# Supplementary material for: Proton transfer and conformational changes along the hydrogen bond network in heliorhodopsin
Source: Commun Biol. 2022 Dec 6;5:1336. doi: 10.1038/s42003-022-04311-x (PMC9726877; doi:10.1038/s42003-022-04311-x)
Supplement: Supplementary file 3 — Supplementary Data 1 [file 42003_2022_4311_MOESM3_ESM.xlsx]

## Sheet: Figure 2c
proton transfer from Glu107 to water
proton transfer distance (Å)	energy (kcal/mol)
1.35	16.9111
1.3	13.2516
1.25	12.1
1.2	21.7931
1.15	20.1547
1.1	17.5926
1.05	14.1342
0.999997	10.8902
0.949996	7.82824
0.899997	5.12911
0.849997	12.8351
0.799998	10.4995
0.749997	8.44184
0.699998	6.51873
0.649998	4.91335
0.599998	3.56025
0.549999	2.41442
0.499999	1.42847
0.449999	0.642541
0.399999	0.0254619
0.35	-0.466392
0.299999	-0.856551
0.25	0.479512
0.199999	0.310155
0.149999	0.0977712
0.1	0.0116106
0.0500001	-0.0186091
0	0

## Sheet: Figure 2d
proton transfer from Glu107 to water			proton transfer from water to His80
proton transfer distance (Å)	energy (kcal/mol)		proton transfer distance (Å)	energy (kcal/mol)
0.650003	4.87877		1.25	0.0145669
0.600002	0.358931		1.2	-3.11644
0.550002	-2.20673		1.15	-4.16461
0.500001	1.91495		1.1	-4.04362
0.450001	0.206632		1.05	-3.52639
0.400001	-1.3256		1	-3.05982
0.35	-2.58616		0.95	-3.27063
0.3	-3.80161		0.9	-3.59467
0.25	-4.81347		0.850001	-0.507596
0.199999	-5.57133		0.800001	-0.878844
0.15	0.00318293		0.750001	-1.23255
0.0999999	-0.222826		0.700001	-1.71431
0.0499998	-0.288115		0.650001	-2.0977
0	0		0.600002	-2.29446
			0.550002	-2.20673

## Sheet: Figure 5 (ground state)
	O(Gln26)...N(Trp246) distance
time (ns)	run 1	run 2	run 3	run 4	run 5		distance	frequency	%
0.0075	4.49963	3.56709	2.88406	2.90563	3.40146		3.5	2867	57.34	Trp246-in	+H-bond
0.1575	4.54218	4.74467	2.83397	2.85034	2.76967		6	1442	28.84	Trp246-in	-H-bond
0.3075	5.512	3.93751	2.94155	4.37214	4.07876			691	13.82	Trp246-out
0.4575	3.97045	2.70863	5.25197	4.74333	4.06682			5000
0.6075	4.32486	5.47448	3.40243	2.84117	5.03209
0.7575	4.96061	4.353	4.42791	3.97585	2.82327
0.9075	4.64072	5.58281	2.96272	5.0633	2.91995
1.0575	4.16289	5.61213	5.98015	6.10465	2.89699
1.2075	4.40622	5.90798	4.48496	9.32213	2.9555
1.3575	4.78457	5.62695	4.21463	9.26724	2.8926
1.5075	7.26702	4.7639	4.48466	9.76903	3.01892
1.6575	5.6807	4.19674	4.93062	10.4168	2.84126
1.8075	5.38209	4.65725	4.46532	10.5362	2.8458
1.9575	4.77146	4.91037	4.50145	11.1735	4.45544
2.1075	7.98387	5.61078	3.82331	11.3111	2.62846
2.2575	6.76869	6.39524	4.32931	11.2249	2.89239
2.4075	3.03679	5.2677	4.00765	10.4364	4.94625
2.5575	4.95975	2.83057	4.26429	9.6906	2.77831
2.7075	4.91459	3.02574	3.68737	10.7435	5.45348
2.8575	6.3609	2.75335	3.61318	9.59551	5.20788
3.0075	6.27316	2.92765	4.03153	9.96401	3.18513
3.1575	5.77843	3.11134	5.06005	10.3479	2.83657
3.3075	5.8555	2.88492	5.22868	10.2477	2.73923
3.4575	4.46516	2.68051	4.40466	9.69104	2.79173
3.6075	6.9908	2.83286	3.84931	10.186	2.94276
3.7575	6.04624	2.80336	2.91504	10.2288	3.13051
3.9075	5.955	4.63331	2.83531	9.00448	2.63399
4.0575	5.10715	3.85256	2.97493	8.03737	2.90085
4.2075	5.13227	3.83171	3.20142	9.31221	3.6506
4.3575	5.37478	3.10944	3.71451	9.29014	2.96023
4.5075	2.80702	4.66133	2.89008	9.64944	3.11752
4.6575	3.31553	2.65617	2.76147	9.72058	2.8422
4.8075	3.19169	5.77781	2.8832	11.6003	2.68601
4.9575	2.71722	2.70352	3.0699	10.8357	2.96692
5.1075	2.99157	2.69369	2.87431	11.1311	3.01
5.2575	3.02171	2.96745	3.36959	10.3364	2.76184
5.4075	3.15417	4.45466	2.80342	10.3339	3.0438
5.5575	3.11406	4.45582	3.09269	11.1739	3.46992
5.7075	2.7703	2.92297	2.93656	10.6374	2.83223
5.8575	3.06609	2.76431	3.03299	10.4698	2.92029
6.0075	2.81019	3.21531	2.78846	9.83293	2.80785
6.1575	3.09515	5.54761	3.27358	8.978	3.14336
6.3075	3.00954	3.13434	2.61278	10.1566	2.77526
6.4575	2.67306	4.05687	2.93705	9.12539	2.80706
6.6075	3.14345	3.09038	3.19648	10.2391	3.17833
6.7575	4.47814	3.51169	2.85294	9.51814	2.69705
6.9075	4.88098	3.46243	3.02992	10.8671	2.94025
7.0575	2.90387	3.11994	2.77427	10.7674	2.87482
7.2075	3.09327	2.85963	3.08846	9.57327	3.01476
7.3575	2.73539	3.01114	3.07805	9.96746	2.67152
7.5075	2.81518	3.03962	2.66295	10.4456	2.95994
7.6575	2.83051	3.22833	3.21908	10.7003	2.83802
7.8075	4.31397	2.96882	2.8165	9.91456	2.65706
7.9575	3.6194	2.73782	2.79233	10.6858	2.76489
8.1075	3.13192	2.97031	3.45975	9.94897	2.80141
8.2575	2.94112	2.98476	3.12803	10.6718	2.83389
8.4075	3.57063	3.23026	3.11008	10.6926	2.92805
8.5575	3.67563	3.36755	3.151	9.95031	2.76514
8.7075	3.02196	2.80911	2.80917	10.139	2.85675
8.8575	2.89255	2.85223	2.84869	11.5017	2.96778
9.0075	2.92346	3.32965	3.14046	10.1858	2.6692
9.1575	3.33542	3.09682	2.67654	10.8078	2.93738
9.3075	2.85439	3.03319	2.89082	10.7061	3.05805
9.4575	2.81669	3.36307	3.15247	9.72187	2.81356
9.6075	2.93771	3.1127	3.05182	10.0419	2.57691
9.7575	2.75366	3.25272	2.92725	9.33582	3.01289
9.9075	3.1048	2.96647	3.0533	11.4466	2.79118
10.0575	3.03589	3.22482	2.90594	10.796	2.84931
10.2075	2.85104	3.15999	2.9239	10.6013	2.92568
10.3575	3.03931	3.17616	3.0123	10.5655	2.78707
10.5075	3.63986	3.274	2.82275	10.5686	2.91947
10.6575	3.00829	3.49666	2.71682	11.3211	3.12848
10.8075	3.22374	2.81435	3.08843	3.14381	2.96004
10.9575	2.9363	4.19366	2.92002	4.23227	2.69907
11.1075	3.13892	3.14104	3.21118	3.15716	2.83297
11.2575	2.61431	3.1563	2.85811	3.09486	3.18819
11.4075	3.3442	2.90533	3.11046	2.64068	2.80967
11.5575	2.86243	4.65895	2.88102	2.93415	2.97368
11.7075	3.22296	4.89567	3.25924	2.6095	2.68262
11.8575	2.80792	3.65281	3.2924	2.74732	2.77514
12.0075	2.96617	4.96233	2.99977	3.07558	2.8898
12.1575	2.88859	4.71148	3.13797	4.94395	2.80102
12.3075	2.80788	5.87844	2.76292	3.09597	2.68018
12.4575	2.87036	4.98485	2.78421	2.92223	2.69837
12.6075	3.22311	5.70976	3.10914	3.13735	3.01529
12.7575	3.0273	2.93604	2.9486	2.93783	2.78797
12.9075	3.27894	4.22419	2.77663	2.83114	3.06675
13.0575	3.00387	4.18816	3.27611	2.95759	3.03952
13.2075	3.20441	2.7056	2.95117	2.84704	2.91447
13.3575	2.77417	4.22929	2.67979	3.00764	2.70468
13.5075	3.38682	2.69452	3.17071	3.18534	2.84793
13.6575	2.9758	3.24528	3.30555	2.88678	2.87787
13.8075	3.26695	5.53876	2.81729	4.10498	2.63408
13.9575	2.80825	2.86742	2.89821	3.4297	2.73973
14.1075	2.84198	2.94302	2.90655	3.98127	2.94216
14.2575	2.92434	2.6815	3.10926	2.88935	2.96773
14.4075	3.01674	2.68583	3.19533	2.69993	2.75887
14.5575	2.81883	2.83597	3.49349	4.38901	2.76599
14.7075	3.1957	2.81166	2.6617	3.03871	2.93957
14.8575	2.86039	2.99348	3.95347	2.85878	2.92399
15.0075	3.13213	3.39287	3.03926	2.8411	2.80534
15.1575	2.70928	2.81888	3.0774	3.09301	3.64001
15.3075	3.06158	2.5526	2.79711	2.81488	2.92378
15.4575	3.02168	2.6868	2.86455	2.95532	3.72182
15.6075	3.13243	3.04054	2.81415	2.71611	3.50891
15.7575	3.82174	2.69812	3.22007	4.39609	2.90592
15.9075	3.29321	2.79649	2.82183	3.18732	4.11098
16.0575	2.83683	2.80229	3.11114	3.69663	2.85406
16.2075	2.86865	2.88368	3.69917	2.90928	2.95741
16.3575	2.90989	2.95827	2.86816	3.43582	2.7416
16.5075	2.87238	2.82752	2.8696	3.01453	3.29513
16.6575	3.10828	3.18958	3.41528	5.27594	2.90195
16.8075	2.90083	2.78072	2.72888	2.93502	2.87797
16.9575	2.84199	2.84351	2.97715	4.12498	2.90846
17.1075	2.91243	2.91634	2.92299	3.04033	2.85042
17.2575	2.71688	2.85956	2.9933	2.76266	2.79685
17.4075	2.77426	3.27543	2.90259	3.22929	2.83217
17.5575	3.36885	2.74182	3.15277	3.05577	3.39572
17.7075	3.06586	3.07579	3.07986	5.20442	3.57315
17.8575	2.8394	2.92117	2.79686	3.06979	2.68654
18.0075	3.19455	2.82991	2.96297	2.80344	2.82287
18.1575	2.96094	2.75418	2.99667	2.92847	2.74388
18.3075	2.88911	2.96702	2.76277	3.16371	3.03591
18.4575	2.84124	2.6581	3.3939	5.12137	2.73172
18.6075	2.83504	3.06405	2.9471	2.78527	2.95124
18.7575	2.91752	2.82763	3.30536	2.75807	2.89615
18.9075	2.85189	2.84941	3.06325	3.0178	2.87816
19.0575	3.01432	2.94196	3.21115	2.73642	3.14888
19.2075	2.81429	3.35564	3.23987	3.23433	2.78457
19.3575	3.33757	2.95075	2.72585	4.67767	3.14793
19.5075	3.10685	2.99204	2.87693	3.37978	2.75954
19.6575	2.87463	2.83404	2.64563	3.61775	2.96798
19.8075	2.98729	2.90123	3.64593	2.73418	2.7479
19.9575	2.82383	2.91225	2.879	2.83472	2.86669
20.1075	2.94341	2.78266	2.92955	3.05311	2.61244
20.2575	3.12687	2.78802	3.0641	3.13881	2.85879
20.4075	2.89614	2.93075	3.14462	5.11717	3.1256
20.5575	2.88835	2.7125	2.69406	5.70396	2.91614
20.7075	3.19242	2.84074	2.77196	2.97878	2.68814
20.8575	2.75903	2.82969	2.91872	3.01421	3.05267
21.0075	2.96407	2.72827	2.74943	3.26632	3.0054
21.1575	3.24339	2.98308	2.8932	3.43433	2.76152
21.3075	2.86511	2.8924	2.92174	3.08309	3.01755
21.4575	3.0002	2.86123	3.15293	4.21138	2.92852
21.6075	2.89418	2.86666	2.97649	2.88363	2.89736
21.7575	2.87015	2.86333	3.78341	2.58254	2.80917
21.9075	2.69062	3.1417	2.83175	4.74394	2.76593
22.0575	3.15136	2.88777	3.38077	2.69823	2.78821
22.2075	2.93646	2.89285	3.01386	2.82479	2.86762
22.3575	2.89032	3.07693	2.88595	3.85781	2.60441
22.5075	2.82961	2.77125	2.95848	4.40847	2.96395
22.6575	2.70003	2.80501	3.40413	3.13794	2.93855
22.8075	3.04007	2.91403	2.92193	3.08931	3.10218
22.9575	3.06258	2.85202	2.99382	2.94151	2.90753
23.1075	2.94874	2.89515	2.68003	2.60988	2.77037
23.2575	2.95088	2.74325	3.06818	2.95755	2.85384
23.4075	3.02423	2.82599	3.00402	3.42262	2.7973
23.5575	3.19998	2.85109	3.46666	5.75755	2.87899
23.7075	2.90854	3.37629	2.81198	3.47488	2.72006
23.8575	2.86116	2.94702	2.87533	4.86471	2.80771
24.0075	2.85026	3.02287	3.06742	4.79344	2.91848
24.1575	2.90449	2.76337	2.80635	5.13516	2.80713
24.3075	3.16151	2.97942	3.28153	5.24186	2.87866
24.4575	2.91969	2.91872	2.92738	3.86729	3.0114
24.6075	3.17176	2.71678	2.98715	5.71942	2.87054
24.7575	2.94057	2.86489	3.21609	4.44728	3.34036
24.9075	3.10154	2.94412	2.93213	5.70237	2.92715
25.0575	3.07721	2.6677	2.82979	3.99779	3.01738
25.2075	2.87168	2.84197	2.93164	3.00177	2.8523
25.3575	2.96109	3.40911	3.03133	4.65494	2.83296
25.5075	2.83041	3.13438	2.76814	2.98835	2.99428
25.6575	3.27288	2.75765	2.96023	3.69411	2.88758
25.8075	2.87156	2.75585	2.98698	5.44779	2.84733
25.9575	2.92059	2.8477	2.81737	2.98307	2.83939
26.1075	2.75306	3.00824	2.8731	2.90961	2.91141
26.2575	2.752	2.79987	2.87135	2.8916	2.88838
26.4075	2.81359	2.82372	2.82894	3.30867	2.98399
26.5575	3.15396	2.81575	3.3264	3.39929	2.94577
26.7075	2.90751	2.92046	2.99711	4.98354	3.15666
26.8575	2.75954	2.9416	2.73168	3.31627	2.92172
27.0075	2.77713	3.08503	5.42714	3.16373	2.82332
27.1575	3.00666	3.05151	3.57474	3.43201	2.81385
27.3075	2.80276	3.07747	3.25297	2.83968	2.89908
27.4575	3.08529	2.79573	3.19421	2.76476	2.80875
27.6075	3.35671	2.6608	3.32415	3.25217	2.79328
27.7575	2.72045	2.98251	3.0379	2.94332	2.88224
27.9075	3.22953	2.72279	3.44741	3.10613	3.05005
28.0575	2.57138	2.83549	3.46721	3.25198	2.8355
28.2075	3.04653	3.14186	2.89282	3.02489	2.8994
28.3575	2.60868	2.90663	2.90422	3.14424	2.94706
28.5075	3.19348	2.65993	2.96892	2.97234	2.92253
28.6575	2.72314	3.33589	2.84849	2.8438	2.90016
28.8075	2.85894	3.00337	3.43115	3.04198	3.00735
28.9575	3.0359	3.04881	3.07982	2.74153	3.41901
29.1075	3.0608	3.43704	3.00589	2.78903	2.70402
29.2575	3.13538	2.76498	2.70977	3.14925	3.04482
29.4075	2.87017	3.13961	3.20034	3.14264	3.79432
29.5575	3.0518	2.73343	2.9745	2.82984	3.13946
29.7075	2.8792	2.73176	2.92946	3.09628	3.11929
29.8575	3.23801	2.73108	3.368	2.80315	3.07716
30.0075	2.91542	2.74179	3.18041	2.69302	3.0668
30.1575	3.05979	2.66346	2.93275	3.27403	2.90752
30.3075	2.98035	2.93916	2.77256	3.0851	2.94416
30.4575	2.72961	2.96042	2.90684	3.72988	2.73638
30.6075	3.03406	2.98135	2.90257	3.02223	2.95686
30.7575	2.76971	2.86035	2.9783	3.55044	2.81062
30.9075	2.64494	2.96346	2.88392	3.22447	2.59263
31.0575	2.82995	2.78293	3.0758	2.75722	2.97389
31.2075	2.79126	3.09352	2.91257	2.79524	2.91934
31.3575	2.97374	2.89468	3.15282	2.99659	2.87014
31.5075	3.06849	2.74569	2.8552	3.71171	2.73076
31.6575	2.84871	2.73138	2.95822	3.87413	2.9143
31.8075	2.87678	2.78966	2.91408	2.97606	3.6507
31.9575	2.93319	2.91799	2.96717	3.02877	3.46605
32.1075	2.90975	2.60271	3.0623	3.02067	2.84722
32.2575	2.93966	2.84922	2.91425	3.48917	2.76662
32.4075	2.98978	3.16622	2.89461	3.12826	2.99832
32.5575	2.78884	2.57088	3.09566	2.98697	2.79775
32.7075	2.93713	3.04094	3.19072	3.29279	2.7755
32.8575	3.20207	3.24873	3.11907	3.66327	2.96998
33.0075	2.79716	2.69612	3.07076	2.8249	2.89746
33.1575	2.76819	2.75609	2.89457	2.93521	2.83265
33.3075	2.5708	2.73058	2.73014	2.7736	3.24721
33.4575	2.9218	2.81917	3.2562	2.9232	2.86661
33.6075	2.79954	3.07981	3.09365	2.9694	5.04896
33.7575	2.80663	2.857	2.83919	2.87823	2.89425
33.9075	2.94462	2.86879	2.82187	2.7105	3.44065
34.0575	2.79748	2.71411	2.84437	2.82303	2.93264
34.2075	2.80657	2.77137	3.44858	2.7535	3.16457
34.3575	2.81683	2.99166	2.84666	2.74381	3.22465
34.5075	3.16718	2.77788	3.00714	2.7984	2.53157
34.6575	3.2143	2.89074	3.32926	3.31468	3.17789
34.8075	2.98197	3.34063	2.91572	2.63241	2.73508
34.9575	2.7574	2.93691	3.30215	2.93415	2.72828
35.1075	2.84677	2.90581	3.99967	2.7064	3.57989
35.2575	2.79943	2.96315	3.63345	2.66047	4.6018
35.4075	2.80581	2.78033	2.77444	2.78479	3.98257
35.5575	2.93678	2.84509	3.23939	2.8024	4.68386
35.7075	2.96448	2.8613	3.86272	2.86752	3.14661
35.8575	3.01384	2.86983	3.13982	2.84987	4.03852
36.0075	2.90486	2.71098	3.58406	2.74103	3.44552
36.1575	2.80926	2.98922	5.99264	2.76303	3.02613
36.3075	3.18656	2.8363	4.32131	2.82837	4.07236
36.4575	2.97782	2.67512	4.70153	2.77914	3.52627
36.6075	3.21978	2.68769	5.88803	2.94735	3.51276
36.7575	2.93644	3.02529	4.12546	2.74689	2.66402
36.9075	2.82981	3.30166	3.25127	2.67866	3.63903
37.0575	3.27024	2.85585	2.95912	4.0936	3.51886
37.2075	3.1211	2.74854	3.31791	2.74886	3.47518
37.3575	2.81913	2.77239	3.05495	3.28358	3.47961
37.5075	3.05794	2.90394	2.75169	2.93557	2.71017
37.6575	3.38065	2.72129	3.16987	2.91961	2.96123
37.8075	2.93842	3.04109	3.90997	3.33346	2.77222
37.9575	3.32347	2.89291	3.70807	3.01492	3.08186
38.1075	2.77669	2.69061	3.01425	3.53701	2.88066
38.2575	3.3512	2.9205	2.68755	2.72744	3.08423
38.4075	3.0964	2.79136	3.07095	2.72678	3.09945
38.5575	2.72982	2.74711	4.36632	3.12826	2.74976
38.7075	3.29606	3.0486	3.13373	3.02111	2.86613
38.8575	3.24983	2.80625	3.07294	2.80376	2.93386
39.0075	2.76038	2.62712	3.5338	2.9568	4.24121
39.1575	2.88941	2.78733	3.09936	3.14688	2.78927
39.3075	3.10126	2.80722	5.2201	2.94035	2.66734
39.4575	2.95319	2.85986	5.13655	2.90983	2.83972
39.6075	2.89803	2.73882	5.41271	3.22878	3.01941
39.7575	2.94241	3.18184	4.65643	2.79169	3.25835
39.9075	2.93347	2.67542	3.08316	2.97044	3.1309
40.0575	3.38848	2.64652	2.7975	3.05704	2.67444
40.2075	3.29554	2.86225	2.83222	3.21067	3.07783
40.3575	2.86981	2.77581	3.54456	2.64247	3.07821
40.5075	2.75841	2.65138	3.37491	2.88181	2.95256
40.6575	2.92946	2.83321	2.91191	3.5595	2.97606
40.8075	3.0748	2.92159	4.26899	2.93406	2.85758
40.9575	2.92092	2.72386	2.89166	3.09917	2.75238
41.1075	3.0121	2.81259	3.20138	3.13922	2.69628
41.2575	3.06233	2.68876	3.34944	2.74451	2.87337
41.4075	2.85135	2.94204	3.46619	2.64403	2.93826
41.5575	2.96702	2.91037	2.91277	2.75774	2.78376
41.7075	3.01616	2.88804	3.53764	2.73032	3.02281
41.8575	2.75801	2.59516	2.97551	2.99861	2.73045
42.0075	2.66354	2.764	3.11272	2.97005	2.90599
42.1575	2.97739	2.82553	3.44674	2.80929	2.9495
42.3075	3.02101	3.37535	3.24381	2.87527	2.88703
42.4575	3.32466	2.96515	3.36434	2.72471	2.91958
42.6075	3.1677	2.80683	4.73909	2.74123	2.79061
42.7575	3.30517	2.74348	4.88623	2.74904	2.72572
42.9075	2.92256	2.89418	2.9128	2.78227	2.94875
43.0575	3.08933	3.0465	4.59207	3.08094	2.82863
43.2075	2.81665	2.89156	4.62751	2.81783	2.75978
43.3575	2.76025	3.39651	4.37965	3.002	2.99626
43.5075	2.73194	2.72322	3.34106	2.86101	2.75782
43.6575	3.93638	3.10945	5.33809	2.77703	3.15543
43.8075	3.42111	2.83268	6.16618	2.90363	2.69155
43.9575	3.06629	3.10445	5.38388	2.85656	2.73235
44.1075	2.88618	2.86543	5.33208	2.71826	2.69867
44.2575	2.85737	2.98157	5.61075	2.67262	3.03554
44.4075	3.03622	3.06581	5.57898	2.86112	2.80948
44.5575	3.04668	2.69232	6.14619	3.0464	2.67025
44.7075	2.84461	2.87955	6.1981	2.83189	3.05723
44.8575	3.35371	3.20772	4.3778	2.92747	2.74258
45.0075	3.27229	2.9926	5.12244	2.77756	2.79599
45.1575	2.94647	2.72938	5.47331	2.64214	2.71802
45.3075	3.11826	3.10301	3.01517	2.72533	2.93131
45.4575	2.88201	2.70117	5.39275	3.30749	2.74545
45.6075	5.18202	2.74531	4.53256	2.89438	2.80456
45.7575	5.58889	2.73761	3.08946	2.655	3.07491
45.9075	3.09508	2.65436	4.00688	2.8909	2.88188
46.0575	2.8698	2.8512	2.86159	2.73368	2.72452
46.2075	3.41906	2.71626	3.15393	2.98472	2.84475
46.3575	2.99975	2.92354	2.87782	2.67103	2.99667
46.5075	5.25342	2.77508	2.92789	2.90093	2.87041
46.6575	4.44595	2.66619	4.76074	2.92173	3.12507
46.8075	4.7045	2.72415	5.23356	3.04739	2.83851
46.9575	4.28627	2.84873	4.91656	2.65679	3.16117
47.1075	2.91194	2.84686	4.99297	2.96443	2.7444
47.2575	3.2723	2.91734	4.50001	2.8651	2.83444
47.4075	2.82979	2.83968	5.26182	2.85063	2.77733
47.5575	2.68965	2.87049	4.71397	2.84355	3.01539
47.7075	2.91298	2.91656	5.7322	2.77577	2.87498
47.8575	2.69428	3.08839	4.87594	2.78809	2.62853
48.0075	2.97133	2.91992	5.39302	2.66641	2.82627
48.1575	2.92471	3.52202	5.48614	2.90536	2.80968
48.3075	2.89394	2.92808	5.96041	3.10396	2.97706
48.4575	3.35666	2.69314	5.49144	2.74843	3.04289
48.6075	3.23527	2.72151	4.79	2.79946	2.67966
48.7575	3.66053	2.81073	4.51932	2.60259	3.01439
48.9075	2.7857	3.13314	4.6494	2.87925	2.82447
49.0575	3.04026	2.85493	5.91068	3.07576	2.94046
49.2075	2.86489	2.77796	5.13744	2.92794	2.92062
49.3575	2.99121	2.68622	5.47187	3.00659	3.29495
49.5075	2.85304	2.718	5.08699	2.79475	2.69131
49.6575	2.70479	2.77142	4.72725	2.84356	2.8237
49.8075	2.91468	2.79466	4.73594	2.66336	2.75237
49.9575	2.96659	2.97543	4.94647	2.73905	2.77232
50.1075	2.87773	3.08241	4.99573	2.68832	2.74748
50.2575	3.06851	3.09612	4.98956	2.87888	2.98438
50.4075	2.79433	2.78742	3.78818	2.78339	2.92926
50.5575	2.75005	2.81709	4.78197	2.71371	3.09461
50.7075	2.80014	2.7756	4.91874	2.85423	2.80719
50.8575	3.03639	2.78042	4.57658	2.91393	3.19073
51.0075	2.89231	2.89297	4.53525	2.62515	2.81926
51.1575	3.15003	2.9316	5.2734	2.7579	2.83314
51.3075	2.85004	3.06822	5.26512	3.40868	2.9578
51.4575	3.27065	2.71793	5.72069	2.82118	2.74763
51.6075	2.76913	3.36118	4.91132	2.74001	2.79695
51.7575	3.06192	2.92299	4.47591	3.25336	2.86014
51.9075	3.20627	2.7763	5.24774	2.86674	2.8067
52.0575	2.87501	3.36021	5.48257	2.94054	2.8364
52.2075	3.13352	2.7811	4.88594	2.89961	2.77152
52.3575	2.77651	3.21617	4.63238	3.07021	2.6894
52.5075	3.12168	2.78817	5.21675	2.72203	2.72575
52.6575	3.09677	3.03391	5.39653	3.15539	4.01493
52.8075	2.89709	3.06942	4.4722	2.92613	3.7869
52.9575	2.78673	2.64592	5.53692	2.87661	2.90217
53.1075	3.01949	2.76508	5.25099	2.97214	2.93955
53.2575	3.08572	2.77982	4.45812	2.77861	3.10121
53.4075	5.30336	2.71218	5.33116	2.87176	2.69414
53.5575	5.59778	3.21516	5.75688	2.90347	3.06722
53.7075	5.15441	2.66593	6.14244	3.61504	2.69241
53.8575	5.04806	2.84219	4.44557	2.62172	2.89435
54.0075	5.0537	2.77065	3.36261	3.06601	3.2357
54.1575	5.01177	2.88684	5.60704	2.64878	2.92153
54.3075	4.9586	2.69009	5.51255	2.69197	3.43137
54.4575	4.93349	2.80003	6.07595	2.8978	3.62575
54.6075	5.48094	2.75822	4.94254	3.10884	2.91282
54.7575	5.3723	2.8387	5.37208	2.87507	3.42724
54.9075	5.24712	2.7533	4.48346	3.21699	3.64709
55.0575	5.52993	2.98125	2.94747	2.8256	3.39599
55.2075	4.6793	2.83008	4.94271	2.73824	3.9498
55.3575	5.33372	2.84116	4.37389	3.03004	3.17355
55.5075	4.59796	2.82923	5.43773	2.85765	3.52903
55.6575	5.05274	3.09302	5.33947	3.38464	3.71559
55.8075	5.23388	2.91002	5.12023	2.78071	3.21774
55.9575	4.75233	2.80413	5.16047	2.94358	4.46047
56.1075	5.08664	2.87858	5.44043	2.84965	3.88183
56.2575	4.87958	3.04127	5.55045	2.82204	3.91132
56.4075	4.88124	2.71508	4.68802	2.6992	3.48395
56.5575	4.91362	2.63155	4.21077	2.7423	3.75248
56.7075	5.86202	2.6849	5.38375	2.99894	3.81888
56.8575	5.72386	2.66357	5.4885	2.92584	3.84636
57.0075	5.16428	2.69607	5.23279	2.94459	3.93759
57.1575	5.23279	2.64845	3.52005	2.73944	3.65897
57.3075	5.31029	2.80194	4.6636	2.76844	4.4559
57.4575	5.47684	3.34903	4.31368	2.8173	3.79474
57.6075	4.17355	2.84066	4.64344	2.75331	3.64942
57.7575	5.39852	2.78385	4.98084	2.68465	3.79651
57.9075	5.32095	2.80623	4.41848	3.01986	3.3359
58.0575	5.07875	2.70244	2.82761	2.97749	3.47218
58.2075	4.76358	3.01406	2.93976	3.05206	3.46557
58.3575	5.34451	2.68397	3.59117	2.89558	3.18732
58.5075	4.63202	2.89395	2.78418	2.74078	3.79956
58.6575	4.89994	2.76164	2.84643	3.05394	4.41072
58.8075	5.37547	2.71336	2.91189	2.72216	3.3813
58.9575	5.09431	2.85874	2.91415	2.89813	3.43121
59.1075	5.11298	2.90485	2.89692	3.09068	3.25159
59.2575	5.09787	2.941	3.12973	2.7034	3.48756
59.4075	4.81307	2.83691	2.8565	2.9805	4.12253
59.5575	5.1176	2.72462	2.97524	2.93842	3.46184
59.7075	4.92064	2.83381	2.7551	3.4222	3.33999
59.8575	5.36774	2.87208	3.02203	2.91927	3.29736
60.0075	5.23455	2.76568	3.38619	2.8189	2.9559
60.1575	4.78097	2.88124	3.01883	2.72331	3.53629
60.3075	5.22472	2.82282	2.92508	2.83079	3.00755
60.4575	4.92388	2.75129	3.04677	2.84821	2.79933
60.6075	5.0652	2.97044	2.80249	2.67993	3.40839
60.7575	5.29104	2.88887	3.22596	2.83939	3.12133
60.9075	4.82807	2.89681	3.02327	2.79383	2.93577
61.0575	3.61461	2.76204	3.07481	2.87454	3.26985
61.2075	4.85842	2.68241	3.46164	2.94258	3.27241
61.3575	4.23709	3.08196	2.71668	2.93715	4.12841
61.5075	4.71474	3.02684	4.16375	2.72324	3.39546
61.6575	4.30912	2.95553	2.96761	2.79514	3.73563
61.8075	5.04003	2.72347	4.47911	2.73127	3.52186
61.9575	3.76085	3.1799	2.71948	2.73777	3.46875
62.1075	5.23286	2.58621	3.19144	2.72723	4.12924
62.2575	5.67432	2.83352	2.77844	2.80286	3.53495
62.4075	4.34767	2.74764	2.69046	2.73977	3.53056
62.5575	5.45278	3.01716	4.47739	2.8329	3.73213
62.7075	4.47645	2.96812	3.93131	2.97527	3.03133
62.8575	5.12785	2.97067	4.36427	2.96943	3.33741
63.0075	4.98577	2.8295	3.94932	3.28567	3.15674
63.1575	4.68926	2.81084	2.93574	3.01919	3.29958
63.3075	5.29468	3.17929	4.06955	2.70877	3.27779
63.4575	5.16295	2.73418	3.34854	2.84165	4.16609
63.6075	4.55617	3.01859	3.26801	2.97534	3.09513
63.7575	5.13498	3.24239	3.01137	3.00758	3.85265
63.9075	4.82156	2.65014	2.92665	2.94267	3.07421
64.0575	5.21701	3.07291	2.74492	2.78782	3.17455
64.2075	5.12563	3.0176	3.87564	2.70412	2.82112
64.3575	5.44364	2.78485	2.73877	2.87964	3.06783
64.5075	5.50238	2.89149	3.03859	2.79123	3.3882
64.6575	4.76736	3.08456	2.97633	2.89631	3.01066
64.8075	5.36985	2.8054	3.26151	2.68179	3.61413
64.9575	5.08972	2.99336	2.82358	2.80507	4.01801
65.1075	5.2997	2.72107	3.54356	2.96304	3.37908
65.2575	4.42807	2.86076	3.14348	3.14111	3.24901
65.4075	4.91421	2.81626	2.8384	3.06387	4.08945
65.5575	5.2206	2.73506	2.78394	2.84385	3.57828
65.7075	5.14133	3.41602	2.97796	2.87364	3.92941
65.8575	5.12165	2.81233	3.04198	2.71285	3.51808
66.0075	4.67704	2.63792	2.87989	2.87594	3.25847
66.1575	5.06345	2.74788	2.7753	2.78163	4.16003
66.3075	5.36377	3.08609	2.92587	3.13864	3.94413
66.4575	5.32396	2.85647	3.11886	3.07133	2.99809
66.6075	5.25717	2.72348	3.25943	2.73978	3.27225
66.7575	5.29078	2.68598	3.05035	3.12657	3.0617
66.9075	5.49152	2.71589	2.75218	3.21934	3.23686
67.0575	4.64044	3.00387	3.19728	2.99927	4.08264
67.2075	5.21585	3.14687	3.10531	2.82506	2.89165
67.3575	5.22569	3.40713	2.82047	2.83177	5.72495
67.5075	4.6718	2.87863	2.97103	2.65228	5.04884
67.6575	5.55771	2.87525	2.8949	2.88563	6.45069
67.8075	4.21404	3.00634	2.92598	2.83229	5.1718
67.9575	5.11728	2.95944	3.59403	3.15909	3.5515
68.1075	4.13807	2.95035	2.81411	3.02779	5.61845
68.2575	5.71751	3.14281	2.75156	2.83747	5.6294
68.4075	5.25591	2.85543	3.29484	3.13537	3.81286
68.5575	5.40954	2.68774	2.99288	2.69992	3.63077
68.7075	5.19142	2.69807	2.87174	4.25415	4.23883
68.8575	5.04116	2.90905	3.15483	3.00957	4.34554
69.0075	5.65686	2.74505	3.22751	2.78625	5.36434
69.1575	4.98139	2.90802	3.10959	2.84439	4.61227
69.3075	5.10887	2.69188	3.15377	2.69179	4.6731
69.4575	5.96224	2.79341	3.13449	3.23389	5.43409
69.6075	5.53184	2.86918	2.82177	2.77385	4.3197
69.7575	3.01522	2.85696	3.24802	2.66705	5.25769
69.9075	2.94244	2.81783	3.35343	3.04449	5.39272
70.0575	2.77573	2.82079	2.75673	2.90485	4.20509
70.2075	5.07247	2.904	3.12663	2.95709	3.28351
70.3575	3.08445	3.33498	3.13152	2.97126	4.99629
70.5075	3.06591	2.93877	4.68704	2.78387	5.30129
70.6575	3.53749	3.19684	2.81993	3.04618	5.07222
70.8075	5.31724	3.43442	2.7511	2.99006	3.52984
70.9575	4.709	3.00798	2.92376	2.66041	3.29238
71.1075	3.0994	2.87126	2.86771	2.81201	5.21032
71.2575	5.06381	2.91408	3.17137	2.92249	4.36719
71.4075	5.28154	3.72825	3.05584	2.7334	6.18508
71.5575	4.21167	3.15156	2.70822	2.92212	5.25153
71.7075	3.73929	3.27219	3.02237	2.98739	4.04527
71.8575	3.15253	2.83086	2.84354	3.22849	5.52446
72.0075	3.74219	2.73984	3.181	3.29164	4.28501
72.1575	4.8695	4.11381	2.94592	3.03818	5.09464
72.3075	5.20589	3.03376	3.22062	3.03677	5.64648
72.4575	4.99537	3.13683	2.83315	2.9477	5.11069
72.6075	5.47102	3.21151	2.79091	2.96714	4.8313
72.7575	4.89531	2.80143	2.68116	2.78051	4.99621
72.9075	4.84387	3.49472	3.01226	2.73223	5.36612
73.0575	5.0345	3.96479	3.17033	2.98016	6.17662
73.2075	5.73533	3.45816	2.81476	3.45173	2.95898
73.3575	5.17817	3.28505	2.98829	2.68961	5.51686
73.5075	5.37948	3.1275	3.00732	2.95166	5.5757
73.6575	5.21042	3.04935	3.60568	2.92397	5.06094
73.8075	3.78178	2.87977	3.4121	3.19093	6.14873
73.9575	3.55232	2.92993	2.83239	2.72578	6.44784
74.1075	4.98166	3.41027	2.84652	3.7003	6.12131
74.2575	4.94264	3.13565	2.92358	3.00395	5.26444
74.4075	5.5403	2.92091	3.12651	2.66829	3.98564
74.5575	5.09776	3.05631	2.69657	3.37675	4.92408
74.7075	5.79866	3.0724	2.83175	2.7399	5.63327
74.8575	5.11958	2.80312	2.98589	2.85708	5.18323
75.0075	5.05779	3.11	2.96265	2.9099	5.49937
75.1575	5.44889	3.92782	3.09176	2.93807	4.37055
75.3075	5.3811	2.98627	3.08123	2.82403	3.20715
75.4575	5.26686	2.76596	2.9521	2.90471	4.04881
75.6075	5.12923	3.16796	3.06795	2.90551	3.07586
75.7575	4.89822	2.75917	2.59706	2.8536	3.1544
75.9075	4.72841	2.91799	2.91112	3.14682	3.01697
76.0575	5.26513	2.66776	2.8992	2.81481	2.98813
76.2075	5.01815	2.98541	2.92729	3.1417	3.27486
76.3575	4.48853	2.73712	2.95308	2.91941	3.58506
76.5075	5.6642	2.8287	2.95705	2.8555	3.54306
76.6575	5.43823	3.11624	2.98671	2.74103	2.77048
76.8075	5.26395	2.81714	2.96446	3.18453	3.02147
76.9575	5.14496	2.69728	3.00768	3.08757	3.70638
77.1075	5.00162	3.1384	2.86324	2.74868	3.28467
77.2575	5.67313	2.9356	2.93516	2.78159	2.82808
77.4075	5.98844	2.88313	2.77413	2.78256	3.97934
77.5575	5.47104	3.09078	2.75811	2.84099	2.98272
77.7075	9.64955	3.01888	3.06716	3.06626	3.99558
77.8575	8.97544	2.91188	5.03229	2.99781	3.02152
78.0075	5.54503	2.80192	2.95448	2.75155	2.99902
78.1575	5.57505	3.12878	2.98388	2.87518	3.20268
78.3075	5.44128	2.90327	3.15858	3.694	3.08353
78.4575	5.72618	3.02481	2.95909	2.84268	3.2336
78.6075	5.8158	3.31531	2.93842	3.05941	3.38005
78.7575	5.83205	4.76706	2.96405	2.99649	4.1442
78.9075	5.814	3.9414	3.00723	2.69935	4.375
79.0575	5.48956	2.60274	2.98037	2.87626	3.42585
79.2075	5.66936	3.20411	2.81442	2.81068	5.10031
79.3575	6.15493	3.18605	3.37332	2.65248	4.27685
79.5075	5.38707	3.84588	2.92579	3.33421	4.49439
79.6575	5.67978	2.95395	3.36836	2.70193	4.04528
79.8075	5.42176	3.13839	2.95588	2.98722	3.09088
79.9575	5.47491	3.03813	3.02859	2.72795	3.70362
80.1075	5.90742	3.06808	2.79681	2.94938	3.09928
80.2575	5.62605	3.00397	2.95376	3.14387	3.68223
80.4075	5.65412	4.10319	2.90286	2.76585	2.8137
80.5575	5.5088	3.20934	3.08688	2.77181	2.76973
80.7075	5.78584	3.71582	2.8231	3.45962	2.9615
80.8575	5.51339	3.29564	3.37606	2.72155	3.2364
81.0075	5.79132	4.2146	2.98566	2.91003	3.11287
81.1575	5.83256	3.16225	2.98986	3.1054	3.07805
81.3075	5.8271	3.73471	2.7637	3.01595	3.08155
81.4575	5.86937	4.14195	3.152	3.44136	3.06767
81.6075	5.95789	2.97603	3.0405	3.36604	2.9456
81.7575	5.28954	2.90706	3.1278	3.12515	2.7678
81.9075	5.52029	2.88163	3.32946	2.90572	2.7541
82.0575	5.97688	3.54218	2.65224	3.02271	3.78061
82.2075	5.85098	3.0789	3.17096	3.0333	2.82481
82.3575	5.58078	3.19476	2.79532	2.87152	2.92758
82.5075	5.42217	3.32298	3.19401	2.69368	2.79099
82.6575	5.60398	2.96536	3.03663	2.63146	2.91726
82.8075	5.30326	3.28122	2.74724	2.85059	4.25702
82.9575	5.26262	2.94321	2.78395	2.74738	3
83.1075	5.47337	3.18024	3.31464	3.26793	2.70477
83.2575	5.53475	3.05678	2.87353	3.22113	3.31508
83.4075	6.0681	2.72044	3.50316	2.86226	2.92451
83.5575	5.54058	2.96271	4.05027	2.75537	3.25583
83.7075	5.73107	2.74452	5.89174	2.88024	2.93904
83.8575	6.09586	2.80852	3.7985	2.69554	2.8044
84.0075	5.72458	2.99392	4.97387	2.82636	2.97694
84.1575	5.39126	4.39557	2.89062	2.7497	3.0095
84.3075	5.58942	3.05606	3.10896	2.92927	4.46346
84.4575	5.76295	3.00174	2.95944	2.59432	2.89007
84.6075	5.69252	3.05458	3.36421	2.90835	2.82014
84.7575	5.51446	3.77204	2.75301	2.65416	2.75726
84.9075	5.45641	2.99006	3.13406	2.90126	2.94897
85.0575	6.10641	3.31589	3.37717	2.75548	3.864
85.2075	6.16145	2.82301	3.0308	2.73618	3.88425
85.3575	5.7032	3.27356	3.82897	2.80446	3.17104
85.5075	5.39048	3.21619	3.95706	2.81352	3.48814
85.6575	5.67433	3.47129	3.37226	3.16933	3.29188
85.8075	5.41392	3.36632	3.35508	3.47956	3.54689
85.9575	5.70568	3.18832	2.7522	2.62269	3.31209
86.1075	5.0426	2.94143	3.9324	2.86521	3.27026
86.2575	6.04181	2.91183	3.64042	2.96783	7.78074
86.4075	5.16705	3.08883	3.03532	2.84953	7.65238
86.5575	5.94144	3.216	3.67818	3.07836	6.43587
86.7075	6.03256	3.53324	6.03298	2.78565	7.6318
86.8575	5.58087	2.91289	4.00957	2.82873	7.47712
87.0075	5.0248	2.93209	3.58937	2.90452	8.3795
87.1575	5.97982	2.78859	2.86506	2.74634	8.30293
87.3075	5.84527	2.98299	3.4929	2.89147	8.04979
87.4575	5.35496	2.99542	3.93176	2.80423	8.65684
87.6075	5.84065	3.07072	3.387	2.9291	7.51706
87.7575	5.81828	2.85186	4.8423	2.81361	9.19056
87.9075	5.64885	2.9688	4.14786	2.84324	8.314
88.0575	5.35849	3.24344	2.94453	2.88015	8.01924
88.2075	5.00347	3.2635	2.90527	2.90004	8.80209
88.3575	5.82861	2.81266	3.64904	3.29433	8.16173
88.5075	5.90228	4.47988	3.49067	3.08671	8.42417
88.6575	6.06682	2.96299	3.46788	2.72879	7.50871
88.8075	5.74119	2.74356	3.5672	3.35979	7.1242
88.9575	6.05226	2.98652	3.00214	3.11689	7.19656
89.1075	6.09988	2.94417	3.29956	2.74363	7.56245
89.2575	5.41353	3.2951	3.50191	2.7655	7.10214
89.4075	6.02336	3.59088	3.10143	2.75917	7.74478
89.5575	5.1114	3.06131	3.21437	3.38801	8.44618
89.7075	5.30573	2.9788	3.35972	2.75462	7.90665
89.8575	5.23119	3.9471	3.08769	2.80631	7.65686
90.0075	5.5009	3.08717	3.63337	3.20255	8.16434
90.1575	5.17287	3.07814	5.21534	3.12839	8.03033
90.3075	5.65495	3.84465	4.14638	3.29262	8.68165
90.4575	6.09463	3.28189	3.30413	2.73715	8.58162
90.6075	5.86738	2.9511	4.9317	2.97743	8.91257
90.7575	5.59415	3.21914	3.10436	2.78983	9.30933
90.9075	5.59077	3.21169	5.27419	2.73304	8.89897
91.0575	5.76927	2.80598	5.45183	3.13361	8.26985
91.2075	5.68534	2.96915	5.24887	2.75324	8.56029
91.3575	5.4867	3.46481	5.51449	3.31021	8.28174
91.5075	5.83291	2.77966	5.27201	2.93444	8.5029
91.6575	5.83021	3.37282	5.33249	3.02961	7.90952
91.8075	5.53746	3.20927	5.27991	2.78279	7.58797
91.9575	5.77862	2.87111	5.00149	2.74152	9.05818
92.1075	5.6405	3.35265	5.19741	2.91929	7.78026
92.2575	5.62258	3.39293	4.46662	2.92064	7.37238
92.4075	6.44853	3.72788	5.16274	3.19204	7.83591
92.5575	5.3843	2.82723	5.13234	3.00262	7.89378
92.7075	5.52405	3.02005	5.14787	3.13863	7.45178
92.8575	5.57089	2.93199	5.12227	2.91327	8.31583
93.0075	5.60649	3.47567	4.42801	2.88673	8.1598
93.1575	5.36441	3.8709	4.96326	2.62428	7.57041
93.3075	5.53873	2.83027	5.33345	2.77128	8.14667
93.4575	5.8102	3.48216	5.56768	2.84057	7.83851
93.6075	5.75206	3.83222	5.52326	2.89413	7.65327
93.7575	5.17502	3.34892	5.31176	2.92503	7.832
93.9075	5.56434	3.16728	5.25842	2.81121	7.89019
94.0575	5.6117	2.87228	4.80022	2.65083	8.22611
94.2075	5.60408	2.96505	4.40281	2.68296	8.3418
94.3575	5.98509	2.96286	5.27442	3.27543	7.73937
94.5075	4.98504	3.5922	4.46074	2.91073	8.21212
94.6575	5.32646	2.88291	5.13265	2.78712	8.25796
94.8075	5.66974	3.24859	4.72885	2.81573	7.43921
94.9575	6.11509	2.88687	5.44285	2.85522	7.04049
95.1075	5.87425	3.17815	4.94486	2.80834	7.70539
95.2575	5.6692	3.22804	5.45461	2.72661	8.15834
95.4075	4.93243	2.9787	5.66496	2.90693	7.92513
95.5575	5.45881	3.49255	5.94507	2.83067	7.17101
95.7075	5.22241	3.12522	5.68445	2.77347	7.43065
95.8575	5.20356	2.83739	5.24564	2.79671	6.86266
96.0075	5.98254	2.91504	4.90736	2.64998	8.25823
96.1575	5.83009	2.69727	4.68993	2.79674	7.25119
96.3075	5.70942	3.02491	5.21164	2.73323	7.90342
96.4575	6.12339	2.95127	5.19299	2.81215	7.82218
96.6075	5.2775	3.29741	4.09969	3.05389	8.87192
96.7575	6.13764	2.95288	5.20386	2.7978	7.42444
96.9075	5.62338	2.88547	5.03372	2.64423	7.5942
97.0575	5.89748	2.79565	4.57959	2.67134	7.09488
97.2075	5.44056	3.22316	5.24735	2.78537	7.33197
97.3575	4.97256	2.88775	5.15888	3.56787	8.35083
97.5075	5.84028	2.97614	3.09343	3.37878	6.95162
97.6575	5.4488	3.01249	3.63548	3.80532	6.98285
97.8075	5.71476	3.04964	3.53076	3.20898	8.08534
97.9575	5.8588	3.07006	3.34527	3.07252	7.32183
98.1075	5.60212	3.62771	4.20675	2.87748	8.32373
98.2575	5.52463	3.18687	2.91855	2.67394	7.57008
98.4075	5.92532	3.03908	3.11728	3.01336	8.10984
98.5575	6.04195	3.2425	3.01762	2.80727	7.12661
98.7075	5.59058	3.61371	3.03862	2.79348	7.99464
98.8575	5.49962	3.29924	2.90968	2.67224	7.87992
99.0075	5.17753	3.07307	2.99489	2.89745	7.71943
99.1575	5.49721	3.18616	2.88519	3.70164	7.76745
99.3075	6.30369	4.01372	3.09299	3.05338	8.33638
99.4575	5.26386	4.44281	4.22348	2.94422	8.41028
99.6075	4.8122	3.59349	2.84698	3.11133	7.51733
99.7575	5.47034	3.44575	2.85887	2.69934	7.52678
99.9075	5.37664	3.53569	3.40847	3.28405	7.51684
100.058	5.22866	2.82907	2.94666	3.06994	7.46682
100.208	5.46032	3.36206	2.9443	3.32123	7.89488
100.358	5.60226	3.812	2.78391	2.77299	8.38642
100.508	5.75544	3.00988	3.00839	2.72856	8.14918
100.658	5.02075	3.13742	2.73293	3.00195	8.3803
100.808	6.01891	2.69946	3.53949	2.68548	8.32384
100.958	5.75208	2.67648	3.194	2.77865	7.60933
101.108	5.52625	2.88862	2.87629	2.90587	8.65346
101.258	5.9128	2.88604	2.85435	2.85671	7.09685
101.408	6.07684	3.10099	2.87383	2.71763	7.70488
101.558	5.95957	2.94599	2.69914	2.83675	8.44213
101.708	7.17953	2.87132	2.7148	2.71895	8.1275
101.858	6.20091	2.67609	2.84997	2.98006	8.21178
102.008	5.83275	2.93095	3.16224	2.94879	8.69156
102.158	6.01639	3.12465	3.18283	2.88841	8.45016
102.308	6.25292	2.9819	2.9026	2.93857	8.51881
102.458	6.18654	2.80806	3.30424	2.75771	8.1822
102.608	6.13133	3.78956	3.18626	3.62488	7.4406
102.758	6.52587	3.70158	3.71235	2.78952	8.78291
102.908	5.40805	3.0624	2.78542	2.91232	7.4937
103.058	5.73804	3.47256	3.31544	2.9313	8.29505
103.208	5.8441	3.28057	2.96525	2.65301	8.11794
103.358	5.57663	3.98	2.913	2.71342	7.86144
103.508	5.28107	4.52598	2.8839	2.80627	7.81417
103.658	5.83454	3.21484	3.5194	2.77655	8.04537
103.808	5.48023	3.89733	2.99808	3.06639	8.44268
103.958	5.41087	3.11239	3.56015	2.73654	8.16303
104.108	5.19179	3.4418	2.84414	2.94553	8.19068
104.258	5.80974	4.26768	3.09664	2.73917	8.82883
104.408	5.60884	3.06225	3.12938	2.67179	8.50747
104.558	5.45902	4.34877	2.72427	2.95544	8.73714
104.708	5.59142	3.86293	2.87479	2.65816	9.1228
104.858	5.58411	3.52878	2.94164	2.89352	9.33299
105.008	5.6407	3.48338	2.78861	2.81917	8.6389
105.158	5.75918	3.56453	3.01351	2.77139	8.29408
105.308	5.29895	3.32354	3.15448	2.93033	8.44573
105.458	5.21353	2.98241	3.18291	2.9377	9.02412
105.608	5.73412	4.53602	3.02298	2.9282	7.49828
105.758	5.46351	3.90336	2.8799	2.69754	9.03117
105.908	5.66363	3.12888	2.93389	3.30439	8.24743
106.058	5.93541	4.58239	2.55788	2.85021	7.67061
106.208	6.04533	3.51748	3.01694	2.857	7.82588
106.358	8.27868	4.0207	2.83913	2.75461	8.86794
106.508	3.29355	2.99263	3.07966	3.10007	7.41751
106.658	4.90528	3.33225	2.80194	3.0822	8.78395
106.808	2.92673	3.9369	3.36578	2.93727	7.58114
106.958	4.03938	3.02059	3.16526	3.10558	8.5549
107.108	5.43387	4.19917	2.98349	2.71526	8.96604
107.258	5.86224	4.11298	2.82874	2.89459	8.85388
107.408	5.57849	4.62514	3.00028	2.85148	7.78495
107.558	5.88356	3.80383	3.12719	2.85822	7.24113
107.708	5.31491	3.20686	2.82997	2.84762	8.61045
107.858	5.78455	4.12394	4.02797	2.92637	7.55324
108.008	5.49643	3.33392	4.19289	2.81654	8.65385
108.158	5.50662	4.3226	4.19032	2.63318	9.10567
108.308	5.99486	4.28573	3.71703	2.71766	7.4183
108.458	5.99425	3.24801	4.04816	2.95222	7.98535
108.608	5.81396	3.08174	4.58316	2.81656	7.93014
108.758	5.3607	3.69348	4.35057	2.91883	6.77193
108.908	5.47057	2.84088	4.05709	2.86411	7.49711
109.058	5.80596	3.94002	5.81857	2.80605	7.88912
109.208	5.44319	3.64319	2.94373	2.83975	7.62879
109.358	5.9299	3.47901	3.98607	2.70819	7.80541
109.508	5.90543	4.12996	3.67676	2.63983	7.66092
109.658	5.36285	3.50997	3.99938	3.43168	8.44223
109.808	5.74145	2.99041	3.48853	2.83077	6.77009
109.958	5.77589	2.77036	3.13969	2.82963	8.28685
110.108	5.60222	2.86841	4.45628	3.25111	7.36739
110.258	5.40024	3.28573	4.64198	3.06267	7.6139
110.408	5.56467	2.87395	3.90729	2.79483	8.30643
110.558	6.17677	3.19235	4.18562	2.82641	8.47619
110.708	5.70423	3.56579	3.05663	2.73868	9.28681
110.858	6.27393	3.16039	3.30033	2.71461	8.49367
111.008	5.26127	3.11549	3.07941	2.74542	8.41577
111.158	5.48068	2.97599	4.47982	2.93695	9.34506
111.308	5.5839	3.39526	4.02561	2.90287	8.96917
111.458	5.48597	4.24203	3.20691	2.78323	8.72655
111.608	5.78536	4.29811	3.60559	2.66179	7.80777
111.758	6.0293	2.94034	4.29925	2.74898	7.99709
111.908	6.21933	3.00585	2.98929	2.77121	8.43582
112.058	5.65204	3.66629	3.68048	2.84659	8.31638
112.208	5.73493	4.84024	3.53946	2.61749	8.39781
112.358	6.53606	4.58302	3.32737	3.12839	7.70014
112.508	5.44997	4.52268	3.48366	3.07094	8.0442
112.658	5.84965	2.88854	3.44806	2.68783	8.52738
112.808	5.4888	3.16955	3.98818	2.81845	7.81216
112.958	5.65917	3.01405	4.12787	2.85637	8.95227
113.108	5.70738	2.91711	3.70511	2.99475	8.30883
113.258	5.448	3.40568	3.20696	2.80293	7.46538
113.408	5.46392	3.54927	3.86191	2.72501	7.85813
113.558	5.81668	3.4265	3.54657	3.10498	8.24549
113.708	6.04945	3.30898	3.42421	2.94631	8.24519
113.858	6.03705	3.09509	3.62611	2.70021	8.1022
114.008	5.80216	4.70564	3.94483	2.80404	7.90219
114.158	5.92883	2.85033	4.38993	2.78443	7.3104
114.308	5.76149	3.19655	4.38754	2.86206	7.68452
114.458	6.34876	3.08655	3.11878	3.07922	8.14149
114.608	6.20308	2.95449	4.18083	2.59283	7.52815
114.758	5.98563	3.24005	3.97031	2.87679	7.94065
114.908	5.30215	4.06664	3.41805	2.95185	7.9505
115.058	6.45032	3.40919	3.60435	2.82111	8.09544
115.208	6.32599	3.14628	3.4901	3.21299	8.55508
115.358	6.23563	3.50931	3.19422	2.95808	8.97879
115.508	5.97851	3.58279	3.27565	2.7597	7.97259
115.658	6.11026	3.4468	3.67359	2.78925	8.34719
115.808	5.42075	4.54945	3.72048	2.80621	8.27283
115.958	6.25336	2.94009	3.1571	2.87132	9.67366
116.108	6.19089	3.01687	3.93043	2.68418	8.97278
116.258	5.85074	3.50131	3.62834	3.69324	9.33507
116.408	5.2693	4.28927	2.8858	2.92196	7.58417
116.558	5.73081	4.82458	3.5836	2.88072	8.39192
116.708	5.31104	3.86407	4.05892	2.58054	7.82385
116.858	6.18527	3.71269	4.46886	2.86001	8.88778
117.008	6.44294	4.84201	4.169	2.65712	8.05324
117.158	6.21085	4.66509	4.46871	3.21401	9.07638
117.308	5.51149	6.18861	4.13954	2.99116	9.54562
117.458	5.46291	4.41257	3.23635	2.75056	8.16142
117.608	5.49204	4.36562	3.82426	2.69802	8.56971
117.758	5.0827	3.51963	4.01995	2.9066	8.78072
117.908	5.44619	6.0237	3.56658	3.09172	8.62212
118.058	5.90703	5.57206	3.32992	2.59554	8.4767
118.208	5.88284	5.23301	4.09416	2.82707	7.49251
118.358	6.18245	5.64002	3.31852	2.76497	8.86978
118.508	6.13458	4.75389	4.35041	3.20123	8.58586
118.658	5.7522	5.85231	3.84859	2.72448	8.90899
118.808	6.1344	5.84916	3.38915	2.83091	8.61249
118.958	6.39948	5.65262	3.11992	2.76509	8.4754
119.108	6.24479	5.41298	3.82055	2.97078	8.55316
119.258	6.81862	5.08836	3.23647	2.71435	7.45664
119.408	5.36441	5.79181	4.4514	2.75213	7.83107
119.558	5.63965	5.15994	4.15701	2.96558	8.0542
119.708	5.50739	4.38218	3.46693	2.9633	9.16136
119.858	5.8196	4.65349	3.78187	2.98665	7.8837
120.008	5.83777	6.07466	3.81074	2.83956	7.54298
120.158	6.51715	4.93458	4.29833	3.1283	7.34587
120.308	5.6592	4.81208	3.52711	3.36039	8.54752
120.458	5.46477	4.26331	3.23052	3.50722	9.04721
120.608	6.11062	5.0076	3.22082	3.13993	9.04095
120.758	5.54758	4.68001	2.70188	3.03947	8.92624
120.908	5.37971	4.84662	3.13792	2.79215	8.52348
121.058	5.75622	4.87235	3.62682	3.06233	8.38702
121.208	6.07983	4.61692	3.1759	3.18073	8.16965
121.358	6.10762	4.77023	3.83326	2.82847	8.63124
121.508	5.56806	4.47217	3.22122	2.59582	9.21731
121.658	5.09839	5.56722	4.72816	2.77254	8.21336
121.808	6.02468	5.45963	3.37061	2.844	8.42829
121.958	6.46935	4.43432	3.83239	2.70512	8.6925
122.108	5.73662	5.13553	4.25697	2.68107	8.19585
122.258	5.43882	4.71354	3.67373	3.11751	7.00741
122.408	5.5571	4.84449	3.98724	2.92545	8.29815
122.558	5.93421	4.18961	3.59658	3.03184	7.88476
122.708	5.85559	6.51836	3.77506	2.69397	8.04539
122.858	6.33493	4.27113	3.58282	2.87583	9.08579
123.008	5.97838	5.78458	3.26714	2.82995	8.38893
123.158	6.0835	7.41463	3.40847	2.89366	8.22322
123.308	5.80842	5.43813	3.74433	3.20557	8.34576
123.458	5.27479	4.70533	5.24084	2.85249	7.81942
123.608	6.271	5.02717	3.43604	2.73809	7.35132
123.758	4.89936	5.2568	3.89336	2.87632	7.69083
123.908	5.5387	3.43089	4.22494	3.18145	7.44849
124.058	5.7245	4.25939	3.98846	2.69343	7.01936
124.208	6.36789	4.4835	3.50581	2.90403	7.33713
124.358	5.75874	4.31273	4.67558	2.71107	6.38085
124.508	5.38386	4.82533	3.79207	2.79334	6.25097
124.658	6.01337	4.25606	3.05987	2.98324	7.19214
124.808	5.25062	4.16247	3.72964	3.1213	7.36063
124.958	5.75887	3.6982	3.38826	2.81831	7.49276
125.108	5.5705	3.69229	4.14637	2.62518	6.80005
125.258	6.10909	4.89409	4.41271	3.1986	7.46937
125.408	6.06949	4.83238	3.37823	2.80018	6.85606
125.558	6.03861	4.0792	3.64315	2.87253	7.07535
125.708	5.15833	4.19579	3.33021	2.89981	7.6911
125.858	5.4733	3.97531	3.64249	3.23613	8.16249
126.008	5.73659	4.3206	3.4633	2.84453	7.27357
126.158	3.82509	4.5654	3.73135	2.78825	8.36363
126.308	3.94432	4.87423	4.14364	2.72366	7.54346
126.458	3.81721	4.50228	3.30125	2.75168	7.73525
126.608	4.14792	5.08191	4.0526	2.65733	8.17963
126.758	4.88917	5.04945	3.83128	3.23902	8.21645
126.908	4.21038	4.43008	2.94966	2.8954	7.93345
127.058	4.19507	4.48617	3.45653	3.24665	7.21101
127.208	4.61683	4.85684	3.52238	3.00301	8.11631
127.358	4.7887	4.73841	3.41999	2.92053	7.0802
127.508	4.56727	3.82789	3.69228	3.0984	7.42984
127.658	4.4474	4.08979	3.22857	2.91084	7.14139
127.808	4.59182	4.5606	3.00795	2.95222	8.26489
127.958	3.67111	3.83176	2.88512	2.72793	9.05402
128.108	4.41262	4.17613	3.55731	2.92693	8.92611
128.258	4.07227	4.28087	3.575	3.40739	8.5109
128.408	4.82204	4.14951	3.23283	2.62354	7.5975
128.558	4.85784	4.6286	3.12383	2.88376	10.1557
128.708	4.29781	5.24166	2.80444	2.73351	8.53936
128.858	4.34683	4.31094	2.73494	3.26737	8.13142
129.008	4.76922	3.7718	3.38146	3.38563	8.87741
129.158	4.96294	4.36652	3.45059	2.65053	9.08561
129.308	3.9336	3.43334	3.28159	2.75211	8.29563
129.458	5.091	3.99862	3.15799	2.81682	9.29743
129.608	4.96236	4.52171	2.94137	2.78661	9.18363
129.758	5.04396	3.88807	4.02478	2.76622	8.69306
129.908	4.85671	3.42644	3.34695	3.03299	8.12667
130.058	4.10262	3.63858	3.93675	2.96454	9.15609
130.208	3.96953	3.95438	3.22797	2.92207	8.93181
130.358	4.8431	4.15176	3.55371	2.79676	8.65577
130.508	4.46835	3.79058	3.38607	2.90915	7.3554
130.658	4.83194	3.82391	2.99539	2.86997	7.71968
130.808	5.52087	4.10972	3.31225	2.8937	8.65027
130.958	4.93902	3.46917	3.49274	2.97655	7.40977
131.108	4.28142	4.5592	3.19028	2.78422	7.11999
131.258	4.79658	3.5916	3.26778	3.04645	7.91191
131.408	4.715	4.67855	3.3944	3.10161	8.52815
131.558	4.50425	4.65362	2.96573	2.83835	8.17545
131.708	4.2385	4.43129	4.93987	3.02396	8.76586
131.858	4.65647	4.84524	3.79755	3.51588	8.00096
132.008	4.57762	4.66783	2.79905	2.82938	8.50477
132.158	4.39814	4.58944	3.97839	2.82792	8.20728
132.308	4.35871	4.45451	3.34047	3.04042	8.5548
132.458	4.38793	4.65916	3.33257	3.06501	8.1693
132.608	5.00129	3.35322	3.50831	3.16097	7.65416
132.758	4.89822	4.91334	3.59096	2.72972	7.70155
132.908	5.02336	4.82149	2.9352	2.97002	8.1125
133.058	3.70179	4.66092	3.17216	2.66722	7.52189
133.208	4.87708	4.79493	4.03572	2.77784	8.03227
133.358	4.5109	4.17003	2.89144	2.8374	7.51985
133.508	4.35038	5.24698	4.59166	2.71097	7.58236
133.658	4.55095	4.2563	3.42927	2.7516	8.60409
133.808	4.18728	4.00055	3.46545	3.4549	8.06696
133.958	4.41356	4.54385	2.82146	2.88526	8.20366
134.108	3.98203	4.48599	2.78041	3.1598	8.86632
134.258	3.57772	4.44538	7.32443	2.89937	7.51802
134.408	4.21641	4.56873	8.86501	2.88098	8.56499
134.558	4.38969	3.9495	9.30131	2.70061	9.03542
134.708	3.65004	3.46269	7.63283	3.13496	7.98771
134.858	3.9719	4.68838	9.09951	3.07404	9.48367
135.008	3.91935	4.74514	7.7905	2.82259	8.50394
135.158	4.5739	4.02695	8.08052	2.84484	8.45531
135.308	4.24192	4.167	8.50854	2.87293	7.94724
135.458	4.80284	4.74768	8.12854	2.90683	8.24973
135.608	4.09328	4.39844	9.65901	3.13741	8.38594
135.758	4.03954	3.72241	8.54552	3.25866	8.81782
135.908	4.65542	3.98509	7.88404	2.85507	7.48491
136.058	3.59044	4.40778	7.94584	3.13324	7.49306
136.208	4.83264	4.47091	8.88994	2.87403	7.62569
136.358	4.04878	4.06854	8.16165	2.8585	7.75435
136.508	3.60923	4.13625	8.36831	2.66642	7.12045
136.658	4.92662	4.52418	6.80588	2.66675	9.27859
136.808	4.06274	4.10347	7.00398	2.98793	7.80884
136.958	4.25177	4.77196	7.24964	3.85895	7.09564
137.108	4.41906	4.8717	7.46735	2.81535	8.34215
137.258	4.7781	4.40791	7.21726	2.95843	6.9408
137.408	4.90703	4.80313	7.08265	2.65952	7.75116
137.558	4.484	4.57933	7.71778	3.30603	8.12047
137.708	5.42074	5.22568	6.93083	2.94248	8.58582
137.858	4.29855	5.04348	8.05065	2.9082	8.16797
138.008	5.23021	5.47772	8.10243	3.41518	8.61079
138.158	4.76566	4.49446	8.19512	2.73428	8.67163
138.308	4.4161	5.1081	7.66418	2.70148	7.41628
138.458	5.02903	4.4725	8.10906	2.87794	7.7778
138.608	4.829	4.20461	7.65935	3.08546	8.0259
138.758	4.81151	4.76684	6.43588	3.06437	7.61264
138.908	4.05339	5.46335	8.0822	2.84592	7.91319
139.058	4.99728	5.37157	8.47262	3.26082	7.62178
139.208	4.45787	4.11804	7.76837	2.83281	8.69433
139.358	5.35675	4.51076	7.92904	2.61604	8.16194
139.508	4.86906	4.36263	8.27308	2.69948	7.42773
139.658	4.61189	4.38998	7.41769	2.85233	8.60184
139.808	4.93512	4.93147	6.68869	3.17864	7.80546
139.958	4.42687	4.74718	7.96603	2.80682	8.15487
140.108	4.7318	4.26906	7.82383	3.06506	7.4903
140.258	4.9563	3.98742	8.11449	2.82747	7.5524
140.408	4.22894	4.67105	7.50064	2.77679	7.79324
140.558	3.52932	4.384	7.54477	2.95148	8.55649
140.708	4.57662	3.67064	8.12662	2.90111	7.78178
140.858	4.307	4.61392	8.08752	2.64737	7.96295
141.008	4.0688	4.32035	7.58736	3.01207	8.5443
141.158	5.06993	4.44713	7.31654	3.13667	8.08753
141.308	3.91158	4.50307	8.77803	3.21749	7.94771
141.458	4.45725	4.73887	8.48916	3.05484	8.51924
141.608	3.9285	4.3006	8.25	3.30427	7.79625
141.758	4.25663	4.06583	8.30715	2.84811	8.11912
141.908	4.98789	3.99251	8.99578	2.8102	7.16344
142.058	5.052	4.4662	8.92649	2.93003	9.07396
142.208	4.97924	3.8371	8.39012	2.94321	8.06565
142.358	5.61586	4.68756	7.89578	2.87131	7.70406
142.508	5.30196	3.88446	8.36297	4.38176	7.61584
142.658	4.84608	4.18994	9.10488	3.0531	7.93355
142.808	3.9612	4.31352	9.09959	3.80378	7.96279
142.958	3.84166	5.78593	8.61252	4.96045	7.8861
143.108	6.19061	4.72086	8.85987	3.67592	7.53414
143.258	5.40118	5.43238	8.85202	2.90859	7.99998
143.408	4.50325	4.56956	8.88567	2.94323	9.35875
143.558	4.27569	4.32235	9.75322	2.77499	8.62283
143.708	4.17747	4.67295	9.00997	2.78247	8.91815
143.858	5.14253	4.19042	9.48427	2.74897	7.83296
144.008	4.46755	4.71245	9.51158	2.69302	8.74782
144.158	4.66454	3.46981	8.93906	3.49675	8.3064
144.308	4.21305	4.46698	8.14169	3.05409	7.98148
144.458	5.08361	5.15438	10.6154	2.84205	7.62471
144.608	5.42205	4.56461	9.32495	2.91608	7.74806
144.758	4.10423	4.57033	10.2186	2.73143	7.99553
144.908	4.27435	4.08391	9.50549	3.01125	8.2455
145.058	4.66994	4.7749	7.2777	3.42955	7.76026
145.208	4.57694	4.31828	8.9172	3.0418	8.53939
145.358	4.5206	4.83928	9.21525	3.13421	7.99034
145.508	4.71935	4.60465	8.21258	2.76024	8.30033
145.658	3.82096	4.28263	10.5644	3.06291	7.86197
145.808	4.57329	3.54972	7.69177	2.94474	8.34528
145.958	4.20095	4.31727	8.31807	3.00104	8.26646
146.108	4.35251	4.37046	8.88255	2.8059	7.5009
146.258	5.36885	4.57056	9.1115	2.88762	8.48791
146.408	4.23283	4.42312	8.99187	3.31523	9.11537
146.558	5.03671	4.83587	7.61962	2.85772	8.88752
146.708	4.28912	6.26004	7.40295	3.3933	8.78545
146.858	5.12626	4.53888	8.34893	2.8096	8.47492
147.008	4.00156	4.23084	6.81	2.7476	8.77113
147.158	5.40024	4.66558	6.41528	3.15785	8.70985
147.308	4.91376	5.11437	9.9837	2.90658	8.87571
147.458	4.36724	4.79917	9.22522	2.80119	7.81791
147.608	4.68766	3.74013	8.95762	2.82782	8.50043
147.758	4.54007	3.8856	8.881	3.26787	8.20932
147.908	4.48351	4.29005	7.1258	2.69126	8.63956
148.058	4.57645	4.67906	9.92866	2.92437	8.80068
148.208	4.2908	3.97718	6.86871	3.13247	9.27172
148.358	4.20137	4.4254	9.79695	2.94679	8.76391
148.508	4.46111	4.96711	9.85252	3.17508	8.81276
148.658	3.2848	4.15225	9.10886	2.79815	7.86519
148.808	4.20344	4.80806	9.00736	2.92628	7.94512
148.958	4.68219	4.60071	9.55331	3.27159	8.62598
149.108	3.90768	5.60074	9.9866	3.13183	8.1863
149.258	3.88748	4.93386	8.35395	3.10621	7.92778
149.408	5.06056	4.60939	8.74187	2.68019	7.93002
149.558	4.47416	4.61545	8.33202	3.57056	8.07253
149.708	4.01366	5.09017	9.53292	3.89522	8.34718
149.858	4.29346	4.69876	9.32745	3.64909	8.25

## Sheet: Figure 5 (His80-H+)
	O(Gln26)...N(Trp246) distance
time (ns)	run 1	run 2	run 3	run 4	run 5		distance	frequency	%
0.0075	3.11599	2.65949	2.82157	3.221	2.88678		3.5	2102	42.04
0.1575	2.82701	5.05241	4.71104	4.20167	3.92544		6	265	5.3
0.3075	2.62801	4.40801	4.16668	3.32691	3.03775			2633	52.66
0.4575	2.97302	3.14954	3.44873	3.49793	2.84695			5000
0.6075	3.34298	5.86533	4.32619	4.10684	2.79141
0.7575	3.21425	3.3525	3.06315	3.08391	2.81994
0.9075	3.75392	2.71908	2.83855	3.25183	2.91918
1.0575	3.87547	2.8214	2.63362	4.29078	3.17394
1.2075	3.68574	2.83243	2.87207	3.96813	3.00424
1.3575	7.26039	3.3982	2.85794	3.21367	2.82216
1.5075	3.5582	2.78713	3.2312	3.74985	2.90741
1.6575	4.5154	2.99977	2.88282	4.83272	2.97727
1.8075	4.40273	3.03826	2.70043	4.03325	3.00188
1.9575	7.8452	2.76946	2.89314	4.30239	2.99868
2.1075	8.03186	3.0041	2.87423	3.62314	2.74744
2.2575	7.86051	3.17376	3.41065	4.61197	2.79212
2.4075	7.36563	3.20353	2.97968	3.83558	2.74125
2.5575	7.76869	2.76739	2.8247	4.24617	2.85161
2.7075	7.80116	3.21551	2.84782	4.83751	3.57649
2.8575	8.76596	2.77776	2.6787	3.60621	2.78796
3.0075	7.93576	2.6713	3.10223	3.83885	4.02023
3.1575	8.73525	2.83407	2.66057	3.58436	3.16632
3.3075	8.3141	4.11592	3.08752	3.9365	2.76895
3.4575	7.6349	3.01349	2.87511	4.41548	2.69165
3.6075	8.5278	2.67737	3.28311	4.22126	3.10636
3.7575	8.0922	3.71413	2.91702	3.48091	2.89639
3.9075	8.13707	2.97877	3.74737	4.10997	2.7358
4.0575	7.65538	2.93774	2.7839	4.35871	2.94646
4.2075	7.37672	2.97794	2.75636	4.74157	3.11528
4.3575	8.31443	4.16968	2.79046	4.03459	2.95307
4.5075	8.50021	2.62065	2.77624	4.65502	2.65431
4.6575	7.47525	2.77751	3.33084	4.28116	2.89294
4.8075	7.53532	3.85068	2.90872	4.01205	2.68232
4.9575	7.31369	2.84264	2.75695	3.35507	2.79083
5.1075	7.87738	3.59852	3.21733	4.50944	3.11885
5.2575	7.05894	2.91983	2.67254	4.22239	2.74738
5.4075	7.87495	2.95344	2.92536	4.46383	2.89352
5.5575	7.58497	3.22355	2.82481	4.17547	3.01999
5.7075	7.19168	2.79959	2.72288	4.21068	2.84172
5.8575	7.84232	4.05156	2.91344	4.34641	2.99188
6.0075	7.9364	2.84429	2.62505	4.78019	2.95353
6.1575	7.82331	2.88922	3.30552	4.69746	3.05214
6.3075	8.35863	2.58879	2.83386	4.93315	3.06499
6.4575	8.58233	2.83877	2.65812	5.00222	2.62473
6.6075	8.58534	2.83729	2.72211	4.72441	2.88599
6.7575	9.7937	2.64968	2.81235	3.67274	3.23723
6.9075	10.1942	2.92687	2.64528	4.6675	2.79784
7.0575	9.44764	2.80096	2.92532	4.04339	2.65935
7.2075	9.03546	2.87491	3.07418	4.71201	3.00983
7.3575	9.44301	4.87868	2.83253	4.57674	2.97362
7.5075	8.39784	2.96012	2.8318	5.05133	2.80711
7.6575	9.1419	3.02534	2.80279	4.00949	3.15169
7.8075	9.62354	2.88709	2.97143	3.07659	3.13374
7.9575	9.90802	3.66499	2.73734	3.16375	2.73703
8.1075	10.9712	3.38226	2.88852	2.79376	2.85869
8.2575	9.5566	2.93728	2.72513	3.30539	3.57187
8.4075	9.50237	3.6232	2.59822	4.156	3.00394
8.5575	9.62348	5.52425	2.74463	3.00516	2.68896
8.7075	10.1551	3.02174	3.28795	3.22959	3.22787
8.8575	9.17521	2.72416	2.77275	3.54343	3.02805
9.0075	9.01519	2.8778	2.87035	3.93811	3.28457
9.1575	9.17514	2.90955	2.74936	3.29305	3.00239
9.3075	9.44115	3.86088	2.81815	3.36386	2.59961
9.4575	9.66498	4.27045	3.0038	3.3532	2.94858
9.6075	9.36506	2.88145	2.77285	2.73056	2.82168
9.7575	8.8591	2.90745	2.84304	2.8203	3.20824
9.9075	8.31102	3.09672	2.75501	4.40304	2.89942
10.0575	8.95717	2.90244	2.66764	4.79112	2.75935
10.2075	8.86545	3.41402	2.77499	4.56303	3.12817
10.3575	8.58244	3.27676	2.78555	4.48777	3.10587
10.5075	9.23754	3.21069	2.89787	3.32569	2.90516
10.6575	9.20833	4.03452	2.87913	3.45733	2.82516
10.8075	9.91628	3.28718	2.82985	3.05318	3.52991
10.9575	10.0901	3.51273	2.82588	3.86565	3.21417
11.1075	9.56712	2.84042	2.79591	4.82986	2.75341
11.2575	9.51782	2.74889	2.83249	4.3185	2.84809
11.4075	8.74193	3.55753	3.18083	5.64232	2.61894
11.5575	8.85185	2.95341	2.94864	4.32304	3.12977
11.7075	9.99555	3.4417	4.0851	4.44385	2.91887
11.8575	9.10072	3.48976	2.76184	4.7456	2.87399
12.0075	8.94381	3.26543	2.96985	4.62436	3.27865
12.1575	9.76214	3.22785	2.89384	4.30355	3.42605
12.3075	9.33849	3.43181	2.94357	4.01108	2.84264
12.4575	8.27355	3.06538	3.02137	4.3629	2.83313
12.6075	8.97145	2.8109	2.86218	4.39437	3.47695
12.7575	7.99495	2.97829	2.78793	4.33127	2.66287
12.9075	7.5378	2.68301	3.25136	4.13811	2.71061
13.0575	7.94432	2.6826	3.00973	4.10894	3.10886
13.2075	7.85677	2.63707	3.01337	4.27808	2.8672
13.3575	8.64275	3.01919	2.72988	3.80999	2.59709
13.5075	8.32058	2.74996	2.77147	3.98866	3.06693
13.6575	9.44374	2.85663	2.94524	4.22406	2.75338
13.8075	8.2849	2.94923	2.99125	4.05042	2.81224
13.9575	9.79266	3.5712	2.98437	4.17965	3.14232
14.1075	7.82774	4.19509	2.85194	5.34237	2.78992
14.2575	8.16693	3.13985	2.9122	5.35178	2.87744
14.4075	8.60317	2.84195	2.91012	5.51995	2.90674
14.5575	8.38435	2.88018	2.74961	5.83323	3.20919
14.7075	8.91693	3.20188	2.99859	5.51675	2.80573
14.8575	9.70023	2.76137	2.78288	2.91038	2.91361
15.0075	8.8696	2.78027	3.05041	4.51402	2.82352
15.1575	8.80252	2.64954	2.98142	4.63658	2.58305
15.3075	9.26498	2.65426	3.04208	3.73592	3.24721
15.4575	8.63222	3.38054	3.89399	5.98012	3.57729
15.6075	7.94155	2.90248	3.07574	5.43977	3.01891
15.7575	7.97725	4.01838	3.08271	6.44754	3.32341
15.9075	8.53285	2.79643	3.27395	5.77949	3.46366
16.0575	7.72967	3.2009	2.8005	4.53916	3.01882
16.2075	7.41581	3.40185	3.00088	4.64776	3.02012
16.3575	7.52234	3.41778	2.83651	4.81902	2.75997
16.5075	8.75155	2.86673	3.09228	3.78696	2.94938
16.6575	9.01239	2.99326	3.54793	4.08866	2.92436
16.8075	8.09052	2.90153	3.53407	4.3115	2.95001
16.9575	8.87295	2.83241	3.15061	4.0563	2.89209
17.1075	8.05454	2.8644	2.87762	4.10954	2.87534
17.2575	7.74671	2.9667	2.92617	3.55378	2.70624
17.4075	8.88939	3.34096	3.10925	4.1609	3.06862
17.5575	8.42008	4.36323	3.41466	4.11193	2.81625
17.7075	7.80825	3.16408	3.34089	3.67528	3.00644
17.8575	8.34709	3.14969	3.8616	3.60803	2.71843
18.0075	8.47164	2.94278	2.89933	3.40475	3.0258
18.1575	7.61067	4.08367	2.9422	4.32586	2.89958
18.3075	7.57588	3.14416	3.34137	3.73506	3.37118
18.4575	7.96306	2.77857	3.24071	3.63406	2.73873
18.6075	7.54953	4.08992	3.71312	4.00458	2.96868
18.7575	8.94503	2.82386	3.0759	3.94576	2.97537
18.9075	7.30797	2.65485	3.08193	3.61669	2.7608
19.0575	7.61847	3.90504	3.8553	3.29222	2.86748
19.2075	8.34358	2.99875	3.57936	3.95117	2.75935
19.3575	8.41261	2.97496	2.86545	4.35596	3.11568
19.5075	8.39952	2.80926	3.39076	4.38899	2.76916
19.6575	8.39515	2.96271	3.22868	4.02165	3.01515
19.8075	8.22385	3.5387	3.39502	3.81723	2.95868
19.9575	7.84791	3.35355	3.03008	3.89299	3.10506
20.1075	8.70111	2.7572	3.70014	3.86515	2.82415
20.2575	8.62049	2.82434	2.86333	4.52386	2.86941
20.4075	8.17593	3.15588	3.10212	4.40089	2.99887
20.5575	8.03087	2.86453	3.89817	6.24753	2.89598
20.7075	8.22789	2.90222	3.59582	3.88212	2.91022
20.8575	8.72841	2.82185	3.3983	5.75389	3.05735
21.0075	8.34243	2.91433	3.75703	5.07673	3.14598
21.1575	9.02434	2.7753	2.9348	5.64385	2.94244
21.3075	8.77668	2.87815	3.34679	5.13443	2.90683
21.4575	9.11483	4.09942	3.24866	4.33725	2.8687
21.6075	8.73857	3.27282	3.26206	4.45106	2.89643
21.7575	8.4522	3.12363	3.15721	3.58465	2.8432
21.9075	8.86463	2.90508	3.76539	4.50691	2.69352
22.0575	8.4708	2.80089	3.28788	4.46302	2.5826
22.2075	7.5109	3.10647	3.49394	6.0625	2.7051
22.3575	8.43118	3.41911	3.44445	2.66927	2.98425
22.5075	8.72544	2.71008	4.40088	6.3565	3.13618
22.6575	8.04126	4.67084	3.19334	8.33966	2.91644
22.8075	7.88278	3.20392	3.44205	7.38924	3.24621
22.9575	8.81588	2.77864	3.04604	8.34694	2.91184
23.1075	7.93828	2.8205	3.57804	9.0821	2.74521
23.2575	7.56337	3.25049	3.2339	8.79676	3.45293
23.4075	8.00294	3.51015	3.54057	8.34973	3.03377
23.5575	8.93111	2.71404	4.27143	7.79092	2.8093
23.7075	8.03154	3.48515	3.88722	7.07893	2.68936
23.8575	8.35356	3.39423	4.18471	6.52932	2.80168
24.0075	8.31633	3.48288	3.17376	7.26162	3.05848
24.1575	8.54928	3.75405	3.61606	7.11794	2.67528
24.3075	8.30174	3.82204	4.12138	6.803	2.70312
24.4575	8.66638	3.03539	2.95528	7.9251	2.87626
24.6075	8.68579	3.19151	3.67406	7.50361	2.82373
24.7575	8.67912	3.14821	3.69321	7.57698	2.81714
24.9075	9.15394	3.03034	3.16944	7.89396	2.97079
25.0575	8.77695	2.74636	3.29683	6.84661	2.87736
25.2075	8.53245	2.8006	3.18453	7.23068	2.81056
25.3575	8.92657	3.01989	3.3967	8.39655	2.78811
25.5075	8.82152	2.92195	2.96514	8.07852	2.74159
25.6575	9.17543	2.88258	2.98057	8.53958	2.62053
25.8075	7.87925	3.25082	3.0949	7.96138	2.71624
25.9575	8.29527	3.01453	3.21591	8.6622	2.80486
26.1075	8.59501	3.49986	2.99661	6.88632	2.86407
26.2575	8.60435	2.97414	2.94801	7.62497	2.92437
26.4075	8.36984	3.42641	2.84455	8.05799	2.82707
26.5575	8.80532	2.94547	3.24072	8.49932	2.94973
26.7075	8.58629	4.31258	2.87132	8.16239	3.10788
26.8575	8.55566	3.28276	2.84288	8.24001	2.95884
27.0075	8.14368	5.98015	3.32018	8.87663	2.92813
27.1575	8.24262	2.62519	3.06438	9.10576	3.13961
27.3075	8.93444	3.81466	3.23708	9.12255	2.73379
27.4575	7.6813	3.70469	3.6214	8.58591	3.25919
27.6075	8.71052	3.93412	3.72875	8.00549	3.51442
27.7575	9.64895	3.48641	3.24336	7.70349	2.84355
27.9075	7.73282	3.48612	3.23453	8.17635	3.41842
28.0575	7.98104	3.26341	3.47998	7.74574	3.58694
28.2075	8.10901	2.97366	3.08364	8.98672	2.93282
28.3575	8.08332	3.49063	3.56249	8.47213	2.89029
28.5075	9.04042	3.02025	3.40657	8.19124	2.753
28.6575	8.81398	2.9965	3.29861	9.07595	2.58172
28.8075	8.45028	3.36837	3.52703	8.31924	2.7817
28.9575	8.70236	3.37253	3.06786	8.24041	2.87822
29.1075	8.83332	2.76599	3.25203	10.0124	3.14327
29.2575	7.747	3.11236	3.19259	8.83947	2.79577
29.4075	8.51711	3.07472	3.83453	7.73417	3.03946
29.5575	8.94916	2.69267	3.67742	7.69858	2.83447
29.7075	7.9712	4.18976	3.93774	8.16985	2.95666
29.8575	8.70706	5.86539	3.76091	7.36713	2.70621
30.0075	8.71896	6.88483	3.158	7.39766	3.151
30.1575	7.91363	6.56653	3.29491	7.85351	2.77377
30.3075	8.02456	6.85351	3.63939	8.86384	2.67785
30.4575	8.50461	6.29397	2.93331	8.89974	2.60401
30.6075	8.84893	6.90651	4.05324	8.55791	2.89357
30.7575	8.58056	6.04381	2.9624	8.22965	3.33621
30.9075	8.69465	7.03831	3.07385	7.81508	2.757
31.0575	8.35751	7.27299	3.91892	8.7132	2.68003
31.2075	8.8528	6.70537	3.58001	8.43323	3.13764
31.3575	8.27273	6.88978	3.77203	9.25141	2.57784
31.5075	7.93478	6.59124	3.01728	8.8284	2.75257
31.6575	8.1856	7.69651	3.29767	8.04462	2.83094
31.8075	8.54504	6.24969	3.58141	8.06483	2.89749
31.9575	7.96335	3.42054	3.53264	6.69713	2.9243
32.1075	7.9978	3.5687	3.37083	8.03504	2.9181
32.2575	7.13018	7.12884	3.31262	8.21704	2.62652
32.4075	7.76595	6.95164	3.40347	7.62377	2.74271
32.5575	6.63208	5.46825	3.31844	7.33367	2.77455
32.7075	8.30841	6.92757	3.45308	8.98505	2.79119
32.8575	7.69213	6.72307	3.66946	7.99216	2.76766
33.0075	8.15601	7.06358	3.12292	7.77975	2.83375
33.1575	8.18875	7.85533	3.6562	7.90875	2.73607
33.3075	8.30746	6.94198	4.1504	8.38438	2.72084
33.4575	8.32114	7.16171	3.212	8.00275	2.54337
33.6075	7.88384	7.55897	3.32092	7.64566	2.64334
33.7575	8.67687	6.86889	3.56273	8.09348	2.75812
33.9075	8.56892	6.8365	3.60349	7.79036	3.18046
34.0575	9.13318	6.95714	3.10961	8.03317	2.94313
34.2075	8.507	6.12577	4.07881	8.28206	2.82171
34.3575	7.43778	6.13081	3.77716	8.58313	2.71681
34.5075	7.64288	6.22476	2.95377	8.70088	2.84264
34.6575	7.79638	7.07453	3.73936	9.08392	3.01825
34.8075	7.3294	6.86494	3.33381	8.94594	2.714
34.9575	8.69985	8.22309	3.33942	8.76732	2.93155
35.1075	7.15576	8.01862	3.16332	8.71088	2.82928
35.2575	7.55765	7.44017	2.88341	9.22471	2.88053
35.4075	7.09596	7.91296	3.2621	8.30228	2.6601
35.5575	7.04532	8.10675	3.70355	8.4349	2.81757
35.7075	7.61638	8.68322	2.74353	7.06199	2.73372
35.8575	8.00383	8.16319	2.97863	7.76897	2.75652
36.0075	7.59553	8.80141	2.86949	6.55	2.68145
36.1575	6.84569	7.99805	3.76603	7.26622	2.86879
36.3075	7.30598	7.38299	3.80238	7.58193	2.63931
36.4575	8.48516	8.13807	3.57576	8.18186	2.67437
36.6075	7.67735	7.434	3.09283	8.01865	2.7683
36.7575	6.72046	7.36052	2.95436	7.7687	3.02815
36.9075	7.08341	8.13098	3.0358	8.23997	2.83743
37.0575	7.70674	8.64481	2.95282	8.38116	2.87622
37.2075	7.8612	8.14249	2.96209	8.44508	2.77581
37.3575	7.54736	7.85933	3.27528	8.67661	2.91872
37.5075	8.48308	8.31186	3.3007	8.76858	2.65206
37.6575	8.35614	8.12732	3.42649	8.16953	3.08571
37.8075	8.95877	7.87188	2.88006	8.82302	2.70332
37.9575	8.90823	7.4275	3.05394	8.06003	2.77376
38.1075	9.13624	8.1268	2.97872	8.20511	2.99485
38.2575	8.38729	8.56366	3.60611	8.06141	2.97808
38.4075	9.55103	8.79007	3.75104	9.17701	3.15588
38.5575	9.75072	8.38805	3.63558	8.89835	2.96582
38.7075	9.07058	7.16271	2.71801	8.37173	2.87178
38.8575	8.23087	7.14005	3.73785	8.52303	3.71832
39.0075	9.95386	8.19452	3.1145	8.65449	2.83685
39.1575	8.1785	8.00795	3.24067	8.22098	3.14301
39.3075	8.85542	7.20838	3.24645	9.23161	2.8405
39.4575	8.65295	7.22025	3.61187	9.14857	2.89276
39.6075	8.27253	7.9816	3.24285	8.74321	2.85516
39.7575	8.26244	8.06666	3.36863	8.09978	2.71588
39.9075	8.47166	8.46759	2.99126	8.47736	2.6496
40.0575	9.10907	8.22055	3.20974	8.44938	3.09727
40.2075	8.39103	8.65498	3.13445	8.73882	2.7941
40.3575	9.27332	8.12932	3.06139	8.24309	2.76247
40.5075	9.06648	7.34843	2.8129	8.92109	2.70302
40.6575	8.92796	8.7018	3.03442	8.14794	2.82703
40.8075	9.9652	7.78168	3.50049	7.86382	3.01156
40.9575	8.18235	8.35454	3.19954	8.94102	2.85836
41.1075	8.66385	7.79444	2.95949	7.90528	3.0373
41.2575	8.91231	8.56473	3.50278	7.87676	2.91523
41.4075	8.53003	8.539	3.03729	7.87819	3.19896
41.5575	9.22464	8.39513	2.65797	8.37243	3.23245
41.7075	9.43526	7.66159	3.17441	7.86193	2.90383
41.8575	8.43429	7.56541	2.86922	8.42533	3.03706
42.0075	9.04811	7.76835	3.55268	7.60002	2.85393
42.1575	7.95173	8.8747	3.17633	7.02363	3.01128
42.3075	8.53272	7.99191	2.91578	7.53138	2.89099
42.4575	9.40432	7.86446	2.83239	7.44201	2.78426
42.6075	9.29432	8.91354	3.20327	7.9197	2.88015
42.7575	8.60616	7.55402	3.51498	7.38529	2.70183
42.9075	9.25513	7.47089	3.07767	8.87788	3.12149
43.0575	8.58091	8.44839	2.94681	8.02616	2.91009
43.2075	8.53606	8.42135	3.20171	7.54858	3.01496
43.3575	7.63675	8.30709	3.00278	7.811	2.74751
43.5075	8.4664	7.84555	2.84011	7.75652	2.73288
43.6575	7.91837	9.12557	3.17918	8.7254	2.94998
43.8075	8.53122	8.70217	2.76922	6.95822	2.93382
43.9575	7.56727	8.15393	2.93803	8.0871	2.77111
44.1075	8.97681	7.53964	3.01685	8.60085	2.92892
44.2575	8.42108	8.99976	3.06636	8.15592	2.79211
44.4075	8.5668	8.75437	3.18142	8.22272	2.90752
44.5575	8.37897	7.90526	2.83495	8.58849	3.03736
44.7075	8.86156	9.22893	2.82376	8.54182	2.85649
44.8575	9.34272	7.44061	2.79276	7.97577	2.94732
45.0075	8.5511	8.69805	2.87451	8.37862	2.73659
45.1575	8.89236	9.10462	2.86478	8.19401	3.11034
45.3075	8.99894	7.6044	2.78339	8.60972	2.63623
45.4575	8.48603	8.38159	2.62559	8.00364	2.72293
45.6075	9.40207	8.35944	2.8629	8.08639	2.87625
45.7575	8.58514	9.02191	2.7604	8.15477	3.08353
45.9075	8.41129	7.5865	2.86787	8.61185	3.18341
46.0575	9.25897	8.52198	2.87537	8.9577	3.3374
46.2075	8.40868	8.66703	2.70231	8.73469	2.88443
46.3575	9.09556	8.28966	3.07792	8.16647	2.71193
46.5075	8.91193	8.35434	2.8756	8.38673	2.73992
46.6575	8.49723	9.8678	2.84577	9.02345	2.76613
46.8075	8.46391	8.77351	2.9163	7.8444	3.15776
46.9575	7.66649	9.14966	2.94495	8.3231	2.84327
47.1075	8.4373	8.28506	2.8774	8.56598	2.83335
47.2575	8.2921	8.79394	2.92717	8.09095	2.68255
47.4075	8.07088	9.92347	2.81078	9.08506	2.69268
47.5575	7.53263	8.22208	2.76217	8.70383	2.78737
47.7075	8.35077	8.15638	2.74244	7.49058	2.93638
47.8575	8.43727	8.2289	2.80782	8.31584	2.86307
48.0075	6.70818	8.3417	2.73941	7.29966	2.70585
48.1575	8.28049	8.3138	2.80858	9.15093	2.84252
48.3075	8.53734	8.8255	2.8608	8.23613	3.01602
48.4575	8.63969	8.62268	2.72848	7.91311	2.82268
48.6075	8.82979	9.89368	2.87181	7.58578	2.72053
48.7575	8.9616	9.70887	2.87296	8.48722	2.96972
48.9075	8.54876	9.44499	2.91001	7.20606	2.68473
49.0575	8.584	7.52049	2.79533	7.65146	2.74001
49.2075	7.35925	9.29224	2.82974	7.86608	3.08773
49.3575	8.07867	8.89084	2.9102	7.31106	2.73512
49.5075	7.45529	7.59548	2.81653	7.43103	2.61941
49.6575	9.46332	8.02426	2.677	8.39727	2.8539
49.8075	8.62748	9.67217	2.77333	7.93502	3.21225
49.9575	8.75471	8.68925	2.90287	8.39109	2.86969
50.1075	8.5624	9.37053	2.80888	7.88449	2.8355
50.2575	8.22675	8.7593	2.78379	6.95687	2.79657
50.4075	8.76812	8.07404	3.00501	7.71681	2.70044
50.5575	8.79105	9.77415	2.94753	8.72356	2.856
50.7075	8.96835	8.40197	3.17628	7.49382	2.75576
50.8575	9.121	8.47336	2.8768	7.54906	2.71704
51.0075	9.13761	8.19798	2.94407	7.44543	2.87437
51.1575	9.00889	7.49788	2.95151	7.4554	2.98585
51.3075	8.86157	7.74432	2.88319	7.73095	2.67468
51.4575	9.37726	7.48161	3.10456	7.73116	2.86052
51.6075	9.15459	6.7389	2.82725	7.74797	2.73631
51.7575	9.73996	8.72905	2.77475	7.45408	2.75811
51.9075	9.16876	8.07486	2.99458	7.81322	2.72189
52.0575	9.33911	7.52238	2.97334	7.62563	2.90956
52.2075	10.2499	7.99073	2.69047	8.52072	2.79763
52.3575	9.20955	8.94937	2.7143	8.87235	2.72603
52.5075	7.72107	8.62792	2.63795	8.08154	3.07091
52.6575	8.06146	8.17646	2.83168	7.52056	2.62803
52.8075	7.43452	8.81482	2.82377	7.41592	2.93996
52.9575	8.13567	8.03787	2.90521	8.1593	2.84242
53.1075	6.59593	8.5172	2.93904	8.04464	2.84368
53.2575	7.0055	7.95585	2.90995	8.5336	2.79525
53.4075	7.67092	8.6566	2.73516	8.51787	3.05381
53.5575	6.46182	9.01217	3.01301	8.87056	2.81037
53.7075	7.16952	9.2218	2.95348	8.02055	2.64403
53.8575	6.98022	8.8136	2.70564	8.7053	2.82051
54.0075	8.11967	8.02024	2.67281	8.82425	2.56021
54.1575	6.68443	8.38457	2.83192	7.93509	2.93573
54.3075	7.47119	7.36967	2.73367	7.6695	2.61538
54.4575	8.14927	9.52152	2.65296	8.8928	2.76959
54.6075	7.5531	8.7913	2.74338	7.0066	2.90965
54.7575	7.74175	6.97615	2.51768	6.6596	2.94773
54.9075	7.18717	9.04317	2.7946	7.5548	2.71443
55.0575	7.0318	9.32354	2.93623	8.39621	3.10817
55.2075	8.03959	7.40747	2.79371	8.05487	2.75197
55.3575	7.00398	7.05304	2.85192	8.62337	2.86799
55.5075	7.88174	6.50189	2.76927	8.6538	2.93388
55.6575	7.51169	6.76587	2.7519	8.42141	2.81279
55.8075	8.00517	6.89609	2.76184	8.45225	2.91566
55.9575	8.13768	6.74688	3.02709	9.1166	2.85244
56.1075	6.28954	6.25399	2.76474	7.01914	2.90564
56.2575	7.53778	6.88674	2.85177	8.80089	2.78539
56.4075	8.57601	7.11343	2.74607	8.30948	2.77771
56.5575	7.30032	7.25674	2.68701	8.92495	2.82696
56.7075	7.62672	6.8611	2.78172	9.1055	2.83134
56.8575	6.7015	6.55791	2.856	8.71972	2.78174
57.0075	7.7201	7.02271	2.88162	8.48881	2.69861
57.1575	7.0452	6.86887	3.08516	7.74772	2.65702
57.3075	7.03945	7.34623	2.83608	8.21904	2.77425
57.4575	6.84682	7.17045	2.70664	7.38448	2.62416
57.6075	8.3641	7.24317	2.78236	7.75955	2.93461
57.7575	8.45428	7.36757	2.70384	8.12248	2.92347
57.9075	7.95414	6.83955	2.93256	8.53513	2.84839
58.0575	7.05692	7.48404	2.73212	9.11326	2.64283
58.2075	7.48469	6.8622	2.83627	8.46981	2.92553
58.3575	6.81949	6.69083	2.78637	7.57693	2.79439
58.5075	6.27785	7.11726	2.89797	8.93351	2.84887
58.6575	8.05926	7.22984	2.75588	9.29806	2.92103
58.8075	7.86469	6.7234	2.7949	8.85197	3.05623
58.9575	7.39361	5.97716	2.78482	7.96171	2.77733
59.1075	7.65688	6.54216	2.75087	8.00744	2.64332
59.2575	7.71032	6.91267	3.18807	8.32915	2.71148
59.4075	7.16019	7.41091	2.7297	8.68544	3.22132
59.5575	7.4745	7.31013	2.87779	8.80996	2.88489
59.7075	6.92482	6.48287	2.74209	8.57061	3.19872
59.8575	7.70853	6.02543	2.72616	8.16873	2.89105
60.0075	7.01747	7.45583	2.8127	8.32636	2.81084
60.1575	7.28567	6.70005	2.66915	9.56535	2.96096
60.3075	8.18809	7.04467	2.8388	8.94644	2.9126
60.4575	7.61856	6.88358	2.84329	7.41772	2.83632
60.6075	7.62956	7.01889	2.71673	7.2464	2.69178
60.7575	7.7594	7.46026	2.9318	7.43829	2.84859
60.9075	8.04561	7.11178	2.59097	7.09241	2.66481
61.0575	7.0083	8.08694	2.97283	8.08239	3.74215
61.2075	7.15063	9.51651	2.83017	7.83284	3.06275
61.3575	7.32093	7.69558	2.79872	7.60035	2.77998
61.5075	7.54121	7.37535	2.89299	8.78161	2.90091
61.6575	9.62265	7.80269	2.78966	7.86753	2.99647
61.8075	8.03272	7.12907	2.70873	8.63015	2.934
61.9575	7.78357	8.59272	2.81019	6.95366	2.69295
62.1075	8.38441	8.33239	3.06426	6.94494	2.64706
62.2575	6.92843	8.81377	2.70119	7.7032	2.70907
62.4075	7.95269	8.60536	2.72339	7.96832	2.71908
62.5575	7.08138	7.92453	2.82719	7.21336	2.8381
62.7075	8.05934	8.37199	3.05963	7.63731	2.79868
62.8575	7.93703	8.09287	2.70954	7.71888	2.80295
63.0075	8.36054	8.68708	2.85754	6.69258	2.98932
63.1575	7.63234	7.17792	2.75344	7.67703	3.01169
63.3075	8.3098	7.10474	2.84383	6.99457	3.06261
63.4575	8.02768	6.79702	2.80216	8.94293	2.76932
63.6075	8.32225	7.97529	2.82301	9.50048	2.701
63.7575	7.76513	8.2704	2.86313	8.10503	2.98795
63.9075	7.87834	8.41198	2.73737	7.50151	3.11523
64.0575	6.08409	8.83989	2.81671	8.19406	2.62201
64.2075	8.48987	8.79867	2.98558	8.34866	2.78947
64.3575	8.15291	8.27874	2.84821	7.48209	2.71395
64.5075	7.62121	8.91656	2.78674	7.84734	2.97957
64.6575	7.6775	6.41309	3.03422	8.68748	2.76475
64.8075	6.77583	8.86677	3.01281	8.80933	2.87885
64.9575	7.35001	8.51218	2.80095	7.65241	3.24474
65.1075	6.42368	8.07467	2.77904	8.16939	2.98138
65.2575	7.56103	8.72317	3.00607	6.79153	2.72764
65.4075	7.36448	8.21635	3.03544	8.66709	2.90768
65.5575	7.33264	8.26583	2.7237	7.58153	3.20913
65.7075	5.59784	8.38298	2.87771	8.65119	3.04166
65.8575	7.96071	7.61519	2.70418	8.86304	2.79342
66.0075	7.91677	8.05482	2.94396	8.95131	2.96704
66.1575	8.04132	7.77188	2.93093	8.58707	2.93408
66.3075	7.98607	8.97888	2.96577	8.14645	2.8797
66.4575	7.12797	8.37467	3.02415	8.1677	2.7644
66.6075	6.19938	8.81478	2.63238	8.82687	2.68564
66.7575	6.82671	8.99088	2.76339	8.57887	2.81209
66.9075	6.19637	8.65199	2.84001	8.69254	2.88181
67.0575	6.5789	8.7347	2.76803	8.8546	2.86193
67.2075	8.47684	7.81004	2.82211	8.06428	2.78376
67.3575	8.19205	7.20223	3.367	8.63846	2.84075
67.5075	8.21495	6.53359	3.15058	7.82229	3.06686
67.6575	8.13211	6.54864	2.68428	8.2459	2.89643
67.8075	7.64291	6.51213	2.79412	7.87532	2.82796
67.9575	8.2181	6.54888	2.86417	7.99513	3.10847
68.1075	7.07893	6.94649	2.68606	8.87916	2.79701
68.2575	7.73949	6.99533	2.83287	8.22623	2.61124
68.4075	7.90013	7.14035	2.77419	7.90975	3.79116
68.5575	8.50707	6.15125	2.78201	8.54657	2.62776
68.7075	7.36372	6.77118	2.64368	6.97378	2.89903
68.8575	7.42301	7.33617	2.93123	8.40429	2.69803
69.0075	7.53244	8.33146	2.83873	7.45067	2.8038
69.1575	8.31676	6.70864	2.83452	8.47482	3.17948
69.3075	8.43707	6.99907	2.79654	7.43747	2.86099
69.4575	8.92197	6.64696	2.77959	7.34142	3.34966
69.6075	8.08913	7.80032	2.67331	6.99095	2.75013
69.7575	7.56449	6.84609	2.57558	7.64088	2.76193
69.9075	7.28926	7.67198	2.97384	7.78009	2.88759
70.0575	6.90615	7.6996	2.82051	8.54578	2.86348
70.2075	7.36289	8.15131	3.04446	8.15894	2.86412
70.3575	7.34318	7.40247	3.06569	7.87851	2.86319
70.5075	8.21502	6.79299	3.34916	6.89063	2.75369
70.6575	7.55676	7.35199	2.86021	7.36574	2.59313
70.8075	7.00795	6.85022	3.14745	7.38286	2.74624
70.9575	7.49473	6.52775	3.02739	6.70068	3.2593
71.1075	5.85023	6.5318	3.0671	7.23705	2.83958
71.2575	5.26641	6.40093	3.27814	7.48599	3.42357
71.4075	8.21715	7.6913	2.87075	7.34227	2.79548
71.5575	7.97622	7.30009	2.76518	7.58991	2.94284
71.7075	7.9285	7.41165	2.95174	7.10948	3.32361
71.8575	8.07362	7.15187	2.82424	7.73597	3.08172
72.0075	7.0468	7.37539	3.1779	7.55433	2.92118
72.1575	7.35311	7.2136	3.02151	7.3892	2.73089
72.3075	6.01863	7.36014	2.73021	7.36032	2.99097
72.4575	7.48476	7.09015	2.94651	8.44078	3.11182
72.6075	8.17704	6.90901	3.10431	7.59322	3.4651
72.7575	7.01913	7.84001	2.83511	7.67219	2.79266
72.9075	5.71823	7.31634	3.1211	7.98835	2.82226
73.0575	6.93757	7.26606	2.80973	7.85185	2.7655
73.2075	6.96248	7.59076	2.7564	7.03768	3.16127
73.3575	7.64908	6.7205	2.90098	6.64653	2.94189
73.5075	7.56327	7.37456	2.66548	8.26916	2.90656
73.6575	7.55405	7.6769	2.81992	7.05716	2.90102
73.8075	6.60807	8.14463	2.80868	6.98918	2.89215
73.9575	8.02917	7.4558	2.92252	7.66524	2.83644
74.1075	7.46209	7.0823	2.87549	8.85275	2.91016
74.2575	8.10837	7.76226	2.8174	7.62569	3.12407
74.4075	8.06508	6.99033	2.9105	7.24112	2.85765
74.5575	7.44565	7.12813	3.52682	7.33842	2.89956
74.7075	7.77297	8.22281	2.83015	7.17389	2.73027
74.8575	7.54481	7.5749	2.99562	7.46989	2.69336
75.0075	7.04384	7.93495	2.76455	7.69042	2.87469
75.1575	8.72322	7.7871	2.92742	7.32431	2.88252
75.3075	8.20999	9.14389	2.93954	8.27195	2.6514
75.4575	7.18698	8.37734	2.88477	6.99355	2.70577
75.6075	7.02208	8.1708	2.87311	8.03945	3.06934
75.7575	7.62097	7.48554	2.80908	8.3958	2.90654
75.9075	7.20851	8.57015	2.68273	7.57435	2.58046
76.0575	7.9621	7.64231	2.82498	7.13083	2.89741
76.2075	7.65541	8.55406	2.85216	7.79359	2.73189
76.3575	8.37077	10.8544	2.76971	6.80586	2.85688
76.5075	7.81937	9.70753	2.67285	7.38209	2.91518
76.6575	8.27084	9.07274	2.58813	7.62981	3.23398
76.8075	7.52684	9.5709	2.77235	8.31918	2.78808
76.9575	6.76259	9.65048	2.91181	7.93168	2.96997
77.1075	7.00647	9.45011	2.7989	7.25168	2.86392
77.2575	7.97506	8.7158	2.89087	7.64584	3.03452
77.4075	7.27163	7.95313	3.26089	7.22518	2.63848
77.5575	6.85375	8.81302	2.75999	6.97853	2.92466
77.7075	6.93082	9.91082	2.77461	7.12582	2.69482
77.8575	6.97685	8.53862	2.66705	6.69885	2.855
78.0075	8.02147	8.306	2.95191	7.8535	3.02735
78.1575	7.17364	9.15646	3.25051	7.31488	2.6132
78.3075	7.56937	7.9368	2.96359	7.53444	2.70407
78.4575	7.59976	9.37571	3.36419	6.82951	2.96363
78.6075	7.11737	7.81749	2.89694	7.68857	2.85055
78.7575	7.09668	8.77571	3.16479	7.73069	2.76679
78.9075	7.85643	8.43305	2.70982	8.02994	2.90752
79.0575	9.68058	9.62708	3.06781	9.93359	2.94026
79.2075	9.58339	9.56463	2.94871	8.38097	2.79184
79.3575	8.87405	9.00278	2.87047	7.84163	2.93228
79.5075	9.07697	9.47123	3.2132	7.16363	3.01803
79.6575	7.74755	9.06792	2.99793	8.5928	2.70163
79.8075	8.25228	9.52036	3.29939	7.82317	2.73457
79.9575	6.97019	10.2754	3.30129	7.00531	2.79829
80.1075	6.8007	9.43344	2.96554	7.52454	2.93265
80.2575	7.48903	10.2237	3.28393	7.97007	2.77786
80.4075	7.1463	9.65849	2.82024	7.91837	2.98721
80.5575	8.07155	8.8047	2.95349	8.39816	2.73042
80.7075	7.12092	8.77206	3.08403	7.62396	2.90551
80.8575	7.41241	9.46438	3.01391	6.61839	2.82126
81.0075	7.67597	8.55545	2.62777	8.35857	2.85035
81.1575	8.46676	9.04791	2.74767	7.38449	3.27674
81.3075	7.58528	8.63884	2.76195	7.35762	2.86218
81.4575	7.44753	10.3795	2.87324	7.65769	2.89479
81.6075	6.42178	10.3135	2.82686	8.10186	2.9761
81.7575	6.65522	10.1753	2.82323	7.56512	2.7171
81.9075	7.15763	9.58411	2.6871	8.52475	2.92101
82.0575	7.73484	9.2919	2.85771	8.15297	2.82599
82.2075	7.60195	8.73282	2.94373	8.10583	2.68459
82.3575	8.1902	10.0438	2.7904	7.84321	2.67216
82.5075	8.32455	8.87563	2.92774	8.09461	2.68879
82.6575	8.33103	8.76759	2.72214	6.53082	2.87595
82.8075	8.43569	8.87591	3.3044	7.34068	2.76699
82.9575	7.34863	8.80875	3.04149	6.51665	3.25288
83.1075	7.41683	8.9076	3.0482	7.31322	2.63408
83.2575	7.13301	9.06799	2.92717	6.93856	2.65788
83.4075	7.36557	8.77617	3.16542	8.21524	2.69112
83.5575	7.97643	9.75056	2.623	7.69498	2.95869
83.7075	7.2014	9.57365	2.76574	7.30685	3.10877
83.8575	9.78488	9.55474	2.9131	8.2474	2.88083
84.0075	9.34539	10.4294	2.75165	8.36114	2.67728
84.1575	8.81239	10.6943	2.84899	7.62147	2.86336
84.3075	8.18641	10.3268	3.0941	7.27916	2.95941
84.4575	8.68697	10.5151	2.86335	7.36298	2.66556
84.6075	8.3079	10.1184	2.81926	7.19336	2.78916
84.7575	8.58529	9.87353	2.64571	6.49682	2.9531
84.9075	8.83707	11.1778	2.62253	7.30367	2.99393
85.0575	8.55909	10.5419	2.83716	7.55737	2.70945
85.2075	9.53178	9.99792	3.06283	7.24815	2.77746
85.3575	8.52752	10.8205	2.74462	8.19236	3.1
85.5075	8.66123	9.94487	2.8616	8.44602	2.74883
85.6575	8.54829	10.156	2.72718	7.56886	3.07048
85.8075	8.73639	8.22511	2.78212	7.78116	3.03196
85.9575	8.45802	8.7989	3.00942	8.28215	2.88256
86.1075	8.48067	8.94853	2.76946	7.73934	2.60864
86.2575	9.10312	8.85652	2.93087	8.28349	2.83584
86.4075	9.06277	9.60616	2.9902	8.54441	2.76549
86.5575	9.18707	9.16075	2.86939	7.92785	2.83022
86.7075	9.39558	8.31888	3.1372	8.06893	2.93908
86.8575	8.40088	9.49424	2.7504	7.62862	2.63622
87.0075	8.74427	8.80564	2.77535	8.61005	2.85104
87.1575	9.42026	8.77413	3.01176	7.88296	2.64291
87.3075	9.6513	8.20164	2.7592	7.75471	2.63424
87.4575	8.90417	8.70209	2.75658	8.1898	2.90012
87.6075	9.39318	9.02459	2.7215	8.12552	2.79189
87.7575	9.31463	9.13076	2.74229	8.94763	2.77982
87.9075	9.73789	8.58776	3.08262	8.63413	2.70541
88.0575	8.47382	8.60696	3.09872	9.24446	2.8873
88.2075	9.75306	9.03576	2.72379	8.14436	2.8892
88.3575	9.79269	9.21607	3.13567	7.52235	2.96946
88.5075	9.03235	8.78526	2.85027	8.12253	3.33531
88.6575	9.02154	9.18372	3.15606	7.52761	3.10346
88.8075	8.9911	9.41756	2.9549	8.52377	2.8442
88.9575	8.82529	9.27899	2.93004	7.81073	2.85891
89.1075	8.62639	9.05275	2.8811	7.33538	3.43575
89.2575	8.81396	9.02816	2.85573	9.12492	2.79217
89.4075	9.73007	9.51545	3.02018	9.76078	2.92439
89.5575	9.83897	9.44083	2.76334	9.23273	2.93404
89.7075	8.98798	9.35656	2.7903	8.31297	2.90159
89.8575	8.50022	9.62332	3.18717	7.91132	2.96122
90.0075	8.27381	9.90797	2.78013	7.63651	2.92666
90.1575	9.50242	9.31848	2.86119	8.44964	2.78038
90.3075	9.1532	9.89595	3.35353	8.23786	2.66236
90.4575	9.04234	9.15982	3.01641	9.46754	3.0708
90.6075	9.01054	9.09018	2.70076	7.72697	3.01692
90.7575	9.21676	9.65119	2.97578	8.15059	2.80239
90.9075	9.4831	9.49221	3.1331	8.56143	2.72174
91.0575	9.01039	10.0576	2.87548	7.89072	2.59725
91.2075	8.25854	10.3743	2.6448	7.72356	3.01065
91.3575	9.59351	10.2436	3.1538	8.66146	3.06562
91.5075	8.45256	10.3272	2.93998	7.31559	2.69218
91.6575	8.81829	9.75909	4.06647	8.06279	2.77339
91.8075	9.42538	10.4651	3.57854	7.98349	2.72375
91.9575	8.73343	10.2113	2.77424	8.81372	3.00056
92.1075	8.45774	9.72382	3.26449	7.25989	2.62464
92.2575	8.69834	9.52351	2.65809	7.74015	2.95905
92.4075	8.30089	8.56966	2.7554	7.51443	2.84073
92.5575	8.64813	9.75548	3.11832	7.13716	2.8099
92.7075	9.04008	10.2683	2.85552	7.89978	2.97224
92.8575	8.21863	9.35551	2.84066	7.02651	2.71828
93.0075	9.07339	10.1463	2.96868	8.57298	2.91242
93.1575	8.20351	10.5932	3.07188	7.6655	2.63096
93.3075	8.98822	9.84572	2.60715	7.26053	2.79175
93.4575	8.79053	9.11148	2.98865	7.13102	2.73783
93.6075	9.06086	9.76076	2.80425	7.41321	2.9421
93.7575	8.99483	9.83886	3.07278	7.13906	3.04459
93.9075	7.93868	8.88021	2.71291	7.10766	2.8808
94.0575	7.99138	9.30182	2.96363	7.53512	3.01207
94.2075	8.43098	9.60881	2.9692	7.94867	2.94487
94.3575	8.65126	9.49949	2.80759	8.08053	2.86581
94.5075	9.13053	8.91161	2.74834	8.13297	3.23667
94.6575	9.22211	9.45856	3.22566	8.45633	2.83349
94.8075	9.98353	8.56874	2.80427	7.98977	3.02712
94.9575	9.85292	9.8322	2.63223	7.4593	2.72882
95.1075	8.78036	10.1099	2.73503	7.79975	3.00099
95.2575	8.91166	10.2846	2.79631	8.16745	2.82035
95.4075	9.92955	9.71543	3.00898	8.04968	2.85328
95.5575	9.05914	10.1994	3.63281	9.20681	2.93565
95.7075	8.34245	10.3947	3.78568	7.49507	2.79077
95.8575	8.20309	10.214	3.55255	8.97061	3.19419
96.0075	8.37904	10.3596	3.44678	7.98651	3.21716
96.1575	8.70234	9.51601	3.04719	8.11624	2.87378
96.3075	8.38875	9.12983	3.24857	8.62654	2.9087
96.4575	8.65885	9.25759	2.86747	8.17643	2.73479
96.6075	9.49825	9.23626	2.82058	8.06129	2.86924
96.7575	8.60531	9.69119	3.27124	8.85028	2.92919
96.9075	8.5915	9.21639	2.93483	8.48048	2.93731
97.0575	9.45658	8.12502	2.84852	9.03761	2.77545
97.2075	9.47266	8.48369	3.47149	8.48517	3.12303
97.3575	9.32822	8.1409	2.93837	8.72259	3.07281
97.5075	9.66013	8.0964	2.92922	11.107	2.89041
97.6575	9.21978	8.44291	2.76767	8.89911	3.05275
97.8075	8.97068	9.63357	3.07537	9.10585	2.79821
97.9575	9.25821	8.78359	2.84084	8.16774	2.96578
98.1075	9.1202	8.95093	2.63532	8.62064	3.17436
98.2575	8.84903	7.72292	3.06386	8.5974	2.91723
98.4075	8.89033	8.52617	2.91179	8.8996	2.73551
98.5575	9.24168	7.46244	2.75684	9.16688	2.90264
98.7075	9.72398	7.81816	2.66864	9.08301	3.09277
98.8575	8.75356	7.65369	2.66637	8.973	2.9483
99.0075	8.7784	8.59644	2.71287	8.65852	2.82565
99.1575	8.26185	8.48081	2.62379	8.47773	2.82925
99.3075	8.71557	8.58301	2.96757	8.70068	2.74277
99.4575	9.40079	8.93007	2.81413	8.60177	2.76264
99.6075	9.15022	7.24643	3.14136	9.51243	2.7589
99.7575	8.99957	8.52512	2.91275	9.98901	2.78346
99.9075	8.92335	7.39109	2.8676	9.16776	2.92846
100.058	9.39551	7.24686	3.00448	9.65732	2.81482
100.208	9.33464	8.52318	2.85495	9.50543	2.82549
100.358	8.43179	8.17483	2.61763	8.62394	2.90027
100.508	8.92689	8.36772	2.93975	8.96991	2.66188
100.658	8.20127	8.27077	2.74406	8.78075	3.05093
100.808	8.21925	8.63638	3.01935	9.03746	2.89123
100.958	8.71798	8.5476	2.83354	9.23485	2.96184
101.108	8.67537	7.63398	2.96285	8.85331	2.80013
101.258	8.54174	8.43191	3.16347	9.05357	2.60128
101.408	9.32939	8.90188	2.93418	9.05532	2.95305
101.558	8.30397	8.02993	2.68573	8.82043	3.10772
101.708	8.93867	7.87908	3.08229	9.47144	2.72588
101.858	8.68707	8.05733	3.30599	9.36631	2.70006
102.008	9.25106	7.95765	3.05	8.7091	3.08828
102.158	8.72352	7.95069	3.13133	8.08096	3.19327
102.308	9.14618	8.34734	2.94809	8.56139	2.80954
102.458	9.00226	7.54647	3.01675	8.81709	2.925
102.608	7.9097	7.47399	3.05917	8.8293	2.78625
102.758	8.06362	8.02186	2.99213	8.94651	2.71647
102.908	9.81698	6.37645	2.79755	8.00215	2.96185
103.058	9.11267	6.96107	2.73638	7.62121	2.82321
103.208	8.26142	7.21856	2.77521	6.52997	2.7487
103.358	9.05209	8.64962	2.60236	7.15506	2.83956
103.508	9.19462	8.52927	2.97469	7.34585	2.98103
103.658	8.26724	7.92998	2.83644	7.15764	2.97272
103.808	9.42639	8.38816	2.94925	7.56639	2.77733
103.958	9.2171	8.23167	2.66659	7.35987	2.89444
104.108	9.60533	8.83121	2.72673	6.8995	2.83141
104.258	8.9151	8.47428	2.83011	7.41416	2.87722
104.408	9.78153	8.15659	2.87359	6.94548	2.7749
104.558	8.9305	8.87999	3.09837	8.28414	3.07956
104.708	8.92257	7.8303	2.9648	7.00639	3.36583
104.858	9.75221	8.83683	2.6817	7.25987	2.79689
105.008	9.65875	9.09053	2.65788	6.64667	2.76257
105.158	8.91541	8.56917	2.82841	7.58762	3.21106
105.308	9.64698	8.50243	3.11243	6.90952	2.91972
105.458	9.0058	8.48875	3.05108	7.342	3.01376
105.608	9.92656	8.70114	2.8109	8.05164	2.99348
105.758	9.44249	7.27367	2.66393	8.69671	2.88998
105.908	9.64728	8.71192	2.80575	8.79627	2.75823
106.058	9.38782	8.50798	2.87812	9.22557	2.79887
106.208	8.85035	7.86396	2.81558	7.52625	2.8847
106.358	9.07053	7.73718	2.96064	8.33602	3.33236
106.508	8.50523	8.00267	2.71654	7.60034	2.98445
106.658	9.69085	8.51966	3.19376	7.35618	2.92571
106.808	9.32724	7.91617	3.02968	6.89507	2.92541
106.958	9.1608	8.77207	3.01059	7.00477	3.23727
107.108	9.96855	8.49733	3.2711	7.27564	2.88198
107.258	10.8781	6.84105	2.98147	8.65557	2.79873
107.408	10.901	7.91156	2.75292	8.45315	2.84188
107.558	10.3338	8.79433	2.88211	8.53975	3.31428
107.708	9.08165	8.3726	2.81247	9.26996	2.83987
107.858	10.8248	8.01325	2.90026	8.82898	3.15104
108.008	10.2393	8.55791	3.74826	7.54329	2.73205
108.158	11.4646	7.93292	3.35854	8.26289	3.01827
108.308	10.6509	8.99794	2.99805	8.0021	2.85821
108.458	10.6926	8.302	4.14334	7.40094	2.68913
108.608	10.6559	9.09411	2.99016	8.89918	2.91228
108.758	10.0413	8.45086	2.89287	8.22984	2.70143
108.908	9.89376	8.02802	3.22285	7.69798	2.59864
109.058	10.0861	9.46131	3.07302	8.23427	2.86357
109.208	9.40432	8.98147	3.02249	7.9147	2.69037
109.358	10.0918	8.5034	2.62227	8.40219	2.90391
109.508	9.79143	9.11389	2.56986	8.34511	2.74463
109.658	10.0171	7.71399	3.00453	8.48544	3.34893
109.808	9.68186	8.99027	2.8509	8.1901	2.80377
109.958	10.0932	7.88531	2.68431	8.2524	2.71916
110.108	10.4188	7.30281	3.29592	8.18788	2.76335
110.258	10.5015	9.54876	2.88156	8.92727	2.98583
110.408	9.54725	8.61199	3.04001	8.05147	2.77255
110.558	10.1673	8.85	2.98629	8.44194	2.7811
110.708	10.0661	8.68333	2.69812	8.01631	2.77026
110.858	9.29912	8.87747	3.36348	8.51114	2.80598
111.008	9.81212	8.21024	2.7372	8.09851	3.07121
111.158	9.81697	8.68252	2.81147	7.41999	2.74701
111.308	10.0761	8.2135	2.72553	8.12418	3.02059
111.458	8.1931	8.47695	3.4608	9.374	3.13586
111.608	10.2674	8.59138	3.16828	8.34027	2.78158
111.758	9.36229	7.72825	2.84414	7.95193	2.64666
111.908	9.65193	7.71338	2.80519	7.80285	2.86136
112.058	8.29967	7.78936	2.93826	8.25868	2.81844
112.208	10.3628	8.93479	3.03585	8.11043	3.105
112.358	10.5832	7.87606	3.03008	8.46661	2.9284
112.508	8.18974	7.97521	3.01665	9.59131	3.02983
112.658	10.0268	10.0176	3.73699	8.07611	2.75371
112.808	9.2566	8.53228	3.07507	8.31171	2.80263
112.958	10.229	9.76733	2.97293	8.08704	2.88256
113.108	10.0228	8.34828	2.80022	8.34573	2.71211
113.258	7.67095	7.72431	2.62692	9.2508	2.58015
113.408	9.71304	7.53895	2.63789	9.01049	3.09648
113.558	9.40988	8.19697	3.06817	8.66035	2.90114
113.708	8.0673	7.54492	2.79218	8.50513	2.71106
113.858	8.74485	7.68009	2.88642	7.77671	2.85996
114.008	8.70153	8.66082	3.52657	8.47497	2.70336
114.158	8.72671	7.62447	2.82754	8.68828	2.93389
114.308	10.1556	8.53664	2.90963	9.91829	3.20949
114.458	9.05696	7.92153	2.83193	9.48276	3.07473
114.608	8.24656	7.7408	2.74204	9.49706	2.77178
114.758	8.72194	8.31943	2.89767	9.04041	2.8828
114.908	9.53246	7.23982	2.83238	8.68793	2.90182
115.058	10.0675	7.09845	2.97809	8.46828	2.88028
115.208	9.26449	7.6268	3.04434	8.22523	2.96231
115.358	9.59491	7.11141	2.7565	8.72918	2.85936
115.508	8.2191	8.20958	2.83933	8.76459	2.83009
115.658	9.79402	7.43414	2.82758	8.49795	2.94449
115.808	8.55002	7.81118	2.7899	9.16228	2.77729
115.958	8.13461	7.77807	2.75521	9.65701	3.27612
116.108	9.55424	7.31511	3.3697	9.42564	2.7704
116.258	9.74447	7.75132	3.13786	9.70101	2.74166
116.408	9.09485	7.95343	2.6068	9.16266	2.60241
116.558	10.025	6.75071	3.14803	9.1125	2.97982
116.708	9.84242	7.34283	3.19803	9.806	2.7447
116.858	10.4921	7.14394	2.82175	8.03323	2.9678
117.008	8.94551	7.67494	2.77021	8.41471	3.70911
117.158	11.1461	7.84792	2.75836	8.91482	2.7965
117.308	10.1607	7.77001	3.2406	9.48441	2.9108
117.458	11.092	7.70417	2.79198	9.70868	2.92108
117.608	9.49567	8.328	2.9695	10.0779	2.94716
117.758	10.2182	7.80096	2.8219	9.4273	2.89059
117.908	7.7082	7.44708	3.08319	8.94392	2.8751
118.058	8.94272	8.09892	3.28655	9.92004	3.22088
118.208	9.64485	7.49379	3.14545	9.11727	2.87616
118.358	9.47283	8.22085	3.77877	9.09766	2.93859
118.508	10.0834	8.15279	3.4248	9.17472	3.07922
118.658	10.0376	8.59566	3.08003	10.0581	2.79047
118.808	9.5422	8.04705	3.15517	9.01684	2.80906
118.958	9.78014	8.46766	2.89952	8.64419	2.69783
119.108	9.05843	7.84141	3.40688	9.07325	2.64977
119.258	9.74948	7.88932	2.89759	9.19468	2.85741
119.408	8.53939	8.14964	2.87691	9.23376	2.79249
119.558	9.52161	8.44711	2.98892	9.49533	3.00159
119.708	9.01061	8.14433	2.77482	9.94807	2.89983
119.858	8.83807	7.78916	3.2729	9.21571	2.80777
120.008	8.10651	7.36559	2.96685	9.34517	3.41019
120.158	7.82194	7.66866	3.68743	10.3031	2.69844
120.308	9.0127	7.03079	2.88739	8.63305	2.91815
120.458	8.02569	6.9885	3.10319	9.36215	2.79878
120.608	8.75079	7.22213	2.85692	9.08203	2.74306
120.758	8.75122	6.99809	3.30088	8.85313	2.93168
120.908	9.23764	7.71526	2.95085	9.48397	2.76821
121.058	8.97218	8.17142	3.54182	9.05956	2.8399
121.208	8.53306	7.73642	3.13717	9.0167	3.63883
121.358	8.11901	8.35533	3.05003	9.18216	2.70639
121.508	7.60731	8.87182	3.00183	8.91997	2.87262
121.658	7.22055	7.30236	3.4338	10.2236	2.7654
121.808	8.16799	8.13873	2.82786	9.76358	2.80808
121.958	7.8564	8.49351	3.16976	9.59671	3.07234
122.108	8.6874	7.8356	2.8064	9.56865	2.725
122.258	8.25441	8.64047	3.41944	9.76553	2.7582
122.408	7.91734	8.91368	3.10217	9.89606	3.13192
122.558	7.69647	8.09689	3.26159	9.27067	2.69081
122.708	8.38876	8.28799	2.95037	8.67859	2.62222
122.858	6.19608	7.60198	2.89949	8.62111	2.95102
123.008	7.57054	7.23334	2.89701	9.28308	3.0017
123.158	9.35631	7.67883	2.93394	8.84273	2.9598
123.308	10.4747	7.97638	2.84062	9.01591	2.85815
123.458	10.2766	7.7337	2.85735	9.05165	2.82711
123.608	10.5173	7.85577	2.75295	8.89586	2.91503
123.758	10.0937	7.66672	2.97194	9.36467	3.14999
123.908	9.26921	7.98631	2.80438	9.00787	2.7008
124.058	8.53463	8.56051	2.96105	9.03769	2.54214
124.208	10.2499	7.46561	2.74444	9.36434	2.82087
124.358	9.56201	6.72681	2.96505	9.8305	2.95465
124.508	9.72679	8.0055	2.83236	8.768	2.7549
124.658	9.50861	7.50312	3.34808	8.44954	2.73169
124.808	8.89436	8.20207	3.00009	7.72108	2.68449
124.958	9.09917	8.19238	2.92275	8.14537	2.79817
125.108	9.06267	8.66479	3.39649	8.42039	3.04925
125.258	9.83966	7.26979	3.4074	8.12374	2.9367
125.408	7.90499	8.38686	3.07981	9.04827	2.72943
125.558	9.11199	7.65457	2.90568	7.74372	3.22156
125.708	7.42519	8.66828	3.16766	8.16164	2.89848
125.858	7.37058	7.9269	2.96914	7.80037	2.94687
126.008	7.83227	8.63037	2.96046	7.4946	2.85573
126.158	7.21181	9.50483	4.11202	8.15131	3.15565
126.308	7.4386	8.18399	2.96351	8.71095	2.96948
126.458	6.99234	8.13796	3.1062	9.31673	2.79874
126.608	7.32901	8.46621	2.72612	9.33606	2.87417
126.758	9.0521	7.9	3.06693	9.91912	3.15031
126.908	8.14534	8.05435	2.94282	7.5588	2.67021
127.058	7.74283	8.03934	2.90121	8.61506	2.97012
127.208	7.52094	8.33971	3.0396	8.34102	3.0796
127.358	8.49653	8.97115	2.71382	7.84328	2.96732
127.508	8.29728	8.63712	2.95357	8.02014	2.80043
127.658	8.13508	8.0376	3.75793	8.23902	2.68481
127.808	7.68082	7.9862	2.82411	9.53846	2.85297
127.958	8.35047	6.99119	2.71483	9.6645	2.88605
128.108	7.94756	8.95585	3.02569	9.93385	2.67462
128.258	8.1648	7.79424	2.89449	7.83155	2.78829
128.408	7.45285	8.42513	2.71021	7.2303	2.95757
128.558	8.42024	8.68827	3.03552	7.95911	2.76803
128.708	7.04667	8.46795	2.95411	7.66175	3.00963
128.858	7.52651	8.12535	2.72387	9.0468	2.69114
129.008	8.62573	8.1865	3.02042	7.6183	2.75708
129.158	9.10624	8.54665	2.87061	7.56477	3.12726
129.308	7.11215	8.24126	2.98368	8.45843	3.17158
129.458	7.5994	8.17983	2.87992	9.01277	2.90515
129.608	8.61508	8.10452	2.77979	8.45991	2.91139
129.758	7.43332	8.56953	2.80929	8.29636	2.84595
129.908	8.29044	8.80391	2.79929	8.35733	2.87887
130.058	8.84848	9.30099	3.14464	8.34706	2.81822
130.208	8.39662	9.01392	3.23202	8.37465	2.80903
130.358	9.28934	8.78234	3.06909	9.44265	2.76083
130.508	10.7639	7.96498	2.84113	8.31853	2.8315
130.658	9.92594	8.79515	2.74245	8.70463	2.99111
130.808	10.1918	8.19289	3.01723	8.64361	2.7951
130.958	7.5273	8.89958	2.82463	9.24206	2.94288
131.108	9.55813	8.97893	2.69804	7.78499	2.59702
131.258	9.61884	8.31758	3.05243	7.65481	3.03044
131.408	9.13336	8.5561	2.94476	7.448	2.93618
131.558	8.8801	8.5934	3.25393	7.79175	2.84565
131.708	8.57803	8.19172	3.33624	7.78693	2.86459
131.858	9.87122	7.49353	3.61759	7.32558	2.90681
132.008	10.3844	8.66714	2.79661	7.71509	3.04021
132.158	9.70754	8.31623	3.19133	8.30204	2.9216
132.308	10.7637	7.88801	2.95118	8.55305	2.78074
132.458	10.4489	9.18976	2.97177	8.28409	2.7518
132.608	9.22225	8.90006	2.70672	9.04103	2.73599
132.758	9.74163	9.07797	2.99512	8.27723	3.32075
132.908	10.293	8.99502	2.79837	8.86806	2.9803
133.058	10.293	9.64624	3.00746	9.0347	2.96784
133.208	9.23736	9.21259	2.92246	9.34648	3.59258
133.358	7.80122	10.054	2.9553	9.1652	2.80517
133.508	8.2485	8.5749	2.66494	8.82149	2.72832
133.658	8.32119	9.89655	3.16407	9.24705	3.01534
133.808	8.11526	9.28394	3.0844	9.12054	2.99484
133.958	8.17947	9.33101	2.94145	9.26345	2.78935
134.108	8.0631	8.61857	2.92055	9.53349	3.35252
134.258	8.0642	8.2781	2.95802	8.92212	2.87001
134.408	8.77614	7.76909	2.71453	10.4628	2.69617
134.558	7.69953	7.40346	2.74453	9.38677	3.13532
134.708	8.32849	8.09631	3.062	8.53692	2.94833
134.858	8.12594	8.95508	2.7285	10.5983	3.04505
135.008	7.22141	8.73126	2.93938	8.45425	2.75389
135.158	8.77419	7.30684	2.82013	9.88963	2.9542
135.308	7.79863	7.44786	2.89161	10.3355	2.82855
135.458	8.37515	7.11822	2.89955	10.2324	2.83071
135.608	7.9322	7.53466	2.94098	8.9511	2.72272
135.758	8.28295	8.26714	2.89359	8.7992	2.8422
135.908	7.52575	8.35521	3.24157	8.79918	2.61283
136.058	7.11813	8.38309	2.93034	9.84839	2.73864
136.208	9.09593	8.21412	2.75447	10.3817	2.76277
136.358	8.49555	8.2873	3.20542	11.1242	3.09315
136.508	8.54942	6.86878	3.12856	10.4064	2.95982
136.658	8.37954	7.74383	2.77576	10.4661	2.67238
136.808	8.60863	7.37974	2.8104	10.4047	2.8276
136.958	8.23361	6.9065	2.94255	11.0146	3.228
137.108	8.46966	7.15705	2.66577	10.9802	2.77664
137.258	8.0228	7.77878	2.84663	10.8044	2.84174
137.408	7.94282	7.12133	2.90139	10.3067	2.74527
137.558	8.09661	7.04339	2.99992	11.0355	2.79842
137.708	7.91418	7.61377	2.91528	10.4885	2.7503
137.858	7.96878	7.81042	2.85246	10.7498	2.68466
138.008	8.11409	7.13706	2.79462	10.4587	2.79915
138.158	8.04121	7.09895	2.84624	11.2269	2.9359
138.308	8.09282	7.39374	2.76522	11.0556	3.34713
138.458	8.50608	6.81991	2.83616	10.9413	3.06143
138.608	8.33633	7.82459	2.9116	10.5986	2.75486
138.758	8.59087	7.97328	2.87091	12.2661	2.63572
138.908	8.50333	8.17156	2.88118	11.8826	3.12817
139.058	8.21281	8.29532	2.78563	10.4003	3.11163
139.208	8.43628	8.72303	3.13663	9.76148	2.65713
139.358	8.08992	7.92543	2.77289	11.0169	2.99652
139.508	9.02352	9.10535	3.2099	10.8072	3.01031
139.658	7.69069	8.72265	2.77779	10.6615	2.85871
139.808	7.9609	6.54607	2.58879	11.7628	2.91078
139.958	8.43264	7.7271	2.6608	10.1989	2.8869
140.108	7.38838	8.72024	3.0346	11.0982	2.70548
140.258	8.12827	8.71724	2.758	10.535	2.89341
140.408	7.43914	8.77184	2.87474	10.7571	2.85274
140.558	8.28346	8.06048	2.82335	10.4631	2.88851
140.708	8.22822	8.37596	2.86302	11.0623	2.7138
140.858	7.80652	9.17971	2.63345	10.677	2.78175
141.008	8.47882	9.37377	2.62801	10.6493	3.15947
141.158	8.51764	9.78985	2.89561	9.92613	2.7684
141.308	8.66221	9.26147	2.65072	10.4392	3.14896
141.458	7.19063	9.20696	2.73347	10.646	2.74498
141.608	8.28421	9.74347	2.74876	11.2708	2.58961
141.758	7.83294	8.52508	2.83963	11.7289	2.88776
141.908	7.44693	8.62074	3.00681	10.805	2.66652
142.058	8.23118	8.80634	2.89202	10.7995	2.84811
142.208	7.16809	9.01593	2.95833	10.845	2.81915
142.358	8.24654	9.73252	2.76893	10.9401	2.80688
142.508	7.79148	8.96641	2.75866	10.4527	2.99936
142.658	7.95755	7.16874	2.8115	9.41504	3.00079
142.808	8.5754	8.0536	3.17275	9.32837	2.76816
142.958	7.93372	8.18361	3.14617	11.3183	2.94325
143.108	7.86231	7.52238	2.77826	9.23374	3.1292
143.258	7.89053	7.61126	2.75156	8.68966	2.74901
143.408	7.43267	8.87362	2.93625	9.216	2.63925
143.558	8.24108	9.39661	2.8175	9.6339	3.1178
143.708	8.72056	9.65413	2.71466	10.2179	2.99614
143.858	8.11124	8.01918	2.7713	11.1848	2.80711
144.008	8.44013	8.71076	2.91836	8.63968	2.85906
144.158	8.71429	9.85902	2.87359	10.885	2.67148
144.308	8.25939	9.7135	3.25838	10.6638	2.78584
144.458	8.35882	8.66272	3.04781	8.38141	2.65265
144.608	8.4946	9.64839	2.9018	11.3805	3.03112
144.758	7.83152	9.14808	2.85126	10.1776	2.805
144.908	8.00408	9.32459	2.95826	11.079	2.65692
145.058	8.59608	8.45446	2.85133	10.6264	2.76236
145.208	9.09165	9.07779	2.68886	10.9253	2.72835
145.358	8.30721	9.06273	2.73907	10.9337	2.71657
145.508	8.07869	10.5695	2.6526	11.068	2.71399
145.658	9.06402	9.44868	2.88654	10.0198	2.95334
145.808	7.85629	9.17037	2.84766	10.8634	2.94839
145.958	8.61653	10.0878	2.64572	10.6871	2.79259
146.108	7.96701	9.12759	3.04027	9.99808	2.57856
146.258	8.3834	9.12818	2.69254	10.4708	2.90176
146.408	8.08885	9.99216	2.73598	10.8873	2.91289
146.558	8.15247	8.94785	2.62552	11.0763	3.22416
146.708	8.2023	9.09238	2.64418	10.0171	2.61902
146.858	8.22855	9.3073	2.88445	10.565	2.85837
147.008	8.36453	9.93864	3.16722	10.5915	2.83847
147.158	8.27846	9.3512	2.86342	11.1467	2.80428
147.308	7.79072	9.50341	2.88455	11.8314	2.80521
147.458	7.92777	9.49055	3.32272	10.8976	2.7423
147.608	7.89361	9.17661	2.79272	11.3725	2.8247
147.758	8.31456	9.35207	2.72373	11.5687	2.84771
147.908	7.90312	7.51335	2.68725	11.2477	2.84433
148.058	7.60557	8.25142	2.94474	10.6275	2.72902
148.208	8.02546	9.58479	2.81194	10.8286	2.66556
148.358	8.45122	9.98085	2.88731	10.4781	2.89774
148.508	7.89087	8.33063	2.80819	11.2479	3.27353
148.658	8.46086	8.91459	2.99689	11.2764	2.71169
148.808	8.55287	9.1613	2.85877	11.1256	3.23274
148.958	7.97599	8.99807	3.05672	10.5831	2.76742
149.108	7.91767	9.03998	2.71495	10.4333	2.81697
149.258	8.51255	9.44252	2.7489	10.8431	3.07403
149.408	7.79515	9.6303	2.71021	10.7669	2.7239
149.558	8.26537	8.91655	3.12111	11.645	2.97114
149.708	7.77398	8.4597	2.68405	11.0484	2.97921
149.858	8.18402	8.62	2.83022	11.3655	2.98333

## Sheet: Figure 5 (His23-H+)
	O(Gln26)...N(Trp246) distance
time (ns)	run 1	run 2	run 3	run 4	run 5		distance	frequency	%
0.0075	2.75224	2.66835	2.84498	3.61614	3.64574		3.5	71	1.42
0.1575	3.09325	2.93811	3.25728	2.98151	2.67668		6	1850	37
0.3075	3.57024	2.86573	4.63469	3.28799	4.23274			3079	61.58
0.4575	3.23525	3.49379	3.02493	2.99038	4.38287			5000
0.6075	3.2861	3.17414	4.32075	2.7571	4.1461
0.7575	3.92588	2.78092	3.06028	2.74342	4.11474
0.9075	3.59696	3.82253	5.06996	2.86661	3.63265
1.0575	3.04289	5.09844	4.29168	5.20013	3.91347
1.2075	3.592	4.19083	4.72777	3.26177	3.18682
1.3575	2.96994	5.79564	4.23532	3.02676	2.71372
1.5075	4.08353	3.27894	4.42536	3.10472	3.41622
1.6575	5.01557	5.65277	5.75742	2.93717	2.92218
1.8075	4.57341	4.75902	4.89093	5.1824	5.17587
1.9575	4.94861	4.02196	4.20909	4.35591	5.52483
2.1075	5.16466	3.82678	4.48429	4.96174	5.01059
2.2575	5.18174	5.98405	3.95553	5.25108	4.46971
2.4075	5.14564	5.13063	4.53469	4.92782	5.33378
2.5575	4.43132	5.37276	4.55614	5.49679	5.07803
2.7075	4.50419	3.34848	4.65679	4.94481	5.59879
2.8575	5.30851	3.73169	3.88509	5.37501	5.366
3.0075	6.91841	4.16034	5.12952	5.44804	3.99163
3.1575	5.57292	3.78501	5.28846	4.83011	3.60678
3.3075	5.73059	3.06427	5.64491	5.46087	2.90123
3.4575	5.93513	4.5087	4.59326	5.32803	5.10473
3.6075	6.92084	3.53622	5.23496	5.21212	5.46294
3.7575	6.49798	3.01247	4.85911	4.8049	5.60022
3.9075	5.27723	3.08193	5.19375	4.54569	5.38292
4.0575	6.46214	3.66659	4.06006	4.51713	5.29308
4.2075	5.93818	3.18644	6.08894	5.14797	5.29924
4.3575	4.93658	3.37689	5.01885	5.15781	4.94717
4.5075	6.29032	4.83011	5.59318	3.42427	5.04333
4.6575	5.3045	8.7821	5.2601	5.60594	5.27013
4.8075	6.10079	4.39621	5.33934	4.87863	5.23943
4.9575	5.05225	5.24254	5.2447	4.65974	4.89504
5.1075	5.76888	4.94927	4.83302	5.04207	4.34852
5.2575	6.11116	4.50686	4.62248	5.89133	4.80844
5.4075	5.6581	3.24922	6.13148	5.33811	5.39414
5.5575	6.10439	5.58004	5.47326	5.35042	5.68937
5.7075	5.71971	5.08893	4.96855	5.35898	5.43068
5.8575	4.90915	5.42216	5.74065	3.70889	4.85914
6.0075	5.09853	6.60945	4.83538	5.04722	5.22144
6.1575	4.8049	8.84996	4.75352	5.44805	5.51042
6.3075	5.03942	10.5338	5.69768	4.30892	5.35767
6.4575	5.45394	10.3837	5.16479	5.60118	5.30775
6.6075	5.42556	10.8632	5.30793	5.17259	4.75659
6.7575	5.22555	11.0016	5.17987	4.78848	5.09736
6.9075	4.60214	11.1168	4.9457	4.90518	5.29778
7.0575	5.07313	10.8312	4.94571	5.91196	5.47536
7.2075	5.9792	10.2211	5.12167	5.05788	6.1245
7.3575	5.54954	11.0518	5.02705	4.80973	5.10811
7.5075	6.65172	10.2518	4.97144	5.78731	4.86731
7.6575	4.43752	11.1155	4.84404	5.31036	5.45193
7.8075	5.92532	11.7009	5.36098	5.06802	4.61725
7.9575	5.22076	9.46958	4.92314	5.9061	4.9327
8.1075	4.87952	10.53	4.40486	5.50828	4.63759
8.2575	5.66269	11.9108	5.07411	5.33988	5.3381
8.4075	5.00092	10.4196	5.3547	5.20431	5.89908
8.5575	5.16303	9.87441	5.19925	5.07575	5.00157
8.7075	4.04139	10.5426	4.7743	5.7156	6.14934
8.8575	5.26545	10.0647	5.24195	4.19211	4.75407
9.0075	4.94939	10.7128	5.10974	4.66921	5.0412
9.1575	4.58969	9.83213	3.78806	5.28185	4.83588
9.3075	4.18164	10.8999	5.60478	3.74258	4.58296
9.4575	3.56988	10.3719	4.26973	4.88566	5.03011
9.6075	4.8515	10.2176	4.81736	3.24699	5.27052
9.7575	3.97983	9.71504	4.90066	4.54565	5.08391
9.9075	4.35091	11.6718	5.32817	3.77151	6.35096
10.0575	4.66614	10.8283	5.03476	5.73209	5.17955
10.2075	5.13111	11.0835	4.44292	5.03037	5.52783
10.3575	5.15825	10.6281	5.15422	4.88334	5.24021
10.5075	4.9172	8.80348	4.63122	5.42175	4.54259
10.6575	4.77001	9.51285	3.88788	5.03865	5.48266
10.8075	5.55044	10.0503	4.23255	5.45878	4.69094
10.9575	5.37358	11.5892	5.18689	5.24843	5.08985
11.1075	5.38431	10.0529	4.85511	4.16737	5.23867
11.2575	4.25726	9.94614	5.55022	5.36273	4.98739
11.4075	4.1518	10.6854	4.95192	5.27496	5.97806
11.5575	5.73752	10.6082	5.02697	4.47333	5.41631
11.7075	5.06307	9.39512	4.57104	6.03119	4.59508
11.8575	4.68486	10.4505	4.63034	5.03546	4.48517
12.0075	4.78057	9.84408	5.17943	4.91684	4.73147
12.1575	5.05735	10.0264	5.13243	5.14773	5.40269
12.3075	4.739	10.1573	4.76037	4.93047	4.66707
12.4575	5.57508	10.0222	4.71634	4.8938	5.98421
12.6075	4.61092	9.66451	5.50725	5.4583	5.48647
12.7575	5.45317	10.5475	4.32052	4.74252	5.13507
12.9075	4.93976	9.95521	4.92534	4.84897	5.59101
13.0575	5.80453	10.3145	5.19352	5.03233	5.60505
13.2075	5.04571	9.171	4.70779	5.8583	5.16415
13.3575	4.81753	9.49044	5.26617	6.13679	5.525
13.5075	4.00255	10.0469	4.81198	6.1234	5.29105
13.6575	5.01351	9.94845	4.90456	5.64384	5.13518
13.8075	4.92407	11.1547	4.6804	5.26436	4.87328
13.9575	5.12842	9.46354	4.69216	6.37028	5.41714
14.1075	5.47337	9.61514	5.0701	5.36046	5.18842
14.2575	4.11563	9.95435	4.76525	6.19625	5.26157
14.4075	5.11394	10.0789	4.86626	5.89428	5.19342
14.5575	5.14709	9.75595	4.85299	5.77906	5.38162
14.7075	5.43696	10.3933	5.09455	6.42221	5.12542
14.8575	3.79683	9.86952	5.12622	5.22525	5.21857
15.0075	5.10252	7.44141	5.88214	5.98581	5.40422
15.1575	4.95389	7.18579	5.43436	6.51814	5.47447
15.3075	4.72765	6.46567	5.1193	6.09635	5.10143
15.4575	4.90575	5.90767	4.86371	5.84198	5.27794
15.6075	4.0771	5.76166	5.40465	6.57535	5.69248
15.7575	4.73126	5.30298	4.76988	5.27362	5.08193
15.9075	4.53312	5.61781	5.05461	6.26562	4.5495
16.0575	4.98119	5.6322	4.97485	5.64022	5.3318
16.2075	5.18347	5.21921	4.65731	5.65797	5.20405
16.3575	5.94366	5.30905	4.83558	5.53907	4.97891
16.5075	4.96039	5.89884	5.11432	5.77189	5.46027
16.6575	4.15276	5.3047	5.06177	5.59139	5.3659
16.8075	4.39284	5.40914	5.01574	5.19498	5.33259
16.9575	5.21424	5.83248	4.80647	6.29063	4.62683
17.1075	4.08974	5.65238	4.92994	5.56457	5.8077
17.2575	4.61452	5.46073	4.476	4.95551	4.61473
17.4075	4.65825	5.90228	5.16453	5.94658	5.09723
17.5575	4.23311	6.00432	4.97352	5.057	6.03562
17.7075	4.97124	5.40658	4.94626	5.5774	4.82742
17.8575	4.43515	5.93418	4.70345	4.96819	5.53672
18.0075	4.52245	6.00018	4.69378	5.67259	5.15431
18.1575	4.28344	5.55273	4.92561	5.52601	4.69213
18.3075	4.29722	6.12941	5.38937	5.98993	4.97558
18.4575	4.62634	5.30352	4.68702	4.46914	5.10207
18.6075	5.09359	5.49557	5.54006	5.76056	5.52765
18.7575	5.34935	6.10636	4.93602	5.21656	4.881
18.9075	4.92311	5.64403	4.66916	4.84008	4.28241
19.0575	5.05205	5.15792	4.59759	5.95634	4.98377
19.2075	6.02104	4.35734	5.33698	5.39122	5.05826
19.3575	4.66724	5.22649	4.28773	5.33428	5.29618
19.5075	5.18028	5.04803	4.47352	4.89867	5.15887
19.6575	4.43643	4.50268	3.82999	5.50395	5.3153
19.8075	6.0148	4.51166	5.01338	5.79994	5.48259
19.9575	4.00399	4.34996	5.65318	4.69609	3.8067
20.1075	4.91314	4.39909	4.75538	6.28356	5.1761
20.2575	4.91226	5.85436	5.14762	5.36553	4.92336
20.4075	4.27367	5.81596	4.94931	5.64032	4.93141
20.5575	5.49674	4.99035	4.64529	5.04994	5.43523
20.7075	4.78292	5.16742	4.88601	7.40557	5.54926
20.8575	5.85058	4.28872	4.90033	5.26121	4.69084
21.0075	5.79125	5.54083	4.63886	7.20344	4.56178
21.1575	4.6079	5.12883	5.25646	6.31343	5.33858
21.3075	4.99705	5.1727	5.35503	9.3937	4.11416
21.4575	5.69895	5.48735	4.99976	9.47791	4.69078
21.6075	4.17509	5.2345	5.45574	10.2005	5.46325
21.7575	4.77908	4.98696	5.37366	9.99061	4.19253
21.9075	4.39796	3.0105	5.33077	9.55787	5.58097
22.0575	5.21446	3.2389	5.8581	9.59074	4.82805
22.2075	4.96692	2.82101	4.64217	8.90734	5.19697
22.3575	4.48226	3.38864	3.88908	9.02662	5.32047
22.5075	4.03223	3.4364	4.84973	10.4849	4.04865
22.6575	4.70919	3.38423	5.19476	8.78346	4.93535
22.8075	5.14247	3.08788	5.654	9.57623	5.27947
22.9575	5.15436	3.3192	5.46936	9.0271	3.93057
23.1075	4.85544	3.5782	5.39534	9.8526	3.55264
23.2575	4.51384	5.33644	5.40997	9.57998	4.71063
23.4075	4.61486	5.16082	5.64944	8.7662	5.07736
23.5575	4.02223	5.30983	4.85505	9.60164	4.74239
23.7075	3.85787	3.96286	5.33098	9.63818	3.76554
23.8575	4.33783	5.38902	5.85793	8.89716	5.11569
24.0075	5.21016	5.15425	6.06427	9.12464	4.77665
24.1575	3.77116	4.39696	5.626	9.3918	4.61833
24.3075	4.41567	5.19251	5.98516	9.56425	4.86732
24.4575	4.66953	5.44311	5.04476	10.2544	5.46104
24.6075	5.09223	5.42008	6.17081	9.03534	3.9844
24.7575	5.57964	5.35202	5.49254	9.24407	3.86807
24.9075	4.82985	4.42092	4.68191	9.19249	4.58632
25.0575	5.26223	4.41358	4.13119	8.27598	5.34698
25.2075	5.41185	4.63834	4.87291	8.44625	3.08981
25.3575	4.74008	5.12188	4.93078	10.0526	5.12927
25.5075	4.86964	5.02618	5.68796	9.49808	4.96393
25.6575	5.65374	5.11397	5.23744	9.20602	4.27151
25.8075	5.29621	4.334	5.44059	10.3291	4.6043
25.9575	5.62087	5.45964	5.5409	8.70903	5.50961
26.1075	5.15559	5.05536	5.91866	9.31558	4.87725
26.2575	5.21788	4.68272	4.64048	9.76653	4.73119
26.4075	4.61742	4.63797	5.18025	10.1295	4.72835
26.5575	4.64871	5.15145	5.54673	8.92267	4.57726
26.7075	4.54092	4.99249	5.65641	10.2569	3.89927
26.8575	4.48437	4.89653	5.07224	9.10561	4.8544
27.0075	4.34414	5.15791	4.17428	8.88467	4.85751
27.1575	7.73057	4.75956	5.17948	8.97847	4.44776
27.3075	7.71777	4.61326	4.03208	8.0714	4.74763
27.4575	8.18186	4.72002	4.04481	7.85653	5.28206
27.6075	8.85931	4.63634	4.38469	8.93354	5.32652
27.7575	8.7888	5.11126	4.9628	9.19124	5.46457
27.9075	8.85267	4.65022	4.40445	8.24345	5.26206
28.0575	7.7875	4.22417	4.39811	9.11729	5.20959
28.2075	6.89941	5.11748	4.0268	9.10741	5.2807
28.3575	6.80054	5.53605	4.80669	8.26805	5.28197
28.5075	7.50673	4.81156	4.82451	8.25842	4.63887
28.6575	7.81271	4.64006	5.68353	9.55349	5.75437
28.8075	8.10334	5.81361	5.34532	9.78078	3.35865
28.9575	8.40574	5.42287	5.1925	8.53282	4.25198
29.1075	8.94441	5.19333	5.32521	8.33622	3.85324
29.2575	8.72549	5.38136	4.72276	8.78879	3.83407
29.4075	8.77141	4.91167	3.93462	9.17898	5.27549
29.5575	8.68534	5.56519	5.34283	9.13421	3.53395
29.7075	8.54212	5.03603	4.91401	8.93439	4.63575
29.8575	8.65167	4.74538	5.23568	9.00141	4.0879
30.0075	8.95604	5.04007	5.52607	9.52669	4.0104
30.1575	8.68501	5.37387	4.65251	9.75536	4.93975
30.3075	8.87698	4.61026	5.26263	9.40335	5.07776
30.4575	9.01301	5.43716	5.61818	9.22412	4.06529
30.6075	8.5027	4.98336	4.64977	8.69254	4.35308
30.7575	8.71996	4.4458	4.30987	9.44206	5.13616
30.9075	8.94901	4.42771	4.57886	10.3964	4.32166
31.0575	8.66732	4.42402	5.17345	9.18094	4.2735
31.2075	9.06883	5.00934	5.26262	9.16329	3.79068
31.3575	9.31284	4.98302	4.82032	8.67487	4.46364
31.5075	8.92286	4.69611	4.59348	8.83206	3.99535
31.6575	8.52356	4.9533	5.1887	7.87125	4.88898
31.8075	8.95782	4.79457	4.61218	8.3475	3.63261
31.9575	8.84889	5.34115	4.9661	8.69888	4.45954
32.1075	9.06682	4.48027	5.08931	9.36091	4.61487
32.2575	7.9371	4.26815	4.87216	8.29868	4.34921
32.4075	8.88279	5.23605	4.94701	8.60296	4.83678
32.5575	8.9968	4.93518	5.45931	8.17596	4.28891
32.7075	8.87469	4.67127	5.50384	9.21002	4.33464
32.8575	9.29205	3.79378	5.36342	8.86504	3.36019
33.0075	9.34406	5.38629	5.62796	9.00025	4.80605
33.1575	8.68001	4.39515	5.77946	8.55253	3.55659
33.3075	8.80435	3.96596	5.57934	8.13962	3.52061
33.4575	8.52956	4.05326	5.47601	9.47445	3.50332
33.6075	8.13457	5.22916	4.99262	8.98495	3.35246
33.7575	8.46307	4.92457	5.63032	8.41376	4.15586
33.9075	8.4757	4.52174	5.55469	8.355	4.22464
34.0575	8.02353	4.52543	5.17519	8.45395	4.27693
34.2075	7.82721	4.16723	5.08089	8.14486	4.81689
34.3575	7.98396	4.90045	5.17507	8.05286	4.51349
34.5075	8.64184	4.59406	5.36858	8.38251	4.81524
34.6575	8.35935	5.30369	5.606	9.12733	4.90271
34.8075	9.55709	4.59994	5.39841	8.05062	4.3995
34.9575	8.2498	5.4519	5.59542	7.99662	4.3181
35.1075	8.42782	4.65978	4.40773	9.56901	5.08484
35.2575	8.83705	4.43957	5.06842	9.14484	4.2939
35.4075	8.20436	5.5836	6.1019	9.05495	4.84567
35.5575	8.79911	4.76531	5.10103	8.71276	4.47651
35.7075	8.04221	5.94754	6.11965	9.18192	4.21598
35.8575	8.89407	4.52974	6.19799	7.42973	3.30367
36.0075	8.64177	5.12841	4.65701	7.6975	3.39557
36.1575	8.3703	5.39618	5.1559	9.16776	4.31261
36.3075	8.8701	5.14092	5.07609	9.00391	3.93658
36.4575	8.20465	4.77087	5.0771	8.33348	3.78104
36.6075	8.18068	4.93473	5.78887	8.19311	5.9064
36.7575	8.57726	5.57968	6.15804	8.88121	4.81383
36.9075	8.71115	4.79573	5.69456	8.56308	4.26827
37.0575	8.70863	4.27934	5.24608	8.09777	4.54798
37.2075	9.03884	4.7208	5.4715	8.30888	4.4067
37.3575	8.03382	4.98045	4.65314	9.25168	4.87303
37.5075	8.89966	5.65044	5.21047	9.97172	5.17559
37.6575	8.02777	4.98833	5.23288	9.8268	4.64936
37.8075	8.68815	5.31493	5.18304	9.24638	5.2809
37.9575	9.37777	4.71902	5.90082	9.10092	5.21817
38.1075	8.65964	4.44756	5.04534	9.67524	5.28809
38.2575	8.75011	4.30005	5.62747	8.65847	5.45554
38.4075	9.1737	4.11161	4.83138	9.68834	4.83093
38.5575	9.00437	5.3562	4.95212	9.21434	4.8588
38.7075	9.56911	4.50194	4.73594	9.11102	4.7091
38.8575	9.28998	4.41665	4.95783	8.92348	5.43351
39.0075	9.46514	4.20023	5.82909	9.22483	4.85718
39.1575	9.51897	5.06444	5.82554	9.20752	6.32504
39.3075	9.42469	4.10216	5.04261	9.35243	3.48218
39.4575	9.00497	4.97103	3.9682	9.59163	5.33864
39.6075	8.71693	3.4054	5.1151	9.40678	4.66362
39.7575	9.08302	5.11395	4.49018	8.97897	4.95782
39.9075	8.81157	4.3887	4.19989	8.62051	4.68444
40.0575	9.88147	4.94487	5.73043	8.59382	5.2273
40.2075	9.41458	5.36773	4.17307	8.06699	5.08655
40.3575	8.56663	4.13275	4.88785	9.30029	4.44082
40.5075	9.18861	4.55142	4.45615	9.08401	5.03869
40.6575	9.16376	5.41769	4.88138	9.0373	5.05955
40.8075	9.70084	4.98516	5.39907	8.75892	5.26961
40.9575	9.84722	4.02526	5.17458	8.92235	5.23571
41.1075	9.93764	4.2041	3.71645	8.52526	4.9656
41.2575	8.84508	5.00866	4.65307	9.40923	4.60368
41.4075	9.83591	3.57961	4.98454	9.9599	4.09226
41.5575	9.39727	3.84813	4.68504	9.87856	5.05167
41.7075	8.63062	4.73301	4.1833	8.94583	4.68197
41.8575	8.67777	5.38975	4.69246	9.31245	5.44257
42.0075	8.49965	3.98872	4.67722	8.52812	4.59067
42.1575	8.84625	5.25605	5.62139	8.24585	4.97259
42.3075	8.41654	4.54313	5.31439	8.16229	4.58545
42.4575	8.56176	3.94161	4.99201	8.43352	4.75916
42.6075	8.22263	4.25858	5.29912	9.14039	4.82769
42.7575	8.508	4.52204	5.06992	9.21121	4.74303
42.9075	8.80547	5.27845	4.86331	9.44455	4.27498
43.0575	8.41694	5.65202	4.72699	8.87418	5.15005
43.2075	8.3278	4.87912	4.51503	8.73623	3.99303
43.3575	8.3671	4.83818	5.29295	8.92052	4.73418
43.5075	8.33578	5.25133	4.67121	8.62509	4.63482
43.6575	8.52431	5.37554	4.49433	8.22525	5.00532
43.8075	7.93568	5.42629	4.77736	9.29703	4.59873
43.9575	8.32862	4.81944	5.51767	8.72611	4.68811
44.1075	8.63725	4.70998	4.7792	9.07091	4.79813
44.2575	8.43578	5.54609	5.71512	8.84333	5.43718
44.4075	9.01387	4.72909	5.6174	9.31779	5.27063
44.5575	7.81955	5.0372	4.28066	9.7377	4.97699
44.7075	7.96104	5.08962	5.5532	7.98809	5.00876
44.8575	8.37602	5.61497	5.14071	8.69788	5.16728
45.0075	9.03174	5.57264	5.13391	8.43958	4.46494
45.1575	8.72593	5.3223	5.32938	8.96726	5.45307
45.3075	8.87806	5.15382	5.43249	8.3119	5.28701
45.4575	8.47637	5.40734	5.20341	8.35701	5.21736
45.6075	9.09318	6.16516	5.51942	9.23722	5.06923
45.7575	8.79338	5.35809	5.41984	9.24124	5.24756
45.9075	8.92285	4.52309	5.73438	8.78593	5.0591
46.0575	8.84481	5.26688	4.40949	8.59143	4.14956
46.2075	9.65812	5.69318	5.08378	9.59329	5.14434
46.3575	9.22171	5.24476	5.81043	9.60058	4.8447
46.5075	8.45853	4.54114	5.54309	9.6412	4.71145
46.6575	7.838	5.58787	4.9951	9.11496	5.39086
46.8075	9.36327	4.74544	4.74038	9.16866	4.59142
46.9575	8.43141	5.14322	5.32783	8.42536	5.01993
47.1075	8.01045	4.80569	4.74724	8.81194	4.3334
47.2575	9.10079	5.31411	4.90789	9.16098	4.97701
47.4075	9.23336	5.65496	4.28178	8.82641	5.46528
47.5575	9.13698	3.5364	5.01194	9.61583	4.35573
47.7075	8.54048	5.40405	5.24943	9.40962	4.67727
47.8575	8.08823	4.94836	4.15714	9.38599	5.18782
48.0075	8.66946	4.95378	5.26928	8.93691	4.60977
48.1575	8.28354	4.9927	4.28025	9.42172	5.59234
48.3075	8.76484	5.22178	5.05842	9.17081	4.72946
48.4575	7.16843	5.40006	5.51531	9.13109	5.15687
48.6075	8.65864	5.08707	4.82246	9.3135	4.74656
48.7575	8.7429	4.63803	4.78036	9.24573	5.8745
48.9075	7.99442	5.00863	5.3277	9.6555	5.92278
49.0575	8.18423	4.82702	3.83413	9.58366	5.6243
49.2075	7.92231	4.87376	4.84029	9.23305	4.91577
49.3575	8.76508	4.45274	5.05662	10.3597	4.91052
49.5075	8.34276	5.54922	4.52145	10.4535	5.28291
49.6575	8.05867	4.9033	5.46048	9.64501	5.34567
49.8075	9.46379	3.68795	5.21172	9.60602	5.74378
49.9575	9.18977	5.35325	5.29825	8.57657	5.0648
50.1075	9.32323	5.3975	4.79965	9.70279	5.0413
50.2575	9.00245	4.23852	5.72771	9.10271	5.26544
50.4075	7.91149	5.19714	4.7831	10.3751	5.01705
50.5575	9.17437	5.60164	5.71466	10.2601	4.81134
50.7075	8.18325	5.46599	4.64218	10.086	5.07177
50.8575	9.19929	5.00429	6.0421	9.44625	5.34997
51.0075	8.37536	4.77677	5.52506	9.83593	3.77442
51.1575	8.67387	4.64839	5.61254	9.86943	4.96014
51.3075	8.83647	5.03818	5.42071	9.21783	5.10782
51.4575	8.44615	4.93358	5.31366	10.1149	4.25382
51.6075	8.8852	5.00123	5.72453	9.03373	4.87257
51.7575	8.99352	4.45838	5.49908	8.6907	5.82984
51.9075	8.72521	4.14961	5.09051	9.11456	4.72533
52.0575	9.10884	5.57037	5.14224	10.9955	5.37284
52.2075	8.49149	4.90385	4.37775	11.0036	6.2838
52.3575	8.04347	5.05926	4.56596	10.4181	5.72785
52.5075	9.75018	4.66805	4.44457	9.9828	3.34604
52.6575	9.37864	5.27338	4.53813	10.4963	5.05059
52.8075	8.49988	4.38916	5.04873	10.6589	4.19447
52.9575	8.69057	4.57861	5.09701	10.7219	4.10881
53.1075	8.96718	4.94519	5.44546	10.3071	3.01873
53.2575	8.90993	4.98806	4.9102	9.78599	5.05713
53.4075	8.96618	5.20696	4.82729	9.75206	4.66962
53.5575	8.65221	4.97995	4.14956	9.91777	4.34387
53.7075	7.87792	4.0528	4.85258	10.7004	3.84925
53.8575	8.12851	5.35605	5.40503	10.2102	4.0327
54.0075	7.70408	5.81085	5.16422	8.7179	4.99983
54.1575	8.73139	5.11973	4.59685	9.45858	5.19985
54.3075	8.76284	4.52992	5.96222	9.90734	5.46895
54.4575	8.75841	5.54494	5.07852	9.60999	5.28841
54.6075	9.84065	4.6936	4.782	8.78133	4.58278
54.7575	9.42902	5.23379	4.62193	9.64921	4.90929
54.9075	9.81892	5.07336	5.06305	9.43282	5.38082
55.0575	8.27006	5.96886	4.63039	8.39103	5.08057
55.2075	8.8693	4.45373	5.29568	8.29331	5.51969
55.3575	8.6431	4.59073	5.77888	8.50866	5.88192
55.5075	8.93639	4.24243	5.85553	9.20752	4.49034
55.6575	9.14335	5.49851	5.2676	8.01714	5.26679
55.8075	8.88934	4.12506	4.71528	8.36634	5.10241
55.9575	8.47239	5.47795	5.65398	8.55526	5.85509
56.1075	8.91503	5.21989	4.94571	8.88884	5.70367
56.2575	8.77416	4.58986	6.14294	9.41548	5.35307
56.4075	8.92602	5.57902	4.75398	9.12754	5.03754
56.5575	8.53976	5.05493	5.10928	9.13611	4.26194
56.7075	8.59804	4.51367	5.84838	8.42195	4.07683
56.8575	9.31908	5.55068	4.93526	9.08368	4.91177
57.0075	8.90945	5.68612	4.48059	8.46348	5.06122
57.1575	8.99082	5.44315	4.16753	8.26603	4.97556
57.3075	9.0821	4.57743	5.6269	9.21059	5.08174
57.4575	8.60333	5.31013	5.61661	9.2778	5.19422
57.6075	8.67567	5.05173	5.45828	8.96305	4.78295
57.7575	9.82359	5.08835	5.26561	9.43936	5.39677
57.9075	9.08852	4.94211	4.63497	7.88929	4.60536
58.0575	9.01278	5.02798	4.16832	8.21441	4.96732
58.2075	8.64901	8.54948	5.10911	9.15483	5.21426
58.3575	8.88643	7.15213	4.71709	9.1763	5.09585
58.5075	9.43983	8.66408	5.0113	9.2028	4.28288
58.6575	9.28208	8.86543	4.82741	7.7302	3.82024
58.8075	8.74773	8.15198	4.46119	8.41502	3.85317
58.9575	8.7103	9.09006	4.70166	8.91448	4.24696
59.1075	8.92665	8.2304	4.74559	9.45574	5.05906
59.2575	9.01642	8.41457	4.93172	9.01668	6.17047
59.4075	8.5968	8.46801	5.04853	9.35817	4.8492
59.5575	7.6292	10.1812	4.7674	9.27015	4.85646
59.7075	8.67646	8.62079	4.66747	8.23916	4.45094
59.8575	9.33052	8.44497	5.64607	8.72665	4.60154
60.0075	7.66509	10.2355	4.53808	9.17335	4.8196
60.1575	8.88307	9.53611	4.84913	9.1452	5.01393
60.3075	7.79592	9.99624	4.93234	9.2566	4.65836
60.4575	8.59329	9.30143	4.5349	9.20103	5.03451
60.6075	8.31233	9.39081	4.77584	8.6233	4.30546
60.7575	8.99968	10.3519	5.38456	9.23243	4.26362
60.9075	8.70177	9.88113	4.95501	9.72666	4.83121
61.0575	8.19636	10.0843	5.14976	9.4041	5.45123
61.2075	7.86049	9.50346	4.50182	9.37689	5.1583
61.3575	8.24906	9.22593	5.19694	8.76281	5.24328
61.5075	8.257	11.2196	3.92376	8.44977	5.55976
61.6575	8.33488	10.7187	5.61924	8.90951	4.47255
61.8075	8.93281	11.108	5.20747	9.05654	4.90125
61.9575	8.94768	11.456	4.67876	8.96045	5.0648
62.1075	9.37503	10.454	5.04143	8.58461	5.04021
62.2575	8.76842	10.5778	4.73157	8.77034	4.70318
62.4075	8.76247	10.0288	4.54901	8.09544	5.35697
62.5575	10.153	11.0479	5.01626	9.13181	4.21585
62.7075	9.45665	11.0991	4.82244	8.67974	4.82716
62.8575	8.53555	10.414	4.86766	9.07466	4.58434
63.0075	8.37321	10.562	5.30128	8.61388	4.57362
63.1575	7.54075	10.1684	5.32024	8.59651	4.55535
63.3075	8.52661	10.3621	4.98084	9.07575	4.48948
63.4575	7.99275	11.4606	4.22819	8.80073	5.0828
63.6075	7.93709	11.1393	5.47229	10.3294	4.73012
63.7575	8.18505	9.62267	5.0514	10.3464	5.92645
63.9075	8.41396	8.75059	4.87383	11.5282	4.42547
64.0575	9.0971	8.86327	5.36674	10.2791	4.3001
64.2075	8.26378	8.55324	5.28035	9.85874	4.72991
64.3575	8.18804	8.69737	4.96588	10.3837	5.16537
64.5075	9.14261	8.7134	5.12575	10.3265	5.89026
64.6575	8.65624	8.60502	5.30753	10.1119	5.36014
64.8075	8.2528	9.53608	4.61529	10.2119	5.19989
64.9575	8.39137	8.17043	4.25747	9.87546	4.95569
65.1075	8.43395	8.7651	5.09213	8.94669	4.14245
65.2575	8.15514	9.07478	5.15105	10.9896	4.06277
65.4075	8.37921	9.05752	4.95843	12.1584	4.43061
65.5575	8.40543	8.93347	4.8623	11.2802	4.98996
65.7075	7.76007	8.20784	5.31904	12.5463	4.69931
65.8575	8.91449	8.1195	4.00434	11.2427	5.21385
66.0075	8.40532	8.0386	5.11857	11.313	4.31534
66.1575	8.13642	7.64973	4.95893	9.41515	5.03046
66.3075	9.25077	8.74189	5.15809	10.4985	4.27698
66.4575	8.29024	7.88768	4.32614	9.68456	4.01636
66.6075	8.20092	8.09799	5.16976	10.7494	4.5129
66.7575	6.88664	8.17368	4.68937	9.68149	5.20216
66.9075	8.51277	9.35953	4.82426	9.79171	4.54831
67.0575	8.82754	8.45357	5.50686	9.81009	4.65914
67.2075	8.03787	8.2561	5.69628	10.4879	4.41614
67.3575	8.10714	8.73832	3.9983	9.68374	5.15838
67.5075	7.36806	8.01842	4.80677	10.2725	4.96491
67.6575	8.22569	8.11281	4.79606	9.86112	3.57998
67.8075	8.85588	9.44104	4.86374	10.1189	4.31339
67.9575	7.70033	7.91154	4.91743	9.73328	5.57006
68.1075	8.16031	8.59051	4.4747	8.75955	4.73393
68.2575	8.52981	9.12863	4.9727	9.68995	5.24202
68.4075	7.85704	8.95178	5.12334	10.7926	4.72138
68.5575	7.83033	9.24293	4.94022	11.3983	4.866
68.7075	7.64684	9.10276	5.27779	11.1637	5.11533
68.8575	7.98274	8.70627	6.29188	10.53	4.16408
69.0075	7.8537	8.13545	5.9436	12.4708	2.93894
69.1575	7.80316	7.84889	4.9353	11.3826	3.90777
69.3075	8.30779	7.99179	4.81956	11.0058	3.90589
69.4575	7.95384	8.0482	4.06473	11.0538	4.98369
69.6075	7.22962	9.13063	5.14042	9.43279	5.06592
69.7575	8.29341	8.83625	5.46298	10.766	5.07368
69.9075	8.23565	8.65899	4.69957	9.88312	5.08034
70.0575	9.43221	9.00029	5.13477	10.507	4.78802
70.2075	8.26739	8.44011	4.83222	10.6846	4.52946
70.3575	8.71348	9.47793	4.62128	10.0176	4.62317
70.5075	9.24042	8.97255	5.00335	9.7429	4.41724
70.6575	9.0626	9.30851	4.95847	10.6321	5.21956
70.8075	9.08856	7.85893	3.68879	9.83726	4.87696
70.9575	8.42176	9.11372	5.2122	9.3957	4.81268
71.1075	8.73197	9.27584	5.38846	10.6052	4.9634
71.2575	8.27934	8.65955	5.02485	11.3486	4.6412
71.4075	7.72735	9.06241	5.33875	11.2087	4.72253
71.5575	8.74905	8.85375	5.83659	11.4212	4.65936
71.7075	8.61082	8.64574	5.33668	10.2353	4.91046
71.8575	7.96127	8.61278	4.66688	11.6642	4.25736
72.0075	8.81562	8.64901	5.53243	11.2578	5.13652
72.1575	8.13075	8.80858	5.26619	11.5611	4.81354
72.3075	8.48085	9.27043	4.76723	11.7609	3.52946
72.4575	7.58134	8.07684	5.52055	11.7041	4.28883
72.6075	7.76116	9.38289	5.73604	10.8352	5.1671
72.7575	8.83473	8.92587	5.30173	11.3381	5.10435
72.9075	8.87994	9.1161	6.77252	10.9395	4.82865
73.0575	7.96213	8.87597	6.49674	10.7469	4.2537
73.2075	8.98384	9.54449	6.60894	10.7699	4.38097
73.3575	7.97176	8.86282	7.07741	10.8024	4.78759
73.5075	7.05569	9.01572	5.5513	11.1229	5.02388
73.6575	8.30008	8.61464	5.74399	11.3708	4.69062
73.8075	8.90147	9.38014	5.48841	10.6477	4.89361
73.9575	8.50234	9.52444	6.23765	10.8816	5.30501
74.1075	7.65757	8.71602	4.10474	10.1994	5.22253
74.2575	9.0717	9.80709	3.89435	12.4494	4.70589
74.4075	8.26869	8.82092	3.99477	11.0059	4.83013
74.5575	8.52601	9.39263	5.64131	10.9112	4.46403
74.7075	8.43954	9.13334	4.15459	10.9429	6.02805
74.8575	8.87567	8.7033	4.60679	11.0262	5.30107
75.0075	8.95975	9.12536	4.93625	10.8701	4.71027
75.1575	8.31797	8.89569	5.17752	11.2727	5.31085
75.3075	9.22674	8.82081	2.85244	10.8931	3.72118
75.4575	8.98478	8.84857	3.89308	10.9987	5.13917
75.6075	9.02079	8.40798	3.16597	10.8365	4.90261
75.7575	7.65775	9.16421	5.38626	10.9067	5.74428
75.9075	8.12269	8.5274	3.07474	10.3622	5.24604
76.0575	8.06828	8.88167	3.28362	10.4369	4.79415
76.2075	8.81333	9.32135	3.74682	11.8735	5.11737
76.3575	8.71526	9.10524	4.1649	10.7317	4.6057
76.5075	8.24063	8.65047	4.09964	11.9505	4.20299
76.6575	8.36868	8.37113	4.0908	10.6505	4.92435
76.8075	8.44791	9.50793	4.90399	11.4085	4.66237
76.9575	8.91426	9.08274	4.7877	10.1926	4.59751
77.1075	9.02416	10.0751	5.82406	10.0628	3.72454
77.2575	8.35016	8.94662	4.04005	11.268	5.13472
77.4075	8.59536	9.05472	4.30458	10.7471	4.29922
77.5575	8.59993	8.88128	3.68405	11.6262	4.87838
77.7075	8.73892	8.7644	4.33415	12.264	4.18249
77.8575	7.85862	9.21701	3.63902	10.3411	4.71
78.0075	7.71063	9.08115	5.40508	11.4364	4.4606
78.1575	8.25851	9.45015	3.96307	10.7848	4.28329
78.3075	8.28858	9.45299	4.23399	10.1073	4.32431
78.4575	8.15346	9.41032	3.26598	11.7133	3.82396
78.6075	8.14795	9.16064	4.15035	11.3668	4.60426
78.7575	8.89296	8.90005	3.22212	11.1316	3.96852
78.9075	8.50031	9.52165	3.58302	11.0639	4.64883
79.0575	8.35323	9.91558	4.13611	10.2982	3.78165
79.2075	7.90452	8.9026	5.11805	11.2933	4.47643
79.3575	7.53806	9.65142	2.74773	10.2304	6.01107
79.5075	8.08652	9.75034	3.93434	9.5236	4.51796
79.6575	7.42313	8.55063	3.62831	10.327	4.99814
79.8075	8.07297	9.39485	4.29478	10.8975	5.06899
79.9575	8.18545	10.117	3.19885	11.5933	4.67589
80.1075	8.1482	9.81354	3.89093	10.8641	4.43246
80.2575	7.68331	10.5801	3.44739	10.4678	5.65128
80.4075	8.47612	7.76847	3.59509	11.2176	5.41672
80.5575	8.74065	8.92497	4.05075	10.5783	4.43784
80.7075	8.32983	9.57	3.60808	10.5705	5.64263
80.8575	8.09368	9.57943	3.91704	10.3322	5.45641
81.0075	7.88643	9.53757	4.55337	10.5222	4.68413
81.1575	8.41394	10.0671	4.35504	11.6343	5.15484
81.3075	10.0774	9.04583	6.01242	10.741	5.16436
81.4575	8.91853	9.62375	3.8628	9.53815	4.64944
81.6075	8.16329	8.78967	3.87182	10.6993	5.20689
81.7575	8.70811	8.68607	3.70665	11.3273	5.0489
81.9075	8.2053	9.61289	3.92096	10.5891	5.16187
82.0575	8.29328	9.51258	5.66483	10.3131	4.95173
82.2075	8.72926	9.02845	4.0286	11.6069	4.82999
82.3575	8.22731	9.24556	4.09075	10.52	4.87005
82.5075	8.75292	9.59676	4.68246	10.1741	5.08419
82.6575	8.48802	8.93079	4.50549	10.0783	5.02652
82.8075	7.61223	9.34282	4.55489	10.3	5.86166
82.9575	7.53989	9.62798	5.67055	11.5867	5.06076
83.1075	8.84168	9.51223	2.87916	10.9602	4.86473
83.2575	8.35759	8.73871	3.58585	11.2326	5.3473
83.4075	8.54778	9.7065	8.31755	11.1652	5.31058
83.5575	8.13217	9.1651	9.19191	11.1421	5.61327
83.7075	6.49185	9.07149	9.93595	10.9355	5.08922
83.8575	8.19938	9.18544	6.74585	10.6636	5.54366
84.0075	8.66946	8.85919	8.47657	11.0627	5.98387
84.1575	8.18184	8.65972	9.87373	10.8092	5.40663
84.3075	8.76956	8.60777	8.4567	10.9152	5.24274
84.4575	8.8069	8.38281	8.35189	10.5172	4.90257
84.6075	9.05114	8.49454	8.96898	11.2012	5.39919
84.7575	9.05349	9.28346	8.6645	10.1424	4.47078
84.9075	8.21151	8.7443	9.04573	11.7188	5.60581
85.0575	8.34399	8.39647	9.55794	11.0272	5.15219
85.2075	8.03888	9.31922	8.85287	11.6695	5.87156
85.3575	8.01021	8.87463	9.27629	10.5955	5.15296
85.5075	9.35201	8.70691	9.85542	10.4155	5.79544
85.6575	7.6825	10.1078	8.33735	10.8641	5.3314
85.8075	9.17827	8.52166	9.5176	10.5049	4.75078
85.9575	7.8856	9.02447	7.94665	10.8439	5.21572
86.1075	8.31323	9.78079	8.72547	10.147	5.17673
86.2575	9.32221	9.10949	9.76957	10.4551	5.6682
86.4075	7.85999	8.42639	9.31801	10.2519	5.42258
86.5575	9.287	9.22177	9.57103	10.1146	4.89811
86.7075	7.22141	9.45925	9.03789	11.1292	5.16742
86.8575	7.93267	9.33203	8.8206	10.2962	5.10358
87.0075	7.45161	9.72594	7.95886	10.0763	5.34846
87.1575	9.0047	9.60392	7.86328	9.68745	5.44889
87.3075	8.46943	9.34067	8.69406	11.3687	4.58232
87.4575	8.71599	8.60754	8.56811	10.3505	4.60029
87.6075	8.7953	8.79224	8.62565	11.7122	5.26064
87.7575	8.41143	8.81416	7.69481	11.6719	5.19083
87.9075	9.0808	9.5899	8.29233	11.0046	4.56541
88.0575	8.10362	9.2691	8.84384	11.4562	5.22424
88.2075	9.32664	10.455	8.589	11.5065	4.76599
88.3575	8.99798	8.72019	9.05359	11.7324	5.19423
88.5075	8.17021	9.95678	8.99415	11.6906	4.3026
88.6575	7.96805	9.54766	8.04124	10.7513	5.44234
88.8075	8.74724	9.23115	8.18506	10.1817	4.553
88.9575	7.93045	9.26766	9.16058	10.4159	4.36511
89.1075	8.32109	9.723	9.07676	11.1831	5.64382
89.2575	8.26288	9.40319	8.50738	9.58087	5.11369
89.4075	9.24545	9.83775	8.926	9.37476	5.16812
89.5575	8.84201	10.408	8.69892	9.77913	4.53057
89.7075	8.22899	10.1787	9.23626	10.4115	4.39415
89.8575	8.44141	9.61985	9.90877	9.48545	4.40253
90.0075	8.4051	9.24613	9.87814	9.48833	4.83809
90.1575	8.97791	10.8737	10.6691	9.947	5.04394
90.3075	8.30027	10.043	10.2221	9.90165	4.61738
90.4575	8.45798	11.9134	9.96803	11.2747	4.76081
90.6075	8.37867	10.8768	9.72036	10.2753	4.43217
90.7575	8.94001	11.2612	10.2951	9.28581	4.5747
90.9075	8.32179	10.1015	9.87813	10.6947	4.65664
91.0575	8.54809	9.73512	8.58979	10.1403	4.25232
91.2075	8.59161	10.1528	10.4095	10.6314	4.23945
91.3575	8.75465	10.5041	9.37917	10.0977	4.84516
91.5075	8.71282	10.3734	10.6577	10.5458	5.38294
91.6575	8.85065	10.4904	9.463	10.7809	5.69001
91.8075	9.41894	10.1519	10.0231	10.2122	4.78118
91.9575	9.34389	9.90759	8.99402	9.6568	5.06321
92.1075	9.20826	11.3288	9.56882	9.66442	4.2558
92.2575	8.92751	11.4557	10.8515	9.94636	5.51679
92.4075	9.2129	10.9397	10.5451	10.0676	4.65454
92.5575	9.57437	10.5374	10.992	10.2573	4.73073
92.7075	9.38217	11.0909	9.99348	10.9088	4.85446
92.8575	9.20565	10.8313	10.1559	9.33367	4.21695
93.0075	8.49293	10.7827	9.91393	9.96951	5.29504
93.1575	8.65379	9.94325	9.55886	10.3616	5.37555
93.3075	8.7044	12.223	9.74096	10.022	4.22518
93.4575	8.87115	12.4064	10.2208	10.841	5.60445
93.6075	9.43442	11.789	10.2346	10.3732	5.08109
93.7575	9.09978	10.2784	10.5905	11.5516	5.03779
93.9075	9.10278	10.022	9.28386	10.0908	5.15128
94.0575	8.8476	11.0507	10.3098	9.99781	4.79852
94.2075	9.09137	9.65919	10.7684	10.4285	4.99122
94.3575	8.97864	11.3198	9.29731	10.2754	5.87078
94.5075	8.98449	10.8115	8.26179	10.3366	3.80665
94.6575	8.79429	10.5548	9.30264	9.6449	4.33389
94.8075	9.6177	10.7231	9.30047	9.87036	4.6903
94.9575	8.57442	10.5462	9.36821	9.09243	4.44597
95.1075	8.86329	10.7895	7.96965	10.1812	5.02618
95.2575	9.11749	11.5117	9.41245	10.0638	4.81288
95.4075	9.01222	10.5647	9.45845	9.94427	4.92037
95.5575	9.47436	10.8411	8.95738	10.9331	4.58859
95.7075	8.5556	11.3707	9.33068	10.4343	4.11025
95.8575	8.04738	10.756	9.63504	10.079	4.17912
96.0075	9.36183	10.9781	9.71593	10.5733	4.72919
96.1575	9.00188	12.1569	10.3921	10.0727	5.03026
96.3075	8.44798	11.7577	8.89701	9.97102	4.42486
96.4575	8.95291	11.7653	10.6008	9.39579	4.76316
96.6075	8.37873	11.7369	9.78179	10.467	4.26
96.7575	8.64698	10.2079	9.7974	11.6235	5.37389
96.9075	8.67758	10.8019	9.09086	11.2933	5.42286
97.0575	8.98965	11.3399	9.59991	10.5064	5.06926
97.2075	8.9777	10.4813	9.59337	10.3993	4.69657
97.3575	8.88157	10.8847	8.71804	11.0214	4.86318
97.5075	9.32413	9.76449	9.38522	9.65009	3.73813
97.6575	9.06581	9.80071	10.0711	9.51963	4.95269
97.8075	8.53738	9.00294	9.95789	10.911	3.99416
97.9575	9.18559	9.44525	9.89505	10.4586	5.67317
98.1075	8.02059	9.41612	11.4598	10.5691	4.76607
98.2575	7.02144	9.74575	9.93559	10.0766	3.81683
98.4075	8.28537	9.89126	9.88212	9.92416	4.94509
98.5575	7.52904	9.82739	9.27217	9.5631	4.48433
98.7075	9.06311	8.30525	10.2182	10.8786	5.34831
98.8575	8.55467	9.41235	10.0696	10.0288	4.95926
99.0075	8.92931	8.44486	9.88884	9.43434	4.78343
99.1575	8.34904	8.33707	9.71922	8.69438	4.56276
99.3075	9.34823	8.22416	8.97575	10.1216	4.9676
99.4575	9.0688	6.79065	9.93338	11.0399	4.7944
99.6075	9.28058	8.7508	9.13133	10.4002	4.97764
99.7575	9.18219	7.97673	8.08193	10.1505	5.18159
99.9075	9.17498	7.76509	10.167	10.0005	5.12285
100.058	8.94165	8.85432	9.7927	10.1376	6.56966
100.208	8.93764	8.25472	10.6051	10.7386	4.98168
100.358	9.32826	8.69285	8.67598	11.6081	5.60131
100.508	8.51871	9.11851	9.34116	11.023	6.07554
100.658	9.23467	9.20724	9.68169	11.6018	5.52082
100.808	8.00156	8.26101	10.2463	9.6946	5.65477
100.958	9.47538	8.77674	9.10204	12.2067	5.97503
101.108	9.6021	9.03833	9.5441	11.4926	5.33191
101.258	8.75643	8.17472	9.2029	11.4419	5.75271
101.408	9.20893	7.93043	8.52514	10.2546	5.51037
101.558	8.74323	8.65487	7.55841	9.7073	5.323
101.708	9.72015	7.94752	9.50968	11.6276	4.05484
101.858	8.93282	7.44146	10.0365	9.47348	4.92673
102.008	9.20827	7.65111	8.18584	9.79479	5.0881
102.158	9.2118	7.61766	10.3892	9.78279	5.22173
102.308	9.59308	7.91304	8.15495	10.6257	5.64907
102.458	9.36594	8.75895	8.97732	10.8622	4.56488
102.608	8.46403	8.5893	10.5151	10.1264	4.78513
102.758	8.84919	8.37025	9.83372	11.0819	5.4014
102.908	9.18348	8.0256	8.6184	9.88416	5.87139
103.058	8.64685	8.29833	10.1424	10.2051	4.26187
103.208	9.06211	8.90768	9.3885	9.78066	5.23822
103.358	8.78522	7.59391	9.87151	9.58881	4.63177
103.508	9.0625	9.13049	8.79366	10.0924	5.43053
103.658	8.53688	9.00813	11.4396	10.8494	5.79706
103.808	8.85825	9.15947	10.642	9.91908	5.61704
103.958	8.56166	8.33016	10.6778	9.54212	6.45657
104.108	9.35602	8.30998	10.6613	9.24167	5.6542
104.258	9.29904	8.42642	11.1275	10.2756	5.94818
104.408	8.86045	8.55172	9.6298	10.2151	5.80883
104.558	9.36372	7.84287	9.86032	9.34634	5.19727
104.708	8.53636	7.8408	11.0076	8.84316	5.92698
104.858	9.21126	9.2114	10.3181	9.67266	6.2958
105.008	8.97752	8.48884	10.6288	10.7875	5.98144
105.158	8.46077	8.87204	11.2545	10.9293	5.92538
105.308	8.79205	8.99698	10.7329	10.8009	5.89661
105.458	9.05534	9.05711	11.0142	10.9933	5.44362
105.608	9.03267	10.284	10.3365	10.5089	6.04645
105.758	9.29028	8.88245	10.2686	10.2007	6.46031
105.908	8.81948	8.74635	10.1096	9.69732	5.3141
106.058	9.16526	8.8599	9.8925	10.5881	5.65804
106.208	9.19327	8.2145	10.0462	9.73512	6.03845
106.358	8.71351	8.145	11.0253	10.6841	5.50855
106.508	10.0411	9.5983	10.5014	9.8085	6.47569
106.658	9.26879	8.54786	10.5973	10.1538	5.34514
106.808	8.98459	9.66973	9.62798	9.7082	5.31917
106.958	9.17857	9.21876	9.81613	9.7362	5.96755
107.108	9.11484	9.439	10.6799	9.33399	5.11146
107.258	9.48569	8.7594	9.54758	9.70402	5.13484
107.408	8.59902	9.59746	10.4721	10.4627	5.1237
107.558	9.23115	9.23342	9.72415	10.3503	5.21563
107.708	9.17601	8.65069	10.4202	9.42826	5.82022
107.858	9.40569	7.97864	9.49668	9.84248	5.56921
108.008	9.72093	8.0257	9.97521	9.47433	5.3844
108.158	9.15364	8.58576	10.694	11.0609	5.4629
108.308	8.73243	8.04535	10.1789	11.7845	5.99569
108.458	8.66887	7.97162	11.1483	9.88453	5.34675
108.608	9.48549	8.16654	11.1017	9.87126	5.16439
108.758	9.31911	7.38215	8.94569	9.21793	4.6676
108.908	8.98149	7.88386	9.7276	9.62935	6.07137
109.058	9.71793	8.53637	10.1255	10.8766	5.55541
109.208	10.1017	7.65688	10.6198	10.2094	6.26933
109.358	9.53052	8.09025	11.2069	10.4462	5.52262
109.508	9.17554	8.44891	11.1213	8.25574	6.14246
109.658	9.44284	7.95494	10.4924	9.28588	4.91665
109.808	8.77501	7.14059	10.5111	7.88672	5.66013
109.958	9.18853	7.94489	10.776	9.05863	6.39261
110.108	9.26856	7.31737	10.1468	8.52001	6.11721
110.258	9.40002	7.94963	10.1014	8.83707	6.31141
110.408	9.49306	7.71916	10.2738	8.25493	5.8151
110.558	9.54108	7.35051	9.40983	8.30575	5.54688
110.708	9.47447	8.37061	9.82125	8.80822	5.43393
110.858	9.00919	8.77522	9.81186	9.41536	6.2001
111.008	8.79581	8.98982	10.0185	8.87204	5.05231
111.158	9.29911	8.81266	10.9327	9.52479	5.33192
111.308	9.18735	9.39708	10.548	9.26622	5.1952
111.458	8.75628	8.14204	10.4382	8.16549	5.56893
111.608	9.47128	8.98595	9.86745	9.81365	4.49183
111.758	8.97789	8.45876	10.3464	8.63939	5.33093
111.908	8.8157	8.73612	10.6167	8.14048	5.73123
112.058	9.28708	8.88126	10.1232	8.85155	6.98989
112.208	9.40272	9.01257	8.75391	9.18303	5.96646
112.358	8.89466	9.59692	10.4083	9.32535	5.45066
112.508	9.23767	9.12336	11.2972	8.52918	5.49214
112.658	9.41873	8.47692	10.2163	7.9484	5.924
112.808	9.09558	9.01106	11.5688	8.26854	5.0365
112.958	9.23277	8.72257	11.0733	8.18286	4.93633
113.108	8.91617	9.48245	11.1939	8.37888	5.39869
113.258	9.21283	9.38304	10.9079	8.38179	4.66276
113.408	9.2487	9.00322	11.2746	8.07041	4.81102
113.558	8.59411	9.34928	10.7204	8.41463	5.84587
113.708	9.23258	8.94771	9.75432	8.153	4.52177
113.858	9.26507	9.84379	10.7495	8.72502	5.52268
114.008	9.08486	9.75415	10.0532	7.82617	4.97596
114.158	8.85781	8.89576	10.7045	8.76538	4.92099
114.308	8.82929	9.10271	11.2257	7.46211	4.9679
114.458	8.55388	9.4585	9.48876	8.49126	4.84454
114.608	8.69239	8.83439	10.9802	8.43577	4.52923
114.758	9.05577	9.06773	9.45142	8.50396	5.50377
114.908	8.31889	9.31908	9.87663	8.45575	5.09398
115.058	8.96852	9.20493	10.1669	7.65195	5.41869
115.208	9.27429	8.625	9.84339	8.23848	5.51478
115.358	8.43308	8.45764	8.82844	8.71687	6.03482
115.508	9.69806	8.55617	9.45862	8.01224	5.36854
115.658	9.39852	8.59463	10.4577	8.47276	5.62058
115.808	9.32914	9.45186	10.3186	8.63917	5.21305
115.958	9.52977	8.60231	9.48635	7.91894	4.74969
116.108	8.68586	7.95358	9.40546	8.23031	5.60373
116.258	9.97607	9.0409	12.4129	8.11816	5.16346
116.408	9.15363	9.27872	10.3546	8.56778	5.52638
116.558	8.89551	9.86897	12.0712	8.34176	5.59716
116.708	8.85997	8.8546	11.4216	9.44623	5.42364
116.858	9.59833	9.21697	12.25	7.07058	5.43499
117.008	10.3221	8.62954	13.4014	8.60475	5.59408
117.158	9.34385	8.66807	12.0024	8.65035	5.31099
117.308	8.56834	9.49917	12.1476	9.27029	5.24007
117.458	9.04689	8.94936	12.1699	8.97949	5.54485
117.608	9.0845	9.8796	12.6592	9.32345	5.66681
117.758	9.05261	9.48178	12.2337	8.50244	8.29651
117.908	9.18764	9.79908	11.1508	8.26354	8.48403
118.058	9.63959	9.34477	12.4339	9.10677	8.65674
118.208	9.451	8.98244	13.2208	8.87692	10.1119
118.358	9.2108	7.71345	13.5344	8.74011	10.6398
118.508	8.93178	8.9567	12.7922	7.95597	9.96595
118.658	9.79845	8.65871	13.0314	8.36128	10.7249
118.808	9.54665	8.88109	13.0527	8.66042	10.5676
118.958	9.52408	8.55013	12.6363	8.54047	10.3444
119.108	9.46123	9.45309	12.3429	7.45481	10.1854
119.258	8.82774	8.45793	12.6048	7.76836	9.02973
119.408	9.27827	8.82533	12.658	8.29257	9.61506
119.558	9.73821	9.75758	12.064	9.13401	9.84266
119.708	8.55151	9.59907	11.8162	8.75049	8.96212
119.858	8.51788	8.54962	12.7834	8.48525	8.24386
120.008	8.8596	8.82046	10.5528	9.55718	9.54741
120.158	8.78562	8.46482	12.0694	8.82451	9.45224
120.308	8.80139	7.42595	11.5507	8.13375	8.89392
120.458	8.79789	8.57958	13.2425	8.65212	8.29584
120.608	9.05149	8.17466	12.8585	8.14753	8.95422
120.758	7.82893	8.48595	11.3823	8.03775	9.21292
120.908	8.81337	9.18543	10.1181	8.25522	10.6111
121.058	7.65939	9.2181	10.4347	8.33257	9.66308
121.208	8.07799	9.47701	10.6919	8.41609	9.52101
121.358	9.05655	9.52754	11.0102	7.77204	8.77143
121.508	8.74458	8.93378	10.7189	8.87085	9.8432
121.658	9.75635	9.22238	11.4696	8.07925	9.38062
121.808	9.47604	9.08424	12.6103	8.69399	10.9388
121.958	9.20562	8.81558	10.8643	8.24544	9.9029
122.108	9.01173	9.1455	11.7214	8.21031	9.38714
122.258	9.30055	8.82073	9.48772	9.01873	11.1396
122.408	8.59037	8.37848	10.9865	8.39848	9.50573
122.558	9.26306	8.83778	10.5526	9.071	9.42313
122.708	9.37193	9.39243	10.995	8.83829	10.0583
122.858	9.05512	8.95632	10.1769	8.40053	10.412
123.008	9.71326	9.31299	12.9719	8.54788	9.60241
123.158	9.47286	9.58224	13.106	9.30431	9.91278
123.308	9.09208	9.23128	13.4567	7.95615	9.51657
123.458	9.43337	8.92493	13.2686	8.16075	9.57819
123.608	9.03718	8.91368	13.6057	8.93429	10.2288
123.758	8.49765	9.4378	12.7877	8.82414	10.6314
123.908	9.10725	8.80059	13.5526	8.22698	9.06782
124.058	9.17102	9.37181	13.3874	8.22941	9.85712
124.208	8.87844	9.08333	12.6295	8.84136	9.36154
124.358	8.97887	8.89413	11.8115	9.10264	9.51415
124.508	9.23477	8.64816	12.0942	7.94274	9.94586
124.658	8.69798	8.85017	12.5413	8.4782	9.60158
124.808	8.7733	8.57155	11.0241	9.14235	10.7902
124.958	9.08016	8.88612	11.9879	8.2386	11.0861
125.108	9.37372	8.9779	11.8225	7.47276	11.055
125.258	8.85781	9.13763	11.5636	7.90211	10.1289
125.408	8.90505	9.81252	12.2258	8.53937	9.35754
125.558	9.00263	9.33082	11.2425	8.53345	9.53715
125.708	8.4742	9.14453	11.6811	7.90351	8.82851
125.858	9.1901	8.42965	10.3487	8.06996	9.77102
126.008	7.25463	9.92841	10.8808	8.50586	9.64468
126.158	7.30922	10.0455	11.7828	8.77828	9.40002
126.308	7.94612	9.10145	10.7208	8.73015	10.2973
126.458	6.83961	8.91655	11.6238	8.17379	10.634
126.608	7.65468	9.52977	11.4188	7.94466	9.53662
126.758	7.8764	8.87078	11.8347	8.47067	10.3001
126.908	5.47671	9.51954	10.6147	8.08122	10.3507
127.058	5.26794	8.91461	11.6516	8.45561	10.7319
127.208	5.53551	8.70818	11.5278	7.94683	10.5238
127.358	5.88374	9.24645	10.5104	8.72522	10.948
127.508	5.14982	8.98301	10.8299	8.40895	9.87885
127.658	5.61911	9.0614	10.9418	8.45028	9.76467
127.808	5.43391	9.41567	10.9835	7.80773	10.7931
127.958	6.39961	8.93006	9.90749	8.0132	7.82963
128.108	8.61852	8.6347	10.1094	8.56633	9.63079
128.258	7.50384	9.26557	10.373	8.63278	9.53969
128.408	8.85384	8.66171	10.7622	8.465	8.89748
128.558	9.31441	8.98293	10.7542	8.60643	8.40464
128.708	8.31481	9.24402	10.1931	8.51011	8.8775
128.858	8.30279	9.42425	10.092	7.93902	8.83344
129.008	8.83469	9.62017	11.3388	7.9297	8.38483
129.158	9.03006	9.44744	11.6295	8.03941	10.121
129.308	8.99906	10.0256	11.6565	9.38184	9.89135
129.458	7.96282	9.41053	10.7074	7.93694	10.3796
129.608	9.21973	9.32946	10.9254	8.43912	10.1934
129.758	8.92845	8.40717	10.9082	7.98142	9.81944
129.908	9.55112	9.21799	10.6761	8.66451	9.88539
130.058	8.74086	8.79191	10.1498	8.486	9.41914
130.208	8.66122	9.83406	10.1081	7.96965	9.86686
130.358	9.22067	8.15368	10.248	8.40952	10.6527
130.508	8.57537	8.4457	11.2535	8.5015	9.45342
130.658	9.53151	9.73902	10.7897	7.8671	10.4229
130.808	9.25043	8.24212	10.1404	8.0611	9.51632
130.958	9.3756	8.83246	10.8089	8.75812	10.2003
131.108	9.63544	8.9181	10.2151	8.34295	10.3113
131.258	9.3322	9.40534	10.4284	8.78861	9.10147
131.408	9.12138	8.82911	10.597	8.95431	8.29443
131.558	8.94339	8.11273	10.8859	7.318	9.23979
131.708	9.48957	8.91123	11.2679	8.61118	8.61651
131.858	10.036	8.9639	10.3545	8.7362	8.71638
132.008	9.14174	8.42623	9.97591	9.68925	9.20224
132.158	9.78656	8.80689	11.2422	9.41642	8.43901
132.308	9.31182	9.45637	10.9235	7.94983	9.82609
132.458	9.4316	8.3804	10.408	8.54491	8.35545
132.608	8.8678	7.83555	10.9791	8.11327	10.0556
132.758	9.38759	8.51885	10.845	8.89165	9.39977
132.908	10.1125	8.55173	10.5461	8.29427	9.84832
133.058	9.12296	8.32532	9.36386	8.0508	8.9001
133.208	9.40494	8.80513	11.745	8.67781	9.54481
133.358	8.64039	7.98775	9.85064	8.68729	9.46683
133.508	8.99679	8.84382	10.8492	8.44549	10.0775
133.658	8.55531	8.44355	9.92725	7.84096	8.69025
133.808	8.6882	8.74244	9.72939	8.28012	8.985
133.958	9.08754	8.40091	10.9723	8.28854	8.48967
134.108	9.36106	8.1589	10.067	7.78831	9.49456
134.258	9.56487	8.89042	9.55471	7.50131	8.56796
134.408	8.04203	8.50319	10.5503	8.14233	9.89454
134.558	9.20497	8.63748	9.98675	8.05514	8.37602
134.708	8.37936	8.4553	11.2554	9.46852	8.93242
134.858	8.38378	8.83223	9.55072	8.08905	8.96615
135.008	8.82383	8.09954	10.0329	7.96667	9.60815
135.158	8.77819	8.27464	11.1764	8.68526	8.92634
135.308	9.02738	8.20528	9.81192	9.08016	9.7335
135.458	8.22947	8.14713	10.5762	9.04111	9.45529
135.608	8.86611	8.72716	9.87526	8.86571	10.0268
135.758	8.52791	8.08379	9.33699	9.21545	9.88211
135.908	8.93207	8.07	10.0617	8.42263	10.1565
136.058	8.13226	8.42101	10.4537	7.87016	9.53214
136.208	8.81088	7.87274	10.2613	8.76598	10.187
136.358	8.35438	8.7409	10.3872	8.6716	9.72351
136.508	8.38914	8.58474	12.137	8.38203	11.046
136.658	8.39225	8.94095	11.6826	7.77616	9.2436
136.808	9.02875	8.17908	10.7308	7.51711	9.69646
136.958	8.32025	8.20987	10.0548	8.17913	9.12439
137.108	8.33438	8.49613	11.0288	7.83592	8.48467
137.258	9.10239	8.16168	9.95939	9.50856	9.17648
137.408	9.14898	7.85438	10.1631	9.01735	9.16711
137.558	7.46987	8.77337	10.4215	8.11899	9.00344
137.708	8.39541	8.60684	10.4201	8.48973	8.98965
137.858	8.64426	7.51852	10.5369	8.23088	9.79787
138.008	8.78489	8.43287	9.95465	9.37945	10.872
138.158	8.55307	8.83381	10.3029	9.01089	9.59254
138.308	8.74506	8.45156	9.91452	8.87252	10.0591
138.458	9.23661	7.32677	9.72846	8.12355	10.0668
138.608	9.2105	8.44394	10.1286	9.05185	9.04019
138.758	9.01019	8.62413	9.80697	8.80194	9.83209
138.908	9.22652	7.85974	10.0037	8.77477	10.3696
139.058	9.29596	7.56711	9.86945	8.84651	10.3463
139.208	9.01781	7.96913	9.73151	8.94579	9.79474
139.358	9.48153	8.03837	9.68081	8.95543	10.3866
139.508	8.93609	8.41282	11.1294	8.95845	9.96386
139.658	8.71632	8.44442	9.72397	8.35933	9.84285
139.808	9.41737	8.52863	9.34345	9.36959	10.7258
139.958	9.09481	8.20808	10.7512	9.19728	10.0994
140.108	9.03316	9.05447	9.87522	9.10609	9.47569
140.258	8.74673	7.91618	10.3263	9.19465	9.57395
140.408	9.12155	8.17047	9.75478	8.96847	10.0801
140.558	9.24327	7.38098	10.9725	8.90504	10.25
140.708	9.36015	7.97778	11.663	9.22067	9.12293
140.858	8.61597	8.48473	10.2628	9.14141	11.1526
141.008	8.2742	7.69369	10.4363	8.38008	9.92018
141.158	8.71938	8.62494	10.9525	9.15879	9.63722
141.308	10.0089	7.48742	11.1977	8.71843	10.9052
141.458	7.81912	8.71125	9.97741	8.72647	11.1337
141.608	8.39497	8.72982	9.60334	9.06775	11.2034
141.758	8.41476	7.40247	10.2027	8.9778	9.94056
141.908	8.85912	8.01512	10.6042	8.89634	10.0734
142.058	8.55197	7.87632	9.53179	9.42965	10.3251
142.208	8.25606	9.45794	10.2956	9.15834	10.656
142.358	8.87417	8.27543	10.1683	8.94209	9.30471
142.508	7.47594	7.5664	9.4421	8.57018	9.18377
142.658	8.43662	7.81226	9.67281	9.19226	9.07895
142.808	8.11051	7.92923	9.54418	8.64208	9.6182
142.958	8.18409	8.59321	8.95856	8.51939	8.4687
143.108	7.69919	7.30662	9.63081	9.17185	9.20776
143.258	9.04093	8.42862	9.53665	9.59442	9.40619
143.408	9.225	8.01584	10.3081	8.64489	8.89896
143.558	9.10865	8.32092	9.42675	8.6793	9.62566
143.708	9.19756	7.6332	9.85759	9.22224	8.89114
143.858	8.57285	7.55119	9.82486	8.96985	8.66095
144.008	7.69574	8.15628	10.6915	8.90917	9.69243
144.158	8.87076	8.22167	10.6696	8.25501	9.14203
144.308	8.34246	7.55099	10.2848	9.11171	10.009
144.458	8.84308	8.07301	9.75973	7.86641	9.84937
144.608	8.53343	9.00469	10.7444	8.33287	11.4381
144.758	9.31286	8.40726	10.2507	8.0345	12.3584
144.908	8.87547	8.5025	10.7773	9.25058	11.0362
145.058	9.28319	8.76367	11.1126	8.58459	10.7366
145.208	8.47703	8.68845	8.98647	8.71009	9.92083
145.358	9.32064	8.30719	10.3045	9.11838	11.4911
145.508	8.3008	7.28799	10.1533	8.81825	10.3417
145.658	8.21677	7.98608	10.7549	8.46264	9.63009
145.808	8.67555	7.42376	10.1585	9.01842	9.08153
145.958	8.5799	7.94292	10.4615	8.70642	11.0836
146.108	8.49834	7.65966	10.6162	8.62968	10.0898
146.258	8.43057	8.2504	10.8979	8.75466	9.96402
146.408	8.45798	8.33063	11.3194	9.37802	10.0887
146.558	8.63311	6.99857	10.9112	9.17712	9.27594
146.708	8.70514	7.75991	10.0198	9.27189	9.7075
146.858	9.83383	8.19099	10.4791	9.32591	9.39094
147.008	9.16434	7.74503	9.3615	8.38212	11.5098
147.158	9.0613	8.10953	11.0435	9.09754	10.5512
147.308	9.18764	8.66024	9.96132	9.37109	10.6092
147.458	8.72518	7.7831	10.542	8.38713	9.14442
147.608	8.71151	8.62793	11.366	8.59758	9.00188
147.758	7.48167	7.87325	8.8534	9.16819	9.08151
147.908	8.69174	7.75733	10.5677	8.79848	8.86955
148.058	8.59903	8.15925	10.8516	8.98279	8.28151
148.208	8.83421	7.73371	11.0612	9.03769	9.43028
148.358	8.22361	7.53155	10.3687	9.37122	10.483
148.508	8.87173	8.09535	9.33515	8.49156	10.1961
148.658	8.42457	8.01478	9.72471	9.34936	9.17285
148.808	8.65682	8.52691	10.7135	9.47338	9.09835
148.958	7.94185	7.59542	11.4081	9.69657	8.65336
149.108	8.60532	7.4448	12.1657	9.36698	8.34082
149.258	7.85765	7.69015	10.5834	9.17859	8.59748
149.408	8.50738	7.94589	11.3917	9.07103	8.41252
149.558	8.35912	7.28019	10.3814	9.04251	9.19245
149.708	7.40875	7.50844	10.7462	8.55994	9.38173
149.858	7.61501	7.84287	11.4166	8.28069	8.65736

## Sheet: Figure 7
	ground state							[His80-H]+								[His23-H]+
	average (Å)	standard deviation (Å)	run1	run2	run3	run4	run5	average (Å)	difference (Å)	standard deviation (Å)	run1	run2	run3	run4	run5	average (Å)	difference (Å)	standard deviation (Å)	run1	run2	run3	run4	run5
Glu149	0.6118	0.115121	0.5879	0.5185	0.8377	0.5624	0.5525	0.71042	0.09862	0.221857	1.0627	0.5351	0.8772	0.4918	0.5853	0.91692	0.30512	0.131853	0.8594	1.1377	0.7877	0.8061	0.9937
Arg104	0.52206	0.0841446	0.4928	0.445	0.6838	0.5157	0.473	0.64078	0.11872	0.194533	1.0211	0.5834	0.584	0.4714	0.544	0.67808	0.15602	0.112258	0.6437	0.6352	0.6292	0.5836	0.8987
Glu230	0.83366	0.148017	0.8182	0.8377	1.0761	0.8273	0.609	0.9002	0.06654	0.0443586	0.9169	0.9104	0.958	0.8223	0.8934	1.00362	0.16996	0.13433	0.9645	1.0288	0.8774	0.8972	1.2502
Tyr92	0.71918	0.149045	0.6072	0.6746	1.0071	0.7036	0.6034	0.97478	0.2556	0.192048	0.9236	1.2508	0.831	0.7322	1.1363	1.00712	0.28794	0.130341	1.067	0.9676	0.7941	1.1925	1.0144
Asn16	0.65952	0.134451	0.5678	0.6709	0.9111	0.618	0.5298	0.93012	0.2706	0.0812743	0.9472	0.8894	0.9038	0.8344	1.0758	1.05932	0.3998	0.0437644	1.1005	1.031	0.9912	1.1083	1.0656
Glu107	0.82636	0.269836	0.7628	0.5029	1.3251	0.7562	0.7848	0.88126	0.0549	0.0879117	1.0309	0.7552	0.8839	0.8661	0.8702	1.02964	0.20328	0.135311	0.9561	0.8999	0.9747	1.0304	1.2871
His80	0.66882	0.163482	0.6788	0.5738	0.9813	0.5774	0.5328	0.86384	0.19502	0.126764	0.9719	0.6856	0.7386	0.929	0.9941	0.79598	0.12716	0.0951504	0.7578	0.7841	0.6964	0.7646	0.977
His23	0.58414	0.125462	0.47	0.5984	0.8205	0.528	0.5038	0.66912	0.08498	0.0625014	0.6439	0.5834	0.6979	0.7708	0.6496	0.74798	0.16384	0.116056	0.5822	0.644	0.8784	0.7835	0.8518
Ser242	0.75648	0.221122	0.6141	1.0568	0.9891	0.6038	0.5186	0.84664	0.09016	0.173071	0.983	0.9626	0.6555	1.0152	0.6169	0.6926	-0.06388	0.0574997	0.7002	0.6851	0.6921	0.7834	0.6022
Gln26	0.97542	0.194004	1.1959	0.9561	1.1962	0.7376	0.7913	0.82562	-0.1498	0.1389	0.7928	0.8397	1.079	0.7499	0.6667	1.04064	0.06522	0.234116	0.6729	0.9799	1.3484	1.2297	0.9723

## Sheet: Figure 8 (ground state)
	run1				run2				run3				run4				run5
time (ns)	N16-N...O-Y92	Y92-O...OE1-E230	Y92-O...OE2-E230	Y92-O...OE-E230	N16-N...O-Y92	Y92-O...OE1-E230	Y92-O...OE2-E230	Y92-O...OE-E230	N16-N...O-Y92	Y92-O...OE1-E230	Y92-O...OE2-E230	Y92-O...OE-E230	N16-N...O-Y92	Y92-O...OE1-E230	Y92-O...OE2-E230	Y92-O...OE-E230	N16-N...O-Y92	Y92-O...OE1-E230	Y92-O...OE2-E230	Y92-O...OE-E230		N16-N...O-Y92
0.0075	3.31552	2.59734	4.67749	2.59734	3.05495	2.76724	4.85187	2.76724	3.11063	2.75575	4.475	2.75575	2.81451	2.58377	4.72684	2.58377	2.82018	2.46457	4.52584	2.46457		distance	run1	run2	run3	run4	run5	sum	%
0.1575	3.12243	2.63015	4.78706	2.63015	3.19287	2.5882	4.5824	2.5882	3.25682	2.62004	4.67483	2.62004	3.13178	2.6496	4.78394	2.6496	2.85423	2.69387	4.77062	2.69387		3.5	919	923	688	898	913	4341	86.82	closed
0.3075	2.90196	2.59884	4.71197	2.59884	2.87084	2.65801	4.69581	2.65801	3.12598	2.75724	4.12378	2.75724	3.29954	2.67869	4.53829	2.67869	3.23869	2.68629	4.50128	2.68629			81	77	312	102	87	659	13.18	open
0.4575	3.03635	2.70316	4.50692	2.70316	3.25222	2.64212	4.70326	2.64212	3.15795	2.61037	4.58004	2.61037	3.20342	2.67674	4.65227	2.67674	3.39134	2.59895	4.68806	2.59895			1000	1000	1000	1000	1000	5000
0.6075	3.09345	2.58701	4.59376	2.58701	2.85854	2.77582	4.59132	2.77582	3.15672	2.63349	4.36788	2.63349	2.89102	2.71908	4.71596	2.71908	3.18202	2.5427	4.48831	2.5427
0.7575	3.14639	2.75179	4.58002	2.75179	2.78681	2.87562	4.7712	2.87562	3.12068	2.73985	4.64746	2.73985	3.01409	2.51031	4.40277	2.51031	3.19799	2.53999	4.75004	2.53999		Y92-O...OE-E230
0.9075	3.04294	2.60645	4.32128	2.60645	2.97621	2.59352	4.67365	2.59352	2.85633	2.75905	4.22823	2.75905	2.95125	2.90017	4.74042	2.90017	2.90981	2.65164	4.56345	2.65164		distance	run1	run2	run3	run4	run5	sum	%
1.0575	3.31137	2.59145	4.65559	2.59145	3.06483	2.63131	4.68867	2.63131	3.16193	2.74256	4.57895	2.74256	3.29496	2.613	4.66754	2.613	3.22521	2.61678	4.41048	2.61678		3.5	997	995	447	956	999	4394	87.88
1.2075	3.01202	2.53568	4.57815	2.53568	2.84955	2.73151	4.83099	2.73151	2.84456	2.50453	4.50059	2.50453	3.37082	2.82283	4.66324	2.82283	2.83382	2.69658	4.71922	2.69658			3	5	553	44	1	606	12.12
1.3575	2.93262	2.5886	4.60795	2.5886	2.98345	2.43637	4.34056	2.43637	3.05862	2.96247	4.25506	2.96247	3.00577	2.53949	4.52349	2.53949	2.69782	2.72387	4.76635	2.72387			1000	1000	1000	1000	1000	5000
1.5075	2.96024	2.52438	4.44836	2.52438	3.07517	2.59756	4.86523	2.59756	2.83575	2.74475	4.52481	2.74475	3.06054	2.3879	4.2964	2.3879	3.41957	2.55712	4.54608	2.55712
1.6575	3.41225	2.65158	4.78486	2.65158	3.16055	2.59078	4.64952	2.59078	3.06848	2.66082	4.54234	2.66082	3.14688	2.67296	4.67007	2.67296	2.95915	2.58421	4.71741	2.58421
1.8075	2.87907	2.79809	4.77375	2.79809	3.21705	2.78319	4.80289	2.78319	3.08961	2.82447	4.44154	2.82447	2.90563	2.55014	4.47803	2.55014	3.20065	2.70263	4.71269	2.70263
1.9575	3.24729	2.75427	4.45225	2.75427	3.22204	2.74894	4.70457	2.74894	3.22373	2.5798	4.5206	2.5798	3.10923	2.68268	4.77093	2.68268	3.00786	2.65217	4.62689	2.65217
2.1075	2.88989	2.61394	4.62081	2.61394	2.93071	2.54265	4.61091	2.54265	3.08848	2.80416	4.83526	2.80416	3.27219	2.51724	4.52417	2.51724	3.1693	2.7062	4.34139	2.7062
2.2575	2.91843	2.73106	4.67878	2.73106	3.15683	2.65234	4.5497	2.65234	2.92096	2.61718	4.6149	2.61718	3.01009	2.53135	4.71047	2.53135	2.85636	2.77117	4.71834	2.77117
2.4075	3.24487	2.63531	4.3123	2.63531	3.01108	2.57148	4.35148	2.57148	3.00797	2.80256	4.84132	2.80256	3.12277	2.78393	4.77573	2.78393	3.27801	2.65489	4.60199	2.65489
2.5575	2.85305	2.74106	4.89817	2.74106	3.2105	2.70266	4.924	2.70266	3.21115	2.70027	4.86185	2.70027	3.11918	2.66012	4.67701	2.66012	3.10281	2.62505	4.67333	2.62505		Tyr92...Asn16
2.7075	3.13311	2.64477	4.71702	2.64477	2.81806	2.78831	4.8923	2.78831	2.8695	2.62066	4.72609	2.62066	3.18669	2.52702	4.5224	2.52702	2.91339	2.73346	4.69445	2.73346
2.8575	3.0578	2.51837	4.5681	2.51837	3.38431	2.63425	4.6241	2.63425	2.99617	2.77224	4.80709	2.77224	2.99647	2.72667	4.72749	2.72667	2.96653	2.52449	4.57526	2.52449
3.0075	3.04713	2.71525	4.45184	2.71525	3.31354	2.64687	4.71063	2.64687	2.90911	2.77112	4.89812	2.77112	3.25599	2.5183	4.64204	2.5183	3.13328	2.59386	4.27093	2.59386
3.1575	3.07384	2.52405	4.51686	2.52405	3.18199	2.7638	4.88276	2.7638	3.2801	2.52121	4.63444	2.52121	3.26643	2.56388	4.43401	2.56388	3.03745	2.53081	4.5618	2.53081
3.3075	3.04292	2.87008	5.0347	2.87008	2.74709	2.77236	4.6147	2.77236	2.95537	2.81722	4.66386	2.81722	2.88535	2.73631	4.76545	2.73631	3.93568	2.63234	4.23032	2.63234
3.4575	2.8134	2.81473	4.65213	2.81473	3.13267	2.56493	4.70752	2.56493	3.09603	2.59488	4.48673	2.59488	2.98681	2.58067	4.59227	2.58067	3.10883	2.64843	4.7074	2.64843
3.6075	2.94499	2.69659	4.78168	2.69659	3.39453	2.55603	4.7317	2.55603	2.93536	2.60613	4.60837	2.60613	2.75556	2.70033	4.76983	2.70033	3.00861	2.62484	4.69618	2.62484
3.7575	2.89718	2.58246	4.47168	2.58246	3.22458	2.68088	4.50396	2.68088	3.2677	2.72571	4.63534	2.72571	2.83551	2.84173	4.93727	2.84173	2.94253	2.66648	4.53414	2.66648
3.9075	3.15523	2.74183	4.75438	2.74183	3.07189	2.55565	4.1987	2.55565	2.99462	2.77851	4.81979	2.77851	3.29968	2.51875	4.33051	2.51875	2.92807	2.65969	4.47368	2.65969
4.0575	3.15809	2.59003	4.56143	2.59003	2.93357	2.71031	4.60512	2.71031	3.18304	2.61474	4.6474	2.61474	2.96955	2.64246	4.73134	2.64246	2.82191	4.76298	2.72046	2.72046
4.2075	3.29696	3.05366	4.45476	3.05366	2.99069	2.66284	4.68703	2.66284	2.95335	2.6417	4.67996	2.6417	3.08016	2.59971	4.70853	2.59971	3.30981	4.30179	2.72432	2.72432
4.3575	3.00661	2.80711	4.73059	2.80711	2.8417	2.66453	4.50937	2.66453	3.04159	2.79387	4.62672	2.79387	3.22324	2.77482	4.83981	2.77482	3.13265	4.49958	2.86378	2.86378
4.5075	3.04525	2.57655	4.52314	2.57655	2.94031	2.62558	4.64004	2.62558	3.08866	2.72854	4.79015	2.72854	3.18982	2.68958	4.52269	2.68958	3.11395	4.50827	2.73205	2.73205
4.6575	3.37759	2.67389	4.66154	2.67389	3.52608	2.50916	4.64175	2.50916	3.0274	2.50942	4.63751	2.50942	2.95351	2.76058	4.77515	2.76058	3.04304	4.6538	2.67179	2.67179
4.8075	3.15388	2.65794	4.82657	2.65794	3.10326	2.64108	4.49062	2.64108	3.69678	2.81621	4.90944	2.81621	3.03717	2.768	4.46517	2.768	3.11572	4.5133	2.70846	2.70846
4.9575	2.94879	2.76369	4.67019	2.76369	2.85336	2.55718	4.52757	2.55718	3.45262	2.67927	4.85174	2.67927	3.56687	2.56966	4.7384	2.56966	3.35698	4.68088	2.68672	2.68672
5.1075	3.28963	2.57725	4.67995	2.57725	2.95968	2.74539	4.8439	2.74539	4.01469	2.64943	4.68812	2.64943	2.8539	2.62449	4.70562	2.62449	3.13542	4.65264	2.48702	2.48702
5.2575	3.07326	2.67151	4.86282	2.67151	2.86391	2.82245	4.76185	2.82245	2.95958	2.62767	4.74246	2.62767	2.90554	2.66588	4.58201	2.66588	3.50064	4.74163	2.61017	2.61017		Glu230...Tyr92
5.4075	3.37781	2.53422	4.49267	2.53422	3.08438	2.91405	4.93554	2.91405	3.04839	2.61262	4.34374	2.61262	3.12409	2.90265	4.61325	2.90265	2.77211	4.77025	2.82611	2.82611
5.5575	2.95002	2.51476	4.42142	2.51476	2.74668	2.51701	4.58844	2.51701	3.02417	2.74111	4.63588	2.74111	2.89189	2.59382	4.37881	2.59382	2.89274	4.69444	2.79939	2.79939
5.7075	2.99446	2.6319	4.8122	2.6319	3.14113	2.72819	4.68007	2.72819	3.0481	2.78719	4.78496	2.78719	3.02236	2.93941	4.88064	2.93941	2.96948	4.61491	2.59714	2.59714
5.8575	2.96375	2.70796	4.7599	2.70796	2.95026	2.74106	4.85765	2.74106	3.10285	2.59078	4.61007	2.59078	2.84278	2.6449	4.65516	2.6449	3.00112	4.42959	2.50762	2.50762
6.0075	3.04243	2.5733	4.8113	2.5733	2.93898	2.59527	4.3746	2.59527	2.95621	2.70794	4.73427	2.70794	3.25625	2.49919	4.50181	2.49919	3.34958	4.43382	2.54394	2.54394
6.1575	3.0598	2.71365	4.6794	2.71365	2.91142	2.77068	4.89645	2.77068	3.30341	2.59945	4.80552	2.59945	3.26109	2.52192	4.54348	2.52192	3.21609	4.53555	2.69853	2.69853
6.3075	3.21905	2.68487	4.77415	2.68487	3.03929	2.60319	4.40771	2.60319	2.9362	2.79907	4.61019	2.79907	3.08862	2.67994	4.75167	2.67994	3.15188	4.73681	2.66071	2.66071
6.4575	2.97995	2.77572	4.92161	2.77572	3.15389	2.61968	4.37129	2.61968	3.68152	2.50459	4.51673	2.50459	3.14505	2.85303	4.80339	2.85303	2.91138	4.89518	2.87536	2.87536
6.6075	3.2024	2.65008	4.75262	2.65008	3.44685	2.75837	4.75788	2.75837	3.0749	2.67666	4.4901	2.67666	2.85721	2.60545	4.58	2.60545	3.31861	4.5883	2.7216	2.7216
6.7575	3.13512	2.59136	4.47704	2.59136	2.84741	2.57577	4.51305	2.57577	3.0473	2.66405	4.38884	2.66405	3.23	2.66756	4.69909	2.66756	3.07917	4.54885	2.57671	2.57671
6.9075	3.05431	2.77799	4.70745	2.77799	3.1125	2.71394	4.73135	2.71394	3.25827	2.71669	4.72581	2.71669	3.52423	2.93958	5.00015	2.93958	2.92575	4.59186	2.61483	2.61483
7.0575	2.85464	3.01466	5.19018	3.01466	3.26423	2.52546	4.49072	2.52546	2.92249	2.64799	4.33026	2.64799	2.91029	2.69419	4.55178	2.69419	3.14329	4.52104	2.60522	2.60522
7.2075	2.9781	2.56971	4.68259	2.56971	2.918	2.50107	4.56054	2.50107	3.13802	2.52902	4.41453	2.52902	3.17711	2.55953	4.50786	2.55953	3.37536	4.72836	2.82444	2.82444
7.3575	3.43841	2.67647	4.8008	2.67647	3.24122	2.6055	4.54634	2.6055	2.97441	2.60015	4.6363	2.60015	3.19309	2.60189	4.38203	2.60189	3.05193	4.74916	2.67042	2.67042
7.5075	2.97509	2.86551	4.87163	2.86551	3.17792	2.67746	4.45985	2.67746	3.60941	2.68738	4.38226	2.68738	2.86545	2.68444	4.56484	2.68444	2.93831	4.58393	2.53068	2.53068
7.6575	3.17615	2.63293	4.80982	2.63293	2.8113	2.64075	4.79772	2.64075	2.92912	2.5216	4.77251	2.5216	3.0593	2.63632	4.78634	2.63632	3.77146	4.49622	2.64491	2.64491
7.8075	3.20662	2.54607	4.7203	2.54607	2.9593	2.59961	4.5111	2.59961	2.95901	2.70756	4.6571	2.70756	2.96846	2.56413	4.72575	2.56413	3.27882	4.54467	2.61265	2.61265
7.9575	3.14133	2.63446	4.72723	2.63446	2.98239	2.60974	4.50688	2.60974	3.08652	2.71809	4.66496	2.71809	3.02453	2.64165	4.69998	2.64165	3.30228	4.49315	2.75234	2.75234
8.1075	3.19894	2.64206	4.73386	2.64206	2.90794	2.55287	4.66657	2.55287	3.13773	2.60003	4.65124	2.60003	3.07643	2.62885	4.23624	2.62885	3.69049	4.4322	2.50413	2.50413
8.2575	3.20896	2.5056	4.59648	2.5056	3.18703	2.59344	4.56261	2.59344	3.12855	2.44585	4.54663	2.44585	3.34662	2.60036	4.72042	2.60036	3.1154	4.58902	2.78005	2.78005
8.4075	2.99762	2.7192	4.70521	2.7192	3.2105	2.82782	4.93131	2.82782	2.9121	2.47555	4.61828	2.47555	2.80433	2.687	4.52783	2.687	3.1241	4.63751	2.67977	2.67977
8.5575	2.77378	2.96565	4.55726	2.96565	3.00375	2.47376	4.61768	2.47376	3.5121	2.63741	4.4952	2.63741	3.01948	2.60433	4.21789	2.60433	3.12337	4.6592	2.76143	2.76143
8.7075	2.93737	2.82507	4.79954	2.82507	2.90564	2.66288	4.80006	2.66288	2.90369	2.59062	4.66665	2.59062	2.75653	2.76704	4.56413	2.76704	3.29347	4.38332	2.54236	2.54236
8.8575	3.38846	2.65876	4.73851	2.65876	3.67498	2.99079	4.645	2.99079	3.31888	2.80459	4.70789	2.80459	3.36503	2.76364	4.59246	2.76364	3.07763	4.72136	2.86635	2.86635
9.0075	3.13267	2.59765	4.67475	2.59765	3.28432	2.58606	4.62035	2.58606	3.21889	2.64052	4.48786	2.64052	3.11692	2.66278	4.78917	2.66278	3.64501	4.68394	2.62916	2.62916
9.1575	3.06207	2.66951	4.51402	2.66951	2.94952	2.7125	4.41591	2.7125	2.79515	2.74103	4.52174	2.74103	3.29568	2.95503	4.56629	2.95503	3.68879	4.51138	2.69264	2.69264
9.3075	3.08907	2.65295	4.43166	2.65295	3.06081	2.66261	4.45138	2.66261	3.26564	2.49486	4.47919	2.49486	2.86186	2.57407	4.76041	2.57407	3.39303	4.44756	2.77749	2.77749
9.4575	3.06959	2.65012	4.37328	2.65012	3.57655	2.82205	4.61172	2.82205	3.36852	2.63772	4.68282	2.63772	2.86526	2.55948	4.55857	2.55948	3.28143	4.68814	2.71665	2.71665
9.6075	3.07435	2.70354	4.68806	2.70354	2.95232	2.72977	4.65546	2.72977	3.34377	2.66707	4.2607	2.66707	3.05568	2.64534	4.62401	2.64534	3.3278	4.67148	2.76556	2.76556
9.7575	2.95012	2.87136	4.95847	2.87136	2.95583	2.80188	4.55723	2.80188	3.37296	2.72739	4.71687	2.72739	3.2901	2.70175	4.73383	2.70175	3.13762	4.74994	2.68222	2.68222
9.9075	3.04421	2.80248	4.63844	2.80248	3.03288	2.65601	4.74191	2.65601	3.8676	2.44289	4.6301	2.44289	2.86705	2.69178	4.68006	2.69178	3.40882	4.57344	2.73542	2.73542
10.0575	2.95337	2.53837	4.33148	2.53837	2.87197	2.68212	4.781	2.68212	3.09305	2.73711	4.78118	2.73711	2.78025	2.69399	4.58236	2.69399	3.32082	4.24789	2.52427	2.52427
10.2075	3.42765	2.52193	4.66845	2.52193	2.87152	2.61864	4.84404	2.61864	3.09665	2.62631	4.56492	2.62631	2.75142	2.57691	4.77644	2.57691	3.2185	4.76928	2.72205	2.72205
10.3575	3.00558	2.54413	4.5796	2.54413	3.03913	2.52641	4.43066	2.52641	3.35348	2.62804	4.54293	2.62804	3.08262	2.48313	4.637	2.48313	3.61643	4.69275	2.75628	2.75628
10.5075	3.15481	2.76252	4.49414	2.76252	3.0327	2.83624	4.62483	2.83624	3.15475	2.77671	4.90085	2.77671	3.25941	2.87919	4.49961	2.87919	3.07336	4.6545	2.66587	2.66587
10.6575	3.09502	2.58954	4.63559	2.58954	3.09037	2.53783	4.62932	2.53783	3.07218	2.62322	4.85426	2.62322	2.89244	2.55147	4.12545	2.55147	3.05273	4.64162	2.75445	2.75445
10.8075	3.48628	2.72032	4.51286	2.72032	3.20539	2.64944	4.76679	2.64944	3.05409	2.68844	4.68784	2.68844	2.80718	2.6448	4.82911	2.6448	2.83216	4.26662	2.8636	2.8636
10.9575	3.20367	2.81287	4.88955	2.81287	5.0495	2.99833	4.61343	2.99833	3.70466	2.67337	4.34548	2.67337	3.44525	2.63827	4.60909	2.63827	3.18927	4.65399	2.66009	2.66009
11.1075	2.91058	2.76669	4.81148	2.76669	3.03963	2.7438	4.65429	2.7438	3.26955	2.4678	4.60496	2.4678	3.15752	2.59171	4.53791	2.59171	3.56217	4.16554	2.85971	2.85971
11.2575	3.35635	2.75822	4.38567	2.75822	3.16383	2.58652	4.6969	2.58652	3.41423	2.54588	4.68246	2.54588	3.15276	2.57513	4.68924	2.57513	3.31911	4.51123	2.56659	2.56659
11.4075	3.48255	2.8297	4.81965	2.8297	2.99146	2.61328	4.80153	2.61328	2.9858	2.73177	4.68139	2.73177	2.90677	2.45309	4.60869	2.45309	3.20958	4.47318	2.56056	2.56056
11.5575	3.09646	2.72893	4.83239	2.72893	3.1888	2.81126	4.8871	2.81126	3.16664	2.65537	4.70926	2.65537	2.9862	2.82561	4.82229	2.82561	3.47162	4.66132	2.56922	2.56922
11.7075	3.04891	2.73449	4.38344	2.73449	3.06046	2.71733	4.85203	2.71733	3.21709	2.61186	4.53595	2.61186	2.68619	2.76463	4.79083	2.76463	3.54445	4.42625	2.55803	2.55803
11.8575	3.26859	2.68961	4.42918	2.68961	2.88861	2.69884	4.83022	2.69884	3.07046	2.74157	4.75739	2.74157	3.09073	2.65416	4.55896	2.65416	3.18246	4.57693	2.8919	2.8919
12.0075	2.96417	2.60185	4.60024	2.60185	3.02768	2.71648	4.75044	2.71648	2.97719	2.98126	4.7787	2.98126	3.16835	2.5919	4.62246	2.5919	3.04253	4.8148	2.75225	2.75225
12.1575	2.85973	2.62777	4.45842	2.62777	3.15731	2.59242	4.63413	2.59242	3.1759	2.76424	4.62398	2.76424	3.11055	2.82159	4.70866	2.82159	2.95897	4.76544	2.57353	2.57353
12.3075	2.96782	2.64989	4.64731	2.64989	3.10518	2.55267	4.46828	2.55267	3.12228	2.68022	4.68332	2.68022	3.09919	2.71227	4.83775	2.71227	2.96781	4.54575	2.62361	2.62361
12.4575	2.9752	2.65996	4.76541	2.65996	3.0964	2.64926	4.75536	2.64926	2.92617	2.60074	4.6528	2.60074	3.02102	2.62604	4.59978	2.62604	3.322	4.54993	2.50813	2.50813
12.6075	2.84135	2.56335	4.66114	2.56335	3.33049	2.77757	4.69388	2.77757	2.84107	2.92476	4.64135	2.92476	3.03723	2.68627	4.62331	2.68627	3.28228	4.54026	2.71508	2.71508
12.7575	3.36035	2.66826	4.78839	2.66826	2.94416	2.74316	4.63675	2.74316	2.88303	2.80974	4.798	2.80974	2.84851	2.6762	4.83698	2.6762	3.02647	4.65422	2.60657	2.60657
12.9075	3.10554	3.00444	5.01509	3.00444	2.74973	2.68875	4.68044	2.68875	3.12722	2.49488	4.43463	2.49488	3.06933	2.55547	4.66529	2.55547	3.07876	4.4547	2.69654	2.69654
13.0575	3.27165	2.84385	4.76987	2.84385	2.98308	2.82155	4.79227	2.82155	3.3645	2.65884	4.51109	2.65884	3.07775	2.55535	4.68139	2.55535	3.08419	4.82789	2.69269	2.69269
13.2075	3.47213	2.66738	4.27798	2.66738	2.94718	2.66568	4.76111	2.66568	3.40887	2.56089	4.47276	2.56089	3.22378	2.80075	4.68251	2.80075	2.94823	4.67839	2.67995	2.67995
13.3575	2.90814	2.51963	4.4096	2.51963	3.20745	2.75731	4.54151	2.75731	2.99654	2.68697	4.68991	2.68697	3.2732	2.53432	4.40092	2.53432	3.30686	4.74619	2.70383	2.70383
13.5075	3.10637	2.69295	4.67955	2.69295	3.05152	2.62877	4.35565	2.62877	3.08484	2.54666	4.62855	2.54666	3.01804	2.69681	4.51888	2.69681	3.01433	4.27879	2.5987	2.5987
13.6575	3.28856	2.97609	4.95525	2.97609	3.1215	2.57533	4.33277	2.57533	2.99426	2.74632	4.9208	2.74632	2.9562	2.81641	4.67146	2.81641	3.26597	4.74786	2.8133	2.8133
13.8075	3.12486	2.65533	4.75519	2.65533	3.15842	2.65363	4.82442	2.65363	2.92658	2.61617	4.728	2.61617	2.95611	2.70339	4.55591	2.70339	3.26681	4.6473	2.60191	2.60191
13.9575	3.25904	2.66597	4.47936	2.66597	3.08804	2.63658	4.49554	2.63658	3.38982	2.68433	4.60014	2.68433	2.90052	2.78149	4.56787	2.78149	3.5845	4.47982	2.79726	2.79726
14.1075	2.92946	2.52913	4.48029	2.52913	3.06635	2.59048	4.56261	2.59048	2.84727	2.71841	4.6946	2.71841	2.80886	2.6366	4.79078	2.6366	3.58183	4.28005	2.66793	2.66793
14.2575	2.8917	2.68544	4.61574	2.68544	3.12465	2.55818	4.50283	2.55818	3.0705	2.61918	4.78036	2.61918	3.59128	2.65762	4.67538	2.65762	3.36005	4.48657	2.68729	2.68729
14.4075	2.98785	2.58902	4.41813	2.58902	3.08627	2.66389	4.64908	2.66389	3.20767	2.62166	4.50512	2.62166	2.89855	2.72961	4.79131	2.72961	3.2618	4.58653	2.50965	2.50965
14.5575	2.85518	2.61367	4.48004	2.61367	3.16864	2.69387	4.49686	2.69387	2.76982	2.68448	4.80128	2.68448	3.24037	2.66475	4.62333	2.66475	3.04632	4.77852	2.89039	2.89039
14.7075	2.8546	2.71633	4.84712	2.71633	3.05703	2.70605	4.5618	2.70605	3.0101	2.78891	4.80712	2.78891	3.29438	2.76981	4.79914	2.76981	2.91439	4.49431	2.65442	2.65442
14.8575	3.14634	2.54232	4.61948	2.54232	2.879	2.56669	4.47306	2.56669	3.08791	2.56407	4.7521	2.56407	3.60618	2.80976	4.84939	2.80976	2.76107	4.83528	2.67971	2.67971
15.0075	3.18833	2.65684	4.63048	2.65684	3.0424	2.6083	4.59389	2.6083	3.08949	2.80597	4.33616	2.80597	3.16865	2.58878	4.60054	2.58878	2.91936	4.65341	2.58285	2.58285
15.1575	2.98527	2.58859	4.55795	2.58859	2.97233	2.57341	4.51453	2.57341	2.65129	2.69702	4.67102	2.69702	2.93567	2.66253	4.6249	2.66253	3.02588	4.55776	2.47017	2.47017
15.3075	3.38438	2.74238	4.53984	2.74238	2.97235	2.52389	4.49228	2.52389	2.94031	2.58452	4.77156	2.58452	2.96468	2.60115	4.67333	2.60115	3.00266	4.94505	2.7705	2.7705
15.4575	3.3282	2.58708	4.46612	2.58708	3.27961	2.53478	4.59691	2.53478	3.1255	2.67388	4.71373	2.67388	3.23107	2.68878	4.49019	2.68878	2.98059	4.8525	2.66497	2.66497
15.6075	3.32489	2.61186	4.55244	2.61186	2.97323	2.60043	4.65933	2.60043	3.50505	2.82303	4.62461	2.82303	3.13873	2.66306	4.60164	2.66306	3.26556	4.76583	2.60803	2.60803
15.7575	3.11395	2.6743	4.64048	2.6743	3.39541	2.61632	4.71225	2.61632	3.03433	2.66621	4.58831	2.66621	3.09002	2.72792	4.42967	2.72792	2.85823	4.80736	2.79964	2.79964
15.9075	3.38436	2.69904	4.7311	2.69904	3.001	2.79065	4.7767	2.79065	3.20557	2.73639	4.52175	2.73639	3.37093	2.61139	4.64539	2.61139	3.18454	4.50673	2.52525	2.52525
16.0575	3.04383	2.57105	4.56333	2.57105	2.9982	2.66887	4.8291	2.66887	2.92728	2.60391	4.56889	2.60391	2.95916	2.64351	4.61654	2.64351	3.60854	4.70793	2.82669	2.82669
16.2075	3.04566	2.52908	4.36957	2.52908	3.01427	2.66305	4.66258	2.66305	2.86952	2.69163	4.80689	2.69163	3.27934	2.80214	4.70169	2.80214	3.1871	4.555	2.5651	2.5651
16.3575	2.97377	2.67524	4.78342	2.67524	3.04337	2.68528	4.56951	2.68528	3.25207	2.77992	4.8679	2.77992	3.62546	2.57231	4.41765	2.57231	3.15659	4.69165	2.64527	2.64527
16.5075	3.35527	2.81766	5.00198	2.81766	3.2558	2.85865	4.92147	2.85865	3.00755	2.50548	4.38226	2.50548	3.04951	2.68896	4.77176	2.68896	3.09131	4.56412	2.66034	2.66034
16.6575	2.95399	2.7667	4.93207	2.7667	3.48197	2.83858	4.35091	2.83858	2.92325	2.69022	4.70452	2.69022	2.97138	2.56053	4.56744	2.56053	2.8748	4.59718	2.59524	2.59524
16.8075	2.95351	2.89836	5.03526	2.89836	3.55545	2.59539	4.63005	2.59539	3.05657	2.75215	4.87901	2.75215	3.19071	2.61442	4.63106	2.61442	3.11352	4.46514	2.59662	2.59662
16.9575	3.01578	2.67369	4.47641	2.67369	3.01172	2.49088	4.5831	2.49088	2.93305	2.63335	4.74276	2.63335	3.10644	2.62652	4.58368	2.62652	2.86389	4.79202	2.60538	2.60538
17.1075	3.07255	2.56679	4.46909	2.56679	2.90006	2.7491	4.89991	2.7491	3.02481	2.62717	4.61648	2.62717	3.07861	2.88056	4.77687	2.88056	3.62671	4.53237	2.73245	2.73245
17.2575	3.28546	2.66186	4.7672	2.66186	3.00607	2.76194	4.84026	2.76194	2.9668	2.59045	4.74192	2.59045	3.08688	2.61477	4.77062	2.61477	3.05349	4.59727	2.54831	2.54831
17.4075	3.22886	2.83022	4.98567	2.83022	2.94316	2.59166	4.23069	2.59166	3.1634	2.63954	4.51034	2.63954	3.04065	2.61414	4.55864	2.61414	3.29893	4.48371	2.57022	2.57022
17.5575	2.98793	2.51943	4.64379	2.51943	3.48386	2.61005	4.72692	2.61005	3.06563	2.60393	4.71206	2.60393	2.8196	2.64274	4.64374	2.64274	3.17568	4.86313	3.02145	3.02145
17.7075	2.89626	2.61664	4.6908	2.61664	3.29881	2.73286	4.74455	2.73286	3.12261	2.81869	4.92879	2.81869	3.28765	2.62276	4.62143	2.62276	2.90449	4.83685	2.82117	2.82117
17.8575	3.48234	2.69435	4.58929	2.69435	2.68065	2.55519	4.62128	2.55519	2.99082	2.87227	4.60795	2.87227	3.03979	2.52959	4.53968	2.52959	3.7772	4.95571	2.79584	2.79584
18.0075	3.10767	2.73794	4.74784	2.73794	2.91173	2.68889	4.40396	2.68889	3.40144	2.58444	4.68218	2.58444	3.02374	2.61298	4.60944	2.61298	3.05612	4.52577	2.73202	2.73202
18.1575	2.88786	2.63117	4.72152	2.63117	3.73869	2.61004	4.44261	2.61004	3.24932	2.61976	4.77472	2.61976	2.95401	2.6898	4.82522	2.6898	2.75408	4.88442	2.78466	2.78466
18.3075	3.13388	2.5311	4.69462	2.5311	3.18626	2.69208	4.72371	2.69208	3.10914	2.50202	4.68194	2.50202	3.18797	2.5716	4.67407	2.5716	2.88028	4.75586	2.62438	2.62438
18.4575	3.09088	2.7635	4.74943	2.7635	2.90957	2.84391	4.80907	2.84391	3.05333	2.66984	4.74085	2.66984	3.20336	2.61439	4.74431	2.61439	2.83735	4.69948	2.66509	2.66509
18.6075	3.40427	2.81015	4.4303	2.81015	3.06369	2.7216	4.79036	2.7216	2.74846	2.8061	4.89561	2.8061	3.26903	2.66501	4.61715	2.66501	3.04406	4.78069	2.64738	2.64738
18.7575	3.16367	2.7859	4.61645	2.7859	3.485	2.82126	4.82721	2.82126	3.04429	2.78109	4.67283	2.78109	3.53144	2.7133	4.77274	2.7133	3.57112	4.6342	2.56326	2.56326
18.9075	2.89963	2.94223	5.10443	2.94223	3.1612	2.66631	4.76169	2.66631	3.22847	2.68087	4.50578	2.68087	3.55491	2.63778	4.63716	2.63778	3.36847	4.80105	2.75896	2.75896
19.0575	3.17814	2.7128	4.62081	2.7128	3.00085	2.556	4.5387	2.556	3.15987	2.65387	4.71605	2.65387	3.46554	2.63694	4.70327	2.63694	2.98456	4.65881	2.60676	2.60676
19.2075	3.03495	2.72258	4.74994	2.72258	3.1491	2.69353	4.81014	2.69353	3.15158	2.58028	4.55741	2.58028	2.89424	2.69485	4.87007	2.69485	3.09241	4.83622	2.63353	2.63353
19.3575	3.05031	2.615	4.66808	2.615	3.03577	2.63004	4.53371	2.63004	3.22434	2.63428	4.69436	2.63428	3.10385	2.56484	4.347	2.56484	3.06327	4.59959	2.59012	2.59012
19.5075	2.91345	2.56993	4.78419	2.56993	3.30463	2.65924	4.79097	2.65924	2.95769	2.4497	4.65866	2.4497	2.81386	2.56522	4.67391	2.56522	3.08121	4.9128	2.82722	2.82722
19.6575	3.20658	2.58019	4.41539	2.58019	3.1923	2.68538	4.57824	2.68538	2.90772	2.6124	4.75491	2.6124	3.56745	2.69414	4.60131	2.69414	3.79489	4.55315	2.47783	2.47783
19.8075	3.00421	2.81502	4.67803	2.81502	2.88935	2.63004	4.50859	2.63004	3.22	2.60041	4.70462	2.60041	2.91003	2.61985	4.51139	2.61985	2.89544	4.83124	2.7029	2.7029
19.9575	3.30894	2.83488	4.61969	2.83488	2.95504	2.62356	4.64869	2.62356	3.01307	2.63574	4.39396	2.63574	2.92871	2.54837	4.70452	2.54837	2.95368	4.70241	2.63219	2.63219
20.1075	3.57394	2.77309	4.47914	2.77309	3.14632	2.65841	4.5863	2.65841	3.19663	2.83276	4.91485	2.83276	3.27797	2.67057	4.3049	2.67057	3.04072	4.70211	2.69201	2.69201
20.2575	3.25613	2.6239	4.4995	2.6239	3.37582	2.62869	4.6676	2.62869	3.29856	2.56189	4.52559	2.56189	3.04807	2.68799	4.58066	2.68799	2.99997	4.65549	2.57123	2.57123
20.4075	3.12344	2.55591	4.68421	2.55591	2.99671	2.85046	4.86312	2.85046	3.15742	2.60805	4.61158	2.60805	3.35537	2.65868	4.71892	2.65868	3.25824	4.4357	2.54766	2.54766
20.5575	3.5867	2.71612	4.72619	2.71612	2.92312	2.65336	4.74207	2.65336	3.30705	2.66492	4.5924	2.66492	3.06809	2.5645	4.57017	2.5645	3.60993	4.32074	2.7521	2.7521
20.7075	3.11596	2.62805	4.6655	2.62805	2.97894	2.61043	4.46736	2.61043	3.63614	2.64202	4.44421	2.64202	3.07692	2.57765	4.64169	2.57765	3.60683	4.32569	2.66219	2.66219
20.8575	3.16991	2.54617	4.77846	2.54617	2.97587	2.6637	4.50171	2.6637	2.92884	2.54009	4.70698	2.54009	3.41233	2.7073	4.75903	2.7073	2.90404	4.77197	2.80587	2.80587
21.0075	2.86412	2.7019	4.60419	2.7019	3.09082	2.63833	4.65974	2.63833	3.07132	2.74442	4.78115	2.74442	2.95577	2.65719	4.84878	2.65719	2.91561	4.74601	2.75924	2.75924
21.1575	3.3405	2.68118	4.6604	2.68118	2.93643	2.68844	4.53163	2.68844	2.99378	2.7269	4.40923	2.7269	3.32867	2.64618	4.81474	2.64618	3.0963	4.90779	2.99126	2.99126
21.3075	2.68913	2.84874	4.79027	2.84874	3.0627	2.53128	4.48216	2.53128	3.18372	2.71756	4.63321	2.71756	2.87635	2.65462	4.78795	2.65462	2.91796	4.6602	2.51968	2.51968
21.4575	3.45401	2.74101	4.28214	2.74101	3.18742	2.65623	4.43711	2.65623	3.37937	2.6847	4.50762	2.6847	3.01433	2.72207	4.45463	2.72207	3.21241	4.63093	2.56762	2.56762
21.6075	3.09266	2.59002	4.60374	2.59002	3.17744	2.72656	4.58465	2.72656	3.33298	2.64726	4.61899	2.64726	2.90505	2.51574	4.38787	2.51574	2.90949	4.8144	2.64036	2.64036
21.7575	3.07014	2.6479	4.72837	2.6479	3.30592	2.62416	4.55867	2.62416	3.2182	2.63431	4.21	2.63431	3.16914	2.83045	4.76409	2.83045	3.03417	4.73195	2.60595	2.60595
21.9075	3.20838	2.59074	4.7106	2.59074	3.35596	2.5388	4.4968	2.5388	2.99547	2.54129	4.32624	2.54129	3.40227	2.62378	4.70436	2.62378	3.40931	4.74584	2.72166	2.72166
22.0575	3.23121	2.66293	4.63006	2.66293	3.15753	2.64339	4.4429	2.64339	3.47101	4.49355	2.64283	2.64283	2.96241	2.56555	4.74607	2.56555	2.99734	4.56766	2.59202	2.59202
22.2075	3.40543	2.7315	4.86187	2.7315	3.38217	2.56117	4.09072	2.56117	3.96229	4.25421	2.57622	2.57622	2.77513	2.68375	4.67051	2.68375	3.00761	4.66467	2.62037	2.62037
22.3575	3.11213	2.62033	4.58877	2.62033	3.22631	2.71164	4.6409	2.71164	3.53461	4.40961	2.7071	2.7071	3.15328	2.90886	4.67254	2.90886	3.17987	4.57281	2.48604	2.48604
22.5075	3.07731	2.64862	4.79469	2.64862	2.98361	2.6317	4.52695	2.6317	4.40985	4.66273	2.55619	2.55619	3.39255	2.60883	4.62952	2.60883	3.2805	4.4653	2.5356	2.5356
22.6575	2.82335	2.98429	5.15287	2.98429	2.84461	2.55721	4.49495	2.55721	2.91667	3.88941	2.73753	2.73753	3.16678	2.54386	4.41605	2.54386	3.153	4.80154	2.65714	2.65714
22.8075	2.9519	2.65168	4.74356	2.65168	3.18449	2.92236	4.39827	2.92236	3.10346	3.928	2.71777	2.71777	3.11456	2.55474	4.69154	2.55474	2.8543	4.67698	2.56275	2.56275
22.9575	3.23365	2.7096	4.21723	2.7096	2.76979	2.86509	4.97703	2.86509	2.98636	4.34319	2.84764	2.84764	3.28173	2.61601	4.74447	2.61601	3.13852	4.7218	2.61246	2.61246
23.1075	3.34779	2.51059	4.57515	2.51059	2.89173	2.60001	4.54265	2.60001	3.27798	4.33056	2.71952	2.71952	3.03321	2.69533	4.71751	2.69533	3.06298	4.59982	2.5831	2.5831
23.2575	2.83174	2.71389	4.78555	2.71389	2.9019	2.70518	4.78098	2.70518	3.29147	4.66004	2.70268	2.70268	2.96779	2.69006	4.52891	2.69006	3.1163	4.77166	2.60823	2.60823
23.4075	3.21024	2.6447	4.74504	2.6447	2.99604	2.61979	4.62582	2.61979	3.34262	4.3985	2.55919	2.55919	3.15636	2.51097	4.28387	2.51097	3.45159	4.70038	2.80815	2.80815
23.5575	3.22781	2.62338	4.77512	2.62338	3.08251	2.71893	4.76754	2.71893	2.9554	4.08229	2.58144	2.58144	3.25645	2.81892	4.49275	2.81892	3.0906	4.61451	2.68511	2.68511
23.7075	2.96419	2.62665	4.52942	2.62665	3.32598	2.72163	4.83072	2.72163	2.98343	4.2417	2.54241	2.54241	3.18552	2.46669	4.44024	2.46669	3.3406	4.72939	2.68647	2.68647
23.8575	3.03727	2.54306	4.67368	2.54306	2.89895	2.63942	4.70618	2.63942	3.5826	4.52858	2.58669	2.58669	3.05973	2.58153	4.53705	2.58153	3.87188	4.56773	2.65631	2.65631
24.0075	3.2192	2.90023	4.79463	2.90023	2.94314	2.59578	4.63593	2.59578	3.15091	4.68352	2.69312	2.69312	2.92353	2.66346	4.42076	2.66346	3.92838	4.65379	2.61731	2.61731
24.1575	2.89852	2.69257	4.82102	2.69257	3.00499	2.71425	4.73475	2.71425	2.93966	4.22649	2.52533	2.52533	3.04992	2.67179	4.68953	2.67179	3.16928	4.7828	2.60222	2.60222
24.3075	3.0886	2.5121	4.23369	2.5121	3.19338	2.54906	4.67048	2.54906	3.09454	4.71028	2.83064	2.83064	3.2815	2.76798	4.76891	2.76798	3.36717	4.78895	2.64393	2.64393
24.4575	3.06272	2.89219	4.9401	2.89219	3.10798	2.54985	4.3622	2.54985	3.51557	4.20419	2.71168	2.71168	2.99876	2.66306	4.61922	2.66306	3.23128	4.58664	2.61994	2.61994
24.6075	3.23202	2.88964	4.55043	2.88964	2.98096	2.6822	4.62993	2.6822	3.04657	4.13888	2.60344	2.60344	3.31513	2.74352	4.6868	2.74352	3.04529	5.20645	3.03973	3.03973
24.7575	2.99612	2.72119	4.87713	2.72119	3.09155	2.53854	4.64592	2.53854	3.45882	4.32519	2.72226	2.72226	2.90128	2.63948	4.8181	2.63948	3.16599	4.76767	2.64916	2.64916
24.9075	3.25082	2.57083	4.67289	2.57083	2.79687	2.51844	4.58088	2.51844	2.90313	4.1779	2.60077	2.60077	3.65297	2.81744	4.66735	2.81744	2.85298	4.60755	2.60438	2.60438
25.0575	3.18813	2.57496	4.50416	2.57496	3.22859	3.01799	4.76738	3.01799	3.33447	3.99784	2.63786	2.63786	2.80842	2.70719	4.67827	2.70719	3.04768	4.84518	2.84455	2.84455
25.2075	3.29472	2.78051	4.54091	2.78051	3.20051	2.52808	4.59664	2.52808	3.15655	4.2943	2.9296	2.9296	3.23373	2.62927	4.65603	2.62927	3.38229	4.75999	2.89822	2.89822
25.3575	2.87766	2.69697	4.60578	2.69697	3.63269	2.48532	4.60762	2.48532	3.07359	4.75798	2.90417	2.90417	3.09682	2.91594	4.62714	2.91594	3.11324	4.84724	2.66534	2.66534
25.5075	3.04188	2.53987	4.64092	2.53987	2.96452	2.67492	4.79121	2.67492	3.24261	4.43536	2.662	2.662	2.89878	2.57955	4.76662	2.57955	2.90552	4.5525	2.69303	2.69303
25.6575	3.13959	2.51086	4.61585	2.51086	3.36625	2.77975	4.60208	2.77975	3.32217	4.51144	2.78005	2.78005	3.071	2.63734	4.6603	2.63734	3.32312	4.87873	2.67743	2.67743
25.8075	2.77125	2.63331	4.55987	2.63331	3.53867	2.61877	4.4536	2.61877	3.21403	4.28346	2.65992	2.65992	3.31943	2.68652	4.57707	2.68652	3.20827	4.8307	2.62333	2.62333
25.9575	3.06704	2.71762	4.54167	2.71762	3.11857	2.66912	4.58182	2.66912	3.25498	4.44066	2.63519	2.63519	2.78962	2.78598	4.62739	2.78598	3.48014	4.51261	2.58109	2.58109
26.1075	2.95117	2.65497	4.75338	2.65497	3.43433	2.59787	4.49923	2.59787	3.20189	4.65958	2.69889	2.69889	2.97547	2.8391	4.83222	2.8391	3.37261	4.50582	2.64583	2.64583
26.2575	2.85044	2.707	4.84812	2.707	3.05445	2.71419	4.67245	2.71419	3.12693	4.41017	2.71809	2.71809	3.27279	2.67257	4.28912	2.67257	4.08436	4.49815	2.71962	2.71962
26.4075	2.85481	2.79527	4.73202	2.79527	3.22524	2.63985	4.54776	2.63985	3.4917	4.50404	2.52814	2.52814	3.10793	2.81236	4.78385	2.81236	3.83796	4.80864	2.72129	2.72129
26.5575	2.83805	2.74414	4.85749	2.74414	3.13382	2.87182	4.75321	2.87182	2.95739	4.44483	2.77308	2.77308	3.16391	2.62287	4.63986	2.62287	3.51337	4.2948	2.68672	2.68672
26.7075	3.21274	2.63564	4.56956	2.63564	3.10874	2.59585	4.68246	2.59585	3.29857	4.18854	2.75073	2.75073	3.06883	2.58643	4.4195	2.58643	5.39565	4.8014	2.76103	2.76103
26.8575	3.06858	2.61632	4.73356	2.61632	2.88746	2.54479	4.45853	2.54479	3.55125	4.16588	2.54615	2.54615	3.30409	3.02223	4.64432	3.02223	3.42485	4.65366	2.60076	2.60076
27.0075	3.01203	2.69801	4.66617	2.69801	3.31354	2.49906	4.56258	2.49906	3.03233	4.24435	2.60704	2.60704	3.33339	2.61974	4.69989	2.61974	3.24268	4.70028	2.76018	2.76018
27.1575	2.80397	2.66572	4.43667	2.66572	3.13749	2.72379	4.73048	2.72379	3.35123	4.14336	2.57873	2.57873	3.09227	2.5648	4.54978	2.5648	2.98215	4.55196	2.67992	2.67992
27.3075	3.10333	2.61089	4.35206	2.61089	3.27812	2.5281	4.6096	2.5281	3.19981	4.15864	2.60443	2.60443	2.90042	2.69986	4.55363	2.69986	2.72447	4.84959	2.62663	2.62663
27.4575	3.31615	2.68376	4.6726	2.68376	3.17525	2.53897	4.64683	2.53897	3.27459	4.35938	2.67672	2.67672	3.04377	2.57937	4.55569	2.57937	3.09645	4.70674	2.66065	2.66065
27.6075	2.86549	2.73098	4.90583	2.73098	3.31796	2.86126	4.58272	2.86126	3.29102	4.51005	2.68521	2.68521	3.01158	2.56344	4.26993	2.56344	3.01601	4.66326	2.60889	2.60889
27.7575	2.89407	2.76229	4.40486	2.76229	2.72776	2.47846	4.6486	2.47846	2.99257	4.86297	2.81129	2.81129	3.13188	2.6854	4.27145	2.6854	3.03402	4.79287	2.91483	2.91483
27.9075	2.79156	2.51948	4.55367	2.51948	2.99711	2.78703	4.66521	2.78703	2.99468	4.58643	2.57435	2.57435	2.81602	2.78672	4.69221	2.78672	3.03265	4.79555	2.76492	2.76492
28.0575	2.94615	2.7264	4.30923	2.7264	3.06647	2.61648	4.63779	2.61648	3.39627	4.05525	2.60234	2.60234	3.14894	2.51998	4.57225	2.51998	3.03091	4.88215	2.71495	2.71495
28.2075	2.94103	2.72425	4.84142	2.72425	3.2978	2.64209	4.61233	2.64209	3.03134	4.11427	2.51682	2.51682	3.25123	2.66942	4.11667	2.66942	2.98141	4.77125	2.63649	2.63649
28.3575	3.04528	2.51192	4.65643	2.51192	3.23647	2.66258	4.55963	2.66258	2.83083	4.51302	2.58008	2.58008	3.62064	2.74849	4.6597	2.74849	2.95083	4.65321	2.61088	2.61088
28.5075	2.94003	2.65771	4.47392	2.65771	3.07959	2.64727	4.82901	2.64727	3.16031	4.48359	2.61915	2.61915	3.38794	2.8482	4.4358	2.8482	3.1361	4.67919	2.61963	2.61963
28.6575	3.14289	2.85349	4.79048	2.85349	2.95873	2.67065	4.75652	2.67065	3.4376	2.5292	4.53445	2.5292	3.07463	2.72749	4.40062	2.72749	3.09695	4.92511	2.82644	2.82644
28.8075	3.37194	2.56465	4.61306	2.56465	2.91117	2.62803	4.55073	2.62803	3.80338	2.67957	4.73351	2.67957	2.94059	2.79017	4.37163	2.79017	3.07226	4.80606	2.65547	2.65547
28.9575	2.91333	2.70705	4.49425	2.70705	3.06743	2.65902	4.62189	2.65902	3.10975	2.69503	4.36296	2.69503	3.49058	2.73616	4.34608	2.73616	3.21587	4.53446	2.76073	2.76073
29.1075	2.97631	2.55785	4.69342	2.55785	2.90733	2.74367	4.74979	2.74367	3.01104	2.50294	4.53764	2.50294	2.79729	3.19425	4.75715	3.19425	3.05956	4.61916	2.72664	2.72664
29.2575	2.97141	2.59474	4.71816	2.59474	3.23655	2.59551	4.48988	2.59551	2.98701	2.63784	4.49379	2.63784	3.0519	2.61205	4.3367	2.61205	2.85732	4.63073	2.48597	2.48597
29.4075	3.15111	2.86675	4.38587	2.86675	3.93271	2.85265	4.38706	2.85265	3.27756	2.8146	4.64269	2.8146	3.08868	2.81712	4.51362	2.81712	3.80653	4.69208	2.61937	2.61937
29.5575	2.78241	2.73565	4.2972	2.73565	3.24972	2.89188	4.71704	2.89188	3.48659	2.7755	4.63821	2.7755	3.1625	2.66582	4.63303	2.66582	3.34693	4.69168	2.52712	2.52712
29.7075	3.11345	2.66624	4.73428	2.66624	3.09209	2.51315	4.45693	2.51315	3.19153	2.53352	4.22828	2.53352	3.20345	2.7377	4.10327	2.7377	3.33669	4.72459	2.75955	2.75955
29.8575	3.02073	2.64358	4.84593	2.64358	3.03965	2.67494	4.65261	2.67494	3.33046	2.48738	4.50954	2.48738	2.91141	2.69724	4.50451	2.69724	3.46811	4.89096	2.72475	2.72475
30.0075	2.89541	2.68302	4.61623	2.68302	2.85456	2.67247	4.66006	2.67247	3.32931	2.70194	4.41314	2.70194	2.97396	2.79016	4.68903	2.79016	2.90629	4.68169	2.66981	2.66981
30.1575	2.85719	2.58901	4.6911	2.58901	3.1988	2.5526	4.70676	2.5526	2.90741	2.82058	4.76567	2.82058	3.03891	2.71047	4.30135	2.71047	3.19838	4.89893	2.67697	2.67697
30.3075	2.98431	2.53938	4.68812	2.53938	3.07637	2.58851	4.49316	2.58851	3.09248	2.74286	4.59149	2.74286	3.07287	2.52637	4.4095	2.52637	3.25785	4.52043	2.56341	2.56341
30.4575	3.35561	2.68764	4.53986	2.68764	3.17894	2.70284	4.76925	2.70284	3.15497	2.58029	4.32153	2.58029	3.1114	2.50146	4.15333	2.50146	3.17792	4.69211	2.5721	2.5721
30.6075	2.95292	2.7579	4.84007	2.7579	3.07519	2.59201	4.40229	2.59201	3.49915	2.7557	4.82626	2.7557	3.13495	2.6734	4.37957	2.6734	3.3785	4.83777	2.62085	2.62085
30.7575	2.86436	2.68181	4.63526	2.68181	3.00716	2.49619	4.7654	2.49619	3.49841	2.5355	4.51502	2.5355	3.17274	2.72128	4.25127	2.72128	3.16013	4.7641	2.8195	2.8195
30.9075	2.92047	2.62549	4.69555	2.62549	3.2702	2.48993	4.48113	2.48993	3.72497	2.55925	4.34487	2.55925	2.9636	5.18921	5.00057	5.00057	2.89371	4.65491	2.52031	2.52031
31.0575	3.40186	2.65703	4.69019	2.65703	2.9091	2.65804	4.65232	2.65804	2.88543	2.72743	4.48361	2.72743	3.04573	4.87787	5.14416	4.87787	3.30952	4.43146	2.70073	2.70073
31.2075	3.15638	2.79287	4.676	2.79287	3.07226	2.61162	4.63394	2.61162	3.08799	2.59108	4.66326	2.59108	3.01845	4.83361	4.81253	4.81253	3.48178	4.62252	2.78946	2.78946
31.3575	3.40876	2.54461	4.59063	2.54461	3.06189	2.76874	4.62979	2.76874	3.67529	3.02449	4.75004	3.02449	3.39709	4.49414	2.66186	2.66186	3.69565	4.65034	2.58603	2.58603
31.5075	3.14454	2.59646	4.72488	2.59646	3.36418	2.53353	4.61094	2.53353	3.49448	2.65499	4.46746	2.65499	2.83768	4.4899	2.50551	2.50551	3.74729	4.23984	2.79512	2.79512
31.6575	3.02095	2.76497	4.87368	2.76497	2.84633	2.59472	4.66876	2.59472	3.39198	2.55681	4.29809	2.55681	2.93306	4.60234	2.67381	2.67381	3.45734	4.61271	2.6253	2.6253
31.8075	2.91746	2.62171	4.71741	2.62171	3.49412	2.75557	4.69502	2.75557	2.74313	2.69449	4.38757	2.69449	3.06405	4.53433	2.53226	2.53226	2.88807	4.4409	2.43707	2.43707
31.9575	2.98576	2.65577	4.73733	2.65577	3.46592	2.79295	4.71608	2.79295	3.071	2.75414	4.46214	2.75414	3.10549	4.59756	2.82419	2.82419	3.63119	4.5322	2.64675	2.64675
32.1075	3.34493	2.63857	4.6079	2.63857	3.06873	2.56367	4.56989	2.56367	2.86103	2.78133	4.62502	2.78133	3.01424	4.66864	2.87583	2.87583	3.1163	4.63637	2.53717	2.53717
32.2575	3.35249	2.54374	4.60558	2.54374	2.92903	2.6394	4.53191	2.6394	3.12936	2.49823	4.22353	2.49823	2.88612	4.63518	2.80011	2.80011	3.82524	4.67626	2.71974	2.71974
32.4075	2.81834	2.63414	4.60108	2.63414	3.36258	2.5438	4.40861	2.5438	3.48055	2.55792	4.46026	2.55792	3.04255	4.51131	2.77742	2.77742	3.61311	4.50725	2.7109	2.7109
32.5575	3.52886	2.51385	4.73806	2.51385	3.19673	2.54205	4.56778	2.54205	2.75587	2.86002	5.00462	2.86002	3.79934	4.35918	2.84523	2.84523	3.19069	4.66755	2.74143	2.74143
32.7075	2.94965	2.72827	4.79806	2.72827	3.18056	2.74049	4.62805	2.74049	3.14233	2.55546	4.53921	2.55546	2.87181	4.55644	2.5819	2.5819	3.50951	4.56456	2.57335	2.57335
32.8575	2.92128	2.64834	4.71367	2.64834	3.13685	2.72947	4.73403	2.72947	3.42213	2.54542	4.46261	2.54542	3.01381	4.54274	2.62429	2.62429	3.40256	4.79649	2.73968	2.73968
33.0075	2.94703	2.55711	4.323	2.55711	3.13553	2.47545	4.53933	2.47545	3.21567	2.62002	4.79766	2.62002	3.05785	4.88643	2.90575	2.90575	3.31472	4.31523	2.59705	2.59705
33.1575	3.12963	2.51845	4.63811	2.51845	3.42623	2.58855	4.45647	2.58855	3.75075	2.81093	4.87629	2.81093	3.03942	4.63696	2.65608	2.65608	3.4199	4.51588	2.5932	2.5932
33.3075	2.91435	2.47913	4.5477	2.47913	2.9877	2.74179	4.6383	2.74179	3.51175	2.5612	4.39742	2.5612	2.85402	4.47658	2.59157	2.59157	2.99282	4.60698	2.9459	2.9459
33.4575	2.90048	2.73656	4.49154	2.73656	3.14911	2.55266	4.45298	2.55266	2.92341	2.66823	4.68668	2.66823	3.03077	4.78376	2.79594	2.79594	3.26151	4.62771	2.62653	2.62653
33.6075	3.35033	2.66056	4.50572	2.66056	3.00381	2.77315	4.80581	2.77315	3.34342	2.63331	4.6369	2.63331	3.05056	4.66338	2.64323	2.64323	3.2805	4.6652	2.74185	2.74185
33.7575	2.97346	2.69772	4.58512	2.69772	3.03561	2.64994	4.78934	2.64994	3.43742	2.59227	4.7209	2.59227	3.22425	4.50308	2.44775	2.44775	3.05956	4.49425	2.61468	2.61468
33.9075	3.11747	2.73183	4.50214	2.73183	3.23939	2.54729	4.77966	2.54729	3.05953	2.7688	4.25265	2.7688	2.91391	5.15771	4.90031	4.90031	2.98944	4.77576	2.73297	2.73297
34.0575	2.89336	2.67648	4.84493	2.67648	3.54134	2.55715	4.47786	2.55715	3.14627	2.58187	4.47305	2.58187	3.50346	2.65593	4.06905	2.65593	3.3662	4.55148	2.79216	2.79216
34.2075	3.89499	2.85115	4.98094	2.85115	3.28482	2.61914	4.57119	2.61914	3.12202	2.68175	4.53042	2.68175	4.14374	3.06068	4.32605	3.06068	3.31477	4.47016	2.61108	2.61108
34.3575	3.30599	2.68625	4.53889	2.68625	2.90313	2.61488	4.56676	2.61488	3.51065	2.50303	4.41353	2.50303	2.84843	2.70677	4.46308	2.70677	3.0284	4.54693	2.78008	2.78008
34.5075	2.9668	2.6355	4.6145	2.6355	2.9935	2.60601	4.58934	2.60601	3.12357	2.63326	4.13104	2.63326	2.9073	2.59866	4.74905	2.59866	2.95416	4.6866	2.60967	2.60967
34.6575	3.13298	2.68042	4.78951	2.68042	3.20374	2.48502	4.65028	2.48502	4.01717	2.64926	4.58742	2.64926	3.02999	2.6553	4.66197	2.6553	3.08045	4.63156	2.62687	2.62687
34.8075	3.18946	2.80491	4.81645	2.80491	3.28657	2.79436	4.66051	2.79436	3.1164	2.6482	4.61762	2.6482	3.3234	2.739	4.43257	2.739	3.14357	4.49471	2.7811	2.7811
34.9575	2.88407	2.74076	4.7588	2.74076	3.38778	2.62667	4.7165	2.62667	3.5217	2.75416	4.52067	2.75416	3.10486	2.64091	4.42131	2.64091	2.94616	4.48761	2.61326	2.61326
35.1075	3.30365	2.60442	4.69717	2.60442	3.08828	2.50448	4.40622	2.50448	3.19068	2.63728	4.70253	2.63728	3.51254	2.64945	4.56451	2.64945	3.32808	4.60243	2.61412	2.61412
35.2575	3.11597	2.58011	4.43612	2.58011	3.20503	2.7716	4.67718	2.7716	3.25626	2.59306	4.68467	2.59306	3.47377	2.55081	4.60534	2.55081	2.87818	4.64626	2.74975	2.74975
35.4075	3.23557	2.56234	4.653	2.56234	3.12762	2.76301	4.73818	2.76301	3.0239	2.78665	4.94026	2.78665	3.01694	2.66932	4.71855	2.66932	3.84588	4.46525	2.58525	2.58525
35.5575	3.01967	2.67467	4.63113	2.67467	3.14841	2.71213	4.43755	2.71213	3.32948	2.63728	4.50741	2.63728	3.11692	2.92539	4.64793	2.92539	3.57245	4.73111	2.65632	2.65632
35.7075	3.05696	2.75971	4.57552	2.75971	3.22905	2.7463	4.59971	2.7463	3.48768	2.78902	4.38173	2.78902	3.252	2.7227	4.71509	2.7227	3.07618	4.75164	2.61281	2.61281
35.8575	3.55715	2.69118	4.62605	2.69118	2.96752	2.52505	4.70925	2.52505	3.56146	2.74108	4.35743	2.74108	3.06974	2.81186	4.64428	2.81186	2.96236	4.59901	2.53917	2.53917
36.0075	3.10344	2.79852	4.76866	2.79852	3.12724	2.66764	4.50076	2.66764	3.29509	2.921	4.54029	2.921	2.81938	2.56886	4.62959	2.56886	3.35592	4.37968	2.61643	2.61643
36.1575	2.95856	2.61029	4.71969	2.61029	3.08688	2.88323	4.76776	2.88323	3.48775	2.57421	4.23377	2.57421	3.0747	2.82327	4.57754	2.82327	3.20994	4.74726	2.83408	2.83408
36.3075	3.12894	2.64781	4.58943	2.64781	3.22385	2.49662	4.62742	2.49662	3.44819	2.62438	4.48834	2.62438	2.98174	2.71241	4.81226	2.71241	3.67069	4.51411	2.69222	2.69222
36.4575	3.71054	2.59652	4.72274	2.59652	3.21985	2.5423	4.64104	2.5423	3.4933	2.58227	4.36515	2.58227	3.54818	2.56957	4.40806	2.56957	3.06125	4.50753	2.55099	2.55099
36.6075	2.90113	2.8481	4.44646	2.8481	3.3919	2.70318	4.82441	2.70318	3.44415	2.69024	4.77706	2.69024	3.10135	2.54529	4.6153	2.54529	3.68095	4.6451	2.71242	2.71242
36.7575	2.81445	2.55575	4.70814	2.55575	3.28743	2.55686	4.65413	2.55686	3.54109	2.68273	4.75184	2.68273	3.90717	2.77643	4.59761	2.77643	3.65633	4.44872	2.5404	2.5404
36.9075	3.22488	2.84473	4.85889	2.84473	3.23323	2.56292	4.4287	2.56292	3.16507	2.72768	4.60622	2.72768	3.20386	2.84934	4.35939	2.84934	3.86598	4.71067	2.87851	2.87851
37.0575	2.97426	2.79147	4.42662	2.79147	2.98477	2.55151	4.52775	2.55151	3.87751	2.72931	4.55166	2.72931	3.74649	3.86083	4.60446	3.86083	3.23934	4.65862	2.77893	2.77893
37.2075	3.14676	2.70679	4.82424	2.70679	3.14006	2.66249	4.75576	2.66249	3.38198	2.70001	4.48605	2.70001	3.05693	5.0454	4.64483	4.64483	3.55865	4.49025	2.65322	2.65322
37.3575	3.20654	2.71099	4.67412	2.71099	3.3183	2.59367	4.63419	2.59367	3.26184	2.69832	4.39509	2.69832	3.3371	2.62003	4.68489	2.62003	3.4805	4.38932	2.65977	2.65977
37.5075	3.13862	2.58043	4.34771	2.58043	3.08807	2.6959	4.73673	2.6959	3.14417	2.57771	4.63153	2.57771	3.33256	2.56803	4.55755	2.56803	3.21779	4.48804	2.64204	2.64204
37.6575	3.00453	2.69244	4.81906	2.69244	3.41153	2.69074	4.64182	2.69074	3.34344	2.74744	4.41214	2.74744	3.30061	2.57937	4.61415	2.57937	3.04012	4.54912	2.56015	2.56015
37.8075	2.67051	2.63078	4.55072	2.63078	3.63852	2.83214	4.16827	2.83214	3.50079	2.67713	4.55286	2.67713	2.8549	2.90359	4.62652	2.90359	3.17779	4.50167	2.68756	2.68756
37.9575	3.18676	2.66159	4.36086	2.66159	2.95405	2.65259	4.79605	2.65259	3.16623	2.53405	4.55464	2.53405	3.37864	2.68026	4.43909	2.68026	3.41334	4.64091	2.71164	2.71164
38.1075	2.88282	2.82596	4.53211	2.82596	2.86355	2.68893	4.32603	2.68893	3.29441	2.69436	4.51504	2.69436	4.04896	2.52569	4.54575	2.52569	3.20911	4.68869	2.77978	2.77978
38.2575	3.13317	2.83981	4.93329	2.83981	3.51951	2.69012	4.56611	2.69012	3.9207	2.68462	4.46911	2.68462	3.53238	2.65844	4.64955	2.65844	3.31555	4.5641	2.67617	2.67617
38.4075	3.232	3.00652	4.85083	3.00652	4.3252	2.61694	4.71696	2.61694	3.50898	2.64026	4.57422	2.64026	3.23844	2.66288	4.39434	2.66288	3.48606	4.43373	2.59131	2.59131
38.5575	3.35196	2.70989	4.69341	2.70989	3.17273	2.4997	4.66773	2.4997	3.26552	2.68949	4.41173	2.68949	3.06277	2.6434	4.46316	2.6434	3.26918	4.66517	2.52947	2.52947
38.7075	2.88833	2.78563	4.78767	2.78563	3.01003	2.78499	4.43743	2.78499	3.21285	2.54426	4.65299	2.54426	3.11817	2.84626	4.62732	2.84626	4.47056	4.41808	2.65772	2.65772
38.8575	2.86222	2.64938	4.71741	2.64938	3.04897	2.63645	4.83057	2.63645	3.06935	2.46667	4.44398	2.46667	3.1595	5.06215	4.91802	4.91802	3.00965	4.96387	3.00769	3.00769
39.0075	3.03006	2.64857	4.76903	2.64857	3.17926	2.59999	4.64396	2.59999	3.36271	2.88438	4.27775	2.88438	3.16439	4.85362	4.73501	4.73501	3.39117	4.67684	2.63204	2.63204
39.1575	3.33536	2.55428	4.49652	2.55428	3.27661	2.90531	4.79644	2.90531	3.47485	2.68886	4.64629	2.68886	2.81049	5.17882	4.97317	4.97317	3.43978	4.58192	2.72585	2.72585
39.3075	2.92343	2.80196	4.84635	2.80196	3.37514	2.77403	4.85782	2.77403	2.88452	2.59582	4.75901	2.59582	3.06707	4.22667	5.10523	4.22667	3.59742	4.57034	2.61507	2.61507
39.4575	3.10066	2.74974	4.75408	2.74974	3.01769	2.67528	4.86598	2.67528	3.24476	2.781	4.773	2.781	2.84089	5.03946	5.1625	5.03946	3.15851	4.83126	2.97059	2.97059
39.6075	3.17543	2.68536	4.8382	2.68536	2.84861	2.6037	4.29045	2.6037	3.16955	2.53891	4.40751	2.53891	3.02349	4.38768	2.71074	2.71074	3.50059	4.61785	2.55883	2.55883
39.7575	3.20865	2.72575	4.64924	2.72575	2.89567	2.70144	4.6166	2.70144	3.93141	2.73538	4.07697	2.73538	3.1113	5.07098	5.14612	5.07098	3.35856	4.50027	2.81539	2.81539
39.9075	2.86507	2.58126	4.65133	2.58126	3.05755	2.68838	4.6328	2.68838	2.98752	2.77494	4.21572	2.77494	3.13667	4.67212	5.11444	4.67212	3.12974	4.36666	2.81732	2.81732
40.0575	3.1898	2.58065	4.57056	2.58065	3.41594	2.63565	4.63423	2.63565	3.37219	2.67636	4.71403	2.67636	3.33158	5.05432	4.11685	4.11685	3.15348	4.90082	2.75948	2.75948
40.2075	2.95848	2.97656	4.82773	2.97656	3.51569	2.72377	4.79197	2.72377	3.00815	2.71839	4.80452	2.71839	3.24454	5.05367	4.92743	4.92743	3.986	4.48309	3.2098	3.2098
40.3575	3.20135	2.64715	4.7393	2.64715	3.74238	2.77233	4.5649	2.77233	3.41386	2.81716	4.76058	2.81716	3.05632	4.97098	4.46484	4.46484	3.33344	4.52604	2.63006	2.63006
40.5075	3.74853	2.64673	4.25999	2.64673	3.76468	2.94693	4.57264	2.94693	3.39283	2.71261	4.54952	2.71261	3.04658	5.20653	4.68016	4.68016	3.12676	4.65371	2.67553	2.67553
40.6575	3.19903	2.56655	4.51655	2.56655	3.01866	2.50729	4.43762	2.50729	3.01469	2.94723	5.06128	2.94723	3.15323	5.22802	4.81458	4.81458	2.99867	4.79407	2.85629	2.85629
40.8075	3.27052	2.69352	4.7226	2.69352	3.03248	2.66786	4.64124	2.66786	2.92825	2.51892	4.67876	2.51892	3.29431	5.5918	4.81396	4.81396	2.92875	4.72372	2.69134	2.69134
40.9575	3.03094	2.56855	4.68177	2.56855	3.26387	2.70683	4.77107	2.70683	3.48642	2.72343	4.48954	2.72343	3.39191	4.60295	4.21735	4.21735	3.01057	4.62114	2.66245	2.66245
41.1075	3.03447	2.72736	4.46972	2.72736	2.9788	2.74989	4.84043	2.74989	3.77962	2.81914	4.80146	2.81914	2.99647	2.68742	4.20932	2.68742	2.8192	4.5515	2.70948	2.70948
41.2575	3.21402	2.65933	4.7863	2.65933	3.1587	2.72222	4.8603	2.72222	3.67703	2.59074	4.31703	2.59074	3.29757	5.39969	5.13491	5.13491	2.98917	5.04684	3.05048	3.05048
41.4075	2.9894	2.5768	4.78403	2.5768	2.99153	2.56534	4.61024	2.56534	3.00161	2.61693	4.30269	2.61693	3.1849	5.22973	4.17943	4.17943	3.22272	4.34548	2.56228	2.56228
41.5575	2.98368	2.5735	4.73917	2.5735	3.45661	2.77786	4.66454	2.77786	3.36897	2.80677	4.59088	2.80677	3.02643	4.50702	5.12143	4.50702	3.01886	4.53328	2.59484	2.59484
41.7075	3.00483	2.67112	4.69004	2.67112	3.36337	2.71336	4.75888	2.71336	3.39573	2.60038	4.65823	2.60038	3.20844	4.80483	5.00524	4.80483	3.18755	4.68538	2.73088	2.73088
41.8575	2.97408	2.61467	4.41114	2.61467	3.65547	2.65545	4.85146	2.65545	3.25303	2.76923	4.76853	2.76923	2.92711	2.85593	4.92269	2.85593	3.70367	4.38577	2.78191	2.78191
42.0075	3.01003	2.75305	4.64598	2.75305	2.82213	2.66937	4.78944	2.66937	3.15043	2.5784	4.49665	2.5784	3.4844	2.81436	4.67675	2.81436	3.35905	4.50775	2.5038	2.5038
42.1575	2.98739	2.71659	4.7929	2.71659	3.00628	2.55239	4.75417	2.55239	3.43829	2.58731	4.49398	2.58731	3.15286	4.61083	4.37656	4.37656	3.09036	4.70552	2.71927	2.71927
42.3075	3.17946	2.75065	4.8166	2.75065	3.10931	2.71388	4.73852	2.71388	2.98337	2.7004	4.85508	2.7004	3.65863	5.27062	4.56799	4.56799	3.27213	4.57785	2.78995	2.78995
42.4575	3.42849	2.5884	4.64052	2.5884	2.86232	2.76501	4.81329	2.76501	3.37499	2.76596	4.56188	2.76596	3.13208	4.28167	2.64552	2.64552	2.93514	4.47098	2.66303	2.66303
42.6075	3.50118	2.66622	4.67237	2.66622	3.20002	2.67167	4.57787	2.67167	3.4788	2.57953	4.64276	2.57953	4.7176	2.83758	3.86554	2.83758	2.95259	4.45188	2.72404	2.72404
42.7575	3.33608	2.77949	4.87615	2.77949	3.2616	2.63282	4.84683	2.63282	3.40555	2.49955	4.66456	2.49955	3.15097	4.58524	4.86926	4.58524	3.13056	4.66363	2.70041	2.70041
42.9075	2.88583	2.8782	4.79014	2.8782	3.10571	2.63018	4.30688	2.63018	5.66521	3.03662	4.85628	3.03662	3.11339	4.26963	4.46879	4.26963	3.19664	4.57003	2.63679	2.63679
43.0575	3.44775	2.61907	4.57791	2.61907	5.12793	2.88911	4.33231	2.88911	3.90078	2.75879	4.70869	2.75879	3.08318	4.29363	4.99086	4.29363	2.85876	4.66197	2.84867	2.84867
43.2075	3.1886	2.61675	4.82606	2.61675	3.13761	2.72188	4.70385	2.72188	3.71676	2.64388	4.62741	2.64388	3.29568	4.64471	4.42566	4.42566	3.19515	4.51673	2.49533	2.49533
43.3575	3.19149	2.70717	4.66559	2.70717	3.39428	2.86316	4.50825	2.86316	3.02482	2.55314	4.5875	2.55314	3.10876	4.41002	4.64189	4.41002	3.01031	4.63203	2.71161	2.71161
43.5075	3.2115	2.84377	4.68944	2.84377	3.07701	2.5457	4.41021	2.5457	3.28771	2.63564	4.67549	2.63564	3.40887	4.91023	4.82715	4.82715	3.02293	4.6619	2.70543	2.70543
43.6575	3.42877	2.67027	4.42917	2.67027	3.08536	2.61861	4.75334	2.61861	3.1306	2.87983	4.68691	2.87983	3.36112	4.04645	4.05576	4.04645	3.38382	4.56871	2.60051	2.60051
43.8075	3.1758	2.5968	4.52901	2.5968	3.06195	2.61729	4.58402	2.61729	3.00984	2.74266	4.78763	2.74266	3.90188	4.98813	4.48134	4.48134	3.07821	4.60662	2.86198	2.86198
43.9575	3.2241	2.9698	4.42772	2.9698	3.22152	2.64166	4.51496	2.64166	3.11021	2.74611	4.87475	2.74611	2.92879	2.68089	4.52983	2.68089	3.33453	4.60254	2.54641	2.54641
44.1075	2.98686	2.61821	4.51372	2.61821	3.21063	2.51311	4.54309	2.51311	5.56351	2.56366	4.44669	2.56366	3.00322	4.62188	4.94605	4.62188	3.17215	4.6075	2.7034	2.7034
44.2575	3.10966	2.65936	4.5359	2.65936	2.77803	2.73174	4.66582	2.73174	3.30306	2.55905	4.56527	2.55905	3.01881	5.10812	5.35697	5.10812	3.23798	4.61287	2.6289	2.6289
44.4075	2.73453	2.56247	4.37572	2.56247	3.18125	2.62705	4.69994	2.62705	2.96103	2.59646	4.719	2.59646	3.04356	2.61945	4.65976	2.61945	3.49049	4.6954	2.63869	2.63869
44.5575	3.04843	2.91521	4.74077	2.91521	3.14915	2.59564	4.66342	2.59564	3.24497	2.65211	4.72687	2.65211	3.33061	4.3846	4.66185	4.3846	2.98071	4.74269	2.69628	2.69628
44.7075	3.10007	2.67152	4.77303	2.67152	3.4665	2.6813	4.69371	2.6813	3.09885	2.69561	4.63931	2.69561	2.86303	4.50655	2.64304	2.64304	2.92663	4.90807	2.78791	2.78791
44.8575	2.85639	2.71206	4.60632	2.71206	3.10204	2.653	4.64734	2.653	3.30809	2.50798	4.29608	2.50798	3.45667	4.55892	5.10031	4.55892	3.10555	4.9417	2.71418	2.71418
45.0075	3.07429	2.66944	4.56423	2.66944	2.89512	2.68113	4.78641	2.68113	3.03239	2.72826	4.63531	2.72826	3.3052	4.66188	4.71595	4.66188	3.17	4.6539	2.55973	2.55973
45.1575	2.87449	2.70615	4.55097	2.70615	3.41651	2.64553	4.72485	2.64553	3.6471	2.84431	4.4328	2.84431	3.04897	2.82545	4.49242	2.82545	3.23909	4.56912	2.58782	2.58782
45.3075	2.91312	2.59913	4.57094	2.59913	2.8896	2.63436	4.57258	2.63436	3.08906	2.55552	4.60134	2.55552	3.0748	2.8139	4.77548	2.8139	3.30196	4.63357	2.59643	2.59643
45.4575	3.37762	2.63851	4.64252	2.63851	3.21323	2.63727	4.16301	2.63727	3.527	2.90729	4.74216	2.90729	3.27025	2.53075	4.6941	2.53075	3.44791	4.45015	2.56198	2.56198
45.6075	3.63056	2.8021	4.64815	2.8021	3.0065	2.7784	4.73964	2.7784	3.25857	2.78146	4.87044	2.78146	3.29193	2.59998	4.39534	2.59998	3.4998	4.63527	2.83274	2.83274
45.7575	2.90689	2.82982	4.64941	2.82982	3.01657	2.84466	4.89072	2.84466	3.32077	2.634	4.71443	2.634	3.37319	2.88603	4.72761	2.88603	3.59604	4.439	2.73214	2.73214
45.9075	3.65793	2.67312	4.52288	2.67312	3.39144	2.5122	4.60373	2.5122	3.2357	2.66362	4.60875	2.66362	3.19448	4.49876	2.65467	2.65467	3.20311	4.63168	2.75929	2.75929
46.0575	2.76257	2.68085	4.55084	2.68085	3.18641	2.57535	4.59576	2.57535	4.12896	2.63331	4.72532	2.63331	3.08141	4.48681	2.57736	2.57736	3.05668	4.74162	2.72598	2.72598
46.2075	3.11461	2.51827	4.40345	2.51827	2.98936	2.7137	4.81522	2.7137	3.52644	2.66511	4.60502	2.66511	2.99665	4.69371	2.82994	2.82994	3.16338	4.46557	2.79918	2.79918
46.3575	2.92022	2.7239	4.82708	2.7239	2.7675	2.56295	4.36478	2.56295	3.20902	2.72406	4.76968	2.72406	3.59338	4.5898	2.50969	2.50969	3.10031	4.78653	2.59892	2.59892
46.5075	3.21237	2.57816	4.38974	2.57816	3.63946	2.54042	4.59983	2.54042	3.9381	2.64988	4.37595	2.64988	3.48379	4.66285	2.59644	2.59644	3.25244	4.6405	2.6433	2.6433
46.6575	3.14699	2.83641	4.89902	2.83641	2.88071	2.67771	4.65165	2.67771	3.01706	2.50346	4.54322	2.50346	2.94976	5.01472	3.0081	3.0081	3.00784	4.62488	2.6798	2.6798
46.8075	3.17585	2.6424	4.62168	2.6424	3.39024	2.64334	4.35281	2.64334	3.17085	2.65222	4.73933	2.65222	3.48312	4.64966	2.60962	2.60962	2.82182	4.78056	2.74356	2.74356
46.9575	3.1206	2.63955	4.67556	2.63955	3.00338	2.54647	4.56891	2.54647	3.37832	2.80264	4.79558	2.80264	2.98913	4.6755	4.97162	4.6755	3.5757	4.5616	2.75715	2.75715
47.1075	2.93071	2.69549	4.67017	2.69549	3.28569	2.68873	4.79382	2.68873	3.29632	2.56131	4.53724	2.56131	3.21373	2.68978	4.66258	2.68978	3.29582	4.83829	2.85841	2.85841
47.2575	3.2157	2.72949	4.7326	2.72949	2.93982	2.65044	4.64107	2.65044	3.36898	2.72688	4.65273	2.72688	2.9158	2.74272	4.70381	2.74272	2.961	4.45835	2.58214	2.58214
47.4075	2.90387	2.74474	4.56616	2.74474	3.05635	2.54375	4.67526	2.54375	3.15158	2.79311	4.86369	2.79311	3.86547	2.90032	4.90837	2.90032	3.84635	4.55693	2.88404	2.88404
47.5575	2.95701	2.71037	4.71826	2.71037	3.14357	2.74476	4.85539	2.74476	2.98601	2.6115	4.61848	2.6115	3.79523	2.50537	4.2804	2.50537	3.15031	4.63085	2.61015	2.61015
47.7075	3.44976	2.76747	4.39563	2.76747	3.0558	2.64599	4.59377	2.64599	3.22968	2.81542	4.62408	2.81542	5.37597	2.99798	4.49458	2.99798	3.19342	4.78045	2.82398	2.82398
47.8575	3.37399	2.74802	4.81578	2.74802	2.92734	2.72478	4.71559	2.72478	3.56063	2.70667	4.54218	2.70667	3.40443	2.59473	4.67604	2.59473	3.30402	4.52975	2.57731	2.57731
48.0075	3.13139	2.66619	4.50651	2.66619	3.02499	2.48868	4.50192	2.48868	5.81598	2.65617	4.66952	2.65617	3.92872	2.60651	4.44734	2.60651	3.09995	4.62396	2.55802	2.55802
48.1575	2.91361	2.64757	4.43322	2.64757	2.7625	2.67524	4.77146	2.67524	3.16618	2.75885	4.82928	2.75885	2.96818	2.61326	4.35699	2.61326	3.40356	4.65937	3.28383	3.28383
48.3075	3.03799	2.8278	4.05892	2.8278	3.26212	2.68433	4.75186	2.68433	3.26748	2.70291	4.64696	2.70291	3.43544	2.63234	4.56926	2.63234	3.03914	4.71672	2.75984	2.75984
48.4575	3.59512	2.77952	4.81277	2.77952	3.01385	2.68988	4.72052	2.68988	2.9938	2.56962	4.70729	2.56962	3.58513	2.64086	4.71979	2.64086	3.34213	4.4981	2.7013	2.7013
48.6075	2.93151	2.72046	4.49581	2.72046	2.90063	2.71256	4.83188	2.71256	3.18619	2.58388	4.43548	2.58388	3.81478	2.88283	4.16842	2.88283	2.93061	4.93096	2.80653	2.80653
48.7575	3.20382	2.73649	4.19037	2.73649	3.00299	2.48678	4.63203	2.48678	3.37431	2.65617	4.56588	2.65617	3.22254	2.58714	4.5863	2.58714	3.27789	4.76225	2.69809	2.69809
48.9075	3.18524	2.58737	4.3476	2.58737	2.99174	2.73486	4.98115	2.73486	3.16127	2.65534	4.32133	2.65534	5.24944	2.7249	4.24812	2.7249	3.01124	4.53201	2.66085	2.66085
49.0575	3.14304	2.72062	4.75523	2.72062	3.17953	2.9318	4.62335	2.9318	3.17622	2.76362	4.74691	2.76362	4.05578	2.77238	4.38318	2.77238	3.33156	4.38072	2.70372	2.70372
49.2075	3.12126	4.64793	2.8413	2.8413	3.31489	2.75934	4.62227	2.75934	3.092	2.69652	4.59019	2.69652	5.17617	2.54852	4.15888	2.54852	3.04095	4.54166	2.63113	2.63113
49.3575	3.40837	4.51056	2.47998	2.47998	2.68397	2.60543	4.52492	2.60543	3.21107	2.54703	4.34411	2.54703	3.72984	2.76517	4.8794	2.76517	2.92485	4.67743	2.66398	2.66398
49.5075	3.2624	4.16873	2.74887	2.74887	3.04023	2.62432	4.48602	2.62432	3.03524	2.75574	4.62998	2.75574	5.27576	2.55225	4.33903	2.55225	3.31277	4.60334	2.60598	2.60598
49.6575	2.83576	4.24822	2.6688	2.6688	2.85666	2.56506	4.63545	2.56506	6.01212	2.61182	4.6079	2.61182	5.26427	2.79919	4.0367	2.79919	3.23419	4.87702	2.74881	2.74881
49.8075	3.18861	4.48677	2.51884	2.51884	2.87134	2.46682	4.57479	2.46682	2.87166	2.66261	4.62481	2.66261	4.99171	2.72599	3.84691	2.72599	2.81809	4.52816	2.52882	2.52882
49.9575	3.09186	4.79201	2.63051	2.63051	3.14996	2.63939	4.3306	2.63939	3.04004	2.59423	4.60477	2.59423	4.83225	3.44662	2.92541	2.92541	3.03959	4.3396	2.67631	2.67631
50.1075	3.07604	4.23811	2.69975	2.69975	3.1529	2.69468	4.73335	2.69468	3.09699	2.512	4.52751	2.512	5.18145	4.27697	2.98361	2.98361	3.64122	4.13676	2.66724	2.66724
50.2575	2.87243	4.22916	2.82659	2.82659	2.89305	2.62837	4.70913	2.62837	3.55324	2.69378	4.62674	2.69378	5.28224	4.38424	2.74125	2.74125	2.92576	4.6454	2.7289	2.7289
50.4075	3.018	4.56564	2.54211	2.54211	2.98564	2.65485	4.55597	2.65485	2.99044	2.48261	4.51402	2.48261	5.09634	3.93707	2.80652	2.80652	3.18265	4.436	2.57049	2.57049
50.5575	3.57806	4.06427	2.54965	2.54965	3.18743	2.54848	4.41926	2.54848	3.03203	2.53007	4.58388	2.53007	5.43082	3.5448	2.61469	2.61469	2.95449	4.18321	2.47536	2.47536
50.7075	3.60588	4.58512	2.63881	2.63881	3.00001	2.66059	4.48294	2.66059	2.90852	2.79996	4.65239	2.79996	5.32304	4.18863	2.95202	2.95202	3.35015	4.95773	2.82677	2.82677
50.8575	3.26674	4.38451	2.61957	2.61957	2.91374	2.60399	4.7402	2.60399	3.67845	2.55884	4.64772	2.55884	5.82835	3.98604	2.65703	2.65703	3.04734	4.67944	2.78064	2.78064
51.0075	3.64695	4.45626	2.58944	2.58944	2.87608	2.63026	4.80756	2.63026	3.02762	2.83591	4.89401	2.83591	5.16095	3.79983	2.78261	2.78261	3.4335	4.6898	2.67154	2.67154
51.1575	2.97016	4.33803	2.77252	2.77252	3.23209	2.64479	4.66128	2.64479	2.8867	2.54868	4.70043	2.54868	4.88411	4.35016	2.55338	2.55338	3.34115	4.75992	2.80812	2.80812
51.3075	2.9894	4.70711	2.73465	2.73465	3.08279	2.68257	4.8184	2.68257	3.2974	2.60927	4.58977	2.60927	5.10181	4.20362	2.7209	2.7209	3.44226	4.75949	2.6099	2.6099
51.4575	2.96955	4.41796	2.67297	2.67297	3.07963	2.56968	4.81837	2.56968	3.1141	2.75107	4.82059	2.75107	5.44694	4.11573	2.69521	2.69521	3.66255	4.3361	2.63545	2.63545
51.6075	3.37501	4.4508	2.68714	2.68714	4.098	2.68318	4.03411	2.68318	2.99552	2.62612	4.48142	2.62612	3.39849	4.94016	2.90046	2.90046	3.49346	4.77972	2.6989	2.6989
51.7575	3.12554	4.65484	2.65276	2.65276	3.19878	2.52869	4.49702	2.52869	3.49025	2.47988	4.42631	2.47988	3.27595	4.91852	2.73416	2.73416	3.30622	4.58102	2.53817	2.53817
51.9075	3.20261	4.55022	2.64773	2.64773	3.11589	2.61017	4.73028	2.61017	2.9789	2.69271	4.24417	2.69271	4.01075	4.78438	2.72896	2.72896	3.17864	4.52844	2.74245	2.74245
52.0575	3.08639	4.6061	2.67004	2.67004	3.05919	2.60517	4.32527	2.60517	3.19392	2.68997	4.51076	2.68997	4.8977	4.16313	2.83446	2.83446	3.07292	4.57197	2.71766	2.71766
52.2075	3.46057	4.61126	2.55805	2.55805	3.15261	2.61213	4.77007	2.61213	3.01152	2.57319	4.67578	2.57319	5.43683	4.04916	2.64819	2.64819	3.06131	4.59647	2.54559	2.54559
52.3575	2.96682	4.71934	2.64263	2.64263	3.07817	2.71563	4.60443	2.71563	3.44523	2.70607	4.6356	2.70607	4.6107	4.40425	2.6297	2.6297	3.03938	4.86577	2.65821	2.65821
52.5075	3.32292	4.65124	2.56138	2.56138	3.0143	2.58696	4.4799	2.58696	3.83415	2.6234	4.48763	2.6234	3.4355	4.52537	2.59691	2.59691	3.3411	4.59616	2.62626	2.62626
52.6575	2.83554	4.81914	2.71654	2.71654	3.35786	2.85115	4.78626	2.85115	3.27656	2.70475	4.82947	2.70475	2.83466	4.88589	5.14951	4.88589	3.29654	4.7872	2.71292	2.71292
52.8075	2.91782	4.53045	2.62814	2.62814	2.97962	2.53269	4.57279	2.53269	3.22788	2.68808	4.68717	2.68808	3.66276	4.86275	2.68997	2.68997	3.44529	4.53001	2.81108	2.81108
52.9575	4.01728	4.60029	2.85355	2.85355	2.92929	2.56755	4.54574	2.56755	3.62865	2.57985	4.57971	2.57985	3.59838	4.81327	2.79097	2.79097	3.00967	4.71041	2.9461	2.9461
53.1075	3.10402	4.24446	2.69622	2.69622	3.26453	2.58452	4.71784	2.58452	3.32067	2.70898	4.70609	2.70898	3.76169	4.75852	2.64768	2.64768	2.94397	4.62043	2.61892	2.61892
53.2575	3.13534	4.44132	3.00255	3.00255	3.52316	2.57833	4.64236	2.57833	5.28871	2.57899	4.61941	2.57899	3.67875	4.67234	2.68364	2.68364	2.97778	4.50595	2.66084	2.66084
53.4075	2.98725	4.8125	2.71495	2.71495	3.14235	2.56345	4.66737	2.56345	3.01418	2.68924	4.60772	2.68924	5.10573	4.18397	2.70878	2.70878	3.43794	4.37894	2.59392	2.59392
53.5575	3.15186	4.76932	2.76922	2.76922	3.07589	2.78435	4.3675	2.78435	3.73233	2.76916	4.46825	2.76916	3.35202	4.80981	2.61869	2.61869	2.89105	4.67017	2.63419	2.63419
53.7075	3.13435	4.6952	2.59883	2.59883	2.9653	2.57448	4.68016	2.57448	3.25044	2.73923	4.52229	2.73923	3.39397	5.0455	2.93853	2.93853	3.21171	4.64923	2.65301	2.65301
53.8575	3.49725	4.32671	2.58418	2.58418	3.06181	2.58267	4.78017	2.58267	3.39161	2.68949	4.67176	2.68949	3.05676	4.71463	2.65986	2.65986	2.83184	4.73608	2.58756	2.58756
54.0075	3.81784	4.48846	2.5378	2.5378	2.92633	2.74045	4.81157	2.74045	3.22267	2.71051	4.77822	2.71051	3.68321	4.7904	2.72417	2.72417	3.0721	4.60274	2.60161	2.60161
54.1575	3.15377	4.44433	2.61515	2.61515	3.03531	2.69628	4.61096	2.69628	3.60682	2.5777	4.41927	2.5777	3.50953	4.73224	2.97948	2.97948	3.33891	4.7444	2.76484	2.76484
54.3075	2.94341	4.70207	2.77539	2.77539	3.05571	2.69176	4.86211	2.69176	2.98423	2.52733	4.49825	2.52733	3.1986	4.59888	2.58969	2.58969	3.03952	4.33582	2.50061	2.50061
54.4575	3.11529	4.6473	2.5877	2.5877	2.95832	2.78671	4.51853	2.78671	2.98399	2.76658	4.83244	2.76658	3.19371	4.60691	2.56859	2.56859	3.35644	4.51729	2.47796	2.47796
54.6075	3.2766	4.41814	2.64992	2.64992	2.93969	2.60051	4.47913	2.60051	2.9998	2.62599	4.5377	2.62599	2.93098	4.83433	2.62031	2.62031	3.37075	4.63308	2.68691	2.68691
54.7575	2.76819	4.27421	2.65785	2.65785	3.10009	2.56305	4.65735	2.56305	3.51674	2.64771	4.68108	2.64771	3.1797	4.3497	2.61209	2.61209	3.01901	4.87588	2.78395	2.78395
54.9075	2.97543	4.49339	2.69458	2.69458	2.88422	2.50257	4.57559	2.50257	3.23567	2.61195	4.72072	2.61195	2.85633	4.68638	2.66699	2.66699	2.92247	4.95114	2.8641	2.8641
55.0575	3.02198	4.37845	2.75131	2.75131	3.02364	2.47199	4.29997	2.47199	3.26392	2.74884	4.57766	2.74884	3.05514	4.47919	2.63567	2.63567	2.96384	4.53741	2.53029	2.53029
55.2075	2.94719	4.60119	2.85286	2.85286	3.07426	2.64835	4.77868	2.64835	3.09373	2.68791	4.81531	2.68791	3.19804	4.59124	2.74275	2.74275	3.20274	4.40969	2.64787	2.64787
55.3575	3.12272	4.28138	2.6258	2.6258	3.57428	2.59875	4.55761	2.59875	3.02064	2.68721	4.74388	2.68721	3.13392	4.48725	2.54075	2.54075	3.11859	4.53876	2.66464	2.66464
55.5075	3.19467	4.17751	2.66253	2.66253	2.75922	2.67083	4.83037	2.67083	3.14187	2.65611	4.33099	2.65611	3.09098	4.85395	2.70267	2.70267	3.45486	4.61793	2.66446	2.66446
55.6575	3.22555	4.48719	2.75245	2.75245	3.17785	2.75743	4.65752	2.75743	4.14411	2.59485	4.57401	2.59485	2.97316	4.63382	2.5466	2.5466	3.78115	4.43907	2.66873	2.66873
55.8075	2.98807	4.43088	2.66243	2.66243	3.04055	2.53411	4.59268	2.53411	3.12386	2.81584	4.73916	2.81584	2.87019	4.61152	2.62116	2.62116	3.09624	4.60012	2.61339	2.61339
55.9575	2.96865	4.73133	2.55177	2.55177	3.11577	2.57748	4.70049	2.57748	3.24715	2.83017	4.5585	2.83017	3.22698	4.76936	2.53576	2.53576	3.09312	4.57195	2.5753	2.5753
56.1075	3.32648	4.24479	2.79415	2.79415	3.43594	2.59187	4.41315	2.59187	3.34158	2.78449	4.80998	2.78449	3.04011	4.61406	2.68596	2.68596	3.08334	4.45192	2.53039	2.53039
56.2575	3.0251	4.02935	2.72942	2.72942	3.64461	2.84419	4.54716	2.84419	3.31664	2.5411	4.49833	2.5411	3.26853	4.7536	2.59402	2.59402	2.89053	4.72204	2.64623	2.64623
56.4075	2.78443	4.60281	2.64051	2.64051	3.40938	2.66329	4.66655	2.66329	3.3637	2.65714	4.46997	2.65714	3.56994	4.66338	2.55598	2.55598	2.84091	4.69612	2.55065	2.55065
56.5575	2.99261	4.70285	2.60243	2.60243	3.24645	2.58752	4.60222	2.58752	4.057	2.65527	4.52492	2.65527	2.8784	4.60428	2.75155	2.75155	3.23859	4.49407	2.61313	2.61313
56.7075	3.21429	4.40732	2.67093	2.67093	2.80147	2.6878	4.70246	2.6878	3.58948	2.69313	4.48028	2.69313	2.98047	4.70294	2.63319	2.63319	3.06774	4.84088	2.65854	2.65854
56.8575	3.57038	4.9003	2.76745	2.76745	3.32371	2.55881	4.53377	2.55881	3.25703	2.65666	4.82928	2.65666	3.16324	4.70932	2.72203	2.72203	3.37599	4.66811	2.54397	2.54397
57.0075	3.25008	4.53723	2.52997	2.52997	3.16404	2.74233	4.74299	2.74233	3.80265	2.66789	4.71026	2.66789	3.14427	4.6682	2.53148	2.53148	3.29088	4.74369	2.57845	2.57845
57.1575	3.21478	4.71303	2.73877	2.73877	3.17864	2.64465	4.3401	2.64465	3.25924	2.56632	4.60869	2.56632	3.00857	4.51709	2.55747	2.55747	3.00218	4.75363	2.77927	2.77927
57.3075	3.15047	4.68159	2.54196	2.54196	3.05455	2.73764	4.71645	2.73764	3.26015	2.55147	4.48738	2.55147	2.88536	4.39581	2.5979	2.5979	3.15768	4.77094	2.70226	2.70226
57.4575	2.75186	4.78292	2.57411	2.57411	3.0057	2.6974	4.52887	2.6974	3.01665	2.73727	4.61932	2.73727	2.82697	4.77022	2.70447	2.70447	2.94436	4.5566	2.51586	2.51586
57.6075	2.94854	4.78353	2.67924	2.67924	3.06884	2.71535	4.61095	2.71535	3.21606	2.72798	4.66118	2.72798	2.90424	4.71694	2.69343	2.69343	3.04358	4.56005	2.5664	2.5664
57.7575	2.91998	4.74303	2.62445	2.62445	3.12089	2.50208	4.56492	2.50208	2.87008	2.69256	4.69326	2.69256	3.05765	4.51677	2.67508	2.67508	2.97593	4.62744	2.58498	2.58498
57.9075	3.07757	4.60378	2.58051	2.58051	3.13678	2.65735	4.19647	2.65735	3.54526	2.61743	4.46931	2.61743	2.97602	4.78872	2.78618	2.78618	3.20054	4.21932	2.63129	2.63129
58.0575	3.06755	4.82479	2.67786	2.67786	3.03272	2.66041	4.77894	2.66041	3.14024	2.57881	4.57724	2.57881	2.91937	4.68509	2.57911	2.57911	3.21224	4.5893	2.56929	2.56929
58.2075	3.06888	4.65498	2.51647	2.51647	2.92923	2.55291	4.64482	2.55291	3.04104	2.61389	4.55113	2.61389	3.15293	4.46459	2.66473	2.66473	3.42428	4.54564	2.62187	2.62187
58.3575	3.22493	4.54079	2.62719	2.62719	2.88604	2.61359	4.73274	2.61359	3.24969	2.69073	4.62296	2.69073	2.93777	4.45525	2.64526	2.64526	3.11677	4.51987	2.57162	2.57162
58.5075	3.12172	4.87559	2.89285	2.89285	2.91124	2.60348	4.67425	2.60348	2.94646	2.77107	4.77848	2.77107	3.01528	4.75109	2.58866	2.58866	3.36275	4.15371	2.5736	2.5736
58.6575	3.35582	4.36103	2.63238	2.63238	2.76788	2.71937	4.89411	2.71937	3.00517	2.73117	4.64247	2.73117	3.1276	4.61231	2.70946	2.70946	3.28512	4.79234	2.68923	2.68923
58.8075	3.41322	4.71267	2.81189	2.81189	3.03994	2.73258	4.49039	2.73258	2.92516	2.64592	4.67996	2.64592	2.86871	4.69613	2.6756	2.6756	3.23597	4.58516	2.51708	2.51708
58.9575	2.97919	4.6083	2.56798	2.56798	2.9757	2.68033	4.32289	2.68033	3.17851	2.76825	4.65178	2.76825	2.86333	4.5872	2.66725	2.66725	3.12228	4.52869	2.58799	2.58799
59.1075	2.95394	4.74569	2.66975	2.66975	3.05279	2.55763	4.59175	2.55763	3.32579	2.61049	4.65171	2.61049	3.15285	4.16499	2.82604	2.82604	2.86901	4.43809	2.6165	2.6165
59.2575	3.0423	4.48104	2.52059	2.52059	2.79296	2.51291	4.55082	2.51291	3.42176	2.67554	4.84749	2.67554	3.14122	4.67275	2.49976	2.49976	3.37421	2.69023	4.39575	2.69023
59.4075	3.53342	4.66177	2.65364	2.65364	3.28245	2.61215	4.8526	2.61215	2.88275	2.67309	4.76201	2.67309	3.13175	4.47554	2.55802	2.55802	3.24872	2.69008	4.328	2.69008
59.5575	3.02172	4.57023	2.53132	2.53132	3.10328	2.48773	4.54019	2.48773	3.31869	2.68895	4.66594	2.68895	2.96269	4.66699	2.50888	2.50888	3.62267	2.64862	4.44829	2.64862
59.7075	3.1556	4.7999	2.56996	2.56996	2.99165	2.62338	4.64506	2.62338	3.19683	2.71268	4.9188	2.71268	2.85404	4.36856	2.84061	2.84061	2.86499	2.57507	4.67984	2.57507
59.8575	3.40612	4.55582	2.65144	2.65144	3.02063	2.62653	4.51238	2.62653	2.9639	2.67041	4.84558	2.67041	3.11322	4.49974	2.77078	2.77078	3.06718	2.61249	4.68229	2.61249
60.0075	3.06396	4.76174	2.68357	2.68357	2.6918	2.52699	4.65148	2.52699	2.88555	2.57704	4.72321	2.57704	3.27312	4.55108	2.80051	2.80051	3.40387	2.5224	4.69412	2.5224
60.1575	3.798	4.24815	2.62254	2.62254	3.29396	2.60839	4.7863	2.60839	3.20366	2.57953	4.73435	2.57953	2.81133	4.74745	2.81335	2.81335	2.98198	2.61123	4.52454	2.61123
60.3075	3.52992	4.96998	2.90259	2.90259	3.29301	2.71637	4.75938	2.71637	2.91784	2.59862	4.62218	2.59862	2.65734	4.76159	2.71052	2.71052	3.1134	2.73015	4.33892	2.73015
60.4575	3.01521	4.86094	2.82867	2.82867	3.14444	2.86217	5.10735	2.86217	3.04295	2.74042	4.41006	2.74042	2.97282	4.72519	2.5746	2.5746	3.09859	2.66436	4.63963	2.66436
60.6075	3.25391	4.72379	2.87922	2.87922	2.9726	2.49243	4.59278	2.49243	3.08908	4.68428	2.68242	2.68242	3.12641	4.33528	2.81532	2.81532	3.4185	2.65541	4.53995	2.65541
60.7575	3.06636	4.78168	2.68833	2.68833	3.20316	2.62201	4.42447	2.62201	3.04751	5.31661	4.19495	4.19495	3.05595	4.37001	2.62944	2.62944	3.29476	2.84816	4.60607	2.84816
60.9075	3.43876	4.46119	2.75811	2.75811	3.00893	2.49235	4.54194	2.49235	3.20829	4.69215	2.55355	2.55355	3.00777	4.59063	2.81515	2.81515	3.11507	2.59965	4.47696	2.59965
61.0575	2.76487	4.77784	2.63039	2.63039	3.18118	2.59161	4.48845	2.59161	2.87812	4.46553	4.18411	4.18411	3.31415	4.59344	2.71534	2.71534	3.10711	2.91631	4.62038	2.91631
61.2075	2.97475	4.62108	2.64676	2.64676	3.097	2.62444	4.65291	2.62444	3.09866	4.74685	2.66269	2.66269	2.9671	4.63114	2.69311	2.69311	3.08567	2.59941	4.68187	2.59941
61.3575	2.98703	4.74675	2.64435	2.64435	3.02987	2.64892	4.68339	2.64892	2.96433	4.57965	2.86613	2.86613	2.8807	4.73231	2.59622	2.59622	2.84082	2.71403	4.75742	2.71403
61.5075	3.07701	4.49055	2.44413	2.44413	2.83906	2.76666	4.74481	2.76666	2.98192	4.9362	2.74897	2.74897	2.89831	4.89984	2.8091	2.8091	3.25653	2.74646	4.87856	2.74646
61.6575	3.22835	4.5387	2.64502	2.64502	3.04862	2.72032	4.70437	2.72032	4.59998	4.20068	2.6933	2.6933	3.13701	4.49352	2.62275	2.62275	3.24202	2.58711	4.59673	2.58711
61.8075	3.11629	4.43741	2.50325	2.50325	3.16602	2.61936	4.57774	2.61936	3.16441	4.78236	2.7177	2.7177	3.04827	4.37433	2.52048	2.52048	2.9415	2.71292	4.48216	2.71292
61.9575	3.17138	4.73132	2.79688	2.79688	3.23175	2.50745	4.5517	2.50745	3.70126	4.87449	2.74518	2.74518	3.28651	4.79153	2.57721	2.57721	2.87465	2.59706	4.68041	2.59706
62.1075	4.31597	4.18421	2.60184	2.60184	3.03887	2.57079	4.59635	2.57079	3.1631	4.78534	2.7158	2.7158	3.23181	4.77893	2.61455	2.61455	3.02932	2.939	4.48307	2.939
62.2575	3.78528	4.49746	2.71775	2.71775	2.99904	2.68065	4.54247	2.68065	3.15312	4.71489	2.75626	2.75626	3.27516	4.53969	2.62246	2.62246	3.15321	2.63449	4.82158	2.63449
62.4075	3.05748	4.63307	2.70721	2.70721	3.02838	2.67137	4.47568	2.67137	3.04655	4.89482	4.83905	4.83905	3.02945	4.74417	2.59169	2.59169	3.04188	2.95992	5.01066	2.95992
62.5575	3.7436	4.35505	2.6308	2.6308	3.19067	2.50639	4.57015	2.50639	3.14249	4.6932	2.83381	2.83381	3.21147	4.30456	2.58707	2.58707	3.19805	2.59587	4.57561	2.59587
62.7075	3.10008	4.65618	2.64228	2.64228	3.59779	2.46892	4.55528	2.46892	3.40134	4.82835	2.76001	2.76001	2.97965	4.25975	2.76229	2.76229	3.20147	2.51889	4.69401	2.51889
62.8575	2.91633	4.70858	2.71274	2.71274	3.41504	2.85373	4.69115	2.85373	3.65473	4.65515	2.68196	2.68196	3.05496	4.70852	2.84068	2.84068	3.03536	2.67197	4.70001	2.67197
63.0075	2.89171	4.45796	2.58398	2.58398	3.11028	2.92193	4.25532	2.92193	4.04132	2.65347	4.5309	2.65347	3.20699	4.84273	2.9375	2.9375	2.87297	4.94353	2.81528	2.81528
63.1575	3.47839	4.5594	2.52752	2.52752	2.92069	2.54689	4.53202	2.54689	2.92145	5.19144	4.70795	4.70795	2.86201	4.41455	2.49795	2.49795	3.03128	4.45668	2.52799	2.52799
63.3075	2.92333	4.77306	2.79787	2.79787	2.83454	2.6622	4.57077	2.6622	3.21488	4.74583	4.9734	4.74583	3.14079	4.63317	2.60698	2.60698	3.44355	4.67076	2.92201	2.92201
63.4575	2.88161	4.77182	2.88388	2.88388	3.40759	2.8189	4.74259	2.8189	3.14279	3.02557	4.69887	3.02557	3.29416	4.40936	2.97132	2.97132	2.77313	4.45416	2.59279	2.59279
63.6075	3.05027	4.43865	2.70566	2.70566	3.13637	2.57485	4.61042	2.57485	3.23222	5.41431	5.15757	5.15757	3.18984	4.62555	2.75375	2.75375	3.33909	4.72906	2.52308	2.52308
63.7575	3.19206	4.67333	2.71256	2.71256	3.11923	2.73285	4.58653	2.73285	3.12331	5.05095	4.63121	4.63121	3.13927	4.51518	2.55557	2.55557	3.01247	4.48526	2.54906	2.54906
63.9075	3.21978	4.75656	2.8729	2.8729	2.9326	2.75653	4.72308	2.75653	3.54799	4.78214	4.22364	4.22364	2.91494	4.36463	2.67692	2.67692	2.89324	4.95232	2.83853	2.83853
64.0575	3.19196	4.70935	2.60388	2.60388	3.37154	2.57882	4.43056	2.57882	3.53677	5.24855	5.07524	5.07524	2.76204	4.83681	2.91068	2.91068	3.16331	4.55943	2.62766	2.62766
64.2075	2.8461	4.58392	2.55117	2.55117	2.90133	2.78315	4.38279	2.78315	3.14319	6.36915	5.79372	5.79372	3.25525	4.45296	2.49147	2.49147	3.35499	4.67637	2.61998	2.61998
64.3575	2.90213	4.54707	2.64684	2.64684	2.84017	2.64716	4.64713	2.64716	2.91128	5.17544	5.14087	5.14087	3.36768	4.51282	2.74591	2.74591	2.90395	4.98549	2.78881	2.78881
64.5075	3.38315	4.62527	2.71333	2.71333	2.98099	2.89963	4.63786	2.89963	3.00609	5.15189	5.2304	5.15189	3.05834	4.58423	2.64821	2.64821	2.9062	4.82518	2.69177	2.69177
64.6575	3.14871	4.49433	2.58044	2.58044	3.15078	2.6154	4.57545	2.6154	3.02392	5.21207	4.73805	4.73805	3.37717	4.7247	2.57792	2.57792	3.36017	4.56435	2.65407	2.65407
64.8075	2.8629	4.66586	2.57599	2.57599	3.2536	2.57197	4.58707	2.57197	3.14424	5.39192	5.41948	5.39192	3.20808	4.50322	2.56959	2.56959	3.13301	4.8248	2.61399	2.61399
64.9575	2.93705	4.66835	2.57228	2.57228	3.07505	2.4944	4.47481	2.4944	2.97843	5.31698	5.58414	5.31698	3.1158	4.54039	2.5722	2.5722	3.40778	4.63167	2.76248	2.76248
65.1075	3.09558	4.56387	2.58995	2.58995	3.06853	2.72712	4.75097	2.72712	3.07265	5.34366	4.62969	4.62969	3.06281	4.84627	2.78484	2.78484	3.03838	4.69024	2.68714	2.68714
65.2575	2.9605	4.98472	2.92615	2.92615	2.79379	2.75761	4.863	2.75761	3.01633	5.33209	4.83194	4.83194	2.90203	4.72439	2.57648	2.57648	3.88822	4.72603	2.55751	2.55751
65.4075	3.41718	4.62795	2.79767	2.79767	2.94096	2.56093	4.66811	2.56093	3.22956	5.10118	4.89881	4.89881	3.81326	4.35438	2.5468	2.5468	3.09793	4.87824	2.92069	2.92069
65.5575	3.13654	4.77085	2.74593	2.74593	2.89216	2.54697	4.69465	2.54697	3.84128	3.90521	4.10229	3.90521	3.06515	4.69594	2.98839	2.98839	3.24114	4.22971	2.6514	2.6514
65.7075	3.21607	4.75554	2.66684	2.66684	2.89291	2.62874	4.57881	2.62874	3.91061	4.70112	4.2027	4.2027	3.2307	4.86971	2.85969	2.85969	3.11067	4.56564	2.54128	2.54128
65.8575	2.8918	4.60874	2.54927	2.54927	2.87016	2.61282	4.8132	2.61282	3.14193	5.23648	5.03933	5.03933	3.04075	4.44451	2.58793	2.58793	2.92293	4.95407	2.78028	2.78028
66.0075	3.28287	4.76394	2.69139	2.69139	3.04634	2.64605	4.65015	2.64605	3.14982	5.23738	5.43114	5.23738	2.78228	4.54703	2.55393	2.55393	3.2917	4.61667	2.62803	2.62803
66.1575	3.02113	4.95777	2.87812	2.87812	2.91932	2.65277	4.32487	2.65277	3.17948	4.69477	4.81884	4.69477	2.98282	4.5654	2.66386	2.66386	2.89679	4.97945	2.83664	2.83664
66.3075	3.43192	4.71721	2.56868	2.56868	3.00343	2.52002	4.46231	2.52002	3.52047	4.45246	4.77046	4.45246	3.09353	4.45143	2.67663	2.67663	3.27999	4.93866	2.72737	2.72737
66.4575	3.20486	4.68763	2.66731	2.66731	3.11204	2.62259	4.48217	2.62259	3.45613	5.16433	4.23535	4.23535	3.31789	4.41142	2.59881	2.59881	4.43267	4.32204	2.59636	2.59636
66.6075	3.46873	4.59827	2.50604	2.50604	3.08031	2.70907	4.72623	2.70907	3.35504	4.56501	5.06979	4.56501	2.92645	4.57647	2.52062	2.52062	2.93706	4.69487	2.61614	2.61614
66.7575	3.04814	4.74802	2.63435	2.63435	3.15946	2.52098	4.28283	2.52098	3.57269	5.14629	5.25147	5.14629	3.65167	4.6233	2.58545	2.58545	2.77452	4.78047	2.72771	2.72771
66.9075	3.03735	4.57055	2.65055	2.65055	3.19825	2.66081	4.79548	2.66081	3.02443	5.07104	5.04278	5.04278	3.12159	4.73677	2.62449	2.62449	3.62716	4.67862	2.56868	2.56868
67.0575	3.41358	4.77482	2.60579	2.60579	2.94124	2.92239	4.75584	2.92239	3.27733	5.678	4.94482	4.94482	2.99563	4.72035	2.68984	2.68984	2.88378	4.77033	2.63368	2.63368
67.2075	3.02658	4.36568	2.79416	2.79416	3.52285	2.66931	4.52573	2.66931	3.13138	5.12928	5.76152	5.12928	2.94798	4.51592	2.66457	2.66457	2.98662	4.807	2.73926	2.73926
67.3575	2.98894	4.58173	2.47439	2.47439	3.24225	2.67418	4.65839	2.67418	3.00622	4.58909	4.82541	4.58909	2.90245	4.60534	2.62587	2.62587	3.03064	4.60017	2.63236	2.63236
67.5075	2.87842	4.68229	2.63545	2.63545	2.88559	2.55978	4.62785	2.55978	2.99125	5.22971	5.30191	5.22971	2.94412	4.59645	2.6416	2.6416	3.30587	4.71626	2.59137	2.59137
67.6575	3.02846	4.41523	2.60296	2.60296	3.12221	2.59064	4.51531	2.59064	3.44734	4.80737	5.24999	4.80737	2.94207	4.60284	2.5679	2.5679	3.13445	4.91063	2.75939	2.75939
67.8075	3.19617	4.58165	2.59747	2.59747	3.33878	2.54333	4.3366	2.54333	3.23784	4.72603	4.63421	4.63421	3.57621	4.66403	2.53796	2.53796	3.07842	4.67522	2.72032	2.72032
67.9575	2.90825	4.58839	2.70389	2.70389	3.23327	2.71976	4.70234	2.71976	3.01452	4.68624	4.68371	4.68371	2.90633	4.76533	2.62459	2.62459	3.06386	4.81436	2.68863	2.68863
68.1075	3.06176	4.77854	2.7536	2.7536	2.94939	2.53066	4.70007	2.53066	2.66733	5.30383	4.78597	4.78597	3.19886	4.52284	2.62243	2.62243	2.95922	4.50866	2.60534	2.60534
68.2575	3.39733	4.64857	2.77216	2.77216	2.93054	2.63393	4.24261	2.63393	3.0033	5.48916	5.05747	5.05747	3.02586	4.67438	2.84976	2.84976	3.2429	4.56157	2.51745	2.51745
68.4075	3.25798	4.54323	2.61517	2.61517	3.99421	2.91628	4.5836	2.91628	3.62026	4.20119	3.90462	3.90462	3.16072	4.7173	2.67106	2.67106	3.12445	4.57727	2.57412	2.57412
68.5575	2.87547	4.79382	2.61232	2.61232	3.47472	2.72932	4.72436	2.72932	4.00712	3.94357	4.13772	3.94357	3.20167	4.70599	2.6519	2.6519	3.05803	4.41166	2.67857	2.67857
68.7075	3.32659	4.5345	2.94957	2.94957	3.46102	2.58943	4.75954	2.58943	3.20013	4.98696	4.39437	4.39437	3.04825	4.47736	2.5396	2.5396	3.17239	4.77543	2.61946	2.61946
68.8575	2.8991	4.71093	2.6767	2.6767	3.09438	2.59851	4.6333	2.59851	3.47462	4.57636	3.95197	3.95197	3.0634	4.63037	2.74896	2.74896	3.29784	4.58691	2.48522	2.48522
69.0075	3.84793	4.56138	2.7444	2.7444	3.19207	2.51398	4.54063	2.51398	2.86566	5.80296	5.48809	5.48809	3.53275	4.79457	2.66518	2.66518	3.10255	4.80623	2.67485	2.67485
69.1575	3.69866	4.47121	2.59296	2.59296	3.13449	2.58633	4.66336	2.58633	2.99093	5.09275	5.50919	5.09275	3.3403	4.69436	2.71712	2.71712	3.06781	4.45556	2.47216	2.47216
69.3075	3.43881	4.85108	2.70285	2.70285	3.26854	2.57778	4.64289	2.57778	3.72824	5.2317	5.13484	5.13484	3.36813	4.56345	2.62215	2.62215	2.86446	4.47926	2.87857	2.87857
69.4575	2.90421	4.6351	2.58492	2.58492	3.2064	2.52176	4.72209	2.52176	3.32257	4.90964	5.04989	4.90964	3.11101	4.67053	2.52067	2.52067	2.88008	4.59677	2.6521	2.6521
69.6075	3.09026	4.63366	2.75916	2.75916	3.10431	2.93394	5.02175	2.93394	3.07023	5.29015	4.54912	4.54912	3.45725	4.58488	2.55557	2.55557	3.15945	4.74617	2.66675	2.66675
69.7575	3.3438	4.83435	2.75379	2.75379	3.09218	2.74734	4.9065	2.74734	3.48256	4.70816	3.86961	3.86961	3.0483	4.38523	2.62496	2.62496	3.32206	4.99395	2.79698	2.79698
69.9075	2.92487	4.71846	2.61955	2.61955	3.44731	2.56415	4.59058	2.56415	2.89216	5.93459	5.67214	5.67214	2.99782	4.44685	2.56236	2.56236	2.96958	4.90841	2.65545	2.65545
70.0575	3.99885	4.62165	2.84851	2.84851	3.02042	2.74863	4.93992	2.74863	2.81291	5.15465	5.0856	5.0856	3.11629	5.13134	3.07245	3.07245	3.53149	4.67351	2.58824	2.58824
70.2075	3.08574	4.57747	2.57084	2.57084	3.17994	2.84167	4.89027	2.84167	3.56393	4.67311	4.6342	4.6342	3.07369	4.698	2.64906	2.64906	3.08441	4.64525	2.61853	2.61853
70.3575	3.51347	4.52452	2.68812	2.68812	2.93007	2.64577	4.71302	2.64577	5.03847	3.56696	4.14484	3.56696	3.11503	4.67703	2.71781	2.71781	3.11924	4.69946	2.72422	2.72422
70.5075	3.3696	4.71208	2.64696	2.64696	3.209	2.53608	4.61253	2.53608	2.82594	5.47232	5.62744	5.47232	3.16674	4.49355	2.55591	2.55591	2.93586	4.91377	2.67485	2.67485
70.6575	3.49939	4.41614	2.61744	2.61744	3.64794	2.47716	4.64741	2.47716	3.33022	4.7821	5.37113	4.7821	3.17764	4.66523	2.61552	2.61552	2.92199	4.86306	2.90466	2.90466
70.8075	3.09646	4.81495	2.75244	2.75244	3.40318	2.54076	4.71763	2.54076	2.85399	5.32969	4.75917	4.75917	2.99495	4.54359	2.62268	2.62268	3.68513	4.56496	2.54572	2.54572
70.9575	2.91181	4.72074	2.74501	2.74501	3.32936	2.66031	4.65864	2.66031	2.85581	5.11163	4.97265	4.97265	3.02952	4.77764	2.77193	2.77193	2.878	4.62593	2.59442	2.59442
71.1075	2.7905	4.77205	2.57754	2.57754	2.93962	2.53109	4.68629	2.53109	2.9662	6.77585	5.16915	5.16915	3.00574	4.49994	2.48184	2.48184	3.16755	4.49358	2.55326	2.55326
71.2575	3.12051	4.81371	2.69958	2.69958	3.2879	2.62197	4.76094	2.62197	3.74781	2.7848	4.63556	2.7848	2.99422	4.66631	2.6283	2.6283	3.33977	4.59154	2.66415	2.66415
71.4075	3.13132	4.61975	2.6181	2.6181	3.02582	2.70077	4.79294	2.70077	3.30163	5.18582	5.13889	5.13889	3.03411	4.3181	2.67293	2.67293	3.13676	4.56757	2.58961	2.58961
71.5575	3.0013	4.73622	2.57521	2.57521	2.99024	2.5433	4.55804	2.5433	2.83949	6.11237	5.19776	5.19776	3.05476	4.7251	2.55924	2.55924	3.11059	4.75738	2.57192	2.57192
71.7075	3.06083	4.43538	2.51452	2.51452	3.246	2.62389	4.7673	2.62389	3.05914	5.72971	4.91866	4.91866	2.95092	4.4971	2.57242	2.57242	3.29796	4.89979	2.70171	2.70171
71.8575	2.93368	4.70405	2.72447	2.72447	3.41554	2.53692	4.48868	2.53692	3.46064	5.11091	4.80624	4.80624	2.88238	4.45041	2.54091	2.54091	3.06696	4.83298	2.71833	2.71833
72.0075	2.94108	4.77294	2.53466	2.53466	3.54778	2.75936	4.796	2.75936	3.0518	5.39536	4.74508	4.74508	3.11517	4.60219	2.57772	2.57772	2.72558	4.76764	2.70378	2.70378
72.1575	3.29592	4.71404	2.6556	2.6556	3.03039	2.71649	4.44715	2.71649	4.55125	4.53874	4.4646	4.4646	3.3251	4.58672	2.69108	2.69108	3.14437	4.642	2.71297	2.71297
72.3075	3.14844	4.50421	2.66274	2.66274	3.2497	2.59743	4.67445	2.59743	3.58555	5.64675	5.18659	5.18659	3.30933	4.75481	2.73036	2.73036	3.02132	4.65309	2.60437	2.60437
72.4575	3.08503	4.62979	2.53772	2.53772	3.43008	2.61586	4.43099	2.61586	3.35196	4.72151	4.76552	4.72151	2.87051	4.52587	2.68037	2.68037	2.95066	4.70344	2.72096	2.72096
72.6075	2.79477	4.65264	2.57433	2.57433	3.26983	2.76829	4.58076	2.76829	2.75628	5.11122	4.48756	4.48756	3.08967	4.62131	2.84449	2.84449	3.1097	4.81818	2.63519	2.63519
72.7575	2.91786	4.51454	2.69694	2.69694	2.92012	2.66672	4.84017	2.66672	4.34946	3.90228	4.37544	3.90228	2.84903	4.58639	2.59038	2.59038	2.86353	4.72533	2.63781	2.63781
72.9075	3.36061	4.54351	2.66819	2.66819	3.32026	2.66681	4.73249	2.66681	3.48254	4.72962	4.28377	4.28377	2.94078	4.93232	3.18085	3.18085	3.00454	4.73554	2.59403	2.59403
73.0575	3.29353	4.42952	2.7476	2.7476	3.30473	2.68523	4.80395	2.68523	3.38182	5.04587	4.70961	4.70961	3.40045	4.47835	2.77464	2.77464	3.03285	4.81977	2.7966	2.7966
73.2075	3.17291	4.68005	2.79882	2.79882	3.07811	2.58381	4.71926	2.58381	2.98609	4.4361	4.6085	4.4361	3.10395	4.26732	2.78981	2.78981	3.10333	4.70366	2.61538	2.61538
73.3575	2.94009	4.73575	2.70512	2.70512	2.92269	2.6136	4.76092	2.6136	3.06054	5.09064	4.98488	4.98488	2.86303	4.5529	2.65561	2.65561	2.84161	4.62901	2.61319	2.61319
73.5075	3.17754	4.62876	2.68186	2.68186	3.10337	2.77505	4.7869	2.77505	3.2092	4.10373	4.24853	4.10373	2.87087	4.42858	2.64482	2.64482	3.22799	4.58728	2.63815	2.63815
73.6575	2.97181	4.55085	2.65324	2.65324	3.1241	2.63753	4.6292	2.63753	3.16544	4.62986	4.38256	4.38256	3.29832	4.50721	2.53812	2.53812	3.054	4.68078	2.62419	2.62419
73.8075	3.10744	4.59388	2.64805	2.64805	3.41549	2.63413	4.36105	2.63413	3.3714	4.59118	4.69003	4.59118	2.86183	4.40522	2.57303	2.57303	3.44181	4.89889	2.83382	2.83382
73.9575	3.49356	4.66511	2.79739	2.79739	3.10078	2.62495	4.42071	2.62495	3.47199	4.58175	4.05212	4.05212	3.31372	4.73801	2.72979	2.72979	3.01743	4.82711	2.78843	2.78843
74.1075	3.79436	4.60402	2.74626	2.74626	3.39893	2.6039	4.46172	2.6039	3.04351	5.93823	5.39474	5.39474	2.92949	4.3342	2.50805	2.50805	2.95132	4.87383	2.67877	2.67877
74.2575	3.01641	4.59084	2.48865	2.48865	2.92354	2.61767	4.74422	2.61767	3.3032	2.83419	4.77944	2.83419	2.95011	4.42798	2.60889	2.60889	3.13525	4.87627	2.87413	2.87413
74.4075	3.37562	4.56457	2.6506	2.6506	3.25483	2.73404	4.82106	2.73404	3.63638	2.74174	4.82799	2.74174	2.96182	4.48024	2.67792	2.67792	2.8703	5.04895	2.83154	2.83154
74.5575	3.35985	4.57367	2.65591	2.65591	2.9678	2.67675	4.91241	2.67675	3.3499	2.58124	4.73882	2.58124	2.95744	4.40212	2.6362	2.6362	2.97917	4.65977	2.54989	2.54989
74.7075	3.16469	4.50471	2.5349	2.5349	3.01403	2.58439	4.41195	2.58439	3.45214	2.74648	4.88513	2.74648	2.79326	4.36766	2.4778	2.4778	3.15601	4.70503	2.57679	2.57679
74.8575	3.21289	4.52441	2.63107	2.63107	2.90567	2.5376	4.57242	2.5376	3.08585	2.51862	4.62421	2.51862	2.85484	4.3519	2.71864	2.71864	3.23389	4.65133	2.72871	2.72871
75.0075	2.84583	4.50151	2.64554	2.64554	3.08873	2.6498	4.72073	2.6498	3.09313	3.98623	4.40176	3.98623	3.28363	4.6692	3.24669	3.24669	3.5598	4.48358	2.54483	2.54483
75.1575	3.29168	4.63713	2.63256	2.63256	3.20816	2.71654	4.79921	2.71654	2.90444	5.13724	4.49974	4.49974	3.39848	4.35543	2.65955	2.65955	3.37465	4.57673	2.71943	2.71943
75.3075	3.30294	4.58451	2.57503	2.57503	2.90587	2.59575	4.66097	2.59575	3.42939	4.73153	4.81089	4.73153	2.99711	4.53827	2.71301	2.71301	3.14824	4.65172	2.65184	2.65184
75.4575	3.13624	4.61993	2.60207	2.60207	3.16337	2.62794	4.81327	2.62794	2.99814	4.81996	5.27263	4.81996	2.93179	4.9007	2.73782	2.73782	3.30212	4.56606	2.55632	2.55632
75.6075	2.91404	4.60312	2.65739	2.65739	3.00324	2.67642	4.88361	2.67642	3.08895	4.89103	4.60119	4.60119	3.00509	4.40961	2.48938	2.48938	3.066	4.71725	2.68069	2.68069
75.7575	3.004	4.40129	2.56647	2.56647	3.02842	2.80662	4.83973	2.80662	3.04037	4.98197	5.77292	4.98197	2.91347	4.55112	2.82896	2.82896	3.27329	4.68994	2.60068	2.60068
75.9075	3.27899	4.45691	2.5792	2.5792	3.13239	2.71777	4.62879	2.71777	2.96157	4.91529	5.10463	4.91529	2.9564	4.50459	2.5244	2.5244	3.24169	4.55202	2.55256	2.55256
76.0575	2.96405	4.80098	2.78887	2.78887	3.15273	2.68043	4.78946	2.68043	2.82875	4.66687	5.60534	4.66687	3.0262	4.49765	2.81621	2.81621	3.49234	4.52724	2.62996	2.62996
76.2075	3.18866	4.48105	2.41948	2.41948	3.14699	2.7364	4.84752	2.7364	2.95677	4.88136	4.92307	4.88136	3.08106	4.42056	2.61704	2.61704	2.96605	4.58391	2.94193	2.94193
76.3575	3.61584	4.66596	2.62043	2.62043	2.9547	2.6086	4.69042	2.6086	3.23557	4.54664	4.91898	4.54664	3.09927	4.4726	2.71074	2.71074	3.35796	4.66057	2.5666	2.5666
76.5075	3.03016	4.9161	2.76187	2.76187	3.01773	2.56931	4.67464	2.56931	2.88518	5.09398	4.98858	4.98858	3.34561	4.62743	2.64661	2.64661	3.42658	4.56695	2.72876	2.72876
76.6575	3.146	4.67897	2.67462	2.67462	2.94851	2.65304	4.78703	2.65304	3.11534	5.25578	5.46563	5.25578	3.08131	4.35592	2.53503	2.53503	3.52875	4.62713	2.59659	2.59659
76.8075	3.28954	4.56732	2.70295	2.70295	3.56145	2.73725	4.77618	2.73725	2.95985	4.88366	5.19657	4.88366	2.8837	4.46825	2.61861	2.61861	3.09337	4.80287	2.66918	2.66918
76.9575	2.87505	4.75502	2.64151	2.64151	3.13296	2.55082	4.70974	2.55082	2.8326	4.8171	4.9744	4.8171	2.91453	4.6682	2.90889	2.90889	3.34102	4.5057	2.64311	2.64311
77.1075	3.20919	4.53679	2.59032	2.59032	3.00649	2.68719	4.85228	2.68719	3.66534	4.49776	2.70709	2.70709	3.13732	4.69637	2.6459	2.6459	3.02935	4.6324	2.64281	2.64281
77.2575	3.20167	4.60303	2.77959	2.77959	3.22466	2.58137	4.6327	2.58137	3.23112	4.86188	5.18165	4.86188	3.05213	4.77823	2.74559	2.74559	3.1783	4.58168	2.78886	2.78886
77.4075	2.99986	4.75184	2.6863	2.6863	3.30978	2.57308	4.36345	2.57308	2.94002	4.99246	5.4519	4.99246	3.2262	4.39013	2.55107	2.55107	2.87244	4.58432	2.89683	2.89683
77.5575	3.02858	4.52209	2.57332	2.57332	3.03425	2.57982	4.70744	2.57982	3.39984	4.66024	4.78742	4.66024	2.87183	4.48918	2.66699	2.66699	3.00877	4.75445	2.72192	2.72192
77.7075	3.09611	4.41941	2.53539	2.53539	3.61714	2.66115	4.5372	2.66115	2.82811	4.77269	5.36005	4.77269	2.89247	4.4575	2.66019	2.66019	3.66498	4.27744	2.57751	2.57751
77.8575	3.53194	4.593	2.64168	2.64168	2.8564	2.63754	4.64977	2.63754	3.04626	5.3196	5.6629	5.3196	3.72699	4.5279	2.56162	2.56162	2.98296	4.52646	2.62434	2.62434
78.0075	3.54654	4.67752	2.70687	2.70687	3.08406	2.47681	4.52988	2.47681	3.1159	5.06868	5.28604	5.06868	2.95688	4.44489	2.7295	2.7295	3.08283	4.59044	2.59857	2.59857
78.1575	2.96591	4.8862	2.65375	2.65375	3.05664	2.64478	4.84008	2.64478	3.15176	5.10322	5.30229	5.10322	3.77146	4.70851	2.78816	2.78816	3.21031	4.41555	2.77049	2.77049
78.3075	3.31537	4.54156	2.54278	2.54278	3.33054	2.45304	4.31187	2.45304	3.30892	5.01165	5.23092	5.01165	2.96043	4.73523	2.60661	2.60661	2.92569	4.70719	2.71527	2.71527
78.4575	2.69545	4.63232	2.5999	2.5999	3.26724	2.73758	4.77516	2.73758	2.99478	4.95603	5.45349	4.95603	3.15394	5.15168	3.05479	3.05479	3.12604	4.78905	2.71016	2.71016
78.6075	2.96217	4.69335	2.60863	2.60863	3.83955	4.66024	2.70731	2.70731	3.18518	4.81661	5.68983	4.81661	3.05061	4.53866	2.52004	2.52004	3.01861	4.96074	2.89282	2.89282
78.7575	2.91324	4.63986	2.56438	2.56438	3.48371	4.93522	2.83863	2.83863	2.99069	5.05709	5.80955	5.05709	2.92042	4.58015	2.81622	2.81622	3.16698	4.73617	2.63202	2.63202
78.9075	3.32473	4.83885	2.6238	2.6238	3.68771	4.53227	2.56104	2.56104	3.34474	4.92751	5.97308	4.92751	2.80532	4.79736	2.67373	2.67373	3.15432	4.5698	2.51129	2.51129
79.0575	3.11587	4.47164	2.66869	2.66869	3.0545	4.57335	2.81307	2.81307	2.87317	4.94077	5.39187	4.94077	2.91388	4.76433	2.58542	2.58542	3.01461	4.773	2.83444	2.83444
79.2075	3.13894	4.36188	2.52636	2.52636	3.20075	4.57246	2.84138	2.84138	3.45571	4.85719	5.27114	4.85719	3.149	4.25941	2.59551	2.59551	2.8127	4.53083	2.67243	2.67243
79.3575	3.07866	4.73318	2.60208	2.60208	3.16314	4.34739	2.58141	2.58141	3.3967	4.81459	5.07489	4.81459	2.99133	4.85329	2.61843	2.61843	3.0788	4.61726	2.51366	2.51366
79.5075	2.92235	4.71583	2.738	2.738	3.63695	4.61742	2.63084	2.63084	3.43914	3.88324	4.89068	3.88324	2.87722	4.78042	2.81045	2.81045	3.17559	4.72534	2.61532	2.61532
79.6575	3.12088	4.81525	2.74901	2.74901	3.06473	4.44903	2.58422	2.58422	3.44139	4.57353	4.92311	4.57353	3.18529	4.58407	2.51541	2.51541	3.3095	4.67603	2.56219	2.56219
79.8075	3.04448	4.29508	2.56906	2.56906	3.18455	4.59058	2.6274	2.6274	3.60498	4.25423	4.66359	4.25423	3.0811	4.49268	2.57321	2.57321	3.16677	4.39194	2.64592	2.64592
79.9575	3.08879	4.42444	2.61632	2.61632	3.14479	4.59916	2.54584	2.54584	2.85776	5.6771	6.07516	5.6771	3.10106	4.77696	2.57349	2.57349	3.18998	4.4848	2.66865	2.66865
80.1075	3.14424	4.64025	2.60435	2.60435	3.05064	4.69719	2.80664	2.80664	2.92995	5.20517	5.66275	5.20517	3.12094	4.48174	2.48906	2.48906	3.08843	4.83388	2.79853	2.79853
80.2575	2.94266	4.66855	2.65811	2.65811	3.15866	4.43796	2.58488	2.58488	3.32261	4.70851	5.14211	4.70851	3.93057	4.54366	2.64454	2.64454	2.96349	4.67108	2.59605	2.59605
80.4075	3.14767	4.7582	2.69418	2.69418	2.87564	4.72399	2.63974	2.63974	3.25956	4.56327	5.28131	4.56327	2.83675	4.36656	2.73538	2.73538	2.88329	4.46351	2.78732	2.78732
80.5575	3.36705	4.96693	3.04237	3.04237	3.62267	4.65977	2.59022	2.59022	2.97578	4.82249	5.53497	4.82249	2.91276	4.6051	2.71587	2.71587	3.59451	4.53155	2.64632	2.64632
80.7075	3.06662	4.91569	2.75938	2.75938	3.21346	4.6898	2.76631	2.76631	3.36703	4.77054	5.01005	4.77054	3.65173	4.59976	2.61794	2.61794	3.23308	4.75418	2.57954	2.57954
80.8575	3.44305	4.71583	2.69222	2.69222	3.37154	4.91298	2.78275	2.78275	3.80567	4.95357	5.55966	4.95357	2.80108	4.72597	2.56848	2.56848	3.08555	4.54256	2.66682	2.66682
81.0075	2.95276	4.75358	2.8531	2.8531	3.69797	4.83919	2.68768	2.68768	3.36225	4.68378	5.47074	4.68378	2.96139	4.74719	2.6127	2.6127	2.86729	4.84678	2.76362	2.76362
81.1575	3.18784	4.70982	2.60837	2.60837	3.00735	4.63697	2.72309	2.72309	3.5501	5.16348	6.03814	5.16348	2.87481	4.70205	2.6707	2.6707	3.3928	4.82933	2.67767	2.67767
81.3075	2.92107	4.60665	2.65876	2.65876	3.27671	4.50362	2.63955	2.63955	3.14329	4.64025	5.6555	4.64025	2.81197	4.65444	2.59465	2.59465	2.92912	4.58331	2.79204	2.79204
81.4575	3.11886	4.30645	2.61903	2.61903	3.0872	4.58496	2.65455	2.65455	3.59176	5.02549	5.31566	5.02549	3.25979	4.58584	2.60002	2.60002	2.99193	4.60138	2.64234	2.64234
81.6075	3.14508	4.77611	2.72715	2.72715	2.9837	4.70886	2.58169	2.58169	4.0751	4.90504	5.40375	4.90504	3.01081	4.45863	2.55312	2.55312	3.62814	4.63687	2.54323	2.54323
81.7575	3.27832	4.21484	2.57057	2.57057	2.92422	4.81927	2.67305	2.67305	3.27312	4.48119	4.9602	4.48119	2.89442	4.72445	2.66233	2.66233	3.05233	4.06381	2.58214	2.58214
81.9075	3.14639	4.59308	2.65427	2.65427	3.03279	4.81157	2.77664	2.77664	3.08919	5.20183	5.64237	5.20183	2.88773	4.73719	2.69012	2.69012	3.54019	4.78142	2.67811	2.67811
82.0575	3.08651	4.67218	2.55595	2.55595	2.91145	4.37475	2.59397	2.59397	3.30667	5.6015	6.07188	5.6015	3.04197	4.73491	2.64054	2.64054	2.99757	4.5686	2.76755	2.76755
82.2075	3.0077	4.55328	2.68615	2.68615	2.75693	4.61893	2.5627	2.5627	3.29207	6.45219	5.99311	5.99311	3.06471	4.70066	2.69202	2.69202	3.15809	4.67267	4.37411	4.37411
82.3575	2.93302	4.59618	2.7107	2.7107	3.26877	4.62923	2.57789	2.57789	3.6655	5.19486	5.52665	5.19486	3.02916	4.56734	2.56292	2.56292	3.04682	4.55752	2.56449	2.56449
82.5075	3.04802	4.63779	2.63642	2.63642	2.84167	4.80462	2.72184	2.72184	2.85289	5.36874	5.9667	5.36874	3.17725	4.73139	2.70023	2.70023	3.83011	4.65441	2.83523	2.83523
82.6575	2.86634	4.52574	2.55802	2.55802	2.94073	4.64935	2.99806	2.99806	3.07596	5.13706	5.90229	5.13706	3.14954	4.50851	2.53439	2.53439	3.26436	4.566	2.5793	2.5793
82.8075	3.32576	4.53565	2.72806	2.72806	3.15615	4.77177	2.74101	2.74101	3.1156	5.26515	5.75327	5.26515	3.24535	4.6181	2.55302	2.55302	3.02465	4.62324	2.6029	2.6029
82.9575	2.8922	4.74462	2.78429	2.78429	3.09167	4.80354	2.74493	2.74493	3.12427	4.71362	5.34023	4.71362	3.21285	4.65001	2.68506	2.68506	2.91028	4.70585	2.68118	2.68118
83.1075	3.1728	4.65709	2.58813	2.58813	3.21018	4.55808	2.67908	2.67908	2.98553	5.86994	6.54903	5.86994	3.10545	4.71354	2.61101	2.61101	2.94689	4.82074	2.83778	2.83778
83.2575	3.10938	4.62286	2.80211	2.80211	3.29532	4.73345	2.55526	2.55526	3.2254	4.98823	5.50872	4.98823	3.5163	4.61765	2.5785	2.5785	2.9624	4.41288	2.5398	2.5398
83.4075	2.84481	4.62711	2.52932	2.52932	3.04943	4.62882	2.6769	2.6769	2.95302	5.4432	6.4981	5.4432	3.08474	4.62512	2.56926	2.56926	2.82428	4.5593	2.58343	2.58343
83.5575	2.90187	4.66183	2.61139	2.61139	2.88161	4.79961	2.77528	2.77528	3.07698	4.82505	5.61131	4.82505	3.0351	4.63006	2.67261	2.67261	3.2881	4.46387	2.71841	2.71841
83.7075	3.06066	4.63272	2.64054	2.64054	3.36747	4.57226	2.56871	2.56871	3.45236	4.93973	5.41862	4.93973	3.27292	4.49727	2.52107	2.52107	3.13653	4.73536	2.90666	2.90666
83.8575	2.99597	4.91635	2.88777	2.88777	2.94692	4.75519	2.73717	2.73717	3.40605	5.07088	5.74048	5.07088	2.97459	4.70229	2.72353	2.72353	2.80948	4.64018	2.57341	2.57341
84.0075	3.07012	4.8046	2.61248	2.61248	3.14697	4.68443	2.79508	2.79508	3.24134	4.65642	5.50995	4.65642	2.99661	4.59299	2.61754	2.61754	2.81452	4.95103	2.80734	2.80734
84.1575	3.40952	4.93581	2.73674	2.73674	2.96747	4.74439	2.70767	2.70767	3.51421	4.83151	5.22783	4.83151	3.25262	4.63724	2.58326	2.58326	3.22936	4.88483	2.73919	2.73919
84.3075	3.22957	4.62816	2.62971	2.62971	3.06362	4.66048	2.64342	2.64342	3.81348	4.67829	5.81214	4.67829	3.10547	4.49189	2.74194	2.74194	2.99434	4.67895	2.65228	2.65228
84.4575	3.1521	4.50624	2.54458	2.54458	3.20982	4.63749	2.44543	2.44543	5.05089	2.69754	4.48834	2.69754	2.89878	4.50854	2.58618	2.58618	3.20242	4.05257	2.614	2.614
84.6075	2.87215	4.51519	2.55461	2.55461	3.09274	4.88258	2.71763	2.71763	3.05206	5.98651	6.05729	5.98651	2.91441	4.64107	2.54843	2.54843	2.97471	4.96128	2.87977	2.87977
84.7575	2.93513	4.76256	2.7985	2.7985	3.21865	4.60376	2.68329	2.68329	3.81888	4.79173	5.52592	4.79173	3.09573	4.63913	2.75783	2.75783	3.10452	4.85993	2.93268	2.93268
84.9075	3.093	4.92082	2.8922	2.8922	4.26306	4.68351	2.71664	2.71664	3.34137	5.22957	6.20046	5.22957	2.83548	4.40829	2.81609	2.81609	2.96007	4.51022	2.93647	2.93647
85.0575	3.09851	4.58307	2.47121	2.47121	3.51513	4.73756	2.73268	2.73268	3.14709	5.47069	6.39762	5.47069	3.04606	4.70004	2.5452	2.5452	3.12725	4.66472	2.5752	2.5752
85.2075	3.12501	4.61377	2.66905	2.66905	2.93943	4.74832	2.83491	2.83491	3.30227	5.23672	6.61236	5.23672	3.08372	4.78786	2.693	2.693	2.8089	4.63879	2.5758	2.5758
85.3575	2.80888	4.65097	2.68331	2.68331	3.08794	4.77451	2.61607	2.61607	2.94608	5.44637	6.74673	5.44637	2.97824	4.9236	2.78613	2.78613	2.85514	4.53996	2.6265	2.6265
85.5075	2.9067	4.76661	2.7371	2.7371	3.05725	4.76632	2.70417	2.70417	4.50944	2.53804	4.52632	2.53804	3.05133	4.77237	2.59869	2.59869	2.8391	4.15813	2.64438	2.64438
85.6575	3.28906	4.97296	3.06054	3.06054	3.14593	4.59384	2.66292	2.66292	4.03769	2.77092	4.92876	2.77092	2.72099	4.83955	2.97941	2.97941	2.99571	4.55758	2.47701	2.47701
85.8075	2.88673	4.60288	2.57265	2.57265	2.92034	4.77102	2.63168	2.63168	4.09996	4.3679	5.22254	4.3679	3.23803	4.33797	2.63364	2.63364	2.8712	4.83825	2.72016	2.72016
85.9575	3.21127	4.58845	2.78899	2.78899	3.16851	4.90962	2.79512	2.79512	4.95375	2.53616	4.49586	2.53616	2.87429	4.49922	2.56982	2.56982	3.11437	4.48568	2.73518	2.73518
86.1075	3.09481	4.77963	2.84057	2.84057	4.08349	4.72017	2.61613	2.61613	3.93501	2.5788	4.50398	2.5788	2.95967	4.5085	2.49753	2.49753	2.96337	4.87607	2.70738	2.70738
86.2575	3.46785	4.78586	2.80582	2.80582	2.81523	4.77176	2.6395	2.6395	3.90938	5.22421	5.08655	5.08655	3.36305	4.38378	2.59614	2.59614	3.02338	4.62407	2.63415	2.63415
86.4075	3.30447	4.46473	2.52511	2.52511	3.02336	4.47721	2.57041	2.57041	4.0188	2.58199	4.53159	2.58199	3.01719	4.67631	2.59871	2.59871	2.8797	4.73145	2.74713	2.74713
86.5575	3.06541	4.68951	2.82961	2.82961	2.88072	4.85314	2.90068	2.90068	3.7247	2.81515	4.89499	2.81515	3.14357	4.68512	2.79499	2.79499	3.10778	4.41171	2.66076	2.66076
86.7075	3.16257	4.84234	2.80932	2.80932	2.96699	4.54406	2.59073	2.59073	3.20108	4.73343	6.26722	4.73343	3.05259	4.75474	2.55207	2.55207	3.41398	4.82745	2.77514	2.77514
86.8575	2.98374	4.73649	3.07937	3.07937	3.24303	4.77631	2.67319	2.67319	3.11887	4.98876	6.07484	4.98876	3.41289	4.66024	2.60256	2.60256	2.94695	4.60448	2.56287	2.56287
87.0075	3.01815	4.41953	2.57644	2.57644	3.73518	4.76262	2.56551	2.56551	3.81144	4.77791	4.42348	4.42348	3.30665	4.76666	2.58379	2.58379	3.20278	4.34859	2.67702	2.67702
87.1575	3.10024	4.77507	2.69857	2.69857	3.0376	4.46794	2.6008	2.6008	4.33397	2.52575	4.63475	2.52575	3.65724	4.61031	2.54526	2.54526	3.12044	4.45306	2.63999	2.63999
87.3075	2.87849	4.75552	2.59448	2.59448	3.08786	4.93103	2.71991	2.71991	3.13986	4.94208	5.55186	4.94208	2.83725	4.58968	2.65434	2.65434	3.09952	4.6639	2.69795	2.69795
87.4575	3.19658	4.62967	2.53853	2.53853	3.07096	4.82186	2.6658	2.6658	3.69175	5.4279	6.69329	5.4279	2.96978	4.62389	2.65666	2.65666	2.86872	4.48806	2.70272	2.70272
87.6075	2.85339	5.05464	2.93476	2.93476	3.34291	4.8753	2.64866	2.64866	3.12197	4.83569	6.12715	4.83569	2.98215	4.7111	2.71765	2.71765	3.43706	4.5725	2.74379	2.74379
87.7575	2.89328	4.22898	2.59882	2.59882	2.95036	4.70441	2.60415	2.60415	3.68211	5.35612	5.95166	5.35612	2.9154	4.68048	2.4881	2.4881	3.14339	4.67195	2.87544	2.87544
87.9075	3.18755	4.42972	2.60126	2.60126	4.38048	4.61496	2.55442	2.55442	2.89567	5.17135	6.73639	5.17135	2.70425	4.57045	2.49389	2.49389	3.35454	4.55165	2.45249	2.45249
88.0575	2.90952	4.37019	2.69416	2.69416	3.33097	4.71154	2.59158	2.59158	3.80922	5.6189	4.87631	4.87631	3.01482	4.69883	2.80298	2.80298	3.02212	4.46238	2.49923	2.49923
88.2075	3.14354	4.88425	2.99892	2.99892	3.16926	5.1977	2.97705	2.97705	3.80133	5.21466	5.93449	5.21466	2.91953	4.69192	2.55086	2.55086	2.81936	4.54481	2.63569	2.63569
88.3575	2.91892	4.54089	2.62788	2.62788	2.98572	4.78894	2.60805	2.60805	4.26733	4.65968	6.07803	4.65968	3.21336	4.77423	2.78652	2.78652	3.4047	4.77134	2.60551	2.60551
88.5075	2.92809	4.35423	2.65705	2.65705	3.18959	4.66311	2.52557	2.52557	3.97491	4.48609	6.13965	4.48609	3.43625	4.42264	2.48994	2.48994	2.97741	4.69947	2.59189	2.59189
88.6575	3.27873	4.31498	2.83515	2.83515	3.04802	4.68477	2.6746	2.6746	4.11615	4.61394	5.26122	4.61394	2.95951	4.95516	2.85817	2.85817	3.40463	4.3221	2.77472	2.77472
88.8075	3.46246	4.63444	2.67993	2.67993	3.67493	4.53085	2.58268	2.58268	4.68047	4.08041	4.39671	4.08041	3.01072	4.56864	2.58115	2.58115	3.46571	4.64718	2.68359	2.68359
88.9575	3.40688	4.24859	2.79522	2.79522	3.59733	4.41605	2.67892	2.67892	3.42456	4.36445	5.05138	4.36445	3.28191	4.46648	2.57233	2.57233	2.89167	4.6738	2.68659	2.68659
89.1075	2.95941	4.63514	2.60065	2.60065	3.25256	4.49971	2.77704	2.77704	3.67249	4.46805	5.57168	4.46805	3.2096	4.51619	2.60459	2.60459	3.15731	4.63234	2.65691	2.65691
89.2575	2.99705	4.69413	2.73742	2.73742	3.15767	4.66366	2.61866	2.61866	3.17905	4.82039	5.04471	4.82039	3.06825	4.49526	2.62739	2.62739	2.96168	4.64735	2.62119	2.62119
89.4075	3.18098	4.59922	2.75597	2.75597	3.4988	4.56032	2.68586	2.68586	3.09404	5.0099	5.9309	5.0099	3.61213	4.64687	2.55718	2.55718	3.1301	4.72984	2.69031	2.69031
89.5575	3.38347	4.72688	2.71284	2.71284	3.42505	4.89397	2.71931	2.71931	2.82357	4.43044	5.13379	4.43044	3.71384	4.26168	2.82999	2.82999	3.6903	4.55474	2.45099	2.45099
89.7075	3.08366	4.55087	2.56572	2.56572	3.21011	4.79924	2.8202	2.8202	3.03048	5.85081	5.73663	5.73663	2.9209	4.73839	2.55299	2.55299	3.23408	4.55262	2.79108	2.79108
89.8575	2.98808	4.65251	2.55328	2.55328	3.14901	4.45348	2.68107	2.68107	3.07261	4.9871	5.69919	4.9871	2.76652	4.66099	2.58094	2.58094	2.9225	4.64157	2.66827	2.66827
90.0075	3.25464	4.50442	2.6693	2.6693	3.02838	4.69297	2.62575	2.62575	2.94593	4.6679	5.86041	4.6679	2.9608	4.44089	2.63792	2.63792	2.94747	4.61861	2.80522	2.80522
90.1575	2.95511	4.72989	2.57069	2.57069	2.95694	4.3089	2.58933	2.58933	3.48999	4.22646	5.2056	4.22646	3.41026	4.74288	2.68188	2.68188	2.95717	4.80208	2.68453	2.68453
90.3075	3.03278	4.7358	2.71601	2.71601	2.98601	4.64061	2.67171	2.67171	2.69779	5.28233	6.1715	5.28233	3.52241	4.34378	2.61898	2.61898	3.25245	4.58638	2.52518	2.52518
90.4575	3.54407	4.7436	2.99093	2.99093	3.28388	4.74845	2.67266	2.67266	3.21603	4.87149	5.30197	4.87149	3.37866	4.33993	2.55818	2.55818	3.1156	4.62742	2.66205	2.66205
90.6075	3.40208	4.78877	2.69699	2.69699	2.76599	4.90406	2.748	2.748	2.95782	4.96926	5.96896	4.96926	2.89154	4.70826	2.73961	2.73961	3.01216	4.41757	2.59849	2.59849
90.7575	5.84013	4.82125	2.78568	2.78568	3.05635	4.6152	2.62253	2.62253	3.60886	4.78209	4.80276	4.78209	3.03227	4.53991	2.64602	2.64602	3.19516	4.81823	2.64974	2.64974
90.9075	5.45978	4.62474	2.57473	2.57473	3.55638	4.36911	2.58881	2.58881	3.59144	5.08184	5.72504	5.08184	3.05409	4.77923	2.60235	2.60235	3.07107	4.76315	2.6484	2.6484
91.0575	4.73846	4.28972	2.51823	2.51823	3.15759	4.75363	2.73278	2.73278	3.06294	5.00809	5.24948	5.00809	2.9895	4.29604	2.55686	2.55686	3.11371	4.45385	2.71951	2.71951
91.2075	3.1661	4.50945	2.79607	2.79607	3.532	4.67714	2.65449	2.65449	4.52475	2.52667	4.63827	2.52667	3.13771	4.90808	2.78994	2.78994	3.17746	4.71661	2.66183	2.66183
91.3575	3.0149	4.59335	2.70309	2.70309	3.1934	4.75647	2.55068	2.55068	3.91909	2.61302	4.70811	2.61302	2.90348	4.66965	2.64198	2.64198	3.15387	4.63153	2.72481	2.72481
91.5075	3.34469	4.95675	2.89837	2.89837	3.17477	4.65978	2.63047	2.63047	4.7385	2.71832	4.68383	2.71832	3.36177	4.61388	2.55254	2.55254	3.18331	4.94057	2.78252	2.78252
91.6575	3.34115	4.94362	2.93548	2.93548	3.36146	4.73404	2.60004	2.60004	3.96229	2.70829	4.3792	2.70829	3.2726	4.41971	2.48158	2.48158	3.27541	4.44747	2.54297	2.54297
91.8075	2.97289	4.85507	2.69233	2.69233	3.62854	4.45149	2.74888	2.74888	4.42031	2.62981	4.45379	2.62981	3.64417	4.61723	2.59976	2.59976	3.13849	4.50686	2.53242	2.53242
91.9575	3.02492	4.68722	2.85	2.85	3.13312	4.74594	2.85119	2.85119	3.40945	5.4487	5.20195	5.20195	3.04969	4.57141	2.6474	2.6474	3.0757	4.5864	2.58371	2.58371
92.1075	4.60653	4.31745	2.80919	2.80919	2.91639	4.6612	2.69115	2.69115	3.19484	5.36385	5.499	5.36385	3.60563	4.43651	2.44654	2.44654	2.89929	4.99302	2.94388	2.94388
92.2575	3.01578	4.5377	2.6183	2.6183	3.48007	4.77034	2.89529	2.89529	4.00118	4.25761	4.84207	4.25761	3.409	4.71627	2.60623	2.60623	3.62451	4.41928	2.62552	2.62552
92.4075	4.67064	5.02574	2.9366	2.9366	3.37231	4.582	2.60716	2.60716	3.15566	4.92054	5.26916	4.92054	3.19277	4.72506	2.5648	2.5648	3.03181	4.70821	2.58842	2.58842
92.5575	3.11086	4.52533	2.6994	2.6994	3.09156	4.76984	2.6046	2.6046	3.9232	5.46771	6.0997	5.46771	3.21815	4.81881	2.73177	2.73177	2.99003	4.644	2.70602	2.70602
92.7075	4.40938	4.94825	2.71607	2.71607	3.20833	4.43598	2.77723	2.77723	3.30538	6.50445	6.05803	6.05803	2.76503	4.52729	2.59265	2.59265	3.01995	4.49727	2.86663	2.86663
92.8575	3.12083	4.56404	2.64108	2.64108	3.37851	4.56229	2.66742	2.66742	3.53771	5.64874	5.84493	5.64874	3.14814	4.67223	2.79596	2.79596	3.02926	4.74289	2.59341	2.59341
93.0075	3.26334	4.62951	2.5898	2.5898	3.012	4.63232	2.9012	2.9012	3.3332	5.38699	5.48669	5.38699	3.21513	4.65725	2.57474	2.57474	3.14358	4.5685	2.57545	2.57545
93.1575	4.4859	4.55438	2.54065	2.54065	3.41602	4.38129	2.58024	2.58024	5.55698	2.57226	4.41651	2.57226	3.20909	4.47591	2.52257	2.52257	3.11466	4.84196	2.67732	2.67732
93.3075	3.56255	4.80474	2.62807	2.62807	3.262	4.75208	2.68711	2.68711	3.6669	4.69616	5.31559	4.69616	2.99636	4.33529	2.73199	2.73199	3.35114	4.77891	2.73525	2.73525
93.4575	4.66135	4.64501	2.74115	2.74115	3.04627	4.74082	2.73748	2.73748	3.48802	5.42379	6.65496	5.42379	2.87909	4.83656	2.68576	2.68576	3.53367	4.63965	2.6762	2.6762
93.6075	4.69014	4.62415	2.5221	2.5221	3.17531	4.66602	2.65178	2.65178	3.91128	5.03743	6.06643	5.03743	3.14975	5.0295	3.00183	3.00183	3.23906	4.77585	2.75218	2.75218
93.7575	3.81455	4.53904	2.60974	2.60974	3.08344	4.65571	2.5641	2.5641	4.69051	4.62111	5.42917	4.62111	2.8514	4.59206	2.75764	2.75764	3.18882	4.49438	2.61138	2.61138
93.9075	3.24671	4.52624	2.60743	2.60743	3.45576	4.39227	2.58553	2.58553	3.24764	5.22652	5.50944	5.22652	3.23977	4.49331	2.57526	2.57526	3.36045	4.62817	2.73533	2.73533
94.0575	4.20596	4.34689	2.938	2.938	3.27702	4.67791	2.65153	2.65153	4.26196	5.02525	5.75759	5.02525	3.15809	4.79283	2.67831	2.67831	3.14081	4.72735	2.77198	2.77198
94.2075	3.41434	4.07678	2.85887	2.85887	2.80205	4.6163	2.58167	2.58167	3.80617	4.81914	5.32275	4.81914	3.267	4.6473	2.72159	2.72159	3.05751	4.42134	2.50131	2.50131
94.3575	4.13479	3.97734	2.65071	2.65071	3.4388	4.88345	2.97939	2.97939	3.7788	4.78186	5.38317	4.78186	3.53745	4.45318	2.4676	2.4676	3.11979	4.83135	2.76615	2.76615
94.5075	4.18051	4.68214	2.61553	2.61553	3.31725	4.65043	2.52558	2.52558	3.12288	4.50659	6.02177	4.50659	3.33214	4.54912	2.79079	2.79079	3.60723	4.66043	2.5251	2.5251
94.6575	3.50814	4.43624	2.55539	2.55539	3.1056	4.68629	2.70669	2.70669	2.99692	4.7111	5.63271	4.7111	3.15234	4.57765	2.6746	2.6746	2.9433	4.30287	2.60962	2.60962
94.8075	3.65369	2.58958	4.3473	2.58958	3.01954	4.93952	2.7545	2.7545	3.46535	4.72032	5.44555	4.72032	3.22477	4.55325	2.65846	2.65846	3.50256	4.61372	2.60715	2.60715
94.9575	4.51186	2.7337	4.74602	2.7337	3.58664	4.57129	2.54496	2.54496	3.74502	4.79176	5.74483	4.79176	3.14473	4.57207	2.46244	2.46244	2.93692	4.93305	2.76926	2.76926
95.1075	3.60052	2.674	4.29423	2.674	3.39643	4.62458	2.59865	2.59865	3.26831	5.57841	6.40437	5.57841	3.13755	4.69128	2.55789	2.55789	2.81524	4.25562	2.73178	2.73178
95.2575	4.58187	4.55074	2.70592	2.70592	3.2632	4.49609	2.64208	2.64208	3.97887	5.70264	7.06154	5.70264	2.94539	4.63839	2.60468	2.60468	2.72606	4.35821	2.9646	2.9646
95.4075	3.21665	4.6603	2.69562	2.69562	3.11607	4.72357	2.71219	2.71219	3.51356	4.54488	5.7474	4.54488	2.87704	4.49391	2.62687	2.62687	3.00201	4.64669	2.48052	2.48052
95.5575	4.19326	4.64396	2.52092	2.52092	3.42185	4.5956	2.66985	2.66985	2.958	5.66817	5.7974	5.66817	3.11495	4.57248	2.6231	2.6231	2.95353	4.41949	2.61545	2.61545
95.7075	4.05161	4.65457	5.00837	4.65457	2.8037	4.7289	2.60454	2.60454	3.53734	5.36777	6.01313	5.36777	3.03145	4.77605	2.59324	2.59324	3.19299	4.36988	2.69907	2.69907
95.8575	5.30161	2.87745	4.45099	2.87745	3.06237	4.70164	2.62456	2.62456	3.23983	4.64078	5.30556	4.64078	3.12649	4.59338	2.66882	2.66882	3.27303	4.61948	2.87806	2.87806
96.0075	3.39397	2.56794	4.61531	2.56794	3.18589	4.99973	2.79296	2.79296	2.79892	4.95351	5.41021	4.95351	3.22958	4.61704	2.47082	2.47082	3.09374	4.09011	2.49392	2.49392
96.1575	3.45766	2.61019	4.25176	2.61019	3.51926	4.63623	2.58481	2.58481	4.01481	5.9861	4.97971	4.97971	3.27883	4.75235	2.62723	2.62723	2.90447	4.66725	2.57035	2.57035
96.3075	4.68301	2.65057	4.71001	2.65057	2.8574	4.58405	2.63923	2.63923	2.97068	6.09014	4.96753	4.96753	3.13642	4.77445	2.71202	2.71202	3.06351	4.56419	2.62521	2.62521
96.4575	3.03145	4.34288	2.78485	2.78485	3.11194	4.76465	2.70917	2.70917	3.82432	5.0351	4.61047	4.61047	2.94842	4.76668	2.65029	2.65029	3.19947	4.41553	2.60653	2.60653
96.6075	3.15174	4.46224	2.59807	2.59807	2.94332	4.76124	2.53768	2.53768	3.57132	5.98985	4.80954	4.80954	2.91446	4.65621	2.62704	2.62704	2.85677	4.5059	2.7774	2.7774
96.7575	3.18707	4.71702	2.59747	2.59747	3.01724	4.47913	2.55935	2.55935	4.91395	4.99078	3.8938	3.8938	3.83145	4.35601	2.4988	2.4988	3.1587	4.4728	2.57605	2.57605
96.9075	3.30854	4.25852	2.5052	2.5052	3.08682	4.72952	2.5748	2.5748	4.66397	4.07786	4.19384	4.07786	2.90259	4.76216	2.59985	2.59985	3.40221	4.39082	2.60763	2.60763
97.0575	3.17026	4.55443	2.8095	2.8095	2.97586	4.53427	2.46722	2.46722	4.26614	5.93048	4.20422	4.20422	3.70685	4.23558	2.57723	2.57723	3.04179	4.44654	2.5726	2.5726
97.2075	2.99647	4.23089	2.67589	2.67589	3.21063	4.26138	2.59424	2.59424	4.28891	4.39665	4.13226	4.13226	3.18345	4.4383	2.57424	2.57424	3.11932	4.31568	2.48158	2.48158
97.3575	2.9496	4.43461	3.00316	3.00316	3.11804	4.53101	2.59448	2.59448	4.16345	4.52028	2.68641	2.68641	3.1681	4.49965	2.6383	2.6383	3.18596	4.20804	2.65774	2.65774
97.5075	3.40861	4.45495	2.66722	2.66722	3.13757	4.44083	2.78699	2.78699	3.67832	4.77186	2.63775	2.63775	2.82993	4.85692	2.66599	2.66599	2.96677	3.95923	2.53146	2.53146
97.6575	3.02382	4.97117	2.74328	2.74328	2.98824	4.31239	2.47561	2.47561	3.24514	4.62644	4.26634	4.26634	4.00453	4.80597	3.22116	3.22116	3.18017	4.33733	2.6322	2.6322
97.8075	3.18718	4.0181	2.6458	2.6458	3.19851	4.93075	2.74522	2.74522	3.20541	5.38271	5.63532	5.38271	3.24697	4.11827	2.70555	2.70555	2.96934	4.56814	2.8068	2.8068
97.9575	3.24133	4.08047	2.65875	2.65875	3.27103	4.72837	2.70504	2.70504	3.12685	5.50091	5.20698	5.20698	3.4796	4.84453	2.61675	2.61675	3.54926	4.26521	2.56765	2.56765
98.1075	3.12625	4.20121	2.53109	2.53109	3.09737	4.6915	2.60602	2.60602	3.83306	6.39347	5.36451	5.36451	2.94745	4.38402	2.7548	2.7548	3.13404	4.52136	2.66618	2.66618
98.2575	3.11256	4.4127	2.69423	2.69423	3.40849	4.57579	2.59571	2.59571	3.43666	5.13712	4.55153	4.55153	3.02226	4.52735	2.66951	2.66951	3.39062	4.75854	2.66664	2.66664
98.4075	3.07605	4.43098	2.49544	2.49544	3.71365	4.44797	2.57565	2.57565	3.50804	5.24332	3.92137	3.92137	3.14367	4.539	2.82618	2.82618	2.82757	4.70084	2.64511	2.64511
98.5575	3.14802	4.26346	2.6057	2.6057	3.58302	4.59166	2.63939	2.63939	3.60003	5.25095	4.83862	4.83862	3.27236	4.64128	2.56732	2.56732	2.95678	4.32867	2.75122	2.75122
98.7075	3.03762	4.323	2.64968	2.64968	3.09963	4.79239	2.72055	2.72055	3.33001	5.75114	5.73307	5.73307	3.30311	4.50367	2.50464	2.50464	3.15255	4.99526	2.75934	2.75934
98.8575	3.24529	4.09851	2.61217	2.61217	3.12514	4.42719	2.57995	2.57995	3.26505	4.90801	4.8542	4.8542	2.91414	4.89396	2.681	2.681	3.0174	4.52363	2.62495	2.62495
99.0075	3.13224	2.55875	3.96007	2.55875	3.17641	4.76999	2.75168	2.75168	3.28277	5.42359	5.07572	5.07572	2.97042	4.80147	2.64604	2.64604	2.87564	4.61652	2.61057	2.61057
99.1575	2.8458	2.48304	4.61324	2.48304	3.04096	4.64574	2.60939	2.60939	3.10462	6.17478	4.83858	4.83858	2.95285	4.538	2.62408	2.62408	3.25347	4.41786	2.67898	2.67898
99.3075	3.43872	2.70682	4.25592	2.70682	3.0722	4.94435	2.74416	2.74416	3.52657	6.38234	5.49244	5.49244	3.36201	4.29111	3.06415	3.06415	2.99102	4.5164	2.62552	2.62552
99.4575	3.15951	2.58164	4.32952	2.58164	3.92458	4.58827	2.53579	2.53579	3.91488	6.09003	5.03012	5.03012	3.02745	4.67762	2.90771	2.90771	2.83904	4.55485	2.5467	2.5467
99.6075	3.2824	2.60207	4.59958	2.60207	3.27752	4.68935	2.78078	2.78078	3.36575	6.07764	5.15371	5.15371	3.08206	4.73468	2.63266	2.63266	3.14575	4.68249	2.55182	2.55182
99.7575	2.88437	2.61121	4.20677	2.61121	3.19359	4.91993	2.88695	2.88695	3.0115	6.17774	4.56902	4.56902	3.47171	4.69373	2.75309	2.75309	3.18456	4.60636	2.68141	2.68141
99.9075	2.92959	2.80205	4.35765	2.80205	3.26525	4.70503	2.65297	2.65297	3.52924	6.03647	5.03964	5.03964	3.07941	4.88514	4.55302	4.55302	2.95668	4.59123	2.74338	2.74338
100.058	3.05661	2.55144	4.27446	2.55144	2.80198	4.67275	2.56408	2.56408	3.90695	5.61756	4.89376	4.89376	3.15681	4.83877	2.65916	2.65916	2.86096	4.63156	2.57158	2.57158
100.208	3.24106	2.43578	4.39002	2.43578	3.26323	4.80057	2.82322	2.82322	3.61397	6.02571	5.04833	5.04833	3.21617	4.54506	2.69898	2.69898	3.0487	4.64705	2.57547	2.57547
100.358	3.04679	2.72073	4.78637	2.72073	3.49698	4.61274	2.43419	2.43419	3.23639	5.65947	4.0266	4.0266	3.27214	4.49631	2.69347	2.69347	3.00782	4.76252	2.70486	2.70486
100.508	3.29304	2.5773	4.46022	2.5773	3.4537	4.55242	2.4454	2.4454	3.88849	5.57004	4.80639	4.80639	2.99689	4.70127	2.52525	2.52525	2.94771	4.8034	2.7365	2.7365
100.658	3.03622	2.5766	4.6873	2.5766	3.06933	4.71481	2.73467	2.73467	3.33427	5.85708	4.64097	4.64097	3.20514	4.66101	2.56066	2.56066	3.07346	4.73135	2.66027	2.66027
100.808	2.98194	2.96279	4.86887	2.96279	3.08609	4.68648	2.58686	2.58686	4.10857	5.23759	4.57188	4.57188	2.81673	4.70925	2.69294	2.69294	2.99652	4.44571	2.64925	2.64925
100.958	3.24706	2.90386	3.71988	2.90386	3.15423	4.63898	2.52303	2.52303	3.92335	5.0917	4.55254	4.55254	3.46362	4.59219	2.76199	2.76199	2.81516	4.52575	2.7539	2.7539
101.108	3.27408	2.58912	4.04961	2.58912	2.99374	4.42274	2.59047	2.59047	3.48382	5.34532	4.54013	4.54013	3.3442	4.79003	2.66689	2.66689	3.00142	4.54001	2.56419	2.56419
101.258	3.38644	2.55775	4.48791	2.55775	3.0376	4.90893	2.81859	2.81859	3.74285	5.23087	4.92385	4.92385	2.97508	4.67628	2.82023	2.82023	2.93991	4.51726	2.69084	2.69084
101.408	2.85151	2.62005	4.62932	2.62005	2.84836	4.89786	2.84581	2.84581	3.2848	5.13678	4.67624	4.67624	2.73526	4.61944	2.6397	2.6397	2.90231	4.77854	2.59967	2.59967
101.558	3.05701	2.7399	4.3615	2.7399	3.11791	4.54931	2.66889	2.66889	4.25747	5.18239	4.31452	4.31452	2.8516	4.83353	2.64643	2.64643	3.12553	4.56143	2.55036	2.55036
101.708	3.04178	2.62992	4.24803	2.62992	3.23237	4.65859	2.61459	2.61459	3.82151	6.03714	4.59954	4.59954	3.25949	4.49372	2.63968	2.63968	2.95474	4.82133	2.6495	2.6495
101.858	3.09601	2.82516	4.36811	2.82516	2.90348	4.64902	2.68341	2.68341	4.63876	4.71037	3.65351	3.65351	2.94414	4.61829	2.5874	2.5874	3.04582	4.58615	2.55499	2.55499
102.008	3.09677	2.60084	4.19306	2.60084	3.42533	4.71629	2.7205	2.7205	3.87692	4.96673	4.5282	4.5282	3.68849	4.58322	2.60192	2.60192	3.13192	4.57843	2.57033	2.57033
102.158	3.02017	2.71929	4.48096	2.71929	3.02913	4.67321	2.62733	2.62733	3.29334	6.29797	5.8358	5.8358	3.25481	4.7465	2.63154	2.63154	3.38964	4.77053	2.70599	2.70599
102.308	3.58169	2.68281	4.14765	2.68281	3.16849	4.82478	2.87561	2.87561	3.69355	5.35582	4.75931	4.75931	2.94129	4.55934	2.65275	2.65275	3.25658	4.62257	2.51829	2.51829
102.458	2.99319	2.76497	4.32151	2.76497	3.87712	4.77203	2.66473	2.66473	3.20494	4.8106	4.24964	4.24964	3.01611	4.65759	2.63911	2.63911	3.2742	4.70796	2.75607	2.75607
102.608	3.43308	2.63308	4.19012	2.63308	3.52752	4.6844	2.74036	2.74036	3.47989	6.01446	5.08222	5.08222	3.44494	4.66138	2.6293	2.6293	3.1086	4.38286	2.6402	2.6402
102.758	3.81574	2.65425	4.57028	2.65425	2.86484	4.75232	2.67232	2.67232	3.55222	5.76858	5.21442	5.21442	2.95063	5.01339	2.76266	2.76266	3.19186	4.97868	2.75966	2.75966
102.908	3.03322	2.77692	4.48696	2.77692	3.36146	4.77455	2.80227	2.80227	3.06077	5.3777	4.81451	4.81451	3.27863	4.67838	2.51528	2.51528	2.82233	4.77138	2.56156	2.56156
103.058	5.08602	2.71397	4.51847	2.71397	3.24915	4.6313	2.5891	2.5891	3.25523	5.55661	5.03118	5.03118	3.14616	4.72632	2.65433	2.65433	3.19221	4.56647	2.53175	2.53175
103.208	3.27955	2.59352	4.39922	2.59352	3.17066	4.40267	2.63103	2.63103	3.02664	5.87407	5.47592	5.47592	3.40116	4.51575	2.63695	2.63695	3.07981	4.63577	2.66287	2.66287
103.358	4.04851	3.10894	5.04258	3.10894	3.45076	4.75574	2.74855	2.74855	3.66496	6.70133	5.8495	5.8495	3.19215	4.61475	2.78218	2.78218	3.08256	4.8009	2.58525	2.58525
103.508	3.19678	2.61082	4.5431	2.61082	3.2598	4.23771	2.72495	2.72495	3.45858	5.63804	5.09158	5.09158	3.37381	4.68183	2.5792	2.5792	2.93627	4.6513	2.58561	2.58561
103.658	3.8512	2.70275	4.8024	2.70275	3.374	4.76735	2.82384	2.82384	3.1691	6.98948	5.2938	5.2938	3.41845	4.68047	2.63789	2.63789	3.35569	4.62724	2.58942	2.58942
103.808	3.13629	2.82167	5.01349	2.82167	3.45053	4.57277	2.67211	2.67211	3.22457	5.84961	5.20357	5.20357	3.31714	4.55977	2.69125	2.69125	3.00914	4.79223	2.62526	2.62526
103.958	3.12006	2.50152	4.58678	2.50152	3.21265	4.81634	2.89323	2.89323	4.54306	5.22576	4.48405	4.48405	3.04718	4.68995	2.6524	2.6524	3.01578	4.58309	2.59148	2.59148
104.108	3.19913	2.57691	4.18306	2.57691	3.40739	4.72242	2.6353	2.6353	3.45278	6.3561	5.10051	5.10051	3.91137	4.62459	2.6628	2.6628	2.87415	4.28233	2.72527	2.72527
104.258	3.11375	2.69695	4.46002	2.69695	3.06659	4.43613	2.49553	2.49553	4.94352	4.92514	4.22377	4.22377	3.84385	4.69024	2.68022	2.68022	2.92445	4.591	2.53936	2.53936
104.408	2.98812	2.82178	4.22227	2.82178	3.3623	4.80472	2.7101	2.7101	3.53558	6.26817	4.77	4.77	3.64328	4.66207	2.7182	2.7182	3.2628	4.49809	2.54796	2.54796
104.558	2.98727	2.75698	4.33793	2.75698	3.22383	4.78317	2.65529	2.65529	2.88777	5.25184	4.81171	4.81171	2.95447	4.94103	2.80231	2.80231	3.02821	4.47568	2.48218	2.48218
104.708	2.91573	2.67859	4.34933	2.67859	3.12648	4.70092	2.60138	2.60138	3.50866	5.38873	3.85612	3.85612	3.33258	4.63379	2.55687	2.55687	3.50596	4.63292	2.52945	2.52945
104.858	3.4854	2.66078	4.32007	2.66078	2.92841	4.90472	2.92275	2.92275	3.06675	6.02657	4.83639	4.83639	3.18941	4.37508	2.81611	2.81611	3.55196	4.33572	2.80596	2.80596
105.008	3.22761	2.90501	4.23971	2.90501	2.80617	4.45054	2.85457	2.85457	3.2266	6.06859	5.34593	5.34593	3.03936	4.65565	2.65928	2.65928	2.93487	4.53025	2.78073	2.78073
105.158	2.98448	2.55202	4.11872	2.55202	3.29307	4.59064	2.56559	2.56559	3.14479	6.01966	4.96789	4.96789	3.06781	4.49047	2.56602	2.56602	3.30426	4.47083	2.75117	2.75117
105.308	3.40531	2.6352	4.42825	2.6352	3.4516	4.67021	2.65669	2.65669	3.74669	6.26435	5.24111	5.24111	2.9336	4.70506	2.60712	2.60712	3.08797	4.61836	2.55833	2.55833
105.458	3.21479	2.71051	4.21808	2.71051	2.98617	4.47032	2.73084	2.73084	4.17351	4.74816	4.03838	4.03838	3.46536	4.59574	2.66298	2.66298	2.9097	4.6825	2.71145	2.71145
105.608	2.88922	2.6739	4.21202	2.6739	3.78119	4.68202	2.85094	2.85094	4.21132	5.52908	4.55049	4.55049	2.90931	4.62209	2.57496	2.57496	2.98025	4.35961	2.54764	2.54764
105.758	3.11755	2.56858	4.26449	2.56858	3.0431	4.79126	2.63576	2.63576	3.30666	6.19003	4.95093	4.95093	3.00506	4.7521	2.6676	2.6676	2.92761	4.64026	2.53672	2.53672
105.908	3.10227	2.63269	4.3522	2.63269	3.14867	4.53037	2.59573	2.59573	3.1032	6.29677	5.04818	5.04818	3.13051	4.64364	2.67906	2.67906	3.22423	4.76958	2.63583	2.63583
106.058	3.17363	2.723	4.27322	2.723	3.00645	4.72048	2.7336	2.7336	3.8854	4.82799	4.47381	4.47381	3.00487	4.67448	2.55261	2.55261	2.87806	4.80713	2.68166	2.68166
106.208	3.31347	2.42785	4.37471	2.42785	3.77602	4.37019	2.70935	2.70935	4.40337	5.28195	4.47134	4.47134	3.03778	4.33786	2.5725	2.5725	3.02488	4.73566	2.59721	2.59721
106.358	3.20118	2.6692	4.20706	2.6692	3.58397	4.72456	2.66637	2.66637	4.65791	4.94014	4.2078	4.2078	3.28213	4.50617	2.61949	2.61949	2.89169	4.7006	2.58004	2.58004
106.508	3.15399	2.53966	4.47983	2.53966	2.90645	4.74164	2.7724	2.7724	4.49858	5.26325	4.38971	4.38971	2.9634	4.6817	2.60176	2.60176	3.00294	4.63384	2.55705	2.55705
106.658	3.22966	2.67891	4.31642	2.67891	3.3433	4.68742	2.72181	2.72181	4.70718	5.46623	4.27252	4.27252	3.14829	4.89915	2.81008	2.81008	3.42816	4.79033	2.62019	2.62019
106.808	3.46363	2.70101	4.37068	2.70101	3.14531	4.57557	2.60478	2.60478	4.3047	5.16424	4.60469	4.60469	2.89159	4.9001	2.7294	2.7294	3.06467	4.93262	2.74768	2.74768
106.958	3.12799	2.70958	3.55993	2.70958	2.93697	5.04564	2.87855	2.87855	3.1952	6.09722	4.80074	4.80074	2.96263	4.49793	2.59949	2.59949	3.08089	4.68116	2.67401	2.67401
107.108	3.05143	2.60184	4.3158	2.60184	2.99902	4.24424	2.575	2.575	3.53633	6.30627	4.99167	4.99167	3.0831	4.3684	2.55824	2.55824	2.80054	4.64143	2.65099	2.65099
107.258	3.07775	2.72278	4.68523	2.72278	2.92793	4.32967	2.55803	2.55803	4.34392	5.03794	4.32581	4.32581	3.09239	4.70946	2.71229	2.71229	3.26944	4.57411	2.53929	2.53929
107.408	3.41885	2.53707	4.25801	2.53707	3.0223	4.76547	2.59092	2.59092	3.63933	5.13898	4.75614	4.75614	2.99818	4.41643	2.52424	2.52424	3.70048	4.81541	2.79583	2.79583
107.558	3.08661	2.84931	4.22288	2.84931	3.34404	4.76853	2.68678	2.68678	3.70573	5.12484	4.22071	4.22071	3.31414	4.28721	2.75261	2.75261	2.94797	4.60962	2.68253	2.68253
107.708	3.03083	2.54785	4.58172	2.54785	3.14819	4.7751	2.70511	2.70511	3.30513	5.66674	4.79202	4.79202	3.67853	4.51581	2.62647	2.62647	3.26927	4.73781	2.58435	2.58435
107.858	2.87539	2.65456	4.1747	2.65456	3.21158	4.76254	2.61849	2.61849	3.64432	5.01867	3.90534	3.90534	3.19405	4.6167	2.55785	2.55785	2.86073	4.66758	2.6357	2.6357
108.008	3.05544	2.6191	4.67706	2.6191	3.35822	4.70642	2.66644	2.66644	3.04903	5.32913	4.88892	4.88892	2.97321	4.83542	2.87872	2.87872	2.96546	4.60824	2.59382	2.59382
108.158	3.01318	2.72968	4.67709	2.72968	3.1613	4.89832	2.77249	2.77249	4.85108	4.76483	3.8158	3.8158	3.12747	4.65016	2.50808	2.50808	3.02115	4.71824	2.57001	2.57001
108.308	2.83314	2.56199	4.23105	2.56199	3.01389	4.9761	2.94161	2.94161	4.84884	4.0972	3.78348	3.78348	3.65376	4.39841	2.74237	2.74237	3.08912	4.5043	2.54354	2.54354
108.458	3.11955	2.84526	4.65719	2.84526	2.70175	4.80959	2.60034	2.60034	4.09578	4.44642	3.96262	3.96262	2.94486	4.66414	2.69053	2.69053	3.12534	4.57251	2.74221	2.74221
108.608	2.93824	2.71709	4.03656	2.71709	3.00069	4.82436	2.71753	2.71753	4.85828	4.94511	4.14008	4.14008	3.00922	4.6429	2.5613	2.5613	3.18812	4.49004	2.52462	2.52462
108.758	2.92816	2.61352	4.17001	2.61352	3.33128	4.60244	2.61019	2.61019	3.168	6.02489	4.95068	4.95068	2.95609	4.68046	2.72926	2.72926	2.92272	4.50697	2.61972	2.61972
108.908	3.09934	2.56542	4.07525	2.56542	2.93468	4.68119	2.59411	2.59411	3.09368	6.03305	4.80404	4.80404	3.24208	4.64072	2.53155	2.53155	3.07064	4.52909	2.52917	2.52917
109.058	2.89723	2.59218	4.37614	2.59218	3.23141	4.65252	2.61863	2.61863	2.79651	5.85772	4.7551	4.7551	3.47094	4.76199	2.85899	2.85899	3.65782	4.76322	2.69709	2.69709
109.208	3.08015	4.22312	2.56803	2.56803	3.39641	4.73326	2.63794	2.63794	3.44149	5.90038	4.4467	4.4467	2.89084	4.74521	2.7965	2.7965	3.76917	4.70328	2.7025	2.7025
109.358	2.91204	4.32459	2.76808	2.76808	3.38507	4.93446	2.97564	2.97564	3.64155	7.0321	5.66265	5.66265	3.44777	4.43499	2.80764	2.80764	2.85077	4.88763	2.86997	2.86997
109.508	3.37782	4.22176	2.75789	2.75789	3.34373	4.82915	4.50831	4.50831	3.18246	6.78532	5.29573	5.29573	3.12902	4.61007	2.63347	2.63347	2.99506	4.7569	2.59064	2.59064
109.658	2.76456	4.31814	2.82531	2.82531	3.43068	5.5865	5.01511	5.01511	3.88586	7.08609	5.24358	5.24358	3.06159	4.93952	2.87177	2.87177	3.37461	4.82253	2.85003	2.85003
109.808	3.20962	4.4675	2.59757	2.59757	3.66172	5.23469	4.90035	4.90035	3.06527	6.2318	4.99447	4.99447	3.16484	4.57021	2.81294	2.81294	3.20377	4.62776	2.58765	2.58765
109.958	3.08626	4.41173	2.5962	2.5962	3.44484	4.87364	4.78496	4.78496	4.05103	5.7005	4.68131	4.68131	3.41621	4.31397	2.74909	2.74909	3.15439	4.33066	2.62804	2.62804
110.108	3.03595	4.61203	2.58553	2.58553	3.90076	5.99583	4.9957	4.9957	3.59827	4.99947	4.94364	4.94364	3.03357	4.64801	2.63202	2.63202	3.27689	4.50839	2.55651	2.55651
110.258	3.1722	4.48928	2.81713	2.81713	3.21047	4.70862	2.62636	2.62636	3.23911	4.39467	2.69607	2.69607	3.7274	4.58253	2.61274	2.61274	2.86546	4.77567	2.72267	2.72267
110.408	3.4187	3.85585	2.6857	2.6857	2.88828	4.65346	2.53493	2.53493	3.68593	6.19927	4.94618	4.94618	3.28351	4.60036	2.66868	2.66868	3.28163	4.87115	2.76625	2.76625
110.558	3.32771	4.65317	2.61478	2.61478	3.35281	4.64034	2.57169	2.57169	3.55246	6.29202	5.36402	5.36402	3.38794	4.60343	2.69336	2.69336	3.17215	4.59832	2.64624	2.64624
110.708	3.24281	4.38255	2.63069	2.63069	3.48767	4.69998	2.6065	2.6065	3.50976	6.21701	4.88357	4.88357	2.90048	4.69187	2.64523	2.64523	3.0578	4.76221	2.60307	2.60307
110.858	2.81928	4.39916	2.6982	2.6982	3.75274	4.59661	2.66904	2.66904	3.36051	5.61737	4.1001	4.1001	2.88647	4.52181	2.55839	2.55839	3.41348	4.62355	2.62379	2.62379
111.008	2.83034	4.33334	2.53361	2.53361	2.91496	4.82325	2.59975	2.59975	3.76654	6.55584	5.06739	5.06739	3.10479	4.47777	2.6385	2.6385	3.20376	4.49652	2.46452	2.46452
111.158	3.28027	4.18317	2.59829	2.59829	3.55108	4.92079	2.79927	2.79927	3.42371	6.33129	4.92687	4.92687	3.56866	4.33634	2.59928	2.59928	3.34674	4.60949	2.76601	2.76601
111.308	3.08748	4.19991	2.69829	2.69829	3.28288	4.62493	2.55395	2.55395	3.61573	6.38076	4.84956	4.84956	3.00491	4.7652	2.88908	2.88908	3.29369	4.64503	2.57271	2.57271
111.458	3.01902	4.14166	2.60956	2.60956	3.02829	4.79132	2.70446	2.70446	3.3442	4.4367	4.78551	4.4367	2.89749	4.56155	2.59763	2.59763	3.088	4.69532	2.63071	2.63071
111.608	3.19006	4.44653	2.79576	2.79576	3.34928	4.5199	2.53623	2.53623	3.45511	6.6053	4.89084	4.89084	2.90511	4.60231	2.57607	2.57607	3.21877	4.65403	2.72306	2.72306
111.758	3.26483	4.60022	2.74087	2.74087	2.90172	4.9014	2.84511	2.84511	3.62009	5.19944	4.81567	4.81567	3.2057	4.51282	2.51117	2.51117	3.17029	4.74037	2.63622	2.63622
111.908	2.81401	4.62493	2.88392	2.88392	3.03246	4.68404	2.57238	2.57238	2.98801	6.39105	5.35771	5.35771	3.12734	4.74432	2.7946	2.7946	2.95805	4.78573	2.6931	2.6931
112.058	3.12827	4.52007	2.59369	2.59369	2.92651	4.8748	2.67017	2.67017	3.16613	5.47735	4.90687	4.90687	3.07778	4.82064	2.96178	2.96178	2.91975	4.67671	2.69106	2.69106
112.208	3.36811	4.20755	2.84002	2.84002	3.17982	4.65865	2.75348	2.75348	5.22409	5.64386	5.33155	5.33155	3.54979	4.63018	2.64401	2.64401	3.08611	4.56812	2.61462	2.61462
112.358	2.95624	4.07172	2.60999	2.60999	2.99088	4.40721	2.5153	2.5153	3.12271	6.644	4.78347	4.78347	3.21579	4.63849	2.84382	2.84382	2.9762	4.58923	2.47627	2.47627
112.508	3.04241	4.67747	2.83652	2.83652	3.15515	4.65672	2.60692	2.60692	3.82114	6.35587	5.2824	5.2824	3.29698	4.48276	2.53613	2.53613	3.08124	4.79182	2.72418	2.72418
112.658	3.38535	3.88249	2.4557	2.4557	3.25005	4.55766	2.6872	2.6872	4.52887	5.57374	4.30268	4.30268	3.49868	4.46706	2.62595	2.62595	2.77535	4.47014	2.43556	2.43556
112.808	3.14589	4.40582	2.63453	2.63453	2.96133	4.7585	2.69511	2.69511	4.06095	5.43145	4.22154	4.22154	2.9302	4.77338	2.81289	2.81289	3.3303	4.46297	2.58279	2.58279
112.958	2.95789	4.70259	2.55979	2.55979	3.29571	4.86068	2.62696	2.62696	4.67017	6.17625	4.7846	4.7846	3.1866	4.56996	2.73461	2.73461	2.84809	4.58613	2.67982	2.67982
113.108	3.35263	4.3143	2.64858	2.64858	3.17841	4.73425	2.68557	2.68557	2.99385	6.17252	4.94079	4.94079	3.16606	4.52071	2.6196	2.6196	3.2596	4.70434	2.58629	2.58629
113.258	3.18866	4.41991	2.6536	2.6536	3.23065	4.67302	2.77203	2.77203	3.39711	5.14337	4.35418	4.35418	3.17417	4.70872	2.67445	2.67445	2.94966	4.82543	2.74506	2.74506
113.408	3.11522	4.20574	2.64729	2.64729	3.00798	4.9062	2.97873	2.97873	3.05884	6.09039	4.60601	4.60601	3.01815	4.46021	2.54908	2.54908	2.95115	4.57293	2.62984	2.62984
113.558	3.20456	4.24572	2.66974	2.66974	4.22694	4.49354	2.64236	2.64236	3.45884	5.92167	5.06395	5.06395	2.93087	4.80355	2.83139	2.83139	2.88835	4.76516	2.68735	2.68735
113.708	3.00357	4.17895	2.97469	2.97469	3.10595	4.86963	2.77732	2.77732	3.30024	5.1369	4.55591	4.55591	3.12649	4.51185	2.46339	2.46339	3.20918	4.51046	2.54154	2.54154
113.858	3.01916	4.41751	2.57865	2.57865	2.98404	4.62397	2.47027	2.47027	4.41819	4.51712	4.11775	4.11775	3.14663	4.56855	2.5952	2.5952	3.12106	4.50588	2.56089	2.56089
114.008	2.93936	4.47656	2.58485	2.58485	3.1546	4.76177	2.55224	2.55224	5.68085	4.97457	4.36287	4.36287	3.24927	4.53714	2.97023	2.97023	2.97746	4.76052	2.55927	2.55927
114.158	3.16335	4.24269	2.60253	2.60253	3.46338	4.54979	2.56939	2.56939	3.02642	6.35998	5.39235	5.39235	3.0783	4.74289	2.61344	2.61344	3.25727	4.6915	2.75867	2.75867
114.308	3.20937	4.60644	2.81905	2.81905	3.46419	4.97716	2.86593	2.86593	3.86995	4.52702	4.34196	4.34196	2.90267	4.74542	2.73406	2.73406	3.00991	4.53858	2.59854	2.59854
114.458	3.03232	4.73165	2.65455	2.65455	3.30925	4.72242	2.69613	2.69613	3.52006	5.51606	6.38857	5.51606	2.92094	4.6356	2.70669	2.70669	3.25619	4.47359	2.59432	2.59432
114.608	2.98724	4.54804	2.56764	2.56764	2.86423	4.80029	2.93485	2.93485	3.11917	4.83705	5.12359	4.83705	3.22791	4.68646	2.74947	2.74947	2.82743	4.59381	2.68833	2.68833
114.758	2.93594	4.47717	2.68679	2.68679	3.11128	4.58952	2.62908	2.62908	3.22335	4.40528	5.45643	4.40528	3.00588	4.45189	2.70652	2.70652	3.07661	4.7329	2.7168	2.7168
114.908	3.42323	4.47913	2.61755	2.61755	3.19	4.8581	2.71126	2.71126	4.183	5.16932	5.49007	5.16932	2.85399	4.69613	2.62794	2.62794	3.12318	4.72077	2.79541	2.79541
115.058	3.13311	4.43091	2.57444	2.57444	3.0679	4.64883	2.6558	2.6558	3.89859	4.53555	5.69564	4.53555	3.41127	4.5129	2.52883	2.52883	2.92549	4.85676	2.90673	2.90673
115.208	3.19231	4.61045	2.68568	2.68568	3.13911	4.78876	2.64833	2.64833	3.31623	4.60845	6.24057	4.60845	3.1921	4.83556	2.87929	2.87929	3.03556	4.59372	2.56873	2.56873
115.358	2.85346	4.63024	2.64743	2.64743	3.17125	4.76304	2.77664	2.77664	3.72886	5.18655	6.53375	5.18655	3.42347	4.67193	2.82746	2.82746	3.06424	4.57487	2.66726	2.66726
115.508	3.49514	4.20943	2.53521	2.53521	3.07623	4.85614	2.74126	2.74126	3.14384	5.39022	5.4853	5.39022	3.26236	4.74079	2.59056	2.59056	3.09608	4.53419	2.55866	2.55866
115.658	3.16785	4.76381	2.63836	2.63836	3.45641	4.66611	2.73047	2.73047	4.1169	4.75171	5.39308	4.75171	3.0019	4.54146	2.69221	2.69221	3.32241	4.53442	2.64552	2.64552
115.808	3.2488	4.58076	2.68233	2.68233	2.79277	4.68848	2.58068	2.58068	3.15457	4.68371	5.77095	4.68371	2.98888	4.6485	2.8141	2.8141	3.1192	4.58194	2.53047	2.53047
115.958	3.17087	4.29087	2.62655	2.62655	2.94344	4.7746	2.88551	2.88551	3.35037	5.26435	5.86556	5.26435	3.28101	4.7245	2.62591	2.62591	2.79807	4.72153	2.57867	2.57867
116.108	2.96144	4.25138	2.69588	2.69588	3.37486	4.59592	2.68794	2.68794	3.70963	5.77884	5.06994	5.06994	3.08298	4.52692	2.63326	2.63326	2.87347	4.66583	2.48439	2.48439
116.258	3.18153	4.69155	2.73029	2.73029	2.9608	4.85294	2.79868	2.79868	4.23165	4.57119	5.31951	4.57119	3.13843	4.60131	2.44637	2.44637	2.88901	4.64947	2.70642	2.70642
116.408	3.14516	4.62726	2.69519	2.69519	3.10185	4.41144	2.70823	2.70823	3.62558	5.43154	5.27231	5.27231	2.99648	4.53345	2.66286	2.66286	3.18975	4.6824	2.76273	2.76273
116.558	3.25499	4.58113	2.61855	2.61855	3.0955	4.74016	2.68067	2.68067	3.37715	4.50683	6.23542	4.50683	3.34744	4.60716	2.61584	2.61584	3.36301	4.60016	2.58544	2.58544
116.708	2.96372	4.65592	2.71829	2.71829	2.97549	4.6244	2.55859	2.55859	4.00982	2.68959	4.76019	2.68959	2.80963	4.53857	2.6144	2.6144	3.15328	4.41859	2.70371	2.70371
116.858	2.86351	4.74343	2.656	2.656	3.24702	4.83309	2.71639	2.71639	3.24986	6.0662	5.84331	5.84331	3.55069	4.21608	2.74265	2.74265	2.78269	4.66007	2.57246	2.57246
117.008	3.42565	4.49269	2.55638	2.55638	3.00242	4.80439	2.706	2.706	3.16415	6.10568	6.33153	6.10568	3.3568	4.55138	2.69267	2.69267	3.00143	4.6725	2.96643	2.96643
117.158	3.3632	4.44428	2.85211	2.85211	3.65473	4.84119	2.69994	2.69994	3.54289	5.06032	6.60537	5.06032	3.01148	4.42614	2.68826	2.68826	3.022	4.51129	2.52771	2.52771
117.308	3.43437	4.31428	2.58804	2.58804	2.93295	4.38454	2.76121	2.76121	3.20395	5.25709	6.67648	5.25709	3.02915	4.31549	2.62119	2.62119	2.82224	4.76354	2.65372	2.65372
117.458	3.5367	4.50222	2.76377	2.76377	3.04758	4.26379	2.60047	2.60047	3.20448	4.32072	5.04113	4.32072	3.33779	4.34957	2.58126	2.58126	3.01949	4.86866	2.8706	2.8706
117.608	3.24635	4.5213	2.59799	2.59799	3.04956	4.57412	2.7023	2.7023	2.86125	4.36953	4.80131	4.36953	2.9735	4.41486	2.56231	2.56231	3.10496	4.53946	2.64895	2.64895
117.758	3.26072	4.73938	2.99737	2.99737	3.04566	4.56953	2.61373	2.61373	3.22622	4.3078	4.77299	4.3078	3.04598	4.67628	2.62168	2.62168	3.28036	4.66065	2.53961	2.53961
117.908	3.05791	4.63507	2.75984	2.75984	3.28181	4.81343	2.74918	2.74918	3.3372	5.33608	6.33768	5.33608	3.36075	4.52046	2.66518	2.66518	3.09497	4.73393	2.91334	2.91334
118.058	3.00412	4.61076	2.76252	2.76252	3.09606	4.51305	2.58097	2.58097	4.29226	4.9775	5.3075	4.9775	3.33919	4.22167	2.6188	2.6188	2.99491	4.57845	2.53297	2.53297
118.208	3.66941	4.08129	2.5731	2.5731	3.00454	4.28547	2.65453	2.65453	3.11471	5.08067	6.16249	5.08067	3.27366	4.69274	2.75569	2.75569	3.21668	4.71461	2.64525	2.64525
118.358	3.12849	4.70727	2.69134	2.69134	3.19415	4.82459	2.76318	2.76318	3.69812	5.30003	6.57628	5.30003	3.42047	4.75969	2.75448	2.75448	2.86651	4.63688	2.57815	2.57815
118.508	2.77971	4.43518	2.66846	2.66846	3.21168	4.69549	2.62414	2.62414	4.13649	5.25267	6.51653	5.25267	3.39159	4.45817	2.61403	2.61403	2.79521	4.76242	2.6348	2.6348
118.658	2.96914	4.54357	2.62374	2.62374	2.83674	4.72097	2.70377	2.70377	3.03448	5.19496	5.06318	5.06318	2.95427	4.60288	2.69124	2.69124	3.0733	4.71114	2.59981	2.59981
118.808	2.70433	4.79215	2.68017	2.68017	3.73468	4.73491	2.69292	2.69292	3.19247	4.56043	5.43314	4.56043	3.16606	4.85179	2.72176	2.72176	3.08416	4.71039	2.85688	2.85688
118.958	3.12284	4.44598	2.62164	2.62164	3.43399	4.55969	2.63266	2.63266	3.00827	4.97326	6.13233	4.97326	3.39878	4.71129	2.60396	2.60396	3.4114	4.75105	2.68562	2.68562
119.108	3.27943	4.11796	2.63049	2.63049	3.02272	4.73107	2.79588	2.79588	3.13529	4.42326	4.86321	4.42326	3.47934	4.77829	2.67919	2.67919	2.82723	4.23752	2.52328	2.52328
119.258	3.40545	4.52691	2.63937	2.63937	3.51979	4.7678	2.67497	2.67497	3.80471	4.66702	5.61111	4.66702	2.80309	4.59853	2.67436	2.67436	3.16458	4.76743	2.6969	2.6969
119.408	2.95327	4.5411	2.55991	2.55991	3.554	4.41725	2.72549	2.72549	3.4221	4.93376	5.29506	4.93376	3.33086	4.25312	2.66393	2.66393	3.02294	4.75762	2.60675	2.60675
119.558	3.01189	4.56231	2.58911	2.58911	3.1446	4.31188	2.58002	2.58002	3.36484	5.04842	5.32013	5.04842	3.03569	4.71787	2.71467	2.71467	3.23718	4.73431	2.58757	2.58757
119.708	3.16463	4.50427	2.79483	2.79483	3.38941	4.36871	2.54903	2.54903	3.82508	4.95622	4.87201	4.87201	3.11147	4.82669	2.72792	2.72792	2.97804	4.82048	2.63908	2.63908
119.858	2.98785	4.67218	2.59542	2.59542	3.75688	4.3802	2.55324	2.55324	3.35225	5.76136	6.29541	5.76136	3.18096	4.77523	2.93526	2.93526	3.51208	4.79489	2.60051	2.60051
120.008	2.88304	4.48003	2.67611	2.67611	2.99262	4.73646	2.69398	2.69398	2.78293	4.97019	5.29822	4.97019	3.0885	4.69293	2.61413	2.61413	3.15086	4.59013	2.58347	2.58347
120.158	3.48462	4.67835	2.72016	2.72016	2.95391	4.75958	2.70928	2.70928	3.70663	4.31973	4.90838	4.31973	3.10784	4.55722	2.60614	2.60614	2.97976	4.59302	2.58693	2.58693
120.308	3.58271	4.47549	2.70268	2.70268	2.82078	4.53776	2.56496	2.56496	2.72592	4.84882	4.53322	4.53322	3.00307	4.47953	2.72107	2.72107	2.8449	4.48509	2.52837	2.52837
120.458	3.51549	4.35152	2.6895	2.6895	2.86779	4.65923	2.70286	2.70286	3.72975	4.84549	5.22548	4.84549	3.48029	4.66137	2.88508	2.88508	2.94615	4.76691	2.80188	2.80188
120.608	3.51374	4.5276	2.75187	2.75187	3.22327	4.57838	2.68652	2.68652	4.53692	4.191	5.12929	4.191	3.29581	4.70943	2.76854	2.76854	4.15887	4.71803	2.6162	2.6162
120.758	3.1413	4.33628	2.53009	2.53009	2.83258	4.76872	2.61299	2.61299	4.724	3.83536	4.93039	3.83536	3.4094	4.22747	2.61394	2.61394	3.05389	4.56215	2.62149	2.62149
120.908	3.09826	4.51731	2.58232	2.58232	3.04819	4.71727	2.68049	2.68049	3.8397	4.10334	4.43807	4.10334	3.48358	4.28691	2.54068	2.54068	3.13673	4.61781	2.69652	2.69652
121.058	2.89119	4.71772	2.59024	2.59024	2.83913	4.6928	2.65356	2.65356	4.0805	4.46738	4.76097	4.46738	3.51523	4.64832	2.75785	2.75785	3.16777	4.32881	2.5935	2.5935
121.208	3.28138	4.64033	2.54326	2.54326	2.9814	4.64155	2.60293	2.60293	5.27833	3.73146	4.21861	3.73146	3.39394	4.43308	2.52094	2.52094	2.89666	4.55554	2.62452	2.62452
121.358	3.36277	4.44035	2.86588	2.86588	2.8486	4.30323	2.74005	2.74005	4.57957	4.01402	4.56179	4.01402	3.12489	4.5837	2.85145	2.85145	2.98918	4.44438	2.65737	2.65737
121.508	3.57062	4.51723	2.61327	2.61327	3.49814	4.66573	2.86399	2.86399	5.57142	3.71248	4.01181	3.71248	2.79671	4.74585	2.88855	2.88855	2.91786	4.71731	2.66538	2.66538
121.658	3.06437	4.57449	2.68257	2.68257	3.30835	4.58187	2.76491	2.76491	4.87845	4.55836	4.01809	4.01809	3.26999	4.6914	2.7634	2.7634	2.9016	4.60728	2.78469	2.78469
121.808	3.19738	4.79576	2.64214	2.64214	2.99882	4.64966	2.73195	2.73195	4.59372	4.26819	4.11703	4.11703	2.86907	4.36045	2.50689	2.50689	2.99844	4.6389	2.68355	2.68355
121.958	3.30651	4.6106	2.84007	2.84007	3.38294	4.62274	2.54212	2.54212	4.063	4.37002	4.33488	4.33488	3.42171	4.74405	2.74427	2.74427	2.9797	4.80694	2.58621	2.58621
122.108	3.30332	4.86426	2.72052	2.72052	2.99114	4.70407	2.82678	2.82678	3.29481	4.87671	5.25134	4.87671	3.10552	4.56359	2.59728	2.59728	3.20148	4.64063	2.66221	2.66221
122.258	3.44538	4.49516	2.67909	2.67909	3.11167	4.61545	2.58044	2.58044	3.43097	5.20788	4.20036	4.20036	3.09555	4.4435	2.70678	2.70678	3.00489	4.81066	2.62779	2.62779
122.408	3.69071	4.28876	2.52471	2.52471	3.0326	4.54199	2.58108	2.58108	3.27698	4.58124	5.59626	4.58124	3.05235	4.68467	2.66548	2.66548	3.21813	4.73529	2.64471	2.64471
122.558	3.37292	4.43971	2.55213	2.55213	3.05611	4.79921	2.66226	2.66226	4.09681	4.51212	4.59293	4.51212	3.02325	4.50809	2.48687	2.48687	3.00912	4.75	2.60683	2.60683
122.708	3.39632	4.7605	2.80104	2.80104	3.13107	4.58171	2.65217	2.65217	3.23165	4.8182	5.39689	4.8182	3.13451	4.41925	2.6592	2.6592	3.25596	4.77868	2.75846	2.75846
122.858	3.15005	4.78453	2.93378	2.93378	3.42492	4.7093	2.77308	2.77308	3.24738	4.52216	5.30417	4.52216	3.03022	4.6668	2.73764	2.73764	2.99331	3.98588	2.75105	2.75105
123.008	3.21815	4.61251	2.70055	2.70055	3.82478	4.46725	2.74323	2.74323	3.19663	5.35424	5.51909	5.35424	2.8597	4.65129	2.73281	2.73281	3.12894	4.65415	2.68456	2.68456
123.158	3.72482	4.38491	2.57887	2.57887	3.22664	4.53217	2.61384	2.61384	3.92608	4.48305	4.43836	4.43836	3.16754	4.49479	2.66848	2.66848	2.95944	4.73373	2.63257	2.63257
123.308	3.48603	4.74428	2.64936	2.64936	3.133	4.55295	2.67681	2.67681	4.86715	4.09396	4.08361	4.08361	2.9057	4.58775	2.79018	2.79018	3.03343	4.73862	2.74972	2.74972
123.458	3.02458	4.38789	2.68668	2.68668	3.04574	4.70848	2.55968	2.55968	4.75188	3.75573	4.26192	3.75573	3.06374	4.52027	2.65148	2.65148	2.89278	4.64432	2.62212	2.62212
123.608	3.33422	4.79332	2.6315	2.6315	2.98026	4.73796	2.60987	2.60987	3.48032	5.09788	5.51138	5.09788	3.52906	4.48777	2.77664	2.77664	2.73068	4.96201	3.11857	3.11857
123.758	3.07474	4.58075	2.76947	2.76947	3.02207	4.594	2.66038	2.66038	3.57203	4.94251	5.34736	4.94251	3.17746	4.24398	2.75397	2.75397	3.20502	4.50626	2.67786	2.67786
123.908	3.26228	4.14236	2.74227	2.74227	2.99061	4.74629	2.84784	2.84784	3.11421	4.78688	4.84476	4.78688	3.12163	4.69316	2.56636	2.56636	3.03036	4.20361	2.56829	2.56829
124.058	3.42822	4.75346	2.79609	2.79609	3.1402	4.63832	2.75112	2.75112	3.07164	4.4193	4.97228	4.4193	3.1988	4.36732	2.54123	2.54123	2.97525	4.45479	2.75482	2.75482
124.208	3.34619	4.38166	2.68061	2.68061	3.1696	4.81923	2.82014	2.82014	4.74752	4.13232	4.18571	4.13232	3.15346	4.27767	2.81569	2.81569	2.84053	4.62815	2.67278	2.67278
124.358	3.34623	4.43178	2.65589	2.65589	2.97646	4.85381	2.75482	2.75482	3.93944	4.45095	4.57483	4.45095	3.31581	4.64552	2.79986	2.79986	3.02501	4.79325	2.65412	2.65412
124.508	3.37624	4.65881	2.69474	2.69474	3.38493	4.44822	2.74845	2.74845	4.52058	4.63841	4.69597	4.63841	3.04462	4.42816	2.59008	2.59008	2.99762	4.40791	2.4803	2.4803
124.658	2.97088	4.74613	2.57324	2.57324	3.08016	4.78377	2.62015	2.62015	3.99212	4.75729	5.16255	4.75729	3.00785	4.34589	2.65812	2.65812	2.94563	4.61254	2.69197	2.69197
124.808	3.25272	4.10129	2.65514	2.65514	3.46159	4.40181	2.84263	2.84263	3.28179	5.54182	6.15044	5.54182	3.03397	4.59823	2.51508	2.51508	3.02506	4.5348	2.50269	2.50269
124.958	2.99956	4.80315	2.82792	2.82792	3.18215	4.80592	2.71497	2.71497	2.73161	4.72974	5.41591	4.72974	3.14774	4.51219	2.78383	2.78383	2.84105	4.54487	2.58756	2.58756
125.108	3.06955	4.5534	2.52582	2.52582	2.89764	4.61291	2.53111	2.53111	3.43601	4.65729	5.30033	4.65729	3.2573	4.59313	2.69375	2.69375	2.90142	4.55905	2.45716	2.45716
125.258	3.09903	4.67149	2.62061	2.62061	3.22428	4.47	2.52227	2.52227	3.33824	5.36028	5.0823	5.0823	3.33438	4.59857	2.583	2.583	3.16119	4.47503	2.64173	2.64173
125.408	3.33107	4.57479	2.64424	2.64424	3.12678	4.25677	2.58532	2.58532	2.96835	4.54776	6.05019	4.54776	3.21489	4.4567	2.6176	2.6176	3.07556	4.71624	2.56064	2.56064
125.558	3.08313	4.80349	2.82916	2.82916	2.99631	4.58416	2.49788	2.49788	4.70228	4.32115	4.6906	4.32115	3.1247	4.40046	2.62975	2.62975	3.13436	4.57685	2.66966	2.66966
125.708	3.3336	4.56844	2.5723	2.5723	3.42829	4.62644	2.60823	2.60823	4.29322	4.54459	4.62192	4.54459	3.69477	4.28838	2.84652	2.84652	2.95513	4.77074	2.64335	2.64335
125.858	3.40259	4.25853	2.59689	2.59689	2.88245	4.71652	2.64314	2.64314	3.88073	4.25256	4.32342	4.25256	2.77324	4.74684	2.66363	2.66363	3.22405	4.72513	2.66594	2.66594
126.008	3.03291	4.3421	2.44673	2.44673	3.01305	4.67062	2.66502	2.66502	3.87991	4.05448	4.43601	4.05448	3.49304	4.405	2.63923	2.63923	3.69402	4.67427	2.58315	2.58315
126.158	3.30505	4.60521	2.81393	2.81393	2.90964	4.52781	2.60905	2.60905	3.4093	4.09234	4.68637	4.09234	3.30386	4.43523	2.65792	2.65792	3.16413	4.66605	2.55847	2.55847
126.308	3.13514	4.5569	2.55083	2.55083	4.07394	4.61898	2.68579	2.68579	3.6076	5.04616	5.02324	5.02324	3.08238	4.3724	2.46162	2.46162	3.08645	4.97148	2.832	2.832
126.458	3.15586	4.60857	2.72066	2.72066	2.87207	4.57896	2.76776	2.76776	4.58847	4.04372	3.89032	3.89032	3.26571	4.61632	2.63704	2.63704	2.79249	4.68717	2.55293	2.55293
126.608	3.17424	4.7242	2.61414	2.61414	3.31002	4.79094	2.59231	2.59231	3.79513	4.35287	4.89473	4.35287	3.2416	4.79022	2.8033	2.8033	3.47036	4.46308	2.54196	2.54196
126.758	3.03779	4.72866	2.71382	2.71382	2.86057	4.55637	2.52176	2.52176	3.14188	4.2263	4.83598	4.2263	3.1131	4.50551	2.8592	2.8592	3.14603	4.62817	2.56344	2.56344
126.908	2.884	4.8908	2.8999	2.8999	3.06324	4.83512	2.76782	2.76782	3.63444	4.54575	4.186	4.186	3.10594	4.95443	2.81662	2.81662	2.88826	4.74917	2.78732	2.78732
127.058	2.91288	4.69874	2.62941	2.62941	3.24975	4.67408	2.63928	2.63928	3.19295	4.07182	3.62492	3.62492	3.0806	4.35156	2.65208	2.65208	3.71998	4.40085	2.53122	2.53122
127.208	3.34951	4.42563	2.53635	2.53635	3.06506	4.7489	2.6362	2.6362	2.92932	4.83643	5.17689	4.83643	3.76438	4.48981	2.86019	2.86019	3.11195	4.64378	2.62428	2.62428
127.358	3.08702	4.54695	2.57925	2.57925	3.3497	4.37557	2.69387	2.69387	4.10763	3.76582	4.1905	3.76582	3.05104	4.1984	2.68852	2.68852	2.87812	4.76036	2.60018	2.60018
127.508	3.27441	4.69348	2.61962	2.61962	2.94778	4.68972	2.53615	2.53615	3.18905	4.07533	4.77461	4.07533	3.09818	4.48603	2.46576	2.46576	3.10078	4.6813	2.72006	2.72006
127.658	3.22107	4.48449	2.58037	2.58037	3.11214	4.69074	2.66984	2.66984	3.65177	4.49188	5.03166	4.49188	3.67636	4.31714	2.86049	2.86049	3.03456	4.73896	2.91608	2.91608
127.808	3.52267	4.76438	2.99958	2.99958	3.02579	4.70689	2.53501	2.53501	3.25632	4.45002	4.87146	4.45002	3.31846	4.55298	2.69059	2.69059	3.1811	4.759	2.59945	2.59945
127.958	2.97852	4.67809	2.62795	2.62795	3.665	4.61659	2.63051	2.63051	2.96021	4.27059	4.61558	4.27059	3.21469	4.67426	2.5518	2.5518	3.37731	4.76198	2.70599	2.70599
128.108	3.38243	4.51583	2.617	2.617	2.91712	4.65794	2.53416	2.53416	2.87853	4.63336	4.59252	4.59252	3.25009	4.61258	2.79781	2.79781	2.89486	4.70026	2.58321	2.58321
128.258	2.99183	4.67717	2.6327	2.6327	3.33631	4.37461	2.65796	2.65796	3.29923	4.47269	5.48984	4.47269	3.42051	4.66157	2.66085	2.66085	2.87158	4.48688	2.51712	2.51712
128.408	3.44554	4.87124	2.9129	2.9129	3.00199	4.33001	2.58735	2.58735	3.22888	4.97964	5.10846	4.97964	3.48237	4.53206	2.59846	2.59846	3.26922	4.66513	2.74439	2.74439
128.558	2.99813	4.67623	2.62935	2.62935	3.05038	4.48646	2.68728	2.68728	3.18908	5.00828	4.82658	4.82658	3.12445	4.55467	2.56817	2.56817	3.17949	4.76407	2.68053	2.68053
128.708	3.52209	4.77507	2.67126	2.67126	3.42564	4.64182	2.75632	2.75632	3.53734	4.36986	4.57136	4.36986	3.46434	4.57142	2.79101	2.79101	3.1405	4.8535	2.78258	2.78258
128.858	3.40756	4.98958	2.79925	2.79925	2.92253	4.51916	2.48781	2.48781	3.28571	4.84227	5.10195	4.84227	3.10411	4.36624	2.54953	2.54953	2.98621	4.46961	2.57819	2.57819
129.008	3.698	4.55423	2.65028	2.65028	3.85937	4.48018	2.68934	2.68934	3.22609	4.66981	5.50543	4.66981	3.53989	4.76187	2.70858	2.70858	3.12406	4.69628	2.62141	2.62141
129.158	3.06132	4.30263	2.58563	2.58563	3.00838	4.57864	2.53385	2.53385	3.08658	4.45703	4.88053	4.45703	3.03737	4.38521	2.6213	2.6213	3.07327	4.63405	2.59497	2.59497
129.308	3.1872	4.31966	2.59097	2.59097	3.23283	4.68226	2.56191	2.56191	3.18329	4.66256	4.69748	4.66256	2.95026	4.84898	2.86113	2.86113	2.99327	4.78923	2.66608	2.66608
129.458	3.1203	4.48196	2.57162	2.57162	2.97817	4.76652	2.75726	2.75726	3.56603	4.33396	5.46614	4.33396	3.23397	4.76254	2.67221	2.67221	2.92989	4.69203	2.55245	2.55245
129.608	3.66484	4.48308	2.69717	2.69717	3.43066	4.54941	2.54939	2.54939	3.03111	3.89367	4.52268	3.89367	3.13601	4.55549	2.53176	2.53176	2.99843	4.40135	2.66449	2.66449
129.758	3.13688	4.61335	2.5548	2.5548	3.08286	4.94971	2.73662	2.73662	3.14719	4.74991	5.78962	4.74991	3.38868	4.60406	2.57381	2.57381	3.35466	4.61496	2.87657	2.87657
129.908	4.48083	4.1759	2.60185	2.60185	3.08869	4.65957	2.49332	2.49332	3.89085	5.40485	6.01611	5.40485	2.91919	4.73702	2.61187	2.61187	3.18736	4.6514	2.67678	2.67678
130.058	3.20924	4.29724	2.49316	2.49316	3.1485	4.47902	2.98988	2.98988	3.11044	5.33506	4.9364	4.9364	3.45769	4.72921	2.53688	2.53688	3.05219	4.4017	2.50352	2.50352
130.208	3.43689	4.69458	2.69094	2.69094	3.03865	4.72826	2.66022	2.66022	3.09342	4.303	4.30314	4.303	3.07459	4.41066	2.66048	2.66048	3.02394	4.63746	2.48614	2.48614
130.358	3.26677	4.63197	2.60792	2.60792	3.27408	4.21904	2.70176	2.70176	3.0168	5.22306	6.09225	5.22306	2.97172	4.3762	2.56324	2.56324	2.88484	4.70228	2.70622	2.70622
130.508	3.17374	4.67938	2.7952	2.7952	3.49763	4.21031	2.62665	2.62665	3.16582	4.82279	5.23027	4.82279	3.02491	4.52749	2.65287	2.65287	2.86754	4.65655	2.53912	2.53912
130.658	3.15823	4.60791	2.6434	2.6434	3.33316	4.52912	2.62605	2.62605	3.21909	4.48806	5.56625	4.48806	2.82257	4.71636	2.54207	2.54207	3.02168	4.74338	2.72843	2.72843
130.808	2.99776	4.62805	2.74151	2.74151	3.25313	4.47161	2.58261	2.58261	3.85222	4.12683	5.0683	4.12683	3.03583	4.42538	2.54102	2.54102	3.32813	4.26605	2.69847	2.69847
130.958	3.44072	4.81536	2.69894	2.69894	2.88752	4.61457	2.52383	2.52383	3.77963	4.73693	5.33395	4.73693	3.16883	4.7644	2.62642	2.62642	3.21715	4.53255	2.46839	2.46839
131.108	3.04071	4.80697	2.78241	2.78241	2.88275	4.7202	2.59181	2.59181	3.39258	5.10423	5.74225	5.10423	2.84811	4.74703	2.6291	2.6291	2.96981	4.74629	2.58333	2.58333
131.258	3.63621	5.03908	2.88871	2.88871	3.25671	4.62148	2.67054	2.67054	3.32892	2.64797	4.79193	2.64797	3.44875	4.7578	2.6715	2.6715	3.29938	4.70245	2.54097	2.54097
131.408	3.09179	4.70869	2.72673	2.72673	2.79507	4.50609	2.52584	2.52584	3.79602	4.49092	4.86742	4.49092	3.2962	4.77378	2.65404	2.65404	3.17938	4.43227	2.61143	2.61143
131.558	3.09031	4.59764	2.58889	2.58889	2.92081	4.8336	2.76804	2.76804	3.31052	4.44476	4.68639	4.44476	3.3453	4.67477	2.74173	2.74173	2.98013	4.26811	2.61161	2.61161
131.708	2.90526	4.56861	2.65735	2.65735	2.99097	4.55604	2.66047	2.66047	3.0744	4.80216	5.24452	4.80216	3.05617	4.69879	2.76486	2.76486	2.80383	4.72143	2.60962	2.60962
131.858	3.27858	4.61802	2.55936	2.55936	2.9132	4.55765	2.8091	2.8091	4.24046	4.84558	4.98322	4.84558	3.10111	4.75751	2.77473	2.77473	2.93218	4.78382	2.64945	2.64945
132.008	2.99219	4.44857	2.81267	2.81267	2.88091	4.8631	2.71263	2.71263	4.43634	4.84964	4.34646	4.34646	3.01235	4.67172	2.75162	2.75162	3.60762	4.88992	2.90146	2.90146
132.158	2.84626	4.58737	2.91394	2.91394	2.99265	4.74848	2.639	2.639	3.28779	5.09719	5.72801	5.09719	2.94792	4.54142	2.54614	2.54614	3.07867	4.63229	2.62321	2.62321
132.308	2.82928	4.22987	2.54222	2.54222	3.07382	4.65814	2.81255	2.81255	3.97022	5.13794	5.91549	5.13794	3.00387	4.51327	2.58125	2.58125	3.36442	4.48282	2.56413	2.56413
132.458	3.17355	4.45209	2.53852	2.53852	2.92999	4.59013	2.60044	2.60044	4.87349	2.95987	3.84429	2.95987	2.96443	4.45989	2.56213	2.56213	3.32754	4.48827	2.68792	2.68792
132.608	2.96172	4.48018	2.58236	2.58236	3.04841	4.5778	2.69804	2.69804	4.67183	3.91024	3.82875	3.82875	2.91041	4.76513	2.64509	2.64509	3.18152	4.73928	2.75966	2.75966
132.758	2.76379	4.91553	2.73538	2.73538	3.01723	4.5882	2.71172	2.71172	3.31157	5.73236	5.82365	5.73236	3.19449	4.55504	2.85015	2.85015	2.95643	4.76405	2.62966	2.62966
132.908	3.0858	4.46796	2.6458	2.6458	3.13445	4.45148	2.69473	2.69473	4.52491	4.1426	4.47571	4.1426	3.35528	4.77546	2.67202	2.67202	3.13844	4.58691	2.59024	2.59024
133.058	3.07876	4.8302	2.70842	2.70842	2.91951	4.70544	2.62901	2.62901	4.7672	4.68766	5.17963	4.68766	2.9078	4.58796	2.53406	2.53406	3.07379	4.94	2.82064	2.82064
133.208	2.86492	4.75676	2.65941	2.65941	2.9838	4.48113	2.50117	2.50117	4.39803	4.33246	4.58153	4.33246	3.02242	4.52556	2.48149	2.48149	3.12984	4.90302	2.75646	2.75646
133.358	2.84567	4.76759	2.79133	2.79133	3.28002	4.71916	2.62479	2.62479	5.15995	4.69166	4.53883	4.53883	3.05161	4.76641	2.62218	2.62218	3.84214	4.70394	2.68808	2.68808
133.508	3.07061	4.69955	2.76946	2.76946	3.07331	4.75572	2.62699	2.62699	5.27433	4.11412	4.40208	4.11412	3.14576	4.67572	2.72716	2.72716	3.31825	4.79785	2.61586	2.61586
133.658	2.82827	4.72607	2.7148	2.7148	3.04162	4.36175	2.71607	2.71607	4.7215	3.47196	4.57129	3.47196	3.12505	4.65628	2.6289	2.6289	2.99368	4.58527	2.64659	2.64659
133.808	3.31847	4.68795	2.70849	2.70849	2.79166	5.02626	2.93519	2.93519	4.72331	4.15785	4.39549	4.15785	2.95099	4.63453	2.61127	2.61127	2.97529	4.78131	2.6651	2.6651
133.958	2.83974	4.78183	2.86601	2.86601	3.19132	4.8029	2.81532	2.81532	4.8111	4.04726	4.17104	4.04726	2.93265	4.65879	2.49876	2.49876	2.96789	4.50707	2.48859	2.48859
134.108	3.58429	4.54572	2.56729	2.56729	3.07125	4.73673	2.64749	2.64749	4.58343	4.18908	4.55911	4.18908	3.14495	4.52448	2.64795	2.64795	3.1386	4.54082	2.90595	2.90595
134.258	3.05697	4.85752	2.78733	2.78733	3.11057	4.68597	2.54377	2.54377	4.33984	4.3704	4.81288	4.3704	3.19327	4.34041	2.64111	2.64111	3.14058	4.53086	2.49318	2.49318
134.408	3.13218	4.78746	2.65614	2.65614	3.10215	4.55733	2.68228	2.68228	3.68612	4.55521	5.02561	4.55521	2.84501	4.69735	2.57135	2.57135	2.95352	4.71596	2.66536	2.66536
134.558	3.2706	4.71778	2.61153	2.61153	3.81224	4.48198	2.60175	2.60175	3.38833	4.63207	5.02609	4.63207	3.2441	4.84737	2.90969	2.90969	2.89458	4.57069	2.60594	2.60594
134.708	3.11391	4.64898	2.56685	2.56685	2.95649	4.78752	2.60144	2.60144	5.05293	4.2019	4.28591	4.2019	3.05084	4.73621	2.63722	2.63722	3.05601	4.78903	2.74786	2.74786
134.858	2.86693	4.73944	2.60571	2.60571	3.16902	4.91542	2.86283	2.86283	4.26388	5.46614	5.59924	5.46614	3.10699	4.72453	2.66927	2.66927	3.00273	4.66597	2.61425	2.61425
135.008	2.98822	4.85994	2.7692	2.7692	3.27652	4.63778	2.57891	2.57891	3.15914	5.62727	5.81523	5.62727	3.13669	4.61698	2.6854	2.6854	3.91209	4.73715	2.67634	2.67634
135.158	3.07881	4.74578	2.59006	2.59006	3.0446	4.41494	2.73707	2.73707	3.31481	5.84525	6.31167	5.84525	2.99152	4.6187	2.56237	2.56237	3.36559	4.77551	2.73412	2.73412
135.308	2.98002	4.58367	2.59857	2.59857	3.00479	4.7086	2.67696	2.67696	4.36861	4.78006	5.17265	4.78006	3.0932	4.70793	2.91839	2.91839	2.96524	4.64657	2.75356	2.75356
135.458	3.01496	4.66469	2.6951	2.6951	3.49878	4.65042	2.75189	2.75189	3.32308	4.98804	5.34469	4.98804	3.2554	4.77248	2.56496	2.56496	3.02643	4.67135	2.64436	2.64436
135.608	3.08076	4.72537	2.57923	2.57923	3.11633	4.55555	2.65629	2.65629	4.23763	4.14079	4.42573	4.14079	2.77792	4.79879	2.7129	2.7129	3.0513	4.71318	2.62575	2.62575
135.758	2.95942	4.73708	2.7421	2.7421	3.286	4.43549	2.55107	2.55107	3.22072	5.00896	5.56361	5.00896	2.89142	4.81438	2.68852	2.68852	3.20379	4.67711	2.73564	2.73564
135.908	2.82576	4.98109	2.75471	2.75471	2.97666	4.66782	2.59009	2.59009	3.59769	5.02519	5.80442	5.02519	2.94454	4.51692	2.65897	2.65897	3.16481	4.45926	2.49321	2.49321
136.058	2.97035	4.85902	2.74323	2.74323	2.96304	4.62273	2.58505	2.58505	3.51486	4.65944	5.12018	4.65944	3.13539	4.68957	2.83994	2.83994	2.83086	4.72655	2.77489	2.77489
136.208	2.85867	4.76736	2.70306	2.70306	3.04819	4.48179	2.48572	2.48572	4.87511	4.23115	4.38845	4.23115	3.35274	4.54171	2.56923	2.56923	3.36933	4.83656	2.69542	2.69542
136.358	2.94297	5.00295	2.94394	2.94394	3.67425	4.45385	2.57328	2.57328	3.35474	5.64619	5.85658	5.64619	3.06317	4.66678	2.7389	2.7389	3.18846	4.63826	2.56064	2.56064
136.508	3.00793	4.46713	2.60991	2.60991	2.96815	4.66079	2.54522	2.54522	4.01588	5.04649	5.09882	5.04649	2.90924	4.78859	2.78393	2.78393	3.02848	4.74178	2.66994	2.66994
136.658	2.89191	4.69306	2.62375	2.62375	3.2052	4.72489	2.58272	2.58272	4.3329	4.32029	4.77194	4.32029	2.74148	4.783	2.73343	2.73343	3.48272	4.62071	2.64842	2.64842
136.808	2.92632	4.85765	2.76577	2.76577	3.25002	4.58097	2.44543	2.44543	3.13592	4.53034	6.24848	4.53034	2.71776	4.56947	2.50935	2.50935	3.12119	4.84326	2.64453	2.64453
136.958	3.12309	4.52498	2.52854	2.52854	3.21494	4.5156	2.51327	2.51327	3.41533	5.55553	5.95849	5.55553	3.1728	4.85033	3.01005	3.01005	3.88289	4.82318	2.9214	2.9214
137.108	3.20695	4.33764	2.63576	2.63576	2.85293	4.59779	2.60756	2.60756	3.83933	4.96753	5.06782	4.96753	3.02701	4.59154	2.65445	2.65445	3.03108	4.77342	2.7657	2.7657
137.258	3.51739	4.73136	2.63912	2.63912	2.82778	4.79479	2.79037	2.79037	2.97677	5.79364	5.71827	5.71827	3.26786	4.3637	2.73055	2.73055	3.20739	4.57593	2.73374	2.73374
137.408	3.23806	4.44934	2.7402	2.7402	2.92339	4.51934	2.61536	2.61536	3.19246	6.39045	5.95336	5.95336	3.13421	4.88102	2.89587	2.89587	3.7351	4.56414	2.56481	2.56481
137.558	3.03077	4.70592	2.73438	2.73438	3.05289	4.49919	2.61987	2.61987	4.5486	4.47967	5.03349	4.47967	3.01172	4.86817	2.74681	2.74681	3.09699	4.85372	2.64322	2.64322
137.708	3.02375	4.72055	2.63481	2.63481	2.97145	4.64612	2.60839	2.60839	4.19616	5.34383	5.90047	5.34383	3.08718	4.80039	2.68901	2.68901	3.12461	4.4688	2.52686	2.52686
137.858	2.99409	4.82275	2.88212	2.88212	3.31004	4.56896	2.59284	2.59284	3.49838	4.70699	5.35714	4.70699	3.63484	4.74205	2.57191	2.57191	3.81179	4.79911	2.67266	2.67266
138.008	2.9091	4.728	2.79891	2.79891	3.10123	4.45327	2.60787	2.60787	3.96223	4.17093	4.83666	4.17093	3.26998	4.82518	2.72884	2.72884	3.48677	4.50396	2.47168	2.47168
138.158	2.87494	4.66245	2.63298	2.63298	3.26309	4.64238	2.58944	2.58944	3.74261	4.89398	5.47828	4.89398	3.15905	4.79397	2.88168	2.88168	3.19723	4.93789	2.7333	2.7333
138.308	3.06068	4.72255	2.61446	2.61446	3.09574	4.36433	2.62781	2.62781	4.45893	4.88947	5.0307	4.88947	3.14346	4.71652	2.59214	2.59214	3.08768	4.7845	2.75933	2.75933
138.458	2.91728	4.4481	2.62808	2.62808	2.81267	4.60386	2.71529	2.71529	4.11602	4.79902	5.15192	4.79902	4.00211	4.43404	2.7887	2.7887	3.08854	4.50233	2.50364	2.50364
138.608	3.82006	4.5713	2.52369	2.52369	3.33183	4.82327	2.73223	2.73223	3.43744	4.55446	5.61033	4.55446	2.97952	4.84101	2.73161	2.73161	4.04959	4.75415	2.69086	2.69086
138.758	3.05622	4.58992	2.54653	2.54653	3.12407	4.51731	2.62659	2.62659	3.79165	5.39338	5.27378	5.27378	3.11627	4.78728	2.65212	2.65212	3.33424	4.64976	2.66001	2.66001
138.908	2.9755	4.70647	2.60358	2.60358	2.99622	4.55734	2.47902	2.47902	3.49444	4.89626	6.37731	4.89626	2.99723	4.81501	2.68256	2.68256	2.94719	4.75505	2.79223	2.79223
139.058	3.21941	4.74719	2.54194	2.54194	3.09816	4.66105	2.71226	2.71226	3.60105	5.32551	5.4674	5.32551	2.92532	4.72409	2.58856	2.58856	3.09659	4.84307	2.69449	2.69449
139.208	2.92347	4.76272	2.77492	2.77492	3.32658	4.68386	2.61672	2.61672	3.15463	4.6749	6.2848	4.6749	3.38123	4.47253	2.53313	2.53313	3.40176	4.67292	2.62851	2.62851
139.358	2.99676	4.70907	2.61208	2.61208	3.01264	4.55287	2.58801	2.58801	3.37777	5.39949	6.65298	5.39949	3.08828	4.68805	2.62859	2.62859	2.91247	4.60095	2.61108	2.61108
139.508	3.37442	4.58559	2.73951	2.73951	2.8148	4.9748	2.8128	2.8128	3.89247	5.17564	4.88623	4.88623	3.09447	4.86506	2.67341	2.67341	3.13776	4.73058	2.60883	2.60883
139.658	2.91664	4.56832	2.52514	2.52514	3.26719	4.70942	2.5927	2.5927	3.07779	5.12839	5.09996	5.09996	3.13777	4.77787	2.61438	2.61438	3.38428	4.63844	2.91584	2.91584
139.808	2.84675	4.68305	2.58058	2.58058	3.84807	4.89268	2.79151	2.79151	3.97334	4.95588	5.37403	4.95588	3.60041	4.73627	2.72997	2.72997	2.7075	4.51621	2.58696	2.58696
139.958	3.0169	4.84356	2.66294	2.66294	2.89966	4.78754	2.88365	2.88365	3.27148	5.19604	5.83899	5.19604	3.56959	4.6975	2.62947	2.62947	3.05039	4.7813	2.68413	2.68413
140.108	2.90182	4.69038	2.60976	2.60976	2.88922	4.86063	2.79828	2.79828	3.39642	5.78435	5.28546	5.28546	3.1683	4.68911	2.53859	2.53859	3.34171	4.58848	2.58667	2.58667
140.258	3.27904	4.89671	2.74022	2.74022	3.02848	4.76267	2.59754	2.59754	3.94639	6.13899	5.50015	5.50015	2.99353	4.73308	2.66679	2.66679	3.39808	4.5121	2.5366	2.5366
140.408	3.2617	4.66018	2.63664	2.63664	3.01148	4.58306	2.53982	2.53982	3.78035	6.06428	5.38508	5.38508	3.54593	4.60427	2.56961	2.56961	2.90042	4.69383	2.69059	2.69059
140.558	3.06232	4.6825	2.62295	2.62295	3.0448	4.54699	2.56617	2.56617	3.49531	6.34147	4.8777	4.8777	2.89891	4.84481	2.76003	2.76003	3.11706	4.63851	2.58034	2.58034
140.708	2.92935	6.40777	5.20564	5.20564	2.96892	4.70094	2.67214	2.67214	3.74285	5.65885	5.36804	5.36804	3.00031	4.64782	2.68697	2.68697	3.19159	4.64447	2.7063	2.7063
140.858	3.17592	6.69337	5.58391	5.58391	2.78612	4.70012	2.77261	2.77261	3.51576	6.55572	6.69254	6.55572	3.06623	4.96705	2.75248	2.75248	3.26401	4.43168	2.50411	2.50411
141.008	3.39723	4.76255	2.74146	2.74146	3.46966	4.50967	2.62201	2.62201	3.49962	5.03731	4.55069	4.55069	3.69382	4.88748	2.74048	2.74048	3.21161	4.40556	2.60123	2.60123
141.158	3.00349	4.84125	2.636	2.636	3.11747	4.66843	2.5561	2.5561	2.94031	4.88095	4.46291	4.46291	3.13854	4.45669	2.52666	2.52666	2.85303	4.75926	2.61936	2.61936
141.308	2.98124	4.68055	2.62732	2.62732	3.28006	4.82925	2.80015	2.80015	2.84844	5.68211	5.33583	5.33583	3.23971	4.65005	2.72133	2.72133	2.93729	4.80123	2.61877	2.61877
141.458	2.80976	4.91081	2.77169	2.77169	3.20926	4.633	2.64883	2.64883	3.26849	5.26618	4.93114	4.93114	3.06859	4.3966	2.65696	2.65696	3.01054	4.71531	2.58734	2.58734
141.608	3.35601	4.65246	2.51221	2.51221	3.075	4.40135	2.53982	2.53982	3.6331	5.37786	5.56591	5.37786	3.47136	4.54362	2.5793	2.5793	3.00436	4.79483	2.7155	2.7155
141.758	3.17546	4.94392	2.80747	2.80747	3.69239	4.77702	2.62716	2.62716	3.54593	6.03582	5.80378	5.80378	3.65061	4.721	2.80124	2.80124	2.9899	4.83064	2.77436	2.77436
141.908	3.32276	4.78032	2.6825	2.6825	2.9331	4.8425	2.70857	2.70857	3.39953	6.45819	5.10913	5.10913	3.00933	4.78486	2.68862	2.68862	2.90114	4.8722	2.6785	2.6785
142.058	3.06603	4.75459	2.58955	2.58955	2.86261	4.7082	2.7142	2.7142	3.5265	5.48712	6.03805	5.48712	3.51167	4.63842	2.71102	2.71102	2.91741	4.68274	2.63182	2.63182
142.208	2.98822	4.83629	2.83574	2.83574	2.90988	4.8842	2.76815	2.76815	3.0348	5.92733	5.03704	5.03704	3.0246	4.99053	2.91412	2.91412	3.12591	4.73464	2.53394	2.53394
142.358	3.23478	4.72084	2.77777	2.77777	3.43043	4.56868	2.70122	2.70122	3.70267	6.79948	5.15875	5.15875	3.13526	4.71377	2.55535	2.55535	3.41471	4.79086	2.63279	2.63279
142.508	2.9662	4.83181	2.70227	2.70227	3.27083	4.71568	2.63111	2.63111	2.82417	6.17972	5.1208	5.1208	3.22088	4.75077	2.65907	2.65907	3.08049	4.50086	2.71812	2.71812
142.658	3.05551	4.76241	2.81755	2.81755	3.21415	4.62995	2.65434	2.65434	2.90823	6.0873	4.91087	4.91087	3.20966	4.84281	2.82508	2.82508	2.94582	4.47736	2.55095	2.55095
142.808	3.28029	4.76638	2.68504	2.68504	3.03463	4.69432	2.80046	2.80046	4.06381	5.15481	4.55103	4.55103	3.11333	4.79647	2.65716	2.65716	2.74841	4.7914	2.66712	2.66712
142.958	2.96674	4.85542	2.73061	2.73061	3.09901	4.45227	2.69319	2.69319	3.2508	5.60646	5.55996	5.55996	3.40926	4.74132	2.95478	2.95478	2.9457	4.52189	2.69034	2.69034
143.108	3.63809	4.70801	2.72115	2.72115	3.5709	4.53347	2.66476	2.66476	3.19307	5.6989	5.87859	5.6989	2.91802	4.50459	2.55083	2.55083	3.63433	4.54566	2.48284	2.48284
143.258	2.84736	5.06729	2.86302	2.86302	3.07934	4.79812	2.71184	2.71184	3.48391	5.13762	4.68234	4.68234	2.92782	4.81933	2.66205	2.66205	3.15816	4.47434	2.59697	2.59697
143.408	2.94517	4.57665	2.61205	2.61205	3.09303	4.52742	2.57685	2.57685	3.48402	4.75532	5.06387	4.75532	3.27542	4.68127	2.79672	2.79672	3.35125	4.63654	2.56013	2.56013
143.558	3.01438	4.71998	2.67368	2.67368	2.94908	4.6414	2.60678	2.60678	4.33213	5.62974	5.27175	5.27175	3.46593	4.70811	2.57661	2.57661	2.95656	4.53374	2.59008	2.59008
143.708	3.14124	4.42541	2.62764	2.62764	3.4169	4.72614	2.71623	2.71623	3.22528	5.25882	5.41889	5.25882	2.88458	4.77268	2.7293	2.7293	3.04473	4.62806	2.55303	2.55303
143.858	2.87445	4.67161	2.60713	2.60713	2.91267	4.5739	2.53502	2.53502	3.46431	5.42914	5.34928	5.34928	3.24182	4.5496	2.66488	2.66488	3.27725	4.96769	2.72199	2.72199
144.008	3.68124	4.66972	2.58686	2.58686	3.43996	4.40397	2.51412	2.51412	4.12679	5.8319	6.45233	5.8319	2.97102	4.60427	2.63281	2.63281	3.05963	4.68297	2.58294	2.58294
144.158	3.35453	4.78314	2.84684	2.84684	3.24322	4.37667	2.42574	2.42574	3.59422	4.66462	5.48155	4.66462	3.30047	4.42891	2.48232	2.48232	2.82726	4.8474	2.65753	2.65753
144.308	2.92271	4.78435	2.76848	2.76848	3.11698	4.58935	2.54589	2.54589	3.37255	4.9688	5.7874	4.9688	2.96588	4.62571	2.74144	2.74144	3.08304	5.02467	2.89229	2.89229
144.458	3.28914	4.32059	2.59804	2.59804	3.21932	4.44191	2.55489	2.55489	4.15633	4.53658	5.26266	4.53658	3.2503	4.66967	2.5881	2.5881	2.88575	4.88107	2.76952	2.76952
144.608	3.21824	4.58036	2.60745	2.60745	3.26195	4.68985	2.67034	2.67034	3.23794	5.35111	7.11567	5.35111	3.00888	4.34122	2.59854	2.59854	3.10889	4.54821	2.73417	2.73417
144.758	3.04082	4.77277	2.66782	2.66782	2.96933	4.64673	2.66469	2.66469	4.41251	4.75806	4.58493	4.58493	2.68978	4.64416	2.48117	2.48117	3.0575	4.30058	2.67083	2.67083
144.908	2.96782	4.65414	2.51044	2.51044	3.18473	4.70277	2.6323	2.6323	3.20417	5.51519	6.57781	5.51519	2.88786	4.16211	2.75328	2.75328	3.33261	4.85557	2.70546	2.70546
145.058	3.06525	4.71634	2.79012	2.79012	3.25868	4.551	2.68437	2.68437	3.15049	4.96259	4.99993	4.96259	2.89278	4.20945	2.88597	2.88597	2.96719	4.68927	2.58206	2.58206
145.208	3.17526	4.51476	2.50643	2.50643	2.96776	4.81419	2.68909	2.68909	3.9253	4.72241	4.54095	4.54095	3.18541	4.62292	2.61755	2.61755	3.38374	4.64507	2.57274	2.57274
145.358	3.13095	4.49966	2.75586	2.75586	2.79971	4.45584	2.81269	2.81269	3.40725	5.2514	5.21055	5.21055	3.23292	4.70139	2.595	2.595	3.23532	4.36483	2.75695	2.75695
145.508	3.07204	4.65879	2.79297	2.79297	3.12361	4.34641	2.57911	2.57911	3.47522	4.84305	5.4993	4.84305	3.20025	4.69968	2.61966	2.61966	2.89971	4.70453	2.6343	2.6343
145.658	3.03681	4.86406	2.69153	2.69153	3.20994	4.56665	2.62554	2.62554	3.13279	4.92127	5.40641	4.92127	3.14991	4.55053	2.54241	2.54241	3.23124	4.28994	2.68111	2.68111
145.808	3.01127	4.50347	2.64826	2.64826	3.00773	4.71959	2.65441	2.65441	3.07237	5.06159	5.95419	5.06159	3.2426	4.80504	2.60688	2.60688	3.25332	4.70901	2.56669	2.56669
145.958	3.2065	4.55186	2.52326	2.52326	3.05359	4.64284	2.49525	2.49525	4.0073	4.69626	5.05125	4.69626	3.21111	4.80712	2.6021	2.6021	2.91584	4.66608	2.63454	2.63454
146.108	3.07676	4.62834	2.69534	2.69534	2.96482	4.70295	2.59081	2.59081	3.11812	5.05386	4.80591	4.80591	2.99815	4.78592	2.61465	2.61465	2.80254	4.74458	2.67119	2.67119
146.258	3.25792	4.5491	2.48711	2.48711	2.84124	4.68746	2.57597	2.57597	3.23749	6.08843	7.44808	6.08843	2.97653	4.43851	2.62527	2.62527	3.07553	4.81243	2.84293	2.84293
146.408	2.88136	4.75731	2.58816	2.58816	3.54896	4.76182	2.70439	2.70439	3.86023	4.92921	6.06737	4.92921	2.97132	4.84873	2.64686	2.64686	2.9226	4.75382	2.61596	2.61596
146.558	2.87135	4.70978	2.69346	2.69346	3.18612	4.77876	2.64898	2.64898	3.21653	4.69495	5.26383	4.69495	3.11574	4.68693	2.61914	2.61914	3.42556	4.92865	2.86445	2.86445
146.708	3.16901	4.62756	2.81473	2.81473	4.08131	4.34146	2.68829	2.68829	4.20234	4.90979	6.20192	4.90979	3.13312	4.68722	2.54253	2.54253	3.16008	4.64056	2.65291	2.65291
146.858	2.95966	4.67157	2.56678	2.56678	2.84733	4.67182	2.80452	2.80452	4.41043	4.62052	4.73508	4.62052	2.85899	4.69323	2.51776	2.51776	3.20417	4.71074	2.56549	2.56549
147.008	3.02859	4.66359	2.69981	2.69981	3.12665	4.39422	2.57926	2.57926	3.26272	4.87163	5.6718	4.87163	2.88719	4.64258	2.604	2.604	3.62129	4.45023	2.52316	2.52316
147.158	3.5243	4.95017	2.82618	2.82618	3.07532	4.59683	2.53142	2.53142	3.54076	4.1424	5.21041	4.1424	3.3714	4.86918	2.8072	2.8072	3.10246	4.78232	2.65542	2.65542
147.308	3.543	4.68807	2.98689	2.98689	2.93885	4.59428	2.84129	2.84129	3.24647	6.12421	6.41485	6.12421	2.84147	4.81818	2.63431	2.63431	3.28447	4.71736	2.68831	2.68831
147.458	3.14176	4.60636	2.61675	2.61675	3.05908	4.69217	2.53914	2.53914	3.23263	6.13307	6.20689	6.13307	3.14497	4.52797	2.55147	2.55147	3.39041	4.57724	2.66127	2.66127
147.608	3.09748	4.82307	2.87825	2.87825	2.81273	4.55059	2.52105	2.52105	3.65518	5.02087	4.5331	4.5331	3.09117	4.71734	2.73688	2.73688	3.1677	4.2572	2.51255	2.51255
147.758	2.98211	4.75505	2.67565	2.67565	3.23943	4.30486	2.78348	2.78348	3.14386	6.2673	5.3739	5.3739	2.9949	4.78478	2.67018	2.67018	3.50454	4.70803	2.63579	2.63579
147.908	2.91458	4.79939	2.75276	2.75276	3.3069	4.70239	2.67721	2.67721	3.64555	5.34455	6.7774	5.34455	2.84164	5.02015	3.00153	3.00153	3.02492	4.48803	2.61803	2.61803
148.058	2.91188	4.88136	2.82246	2.82246	3.15393	4.78183	2.58882	2.58882	3.89843	4.49704	5.16108	4.49704	3.14374	4.83228	2.73328	2.73328	3.48956	4.91137	2.79138	2.79138
148.208	2.91156	4.73827	2.68009	2.68009	3.13302	4.70824	2.5835	2.5835	3.81722	5.60238	6.72715	5.60238	3.13475	4.70648	2.76231	2.76231	3.1178	4.70263	2.61343	2.61343
148.358	2.83463	4.7729	2.5394	2.5394	2.99943	4.77759	2.63811	2.63811	3.57084	5.17552	5.39482	5.17552	3.01462	4.80862	2.78869	2.78869	3.1778	4.70286	2.51812	2.51812
148.508	2.91168	4.73029	2.68116	2.68116	2.89416	4.49044	2.6721	2.6721	3.12641	5.74427	7.43634	5.74427	2.94369	4.54254	2.56016	2.56016	3.47415	4.61375	2.73406	2.73406
148.658	3.40322	4.72131	2.59818	2.59818	3.2238	4.82438	2.64224	2.64224	4.00178	4.83616	6.14871	4.83616	2.9337	4.6999	2.68531	2.68531	3.03344	4.73426	2.78134	2.78134
148.808	3.15989	4.76636	2.72292	2.72292	3.12531	4.45961	2.81848	2.81848	3.48863	5.59494	6.89972	5.59494	3.40371	4.76499	2.67171	2.67171	3.03152	4.644	2.53764	2.53764
148.958	3.10469	4.71086	2.79448	2.79448	3.54045	4.51636	2.48835	2.48835	3.20743	5.40534	6.99836	5.40534	3.17517	4.68411	2.70206	2.70206	3.12845	4.65723	2.52998	2.52998
149.108	3.01891	4.52465	2.46379	2.46379	3.00361	4.29846	2.65927	2.65927	3.7599	5.69216	7.18441	5.69216	2.88531	5.76783	4.14817	4.14817	3.17361	4.5023	2.81323	2.81323
149.258	2.87235	4.77945	2.6	2.6	3.29261	4.33306	2.67209	2.67209	3.54401	5.61178	7.08319	5.61178	2.8975	4.45283	6.25975	4.45283	3.15508	4.48738	2.70023	2.70023
149.408	2.95356	4.75473	2.6741	2.6741	2.90748	4.55041	2.48742	2.48742	3.45045	5.16655	5.32406	5.16655	3.05953	2.64967	4.51305	2.64967	3.12102	4.68783	2.64042	2.64042
149.558	3.08166	4.79518	2.72586	2.72586	3.24349	4.5305	2.60572	2.60572	3.03696	5.04651	6.49367	5.04651	3.12606	2.6089	4.70343	2.6089	3.02321	4.51777	2.54379	2.54379
149.708	3.34398	4.6781	2.68919	2.68919	2.98472	4.53381	2.64747	2.64747	3.1786	5.29055	7.03923	5.29055	3.1212	2.65196	4.72232	2.65196	2.92001	4.64889	2.74799	2.74799
149.858	3.2851	4.59528	2.65199	2.65199	2.94278	4.60895	2.53477	2.53477	3.0762	5.73976	6.18822	5.73976	2.93197	2.70454	4.71113	2.70454	2.92773	4.49365	2.67259	2.67259

## Sheet: Figure 8 (His80-H+)
	run1				run2				run3				run4				run5
time (ns)	N16-N...O-Y92	Y92-O...OE1-E230	Y92-O...OE2-E230	Y92-O...OE-E230	N16-N...O-Y92	Y92-O...OE1-E230	Y92-O...OE2-E230	Y92-O...OE-E230	N16-N...O-Y92	Y92-O...OE1-E230	Y92-O...OE2-E230	Y92-O...OE-E230	N16-N...O-Y92	Y92-O...OE1-E230	Y92-O...OE2-E230	Y92-O...OE-E230	N16-N...O-Y92	Y92-O...OE1-E230	Y92-O...OE2-E230	Y92-O...OE-E230		N16-N...O-Y92
0.0075	5.82388	2.57743	4.56635	2.57743	4.42849	2.82118	4.79517	2.82118	5.21577	2.60565	4.68584	2.60565	4.68698	2.63142	4.79212	2.63142	4.96852	2.67653	4.76196	2.67653		distance	run1	run2	run3	run4	run5	sum	%
0.1575	3.54117	2.56606	4.51708	2.56606	5.09055	2.71757	4.84376	2.71757	4.23229	2.57472	4.7022	2.57472	3.13281	2.60727	4.77067	2.60727	4.25618	2.90702	5.0239	2.90702		3.5	797	588	740	545	543	3213	64.26	closed
0.3075	3.5415	2.63285	4.48349	2.63285	3.78459	2.61483	4.81215	2.61483	3.99372	2.69444	4.87862	2.69444	4.93199	2.90655	5.07117	2.90655	3.48527	2.82685	4.67451	2.82685			203	412	260	455	457	1787	35.74	open
0.4575	3.16751	2.87516	4.99939	2.87516	4.5703	2.75377	4.62109	2.75377	4.04538	2.62406	4.7679	2.62406	5.37249	2.66755	4.81396	2.66755	3.24555	2.54303	4.65069	2.54303			1000	1000	1000	1000	1000	5000
0.6075	3.27371	2.8204	4.93217	2.8204	4.86357	2.64623	4.64771	2.64623	4.70489	3.44956	5.186	3.44956	4.84613	2.66839	4.65483	2.66839	3.52846	2.62138	4.56335	2.62138
0.7575	3.35417	2.47248	4.45627	2.47248	3.69516	2.66616	4.82102	2.66616	4.02278	2.82634	4.71333	2.82634	4.25033	2.59228	4.78204	2.59228	3.19637	4.66965	4.808	4.66965		Y92-O...OE-E230
0.9075	3.57897	2.77264	4.55599	2.77264	3.75786	2.73385	4.87885	2.73385	4.59962	2.79106	4.59054	2.79106	4.89148	2.74002	4.51062	2.74002	3.89882	5.26642	5.15615	5.15615		distance	run1	run2	run3	run4	run5	sum	%
1.0575	5.48841	2.815	4.61566	2.815	3.62395	2.78292	4.76638	2.78292	3.29811	2.73142	4.76708	2.73142	4.93973	2.85589	4.9414	2.85589	3.531	4.43997	2.73783	2.73783		3.5	853	469	331	976	635	3264	65.28	closed
1.2075	3.04165	2.65732	4.76344	2.65732	4.43586	2.68183	4.69864	2.68183	4.32227	2.78183	4.86473	2.78183	4.94328	2.6466	4.74323	2.6466	3.49167	5.08488	4.53689	4.53689			147	531	669	24	365	1736	34.72	open
1.3575	4.15575	2.60423	4.62615	2.60423	4.52078	2.69201	4.56564	2.69201	4.91608	2.53973	4.4791	2.53973	4.66137	2.64327	4.79932	2.64327	3.21626	5.30787	6.30648	5.30787			1000	1000	1000	1000	1000	5000
1.5075	3.36583	2.6803	4.54756	2.6803	3.81946	2.50663	4.53371	2.50663	4.03902	2.69062	4.81709	2.69062	3.49587	2.60769	4.76565	2.60769	2.93236	4.71198	2.95783	2.95783
1.6575	2.97052	2.89633	4.93374	2.89633	4.28276	2.72638	4.59468	2.72638	5.2395	2.6841	4.826	2.6841	5.15482	2.92286	4.47191	2.92286	3.60264	5.38189	5.17353	5.17353
1.8075	3.07241	2.52346	4.67531	2.52346	4.41023	2.85754	4.63848	2.85754	3.0022	2.6248	4.7585	2.6248	3.75614	2.62427	4.7343	2.62427	3.21567	4.45981	4.93949	4.45981
1.9575	3.23434	2.6495	4.61548	2.6495	4.71126	2.84236	4.73035	2.84236	4.92802	2.63793	4.72919	2.63793	4.8638	2.69241	4.51482	2.69241	2.94548	5.05938	6.21291	5.05938
2.1075	2.90992	2.77711	4.62356	2.77711	4.40748	2.85508	4.55757	2.85508	3.79064	2.69878	4.60936	2.69878	4.89343	2.56316	4.10815	2.56316	2.99728	5.11481	5.85767	5.11481
2.2575	3.10953	2.78211	4.61802	2.78211	4.07825	2.64198	4.6082	2.64198	3.5624	2.6163	4.59128	2.6163	5.40477	2.97442	4.37391	2.97442	3.4051	2.73623	4.87613	2.73623
2.4075	3.10314	2.76887	4.67962	2.76887	4.1235	2.64344	4.84663	2.64344	3.95453	2.89309	4.67559	2.89309	4.96364	2.99128	3.78945	2.99128	2.93086	4.76941	5.20422	4.76941
2.5575	2.995	2.75158	4.59247	2.75158	4.04271	2.84826	4.36495	2.84826	3.99123	2.77163	4.79615	2.77163	3.66149	2.82561	4.78371	2.82561	2.77389	5.20638	5.25196	5.20638
2.7075	3.12315	2.77966	4.63791	2.77966	4.45565	2.83944	4.55046	2.83944	3.46076	2.57787	4.61454	2.57787	5.52573	2.72115	3.96457	2.72115	3.80034	4.74254	2.55501	2.55501
2.8575	3.16922	2.64523	4.69925	2.64523	3.95799	2.8473	4.94862	2.8473	2.99039	2.80776	4.91017	2.80776	3.9496	2.69139	4.74311	2.69139	2.95678	4.64706	2.71118	2.71118
3.0075	3.20068	2.61099	4.59086	2.61099	4.17215	2.75503	4.71356	2.75503	3.05285	2.44807	4.55058	2.44807	3.90524	2.54373	4.71062	2.54373	2.80346	4.54783	2.78951	2.78951
3.1575	3.00605	2.59623	4.6183	2.59623	4.16427	2.57825	4.47773	2.57825	3.09796	2.73014	4.83904	2.73014	3.53758	2.71359	4.95379	2.71359	3.37803	4.29018	2.56811	2.56811
3.3075	3.51054	2.62553	4.72521	2.62553	4.40393	2.70165	4.56708	2.70165	3.32609	2.5073	4.69663	2.5073	4.16176	2.64982	4.69521	2.64982	3.15285	4.47947	2.74024	2.74024
3.4575	2.83932	2.49699	4.48276	2.49699	3.77141	2.66299	4.43645	2.66299	3.02734	2.53498	4.72145	2.53498	3.20547	2.8675	5.02243	2.8675	3.56208	4.42191	2.88877	2.88877
3.6075	3.08857	2.79865	4.81273	2.79865	4.36672	2.56317	4.42909	2.56317	3.021	2.61941	4.76838	2.61941	5.22856	2.47793	4.6479	2.47793	3.05508	4.62378	4.78543	4.62378
3.7575	3.23459	2.59971	4.62913	2.59971	3.78885	2.95312	4.69086	2.95312	2.97564	2.78848	4.72575	2.78848	4.85522	2.49462	4.50808	2.49462	3.43967	5.14995	5.11617	5.11617
3.9075	3.16488	2.67634	4.83555	2.67634	4.75501	2.54462	4.65301	2.54462	2.9917	2.59557	4.66727	2.59557	4.09628	2.67108	4.77727	2.67108	3.28647	4.46252	4.47867	4.46252
4.0575	3.28552	2.64468	4.56458	2.64468	4.14195	2.71395	4.8974	2.71395	2.769	2.59831	4.558	2.59831	3.66231	2.70698	4.82272	2.70698	4.2054	4.63542	2.72499	2.72499
4.2075	3.60255	2.73845	4.72841	2.73845	4.87023	2.64254	4.73044	2.64254	3.60892	2.63615	4.79582	2.63615	3.89483	2.60458	4.73291	2.60458	2.76366	4.66604	2.87458	2.87458
4.3575	3.0308	2.76609	5.02952	2.76609	3.86663	2.71215	4.6864	2.71215	3.0826	2.67239	4.80696	2.67239	3.41056	2.67291	4.87964	2.67291	3.27706	4.32086	2.81052	2.81052
4.5075	3.42684	2.60056	4.47983	2.60056	4.15676	2.83643	4.50561	2.83643	3.27278	2.81036	4.61554	2.81036	3.6499	2.66056	4.86679	2.66056	2.92435	4.6464	2.55125	2.55125
4.6575	3.60318	2.80626	4.77451	2.80626	4.15091	2.59434	4.57384	2.59434	2.87685	2.51706	4.49093	2.51706	4.26381	2.73704	4.87373	2.73704	3.57496	4.4398	2.69216	2.69216
4.8075	3.9005	2.59626	4.54664	2.59626	4.30337	2.60449	4.76509	2.60449	3.31824	2.69038	4.61015	2.69038	3.77856	2.94576	5.06162	2.94576	3.44576	4.4098	2.67363	2.67363
4.9575	3.12503	2.70436	4.83728	2.70436	3.65373	2.63515	4.66398	2.63515	3.03307	2.60629	4.78092	2.60629	4.661	2.64202	4.70531	2.64202	3.71889	4.31519	2.7358	2.7358
5.1075	3.35565	2.66069	4.76601	2.66069	4.53033	2.57997	4.46162	2.57997	2.84502	2.62294	4.68048	2.62294	3.56387	2.63658	4.77318	2.63658	3.25865	4.49433	2.7899	2.7899
5.2575	2.99869	2.67106	4.75869	2.67106	3.60047	2.55925	4.68806	2.55925	3.08466	2.59771	4.54235	2.59771	4.10151	2.71414	4.80092	2.71414	3.03693	4.21504	2.60967	2.60967
5.4075	3.37022	2.74892	4.85642	2.74892	4.37129	2.68858	4.75495	2.68858	2.91305	2.88205	5.0087	2.88205	3.69188	2.76864	4.88592	2.76864	2.83899	4.8543	2.59584	2.59584
5.5575	3.17678	2.83711	3.96359	2.83711	5.03882	2.84867	5.001	2.84867	3.17305	2.63435	4.69299	2.63435	3.24828	2.77153	4.97252	2.77153	2.94031	4.89868	2.77979	2.77979
5.7075	3.21038	2.73293	4.57511	2.73293	4.39296	2.72384	4.86395	2.72384	3.18691	2.56561	4.3524	2.56561	3.40249	2.68466	4.79839	2.68466	2.98892	4.43232	2.65978	2.65978
5.8575	3.40077	4.38963	5.45865	4.38963	4.68342	2.77481	4.97219	2.77481	2.93938	2.59246	4.69433	2.59246	3.50778	2.6247	4.8391	2.6247	3.46825	4.98016	2.75864	2.75864
6.0075	4.52507	3.10848	4.63868	3.10848	4.73091	2.66328	4.86056	2.66328	2.92299	2.70881	4.85541	2.70881	3.71029	2.69235	4.81112	2.69235	3.22784	4.24636	2.5442	2.5442
6.1575	3.51169	2.73312	4.2657	2.73312	4.26473	2.87003	4.67447	2.87003	3.04401	2.77541	4.91248	2.77541	3.34189	2.7674	4.80892	2.7674	3.01899	4.51545	2.92323	2.92323
6.3075	3.59335	2.7244	4.54848	2.7244	4.64964	2.76377	4.85243	2.76377	3.16509	2.77162	4.76518	2.77162	3.45121	2.63028	4.59824	2.63028	3.08675	2.76623	4.3249	2.76623
6.4575	3.50412	2.52647	4.4191	2.52647	4.83811	2.7533	3.9464	2.7533	2.97979	2.55776	4.69263	2.55776	3.71833	2.61373	4.63821	2.61373	2.94558	2.60073	4.7301	2.60073
6.6075	3.32204	2.57502	4.36907	2.57502	5.34661	4.05578	3.57755	3.57755	3.28633	2.72044	4.5575	2.72044	3.16951	2.581	4.73278	2.581	3.26488	2.64855	4.83602	2.64855
6.7575	3.82774	2.93655	4.46435	2.93655	5.28445	2.65938	4.80451	2.65938	3.02025	2.56436	4.66686	2.56436	4.32172	2.73141	4.67229	2.73141	3.04997	2.51009	4.62328	2.51009
6.9075	3.64343	2.65703	4.60411	2.65703	5.0499	2.73148	4.38495	2.73148	3.94429	2.64129	4.1961	2.64129	3.12932	2.75272	4.74795	2.75272	3.82403	2.56262	4.52495	2.56262
7.0575	3.10912	2.97401	5.02623	2.97401	3.67739	2.5824	4.54644	2.5824	3.32977	2.64663	4.72647	2.64663	3.35552	2.60748	4.55866	2.60748	3.02372	2.58148	4.69153	2.58148
7.2075	3.12024	2.94472	4.3182	2.94472	4.35076	2.66402	4.56789	2.66402	3.22197	2.55229	4.6731	2.55229	3.36387	2.80758	4.85319	2.80758	3.12763	2.58168	4.62883	2.58168
7.3575	3.1689	2.65021	4.61445	2.65021	4.68615	2.70956	4.68577	2.70956	3.38914	2.58861	4.67442	2.58861	3.39472	2.57552	4.61926	2.57552	3.0386	2.54751	4.57964	2.54751
7.5075	3.46147	2.49933	4.64088	2.49933	3.9034	2.71199	4.26144	2.71199	3.81917	2.6539	4.11756	2.6539	3.42452	2.75269	4.78381	2.75269	3.29209	2.72257	4.51661	2.72257
7.6575	3.0812	2.81284	4.86531	2.81284	4.92941	2.75312	4.84034	2.75312	3.01374	2.79648	4.46765	2.79648	3.78452	2.55369	4.7608	2.55369	3.08604	2.706	4.67775	2.706
7.8075	3.26101	2.66518	4.6572	2.66518	3.95914	2.83642	4.92577	2.83642	3.63352	2.62337	4.62327	2.62337	3.43074	2.66645	4.79669	2.66645	3.11493	2.69821	4.6352	2.69821
7.9575	3.41129	2.70709	4.6566	2.70709	4.39718	2.80714	4.73708	2.80714	3.55071	2.95784	4.91016	2.95784	4.04045	2.63898	4.61533	2.63898	2.92569	2.65306	4.80003	2.65306
8.1075	3.37186	4.21121	5.71575	4.21121	4.48467	2.68685	4.30874	2.68685	2.95905	2.63612	4.65472	2.63612	3.74135	2.79564	4.62358	2.79564	3.29874	2.74185	4.82222	2.74185
8.2575	3.48147	3.00389	5.09121	3.00389	4.51579	2.57337	4.7438	2.57337	3.1558	2.82143	4.90031	2.82143	3.48297	2.58475	4.60003	2.58475	3.19875	2.6475	4.79174	2.6475
8.4075	3.54772	3.9229	4.33449	3.9229	3.6047	2.69388	4.70415	2.69388	3.14231	2.81217	4.73043	2.81217	3.44882	2.66533	4.75102	2.66533	3.27695	2.57252	4.63864	2.57252
8.5575	3.39885	2.68661	4.46617	2.68661	3.63009	2.76414	4.60634	2.76414	3.32551	2.55866	4.60952	2.55866	3.41709	2.51832	4.52515	2.51832	3.25723	2.68064	4.84838	2.68064
8.7075	3.68238	4.17219	4.84876	4.17219	4.64841	2.59277	4.51755	2.59277	3.33532	2.76313	4.75738	2.76313	3.90396	2.84753	4.88613	2.84753	3.41145	2.50799	4.63428	2.50799
8.8575	3.60445	4.22685	4.63556	4.22685	3.93784	2.7032	4.8838	2.7032	3.41389	2.45022	4.50284	2.45022	3.51158	2.71702	4.8332	2.71702	3.21998	2.62391	4.64412	2.62391
9.0075	4.60898	3.96559	4.43253	3.96559	3.3094	2.55852	4.6832	2.55852	3.81089	2.66995	4.269	2.66995	3.48346	2.78654	4.63648	2.78654	3.12793	2.68969	4.72514	2.68969
9.1575	3.22785	2.70986	4.46933	2.70986	3.19267	2.68459	4.48595	2.68459	3.09293	2.66793	4.87653	2.66793	3.79526	2.64976	4.62312	2.64976	2.83766	2.52773	4.43607	2.52773
9.3075	3.26502	2.76452	4.88485	2.76452	3.57724	2.54606	4.57369	2.54606	2.87539	2.60165	4.70737	2.60165	4.29801	2.65439	4.50635	2.65439	3.37878	2.52522	4.53969	2.52522
9.4575	3.32603	2.63541	4.76232	2.63541	4.57249	2.63739	4.41902	2.63739	3.40251	2.59797	4.73443	2.59797	4.14563	2.61727	4.56129	2.61727	2.9202	2.53835	4.60659	2.53835
9.6075	3.20849	2.60202	4.30691	2.60202	4.31491	2.67366	4.63586	2.67366	3.56526	2.62271	4.75971	2.62271	3.1735	2.86046	4.88333	2.86046	2.98764	2.81619	4.8306	2.81619
9.7575	3.15543	3.13577	4.53571	3.13577	4.73153	2.71939	4.50863	2.71939	3.0258	2.4759	4.52914	2.4759	3.91871	2.7123	4.75239	2.7123	2.86267	2.59534	4.5994	2.59534
9.9075	3.15137	2.70354	4.676	2.70354	4.1766	2.68249	4.47974	2.68249	2.97776	2.70198	4.89158	2.70198	3.29058	2.60534	4.70479	2.60534	3.30971	2.73855	4.65115	2.73855
10.0575	2.95737	2.78212	4.57666	2.78212	4.3283	3.60087	4.8809	3.60087	3.00084	2.73037	4.95644	2.73037	3.66736	2.75643	4.79937	2.75643	3.19982	2.40844	4.44482	2.40844
10.2075	2.98974	2.63867	4.54523	2.63867	4.81069	3.96113	4.0454	3.96113	3.03774	2.59505	4.69016	2.59505	3.53909	2.74609	4.76675	2.74609	3.33401	2.82153	4.81287	2.82153
10.3575	3.02736	2.72921	4.69195	2.72921	4.02421	4.06944	4.29788	4.06944	2.82711	2.56369	4.55374	2.56369	3.02779	2.60688	4.71379	2.60688	3.18341	2.81486	4.84067	2.81486
10.5075	2.91254	2.56199	4.6309	2.56199	5.08183	3.79469	3.65183	3.65183	3.84305	2.94345	5.05211	2.94345	4.07506	2.73974	4.65542	2.73974	3.00951	2.71213	4.53073	2.71213
10.6575	3.00319	2.81753	4.97879	2.81753	4.81492	5.31618	3.90137	3.90137	3.43679	2.73382	4.66634	2.73382	3.72794	2.65766	4.59417	2.65766	3.40244	2.58877	4.7521	2.58877
10.8075	3.24192	2.59878	4.48224	2.59878	4.10049	4.90717	3.00285	3.00285	2.89367	2.56981	4.54111	2.56981	4.28527	2.65005	4.50443	2.65005	3.12364	2.72741	4.90584	2.72741
10.9575	3.02055	2.55076	4.65183	2.55076	3.72326	4.67838	2.69498	2.69498	2.8293	2.58678	4.75108	2.58678	3.23608	2.69933	4.86814	2.69933	2.99061	2.88642	4.69228	2.88642
11.1075	4.3868	2.63243	4.67786	2.63243	4.585	5.04639	2.82774	2.82774	3.05025	2.58765	4.66212	2.58765	3.77776	2.60777	4.4347	2.60777	3.27929	2.71001	4.88073	2.71001
11.2575	3.2446	2.78514	4.81615	2.78514	3.10819	4.92757	2.71612	2.71612	3.04763	2.67945	4.85853	2.67945	3.55257	2.67381	4.71483	2.67381	3.22372	2.69148	4.51178	2.69148
11.4075	3.17976	3.97797	4.89326	3.97797	4.04547	4.76199	2.73534	2.73534	2.98228	2.5506	4.55326	2.5506	3.77934	2.99601	5.14231	2.99601	3.12383	2.76544	4.8766	2.76544
11.5575	3.87458	2.68551	4.76041	2.68551	4.63177	4.71579	2.8013	2.8013	3.69651	2.56565	4.65752	2.56565	3.11045	2.64636	4.80016	2.64636	3.35487	2.74569	4.82245	2.74569
11.7075	3.11113	2.55892	4.39972	2.55892	3.63711	4.79424	2.73774	2.73774	2.92261	2.6573	4.79308	2.6573	3.7842	2.66871	4.65091	2.66871	3.29486	2.71102	4.80891	2.71102
11.8575	3.63739	4.94666	5.34976	4.94666	3.48667	4.82179	2.72791	2.72791	3.04499	2.69452	4.72752	2.69452	3.11473	2.54428	4.49567	2.54428	3.4236	2.55699	4.73425	2.55699
12.0075	3.86912	2.80122	4.77437	2.80122	4.12967	4.71879	2.66616	2.66616	3.73267	2.72393	4.90499	2.72393	3.04722	2.87763	5.04407	2.87763	3.16005	2.57082	4.59867	2.57082
12.1575	2.94714	2.99482	5.09812	2.99482	3.50015	4.80218	2.71457	2.71457	3.08444	2.56038	4.72445	2.56038	3.28796	4.78225	2.6971	2.6971	3.05383	2.75298	4.88005	2.75298
12.3075	3.36755	4.30412	5.02665	4.30412	4.53164	4.61438	2.57393	2.57393	3.68216	2.62226	4.776	2.62226	3.03864	4.92729	2.74389	2.74389	2.92565	2.75343	4.60076	2.75343
12.4575	3.3036	2.94844	4.63078	2.94844	4.90386	4.60249	2.79427	2.79427	2.70295	2.57726	4.6817	2.57726	3.26281	4.56451	2.5805	2.5805	3.13292	2.69607	4.79562	2.69607
12.6075	3.20169	2.69765	4.73941	2.69765	4.99308	4.52167	2.82345	2.82345	2.80575	2.56649	4.71529	2.56649	3.09602	4.80982	2.60579	2.60579	3.31469	2.5623	4.70047	2.5623
12.7575	3.20766	2.86785	4.85555	2.86785	3.96676	4.51016	2.62303	2.62303	2.84906	2.55585	4.59799	2.55585	3.24979	4.77311	2.80415	2.80415	3.11916	2.90149	4.75429	2.90149
12.9075	3.36526	2.56672	4.64918	2.56672	4.56309	4.20153	2.72286	2.72286	3.5946	2.60197	4.51403	2.60197	3.80645	4.58034	2.49632	2.49632	2.84935	2.66436	4.78944	2.66436
13.0575	2.96125	2.84514	4.93573	2.84514	5.04671	4.32218	2.84371	2.84371	3.07242	2.66538	4.79194	2.66538	2.9885	4.8607	2.70424	2.70424	3.4764	2.70059	4.72403	2.70059
13.2075	3.22565	2.71715	4.53444	2.71715	4.19109	4.7156	2.65367	2.65367	3.09283	2.42904	4.55005	2.42904	3.43691	4.65994	2.57094	2.57094	3.36175	2.48603	4.66348	2.48603
13.3575	3.17857	2.68411	4.65235	2.68411	4.64781	4.49968	2.63622	2.63622	4.04956	2.54414	4.64506	2.54414	5.06235	4.61772	2.645	2.645	3.3114	2.47883	4.59189	2.47883
13.5075	3.04722	2.69908	4.73251	2.69908	3.80851	4.90437	2.71384	2.71384	3.22865	2.90753	4.9633	2.90753	3.93529	4.76214	2.96233	2.96233	3.11925	2.85623	4.79067	2.85623
13.6575	3.24151	2.60125	4.62089	2.60125	4.55271	4.5113	2.53717	2.53717	3.24136	2.65251	4.81655	2.65251	3.54996	4.74267	2.56129	2.56129	3.2083	2.5755	4.66581	2.5755
13.8075	2.85402	2.82536	4.87739	2.82536	4.32189	4.44397	2.56994	2.56994	3.23607	2.94083	5.0258	2.94083	4.01801	4.74055	2.67999	2.67999	3.30467	2.64542	4.7488	2.64542
13.9575	3.20266	2.74636	4.65037	2.74636	4.66623	4.53917	2.60582	2.60582	3.68496	2.6809	4.88487	2.6809	4.29949	4.5451	2.63672	2.63672	3.46748	2.57972	4.67186	2.57972
14.1075	3.03033	2.63235	4.72142	2.63235	4.15431	4.13601	2.55909	2.55909	3.34726	2.51241	4.63464	2.51241	3.37168	4.5859	2.53652	2.53652	3.01894	2.668	4.84401	2.668
14.2575	2.87965	2.7821	4.69145	2.7821	4.19045	4.32627	2.56108	2.56108	2.99794	2.50869	4.58718	2.50869	3.4499	4.84506	2.74148	2.74148	3.28784	2.58181	4.74758	2.58181
14.4075	3.1096	2.71806	4.587	2.71806	4.89289	4.45516	2.65085	2.65085	3.0727	2.83668	4.06271	2.83668	3.41367	4.82988	2.85472	2.85472	3.19748	2.60481	4.70981	2.60481
14.5575	3.10315	2.80207	4.57847	2.80207	3.18516	4.83086	2.63659	2.63659	2.80774	2.84635	4.75248	2.84635	4.30336	4.57334	2.62665	2.62665	3.20277	2.60336	4.71235	2.60336
14.7075	3.744	2.48409	4.52751	2.48409	3.74469	4.84822	2.62855	2.62855	2.9043	2.9242	4.34156	2.9242	3.49425	4.47492	2.6224	2.6224	3.06157	2.61686	4.78244	2.61686
14.8575	3.45377	2.58465	4.53602	2.58465	3.48648	4.43545	2.65184	2.65184	3.19542	2.89743	4.05899	2.89743	4.06201	4.70583	2.65297	2.65297	3.16398	2.64897	4.80479	2.64897
15.0075	2.91959	2.58901	4.78143	2.58901	4.13472	4.6504	2.61657	2.61657	2.96187	2.89357	4.64464	2.89357	3.32619	4.62134	2.61039	2.61039	2.91774	2.58708	4.45645	2.58708
15.1575	2.90511	2.81337	4.73377	2.81337	3.72005	4.62993	2.60035	2.60035	2.93929	2.7363	4.24034	2.7363	4.53852	4.91188	2.77062	2.77062	2.91941	2.8054	4.76268	2.8054
15.3075	3.13846	4.192	5.13268	4.192	3.066	4.78368	2.65986	2.65986	3.03659	2.42466	4.19515	2.42466	4.15814	4.48826	2.56302	2.56302	3.13733	2.5703	4.66713	2.5703
15.4575	3.00949	2.98238	4.76636	2.98238	3.70866	4.57713	2.6451	2.6451	3.26343	2.70556	4.9085	2.70556	3.68131	4.74344	2.70832	2.70832	2.9864	2.77624	4.78931	2.77624
15.6075	3.0412	2.78962	4.87181	2.78962	3.09904	4.66777	2.66771	2.66771	2.9408	2.55907	4.52244	2.55907	4.25039	4.61246	2.67343	2.67343	3.03736	2.74345	4.79202	2.74345
15.7575	3.52815	2.52979	4.57211	2.52979	2.90985	4.53314	2.63091	2.63091	3.65425	2.73686	4.65032	2.73686	3.07656	4.93562	2.77572	2.77572	3.31446	2.67719	4.5123	2.67719
15.9075	3.06856	2.60171	4.59486	2.60171	4.14928	4.90004	2.73517	2.73517	3.2439	2.65623	4.39901	2.65623	3.60591	4.51303	2.61327	2.61327	3.15702	2.49772	4.60596	2.49772
16.0575	2.98179	2.93702	4.50841	2.93702	3.27568	4.56085	2.60906	2.60906	2.81796	2.6333	4.52532	2.6333	3.26994	4.85292	2.83509	2.83509	3.03771	2.53827	4.60802	2.53827
16.2075	3.58262	2.84139	4.87356	2.84139	4.95847	4.65332	2.68628	2.68628	2.84691	2.63836	4.68829	2.63836	3.64253	4.69054	2.83034	2.83034	3.20115	2.59741	4.76285	2.59741
16.3575	3.17914	2.77455	4.80136	2.77455	3.82464	4.76632	2.67609	2.67609	3.1005	2.59797	4.41675	2.59797	3.21094	4.80196	2.68275	2.68275	3.0023	2.61416	4.53279	2.61416
16.5075	3.27646	2.56437	4.70703	2.56437	3.2717	2.64383	4.73552	2.64383	3.13565	2.69847	4.42499	2.69847	3.60789	4.35552	2.70799	2.70799	3.42718	2.61685	4.49048	2.61685
16.6575	3.12891	2.78204	4.93296	2.78204	3.86999	2.61432	4.68795	2.61432	3.35839	2.66529	4.61328	2.66529	3.39324	4.78795	4.0413	4.0413	3.04564	2.65142	4.7411	2.65142
16.8075	3.14219	2.84327	4.72207	2.84327	3.12191	2.74124	4.69814	2.74124	3.25083	2.7999	5.0322	2.7999	3.63346	4.88481	2.87868	2.87868	2.9201	2.56159	4.54643	2.56159
16.9575	3.10551	2.67751	4.84068	2.67751	3.19235	2.76042	4.8247	2.76042	3.56452	2.53593	4.18022	2.53593	3.64938	4.4628	2.63193	2.63193	3.08767	2.47728	4.50204	2.47728
17.1075	3.30182	2.69651	4.66248	2.69651	3.79782	2.66994	4.72444	2.66994	2.88634	2.68122	4.60855	2.68122	3.82678	4.83686	2.86136	2.86136	3.03143	2.51237	4.65366	2.51237
17.2575	3.59459	2.7615	4.83911	2.7615	3.46028	2.58179	4.67658	2.58179	3.10318	2.63751	4.7942	2.63751	3.42129	4.89983	2.74441	2.74441	3.29223	2.57343	4.63091	2.57343
17.4075	2.884	2.63825	4.53457	2.63825	3.54332	2.64729	4.73061	2.64729	2.93715	2.66212	4.33034	2.66212	4.57869	4.56951	2.46198	2.46198	3.07678	2.56801	4.58253	2.56801
17.5575	3.3042	2.52697	4.60802	2.52697	3.18247	2.74192	4.78635	2.74192	3.27057	2.65958	4.7854	2.65958	3.19386	4.78246	2.62084	2.62084	3.32064	2.63386	4.74847	2.63386
17.7075	3.05375	2.6964	4.84613	2.6964	3.20469	2.50076	4.67137	2.50076	3.88887	4.97045	4.03979	4.03979	4.53573	4.72122	2.58854	2.58854	3.28985	2.61778	4.71221	2.61778
17.8575	3.22064	2.72843	4.77044	2.72843	4.25125	2.55747	4.5616	2.55747	3.01981	4.94566	3.0235	3.0235	4.70327	4.3309	2.79276	2.79276	2.9788	2.66371	4.75271	2.66371
18.0075	3.02034	2.74794	4.20992	2.74794	2.93894	2.53069	4.68471	2.53069	3.00175	4.85188	2.72871	2.72871	5.53294	3.58588	3.47894	3.47894	3.10228	2.93115	5.11091	2.93115
18.1575	2.98176	2.94086	4.57609	2.94086	3.07884	2.73218	4.71459	2.73218	3.31819	4.70393	2.8023	2.8023	3.83652	2.49997	4.55227	2.49997	3.12018	2.73173	4.66817	2.73173
18.3075	3.06787	2.64634	4.45842	2.64634	3.25461	2.75075	4.72152	2.75075	3.05542	4.41053	2.55813	2.55813	3.96993	2.78003	4.83858	2.78003	3.09546	2.76501	4.27298	2.76501
18.4575	3.00927	2.52652	4.59548	2.52652	4.84158	2.61002	4.53368	2.61002	3.08035	4.44374	2.65865	2.65865	4.0117	2.74468	4.71034	2.74468	3.10468	2.69463	4.85259	2.69463
18.6075	3.06824	2.72043	4.67385	2.72043	3.44366	2.82225	4.74487	2.82225	3.35253	4.72256	2.59457	2.59457	3.1625	2.71484	4.97145	2.71484	3.00202	2.59177	4.34139	2.59177
18.7575	3.33636	2.71327	4.67677	2.71327	3.89917	2.54575	4.55041	2.54575	2.79787	4.9537	2.71312	2.71312	3.68071	2.65342	4.74335	2.65342	3.45016	2.64867	4.50226	2.64867
18.9075	3.05828	2.76668	4.73719	2.76668	3.74691	2.61682	4.73413	2.61682	3.34408	4.36884	2.64596	2.64596	3.44715	2.68945	4.54165	2.68945	3.41417	2.65134	4.43621	2.65134
19.0575	3.22146	2.69258	4.65921	2.69258	3.32781	2.6519	4.64924	2.6519	3.42964	4.60581	2.67884	2.67884	3.41482	2.62688	4.74807	2.62688	3.03548	2.55977	4.61015	2.55977
19.2075	3.86677	2.87623	4.54432	2.87623	3.11236	2.84176	4.70161	2.84176	2.96883	4.66052	2.67394	2.67394	3.55742	2.69404	4.79254	2.69404	2.93218	2.57599	4.48189	2.57599
19.3575	3.31882	2.70223	4.63181	2.70223	3.17503	2.74379	4.83566	2.74379	2.98417	4.78715	2.56818	2.56818	3.13434	2.57163	4.60892	2.57163	3.08235	2.64935	4.81264	2.64935
19.5075	2.88496	2.67987	4.83679	2.67987	3.0874	2.66757	4.47642	2.66757	3.07031	4.63266	2.59353	2.59353	4.00203	2.62768	4.15272	2.62768	2.96459	2.58842	4.3838	2.58842
19.6575	2.88793	2.97841	4.88585	2.97841	4.53085	2.58726	4.5469	2.58726	3.62649	4.64923	2.65066	2.65066	3.75117	2.59932	4.55145	2.59932	3.25478	2.59153	4.69309	2.59153
19.8075	3.83414	2.6204	4.70254	2.6204	4.49651	2.81399	4.8751	2.81399	3.02628	4.74166	2.57656	2.57656	3.26077	2.594	4.7134	2.594	3.24036	2.60202	4.55294	2.60202
19.9575	3.34452	3.10212	4.37683	3.10212	3.20479	2.78111	4.84751	2.78111	3.9298	4.78401	2.696	2.696	3.36717	2.728	4.88464	2.728	3.23067	2.59767	4.60229	2.59767
20.1075	3.17381	2.59797	4.59457	2.59797	3.01863	2.58559	4.60038	2.58559	3.07322	4.78919	2.72737	2.72737	4.32217	2.80113	4.62324	2.80113	3.48657	2.49052	4.42496	2.49052
20.2575	3.25365	2.64148	4.52127	2.64148	3.51995	2.62316	4.71572	2.62316	2.79919	4.79164	2.65203	2.65203	4.90132	2.84732	4.78339	2.84732	3.26875	2.65491	4.58338	2.65491
20.4075	4.21919	2.70664	4.70507	2.70664	3.34431	2.90077	5.02216	2.90077	3.5274	4.62368	2.51176	2.51176	2.90898	2.89479	4.90053	2.89479	4.02848	2.60228	4.5882	2.60228
20.5575	3.20914	2.88029	4.85249	2.88029	3.87868	2.60474	4.75066	2.60474	3.21796	4.72557	2.52644	2.52644	3.61777	2.52024	4.66937	2.52024	3.0559	2.79295	4.84388	2.79295
20.7075	3.21155	2.59323	4.71976	2.59323	3.26472	2.65865	4.86465	2.65865	3.22864	4.81239	2.6366	2.6366	3.02525	2.68904	4.83848	2.68904	3.24655	2.66299	4.65188	2.66299
20.8575	3.24564	2.60661	4.40801	2.60661	3.90625	2.68226	4.61281	2.68226	3.00252	4.64195	2.5946	2.5946	4.45384	2.68268	4.01079	2.68268	3.06696	2.62211	4.50461	2.62211
21.0075	3.12964	2.78811	4.51447	2.78811	3.21861	2.70769	4.78817	2.70769	3.12302	4.52862	2.47897	2.47897	3.56182	2.84322	4.9832	2.84322	3.18496	2.69891	4.4463	2.69891
21.1575	3.10505	2.69918	4.43429	2.69918	4.03094	2.59094	4.83137	2.59094	2.89613	4.86179	2.77442	2.77442	3.455	2.6192	4.73718	2.6192	3.1846	2.89001	4.75232	2.89001
21.3075	3.08722	2.54685	4.44058	2.54685	3.61337	2.55095	4.70577	2.55095	3.0211	4.74879	2.71016	2.71016	4.08451	2.66605	4.68577	2.66605	3.33919	2.60507	4.70605	2.60507
21.4575	2.98484	2.73491	4.82892	2.73491	4.64921	2.63088	4.6619	2.63088	2.90158	4.75583	2.81301	2.81301	3.63197	2.56447	4.52546	2.56447	3.06695	2.70121	4.82588	2.70121
21.6075	2.84464	2.70605	4.88938	2.70605	4.6111	2.49747	4.61336	2.49747	3.10291	4.79996	2.60905	2.60905	5.28708	2.55529	4.12254	2.55529	3.11877	2.65118	4.81453	2.65118
21.7575	4.19327	3.39951	4.89999	3.39951	5.06652	2.56815	4.081	2.56815	3.5768	4.43943	2.56165	2.56165	4.56141	2.90183	4.58162	2.90183	3.28449	2.5713	4.66161	2.5713
21.9075	2.86408	4.72531	4.54769	4.54769	3.19448	2.63946	4.70284	2.63946	3.31103	4.73063	2.60272	2.60272	4.0749	2.69938	4.50125	2.69938	3.11653	2.58983	4.50115	2.58983
22.0575	2.798	2.67542	4.70286	2.67542	4.12995	2.78042	4.65573	2.78042	2.92696	4.58072	2.64838	2.64838	4.06091	2.97494	4.6488	2.97494	3.29764	2.60753	4.71899	2.60753
22.2075	2.91141	2.73182	4.61086	2.73182	3.83398	4.57846	2.73532	2.73532	4.11305	4.9893	2.8084	2.8084	4.11454	2.69832	3.98529	2.69832	2.9194	2.70289	4.59046	2.70289
22.3575	2.70918	2.7488	4.73583	2.7488	4.05994	4.56697	2.74692	2.74692	3.34142	4.68368	2.74274	2.74274	3.63658	2.65478	4.70127	2.65478	3.26945	2.69374	4.90607	2.69374
22.5075	2.97377	2.83806	4.81859	2.83806	3.23686	4.79735	2.71277	2.71277	3.04545	4.61211	2.56166	2.56166	3.90484	2.67747	4.84191	2.67747	3.67919	2.59841	4.85264	2.59841
22.6575	2.83925	2.58136	4.63315	2.58136	2.98402	4.62748	2.62168	2.62168	3.51094	4.49955	2.58352	2.58352	4.22148	2.74312	4.54219	2.74312	3.58915	2.72285	4.64796	2.72285
22.8075	3.28292	2.77775	4.42004	2.77775	3.53981	5.03199	2.81379	2.81379	3.11341	4.57635	2.57479	2.57479	3.51417	3.02362	5.1778	3.02362	3.14641	2.69344	4.80104	2.69344
22.9575	3.30767	2.66356	4.60238	2.66356	4.41905	4.76916	2.84177	2.84177	3.02588	4.61568	2.55615	2.55615	3.13768	3.04454	4.98714	3.04454	3.49033	2.65847	4.81174	2.65847
23.1075	3.06683	2.58107	4.6611	2.58107	3.56692	4.6697	2.64694	2.64694	3.39948	4.9071	2.75357	2.75357	3.48628	2.65965	4.89638	2.65965	3.34788	2.49076	4.63076	2.49076
23.2575	3.23566	2.71283	4.73451	2.71283	2.90528	4.60912	2.51058	2.51058	3.01735	4.69563	2.50117	2.50117	2.99356	2.58196	4.4235	2.58196	2.86525	2.72469	4.80751	2.72469
23.4075	3.05505	2.93281	4.83021	2.93281	3.82324	4.6468	2.63671	2.63671	2.98107	4.86101	2.59955	2.59955	3.11141	2.6386	4.7335	2.6386	3.40642	2.86829	4.85504	2.86829
23.5575	3.01142	2.90389	4.41304	2.90389	3.44463	4.81958	2.66684	2.66684	3.17999	4.77795	2.68468	2.68468	3.11713	2.65999	4.76954	2.65999	3.22678	2.73104	4.5314	2.73104
23.7075	2.75551	2.56987	4.67446	2.56987	4.08328	4.77754	2.68655	2.68655	3.10289	4.79664	2.74348	2.74348	3.22509	2.57467	4.7294	2.57467	3.21113	2.71719	4.79725	2.71719
23.8575	3.13449	2.96861	4.84122	2.96861	3.1641	5.03874	3.03058	3.03058	3.19192	4.59803	2.86507	2.86507	3.49057	2.99123	5.09332	2.99123	3.47038	2.61895	4.64913	2.61895
24.0075	2.84721	2.68651	4.62612	2.68651	3.11318	4.83072	2.64529	2.64529	3.46699	4.73607	2.7491	2.7491	3.42772	2.63324	4.69695	2.63324	3.23634	2.81028	4.86919	2.81028
24.1575	3.32039	2.92998	4.31648	2.92998	4.34379	4.60705	2.58929	2.58929	3.04687	4.89287	2.71778	2.71778	3.11391	2.69158	4.71588	2.69158	3.209	2.63138	4.6108	2.63138
24.3075	3.15528	2.6917	4.10836	2.6917	3.33938	4.54863	2.47968	2.47968	2.87425	4.65474	2.58111	2.58111	3.55805	2.79533	4.55977	2.79533	3.36565	2.65139	4.73882	2.65139
24.4575	2.96901	4.09287	5.05928	4.09287	3.49914	4.63118	2.641	2.641	3.61489	4.82894	2.62259	2.62259	3.43702	2.513	4.514	2.513	3.35414	2.52276	4.64825	2.52276
24.6075	2.98445	4.30245	5.30752	4.30245	3.41002	4.5467	2.47129	2.47129	3.51239	4.83912	2.71882	2.71882	3.35589	2.62626	4.81438	2.62626	3.35353	2.73005	4.41889	2.73005
24.7575	2.95378	2.51317	4.52196	2.51317	3.00829	4.62418	2.58648	2.58648	3.23097	4.70158	2.58645	2.58645	3.64095	2.70531	4.45799	2.70531	3.54906	2.64021	4.75557	2.64021
24.9075	3.35595	2.6506	4.80421	2.6506	3.09603	4.70202	2.65817	2.65817	2.94766	4.80541	2.61962	2.61962	3.23251	2.68252	4.86179	2.68252	2.8065	3.01754	4.56924	3.01754
25.0575	3.26087	2.60895	4.76017	2.60895	3.2853	4.51742	2.60319	2.60319	3.92116	4.58669	2.58167	2.58167	4.44704	2.61475	4.37863	2.61475	3.56656	2.62789	4.64907	2.62789
25.2075	3.44222	4.24637	4.71461	4.24637	3.08854	4.8103	2.61306	2.61306	3.25918	4.72561	2.65808	2.65808	3.76673	2.65537	4.59022	2.65537	2.83737	2.62166	4.74816	2.62166
25.3575	2.99094	2.61537	4.76301	2.61537	3.09159	4.89626	2.86726	2.86726	3.1812	4.49927	2.76653	2.76653	3.08018	2.61688	4.80242	2.61688	3.27025	2.78662	4.85251	2.78662
25.5075	3.35128	3.98657	5.03093	3.98657	3.6498	4.80711	2.57931	2.57931	2.90342	4.6246	2.5675	2.5675	3.69479	2.6024	4.7036	2.6024	2.96937	2.58847	4.68133	2.58847
25.6575	3.01999	4.34796	4.53027	4.34796	5.39793	4.65667	2.74683	2.74683	3.17496	4.76869	2.69664	2.69664	3.09865	2.52747	4.67598	2.52747	3.34681	2.63741	4.49725	2.63741
25.8075	4.0957	2.62795	4.22	2.62795	3.0774	4.8184	2.79479	2.79479	3.21857	4.73378	2.78707	2.78707	2.97058	2.86046	4.62291	2.86046	3.09095	2.74577	4.92606	2.74577
25.9575	3.32844	2.65063	4.68363	2.65063	4.8443	4.47667	2.69753	2.69753	3.24918	4.48329	2.61569	2.61569	3.07741	2.52206	4.62864	2.52206	3.61165	2.82307	4.8298	2.82307
26.1075	3.00739	2.68233	4.72912	2.68233	4.71453	4.61351	2.65901	2.65901	3.13327	4.3876	2.56622	2.56622	3.05739	2.68969	4.64607	2.68969	2.98583	2.75974	4.72836	2.75974
26.2575	3.94927	4.44126	4.7356	4.44126	3.19099	4.73596	2.56607	2.56607	3.21562	4.70539	2.83981	2.83981	3.13038	2.59461	4.75576	2.59461	2.87711	2.75244	4.88718	2.75244
26.4075	3.04752	2.72104	4.51821	2.72104	3.33505	4.73112	2.63035	2.63035	3.07561	4.27373	2.63061	2.63061	2.94747	2.71911	4.5755	2.71911	3.30901	2.65268	4.45468	2.65268
26.5575	3.16871	4.13242	4.95927	4.13242	5.22291	4.85788	2.84846	2.84846	3.20925	4.89613	2.67683	2.67683	3.28299	2.57419	4.57468	2.57419	2.92075	2.69279	4.87975	2.69279
26.7075	3.34243	3.5867	4.22931	3.5867	5.26664	4.82414	2.67459	2.67459	2.84335	4.7636	2.60605	2.60605	3.11402	2.6377	4.69757	2.6377	3.03041	2.53449	4.64369	2.53449
26.8575	3.9474	3.55608	4.13979	3.55608	5.18799	2.72854	4.8189	2.72854	3.1818	4.80132	2.65077	2.65077	3.98634	2.79284	4.88728	2.79284	3.00525	2.63284	4.68379	2.63284
27.0075	3.35523	3.93727	4.75253	3.93727	4.25635	2.7192	4.65209	2.7192	3.39018	5.95763	4.94834	4.94834	2.94422	2.60721	4.6609	2.60721	3.17794	2.86622	4.67779	2.86622
27.1575	3.19787	2.60945	4.78632	2.60945	3.19525	2.63869	4.69898	2.63869	3.80909	2.69298	4.82763	2.69298	3.09643	2.58423	4.68255	2.58423	2.98945	2.69805	4.71864	2.69805
27.3075	3.46808	2.79056	4.71118	2.79056	3.14139	2.68148	4.75797	2.68148	3.60781	2.46916	4.6074	2.46916	2.85372	2.69098	4.85233	2.69098	4.60298	2.71045	4.73031	2.71045
27.4575	3.55598	2.80594	4.8769	2.80594	4.62136	2.53589	4.55949	2.53589	2.75935	2.66768	4.82813	2.66768	3.13643	2.80435	4.91095	2.80435	3.3361	2.63414	4.78583	2.63414
27.6075	3.5225	4.71254	4.84142	4.71254	3.44089	2.69696	4.79082	2.69696	3.49282	2.79592	4.7719	2.79592	3.59252	2.69427	4.75446	2.69427	3.45749	2.85392	4.93428	2.85392
27.7575	3.41265	2.63146	4.71986	2.63146	4.88233	2.63318	4.5255	2.63318	3.44624	2.54286	4.53101	2.54286	3.53556	2.42284	4.60469	2.42284	3.27742	2.74928	4.94686	2.74928
27.9075	3.03496	4.31246	5.0768	4.31246	5.06238	2.66325	4.92424	2.66325	3.27492	2.77618	4.66887	2.77618	2.95926	2.78003	4.83894	2.78003	3.08475	2.61028	4.754	2.61028
28.0575	3.1099	4.46299	4.54389	4.46299	4.9941	2.52182	4.49507	2.52182	3.11048	2.73943	4.62891	2.73943	3.30597	2.59922	4.55589	2.59922	3.57536	2.6085	4.80982	2.6085
28.2075	3.13294	4.55077	5.09681	4.55077	4.7806	2.81008	4.8536	2.81008	3.22136	2.76028	4.8389	2.76028	3.04863	2.67973	4.68965	2.67973	3.56228	2.56752	4.67155	2.56752
28.3575	3.54558	3.97531	5.2467	3.97531	5.01317	2.71905	4.46782	2.71905	3.20643	2.90703	5.05828	2.90703	3.42197	2.67636	4.77237	2.67636	3.68856	2.79853	4.90242	2.79853
28.5075	3.62023	2.64076	4.70453	2.64076	5.10431	2.66912	4.69281	2.66912	3.21371	2.52346	4.51308	2.52346	3.2384	2.92673	4.99847	2.92673	4.58342	2.6421	4.64692	2.6421
28.6575	3.08968	2.71174	4.83811	2.71174	4.28749	2.6844	4.68206	2.6844	2.93215	2.59648	4.57138	2.59648	3.11643	2.65884	4.82389	2.65884	3.3804	2.54456	4.74613	2.54456
28.8075	3.27966	2.57979	4.53004	2.57979	3.6937	2.86515	4.83513	2.86515	4.59044	2.57806	4.48206	2.57806	3.46215	2.60018	4.69101	2.60018	3.30538	2.68056	4.83632	2.68056
28.9575	3.56342	4.16567	4.67184	4.16567	5.60918	2.65213	4.58079	2.65213	7.9849	2.83397	4.78972	2.83397	3.0204	2.58459	4.65817	2.58459	2.97717	2.50985	4.42914	2.50985
29.1075	3.26603	4.23123	4.92329	4.23123	5.28064	2.68627	4.69529	2.68627	5.09885	3.03004	4.28755	3.03004	2.7763	2.57904	4.58669	2.57904	3.5172	2.91918	4.71395	2.91918
29.2575	3.09003	2.73834	4.79808	2.73834	2.98588	2.70918	4.8209	2.70918	3.22544	2.60302	4.63815	2.60302	3.10716	2.62591	4.6182	2.62591	3.12124	2.62166	4.71386	2.62166
29.4075	3.22757	2.92609	4.84811	2.92609	3.48682	2.6493	4.70166	2.6493	2.84559	2.53329	4.59539	2.53329	3.38993	2.4921	4.53506	2.4921	3.25079	2.64292	4.60194	2.64292
29.5575	3.44632	2.82811	4.8505	2.82811	3.65098	2.6048	4.64109	2.6048	2.98752	2.82469	4.86119	2.82469	3.45291	2.55809	4.47033	2.55809	3.78602	2.97061	4.58626	2.97061
29.7075	3.15754	2.76044	4.90442	2.76044	4.17554	2.67474	4.77122	2.67474	3.03393	2.58621	4.58694	2.58621	3.27855	2.83064	4.75941	2.83064	4.24776	2.68196	4.85909	2.68196
29.8575	3.06313	2.63887	4.81093	2.63887	3.3625	2.67891	4.51966	2.67891	3.0636	2.77564	4.74799	2.77564	2.88898	2.68409	4.70601	2.68409	3.62275	2.785	4.89725	2.785
30.0075	3.33823	2.62181	4.81715	2.62181	4.64073	2.74502	3.96454	2.74502	3.11788	2.602	4.03958	2.602	3.02037	2.65507	4.6225	2.65507	4.29931	2.71281	4.7232	2.71281
30.1575	2.93576	2.47264	4.48015	2.47264	3.28867	2.72114	4.74515	2.72114	3.12332	2.51737	4.11828	2.51737	3.14936	2.78233	4.79386	2.78233	3.29538	2.72618	4.83816	2.72618
30.3075	2.95462	2.70877	4.73522	2.70877	3.28179	2.63977	4.73159	2.63977	3.12052	2.57546	4.32672	2.57546	2.94281	2.94544	4.83232	2.94544	3.57358	2.95846	5.09574	2.95846
30.4575	3.11686	2.76234	4.51791	2.76234	3.29938	2.57599	4.65515	2.57599	3.72537	2.56649	4.28488	2.56649	2.90516	2.57046	4.70817	2.57046	4.17465	2.68183	4.8026	2.68183
30.6075	2.79369	3.04857	4.90828	3.04857	4.9924	2.61818	4.25133	2.61818	3.36342	2.93413	4.5846	2.93413	3.08187	2.51856	4.57181	2.51856	3.07738	2.67876	4.8731	2.67876
30.7575	2.99401	2.71276	4.64732	2.71276	4.85405	2.64542	4.54237	2.64542	3.15327	2.77665	4.94707	2.77665	2.94032	2.52933	4.53273	2.52933	3.34129	2.65843	4.85313	2.65843
30.9075	3.10423	2.53379	4.64672	2.53379	3.75402	2.54978	4.6023	2.54978	4.17431	2.75974	4.88434	2.75974	2.906	2.67139	4.66287	2.67139	3.7708	2.67618	4.86267	2.67618
31.0575	3.11147	4.47992	4.9327	4.47992	3.45285	2.59693	4.20862	2.59693	3.33944	2.63252	4.71707	2.63252	3.57925	2.69983	4.83686	2.69983	3.36718	2.86342	4.90984	2.86342
31.2075	3.26894	2.57067	4.80808	2.57067	3.09352	2.68204	4.51187	2.68204	3.28285	2.72849	4.83666	2.72849	3.04309	2.6197	4.48302	2.6197	3.99699	2.8954	4.64349	2.8954
31.3575	3.30504	4.28571	4.92681	4.28571	3.31631	2.56064	4.66814	2.56064	4.66634	2.63263	4.64414	2.63263	3.11297	2.594	4.77648	2.594	3.1626	2.79356	4.91197	2.79356
31.5075	3.0759	4.26021	4.87041	4.26021	3.16299	2.55528	4.71018	2.55528	6.03976	2.56689	4.52973	2.56689	3.36771	2.57105	4.62441	2.57105	4.29779	2.52326	4.56205	2.52326
31.6575	3.54372	2.77811	4.70205	2.77811	2.97564	2.56433	4.66314	2.56433	4.45162	2.48076	4.48917	2.48076	3.16543	2.66359	4.79506	2.66359	3.76382	2.71348	4.92878	2.71348
31.8075	2.97984	2.71098	4.69716	2.71098	4.6565	2.59184	4.77207	2.59184	2.8734	2.79234	4.88312	2.79234	2.93069	2.5549	4.65025	2.5549	3.06168	2.73937	4.92915	2.73937
31.9575	3.05371	2.56695	4.3543	2.56695	3.0342	2.75136	4.40329	2.75136	3.13606	2.63242	4.64857	2.63242	3.27072	2.69051	4.70796	2.69051	3.81461	2.74884	4.16564	2.74884
32.1075	3.32388	2.64019	4.81705	2.64019	3.66971	2.87444	4.91668	2.87444	3.68118	2.54939	4.59574	2.54939	3.42478	2.76751	4.82216	2.76751	3.68588	2.79907	4.88553	2.79907
32.2575	2.94728	2.53227	4.6024	2.53227	2.82224	2.6142	4.64563	2.6142	3.50174	2.66653	4.61977	2.66653	3.9233	2.63138	4.6391	2.63138	5.62215	2.71943	4.71125	2.71943
32.4075	3.12965	4.31272	4.91465	4.31272	3.75939	2.71781	4.78253	2.71781	3.13217	2.53131	4.60437	2.53131	3.30594	2.68915	4.64552	2.68915	3.54086	2.57664	4.51356	2.57664
32.5575	3.22319	4.62026	5.21002	4.62026	3.2712	2.72064	4.82045	2.72064	3.01606	2.68002	4.70117	2.68002	2.92425	3.04883	5.19716	3.04883	3.22105	2.68359	4.82323	2.68359
32.7075	3.21711	2.61441	4.82934	2.61441	4.17581	2.69724	4.57884	2.69724	2.88464	2.58327	4.42381	2.58327	2.85336	2.47691	4.62262	2.47691	3.61098	2.52969	4.59181	2.52969
32.8575	3.25922	2.61959	4.49185	2.61959	3.46792	2.66836	4.87668	2.66836	3.12129	2.53239	4.39927	2.53239	3.50985	2.7847	4.88176	2.7847	3.40669	2.69593	4.71284	2.69593
33.0075	3.11258	2.84197	4.64635	2.84197	3.05089	2.62816	4.5905	2.62816	2.91395	2.58312	4.58108	2.58312	3.21552	2.57252	4.62181	2.57252	3.89868	2.94866	4.88369	2.94866
33.1575	3.30872	2.59542	4.53648	2.59542	4.90578	2.57848	4.48473	2.57848	3.04628	2.60836	4.74892	2.60836	2.92564	2.70917	4.79397	2.70917	3.98338	2.72019	4.58479	2.72019
33.3075	2.94309	2.59868	4.64242	2.59868	3.6929	2.63148	4.46446	2.63148	3.34379	2.63859	4.6702	2.63859	3.47037	2.85672	4.77639	2.85672	3.55244	2.68784	4.82606	2.68784
33.4575	3.06786	2.57503	4.76068	2.57503	3.45749	2.5041	4.52249	2.5041	3.28978	2.92284	4.50855	2.92284	3.21822	2.68187	4.87609	2.68187	3.62558	2.78058	4.7754	2.78058
33.6075	3.16355	2.63064	4.6944	2.63064	3.42605	2.5863	4.4173	2.5863	3.5036	2.70429	4.63852	2.70429	3.35651	2.64669	4.75617	2.64669	3.80887	2.64575	4.77227	2.64575
33.7575	3.3408	4.63005	5.00501	4.63005	3.5094	2.56771	4.53987	2.56771	2.93418	2.55451	4.65758	2.55451	4.33492	2.78208	4.4407	2.78208	3.81156	2.79366	4.68848	2.79366
33.9075	3.21385	2.70763	4.76283	2.70763	3.12333	2.62774	4.6569	2.62774	2.9929	2.75357	4.72919	2.75357	2.92143	2.65092	4.73099	2.65092	3.62968	2.85455	4.92779	2.85455
34.0575	3.07857	2.66476	4.63317	2.66476	4.01172	2.64919	4.64938	2.64919	3.20307	2.67584	4.41168	2.67584	3.4966	2.68559	4.72139	2.68559	3.62474	2.99326	4.81493	2.99326
34.2075	3.13908	2.60705	4.60006	2.60705	3.16207	2.77183	4.70605	2.77183	3.02288	2.75143	4.76329	2.75143	3.38316	2.8264	4.75536	2.8264	3.53759	2.57112	4.47376	2.57112
34.3575	3.56129	2.60513	4.69559	2.60513	3.30911	2.5944	4.716	2.5944	3.18612	2.96572	5.13298	2.96572	3.24971	2.59961	4.599	2.59961	3.15258	2.6722	4.84044	2.6722
34.5075	3.37534	2.61997	4.59106	2.61997	3.5439	2.87194	4.91135	2.87194	2.89549	2.55348	4.63638	2.55348	3.3137	2.99281	4.64591	2.99281	3.43587	2.63203	4.65693	2.63203
34.6575	3.54513	2.59464	4.64406	2.59464	4.99554	2.62791	4.73541	2.62791	3.32737	2.56352	4.69136	2.56352	3.09262	2.66983	4.70716	2.66983	3.61969	2.68536	4.7609	2.68536
34.8075	3.23307	2.67614	4.36638	2.67614	4.99046	2.60185	4.81108	2.60185	3.59498	2.82039	4.79195	2.82039	3.03477	2.65296	4.72045	2.65296	3.60151	2.71139	4.84727	2.71139
34.9575	3.37854	2.56011	4.48563	2.56011	3.47428	2.56883	4.66566	2.56883	4.29241	2.66603	4.5661	2.66603	2.88429	2.56459	4.77564	2.56459	4.04922	2.74621	4.71286	2.74621
35.1075	3.14696	2.91482	4.78897	2.91482	3.35576	2.8044	4.86486	2.8044	3.77371	2.61951	4.61121	2.61951	2.74766	2.63709	4.66111	2.63709	3.50721	2.55825	4.40652	2.55825
35.2575	3.00373	2.58471	4.53626	2.58471	2.9724	2.67189	4.83624	2.67189	3.4201	2.86362	4.96552	2.86362	3.27881	2.62301	4.60191	2.62301	3.90834	2.93089	4.656	2.93089
35.4075	2.95055	2.61482	4.75895	2.61482	2.88971	2.62972	4.65427	2.62972	3.93932	2.66874	4.85645	2.66874	5.24802	2.89636	4.93774	2.89636	4.64757	2.86467	5.00432	2.86467
35.5575	3.61355	2.59924	4.4947	2.59924	2.98323	2.74804	4.72203	2.74804	2.94461	6.36158	4.60656	4.60656	3.72474	2.65102	4.58896	2.65102	3.29518	2.83202	4.98371	2.83202
35.7075	3.34035	2.67073	4.58999	2.67073	2.85407	2.72302	4.74385	2.72302	3.27633	4.71711	5.48306	4.71711	3.12401	2.52739	4.63834	2.52739	4.38667	2.68956	4.78645	2.68956
35.8575	3.26788	2.65115	4.72428	2.65115	3.22183	2.64309	4.62527	2.64309	3.13813	5.04712	2.91912	2.91912	3.10425	4.6344	2.54759	2.54759	3.55634	2.67992	4.80973	2.67992
36.0075	3.21405	2.59957	4.68387	2.59957	3.15331	2.54398	4.4873	2.54398	3.30366	4.6065	2.57539	2.57539	3.30433	4.88421	2.67796	2.67796	3.83363	2.72575	4.80393	2.72575
36.1575	3.25562	2.91025	4.61343	2.91025	3.64907	2.81641	4.70954	2.81641	2.8643	4.78588	2.67326	2.67326	4.00913	4.79999	2.68024	2.68024	3.19288	2.74078	4.84611	2.74078
36.3075	2.97717	2.67576	4.81485	2.67576	3.7372	2.81249	4.85026	2.81249	2.83014	5.00542	2.81399	2.81399	3.90873	4.61725	2.49707	2.49707	3.26619	2.78397	4.96401	2.78397
36.4575	2.92386	2.66907	4.8184	2.66907	3.11173	2.8575	4.70981	2.8575	3.27558	4.69454	2.56395	2.56395	2.90356	4.74057	2.69972	2.69972	3.49019	2.5728	4.61648	2.5728
36.6075	3.19923	2.5051	4.59539	2.5051	3.77881	2.74289	4.84654	2.74289	3.42287	4.6625	2.63719	2.63719	3.25448	4.32508	2.52221	2.52221	3.80334	2.56429	4.66192	2.56429
36.7575	3.85066	2.70973	4.66891	2.70973	3.1139	2.56413	4.75397	2.56413	4.4094	4.84691	2.77823	2.77823	3.52904	4.765	2.63784	2.63784	3.44428	2.74738	4.90679	2.74738
36.9075	3.8192	2.63375	4.61494	2.63375	3.35329	2.54399	4.69636	2.54399	3.28677	5.57232	3.43829	3.43829	3.22492	4.54706	2.54997	2.54997	4.06155	2.9129	4.9904	2.9129
37.0575	2.97359	2.55666	4.72653	2.55666	3.26732	2.44278	4.62188	2.44278	2.97209	4.92663	2.75143	2.75143	3.02784	4.75955	2.61063	2.61063	4.35161	2.74596	4.76399	2.74596
37.2075	3.16904	2.62526	4.57057	2.62526	3.56358	2.76289	4.90465	2.76289	3.5207	4.53605	2.84765	2.84765	4.13397	4.57557	2.68167	2.68167	4.02597	2.72125	4.71846	2.72125
37.3575	4.3766	3.74101	4.41239	3.74101	4.10623	2.51275	4.45737	2.51275	3.16391	4.69422	2.58092	2.58092	3.4167	4.56283	2.50529	2.50529	4.37812	2.86002	4.76147	2.86002
37.5075	3.14751	4.44333	4.60714	4.44333	4.58965	2.6503	4.82006	2.6503	3.14583	6.20674	4.81268	4.81268	3.30182	4.67841	2.71362	2.71362	3.18882	2.48896	4.52387	2.48896
37.6575	3.51234	4.15236	5.56741	4.15236	3.86013	2.70698	4.58419	2.70698	3.25064	2.61665	4.86744	2.61665	3.41309	4.77743	2.6422	2.6422	4.89959	2.67959	4.68737	2.67959
37.8075	3.60409	2.70308	4.76928	2.70308	4.06591	2.58092	4.72766	2.58092	3.0342	2.83226	4.83171	2.83226	3.2828	4.74756	2.61895	2.61895	4.4191	2.66583	4.60126	2.66583
37.9575	3.33342	2.74341	4.84314	2.74341	3.07357	2.57002	4.72197	2.57002	2.92838	2.67916	4.84638	2.67916	3.10157	4.59219	2.57971	2.57971	2.95234	4.49217	6.55799	4.49217
38.1075	3.32905	4.03867	4.81635	4.03867	4.6016	2.82626	4.79332	2.82626	3.11527	2.60842	4.75157	2.60842	2.94188	4.70668	2.52462	2.52462	4.28977	2.72296	4.73308	2.72296
38.2575	3.21676	4.4147	5.03356	4.4147	4.41497	2.60968	4.52914	2.60968	3.20155	5.64082	5.11194	5.11194	3.46148	4.8344	2.68392	2.68392	3.31588	2.47136	4.53392	2.47136
38.4075	2.83554	2.63876	4.70407	2.63876	3.70297	2.57046	4.67637	2.57046	3.79895	4.82233	5.46475	4.82233	3.52422	4.55388	2.58309	2.58309	3.41582	2.85838	4.73683	2.85838
38.5575	3.20781	2.7452	4.27001	2.7452	3.48496	2.58365	4.63573	2.58365	2.917	5.09567	6.02595	5.09567	3.37232	4.72517	2.55638	2.55638	3.5269	2.65072	4.83138	2.65072
38.7075	2.79092	2.74378	4.46563	2.74378	2.99312	2.83412	4.95449	2.83412	3.77415	4.68584	2.78569	2.78569	5.23235	4.74428	2.71797	2.71797	3.47178	2.63328	4.78882	2.63328
38.8575	3.54304	2.68755	4.62791	2.68755	4.00774	2.84307	4.88931	2.84307	3.0841	4.53273	2.52674	2.52674	2.93106	4.62577	2.72226	2.72226	4.04756	2.62975	4.57684	2.62975
39.0075	3.07032	2.57839	4.6053	2.57839	3.9357	2.6518	4.66081	2.6518	3.03186	4.65074	2.57465	2.57465	3.30457	4.62849	2.66559	2.66559	3.75866	2.99415	4.61505	2.99415
39.1575	3.19681	2.61369	4.47236	2.61369	4.4616	4.6314	2.57207	2.57207	3.23064	4.9003	2.72848	2.72848	3.11263	4.49704	2.57747	2.57747	3.70703	2.49889	4.65704	2.49889
39.3075	3.03666	2.94405	4.8762	2.94405	4.66727	4.79031	2.77521	2.77521	3.85697	4.66025	2.67985	2.67985	3.42381	4.56149	2.58109	2.58109	2.8266	2.62093	4.77938	2.62093
39.4575	3.35064	2.40966	4.53267	2.40966	3.34153	4.81669	2.69168	2.69168	2.99234	5.05332	5.23701	5.05332	3.12217	4.55371	2.6312	2.6312	3.5064	2.72333	4.77052	2.72333
39.6075	3.02153	3.00777	4.81136	3.00777	4.19338	4.65035	2.66654	2.66654	3.2744	4.96431	2.93786	2.93786	3.0832	4.48529	2.53212	2.53212	5.84875	2.58063	4.5933	2.58063
39.7575	3.01111	2.69405	4.59087	2.69405	4.86103	4.60098	2.63863	2.63863	3.39718	4.56201	2.6236	2.6236	3.08983	4.49191	2.55601	2.55601	2.89396	2.5771	4.77479	2.5771
39.9075	3.28219	2.55872	4.5644	2.55872	3.83554	4.81618	2.76576	2.76576	3.32562	5.03628	2.86777	2.86777	3.60779	4.6211	2.70549	2.70549	4.20815	2.7556	4.85704	2.7556
40.0575	3.39684	2.87762	4.81902	2.87762	3.97974	4.14719	2.6914	2.6914	3.29004	4.89438	2.72491	2.72491	3.51948	4.37323	2.52661	2.52661	5.9035	2.57836	4.68773	2.57836
40.2075	3.20168	2.75165	4.52293	2.75165	3.77157	4.73447	2.54858	2.54858	3.09266	4.99681	2.99537	2.99537	3.01091	4.52998	2.64709	2.64709	3.64827	2.59673	4.81269	2.59673
40.3575	3.76808	2.5344	4.48061	2.5344	3.10089	4.84741	2.81358	2.81358	4.67226	4.87381	2.75971	2.75971	3.03916	4.84584	2.79056	2.79056	3.40299	2.63879	4.81078	2.63879
40.5075	3.35386	2.61838	4.16951	2.61838	3.10096	4.50903	2.48905	2.48905	3.56409	4.67251	2.56797	2.56797	3.58613	4.74153	2.62425	2.62425	4.04951	2.73595	4.83433	2.73595
40.6575	3.33955	2.71635	4.64711	2.71635	4.72473	4.46511	2.66428	2.66428	4.77953	4.85108	2.77232	2.77232	3.29389	2.75819	4.69381	2.75819	4.25592	2.51663	4.73906	2.51663
40.8075	3.40519	2.66114	4.61666	2.66114	4.05102	4.85631	2.7889	2.7889	2.8938	4.85143	2.79483	2.79483	3.20446	2.65439	4.71894	2.65439	5.70798	2.74693	4.73153	2.74693
40.9575	3.06901	2.69539	4.85802	2.69539	2.98957	4.74356	2.64128	2.64128	3.3137	5.27185	5.13522	5.13522	3.67592	2.75243	4.84486	2.75243	5.31123	2.56916	4.67658	2.56916
41.1075	3.06213	2.67479	4.23456	2.67479	3.8249	4.72631	2.56196	2.56196	2.94411	4.67467	2.62995	2.62995	3.08133	2.70087	4.55477	2.70087	2.93535	2.62947	4.76612	2.62947
41.2575	3.04559	2.48325	4.64275	2.48325	3.83821	4.7938	2.56883	2.56883	3.84205	4.6268	2.71767	2.71767	3.4411	2.58471	4.4191	2.58471	3.79857	2.87611	4.83714	2.87611
41.4075	3.38783	2.66047	4.36551	2.66047	3.0185	4.73706	2.67021	2.67021	3.03261	4.62452	2.74263	2.74263	3.06587	2.72515	4.70045	2.72515	3.16048	2.70124	4.81286	2.70124
41.5575	3.00161	2.5273	4.60462	2.5273	3.89349	4.69967	2.68777	2.68777	2.924	4.75646	2.63966	2.63966	3.1835	2.64613	4.81473	2.64613	3.02485	2.88972	5.00886	2.88972
41.7075	2.89215	2.67227	4.72855	2.67227	4.36992	4.74822	2.72078	2.72078	3.8826	4.82451	2.74184	2.74184	3.27686	2.81999	4.80258	2.81999	3.94254	2.84013	4.72881	2.84013
41.8575	2.87046	2.77185	4.56554	2.77185	3.45086	4.94889	2.8257	2.8257	3.0055	5.00368	2.84315	2.84315	3.24811	2.5948	4.66712	2.5948	3.15385	2.75539	4.53095	2.75539
42.0075	3.12291	2.59002	4.47697	2.59002	3.34243	4.66604	2.48517	2.48517	3.35806	4.6227	2.51122	2.51122	3.28837	2.82103	4.9063	2.82103	3.59379	2.71777	4.51967	2.71777
42.1575	3.18511	2.79901	4.56007	2.79901	3.07325	4.7276	2.63804	2.63804	3.57671	5.18554	4.89764	4.89764	3.04485	2.75467	4.70166	2.75467	3.89086	2.64567	4.67916	2.64567
42.3075	3.86651	2.68902	4.57519	2.68902	4.86938	4.6985	2.69736	2.69736	3.01358	4.51168	4.72238	4.51168	4.0983	2.79127	4.75746	2.79127	3.36815	2.76373	4.6584	2.76373
42.4575	2.84073	2.49497	4.34907	2.49497	4.56198	5.08376	2.91533	2.91533	3.10368	5.12081	5.64408	5.12081	3.35115	2.87531	4.72931	2.87531	3.06669	2.6163	4.75754	2.6163
42.6075	3.15476	2.64817	4.53547	2.64817	3.45435	4.95154	2.86192	2.86192	2.88014	4.79777	6.2912	4.79777	3.22093	2.61423	4.6364	2.61423	2.75999	2.81997	4.66361	2.81997
42.7575	3.2138	2.72418	4.59693	2.72418	4.37652	4.64475	2.52074	2.52074	3.0231	2.71254	4.89258	2.71254	3.97624	2.68294	4.39186	2.68294	3.10405	2.59001	4.72087	2.59001
42.9075	3.30435	2.85404	4.90047	2.85404	4.45003	4.41304	2.75755	2.75755	4.10344	2.6011	4.54242	2.6011	3.16263	2.55451	4.68059	2.55451	3.77743	2.62949	4.50654	2.62949
43.0575	3.51706	2.67342	4.35322	2.67342	4.98237	4.70591	2.84787	2.84787	3.1841	2.8029	4.88157	2.8029	3.02512	2.60471	4.57894	2.60471	3.18112	2.59409	4.79561	2.59409
43.2075	3.36437	2.74689	4.79077	2.74689	6.17531	4.71719	2.56571	2.56571	3.03231	2.85685	4.98258	2.85685	5.13875	2.52922	4.71819	2.52922	2.97023	2.61004	4.66113	2.61004
43.3575	3.06936	2.57618	4.68583	2.57618	4.61709	2.86349	4.44429	2.86349	3.36511	2.59552	4.71404	2.59552	3.33898	2.7046	4.74539	2.7046	3.27447	2.8127	4.82105	2.8127
43.5075	3.23895	2.49309	4.54024	2.49309	5.5817	2.55937	4.4871	2.55937	3.63266	2.70714	4.61908	2.70714	4.66736	2.56	4.6634	2.56	3.0609	2.73284	4.68106	2.73284
43.6575	3.50743	2.76961	4.46309	2.76961	3.9063	2.75522	4.77198	2.75522	4.18777	2.67274	4.77075	2.67274	3.10295	2.65409	4.67405	2.65409	2.79189	2.61286	4.45666	2.61286
43.8075	3.376	2.86218	4.4855	2.86218	4.64499	2.53618	4.63716	2.53618	3.32901	2.62709	4.80899	2.62709	3.69493	2.86561	4.70172	2.86561	3.07185	2.88632	5.00595	2.88632
43.9575	3.65612	3.03376	4.60235	3.03376	4.92602	2.78043	4.90025	2.78043	3.28813	4.92293	2.79502	2.79502	3.65422	2.79814	4.6605	2.79814	3.75604	2.46157	4.62623	2.46157
44.1075	2.89065	2.65871	4.18871	2.65871	4.97848	2.55988	4.60826	2.55988	3.13175	5.46807	3.2868	3.2868	3.42898	2.53222	4.68371	2.53222	3.62848	3.01232	5.21885	3.01232
44.2575	3.1519	2.62771	4.60712	2.62771	4.60794	2.48156	4.36513	2.48156	2.9513	5.00891	2.87357	2.87357	3.14116	2.81105	4.92631	2.81105	3.549	2.66762	4.81753	2.66762
44.4075	3.1912	2.88089	4.70645	2.88089	5.11652	2.8012	4.43662	2.8012	4.93824	4.6773	2.54427	2.54427	3.51064	2.9096	4.80165	2.9096	4.27089	2.63558	4.63176	2.63558
44.5575	3.56168	2.60595	4.60868	2.60595	4.50702	2.67641	4.63111	2.67641	2.87727	4.95645	2.77146	2.77146	3.65397	2.63349	4.44384	2.63349	3.46922	2.58487	4.74893	2.58487
44.7075	2.87348	2.77503	4.83244	2.77503	3.34268	6.27759	4.30026	4.30026	3.01348	4.7765	2.62205	2.62205	3.03057	2.63019	4.76312	2.63019	3.10685	2.6536	4.782	2.6536
44.8575	2.99678	2.89443	4.66294	2.89443	3.72487	5.67376	3.93065	3.93065	3.54887	4.75208	2.61656	2.61656	3.04532	2.46981	4.55825	2.46981	4.41157	2.73813	4.55343	2.73813
45.0075	2.98547	2.79514	4.33998	2.79514	4.52766	2.76695	4.83424	2.76695	3.22748	4.68716	2.47877	2.47877	3.10489	2.60341	4.71676	2.60341	4.89375	2.65952	4.5776	2.65952
45.1575	3.03237	2.68963	4.4609	2.68963	3.62204	2.76742	4.91426	2.76742	3.15206	4.86929	2.65885	2.65885	3.44834	2.76624	4.78452	2.76624	4.50884	2.76343	4.74644	2.76343
45.3075	2.9858	2.56903	4.42195	2.56903	3.72881	2.6592	4.6953	2.6592	3.05378	4.84285	2.81681	2.81681	6.58153	2.62209	4.57998	2.62209	4.43297	2.86843	4.65947	2.86843
45.4575	3.0196	2.69434	4.38565	2.69434	4.4958	2.67619	4.82719	2.67619	3.24915	4.64898	2.63513	2.63513	5.01224	2.8557	4.82731	2.8557	4.2238	2.52325	4.58987	2.52325
45.6075	3.19825	2.66773	4.48375	2.66773	3.23523	4.8001	2.8693	2.8693	5.04961	4.72975	2.59609	2.59609	3.09548	2.78101	4.45317	2.78101	4.35401	2.94873	5.11486	2.94873
45.7575	3.39302	2.78251	4.79524	2.78251	5.78773	4.80471	2.69567	2.69567	3.06814	5.11758	3.06864	3.06864	6.25101	2.94791	4.72049	2.94791	5.36783	2.61905	4.66565	2.61905
45.9075	3.28049	2.69571	4.68425	2.69571	5.36635	4.67736	2.76025	2.76025	3.87795	4.85365	2.74648	2.74648	4.24862	5.79558	4.68785	4.68785	4.34278	2.68283	4.78229	2.68283
46.0575	3.06334	2.69344	4.22731	2.69344	5.1624	4.84286	2.80697	2.80697	3.08085	4.73743	2.61427	2.61427	4.98767	4.76743	2.68591	2.68591	4.45631	2.74994	4.83489	2.74994
46.2075	3.16794	2.68909	4.47495	2.68909	3.0423	4.78083	2.66083	2.66083	3.19658	2.8094	4.84171	2.8094	5.24402	4.80066	2.74838	2.74838	6.2511	2.83378	4.72105	2.83378
46.3575	3.04965	2.84503	4.89799	2.84503	3.18787	5.26901	6.45208	5.26901	3.52099	2.59636	4.70573	2.59636	4.34245	4.73166	2.73152	2.73152	4.09948	2.60899	4.8004	2.60899
46.5075	3.13705	2.6837	4.60672	2.6837	2.79941	2.64152	4.85878	2.64152	2.96677	2.7706	4.89825	2.7706	5.13576	4.43942	2.8018	2.8018	4.4877	2.69426	4.8174	2.69426
46.6575	3.09117	2.67413	4.54318	2.67413	5.87373	2.62687	4.63034	2.62687	3.20788	2.89953	4.78404	2.89953	4.97585	4.73821	2.71092	2.71092	5.17952	2.89454	4.91727	2.89454
46.8075	3.24135	2.95348	4.65125	2.95348	3.30396	2.70916	4.65905	2.70916	3.50341	2.58227	4.76236	2.58227	3.40868	4.91876	2.85024	2.85024	4.50804	2.67791	4.78434	2.67791
46.9575	3.30976	2.70613	4.64368	2.70613	5.89362	2.60021	4.73986	2.60021	3.17569	2.62339	4.67795	2.62339	4.77859	4.70457	2.58901	2.58901	4.04603	2.78256	4.81755	2.78256
47.1075	2.98876	2.83084	4.60869	2.83084	3.25686	2.65779	4.71495	2.65779	3.0684	2.68134	4.89014	2.68134	3.4773	4.55778	2.58429	2.58429	4.23718	2.66693	4.83039	2.66693
47.2575	3.22468	2.72293	4.80402	2.72293	3.24979	2.76601	4.51701	2.76601	2.94835	2.72895	4.89912	2.72895	4.63203	4.61658	2.63264	2.63264	4.11841	2.83097	5.0268	2.83097
47.4075	3.55386	2.79413	4.61297	2.79413	4.34631	2.65602	4.83921	2.65602	3.34812	2.6737	4.88117	2.6737	5.16717	4.9768	3.02091	3.02091	3.72922	2.81204	4.99714	2.81204
47.5575	3.62566	2.63171	4.45264	2.63171	3.53424	4.56195	4.66538	4.56195	3.63531	2.53441	4.62035	2.53441	4.60257	4.73246	2.72185	2.72185	4.8037	2.63491	4.74825	2.63491
47.7075	2.97267	2.74889	4.68559	2.74889	3.11065	4.75985	2.7144	2.7144	2.95531	5.8638	5.85041	5.85041	4.29518	4.96697	2.91178	2.91178	4.28528	2.72044	4.76773	2.72044
47.8575	2.87055	2.80067	4.92572	2.80067	3.6213	4.73677	2.58578	2.58578	2.94015	4.84299	2.61903	2.61903	4.40291	4.75687	2.71036	2.71036	4.55636	2.80959	4.82869	2.80959
48.0075	2.94666	2.63782	4.48103	2.63782	3.15075	4.78849	2.63488	2.63488	2.81828	4.81968	2.53789	2.53789	5.05166	4.82395	2.73333	2.73333	3.90046	2.71904	4.80083	2.71904
48.1575	3.40477	2.60479	4.64809	2.60479	4.76166	2.74776	4.79981	2.74776	3.67596	4.4453	2.64908	2.64908	5.69872	4.92015	2.79809	2.79809	5.66288	2.75017	4.91518	2.75017
48.3075	3.10002	2.81691	4.52245	2.81691	4.04573	4.71916	5.86295	4.71916	4.57695	4.73346	2.65181	2.65181	5.2712	4.67087	2.65834	2.65834	5.8953	2.86848	4.91338	2.86848
48.4575	3.45948	2.61625	4.25174	2.61625	4.39598	2.86811	4.9378	2.86811	3.21499	4.83795	2.81036	2.81036	4.20108	4.61054	2.60327	2.60327	6.05868	2.5149	4.57695	2.5149
48.6075	3.20108	2.7463	4.71832	2.7463	2.99694	2.65911	4.57854	2.65911	3.37923	4.87197	2.90579	2.90579	5.21964	4.7168	2.76982	2.76982	4.87661	2.71248	4.61653	2.71248
48.7575	2.84525	2.77053	4.72726	2.77053	3.64378	2.6649	4.72695	2.6649	3.62135	4.8029	2.66252	2.66252	4.91676	4.44553	2.46774	2.46774	3.69071	2.60321	4.77227	2.60321
48.9075	3.19435	2.57223	4.42381	2.57223	5.18846	2.68232	4.66325	2.68232	3.30143	4.97225	2.7935	2.7935	5.34813	4.41418	2.64093	2.64093	4.04793	2.6603	4.68802	2.6603
49.0575	2.95752	2.82264	4.65182	2.82264	2.98617	5.20892	5.47348	5.20892	3.72665	4.63903	2.5451	2.5451	5.16989	4.81656	2.87668	2.87668	4.03996	2.86613	5.04135	2.86613
49.2075	3.05597	2.77413	4.65411	2.77413	3.56531	4.74129	2.63498	2.63498	2.9473	4.71438	2.63966	2.63966	5.17083	4.54366	2.52328	2.52328	4.3573	2.58594	4.56638	2.58594
49.3575	3.34082	2.5456	4.483	2.5456	2.85581	4.81576	2.6648	2.6648	3.20123	4.6337	2.57788	2.57788	3.62959	4.76207	2.67799	2.67799	3.44905	2.9127	5.02559	2.9127
49.5075	3.06818	2.96637	4.77828	2.96637	4.21196	4.90063	2.81306	2.81306	3.27856	4.88043	2.80147	2.80147	4.76396	4.71508	2.68365	2.68365	3.88917	2.50955	4.626	2.50955
49.6575	3.24796	2.63613	4.62752	2.63613	3.62062	4.98315	2.87145	2.87145	3.37994	4.57535	2.50926	2.50926	4.82437	4.68853	2.70652	2.70652	3.34806	2.58752	4.73893	2.58752
49.8075	3.83406	2.67258	4.49393	2.67258	3.35605	4.79938	2.75416	2.75416	3.0758	5.22525	4.74742	4.74742	5.27014	4.68877	2.56596	2.56596	4.05263	2.7264	4.80699	2.7264
49.9575	2.87367	2.48239	4.49196	2.48239	2.89492	4.58255	2.50476	2.50476	3.21743	5.11049	5.55846	5.11049	4.28307	4.83922	2.66	2.66	4.28684	2.53247	4.61033	2.53247
50.1075	3.17618	2.61498	4.53639	2.61498	2.81554	4.62592	2.68086	2.68086	3.4324	2.70115	4.84244	2.70115	2.98769	4.78178	2.79853	2.79853	4.05903	2.67634	4.71451	2.67634
50.2575	3.09781	2.60325	4.69932	2.60325	3.10742	4.87566	2.77883	2.77883	3.42897	2.73648	4.63343	2.73648	3.22681	4.86794	2.70858	2.70858	3.92606	2.72313	4.74847	2.72313
50.4075	2.97163	2.78148	4.6908	2.78148	3.413	4.93393	2.76008	2.76008	3.49714	4.61357	5.67331	4.61357	3.66811	4.65261	2.69939	2.69939	2.99343	2.52083	4.66193	2.52083
50.5575	3.40693	2.75689	4.70784	2.75689	4.06616	4.75445	2.7514	2.7514	2.84496	4.90772	5.2145	4.90772	3.71027	4.7815	2.67079	2.67079	3.92286	2.6907	4.49396	2.6907
50.7075	3.29891	2.68838	4.84928	2.68838	3.47001	4.85711	2.70793	2.70793	3.04875	4.90944	5.53768	4.90944	3.09714	4.70608	2.59402	2.59402	3.25261	2.53461	4.54489	2.53461
50.8575	3.1626	2.64255	4.73219	2.64255	5.00626	4.8407	2.71795	2.71795	2.92107	5.87915	5.11822	5.11822	3.65771	4.8188	2.68002	2.68002	3.98858	2.65743	4.62955	2.65743
51.0075	2.97129	4.74144	5.54476	4.74144	3.20267	4.76639	2.54899	2.54899	2.96148	6.04961	4.66355	4.66355	3.50863	4.64926	2.49303	2.49303	3.32587	2.76562	4.95452	2.76562
51.1575	3.00729	4.72213	5.46119	4.72213	3.92452	4.73018	2.66657	2.66657	2.97582	6.06576	4.58498	4.58498	3.92624	4.54808	2.54612	2.54612	3.15753	2.52331	4.52421	2.52331
51.3075	3.01288	2.61976	4.64205	2.61976	5.58174	4.41365	2.59832	2.59832	3.95192	4.88334	4.7865	4.7865	3.09637	4.52791	2.52001	2.52001	4.46948	2.78091	4.65132	2.78091
51.4575	3.85017	4.58718	5.04461	4.58718	3.55904	4.57129	2.69294	2.69294	2.99288	5.89536	4.99199	4.99199	3.59922	4.6604	2.59691	2.59691	3.89208	2.81447	4.87944	2.81447
51.6075	3.0914	2.69881	4.91348	2.69881	3.30928	5.1354	3.05417	3.05417	3.13317	5.37799	6.42446	5.37799	3.38051	4.93508	2.72614	2.72614	3.60046	2.84771	5.02979	2.84771
51.7575	3.53772	2.73474	4.33255	2.73474	3.68093	4.97776	5.19246	4.97776	3.52542	5.25781	4.47307	4.47307	3.02823	4.76983	2.81977	2.81977	5.42975	2.85317	4.96887	2.85317
51.9075	3.21531	2.65464	4.53702	2.65464	3.18751	4.75722	2.6687	2.6687	3.26479	6.0204	4.89362	4.89362	3.28193	4.59155	2.6369	2.6369	3.34144	2.74214	4.86594	2.74214
52.0575	3.77898	2.65165	4.50573	2.65165	3.04725	4.8508	2.64368	2.64368	3.127	4.98076	5.66875	4.98076	3.21326	4.93022	2.78406	2.78406	4.56987	2.60293	4.7774	2.60293
52.2075	3.00341	2.60405	4.51851	2.60405	4.47154	4.70272	2.66667	2.66667	3.3328	4.84366	6.00487	4.84366	3.26677	4.71497	2.6553	2.6553	3.49613	2.6041	4.59023	2.6041
52.3575	3.57718	2.74686	4.7867	2.74686	3.28137	5.09562	5.70125	5.09562	3.19021	5.21699	4.81454	4.81454	2.94552	4.51917	2.51668	2.51668	3.0978	2.43052	4.51854	2.43052
52.5075	3.38627	2.57362	4.53279	2.57362	3.24472	4.57101	2.60968	2.60968	4.04082	4.48359	4.44966	4.44966	4.88042	4.59464	2.62059	2.62059	2.96733	2.58578	4.74445	2.58578
52.6575	3.274	4.69184	4.44785	4.44785	3.4812	4.76812	2.72633	2.72633	3.61532	5.5592	4.71281	4.71281	3.50068	4.74316	2.61172	2.61172	3.0326	2.56003	4.58219	2.56003
52.8075	3.42114	2.99451	4.74461	2.99451	5.28499	4.98975	2.92933	2.92933	2.91067	6.06793	5.03297	5.03297	2.78968	4.68425	2.53128	2.53128	3.15714	2.69064	4.70694	2.69064
52.9575	3.40115	2.72363	4.60754	2.72363	4.13124	4.81433	2.67361	2.67361	3.05755	5.71035	5.78335	5.71035	3.26701	4.41048	2.83752	2.83752	3.30973	2.58812	4.71974	2.58812
53.1075	3.04279	2.63529	4.61924	2.63529	3.1659	4.56811	5.53843	4.56811	3.1696	4.78646	2.57929	2.57929	3.19866	4.68627	2.66422	2.66422	3.13997	2.68157	4.86916	2.68157
53.2575	3.17303	2.56382	4.59271	2.56382	2.87264	2.73111	4.77981	2.73111	4.24113	4.72993	2.61464	2.61464	3.2506	4.70918	2.80216	2.80216	2.92505	2.55053	4.64199	2.55053
53.4075	3.07163	2.84953	4.85143	2.84953	2.96865	5.88213	5.13763	5.13763	3.19007	5.91418	4.93683	4.93683	3.08672	4.42348	2.62897	2.62897	2.86568	2.596	4.62334	2.596
53.5575	3.73253	2.68642	4.83705	2.68642	2.85332	4.99643	5.25398	4.99643	3.79436	5.71156	4.21233	4.21233	3.23722	4.6398	2.54151	2.54151	2.95228	2.69445	4.65598	2.69445
53.7075	3.34041	2.74735	4.79613	2.74735	3.37458	4.93364	2.80253	2.80253	3.07009	5.65	5.64844	5.64844	3.67064	4.67227	2.66821	2.66821	3.64378	2.5724	4.53945	2.5724
53.8575	2.9819	2.78451	4.47634	2.78451	3.39855	4.54906	2.69842	2.69842	3.68294	5.33825	4.88093	4.88093	3.11975	4.75711	2.64629	2.64629	3.56422	2.53143	4.6361	2.53143
54.0075	3.00002	2.76995	4.91973	2.76995	2.81184	4.87173	2.6723	2.6723	3.29289	5.06248	2.93627	2.93627	3.10832	4.75492	2.65822	2.65822	2.92605	2.50721	4.68217	2.50721
54.1575	3.4113	2.66485	4.61262	2.66485	3.61062	5.0026	2.93846	2.93846	3.26028	5.19689	5.26378	5.19689	2.8262	4.80098	2.63885	2.63885	2.97669	2.74291	4.68002	2.74291
54.3075	3.13124	2.62055	4.77958	2.62055	3.82812	4.7713	2.77174	2.77174	3.03288	5.16078	5.96982	5.16078	3.63393	4.76302	2.67921	2.67921	3.27741	2.71108	4.72074	2.71108
54.4575	3.16462	2.58771	4.57323	2.58771	4.06661	4.6688	2.66128	2.66128	3.08652	4.66798	4.43759	4.43759	3.00189	4.65118	2.5805	2.5805	3.1536	2.59839	4.76887	2.59839
54.6075	3.22153	2.79163	4.92316	2.79163	3.48183	4.73266	2.55056	2.55056	3.40541	5.02135	5.31049	5.02135	3.17551	4.716	2.70545	2.70545	4.99553	2.90323	4.99019	2.90323
54.7575	3.17239	2.72048	4.46672	2.72048	3.4831	4.80127	2.73358	2.73358	3.42171	2.67889	4.70654	2.67889	3.22629	4.85471	2.95274	2.95274	4.37508	2.67741	4.83878	2.67741
54.9075	3.2474	2.7862	4.69572	2.7862	2.9845	5.14591	2.98147	2.98147	2.95101	5.09327	5.31214	5.09327	3.48483	4.88525	2.77128	2.77128	3.9805	2.59583	4.71435	2.59583
55.0575	3.36721	2.72682	4.61865	2.72682	4.90897	4.82765	2.84484	2.84484	3.4668	4.61171	4.97974	4.61171	3.44725	4.91663	2.82234	2.82234	3.20333	2.6396	4.82774	2.6396
55.2075	3.63369	4.47288	5.22748	4.47288	5.67088	4.91281	2.81369	2.81369	3.64698	6.78486	5.13625	5.13625	3.81359	4.85774	2.65129	2.65129	3.31849	2.63733	4.76918	2.63733
55.3575	3.2926	2.76171	4.93502	2.76171	3.70317	4.6995	2.55879	2.55879	3.30134	5.38754	5.17311	5.17311	3.15979	5.17497	2.93821	2.93821	3.15188	2.81923	4.68195	2.81923
55.5075	3.51249	2.65414	4.76619	2.65414	4.82989	5.06235	3.00232	3.00232	3.25801	5.61788	5.44532	5.44532	3.63619	4.45726	2.50478	2.50478	3.66838	2.59536	4.66522	2.59536
55.6575	3.7437	2.70983	4.87268	2.70983	3.43289	4.76989	2.64316	2.64316	4.45523	5.37244	5.10839	5.10839	4.94604	4.39264	2.58365	2.58365	3.00467	2.52804	4.56781	2.52804
55.8075	3.33292	2.59711	4.76768	2.59711	3.86673	4.93793	2.71529	2.71529	3.25448	5.41171	4.70831	4.70831	3.23595	4.94471	2.78523	2.78523	3.00131	2.63906	4.78008	2.63906
55.9575	3.73168	2.76905	4.53381	2.76905	4.82041	4.87661	2.76356	2.76356	3.10086	7.01981	5.46549	5.46549	3.70276	4.77939	2.63389	2.63389	3.17667	2.62231	4.69352	2.62231
56.1075	2.84113	2.47575	4.34563	2.47575	5.36434	4.67145	2.92222	2.92222	2.71961	5.76197	5.50039	5.50039	3.03553	4.85961	2.71891	2.71891	3.12866	2.80658	4.85253	2.80658
56.2575	3.05199	2.5322	4.38503	2.5322	4.60974	4.67935	2.72262	2.72262	2.97774	4.98621	6.11103	4.98621	3.32226	4.73028	2.52885	2.52885	3.2546	2.49968	4.47948	2.49968
56.4075	3.51595	2.65838	4.4073	2.65838	5.3208	5.00571	3.09972	3.09972	3.04618	4.8544	5.66632	4.8544	3.17615	4.72827	2.61836	2.61836	3.30145	2.62308	4.74885	2.62308
56.5575	3.66731	2.59436	4.46969	2.59436	3.2713	2.80214	4.67989	2.80214	3.21593	5.2853	5.51821	5.2853	3.04295	4.57286	2.45487	2.45487	5.02987	2.56977	3.90559	2.56977
56.7075	3.35231	2.83171	4.98939	2.83171	3.52482	2.92736	4.87717	2.92736	2.98287	4.95913	6.50703	4.95913	4.00634	4.93531	2.81619	2.81619	4.40598	2.64721	4.67387	2.64721
56.8575	2.92082	2.73784	4.88283	2.73784	4.00931	5.00974	4.74405	4.74405	3.14	5.12797	6.13708	5.12797	3.28088	4.70799	2.55158	2.55158	2.99542	2.61449	4.73974	2.61449
57.0075	3.04773	2.84324	4.82811	2.84324	3.13483	6.09657	4.80877	4.80877	2.97357	5.53356	5.97002	5.53356	3.29088	4.79573	2.631	2.631	5.90669	2.6151	4.68184	2.6151
57.1575	3.61749	2.56458	4.58959	2.56458	3.82075	4.88366	2.86531	2.86531	3.06962	4.90813	5.94046	4.90813	3.8172	4.61532	2.55554	2.55554	3.95919	2.60426	4.79964	2.60426
57.3075	3.23787	2.4934	4.58786	2.4934	2.9842	4.84667	2.77384	2.77384	4.07461	4.7484	5.28441	4.7484	3.11385	4.65664	2.52944	2.52944	4.32785	2.75772	4.88861	2.75772
57.4575	4.24965	2.58532	4.77559	2.58532	4.65916	4.64823	2.69742	2.69742	3.33688	5.15805	5.90657	5.15805	3.30724	4.73611	2.62157	2.62157	4.90355	2.61164	4.47539	2.61164
57.6075	3.27572	2.67597	4.72829	2.67597	5.21914	4.91642	2.7759	2.7759	2.94892	4.93412	5.87573	4.93412	3.90105	4.71816	2.6877	2.6877	4.71933	2.7585	4.65373	2.7585
57.7575	3.18214	2.54107	4.36439	2.54107	4.40078	4.78313	2.72704	2.72704	3.2329	5.0345	5.75973	5.0345	3.32768	4.88826	2.81362	2.81362	4.29969	2.71629	4.72611	2.71629
57.9075	2.91543	2.59046	4.64514	2.59046	3.10791	4.84729	2.71648	2.71648	3.05282	4.92101	5.83457	4.92101	3.87219	4.52921	2.50856	2.50856	5.63531	2.81033	4.87459	2.81033
58.0575	3.05088	2.65988	4.55704	2.65988	5.01136	4.63085	2.57863	2.57863	2.97413	4.59528	5.89822	4.59528	3.98697	4.82524	2.72062	2.72062	6.14062	2.5856	4.66174	2.5856
58.2075	3.088	2.6025	4.60457	2.6025	4.00226	4.50117	2.61208	2.61208	2.81908	5.56487	6.29334	5.56487	3.14717	4.39334	2.51798	2.51798	4.78952	3.00517	4.96065	3.00517
58.3575	3.01251	2.78161	4.35027	2.78161	3.10919	4.74766	2.72314	2.72314	3.23431	5.51851	6.15036	5.51851	3.08978	4.62184	2.59624	2.59624	3.55259	2.52516	4.60472	2.52516
58.5075	3.28998	2.66315	4.75849	2.66315	3.23538	5.30241	3.15711	3.15711	3.06456	5.60708	6.88473	5.60708	3.45124	4.66429	2.78251	2.78251	5.2362	2.6649	4.60779	2.6649
58.6575	3.1744	2.67314	4.83249	2.67314	4.65502	4.63266	2.67389	2.67389	2.9397	5.12145	6.10527	5.12145	3.07224	4.93889	3.04881	3.04881	4.41752	2.62957	4.62136	2.62957
58.8075	3.25213	2.72492	4.78118	2.72492	3.60588	4.91366	2.9396	2.9396	3.26963	4.64187	5.52186	4.64187	3.15503	4.63007	2.69612	2.69612	4.43716	2.64221	4.86222	2.64221
58.9575	3.05107	4.71826	5.68345	4.71826	3.20353	4.62752	2.59226	2.59226	3.35291	4.96412	5.59187	4.96412	3.54373	4.73707	2.90051	2.90051	4.66181	2.60309	4.61672	2.60309
59.1075	3.52947	4.21345	4.7061	4.21345	4.36875	4.76934	2.65921	2.65921	3.70436	5.62679	6.37131	5.62679	3.09036	4.76365	2.70524	2.70524	4.12472	2.87982	5.01012	2.87982
59.2575	2.89655	2.8238	4.98421	2.8238	3.2758	4.78966	2.74417	2.74417	3.33534	4.42895	5.30053	4.42895	3.2933	4.7847	2.66196	2.66196	4.47665	2.63919	4.74716	2.63919
59.4075	3.60141	2.61397	4.71214	2.61397	3.15511	4.14278	6.01932	4.14278	3.58013	5.0684	5.65633	5.0684	3.16494	4.73625	2.56231	2.56231	4.01471	2.83597	4.62932	2.83597
59.5575	3.29145	2.93716	4.76049	2.93716	3.81033	2.95604	4.99423	2.95604	3.62631	5.36798	5.80311	5.36798	3.5109	4.73489	2.64244	2.64244	4.52342	2.74532	4.60972	2.74532
59.7075	3.11137	2.64755	4.69186	2.64755	4.10118	5.20738	4.99483	4.99483	2.82933	5.1806	5.38851	5.1806	2.96585	4.58204	2.62435	2.62435	5.2389	2.69673	4.74717	2.69673
59.8575	3.21287	2.55458	4.61259	2.55458	3.04175	4.70462	2.59432	2.59432	3.21795	4.84217	5.68761	4.84217	3.66222	4.68353	2.59364	2.59364	3.56995	2.87304	4.98428	2.87304
60.0075	3.26985	2.72395	4.63411	2.72395	3.02335	5.40691	5.24891	5.24891	3.37062	5.30198	5.33886	5.30198	3.11352	4.81851	2.77501	2.77501	4.27173	2.62113	4.61547	2.62113
60.1575	3.11448	2.62795	4.73511	2.62795	3.07586	5.97797	4.96583	4.96583	2.95545	5.07528	6.37976	5.07528	2.98713	4.28949	2.51024	2.51024	4.1653	2.60134	4.48364	2.60134
60.3075	4.18595	2.57967	4.44803	2.57967	2.79036	5.68679	6.2	5.68679	3.17656	5.32861	5.9004	5.32861	3.81433	4.775	2.6459	2.6459	4.87206	2.5074	4.68872	2.5074
60.4575	3.29263	2.75021	4.72927	2.75021	3.82254	5.00512	5.2714	5.00512	2.96306	4.64935	5.088	4.64935	3.72146	4.79292	2.6438	2.6438	4.08226	2.76624	4.76179	2.76624
60.6075	3.55495	2.66977	4.66642	2.66977	3.34739	5.38284	5.70334	5.38284	4.08105	4.46687	4.65627	4.46687	3.01498	4.62967	2.69389	2.69389	3.90465	2.70576	4.73386	2.70576
60.7575	3.33688	4.43244	5.25769	4.43244	3.0257	5.85431	6.247	5.85431	3.19879	5.09722	5.44451	5.09722	3.83983	4.81205	2.7875	2.7875	5.89613	2.6652	4.52358	2.6652
60.9075	3.92417	2.69969	4.56161	2.69969	3.29474	4.56868	5.85165	4.56868	2.91369	5.03056	5.56856	5.03056	3.00588	4.87154	2.76862	2.76862	3.44545	2.82887	4.97938	2.82887
61.0575	3.66411	2.78237	5.00726	2.78237	3.35853	5.14908	6.23034	5.14908	3.22722	4.56892	4.88688	4.56892	2.86823	4.60043	2.62939	2.62939	5.06881	2.68387	4.67512	2.68387
61.2075	2.96077	2.65061	4.69908	2.65061	3.18158	6.07257	6.83115	6.07257	3.5545	4.73673	5.27713	4.73673	3.38023	4.55037	2.64371	2.64371	4.54908	2.74641	4.85132	2.74641
61.3575	3.19382	2.57344	4.77212	2.57344	3.57463	6.38206	4.84194	4.84194	3.33295	4.83805	5.94664	4.83805	4.16027	4.71995	2.63718	2.63718	4.82897	2.58829	4.48475	2.58829
61.5075	3.29293	4.4111	5.11793	4.4111	4.46098	6.43894	6.80531	6.43894	3.10027	4.64432	5.28987	4.64432	3.25806	4.875	2.7017	2.7017	3.72128	2.75876	4.86571	2.75876
61.6575	2.91234	2.63637	4.62007	2.63637	3.13912	5.74945	5.15102	5.15102	3.17636	5.22888	6.35365	5.22888	3.89309	4.71427	2.5778	2.5778	5.16621	2.75062	4.55742	2.75062
61.8075	3.50798	2.80273	4.76773	2.80273	3.30846	5.20158	6.35457	5.20158	3.03756	5.48259	5.90226	5.48259	2.91999	4.72466	2.72043	2.72043	3.98299	2.7241	4.874	2.7241
61.9575	3.06759	4.41153	4.6968	4.41153	3.55263	5.73641	5.00402	5.00402	3.96316	5.2129	5.414	5.2129	3.11733	4.94431	2.79241	2.79241	4.55921	2.77211	4.90456	2.77211
62.1075	4.32055	3.80738	4.63643	3.80738	3.20182	6.97842	5.43218	5.43218	3.03126	5.36164	5.68663	5.36164	4.03369	4.56014	2.54679	2.54679	5.32996	2.67448	4.74059	2.67448
62.2575	4.32474	4.85783	5.97418	4.85783	3.06564	5.25547	7.0808	5.25547	2.95378	4.99798	5.68608	4.99798	4.6166	4.71077	2.62001	2.62001	5.44453	2.58827	4.60136	2.58827
62.4075	2.98885	4.96003	5.6543	4.96003	4.08318	6.49253	4.87604	4.87604	2.89009	4.56336	5.56122	4.56336	5.17818	4.61859	2.69288	2.69288	5.34619	2.87903	4.48949	2.87903
62.5575	4.42738	5.92056	5.95079	5.92056	3.26548	5.94496	4.59377	4.59377	3.22695	5.07895	5.83815	5.07895	3.67345	4.5788	2.58615	2.58615	5.61324	2.81372	4.90048	2.81372
62.7075	3.29925	5.12876	5.66789	5.12876	4.25162	5.06955	5.30863	5.06955	3.00723	4.45281	4.94224	4.45281	3.4804	4.74513	2.71914	2.71914	5.08136	2.87672	5.0005	2.87672
62.8575	3.07008	4.65464	5.25984	4.65464	5.29784	4.83062	2.85005	2.85005	3.71982	4.9958	5.86251	4.9958	3.98026	4.76905	2.65795	2.65795	5.6046	2.8108	4.56758	2.8108
63.0075	3.8158	5.19399	5.72576	5.19399	5.8775	4.86508	3.00825	3.00825	3.06256	4.74763	5.7745	4.74763	4.05353	4.65271	2.6647	2.6647	5.7524	2.6773	4.7726	2.6773
63.1575	3.58841	5.22092	6.14373	5.22092	3.92288	4.90002	2.79039	2.79039	2.99176	6.55358	5.13995	5.13995	3.46506	4.50784	2.92172	2.92172	5.42522	2.65447	4.65555	2.65447
63.3075	3.15144	4.65257	5.42462	4.65257	3.23188	4.78055	2.62969	2.62969	3.4647	6.20117	5.05162	5.05162	2.94651	4.78395	2.79524	2.79524	4.91747	2.62159	4.32535	2.62159
63.4575	3.22352	4.95833	6.0217	4.95833	4.18423	4.89766	2.76327	2.76327	3.87764	5.69332	5.82987	5.69332	4.50685	4.63379	2.63257	2.63257	3.46546	2.66591	4.77627	2.66591
63.6075	3.18161	4.4661	5.85481	4.4661	3.42088	4.75111	2.75711	2.75711	2.99827	4.73578	5.32372	4.73578	2.88263	4.42388	2.88451	2.88451	3.71903	3.18829	5.19911	3.18829
63.7575	3.16281	4.64162	6.38998	4.64162	4.55301	4.62011	2.7391	2.7391	3.48191	4.81138	5.79049	4.81138	4.37842	4.61676	2.63766	2.63766	4.19952	2.43502	4.57243	2.43502
63.9075	3.4712	5.00151	5.13445	5.00151	4.78509	4.65611	2.55431	2.55431	3.43811	4.671	5.37492	4.671	3.72139	4.55563	2.6966	2.6966	4.89399	2.92039	4.74786	2.92039
64.0575	3.1706	4.35592	5.19612	4.35592	3.34427	4.54851	2.62466	2.62466	4.81877	4.71269	5.32034	4.71269	3.1641	4.57134	2.51548	2.51548	4.50313	2.58137	4.66387	2.58137
64.2075	3.50539	4.87158	5.65264	4.87158	4.00851	2.72911	4.78949	2.72911	3.23355	6.55107	7.41471	6.55107	3.79674	4.56288	2.6601	2.6601	4.11779	2.71616	4.73291	2.71616
64.3575	3.59981	4.70528	5.1731	4.70528	3.23256	2.73564	4.71357	2.73564	3.57372	4.9857	5.30202	4.9857	3.62964	4.76215	2.79406	2.79406	4.19433	2.69345	4.65988	2.69345
64.5075	3.26774	4.71502	5.41066	4.71502	2.9251	2.78031	4.34136	2.78031	3.40722	4.7516	5.49866	4.7516	4.91981	4.61705	2.71225	2.71225	3.89579	2.67078	4.73819	2.67078
64.6575	4.04035	4.52566	4.85374	4.52566	4.48731	2.91905	4.80208	2.91905	3.00656	5.94476	4.87098	4.87098	4.64098	4.59101	2.74635	2.74635	4.40022	2.55345	4.54724	2.55345
64.8075	2.95021	5.03133	5.14688	5.03133	3.95961	2.95572	4.85404	2.95572	3.10183	6.06466	5.15381	5.15381	4.61689	4.69795	2.50949	2.50949	4.81315	2.54808	4.55541	2.54808
64.9575	3.49473	3.75714	4.61897	3.75714	4.77814	5.33285	4.24218	4.24218	3.77227	5.95937	4.90964	4.90964	6.84356	4.75394	2.76974	2.76974	3.79345	2.6302	4.56867	2.6302
65.1075	3.09473	5.04509	5.50711	5.04509	4.40116	4.35865	2.77715	2.77715	2.86218	7.00906	6.00077	6.00077	3.52578	4.61528	2.67572	2.67572	4.17954	2.75311	4.46909	2.75311
65.2575	2.92274	2.77929	4.95512	2.77929	4.50559	4.7223	2.78999	2.78999	3.25732	5.89751	4.85628	4.85628	3.451	4.58204	2.64326	2.64326	4.71952	2.91326	5.00089	2.91326
65.4075	3.85499	2.62033	4.69314	2.62033	3.81069	2.81107	4.90668	2.81107	2.9551	5.48904	4.93551	4.93551	4.10571	4.75846	2.92222	2.92222	4.04206	2.81015	4.48872	2.81015
65.5575	2.9578	2.82628	4.85323	2.82628	3.07357	2.65847	4.65796	2.65847	3.81717	2.87258	4.99539	2.87258	3.03517	4.35941	2.6223	2.6223	3.80155	2.91941	4.75496	2.91941
65.7075	3.14648	2.71972	4.77387	2.71972	3.25838	2.71234	4.69771	2.71234	3.26194	2.61346	4.45761	2.61346	3.06323	4.55036	2.53033	2.53033	3.65087	2.65571	4.69232	2.65571
65.8575	3.36155	2.50362	4.43544	2.50362	3.52942	4.76513	4.49266	4.49266	3.35145	2.74627	4.7102	2.74627	3.22249	4.64251	2.69037	2.69037	3.78253	2.62005	4.74817	2.62005
66.0075	4.31636	2.82872	4.7466	2.82872	3.9393	2.54923	4.60639	2.54923	3.24673	2.69824	4.94631	2.69824	3.52488	4.60577	2.63757	2.63757	4.26464	2.77065	4.59059	2.77065
66.1575	3.08246	2.55878	4.69107	2.55878	4.09741	3.12201	4.53683	3.12201	3.62644	4.62826	4.78944	4.62826	3.60546	4.23949	2.63432	2.63432	4.3168	2.60049	4.61556	2.60049
66.3075	3.40261	2.64988	4.70606	2.64988	3.01936	2.72874	4.89542	2.72874	3.60812	5.67426	5.80562	5.67426	3.94192	4.80949	2.65169	2.65169	4.36275	2.62819	4.71039	2.62819
66.4575	2.96186	2.53958	4.72493	2.53958	3.02673	2.75168	4.84413	2.75168	3.44963	6.57505	5.20577	5.20577	3.89523	4.64948	2.7065	2.7065	4.63881	2.65615	4.55477	2.65615
66.6075	3.23289	5.13133	5.65246	5.13133	3.1371	2.57678	4.61604	2.57678	3.05519	4.81128	5.29656	4.81128	3.38002	4.42998	2.62393	2.62393	5.03693	2.50141	4.492	2.50141
66.7575	3.2765	4.26204	5.58447	4.26204	2.89934	4.01575	4.3252	4.01575	4.13868	6.40744	5.48286	5.48286	3.19514	4.64886	2.67571	2.67571	5.83041	2.55539	4.6585	2.55539
66.9075	3.78364	5.10314	5.96958	5.10314	4.007	2.5824	4.70194	2.5824	3.39709	5.82718	4.77678	4.77678	5.04509	4.74479	2.7699	2.7699	4.5538	2.6852	4.74787	2.6852
67.0575	3.0582	4.77368	6.16573	4.77368	3.2475	2.90663	4.64787	2.90663	3.03981	6.72642	5.11116	5.11116	3.598	4.92928	2.78876	2.78876	4.34348	2.52306	4.09074	2.52306
67.2075	3.63906	4.50376	5.11945	4.50376	3.83378	2.80288	4.51398	2.80288	3.16021	4.53017	4.68993	4.53017	3.46024	4.45931	2.98512	2.98512	4.31228	2.6129	4.72156	2.6129
67.3575	3.17919	4.67384	5.20197	4.67384	4.55937	2.87995	4.73951	2.87995	3.04316	5.51941	5.01018	5.01018	3.74725	4.573	2.53534	2.53534	4.39173	2.76602	4.70023	2.76602
67.5075	3.10267	4.7862	5.55946	4.7862	4.39476	3.3582	5.04421	3.3582	2.91762	5.19264	4.82606	4.82606	4.87686	4.17921	2.97198	2.97198	5.30956	2.69294	4.73444	2.69294
67.6575	3.63749	4.63546	5.58787	4.63546	3.79936	2.70753	4.77381	2.70753	3.1837	5.61859	4.62383	4.62383	3.66198	4.86251	2.87691	2.87691	4.64059	2.69246	4.64209	2.69246
67.8075	3.23994	5.17068	6.54875	5.17068	3.21203	2.86515	4.25658	2.86515	3.35767	5.69533	4.9441	4.9441	4.53406	4.67609	2.69035	2.69035	5.04049	2.97003	4.73249	2.97003
67.9575	3.08968	4.87624	6.26152	4.87624	3.03712	2.62151	4.28632	2.62151	3.33042	6.21194	4.89147	4.89147	4.3281	4.60672	2.65164	2.65164	5.5283	2.7291	4.73855	2.7291
68.1075	3.41083	4.85257	5.44493	4.85257	3.69291	4.94241	5.21569	4.94241	2.97331	6.26265	5.04649	5.04649	3.89889	4.57235	2.63047	2.63047	5.2089	2.62828	4.76147	2.62828
68.2575	2.97551	4.78179	5.79654	4.78179	3.4955	2.9161	5.02918	2.9161	3.24094	6.06896	5.20357	5.20357	4.50687	4.32662	2.91353	2.91353	5.66947	2.54501	4.60404	2.54501
68.4075	2.84198	5.13481	5.6682	5.13481	4.33924	2.75881	4.51021	2.75881	3.45336	6.81524	5.71525	5.71525	4.65438	4.67509	2.81045	2.81045	4.55817	2.65585	4.61759	2.65585
68.5575	2.95512	4.72581	5.05494	4.72581	3.40689	2.54063	4.55872	2.54063	3.03347	6.35678	4.91213	4.91213	3.44689	4.53224	2.49958	2.49958	5.35881	3.01656	4.62376	3.01656
68.7075	3.19122	5.04424	5.69645	5.04424	3.18896	2.56705	4.71453	2.56705	3.00234	6.61922	5.41351	5.41351	4.03467	4.7028	2.62962	2.62962	5.49117	2.71109	4.68755	2.71109
68.8575	3.29566	5.12773	5.68713	5.12773	4.35619	2.70967	4.91981	2.70967	3.36639	6.04526	5.15663	5.15663	3.80198	4.4684	2.64993	2.64993	5.40398	2.56625	4.50159	2.56625
69.0075	2.90214	4.94506	5.28977	4.94506	3.17199	2.92249	4.66553	2.92249	3.59384	6.37064	5.67448	5.67448	4.27601	4.22694	2.64709	2.64709	4.88944	2.49746	4.38077	2.49746
69.1575	2.84871	5.35734	6.3931	5.35734	3.8889	4.5674	5.75686	4.5674	3.01371	6.4804	5.34275	5.34275	3.3615	4.7555	2.58369	2.58369	4.61188	2.72245	4.87269	2.72245
69.3075	3.04708	4.82449	6.04875	4.82449	4.19512	2.94072	4.43464	2.94072	2.99344	6.76415	5.26427	5.26427	4.79507	4.52078	2.82754	2.82754	4.5781	2.92283	4.75857	2.92283
69.4575	3.11594	4.89849	5.63681	4.89849	3.77265	2.65761	4.72119	2.65761	2.99224	6.58159	5.14097	5.14097	4.30364	4.29824	2.68028	2.68028	4.47291	2.87344	4.94415	2.87344
69.6075	3.63654	4.82488	5.20994	4.82488	3.06264	2.52012	4.7755	2.52012	3.28908	5.90359	4.58592	4.58592	3.11159	4.66545	2.68726	2.68726	6.03256	2.76512	4.66365	2.76512
69.7575	3.79549	4.42441	5.1779	4.42441	3.19314	2.68824	4.56154	2.68824	3.20567	6.35011	4.85316	4.85316	3.91256	4.55586	2.66643	2.66643	5.05068	2.97081	4.92751	2.97081
69.9075	3.05936	5.23457	5.71569	5.23457	4.09779	2.68624	4.78061	2.68624	3.13511	6.4071	5.38119	5.38119	3.87982	4.59622	2.761	2.761	4.68988	2.61844	4.46854	2.61844
70.0575	2.91097	5.3871	6.22861	5.3871	3.31724	2.55389	4.77692	2.55389	3.10008	6.21677	5.37384	5.37384	3.92764	4.56316	2.7126	2.7126	4.61011	2.54796	4.66463	2.54796
70.2075	3.12611	5.08391	5.74445	5.08391	3.57028	4.7469	4.39789	4.39789	3.02556	7.07862	6.09351	6.09351	3.65825	4.68746	2.50885	2.50885	5.10527	2.92026	4.51125	2.92026
70.3575	3.13895	4.6761	5.62964	4.6761	2.97679	4.93901	4.72616	4.72616	3.14013	6.93582	5.90259	5.90259	2.89055	4.54168	2.74632	2.74632	4.62951	2.61084	4.74808	2.61084
70.5075	2.83337	5.6426	6.38806	5.6426	2.97467	4.84199	4.91742	4.84199	3.99456	6.94981	5.83029	5.83029	3.13772	4.71179	2.66178	2.66178	5.09957	2.631	4.16153	2.631
70.6575	2.94619	5.12998	6.06248	5.12998	3.36214	5.60824	5.00877	5.00877	3.79932	6.28199	5.59851	5.59851	3.26161	4.72109	2.5857	2.5857	4.08233	2.63797	4.52758	2.63797
70.8075	3.21294	4.6204	5.13836	4.6204	3.57411	5.06991	6.2407	5.06991	3.27204	6.85457	5.95484	5.95484	4.02485	4.59692	2.6901	2.6901	4.05321	2.55831	4.54269	2.55831
70.9575	4.01678	5.40933	6.37433	5.40933	2.95878	5.53587	5.06917	5.06917	3.12956	7.09153	5.93509	5.93509	4.17989	4.83915	2.66795	2.66795	4.16961	2.84112	4.94195	2.84112
71.1075	2.87526	4.05676	4.94281	4.05676	3.00386	5.05116	4.69821	4.69821	2.78264	7.23841	6.03782	6.03782	3.75783	4.75305	2.57522	2.57522	4.27764	3.18066	5.27817	3.18066
71.2575	3.0379	5.12244	5.77361	5.12244	2.71948	4.80562	5.05716	4.80562	2.74123	7.19332	6.28333	6.28333	4.02161	4.4434	2.51769	2.51769	4.28217	2.70024	4.73454	2.70024
71.4075	3.45884	4.70547	5.51878	4.70547	3.34536	5.08375	4.40794	4.40794	3.66044	6.8807	5.73269	5.73269	3.38719	4.65227	2.55177	2.55177	4.11516	2.66795	4.77144	2.66795
71.5575	3.39971	4.49484	5.77622	4.49484	2.9949	4.86093	4.88915	4.86093	3.50515	6.73748	5.72623	5.72623	4.73002	4.52126	2.66899	2.66899	3.83022	2.537	4.52046	2.537
71.7075	3.33803	5.14611	6.23289	5.14611	3.35006	5.06855	4.88144	4.88144	3.08316	6.96248	5.98005	5.98005	3.13261	4.96407	2.97441	2.97441	4.44134	2.89136	4.74729	2.89136
71.8575	3.3904	4.03806	4.96484	4.03806	3.2081	5.56835	4.9129	4.9129	3.05767	7.18266	5.95294	5.95294	3.72069	4.85014	2.75152	2.75152	3.85209	2.60962	4.61029	2.60962
72.0075	3.17109	2.62941	4.71489	2.62941	3.31173	4.9775	5.00287	4.9775	2.95894	6.27758	5.26383	5.26383	3.72035	4.92441	2.89292	2.89292	5.00254	2.73593	4.63393	2.73593
72.1575	3.58154	4.74046	5.47742	4.74046	3.64107	6.03848	5.1417	5.1417	3.35101	7.67914	6.34268	6.34268	3.84151	4.49958	2.82838	2.82838	5.39695	2.62669	4.54821	2.62669
72.3075	2.93544	5.33236	6.49332	5.33236	3.09819	5.32497	4.92237	4.92237	3.55126	5.95078	5.57335	5.57335	3.95532	4.66338	2.66246	2.66246	4.96061	2.59938	4.53438	2.59938
72.4575	3.50153	5.2075	5.89866	5.2075	4.15037	4.55889	5.17968	4.55889	2.97821	6.93657	5.70282	5.70282	4.41154	3.96359	2.54769	2.54769	4.31252	2.68127	4.72069	2.68127
72.6075	3.05937	5.38299	6.19168	5.38299	3.0249	5.34137	5.18673	5.18673	3.02778	6.67009	5.44209	5.44209	3.61339	4.25429	2.686	2.686	5.49206	2.79137	4.51702	2.79137
72.7575	3.87175	4.48921	5.31175	4.48921	2.99484	4.28974	5.56866	4.28974	3.4703	7.05632	5.36096	5.36096	3.46188	4.93155	2.79692	2.79692	4.16048	2.65947	4.68362	2.65947
72.9075	3.70531	4.6048	5.77614	4.6048	3.29284	5.0086	6.15961	5.0086	3.23011	6.38558	5.13189	5.13189	3.35848	4.73688	2.67453	2.67453	4.81863	2.7363	4.70323	2.7363
73.0575	2.98077	4.4072	5.53605	4.4072	3.26241	5.07378	4.4985	4.4985	3.34235	6.6975	5.35602	5.35602	3.65449	4.7733	2.67632	2.67632	4.37878	2.59494	4.65511	2.59494
73.2075	3.25646	4.52486	5.28632	4.52486	3.02056	5.3181	6.39175	5.3181	2.9912	5.97455	5.29858	5.29858	3.49092	4.71738	2.56784	2.56784	3.72813	2.72464	4.72201	2.72464
73.3575	3.57084	4.33544	4.99445	4.33544	3.34807	5.09502	6.55607	5.09502	3.2355	6.09048	4.57647	4.57647	4.06562	4.6526	2.61727	2.61727	4.86596	2.74773	4.65819	2.74773
73.5075	3.16669	4.86843	5.87372	4.86843	2.97357	5.82817	5.15759	5.15759	3.07597	6.4126	5.13456	5.13456	3.31425	4.78634	2.68502	2.68502	4.16707	2.6862	4.87239	2.6862
73.6575	3.82029	4.98432	6.15398	4.98432	3.39084	6.89189	5.23884	5.23884	4.2264	6.57101	5.27513	5.27513	3.56545	5.10075	3.26515	3.26515	3.55694	4.87117	5.04161	4.87117
73.8075	2.95206	5.72532	6.43574	5.72532	3.12374	6.90781	6.43618	6.43618	4.06928	6.01121	4.8696	4.8696	3.28432	4.35397	2.54499	2.54499	3.42884	2.75361	4.73546	2.75361
73.9575	2.89778	4.61153	5.49779	4.61153	3.79276	5.62587	4.25749	4.25749	4.22672	5.39157	5.60119	5.39157	3.66911	4.79184	2.71401	2.71401	4.85759	2.76503	4.77455	2.76503
74.1075	4.07188	5.24315	5.59798	5.24315	3.17759	4.72532	2.72089	2.72089	3.63111	6.80759	6.2281	6.2281	3.32926	4.80661	2.61399	2.61399	4.70052	2.74234	4.77624	2.74234
74.2575	3.06955	4.97472	5.90213	4.97472	3.09698	5.54552	4.44847	4.44847	4.04673	6.18115	4.8932	4.8932	3.64023	4.80996	2.61051	2.61051	3.28112	2.8133	4.2771	2.8133
74.4075	3.32127	4.93843	5.73838	4.93843	3.04788	5.6386	5.7243	5.6386	2.98946	6.02763	5.28515	5.28515	4.53821	4.71271	2.66747	2.66747	6.42411	2.76325	4.84595	2.76325
74.5575	3.32947	4.81117	6.01283	4.81117	3.07184	5.45903	6.08741	5.45903	3.23061	6.06791	5.01909	5.01909	3.67836	4.76339	2.60664	2.60664	3.10373	4.41337	5.69684	4.41337
74.7075	3.33124	5.03211	6.02762	5.03211	2.90344	4.93579	5.33188	4.93579	3.19337	5.12707	4.62199	4.62199	3.5326	4.7189	2.57907	2.57907	3.88248	2.63872	4.40431	2.63872
74.8575	3.55382	4.28287	5.21216	4.28287	3.28541	5.50302	5.57699	5.50302	2.82405	5.33242	5.83044	5.33242	4.07584	3.68405	2.47875	2.47875	3.30186	4.59409	2.56553	2.56553
[truncated: 500 more rows]

## Sheet: Figure 8 (His23-H+)
	run1				run2				run3				run4				run5
[truncated: 1,001 more rows]
