# Supplementary material for: Proton transfer and conformational changes along the hydrogen bond network in heliorhodopsin
Source: Commun Biol. 2022 Dec 6;5:1336. doi: 10.1038/s42003-022-04311-x (PMC9726877; doi:10.1038/s42003-022-04311-x)
Supplement: Supplementary file 4 — Supplementary Data 2 [file 42003_2022_4311_MOESM4_ESM.txt]

TITLE    1 SUPPLEMENTARY DATA 2 FOR:                                          
TITLE    2 PROTON TRANSFER AND CONFORMATIONAL CHANGES ALONG THE HYDROGEN BOND NETWORK IN HELIORHODOPSIN
TITLE    3 M.TSUJIMURA, Y.CHIBA, K.SAITO, H.ISHIKITA       
REMARK 400 
REMARK 400 TABLE OF CONTENTS
REMARK 400 GEOMETRIES OF QM/MM OPTIMIZED STRUCTURES IN FIG. 3 AND FIG. 4 (MODEL 1-4) 
REMARK 400 
REMARK 400 MODEL  1:PRE-PT(SB->E107) CONFORMATION
REMARK 400 MODEL  2:POST-PT(SB->E107) CONFORMATION
REMARK 400 MODEL  3:PRE-PT(E107->H80) CONFORMATION
REMARK 400 MODEL  4:POST-PT(E107->H80) CONFORMATION
REMARK 400 
REMARK 400 
MODEL        1
ATOM      1  N   ALA A   2      31.209  10.097  11.636  1.00 57.02           N1+
ATOM      2  CA  ALA A   2      30.982   9.590  10.254  1.00 49.11           C  
ATOM      3  C   ALA A   2      30.236  10.653   9.440  1.00 46.32           C  
ATOM      4  O   ALA A   2      29.290  11.255   9.980  1.00 49.41           O  
ATOM      5  CB  ALA A   2      30.213   8.292  10.305  1.00 54.29           C  
ATOM      6  HT1 ALA A   2      31.764   9.447  12.174  1.00  0.00           H  
ATOM      7  HT2 ALA A   2      30.302  10.193  12.087  1.00  0.00           H  
ATOM      8  HT3 ALA A   2      31.653  11.002  11.611  1.00  0.00           H  
ATOM      9  HA  ALA A   2      31.957   9.410   9.797  1.00  0.00           H  
ATOM     10 1HB  ALA A   2      30.775   7.513  10.821  1.00  0.00           H  
ATOM     11 2HB  ALA A   2      29.265   8.410  10.830  1.00  0.00           H  
ATOM     12 3HB  ALA A   2      29.987   7.920   9.304  1.00  0.00           H  
ATOM     13  N   LYS A   3      30.652  10.876   8.193  1.00 43.68           N  
ATOM     14  CA  LYS A   3      30.041  11.888   7.290  1.00 39.33           C  
ATOM     15  C   LYS A   3      29.583  11.195   6.010  1.00 46.70           C  
ATOM     16  O   LYS A   3      30.263  10.304   5.505  1.00 50.89           O  
ATOM     17  CB  LYS A   3      31.027  13.011   6.869  1.00 42.75           C  
ATOM     18  CG  LYS A   3      31.304  14.063   7.954  1.00 52.20           C  
ATOM     19  CD  LYS A   3      32.093  15.251   7.373  1.00  0.00           C  
ATOM     20  CE  LYS A   3      32.253  16.427   8.342  1.00  0.00           C  
ATOM     21  NZ  LYS A   3      32.955  17.544   7.669  1.00  0.00           N1+
ATOM     22  HN  LYS A   3      31.307  10.238   7.760  1.00  0.00           H  
ATOM     23  HA  LYS A   3      29.190  12.340   7.795  1.00  0.00           H  
ATOM     24 1HB  LYS A   3      31.961  12.564   6.520  1.00  0.00           H  
ATOM     25 2HB  LYS A   3      30.610  13.519   5.995  1.00  0.00           H  
ATOM     26 1HG  LYS A   3      30.353  14.411   8.363  1.00  0.00           H  
ATOM     27 2HG  LYS A   3      31.844  13.604   8.785  1.00  0.00           H  
ATOM     28 1HD  LYS A   3      33.073  14.889   7.052  1.00  0.00           H  
ATOM     29 2HD  LYS A   3      31.583  15.593   6.470  1.00  0.00           H  
ATOM     30 1HE  LYS A   3      31.278  16.773   8.689  1.00  0.00           H  
ATOM     31 2HE  LYS A   3      32.819  16.120   9.224  1.00  0.00           H  
ATOM     32 1HZ  LYS A   3      33.070  18.310   8.320  1.00  0.00           H  
ATOM     33 2HZ  LYS A   3      33.877  17.243   7.382  1.00  0.00           H  
ATOM     34 3HZ  LYS A   3      32.442  17.866   6.863  1.00  0.00           H  
ATOM     35  N   PRO A   4      28.404  11.571   5.459  1.00 43.40           N  
ATOM     36  CA  PRO A   4      27.949  11.045   4.173  1.00 39.13           C  
ATOM     37  C   PRO A   4      28.673  11.777   3.037  1.00 43.13           C  
ATOM     38  O   PRO A   4      29.159  12.869   3.282  1.00 36.45           O  
ATOM     39  CD  PRO A   4      27.465  12.558   6.019  1.00 45.93           C  
ATOM     40  CB  PRO A   4      26.453  11.390   4.179  1.00 45.19           C  
ATOM     41  CG  PRO A   4      26.403  12.704   4.944  1.00 44.76           C  
ATOM     42 1HD  PRO A   4      27.023  12.182   6.938  1.00  0.00           H  
ATOM     43 2HD  PRO A   4      27.941  13.517   6.230  1.00  0.00           H  
ATOM     44  HA  PRO A   4      28.105   9.965   4.087  1.00  0.00           H  
ATOM     45 1HB  PRO A   4      25.905  10.611   4.702  1.00  0.00           H  
ATOM     46 2HB  PRO A   4      26.041  11.452   3.171  1.00  0.00           H  
ATOM     47 1HG  PRO A   4      25.402  12.831   5.306  1.00  0.00           H  
ATOM     48 2HG  PRO A   4      26.642  13.539   4.283  1.00  0.00           H  
ATOM     49  N   THR A   5      28.706  11.200   1.834  1.00 37.54           N  
ATOM     50  CA  THR A   5      29.086  11.939   0.603  1.00 34.61           C  
ATOM     51  C   THR A   5      28.039  13.029   0.363  1.00 37.43           C  
ATOM     52  O   THR A   5      26.857  12.803   0.697  1.00 42.14           O  
ATOM     53  CB  THR A   5      29.236  11.008  -0.605  1.00 38.16           C  
ATOM     54  OG1 THR A   5      27.943  10.505  -0.947  1.00 43.08           O  
ATOM     55  CG2 THR A   5      30.197   9.869  -0.343  1.00 40.24           C  
ATOM     56  HN  THR A   5      28.269  10.281   1.744  1.00  0.00           H  
ATOM     57  HA  THR A   5      30.050  12.412   0.803  1.00  0.00           H  
ATOM     58  HB  THR A   5      29.608  11.584  -1.453  1.00  0.00           H  
ATOM     59  HG1 THR A   5      27.692   9.856  -0.282  1.00  0.00           H  
ATOM     60 1HG2 THR A   5      30.335   9.254  -1.233  1.00  0.00           H  
ATOM     61 2HG2 THR A   5      31.181  10.233  -0.046  1.00  0.00           H  
ATOM     62 3HG2 THR A   5      29.848   9.202   0.449  1.00  0.00           H  
ATOM     63  N   VAL A   6      28.460  14.169  -0.183  1.00 41.33           N  
ATOM     64  CA  VAL A   6      27.536  15.270  -0.582  1.00 39.33           C  
ATOM     65  C   VAL A   6      26.488  14.692  -1.546  1.00 41.17           C  
ATOM     66  O   VAL A   6      25.297  15.001  -1.363  1.00 44.22           O  
ATOM     67  CB  VAL A   6      28.301  16.469  -1.177  1.00 46.57           C  
ATOM     68  CG1 VAL A   6      27.367  17.449  -1.872  1.00 47.11           C  
ATOM     69  CG2 VAL A   6      29.133  17.182  -0.116  1.00 46.53           C  
ATOM     70  HN  VAL A   6      29.452  14.300  -0.309  1.00  0.00           H  
ATOM     71  HA  VAL A   6      27.006  15.592   0.317  1.00  0.00           H  
ATOM     72  HB  VAL A   6      28.992  16.096  -1.937  1.00  0.00           H  
ATOM     73 1HG1 VAL A   6      27.908  18.352  -2.160  1.00  0.00           H  
ATOM     74 2HG1 VAL A   6      26.943  17.034  -2.787  1.00  0.00           H  
ATOM     75 3HG1 VAL A   6      26.552  17.740  -1.209  1.00  0.00           H  
ATOM     76 1HG2 VAL A   6      29.719  17.996  -0.545  1.00  0.00           H  
ATOM     77 2HG2 VAL A   6      28.510  17.604   0.674  1.00  0.00           H  
ATOM     78 3HG2 VAL A   6      29.844  16.506   0.362  1.00  0.00           H  
ATOM     79  N   LYS A   7      26.900  13.848  -2.502  1.00 39.06           N  
ATOM     80  CA  LYS A   7      26.011  13.260  -3.538  1.00 40.33           C  
ATOM     81  C   LYS A   7      24.943  12.368  -2.884  1.00 41.80           C  
ATOM     82  O   LYS A   7      23.751  12.521  -3.236  1.00 38.90           O  
ATOM     83  CB  LYS A   7      26.864  12.459  -4.558  1.00 40.39           C  
ATOM     84  CG  LYS A   7      26.089  11.960  -5.791  1.00  0.00           C  
ATOM     85  CD  LYS A   7      27.013  11.279  -6.821  1.00  0.00           C  
ATOM     86  CE  LYS A   7      26.285  10.835  -8.097  1.00  0.00           C  
ATOM     87  NZ  LYS A   7      27.234  10.218  -9.055  1.00  0.00           N1+
ATOM     88  HN  LYS A   7      27.870  13.573  -2.488  1.00  0.00           H  
ATOM     89  HA  LYS A   7      25.502  14.079  -4.050  1.00  0.00           H  
ATOM     90 1HB  LYS A   7      27.683  13.094  -4.898  1.00  0.00           H  
ATOM     91 2HB  LYS A   7      27.334  11.609  -4.057  1.00  0.00           H  
ATOM     92 1HG  LYS A   7      25.307  11.262  -5.484  1.00  0.00           H  
ATOM     93 2HG  LYS A   7      25.576  12.803  -6.259  1.00  0.00           H  
ATOM     94 1HD  LYS A   7      27.817  11.972  -7.081  1.00  0.00           H  
ATOM     95 2HD  LYS A   7      27.492  10.420  -6.346  1.00  0.00           H  
ATOM     96 1HE  LYS A   7      25.500  10.115  -7.858  1.00  0.00           H  
ATOM     97 2HE  LYS A   7      25.802  11.688  -8.578  1.00  0.00           H  
ATOM     98 1HZ  LYS A   7      26.738   9.931  -9.890  1.00  0.00           H  
ATOM     99 2HZ  LYS A   7      27.949  10.877  -9.333  1.00  0.00           H  
ATOM    100 3HZ  LYS A   7      27.676   9.401  -8.657  1.00  0.00           H  
ATOM    101  N   GLU A   8      25.348  11.466  -1.981  1.00 42.37           N  
ATOM    102  CA  GLU A   8      24.441  10.580  -1.193  1.00 46.54           C  
ATOM    103  C   GLU A   8      23.350  11.421  -0.521  1.00 37.91           C  
ATOM    104  O   GLU A   8      22.144  11.164  -0.739  1.00 37.30           O  
ATOM    105  CB  GLU A   8      25.203   9.879  -0.063  1.00 53.90           C  
ATOM    106  CG  GLU A   8      25.662   8.470  -0.378  1.00 60.96           C  
ATOM    107  CD  GLU A   8      26.395   7.798   0.773  1.00 66.96           C  
ATOM    108  OE1 GLU A   8      27.087   8.509   1.540  1.00 53.87           O  
ATOM    109  OE2 GLU A   8      26.272   6.568   0.908  1.00 76.53           O1-
ATOM    110  HN  GLU A   8      26.338  11.381  -1.758  1.00  0.00           H  
ATOM    111  HA  GLU A   8      23.978   9.855  -1.864  1.00  0.00           H  
ATOM    112 1HB  GLU A   8      25.973  10.499   0.385  1.00  0.00           H  
ATOM    113 2HB  GLU A   8      24.536   9.722   0.790  1.00  0.00           H  
ATOM    114 1HG  GLU A   8      24.811   7.840  -0.633  1.00  0.00           H  
ATOM    115 2HG  GLU A   8      26.324   8.451  -1.242  1.00  0.00           H  
ATOM    116  N   ILE A   9      23.770  12.350   0.336  1.00 40.32           N  
ATOM    117  CA  ILE A   9      22.864  13.036   1.298  1.00 40.73           C  
ATOM    118  C   ILE A   9      21.964  13.986   0.505  1.00 47.38           C  
ATOM    119  O   ILE A   9      20.778  14.107   0.864  1.00 42.12           O  
ATOM    120  CB  ILE A   9      23.649  13.723   2.436  1.00 48.67           C  
ATOM    121  CG2 ILE A   9      24.242  15.058   2.006  1.00 46.90           C  
ATOM    122  CG1 ILE A   9      22.780  13.849   3.690  1.00 51.17           C  
ATOM    123  CD1 ILE A   9      22.202  12.532   4.153  1.00 49.00           C  
ATOM    124  HN  ILE A   9      24.775  12.462   0.456  1.00  0.00           H  
ATOM    125  HA  ILE A   9      22.228  12.238   1.671  1.00  0.00           H  
ATOM    126  HB  ILE A   9      24.485  13.073   2.698  1.00  0.00           H  
ATOM    127 1HG2 ILE A   9      24.883  15.452   2.796  1.00  0.00           H  
ATOM    128 2HG2 ILE A   9      24.878  14.933   1.133  1.00  0.00           H  
ATOM    129 3HG2 ILE A   9      23.502  15.825   1.789  1.00  0.00           H  
ATOM    130 1HG1 ILE A   9      23.383  14.306   4.468  1.00  0.00           H  
ATOM    131 2HG1 ILE A   9      21.942  14.514   3.529  1.00  0.00           H  
ATOM    132  HD1 ILE A   9      21.796  12.635   5.155  1.00  0.00           H  
ATOM    133  HD2 ILE A   9      21.351  12.199   3.558  1.00  0.00           H  
ATOM    134  HD3 ILE A   9      22.946  11.734   4.181  1.00  0.00           H  
ATOM    135  N   LYS A  10      22.485  14.583  -0.571  1.00 41.71           N  
ATOM    136  CA  LYS A  10      21.691  15.480  -1.452  1.00 42.63           C  
ATOM    137  C   LYS A  10      20.626  14.654  -2.188  1.00 44.06           C  
ATOM    138  O   LYS A  10      19.516  15.183  -2.396  1.00 42.95           O  
ATOM    139  CB  LYS A  10      22.538  16.212  -2.531  1.00 41.99           C  
ATOM    140  CG  LYS A  10      23.243  17.493  -2.051  1.00 52.57           C  
ATOM    141  CD  LYS A  10      23.958  18.201  -3.222  1.00  0.00           C  
ATOM    142  CE  LYS A  10      24.550  19.572  -2.865  1.00  0.00           C  
ATOM    143  NZ  LYS A  10      25.272  20.146  -4.028  1.00  0.00           N1+
ATOM    144  HN  LYS A  10      23.469  14.434  -0.778  1.00  0.00           H  
ATOM    145  HA  LYS A  10      21.167  16.208  -0.831  1.00  0.00           H  
ATOM    146 1HB  LYS A  10      23.257  15.514  -2.963  1.00  0.00           H  
ATOM    147 2HB  LYS A  10      21.882  16.493  -3.359  1.00  0.00           H  
ATOM    148 1HG  LYS A  10      22.504  18.163  -1.609  1.00  0.00           H  
ATOM    149 2HG  LYS A  10      23.951  17.250  -1.257  1.00  0.00           H  
ATOM    150 1HD  LYS A  10      24.738  17.534  -3.595  1.00  0.00           H  
ATOM    151 2HD  LYS A  10      23.248  18.323  -4.043  1.00  0.00           H  
ATOM    152 1HE  LYS A  10      23.757  20.259  -2.564  1.00  0.00           H  
ATOM    153 2HE  LYS A  10      25.237  19.492  -2.022  1.00  0.00           H  
ATOM    154 1HZ  LYS A  10      25.648  21.055  -3.788  1.00  0.00           H  
ATOM    155 2HZ  LYS A  10      26.039  19.555  -4.316  1.00  0.00           H  
ATOM    156 3HZ  LYS A  10      24.646  20.275  -4.812  1.00  0.00           H  
ATOM    157  N   SER A  11      20.939  13.404  -2.550  1.00 35.58           N  
ATOM    158  CA  SER A  11      20.012  12.498  -3.276  1.00 34.82           C  
ATOM    159  C   SER A  11      18.824  12.151  -2.369  1.00 38.62           C  
ATOM    160  O   SER A  11      17.672  12.217  -2.847  1.00 32.15           O  
ATOM    161  CB  SER A  11      20.715  11.263  -3.769  1.00 36.23           C  
ATOM    162  OG  SER A  11      19.797  10.385  -4.404  1.00 42.08           O  
ATOM    163  HN  SER A  11      21.880  13.068  -2.373  1.00  0.00           H  
ATOM    164  HA  SER A  11      19.615  13.043  -4.136  1.00  0.00           H  
ATOM    165 1HB  SER A  11      21.458  11.553  -4.514  1.00  0.00           H  
ATOM    166 2HB  SER A  11      21.275  10.756  -3.008  1.00  0.00           H  
ATOM    167  HG1 SER A  11      19.305  10.833  -5.085  1.00  0.00           H  
ATOM    168  N   LEU A  12      19.093  11.815  -1.105  1.00 33.45           N  
ATOM    169  CA  LEU A  12      18.051  11.537  -0.079  1.00 31.13           C  
ATOM    170  C   LEU A  12      17.228  12.801   0.183  1.00 30.57           C  
ATOM    171  O   LEU A  12      16.005  12.673   0.363  1.00 31.64           O  
ATOM    172  CB  LEU A  12      18.721  11.054   1.210  1.00 37.99           C  
ATOM    173  CG  LEU A  12      18.788   9.539   1.387  1.00 47.70           C  
ATOM    174  CD1 LEU A  12      18.950   9.176   2.854  1.00 62.58           C  
ATOM    175  CD2 LEU A  12      17.559   8.865   0.804  1.00 44.07           C  
ATOM    176  HN  LEU A  12      20.064  11.763  -0.829  1.00  0.00           H  
ATOM    177  HA  LEU A  12      17.327  10.861  -0.521  1.00  0.00           H  
ATOM    178 1HB  LEU A  12      19.705  11.505   1.348  1.00  0.00           H  
ATOM    179 2HB  LEU A  12      18.135  11.432   2.053  1.00  0.00           H  
ATOM    180  HG  LEU A  12      19.656   9.160   0.847  1.00  0.00           H  
ATOM    181 1HD1 LEU A  12      18.942   8.096   2.994  1.00  0.00           H  
ATOM    182 2HD1 LEU A  12      19.890   9.569   3.234  1.00  0.00           H  
ATOM    183 3HD1 LEU A  12      18.137   9.578   3.453  1.00  0.00           H  
ATOM    184 1HD2 LEU A  12      17.493   7.833   1.152  1.00  0.00           H  
ATOM    185 2HD2 LEU A  12      16.631   9.345   1.126  1.00  0.00           H  
ATOM    186 3HD2 LEU A  12      17.576   8.799  -0.283  1.00  0.00           H  
ATOM    187  N   GLN A  13      17.880  13.967   0.238  1.00 30.14           N  
ATOM    188  CA  GLN A  13      17.199  15.264   0.486  1.00 32.18           C  
ATOM    189  C   GLN A  13      16.099  15.419  -0.567  1.00 34.69           C  
ATOM    190  O   GLN A  13      14.967  15.755  -0.201  1.00 29.78           O  
ATOM    191  CB  GLN A  13      18.188  16.430   0.442  1.00 31.18           C  
ATOM    192  CG  GLN A  13      17.631  17.727   1.015  1.00 35.49           C  
ATOM    193  CD  GLN A  13      18.648  18.844   1.015  1.00 37.31           C  
ATOM    194  OE1 GLN A  13      18.523  19.824   1.751  1.00 34.95           O  
ATOM    195  NE2 GLN A  13      19.670  18.705   0.184  1.00 28.49           N  
ATOM    196  HN  GLN A  13      18.893  13.947   0.203  1.00  0.00           H  
ATOM    197  HA  GLN A  13      16.732  15.209   1.473  1.00  0.00           H  
ATOM    198 1HB  GLN A  13      19.084  16.152   0.997  1.00  0.00           H  
ATOM    199 2HB  GLN A  13      18.489  16.581  -0.593  1.00  0.00           H  
ATOM    200 1HG  GLN A  13      16.746  18.062   0.473  1.00  0.00           H  
ATOM    201 2HG  GLN A  13      17.332  17.568   2.048  1.00  0.00           H  
ATOM    202 1HE2 GLN A  13      20.343  19.453   0.156  1.00  0.00           H  
ATOM    203 2HE2 GLN A  13      19.735  17.888  -0.398  1.00  0.00           H  
ATOM    204  N   ASN A  14      16.431  15.156  -1.832  1.00 31.52           N  
ATOM    205  CA  ASN A  14      15.504  15.367  -2.971  1.00 29.11           C  
ATOM    206  C   ASN A  14      14.455  14.252  -2.955  1.00 27.77           C  
ATOM    207  O   ASN A  14      13.321  14.521  -3.294  1.00 25.75           O  
ATOM    208  CB  ASN A  14      16.276  15.527  -4.278  1.00 36.46           C  
ATOM    209  CG  ASN A  14      16.950  16.881  -4.337  1.00 45.35           C  
ATOM    210  OD1 ASN A  14      16.329  17.896  -4.010  1.00 46.92           O  
ATOM    211  ND2 ASN A  14      18.217  16.902  -4.717  1.00 50.47           N  
ATOM    212  HN  ASN A  14      17.383  14.868  -2.020  1.00  0.00           H  
ATOM    213  HA  ASN A  14      14.930  16.277  -2.782  1.00  0.00           H  
ATOM    214 1HB  ASN A  14      16.981  14.707  -4.420  1.00  0.00           H  
ATOM    215 2HB  ASN A  14      15.576  15.480  -5.116  1.00  0.00           H  
ATOM    216 1HD2 ASN A  14      18.654  17.797  -4.862  1.00  0.00           H  
ATOM    217 2HD2 ASN A  14      18.679  16.046  -4.979  1.00  0.00           H  
ATOM    218  N   PHE A  15      14.814  13.047  -2.513  1.00 26.83           N  
ATOM    219  CA  PHE A  15      13.863  11.912  -2.397  1.00 25.33           C  
ATOM    220  C   PHE A  15      12.751  12.271  -1.405  1.00 25.45           C  
ATOM    221  O   PHE A  15      11.557  12.032  -1.691  1.00 24.13           O  
ATOM    222  CB  PHE A  15      14.586  10.654  -1.935  1.00 29.73           C  
ATOM    223  CG  PHE A  15      13.891   9.375  -2.314  1.00 34.43           C  
ATOM    224  CD1 PHE A  15      13.808   8.978  -3.638  1.00 45.99           C  
ATOM    225  CE1 PHE A  15      13.183   7.791  -3.983  1.00 56.25           C  
ATOM    226  CZ  PHE A  15      12.634   6.990  -3.008  1.00 36.08           C  
ATOM    227  CD2 PHE A  15      13.334   8.561  -1.345  1.00 33.75           C  
ATOM    228  CE2 PHE A  15      12.708   7.375  -1.693  1.00 32.15           C  
ATOM    229  HN  PHE A  15      15.771  12.911  -2.219  1.00  0.00           H  
ATOM    230  HA  PHE A  15      13.403  11.754  -3.375  1.00  0.00           H  
ATOM    231 1HB  PHE A  15      15.574  10.606  -2.391  1.00  0.00           H  
ATOM    232 2HB  PHE A  15      14.758  10.668  -0.857  1.00  0.00           H  
ATOM    233  HD1 PHE A  15      14.223   9.595  -4.421  1.00  0.00           H  
ATOM    234  HE1 PHE A  15      13.103   7.502  -5.022  1.00  0.00           H  
ATOM    235  HZ  PHE A  15      12.122   6.077  -3.279  1.00  0.00           H  
ATOM    236  HD2 PHE A  15      13.365   8.848  -0.307  1.00  0.00           H  
ATOM    237  HE2 PHE A  15      12.253   6.755  -0.934  1.00  0.00           H  
ATOM    238  N   ASN A  16      13.139  12.846  -0.268  1.00 26.20           N  
ATOM    239  CA  ASN A  16      12.203  13.375   0.759  1.00 24.21           C  
ATOM    240  C   ASN A  16      11.301  14.445   0.133  1.00 26.83           C  
ATOM    241  O   ASN A  16      10.082  14.371   0.356  1.00 25.31           O  
ATOM    242  CB  ASN A  16      12.930  13.888   2.019  1.00 24.05           C  
ATOM    243  CG  ASN A  16      13.300  12.735   2.946  1.00 25.35           C  
ATOM    244  OD1 ASN A  16      12.491  12.311   3.775  1.00 25.89           O  
ATOM    245  ND2 ASN A  16      14.548  12.235   2.835  1.00 23.87           N  
ATOM    246  HN  ASN A  16      14.132  12.986  -0.130  1.00  0.00           H  
ATOM    247  HA  ASN A  16      11.524  12.559   1.038  1.00  0.00           H  
ATOM    248 1HB  ASN A  16      13.805  14.467   1.718  1.00  0.00           H  
ATOM    249 2HB  ASN A  16      12.259  14.539   2.583  1.00  0.00           H  
ATOM    250 1HD2 ASN A  16      14.864  11.505   3.470  1.00  0.00           H  
ATOM    251 2HD2 ASN A  16      15.152  12.492   2.062  1.00  0.00           H  
ATOM    252  N   ARG A  17      11.872  15.413  -0.594  1.00 24.61           N  
ATOM    253  CA  ARG A  17      11.109  16.534  -1.206  1.00 27.87           C  
ATOM    254  C   ARG A  17      10.051  15.961  -2.152  1.00 23.60           C  
ATOM    255  O   ARG A  17       8.899  16.426  -2.113  1.00 24.87           O  
ATOM    256  CB  ARG A  17      12.025  17.492  -1.978  1.00 26.47           C  
ATOM    257  CG  ARG A  17      12.858  18.402  -1.092  1.00 29.83           C  
ATOM    258  CD  ARG A  17      13.721  19.343  -1.906  1.00 28.65           C  
ATOM    259  NE  ARG A  17      14.368  20.317  -1.047  1.00 38.58           N  
ATOM    260  CZ  ARG A  17      15.676  20.529  -1.001  1.00 39.11           C  
ATOM    261  NH1 ARG A  17      16.485  19.824  -1.773  1.00 35.10           N  
ATOM    262  NH2 ARG A  17      16.168  21.444  -0.184  1.00 41.03           N1+
ATOM    263  HN  ARG A  17      12.878  15.407  -0.681  1.00  0.00           H  
ATOM    264  HA  ARG A  17      10.577  17.071  -0.416  1.00  0.00           H  
ATOM    265 1HB  ARG A  17      12.653  16.936  -2.673  1.00  0.00           H  
ATOM    266 2HB  ARG A  17      11.394  18.126  -2.607  1.00  0.00           H  
ATOM    267 1HG  ARG A  17      12.191  18.968  -0.437  1.00  0.00           H  
ATOM    268 2HG  ARG A  17      13.480  17.803  -0.428  1.00  0.00           H  
ATOM    269 1HD  ARG A  17      14.402  18.761  -2.521  1.00  0.00           H  
ATOM    270 2HD  ARG A  17      13.094  19.898  -2.608  1.00  0.00           H  
ATOM    271  HE  ARG A  17      13.722  20.854  -0.473  1.00  0.00           H  
ATOM    272 1HH1 ARG A  17      17.467  20.051  -1.806  1.00  0.00           H  
ATOM    273 2HH1 ARG A  17      16.141  19.181  -2.491  1.00  0.00           H  
ATOM    274 1HH2 ARG A  17      17.167  21.591  -0.086  1.00  0.00           H  
ATOM    275 2HH2 ARG A  17      15.587  21.869   0.531  1.00  0.00           H  
ATOM    276  N   ILE A  18      10.430  14.995  -2.991  1.00 21.93           N  
ATOM    277  CA  ILE A  18       9.507  14.396  -3.991  1.00 19.43           C  
ATOM    278  C   ILE A  18       8.359  13.719  -3.238  1.00 17.74           C  
ATOM    279  O   ILE A  18       7.181  13.953  -3.587  1.00 19.87           O  
ATOM    280  CB  ILE A  18      10.237  13.421  -4.931  1.00 23.13           C  
ATOM    281  CG2 ILE A  18       9.226  12.619  -5.740  1.00 27.05           C  
ATOM    282  CG1 ILE A  18      11.243  14.150  -5.828  1.00 25.05           C  
ATOM    283  CD1 ILE A  18      12.183  13.229  -6.576  1.00 29.09           C  
ATOM    284  HN  ILE A  18      11.391  14.675  -2.974  1.00  0.00           H  
ATOM    285  HA  ILE A  18       9.064  15.202  -4.581  1.00  0.00           H  
ATOM    286  HB  ILE A  18      10.786  12.710  -4.311  1.00  0.00           H  
ATOM    287 1HG2 ILE A  18       9.701  11.999  -6.498  1.00  0.00           H  
ATOM    288 2HG2 ILE A  18       8.644  11.922  -5.134  1.00  0.00           H  
ATOM    289 3HG2 ILE A  18       8.521  13.272  -6.258  1.00  0.00           H  
ATOM    290 1HG1 ILE A  18      10.700  14.769  -6.546  1.00  0.00           H  
ATOM    291 2HG1 ILE A  18      11.834  14.854  -5.246  1.00  0.00           H  
ATOM    292  HD1 ILE A  18      12.932  13.806  -7.119  1.00  0.00           H  
ATOM    293  HD2 ILE A  18      12.702  12.556  -5.895  1.00  0.00           H  
ATOM    294  HD3 ILE A  18      11.658  12.624  -7.315  1.00  0.00           H  
ATOM    295  N   ALA A  19       8.672  12.879  -2.254  1.00 20.06           N  
ATOM    296  CA  ALA A  19       7.632  12.201  -1.453  1.00 20.07           C  
ATOM    297  C   ALA A  19       6.718  13.265  -0.836  1.00 18.86           C  
ATOM    298  O   ALA A  19       5.484  13.110  -0.923  1.00 19.75           O  
ATOM    299  CB  ALA A  19       8.264  11.328  -0.402  1.00 22.22           C  
ATOM    300  HN  ALA A  19       9.646  12.713  -2.034  1.00  0.00           H  
ATOM    301  HA  ALA A  19       7.024  11.582  -2.117  1.00  0.00           H  
ATOM    302 1HB  ALA A  19       8.883  10.555  -0.853  1.00  0.00           H  
ATOM    303 2HB  ALA A  19       8.873  11.895   0.303  1.00  0.00           H  
ATOM    304 3HB  ALA A  19       7.484  10.831   0.168  1.00  0.00           H  
ATOM    305  N   GLY A  20       7.308  14.290  -0.221  1.00 20.32           N  
ATOM    306  CA  GLY A  20       6.578  15.394   0.426  1.00 24.73           C  
ATOM    307  C   GLY A  20       5.593  16.039  -0.536  1.00 21.26           C  
ATOM    308  O   GLY A  20       4.457  16.284  -0.128  1.00 19.95           O  
ATOM    309  HN  GLY A  20       8.323  14.299  -0.178  1.00  0.00           H  
ATOM    310 1HA  GLY A  20       7.271  16.143   0.805  1.00  0.00           H  
ATOM    311 2HA  GLY A  20       6.033  14.983   1.272  1.00  0.00           H  
ATOM    312  N   VAL A  21       5.998  16.291  -1.786  1.00 19.39           N  
ATOM    313  CA  VAL A  21       5.119  16.987  -2.768  1.00 21.31           C  
ATOM    314  C   VAL A  21       3.915  16.088  -3.074  1.00 18.64           C  
ATOM    315  O   VAL A  21       2.793  16.597  -3.118  1.00 20.40           O  
ATOM    316  CB  VAL A  21       5.865  17.401  -4.049  1.00 21.53           C  
ATOM    317  CG1 VAL A  21       4.906  17.998  -5.066  1.00 27.27           C  
ATOM    318  CG2 VAL A  21       6.997  18.374  -3.742  1.00 27.34           C  
ATOM    319  HN  VAL A  21       6.945  16.055  -2.061  1.00  0.00           H  
ATOM    320  HA  VAL A  21       4.725  17.886  -2.289  1.00  0.00           H  
ATOM    321  HB  VAL A  21       6.303  16.501  -4.486  1.00  0.00           H  
ATOM    322 1HG1 VAL A  21       5.442  18.427  -5.913  1.00  0.00           H  
ATOM    323 2HG1 VAL A  21       4.232  17.251  -5.487  1.00  0.00           H  
ATOM    324 3HG1 VAL A  21       4.289  18.789  -4.635  1.00  0.00           H  
ATOM    325 1HG2 VAL A  21       7.745  18.371  -4.534  1.00  0.00           H  
ATOM    326 2HG2 VAL A  21       6.612  19.392  -3.660  1.00  0.00           H  
ATOM    327 3HG2 VAL A  21       7.495  18.181  -2.799  1.00  0.00           H  
ATOM    328  N   PHE A  22       4.140  14.784  -3.252  1.00 20.42           N  
ATOM    329  CA  PHE A  22       3.058  13.817  -3.563  1.00 20.72           C  
ATOM    330  C   PHE A  22       2.056  13.772  -2.399  1.00 19.96           C  
ATOM    331  O   PHE A  22       0.831  13.832  -2.654  1.00 20.42           O  
ATOM    332  CB  PHE A  22       3.638  12.450  -3.911  1.00 21.21           C  
ATOM    333  CG  PHE A  22       4.105  12.349  -5.341  1.00 26.01           C  
ATOM    334  CD1 PHE A  22       3.231  12.600  -6.387  1.00 38.05           C  
ATOM    335  CE1 PHE A  22       3.657  12.513  -7.703  1.00 38.38           C  
ATOM    336  CZ  PHE A  22       4.964  12.183  -7.986  1.00 34.74           C  
ATOM    337  CD2 PHE A  22       5.414  12.022  -5.642  1.00 34.28           C  
ATOM    338  CE2 PHE A  22       5.841  11.932  -6.958  1.00 34.40           C  
ATOM    339  HN  PHE A  22       5.092  14.444  -3.181  1.00  0.00           H  
ATOM    340  HA  PHE A  22       2.494  14.215  -4.408  1.00  0.00           H  
ATOM    341 1HB  PHE A  22       4.425  12.165  -3.212  1.00  0.00           H  
ATOM    342 2HB  PHE A  22       2.849  11.702  -3.811  1.00  0.00           H  
ATOM    343  HD1 PHE A  22       2.197  12.846  -6.190  1.00  0.00           H  
ATOM    344  HE1 PHE A  22       2.959  12.702  -8.506  1.00  0.00           H  
ATOM    345  HZ  PHE A  22       5.290  12.113  -9.014  1.00  0.00           H  
ATOM    346  HD2 PHE A  22       6.114  11.832  -4.843  1.00  0.00           H  
ATOM    347  HE2 PHE A  22       6.863  11.665  -7.179  1.00  0.00           H  
ATOM    348  N   HIS A  23       2.541  13.684  -1.158  1.00 19.10           N  
ATOM    349  CA  HIS A  23       1.665  13.730   0.050  1.00 19.72           C  
ATOM    350  C   HIS A  23       0.882  15.045   0.052  1.00 19.31           C  
ATOM    351  O   HIS A  23      -0.333  15.018   0.283  1.00 20.36           O  
ATOM    352  CB  HIS A  23       2.529  13.604   1.319  1.00 17.40           C  
ATOM    353  ND1 HIS A  23       2.110  11.206   1.953  1.00 20.68           N  
ATOM    354  CG  HIS A  23       2.991  12.211   1.597  1.00 20.21           C  
ATOM    355  CE1 HIS A  23       2.875  10.162   2.213  1.00 19.11           C  
ATOM    356  NE2 HIS A  23       4.191  10.422   2.048  1.00 20.99           N  
ATOM    357  CD2 HIS A  23       4.279  11.736   1.655  1.00 20.65           C  
ATOM    358  HN  HIS A  23       3.546  13.609  -1.031  1.00  0.00           H  
ATOM    359  HA  HIS A  23       0.934  12.916   0.004  1.00  0.00           H  
ATOM    360 1HB  HIS A  23       3.388  14.273   1.218  1.00  0.00           H  
ATOM    361 2HB  HIS A  23       1.929  13.951   2.158  1.00  0.00           H  
ATOM    362  HE1 HIS A  23       2.540   9.180   2.504  1.00  0.00           H  
ATOM    363  HE2 HIS A  23       4.975   9.767   2.128  1.00  0.00           H  
ATOM    364  HD2 HIS A  23       5.228  12.192   1.437  1.00  0.00           H  
ATOM    365  N   LEU A  24       1.572  16.160  -0.183  1.00 18.09           N  
ATOM    366  CA  LEU A  24       0.990  17.515  -0.031  1.00 20.34           C  
ATOM    367  C   LEU A  24      -0.134  17.709  -1.053  1.00 20.64           C  
ATOM    368  O   LEU A  24      -1.177  18.276  -0.694  1.00 19.59           O  
ATOM    369  CB  LEU A  24       2.084  18.561  -0.219  1.00 19.10           C  
ATOM    370  CG  LEU A  24       1.648  19.992   0.080  1.00 22.05           C  
ATOM    371  CD1 LEU A  24       1.384  20.180   1.565  1.00 24.22           C  
ATOM    372  CD2 LEU A  24       2.690  20.981  -0.412  1.00 24.31           C  
ATOM    373  HN  LEU A  24       2.570  16.082  -0.351  1.00  0.00           H  
ATOM    374  HA  LEU A  24       0.559  17.575   0.970  1.00  0.00           H  
ATOM    375 1HB  LEU A  24       2.939  18.313   0.408  1.00  0.00           H  
ATOM    376 2HB  LEU A  24       2.447  18.504  -1.247  1.00  0.00           H  
ATOM    377  HG  LEU A  24       0.724  20.222  -0.456  1.00  0.00           H  
ATOM    378 1HD1 LEU A  24       1.116  21.214   1.786  1.00  0.00           H  
ATOM    379 2HD1 LEU A  24       0.546  19.575   1.912  1.00  0.00           H  
ATOM    380 3HD1 LEU A  24       2.250  19.927   2.176  1.00  0.00           H  
ATOM    381 1HD2 LEU A  24       2.383  22.007  -0.204  1.00  0.00           H  
ATOM    382 2HD2 LEU A  24       3.663  20.829   0.046  1.00  0.00           H  
ATOM    383 3HD2 LEU A  24       2.819  20.905  -1.493  1.00  0.00           H  
ATOM    384  N   LEU A  25       0.087  17.280  -2.294  1.00 18.80           N  
ATOM    385  CA  LEU A  25      -0.900  17.466  -3.395  1.00 21.56           C  
ATOM    386  C   LEU A  25      -2.125  16.589  -3.117  1.00 19.75           C  
ATOM    387  O   LEU A  25      -3.253  17.032  -3.383  1.00 20.30           O  
ATOM    388  CB  LEU A  25      -0.253  17.115  -4.736  1.00 21.49           C  
ATOM    389  CG  LEU A  25       0.751  18.139  -5.261  1.00 26.78           C  
ATOM    390  CD1 LEU A  25       1.495  17.578  -6.464  1.00 28.93           C  
ATOM    391  CD2 LEU A  25       0.075  19.459  -5.608  1.00 28.89           C  
ATOM    392  HN  LEU A  25       0.991  16.870  -2.513  1.00  0.00           H  
ATOM    393  HA  LEU A  25      -1.255  18.497  -3.391  1.00  0.00           H  
ATOM    394 1HB  LEU A  25       0.222  16.136  -4.648  1.00  0.00           H  
ATOM    395 2HB  LEU A  25      -1.040  16.984  -5.483  1.00  0.00           H  
ATOM    396  HG  LEU A  25       1.488  18.338  -4.482  1.00  0.00           H  
ATOM    397 1HD1 LEU A  25       2.248  18.278  -6.827  1.00  0.00           H  
ATOM    398 2HD1 LEU A  25       2.005  16.647  -6.213  1.00  0.00           H  
ATOM    399 3HD1 LEU A  25       0.814  17.368  -7.291  1.00  0.00           H  
ATOM    400 1HD2 LEU A  25       0.779  20.155  -6.065  1.00  0.00           H  
ATOM    401 2HD2 LEU A  25      -0.747  19.319  -6.313  1.00  0.00           H  
ATOM    402 3HD2 LEU A  25      -0.328  19.964  -4.730  1.00  0.00           H  
ATOM    403  N   GLN A  26      -1.922  15.383  -2.585  1.00 17.96           N  
ATOM    404  CA  GLN A  26      -3.064  14.502  -2.234  1.00 18.87           C  
ATOM    405  C   GLN A  26      -3.829  15.129  -1.065  1.00 17.77           C  
ATOM    406  O   GLN A  26      -5.078  15.087  -1.060  1.00 18.37           O  
ATOM    407  CB  GLN A  26      -2.565  13.091  -1.933  1.00 19.22           C  
ATOM    408  CG  GLN A  26      -1.980  12.391  -3.151  1.00 19.83           C  
ATOM    409  CD  GLN A  26      -1.475  11.015  -2.783  1.00 21.34           C  
ATOM    410  OE1 GLN A  26      -2.203  10.029  -2.867  1.00 23.49           O  
ATOM    411  NE2 GLN A  26      -0.226  10.946  -2.333  1.00 20.92           N  
ATOM    412  HN  GLN A  26      -0.978  15.076  -2.389  1.00  0.00           H  
ATOM    413  HA  GLN A  26      -3.756  14.460  -3.079  1.00  0.00           H  
ATOM    414 1HB  GLN A  26      -1.833  13.123  -1.124  1.00  0.00           H  
ATOM    415 2HB  GLN A  26      -3.399  12.495  -1.552  1.00  0.00           H  
ATOM    416 1HG  GLN A  26      -2.760  12.267  -3.904  1.00  0.00           H  
ATOM    417 2HG  GLN A  26      -1.200  12.969  -3.639  1.00  0.00           H  
ATOM    418 1HE2 GLN A  26       0.141  10.078  -1.957  1.00  0.00           H  
ATOM    419 2HE2 GLN A  26       0.304  11.802  -2.260  1.00  0.00           H  
ATOM    420  N   MET A  27      -3.108  15.708  -0.106  1.00 18.97           N  
ATOM    421  CA  MET A  27      -3.720  16.413   1.047  1.00 18.93           C  
ATOM    422  C   MET A  27      -4.662  17.487   0.508  1.00 19.26           C  
ATOM    423  O   MET A  27      -5.826  17.559   0.962  1.00 18.66           O  
ATOM    424  CB  MET A  27      -2.649  17.055   1.933  1.00 17.93           C  
ATOM    425  CG  MET A  27      -3.233  17.845   3.074  1.00 20.04           C  
ATOM    426  SD  MET A  27      -2.066  19.064   3.691  1.00 22.23           S  
ATOM    427  CE  MET A  27      -2.264  20.316   2.422  1.00 24.19           C  
ATOM    428  HN  MET A  27      -2.097  15.635  -0.148  1.00  0.00           H  
ATOM    429  HA  MET A  27      -4.309  15.698   1.626  1.00  0.00           H  
ATOM    430 1HB  MET A  27      -1.978  16.292   2.327  1.00  0.00           H  
ATOM    431 2HB  MET A  27      -2.026  17.714   1.353  1.00  0.00           H  
ATOM    432 1HG  MET A  27      -4.149  18.389   2.846  1.00  0.00           H  
ATOM    433 2HG  MET A  27      -3.502  17.173   3.879  1.00  0.00           H  
ATOM    434 1HE  MET A  27      -1.640  21.180   2.649  1.00  0.00           H  
ATOM    435 2HE  MET A  27      -1.985  19.945   1.436  1.00  0.00           H  
ATOM    436 3HE  MET A  27      -3.299  20.654   2.377  1.00  0.00           H  
ATOM    437  N   LEU A  28      -4.183  18.289  -0.441  1.00 18.80           N  
ATOM    438  CA  LEU A  28      -4.985  19.389  -1.019  1.00 19.81           C  
ATOM    439  C   LEU A  28      -6.220  18.806  -1.718  1.00 18.11           C  
ATOM    440  O   LEU A  28      -7.332  19.319  -1.495  1.00 20.18           O  
ATOM    441  CB  LEU A  28      -4.127  20.197  -1.987  1.00 19.81           C  
ATOM    442  CG  LEU A  28      -4.899  21.265  -2.759  1.00 19.99           C  
ATOM    443  CD1 LEU A  28      -5.438  22.328  -1.811  1.00 27.81           C  
ATOM    444  CD2 LEU A  28      -4.011  21.882  -3.832  1.00 24.68           C  
ATOM    445  HN  LEU A  28      -3.220  18.165  -0.731  1.00  0.00           H  
ATOM    446  HA  LEU A  28      -5.329  20.023  -0.200  1.00  0.00           H  
ATOM    447 1HB  LEU A  28      -3.298  20.652  -1.443  1.00  0.00           H  
ATOM    448 2HB  LEU A  28      -3.674  19.514  -2.706  1.00  0.00           H  
ATOM    449  HG  LEU A  28      -5.746  20.830  -3.294  1.00  0.00           H  
ATOM    450 1HD1 LEU A  28      -5.924  23.134  -2.363  1.00  0.00           H  
ATOM    451 2HD1 LEU A  28      -6.199  21.926  -1.139  1.00  0.00           H  
ATOM    452 3HD1 LEU A  28      -4.653  22.774  -1.201  1.00  0.00           H  
ATOM    453 1HD2 LEU A  28      -4.557  22.632  -4.407  1.00  0.00           H  
ATOM    454 2HD2 LEU A  28      -3.136  22.369  -3.401  1.00  0.00           H  
ATOM    455 3HD2 LEU A  28      -3.663  21.128  -4.539  1.00  0.00           H  
ATOM    456  N   ALA A  29      -6.039  17.765  -2.533  1.00 16.86           N  
ATOM    457  CA  ALA A  29      -7.135  17.145  -3.309  1.00 18.49           C  
ATOM    458  C   ALA A  29      -8.215  16.654  -2.333  1.00 20.70           C  
ATOM    459  O   ALA A  29      -9.415  16.882  -2.575  1.00 18.79           O  
ATOM    460  CB  ALA A  29      -6.593  16.032  -4.169  1.00 20.64           C  
ATOM    461  HN  ALA A  29      -5.097  17.411  -2.651  1.00  0.00           H  
ATOM    462  HA  ALA A  29      -7.587  17.910  -3.943  1.00  0.00           H  
ATOM    463 1HB  ALA A  29      -5.824  16.396  -4.850  1.00  0.00           H  
ATOM    464 2HB  ALA A  29      -6.163  15.232  -3.566  1.00  0.00           H  
ATOM    465 3HB  ALA A  29      -7.391  15.599  -4.774  1.00  0.00           H  
ATOM    466  N   VAL A  30      -7.814  16.012  -1.239  1.00 19.51           N  
ATOM    467  CA  VAL A  30      -8.795  15.462  -0.265  1.00 21.64           C  
ATOM    468  C   VAL A  30      -9.504  16.627   0.440  1.00 18.27           C  
ATOM    469  O   VAL A  30     -10.738  16.600   0.513  1.00 21.21           O  
ATOM    470  CB  VAL A  30      -8.129  14.497   0.731  1.00 19.47           C  
ATOM    471  CG1 VAL A  30      -9.077  14.151   1.862  1.00 23.18           C  
ATOM    472  CG2 VAL A  30      -7.636  13.247   0.027  1.00 18.62           C  
ATOM    473  HN  VAL A  30      -6.824  15.847  -1.088  1.00  0.00           H  
ATOM    474  HA  VAL A  30      -9.566  14.918  -0.818  1.00  0.00           H  
ATOM    475  HB  VAL A  30      -7.267  15.001   1.172  1.00  0.00           H  
ATOM    476 1HG1 VAL A  30      -8.649  13.391   2.509  1.00  0.00           H  
ATOM    477 2HG1 VAL A  30      -9.300  14.997   2.515  1.00  0.00           H  
ATOM    478 3HG1 VAL A  30     -10.027  13.762   1.493  1.00  0.00           H  
ATOM    479 1HG2 VAL A  30      -7.081  12.601   0.706  1.00  0.00           H  
ATOM    480 2HG2 VAL A  30      -8.469  12.666  -0.372  1.00  0.00           H  
ATOM    481 3HG2 VAL A  30      -6.980  13.472  -0.812  1.00  0.00           H  
ATOM    482  N   LEU A  31      -8.761  17.635   0.909  1.00 21.37           N  
ATOM    483  CA  LEU A  31      -9.347  18.824   1.588  1.00 20.03           C  
ATOM    484  C   LEU A  31     -10.386  19.462   0.661  1.00 24.58           C  
ATOM    485  O   LEU A  31     -11.480  19.821   1.128  1.00 23.64           O  
ATOM    486  CB  LEU A  31      -8.235  19.818   1.930  1.00 22.60           C  
ATOM    487  CG  LEU A  31      -7.395  19.480   3.158  1.00 29.64           C  
ATOM    488  CD1 LEU A  31      -6.259  20.490   3.321  1.00 28.51           C  
ATOM    489  CD2 LEU A  31      -8.259  19.427   4.416  1.00 29.53           C  
ATOM    490  HN  LEU A  31      -7.755  17.591   0.796  1.00  0.00           H  
ATOM    491  HA  LEU A  31      -9.897  18.496   2.470  1.00  0.00           H  
ATOM    492 1HB  LEU A  31      -7.594  19.950   1.058  1.00  0.00           H  
ATOM    493 2HB  LEU A  31      -8.693  20.796   2.094  1.00  0.00           H  
ATOM    494  HG  LEU A  31      -6.954  18.500   2.997  1.00  0.00           H  
ATOM    495 1HD1 LEU A  31      -5.608  20.222   4.154  1.00  0.00           H  
ATOM    496 2HD1 LEU A  31      -5.647  20.529   2.421  1.00  0.00           H  
ATOM    497 3HD1 LEU A  31      -6.645  21.493   3.506  1.00  0.00           H  
ATOM    498 1HD2 LEU A  31      -7.652  19.336   5.317  1.00  0.00           H  
ATOM    499 2HD2 LEU A  31      -8.878  20.319   4.526  1.00  0.00           H  
ATOM    500 3HD2 LEU A  31      -8.925  18.564   4.409  1.00  0.00           H  
ATOM    501  N   ALA A  32     -10.063  19.604  -0.619  1.00 22.02           N  
ATOM    502  CA  ALA A  32     -10.916  20.339  -1.582  1.00 25.12           C  
ATOM    503  C   ALA A  32     -12.143  19.490  -1.929  1.00 23.15           C  
ATOM    504  O   ALA A  32     -13.234  20.046  -1.959  1.00 24.24           O  
ATOM    505  CB  ALA A  32     -10.126  20.710  -2.809  1.00 21.98           C  
ATOM    506  HN  ALA A  32      -9.154  19.272  -0.921  1.00  0.00           H  
ATOM    507  HA  ALA A  32     -11.280  21.251  -1.102  1.00  0.00           H  
ATOM    508 1HB  ALA A  32      -9.283  21.351  -2.554  1.00  0.00           H  
ATOM    509 2HB  ALA A  32      -9.738  19.824  -3.312  1.00  0.00           H  
ATOM    510 3HB  ALA A  32     -10.756  21.247  -3.519  1.00  0.00           H  
ATOM    511  N   LEU A  33     -11.968  18.187  -2.172  1.00 22.09           N  
ATOM    512  CA  LEU A  33     -12.950  17.361  -2.917  1.00 20.38           C  
ATOM    513  C   LEU A  33     -13.823  16.545  -1.955  1.00 21.11           C  
ATOM    514  O   LEU A  33     -14.936  16.182  -2.358  1.00 22.22           O  
ATOM    515  CB  LEU A  33     -12.213  16.459  -3.908  1.00 21.80           C  
ATOM    516  CG  LEU A  33     -11.449  17.190  -5.012  1.00 23.29           C  
ATOM    517  CD1 LEU A  33     -10.781  16.205  -5.957  1.00 26.28           C  
ATOM    518  CD2 LEU A  33     -12.364  18.133  -5.772  1.00 28.57           C  
ATOM    519  HN  LEU A  33     -11.041  17.799  -2.038  1.00  0.00           H  
ATOM    520  HA  LEU A  33     -13.657  18.004  -3.443  1.00  0.00           H  
ATOM    521 1HB  LEU A  33     -11.554  15.781  -3.365  1.00  0.00           H  
ATOM    522 2HB  LEU A  33     -12.962  15.821  -4.378  1.00  0.00           H  
ATOM    523  HG  LEU A  33     -10.666  17.796  -4.557  1.00  0.00           H  
ATOM    524 1HD1 LEU A  33     -10.198  16.719  -6.721  1.00  0.00           H  
ATOM    525 2HD1 LEU A  33     -10.103  15.547  -5.412  1.00  0.00           H  
ATOM    526 3HD1 LEU A  33     -11.517  15.577  -6.462  1.00  0.00           H  
ATOM    527 1HD2 LEU A  33     -11.863  18.560  -6.641  1.00  0.00           H  
ATOM    528 2HD2 LEU A  33     -13.264  17.627  -6.125  1.00  0.00           H  
ATOM    529 3HD2 LEU A  33     -12.679  18.978  -5.158  1.00  0.00           H  
ATOM    530  N   ALA A  34     -13.339  16.238  -0.749  1.00 19.36           N  
ATOM    531  CA  ALA A  34     -14.026  15.331   0.201  1.00 19.20           C  
ATOM    532  C   ALA A  34     -15.353  15.943   0.669  1.00 20.11           C  
ATOM    533  O   ALA A  34     -15.406  17.146   0.937  1.00 21.78           O  
ATOM    534  CB  ALA A  34     -13.146  15.019   1.379  1.00 21.41           C  
ATOM    535  HN  ALA A  34     -12.501  16.709  -0.427  1.00  0.00           H  
ATOM    536  HA  ALA A  34     -14.258  14.407  -0.331  1.00  0.00           H  
ATOM    537 1HB  ALA A  34     -12.254  14.478   1.075  1.00  0.00           H  
ATOM    538 2HB  ALA A  34     -12.838  15.933   1.887  1.00  0.00           H  
ATOM    539 3HB  ALA A  34     -13.680  14.412   2.112  1.00  0.00           H  
ATOM    540  N   ASN A  35     -16.374  15.107   0.841  1.00 21.20           N  
ATOM    541  CA  ASN A  35     -17.637  15.489   1.517  1.00 22.05           C  
ATOM    542  C   ASN A  35     -17.416  15.555   3.040  1.00 26.50           C  
ATOM    543  O   ASN A  35     -16.258  15.426   3.502  1.00 23.22           O  
ATOM    544  CB  ASN A  35     -18.770  14.540   1.131  1.00 26.00           C  
ATOM    545  CG  ASN A  35     -18.582  13.162   1.718  1.00 24.44           C  
ATOM    546  OD1 ASN A  35     -17.783  12.996   2.636  1.00 23.86           O  
ATOM    547  ND2 ASN A  35     -19.321  12.185   1.209  1.00 23.97           N  
ATOM    548  HN  ASN A  35     -16.302  14.162   0.479  1.00  0.00           H  
ATOM    549  HA  ASN A  35     -17.914  16.493   1.187  1.00  0.00           H  
ATOM    550 1HB  ASN A  35     -19.736  14.908   1.462  1.00  0.00           H  
ATOM    551 2HB  ASN A  35     -18.837  14.469   0.044  1.00  0.00           H  
ATOM    552 1HD2 ASN A  35     -19.203  11.243   1.550  1.00  0.00           H  
ATOM    553 2HD2 ASN A  35     -20.028  12.421   0.510  1.00  0.00           H  
ATOM    554  N   ASP A  36     -18.487  15.778   3.803  1.00 23.58           N  
ATOM    555  CA  ASP A  36     -18.419  16.025   5.268  1.00 25.13           C  
ATOM    556  C   ASP A  36     -18.698  14.724   6.028  1.00 24.59           C  
ATOM    557  O   ASP A  36     -19.070  14.807   7.214  1.00 24.54           O  
ATOM    558  CB  ASP A  36     -19.416  17.103   5.691  1.00 34.18           C  
ATOM    559  CG  ASP A  36     -19.044  18.484   5.188  1.00 49.65           C  
ATOM    560  OD1 ASP A  36     -17.847  18.823   5.249  1.00 49.49           O  
ATOM    561  OD2 ASP A  36     -19.953  19.205   4.735  1.00 84.65           O1-
ATOM    562  HN  ASP A  36     -19.377  15.956   3.345  1.00  0.00           H  
ATOM    563  HA  ASP A  36     -17.419  16.354   5.561  1.00  0.00           H  
ATOM    564 1HB  ASP A  36     -20.430  16.859   5.372  1.00  0.00           H  
ATOM    565 2HB  ASP A  36     -19.453  17.205   6.775  1.00  0.00           H  
ATOM    566  N   PHE A  37     -18.535  13.570   5.380  1.00 20.10           N  
ATOM    567  CA  PHE A  37     -18.684  12.240   6.027  1.00 20.95           C  
ATOM    568  C   PHE A  37     -17.963  12.243   7.385  1.00 20.62           C  
ATOM    569  O   PHE A  37     -16.796  12.688   7.483  1.00 20.74           O  
ATOM    570  CB  PHE A  37     -18.159  11.139   5.105  1.00 21.58           C  
ATOM    571  CG  PHE A  37     -18.343   9.731   5.610  1.00 22.91           C  
ATOM    572  CD1 PHE A  37     -19.573   9.102   5.526  1.00 25.04           C  
ATOM    573  CE1 PHE A  37     -19.732   7.802   5.978  1.00 29.21           C  
ATOM    574  CZ  PHE A  37     -18.667   7.111   6.505  1.00 27.01           C  
ATOM    575  CD2 PHE A  37     -17.273   9.015   6.131  1.00 23.54           C  
ATOM    576  CE2 PHE A  37     -17.438   7.715   6.586  1.00 23.72           C  
ATOM    577  HN  PHE A  37     -18.246  13.607   4.406  1.00  0.00           H  
ATOM    578  HA  PHE A  37     -19.751  12.089   6.196  1.00  0.00           H  
ATOM    579 1HB  PHE A  37     -18.650  11.200   4.136  1.00  0.00           H  
ATOM    580 2HB  PHE A  37     -17.104  11.331   4.934  1.00  0.00           H  
ATOM    581  HD1 PHE A  37     -20.425   9.634   5.128  1.00  0.00           H  
ATOM    582  HE1 PHE A  37     -20.703   7.332   5.918  1.00  0.00           H  
ATOM    583  HZ  PHE A  37     -18.803   6.098   6.854  1.00  0.00           H  
ATOM    584  HD2 PHE A  37     -16.301   9.479   6.187  1.00  0.00           H  
ATOM    585  HE2 PHE A  37     -16.597   7.177   6.994  1.00  0.00           H  
ATOM    586  N   ALA A  38     -18.630  11.723   8.417  1.00 19.65           N  
ATOM    587  CA  ALA A  38     -18.097  11.675   9.794  1.00 19.05           C  
ATOM    588  C   ALA A  38     -18.361  10.297  10.397  1.00 19.56           C  
ATOM    589  O   ALA A  38     -19.346   9.650  10.024  1.00 23.04           O  
ATOM    590  CB  ALA A  38     -18.697  12.775  10.632  1.00 26.44           C  
ATOM    591  HN  ALA A  38     -19.555  11.328   8.263  1.00  0.00           H  
ATOM    592  HA  ALA A  38     -17.033  11.807   9.695  1.00  0.00           H  
ATOM    593 1HB  ALA A  38     -18.859  13.681  10.046  1.00  0.00           H  
ATOM    594 2HB  ALA A  38     -19.653  12.500  11.084  1.00  0.00           H  
ATOM    595 3HB  ALA A  38     -18.006  13.054  11.422  1.00  0.00           H  
ATOM    596  N   LEU A  39     -17.479   9.863  11.292  1.00 20.67           N  
ATOM    597  CA  LEU A  39     -17.626   8.587  12.036  1.00 19.84           C  
ATOM    598  C   LEU A  39     -17.608   8.866  13.532  1.00 20.27           C  
ATOM    599  O   LEU A  39     -16.820   9.672  14.033  1.00 19.56           O  
ATOM    600  CB  LEU A  39     -16.528   7.611  11.620  1.00 21.03           C  
ATOM    601  CG  LEU A  39     -16.607   7.130  10.170  1.00 22.20           C  
ATOM    602  CD1 LEU A  39     -15.340   6.388   9.786  1.00 23.71           C  
ATOM    603  CD2 LEU A  39     -17.834   6.264   9.944  1.00 23.46           C  
ATOM    604  HN  LEU A  39     -16.764  10.516  11.588  1.00  0.00           H  
ATOM    605  HA  LEU A  39     -18.578   8.161  11.746  1.00  0.00           H  
ATOM    606 1HB  LEU A  39     -15.562   8.082  11.807  1.00  0.00           H  
ATOM    607 2HB  LEU A  39     -16.563   6.746  12.286  1.00  0.00           H  
ATOM    608  HG  LEU A  39     -16.683   8.001   9.517  1.00  0.00           H  
ATOM    609 1HD1 LEU A  39     -15.296   6.245   8.710  1.00  0.00           H  
ATOM    610 2HD1 LEU A  39     -14.442   6.940  10.067  1.00  0.00           H  
ATOM    611 3HD1 LEU A  39     -15.297   5.407  10.251  1.00  0.00           H  
ATOM    612 1HD2 LEU A  39     -17.802   5.785   8.966  1.00  0.00           H  
ATOM    613 2HD2 LEU A  39     -17.912   5.472  10.688  1.00  0.00           H  
ATOM    614 3HD2 LEU A  39     -18.755   6.848   9.972  1.00  0.00           H  
ATOM    615  N   PRO A  40     -18.526   8.217  14.276  1.00 19.74           N  
ATOM    616  CA  PRO A  40     -18.753   8.543  15.677  1.00 18.96           C  
ATOM    617  C   PRO A  40     -17.697   7.945  16.616  1.00 20.04           C  
ATOM    618  O   PRO A  40     -17.178   6.865  16.366  1.00 19.66           O  
ATOM    619  CD  PRO A  40     -19.461   7.203  13.772  1.00 21.27           C  
ATOM    620  CB  PRO A  40     -20.139   7.946  15.944  1.00 23.29           C  
ATOM    621  CG  PRO A  40     -20.216   6.765  15.006  1.00 20.19           C  
ATOM    622 1HD  PRO A  40     -20.169   7.659  13.079  1.00  0.00           H  
ATOM    623 2HD  PRO A  40     -18.960   6.368  13.279  1.00  0.00           H  
ATOM    624  HA  PRO A  40     -18.794   9.628  15.806  1.00  0.00           H  
ATOM    625 1HB  PRO A  40     -20.896   8.686  15.672  1.00  0.00           H  
ATOM    626 2HB  PRO A  40     -20.300   7.676  16.988  1.00  0.00           H  
ATOM    627 1HG  PRO A  40     -21.239   6.470  14.775  1.00  0.00           H  
ATOM    628 2HG  PRO A  40     -19.717   5.903  15.454  1.00  0.00           H  
ATOM    629  N   MET A  41     -17.421   8.672  17.695  1.00 18.70           N  
ATOM    630  CA  MET A  41     -16.808   8.110  18.921  1.00 17.86           C  
ATOM    631  C   MET A  41     -17.853   8.132  20.029  1.00 20.33           C  
ATOM    632  O   MET A  41     -18.445   9.199  20.260  1.00 21.50           O  
ATOM    633  CB  MET A  41     -15.592   8.929  19.341  1.00 17.76           C  
ATOM    634  CG  MET A  41     -14.627   9.181  18.209  1.00 21.76           C  
ATOM    635  SD  MET A  41     -13.010   9.596  18.878  1.00 24.07           S  
ATOM    636  CE  MET A  41     -12.035   9.732  17.379  1.00 27.37           C  
ATOM    637  HN  MET A  41     -17.833   9.600  17.781  1.00  0.00           H  
ATOM    638  HA  MET A  41     -16.462   7.129  18.664  1.00  0.00           H  
ATOM    639 1HB  MET A  41     -15.895   9.884  19.771  1.00  0.00           H  
ATOM    640 2HB  MET A  41     -15.091   8.381  20.140  1.00  0.00           H  
ATOM    641 1HG  MET A  41     -14.516   8.270  17.623  1.00  0.00           H  
ATOM    642 2HG  MET A  41     -14.985   9.912  17.492  1.00  0.00           H  
ATOM    643 1HE  MET A  41     -10.980   9.853  17.620  1.00  0.00           H  
ATOM    644 2HE  MET A  41     -12.153   8.848  16.752  1.00  0.00           H  
ATOM    645 3HE  MET A  41     -12.360  10.603  16.811  1.00  0.00           H  
ATOM    646  N   THR A  42     -18.055   6.991  20.684  1.00 18.64           N  
ATOM    647  CA  THR A  42     -19.227   6.741  21.550  1.00 18.36           C  
ATOM    648  C   THR A  42     -18.774   6.445  22.978  1.00 19.86           C  
ATOM    649  O   THR A  42     -17.637   5.989  23.177  1.00 17.55           O  
ATOM    650  CB  THR A  42     -20.110   5.614  21.008  1.00 18.96           C  
ATOM    651  OG1 THR A  42     -19.342   4.412  20.969  1.00 19.80           O  
ATOM    652  CG2 THR A  42     -20.682   5.935  19.647  1.00 20.79           C  
ATOM    653  HN  THR A  42     -17.500   6.171  20.441  1.00  0.00           H  
ATOM    654  HA  THR A  42     -19.769   7.671  21.567  1.00  0.00           H  
ATOM    655  HB  THR A  42     -20.941   5.446  21.697  1.00  0.00           H  
ATOM    656  HG1 THR A  42     -19.849   3.665  20.633  1.00  0.00           H  
ATOM    657 1HG2 THR A  42     -21.309   5.123  19.284  1.00  0.00           H  
ATOM    658 2HG2 THR A  42     -21.301   6.831  19.686  1.00  0.00           H  
ATOM    659 3HG2 THR A  42     -19.903   6.107  18.907  1.00  0.00           H  
ATOM    660  N   GLY A  43     -19.670   6.716  23.925  1.00 18.85           N  
ATOM    661  CA  GLY A  43     -19.628   6.190  25.292  1.00 17.87           C  
ATOM    662  C   GLY A  43     -20.864   5.366  25.561  1.00 18.71           C  
ATOM    663  O   GLY A  43     -21.973   5.805  25.197  1.00 20.28           O  
ATOM    664  HN  GLY A  43     -20.551   7.116  23.612  1.00  0.00           H  
ATOM    665 1HA  GLY A  43     -19.603   7.023  25.987  1.00  0.00           H  
ATOM    666 2HA  GLY A  43     -18.720   5.605  25.459  1.00  0.00           H  
ATOM    667  N   THR A  44     -20.670   4.192  26.145  1.00 18.45           N  
ATOM    668  CA  THR A  44     -21.756   3.273  26.539  1.00 19.06           C  
ATOM    669  C   THR A  44     -21.668   3.095  28.052  1.00 20.06           C  
ATOM    670  O   THR A  44     -20.940   2.207  28.516  1.00 19.22           O  
ATOM    671  CB  THR A  44     -21.691   1.967  25.739  1.00 18.92           C  
ATOM    672  OG1 THR A  44     -21.640   2.314  24.355  1.00 18.44           O  
ATOM    673  CG2 THR A  44     -22.884   1.081  26.018  1.00 20.71           C  
ATOM    674  HN  THR A  44     -19.728   3.900  26.358  1.00  0.00           H  
ATOM    675  HA  THR A  44     -22.726   3.723  26.322  1.00  0.00           H  
ATOM    676  HB  THR A  44     -20.778   1.417  25.971  1.00  0.00           H  
ATOM    677  HG1 THR A  44     -21.660   1.503  23.844  1.00  0.00           H  
ATOM    678 1HG2 THR A  44     -22.891   0.173  25.423  1.00  0.00           H  
ATOM    679 2HG2 THR A  44     -22.894   0.754  27.058  1.00  0.00           H  
ATOM    680 3HG2 THR A  44     -23.818   1.607  25.823  1.00  0.00           H  
ATOM    681  N   TYR A  45     -22.340   3.979  28.785  1.00 19.97           N  
ATOM    682  CA  TYR A  45     -22.154   4.154  30.244  1.00 19.55           C  
ATOM    683  C   TYR A  45     -23.101   3.218  30.997  1.00 19.22           C  
ATOM    684  O   TYR A  45     -24.234   3.009  30.563  1.00 23.18           O  
ATOM    685  CB  TYR A  45     -22.370   5.615  30.625  1.00 21.88           C  
ATOM    686  CG  TYR A  45     -21.565   6.584  29.800  1.00 17.95           C  
ATOM    687  CD1 TYR A  45     -20.187   6.450  29.681  1.00 17.75           C  
ATOM    688  CE1 TYR A  45     -19.439   7.341  28.933  1.00 17.81           C  
ATOM    689  CZ  TYR A  45     -20.073   8.370  28.260  1.00 17.29           C  
ATOM    690  OH  TYR A  45     -19.347   9.256  27.519  1.00 20.33           O  
ATOM    691  CD2 TYR A  45     -22.184   7.606  29.104  1.00 18.70           C  
ATOM    692  CE2 TYR A  45     -21.452   8.503  28.347  1.00 19.36           C  
ATOM    693  HN  TYR A  45     -22.970   4.624  28.314  1.00  0.00           H  
ATOM    694  HA  TYR A  45     -21.129   3.872  30.494  1.00  0.00           H  
ATOM    695 1HB  TYR A  45     -23.431   5.859  30.533  1.00  0.00           H  
ATOM    696 2HB  TYR A  45     -22.128   5.770  31.678  1.00  0.00           H  
ATOM    697  HD1 TYR A  45     -19.673   5.653  30.197  1.00  0.00           H  
ATOM    698  HE1 TYR A  45     -18.366   7.230  28.867  1.00  0.00           H  
ATOM    699  HH  TYR A  45     -19.867   9.893  27.051  1.00  0.00           H  
ATOM    700  HD2 TYR A  45     -23.258   7.719  29.150  1.00  0.00           H  
ATOM    701  HE2 TYR A  45     -21.966   9.298  27.828  1.00  0.00           H  
ATOM    702  N   LEU A  46     -22.637   2.684  32.121  1.00 20.44           N  
ATOM    703  CA  LEU A  46     -23.513   2.022  33.124  1.00 22.85           C  
ATOM    704  C   LEU A  46     -24.645   2.981  33.532  1.00 27.17           C  
ATOM    705  O   LEU A  46     -24.363   4.149  33.864  1.00 24.01           O  
ATOM    706  CB  LEU A  46     -22.652   1.599  34.312  1.00 25.86           C  
ATOM    707  CG  LEU A  46     -21.748   0.401  34.046  1.00 24.66           C  
ATOM    708  CD1 LEU A  46     -20.717   0.260  35.155  1.00 28.32           C  
ATOM    709  CD2 LEU A  46     -22.579  -0.868  33.906  1.00 25.80           C  
ATOM    710  HN  LEU A  46     -21.691   2.892  32.393  1.00  0.00           H  
ATOM    711  HA  LEU A  46     -23.959   1.149  32.649  1.00  0.00           H  
ATOM    712 1HB  LEU A  46     -22.067   2.455  34.652  1.00  0.00           H  
ATOM    713 2HB  LEU A  46     -23.301   1.354  35.144  1.00  0.00           H  
ATOM    714  HG  LEU A  46     -21.206   0.555  33.111  1.00  0.00           H  
ATOM    715 1HD1 LEU A  46     -20.068  -0.601  34.986  1.00  0.00           H  
ATOM    716 2HD1 LEU A  46     -20.076   1.139  35.220  1.00  0.00           H  
ATOM    717 3HD1 LEU A  46     -21.193   0.129  36.128  1.00  0.00           H  
ATOM    718 1HD2 LEU A  46     -21.935  -1.735  33.789  1.00  0.00           H  
ATOM    719 2HD2 LEU A  46     -23.209  -1.047  34.779  1.00  0.00           H  
ATOM    720 3HD2 LEU A  46     -23.227  -0.860  33.030  1.00  0.00           H  
ATOM    721  N   ASN A  47     -25.889   2.514  33.451  1.00 26.84           N  
ATOM    722  CA  ASN A  47     -27.096   3.237  33.940  1.00 29.53           C  
ATOM    723  C   ASN A  47     -27.609   2.476  35.164  1.00 33.15           C  
ATOM    724  O   ASN A  47     -28.780   2.619  35.523  1.00 33.53           O  
ATOM    725  CB  ASN A  47     -28.157   3.410  32.850  1.00 30.39           C  
ATOM    726  CG  ASN A  47     -28.772   2.110  32.391  1.00 27.78           C  
ATOM    727  OD1 ASN A  47     -29.643   2.104  31.517  1.00 36.47           O  
ATOM    728  ND2 ASN A  47     -28.341   1.014  32.984  1.00 23.31           N  
ATOM    729  HN  ASN A  47     -25.999   1.556  33.126  1.00  0.00           H  
ATOM    730  HA  ASN A  47     -26.823   4.235  34.287  1.00  0.00           H  
ATOM    731 1HB  ASN A  47     -28.960   4.062  33.195  1.00  0.00           H  
ATOM    732 2HB  ASN A  47     -27.707   3.890  31.994  1.00  0.00           H  
ATOM    733 1HD2 ASN A  47     -28.782   0.112  32.837  1.00  0.00           H  
ATOM    734 2HD2 ASN A  47     -27.656   1.047  33.718  1.00  0.00           H  
ATOM    735  N   GLY A  48     -26.718   1.695  35.770  1.00 25.81           N  
ATOM    736  CA  GLY A  48     -26.928   0.991  37.043  1.00 31.63           C  
ATOM    737  C   GLY A  48     -25.587   0.567  37.626  1.00 33.12           C  
ATOM    738  O   GLY A  48     -24.533   0.932  37.102  1.00 29.25           O  
ATOM    739  HN  GLY A  48     -25.774   1.652  35.411  1.00  0.00           H  
ATOM    740 1HA  GLY A  48     -27.551   0.114  36.858  1.00  0.00           H  
ATOM    741 2HA  GLY A  48     -27.451   1.639  37.747  1.00  0.00           H  
ATOM    742  N   PRO A  49     -25.592  -0.237  38.710  1.00 29.97           N  
ATOM    743  CA  PRO A  49     -24.355  -0.735  39.309  1.00 31.10           C  
ATOM    744  C   PRO A  49     -23.526  -1.573  38.337  1.00 25.53           C  
ATOM    745  O   PRO A  49     -24.048  -2.168  37.403  1.00 27.04           O  
ATOM    746  CD  PRO A  49     -26.796  -0.738  39.392  1.00 39.31           C  
ATOM    747  CB  PRO A  49     -24.833  -1.612  40.483  1.00 33.13           C  
ATOM    748  CG  PRO A  49     -26.263  -1.166  40.743  1.00 38.49           C  
ATOM    749 1HD  PRO A  49     -27.575   0.017  39.503  1.00  0.00           H  
ATOM    750 2HD  PRO A  49     -27.218  -1.584  38.852  1.00  0.00           H  
ATOM    751  HA  PRO A  49     -23.806   0.132  39.677  1.00  0.00           H  
ATOM    752 1HB  PRO A  49     -24.195  -1.514  41.358  1.00  0.00           H  
ATOM    753 2HB  PRO A  49     -24.835  -2.670  40.210  1.00  0.00           H  
ATOM    754 1HG  PRO A  49     -26.254  -0.311  41.421  1.00  0.00           H  
ATOM    755 2HG  PRO A  49     -26.868  -1.947  41.207  1.00  0.00           H  
ATOM    756  N   PRO A  50     -22.198  -1.678  38.549  1.00 27.19           N  
ATOM    757  CA  PRO A  50     -21.379  -2.618  37.788  1.00 25.12           C  
ATOM    758  C   PRO A  50     -22.030  -4.007  37.781  1.00 23.88           C  
ATOM    759  O   PRO A  50     -22.443  -4.457  38.828  1.00 25.77           O  
ATOM    760  CD  PRO A  50     -21.428  -0.920  39.541  1.00 30.00           C  
ATOM    761  CB  PRO A  50     -20.036  -2.613  38.531  1.00 28.58           C  
ATOM    762  CG  PRO A  50     -19.991  -1.253  39.199  1.00 28.93           C  
ATOM    763 1HD  PRO A  50     -21.594   0.151  39.540  1.00  0.00           H  
ATOM    764 2HD  PRO A  50     -21.680  -1.288  40.538  1.00  0.00           H  
ATOM    765  HA  PRO A  50     -21.268  -2.239  36.770  1.00  0.00           H  
ATOM    766 1HB  PRO A  50     -19.193  -2.784  37.861  1.00  0.00           H  
ATOM    767 2HB  PRO A  50     -20.012  -3.393  39.295  1.00  0.00           H  
ATOM    768 1HG  PRO A  50     -19.617  -0.514  38.488  1.00  0.00           H  
ATOM    769 2HG  PRO A  50     -19.337  -1.227  40.071  1.00  0.00           H  
ATOM    770  N   GLY A  51     -22.085  -4.638  36.609  1.00 25.43           N  
ATOM    771  CA  GLY A  51     -22.620  -5.999  36.420  1.00 26.46           C  
ATOM    772  C   GLY A  51     -24.101  -5.979  36.092  1.00 26.28           C  
ATOM    773  O   GLY A  51     -24.692  -7.058  36.004  1.00 29.35           O  
ATOM    774  HN  GLY A  51     -21.698  -4.209  35.764  1.00  0.00           H  
ATOM    775 1HA  GLY A  51     -22.457  -6.614  37.306  1.00  0.00           H  
ATOM    776 2HA  GLY A  51     -22.093  -6.480  35.595  1.00  0.00           H  
ATOM    777  N   THR A  52     -24.692  -4.797  35.898  1.00 25.81           N  
ATOM    778  CA  THR A  52     -26.123  -4.666  35.521  1.00 27.77           C  
ATOM    779  C   THR A  52     -26.213  -4.127  34.094  1.00 28.05           C  
ATOM    780  O   THR A  52     -25.768  -4.844  33.176  1.00 30.92           O  
ATOM    781  CB  THR A  52     -26.914  -3.885  36.576  1.00 27.96           C  
ATOM    782  OG1 THR A  52     -26.553  -2.506  36.603  1.00 30.92           O  
ATOM    783  CG2 THR A  52     -26.720  -4.468  37.957  1.00 31.60           C  
ATOM    784  HN  THR A  52     -24.143  -3.957  36.016  1.00  0.00           H  
ATOM    785  HA  THR A  52     -26.583  -5.655  35.463  1.00  0.00           H  
ATOM    786  HB  THR A  52     -27.975  -3.941  36.320  1.00  0.00           H  
ATOM    787  HG1 THR A  52     -25.632  -2.426  36.879  1.00  0.00           H  
ATOM    788 1HG2 THR A  52     -27.382  -3.996  38.683  1.00  0.00           H  
ATOM    789 2HG2 THR A  52     -26.940  -5.536  37.965  1.00  0.00           H  
ATOM    790 3HG2 THR A  52     -25.699  -4.345  38.322  1.00  0.00           H  
ATOM    791  N   THR A  53     -26.793  -2.940  33.914  1.00 26.81           N  
ATOM    792  CA  THR A  53     -27.311  -2.469  32.610  1.00 27.44           C  
ATOM    793  C   THR A  53     -26.558  -1.216  32.165  1.00 22.37           C  
ATOM    794  O   THR A  53     -25.957  -0.520  33.014  1.00 26.06           O  
ATOM    795  CB  THR A  53     -28.822  -2.214  32.663  1.00 34.12           C  
ATOM    796  OG1 THR A  53     -29.053  -1.274  33.715  1.00 31.19           O  
ATOM    797  CG2 THR A  53     -29.618  -3.483  32.885  1.00 40.15           C  
ATOM    798  HN  THR A  53     -27.007  -2.375  34.732  1.00  0.00           H  
ATOM    799  HA  THR A  53     -27.122  -3.220  31.842  1.00  0.00           H  
ATOM    800  HB  THR A  53     -29.153  -1.772  31.718  1.00  0.00           H  
ATOM    801  HG1 THR A  53     -29.986  -1.209  33.878  1.00  0.00           H  
ATOM    802 1HG2 THR A  53     -30.691  -3.290  32.865  1.00  0.00           H  
ATOM    803 2HG2 THR A  53     -29.411  -4.212  32.100  1.00  0.00           H  
ATOM    804 3HG2 THR A  53     -29.379  -3.954  33.839  1.00  0.00           H  
ATOM    805  N   PHE A  54     -26.615  -0.950  30.868  1.00 23.99           N  
ATOM    806  CA  PHE A  54     -25.994   0.212  30.198  1.00 23.14           C  
ATOM    807  C   PHE A  54     -27.093   1.053  29.567  1.00 24.57           C  
ATOM    808  O   PHE A  54     -28.094   0.477  29.111  1.00 27.07           O  
ATOM    809  CB  PHE A  54     -24.993  -0.263  29.146  1.00 25.71           C  
ATOM    810  CG  PHE A  54     -23.850  -1.055  29.724  1.00 24.41           C  
ATOM    811  CD1 PHE A  54     -22.630  -0.448  29.980  1.00 22.09           C  
ATOM    812  CE1 PHE A  54     -21.583  -1.173  30.519  1.00 20.09           C  
ATOM    813  CZ  PHE A  54     -21.744  -2.501  30.815  1.00 21.25           C  
ATOM    814  CD2 PHE A  54     -24.006  -2.394  30.043  1.00 23.57           C  
ATOM    815  CE2 PHE A  54     -22.952  -3.117  30.580  1.00 24.01           C  
ATOM    816  HN  PHE A  54     -27.136  -1.566  30.252  1.00  0.00           H  
ATOM    817  HA  PHE A  54     -25.470   0.823  30.931  1.00  0.00           H  
ATOM    818 1HB  PHE A  54     -25.498  -0.862  28.390  1.00  0.00           H  
ATOM    819 2HB  PHE A  54     -24.593   0.604  28.618  1.00  0.00           H  
ATOM    820  HD1 PHE A  54     -22.484   0.595  29.745  1.00  0.00           H  
ATOM    821  HE1 PHE A  54     -20.629  -0.692  30.678  1.00  0.00           H  
ATOM    822  HZ  PHE A  54     -20.914  -3.070  31.204  1.00  0.00           H  
ATOM    823  HD2 PHE A  54     -24.943  -2.895  29.848  1.00  0.00           H  
ATOM    824  HE2 PHE A  54     -23.080  -4.167  30.796  1.00  0.00           H  
ATOM    825  N   SER A  55     -26.877   2.369  29.523  1.00 23.69           N  
ATOM    826  CA  SER A  55     -27.481   3.282  28.523  1.00 24.49           C  
ATOM    827  C   SER A  55     -27.162   2.820  27.100  1.00 27.99           C  
ATOM    828  O   SER A  55     -26.122   2.175  26.883  1.00 23.82           O  
ATOM    829  CB  SER A  55     -27.029   4.683  28.749  1.00 26.66           C  
ATOM    830  OG  SER A  55     -27.476   5.135  30.005  1.00 31.08           O  
ATOM    831  HN  SER A  55     -26.018   2.708  29.947  1.00  0.00           H  
ATOM    832  HA  SER A  55     -28.564   3.230  28.657  1.00  0.00           H  
ATOM    833 1HB  SER A  55     -25.940   4.744  28.708  1.00  0.00           H  
ATOM    834 2HB  SER A  55     -27.416   5.346  27.977  1.00  0.00           H  
ATOM    835  HG1 SER A  55     -27.149   6.014  30.134  1.00  0.00           H  
ATOM    836  N   ALA A  56     -28.038   3.169  26.160  1.00 26.89           N  
ATOM    837  CA  ALA A  56     -27.731   3.207  24.720  1.00 26.51           C  
ATOM    838  C   ALA A  56     -26.406   3.944  24.555  1.00 24.24           C  
ATOM    839  O   ALA A  56     -26.107   4.881  25.297  1.00 22.96           O  
ATOM    840  CB  ALA A  56     -28.859   3.863  23.960  1.00 29.03           C  
ATOM    841  HN  ALA A  56     -28.877   3.659  26.463  1.00  0.00           H  
ATOM    842  HA  ALA A  56     -27.666   2.170  24.409  1.00  0.00           H  
ATOM    843 1HB  ALA A  56     -29.794   3.317  24.093  1.00  0.00           H  
ATOM    844 2HB  ALA A  56     -29.021   4.890  24.289  1.00  0.00           H  
ATOM    845 3HB  ALA A  56     -28.644   3.886  22.890  1.00  0.00           H  
ATOM    846  N   PRO A  57     -25.574   3.525  23.585  1.00 21.94           N  
ATOM    847  CA  PRO A  57     -24.390   4.294  23.214  1.00 20.54           C  
ATOM    848  C   PRO A  57     -24.782   5.736  22.870  1.00 23.27           C  
ATOM    849  O   PRO A  57     -25.821   5.947  22.251  1.00 25.19           O  
ATOM    850  CD  PRO A  57     -25.727   2.298  22.790  1.00 23.59           C  
ATOM    851  CB  PRO A  57     -23.846   3.554  21.989  1.00 24.95           C  
ATOM    852  CG  PRO A  57     -24.354   2.141  22.168  1.00 23.76           C  
ATOM    853 1HD  PRO A  57     -25.975   1.411  23.369  1.00  0.00           H  
ATOM    854 2HD  PRO A  57     -26.495   2.445  22.027  1.00  0.00           H  
ATOM    855  HA  PRO A  57     -23.673   4.254  24.035  1.00  0.00           H  
ATOM    856 1HB  PRO A  57     -22.756   3.592  21.936  1.00  0.00           H  
ATOM    857 2HB  PRO A  57     -24.226   3.973  21.057  1.00  0.00           H  
ATOM    858 1HG  PRO A  57     -23.699   1.600  22.851  1.00  0.00           H  
ATOM    859 2HG  PRO A  57     -24.369   1.581  21.232  1.00  0.00           H  
ATOM    860  N   VAL A  58     -23.972   6.694  23.308  1.00 19.23           N  
ATOM    861  CA  VAL A  58     -24.124   8.121  22.911  1.00 20.29           C  
ATOM    862  C   VAL A  58     -22.900   8.543  22.094  1.00 21.64           C  
ATOM    863  O   VAL A  58     -21.768   8.129  22.421  1.00 21.29           O  
ATOM    864  CB  VAL A  58     -24.336   9.040  24.127  1.00 23.21           C  
ATOM    865  CG1 VAL A  58     -25.625   8.713  24.851  1.00 34.66           C  
ATOM    866  CG2 VAL A  58     -23.168   9.011  25.088  1.00 25.26           C  
ATOM    867  HN  VAL A  58     -23.127   6.443  23.815  1.00  0.00           H  
ATOM    868  HA  VAL A  58     -24.990   8.240  22.256  1.00  0.00           H  
ATOM    869  HB  VAL A  58     -24.423  10.064  23.752  1.00  0.00           H  
ATOM    870 1HG1 VAL A  58     -25.745   9.318  25.750  1.00  0.00           H  
ATOM    871 2HG1 VAL A  58     -26.482   8.922  24.217  1.00  0.00           H  
ATOM    872 3HG1 VAL A  58     -25.636   7.668  25.151  1.00  0.00           H  
ATOM    873 1HG2 VAL A  58     -23.340   9.712  25.904  1.00  0.00           H  
ATOM    874 2HG2 VAL A  58     -23.031   8.031  25.538  1.00  0.00           H  
ATOM    875 3HG2 VAL A  58     -22.226   9.312  24.630  1.00  0.00           H  
ATOM    876  N   VAL A  59     -23.125   9.368  21.079  1.00 19.63           N  
ATOM    877  CA  VAL A  59     -22.037   9.996  20.280  1.00 20.62           C  
ATOM    878  C   VAL A  59     -21.452  11.161  21.085  1.00 21.68           C  
ATOM    879  O   VAL A  59     -22.180  12.154  21.336  1.00 24.92           O  
ATOM    880  CB  VAL A  59     -22.526  10.425  18.888  1.00 23.20           C  
ATOM    881  CG1 VAL A  59     -21.392  11.033  18.075  1.00 25.93           C  
ATOM    882  CG2 VAL A  59     -23.158   9.267  18.131  1.00 23.80           C  
ATOM    883  HN  VAL A  59     -24.079   9.692  20.897  1.00  0.00           H  
ATOM    884  HA  VAL A  59     -21.251   9.252  20.135  1.00  0.00           H  
ATOM    885  HB  VAL A  59     -23.287  11.199  19.011  1.00  0.00           H  
ATOM    886 1HG1 VAL A  59     -21.720  11.284  17.064  1.00  0.00           H  
ATOM    887 2HG1 VAL A  59     -21.020  11.965  18.503  1.00  0.00           H  
ATOM    888 3HG1 VAL A  59     -20.544  10.354  17.976  1.00  0.00           H  
ATOM    889 1HG2 VAL A  59     -23.467   9.580  17.132  1.00  0.00           H  
ATOM    890 2HG2 VAL A  59     -22.453   8.444  18.019  1.00  0.00           H  
ATOM    891 3HG2 VAL A  59     -24.048   8.892  18.637  1.00  0.00           H  
ATOM    892  N   ILE A  60     -20.185  11.031  21.485  1.00 21.89           N  
ATOM    893  CA  ILE A  60     -19.411  12.057  22.249  1.00 21.16           C  
ATOM    894  C   ILE A  60     -18.860  13.087  21.259  1.00 25.44           C  
ATOM    895  O   ILE A  60     -18.902  14.290  21.533  1.00 22.77           O  
ATOM    896  CB  ILE A  60     -18.267  11.388  23.032  1.00 19.73           C  
ATOM    897  CG2 ILE A  60     -17.397  12.442  23.696  1.00 23.48           C  
ATOM    898  CG1 ILE A  60     -18.797  10.356  24.030  1.00 24.26           C  
ATOM    899  CD1 ILE A  60     -17.727   9.467  24.625  1.00 22.44           C  
ATOM    900  HN  ILE A  60     -19.664  10.225  21.146  1.00  0.00           H  
ATOM    901  HA  ILE A  60     -20.085  12.576  22.933  1.00  0.00           H  
ATOM    902  HB  ILE A  60     -17.638  10.857  22.313  1.00  0.00           H  
ATOM    903 1HG2 ILE A  60     -16.622  11.995  24.315  1.00  0.00           H  
ATOM    904 2HG2 ILE A  60     -16.864  13.066  22.978  1.00  0.00           H  
ATOM    905 3HG2 ILE A  60     -17.986  13.103  24.333  1.00  0.00           H  
ATOM    906 1HG1 ILE A  60     -19.352  10.859  24.822  1.00  0.00           H  
ATOM    907 2HG1 ILE A  60     -19.518   9.698  23.542  1.00  0.00           H  
ATOM    908  HD1 ILE A  60     -18.158   8.687  25.247  1.00  0.00           H  
ATOM    909  HD2 ILE A  60     -17.163   8.968  23.837  1.00  0.00           H  
ATOM    910  HD3 ILE A  60     -17.027  10.019  25.249  1.00  0.00           H  
ATOM    911  N   LEU A  61     -18.329  12.615  20.139  1.00 22.84           N  
ATOM    912  CA  LEU A  61     -17.844  13.508  19.066  1.00 23.35           C  
ATOM    913  C   LEU A  61     -17.776  12.709  17.771  1.00 24.46           C  
ATOM    914  O   LEU A  61     -17.970  11.475  17.817  1.00 21.38           O  
ATOM    915  CB  LEU A  61     -16.480  14.059  19.473  1.00 29.80           C  
ATOM    916  CG  LEU A  61     -15.411  13.002  19.727  1.00 29.68           C  
ATOM    917  CD1 LEU A  61     -14.771  12.574  18.420  1.00 40.38           C  
ATOM    918  CD2 LEU A  61     -14.361  13.525  20.695  1.00 35.17           C  
ATOM    919  HN  LEU A  61     -18.376  11.629  19.912  1.00  0.00           H  
ATOM    920  HA  LEU A  61     -18.557  14.323  18.925  1.00  0.00           H  
ATOM    921 1HB  LEU A  61     -16.126  14.778  18.735  1.00  0.00           H  
ATOM    922 2HB  LEU A  61     -16.623  14.662  20.370  1.00  0.00           H  
ATOM    923  HG  LEU A  61     -15.844  12.124  20.205  1.00  0.00           H  
ATOM    924 1HD1 LEU A  61     -13.806  12.110  18.587  1.00  0.00           H  
ATOM    925 2HD1 LEU A  61     -15.368  11.881  17.846  1.00  0.00           H  
ATOM    926 3HD1 LEU A  61     -14.572  13.426  17.769  1.00  0.00           H  
ATOM    927 1HD2 LEU A  61     -13.604  12.767  20.901  1.00  0.00           H  
ATOM    928 2HD2 LEU A  61     -13.857  14.406  20.297  1.00  0.00           H  
ATOM    929 3HD2 LEU A  61     -14.809  13.800  21.651  1.00  0.00           H  
ATOM    930  N   GLU A  62     -17.554  13.404  16.662  1.00 23.23           N  
ATOM    931  CA  GLU A  62     -17.493  12.789  15.315  1.00 22.13           C  
ATOM    932  C   GLU A  62     -16.139  13.118  14.686  1.00 24.94           C  
ATOM    933  O   GLU A  62     -15.730  14.303  14.691  1.00 25.98           O  
ATOM    934  CB  GLU A  62     -18.630  13.300  14.436  1.00 24.97           C  
ATOM    935  CG  GLU A  62     -20.004  12.892  14.915  1.00 32.66           C  
ATOM    936  CD  GLU A  62     -21.102  13.437  14.023  1.00 40.61           C  
ATOM    937  OE1 GLU A  62     -21.491  12.740  13.078  1.00 40.68           O  
ATOM    938  OE2 GLU A  62     -21.539  14.569  14.269  1.00 60.43           O1-
ATOM    939  HN  GLU A  62     -17.407  14.410  16.743  1.00  0.00           H  
ATOM    940  HA  GLU A  62     -17.586  11.705  15.389  1.00  0.00           H  
ATOM    941 1HB  GLU A  62     -18.586  14.384  14.316  1.00  0.00           H  
ATOM    942 2HB  GLU A  62     -18.515  12.876  13.444  1.00  0.00           H  
ATOM    943 1HG  GLU A  62     -20.089  11.810  14.985  1.00  0.00           H  
ATOM    944 2HG  GLU A  62     -20.192  13.275  15.917  1.00  0.00           H  
ATOM    945  N   THR A  63     -15.481  12.098  14.149  1.00 21.78           N  
ATOM    946  CA  THR A  63     -14.277  12.268  13.304  1.00 21.07           C  
ATOM    947  C   THR A  63     -14.698  12.837  11.959  1.00 19.94           C  
ATOM    948  O   THR A  63     -15.442  12.193  11.221  1.00 20.60           O  
ATOM    949  CB  THR A  63     -13.530  10.951  13.099  1.00 20.97           C  
ATOM    950  OG1 THR A  63     -13.221  10.430  14.389  1.00 20.51           O  
ATOM    951  CG2 THR A  63     -12.281  11.148  12.269  1.00 25.33           C  
ATOM    952  HN  THR A  63     -15.909  11.173  14.179  1.00  0.00           H  
ATOM    953  HA  THR A  63     -13.615  12.929  13.858  1.00  0.00           H  
ATOM    954  HB  THR A  63     -14.181  10.229  12.598  1.00  0.00           H  
ATOM    955  HG1 THR A  63     -12.909   9.528  14.267  1.00  0.00           H  
ATOM    956 1HG2 THR A  63     -11.697  10.229  12.246  1.00  0.00           H  
ATOM    957 2HG2 THR A  63     -12.504  11.404  11.232  1.00  0.00           H  
ATOM    958 3HG2 THR A  63     -11.644  11.930  12.681  1.00  0.00           H  
ATOM    959  N   PRO A  64     -14.208  14.040  11.593  1.00 19.73           N  
ATOM    960  CA  PRO A  64     -14.354  14.532  10.226  1.00 21.28           C  
ATOM    961  C   PRO A  64     -13.359  13.805   9.316  1.00 17.54           C  
ATOM    962  O   PRO A  64     -12.163  14.032   9.412  1.00 20.24           O  
ATOM    963  CD  PRO A  64     -13.465  14.973  12.454  1.00 21.01           C  
ATOM    964  CB  PRO A  64     -14.062  16.028  10.361  1.00 20.84           C  
ATOM    965  CG  PRO A  64     -13.101  16.112  11.521  1.00 26.37           C  
ATOM    966 1HD  PRO A  64     -14.078  15.337  13.274  1.00  0.00           H  
ATOM    967 2HD  PRO A  64     -12.558  14.529  12.866  1.00  0.00           H  
ATOM    968  HA  PRO A  64     -15.373  14.394   9.851  1.00  0.00           H  
ATOM    969 1HB  PRO A  64     -14.991  16.553  10.586  1.00  0.00           H  
ATOM    970 2HB  PRO A  64     -13.681  16.475   9.445  1.00  0.00           H  
ATOM    971 1HG  PRO A  64     -13.137  17.085  12.013  1.00  0.00           H  
ATOM    972 2HG  PRO A  64     -12.083  15.976  11.155  1.00  0.00           H  
ATOM    973  N   VAL A  65     -13.855  12.874   8.508  1.00 18.16           N  
ATOM    974  CA  VAL A  65     -12.990  11.838   7.882  1.00 18.02           C  
ATOM    975  C   VAL A  65     -12.085  12.491   6.834  1.00 20.19           C  
ATOM    976  O   VAL A  65     -10.889  12.198   6.832  1.00 19.62           O  
ATOM    977  CB  VAL A  65     -13.834  10.688   7.317  1.00 18.28           C  
ATOM    978  CG1 VAL A  65     -13.000   9.738   6.471  1.00 17.91           C  
ATOM    979  CG2 VAL A  65     -14.536   9.945   8.452  1.00 20.00           C  
ATOM    980  HN  VAL A  65     -14.864  12.788   8.419  1.00  0.00           H  
ATOM    981  HA  VAL A  65     -12.334  11.438   8.657  1.00  0.00           H  
ATOM    982  HB  VAL A  65     -14.604  11.117   6.671  1.00  0.00           H  
ATOM    983 1HG1 VAL A  65     -13.607   8.899   6.126  1.00  0.00           H  
ATOM    984 2HG1 VAL A  65     -12.593  10.204   5.574  1.00  0.00           H  
ATOM    985 3HG1 VAL A  65     -12.166   9.326   7.039  1.00  0.00           H  
ATOM    986 1HG2 VAL A  65     -15.103   9.091   8.086  1.00  0.00           H  
ATOM    987 2HG2 VAL A  65     -13.830   9.570   9.193  1.00  0.00           H  
ATOM    988 3HG2 VAL A  65     -15.243  10.589   8.975  1.00  0.00           H  
ATOM    989  N   GLY A  66     -12.617  13.369   5.987  1.00 18.33           N  
ATOM    990  CA  GLY A  66     -11.794  14.097   5.007  1.00 20.63           C  
ATOM    991  C   GLY A  66     -10.638  14.819   5.676  1.00 19.28           C  
ATOM    992  O   GLY A  66      -9.496  14.695   5.184  1.00 19.82           O  
ATOM    993  HN  GLY A  66     -13.609  13.625   6.060  1.00  0.00           H  
ATOM    994 1HA  GLY A  66     -12.415  14.816   4.477  1.00  0.00           H  
ATOM    995 2HA  GLY A  66     -11.412  13.400   4.262  1.00  0.00           H  
ATOM    996  N   LEU A  67     -10.920  15.567   6.752  1.00 18.24           N  
ATOM    997  CA  LEU A  67      -9.900  16.330   7.514  1.00 19.06           C  
ATOM    998  C   LEU A  67      -8.862  15.354   8.086  1.00 18.73           C  
ATOM    999  O   LEU A  67      -7.680  15.668   8.049  1.00 19.17           O  
ATOM   1000  CB  LEU A  67     -10.581  17.110   8.638  1.00 21.93           C  
ATOM   1001  CG  LEU A  67     -10.715  18.614   8.443  1.00 43.66           C  
ATOM   1002  CD1 LEU A  67     -10.937  18.954   6.985  1.00 36.24           C  
ATOM   1003  CD2 LEU A  67     -11.838  19.162   9.313  1.00 34.62           C  
ATOM   1004  HN  LEU A  67     -11.904  15.673   7.005  1.00  0.00           H  
ATOM   1005  HA  LEU A  67      -9.342  16.962   6.828  1.00  0.00           H  
ATOM   1006 1HB  LEU A  67     -11.571  16.683   8.796  1.00  0.00           H  
ATOM   1007 2HB  LEU A  67     -10.075  16.946   9.591  1.00  0.00           H  
ATOM   1008  HG  LEU A  67      -9.783  19.089   8.753  1.00  0.00           H  
ATOM   1009 1HD1 LEU A  67     -11.277  19.985   6.876  1.00  0.00           H  
ATOM   1010 2HD1 LEU A  67     -10.039  18.881   6.382  1.00  0.00           H  
ATOM   1011 3HD1 LEU A  67     -11.715  18.332   6.535  1.00  0.00           H  
ATOM   1012 1HD2 LEU A  67     -11.905  20.248   9.245  1.00  0.00           H  
ATOM   1013 2HD2 LEU A  67     -12.808  18.764   9.004  1.00  0.00           H  
ATOM   1014 3HD2 LEU A  67     -11.700  18.905  10.363  1.00  0.00           H  
ATOM   1015  N   ALA A  68      -9.295  14.206   8.612  1.00 18.65           N  
ATOM   1016  CA  ALA A  68      -8.392  13.220   9.247  1.00 17.60           C  
ATOM   1017  C   ALA A  68      -7.475  12.600   8.181  1.00 17.18           C  
ATOM   1018  O   ALA A  68      -6.285  12.353   8.461  1.00 17.37           O  
ATOM   1019  CB  ALA A  68      -9.196  12.165   9.947  1.00 16.63           C  
ATOM   1020  HN  ALA A  68     -10.302  14.047   8.622  1.00  0.00           H  
ATOM   1021  HA  ALA A  68      -7.772  13.740   9.979  1.00  0.00           H  
ATOM   1022 1HB  ALA A  68      -9.864  12.607  10.688  1.00  0.00           H  
ATOM   1023 2HB  ALA A  68      -9.821  11.619   9.240  1.00  0.00           H  
ATOM   1024 3HB  ALA A  68      -8.557  11.451  10.467  1.00  0.00           H  
ATOM   1025  N   VAL A  69      -8.017  12.319   7.000  1.00 17.74           N  
ATOM   1026  CA  VAL A  69      -7.210  11.812   5.860  1.00 17.93           C  
ATOM   1027  C   VAL A  69      -6.195  12.884   5.457  1.00 17.38           C  
ATOM   1028  O   VAL A  69      -5.008  12.552   5.308  1.00 16.29           O  
ATOM   1029  CB  VAL A  69      -8.093  11.386   4.678  1.00 18.53           C  
ATOM   1030  CG1 VAL A  69      -7.252  11.071   3.445  1.00 19.42           C  
ATOM   1031  CG2 VAL A  69      -8.979  10.209   5.055  1.00 18.02           C  
ATOM   1032  HN  VAL A  69      -9.015  12.488   6.867  1.00  0.00           H  
ATOM   1033  HA  VAL A  69      -6.651  10.954   6.213  1.00  0.00           H  
ATOM   1034  HB  VAL A  69      -8.759  12.216   4.435  1.00  0.00           H  
ATOM   1035 1HG1 VAL A  69      -7.880  10.666   2.650  1.00  0.00           H  
ATOM   1036 2HG1 VAL A  69      -6.771  11.954   3.025  1.00  0.00           H  
ATOM   1037 3HG1 VAL A  69      -6.475  10.340   3.664  1.00  0.00           H  
ATOM   1038 1HG2 VAL A  69      -9.717  10.010   4.276  1.00  0.00           H  
ATOM   1039 2HG2 VAL A  69      -8.396   9.301   5.194  1.00  0.00           H  
ATOM   1040 3HG2 VAL A  69      -9.534  10.370   5.977  1.00  0.00           H  
ATOM   1041  N   ALA A  70      -6.641  14.129   5.280  1.00 19.00           N  
ATOM   1042  CA  ALA A  70      -5.745  15.271   4.992  1.00 20.86           C  
ATOM   1043  C   ALA A  70      -4.657  15.354   6.068  1.00 18.48           C  
ATOM   1044  O   ALA A  70      -3.496  15.646   5.705  1.00 17.74           O  
ATOM   1045  CB  ALA A  70      -6.532  16.550   4.894  1.00 23.11           C  
ATOM   1046  HN  ALA A  70      -7.643  14.303   5.377  1.00  0.00           H  
ATOM   1047  HA  ALA A  70      -5.262  15.080   4.032  1.00  0.00           H  
ATOM   1048 1HB  ALA A  70      -7.284  16.485   4.106  1.00  0.00           H  
ATOM   1049 2HB  ALA A  70      -7.055  16.782   5.821  1.00  0.00           H  
ATOM   1050 3HB  ALA A  70      -5.880  17.393   4.671  1.00  0.00           H  
ATOM   1051  N   LEU A  71      -5.003  15.091   7.335  1.00 19.55           N  
ATOM   1052  CA  LEU A  71      -4.052  15.187   8.478  1.00 18.48           C  
ATOM   1053  C   LEU A  71      -2.914  14.175   8.298  1.00 19.16           C  
ATOM   1054  O   LEU A  71      -1.750  14.569   8.442  1.00 18.11           O  
ATOM   1055  CB  LEU A  71      -4.789  14.967   9.799  1.00 21.48           C  
ATOM   1056  CG  LEU A  71      -3.910  14.960  11.049  1.00 21.72           C  
ATOM   1057  CD1 LEU A  71      -3.077  16.232  11.156  1.00 22.23           C  
ATOM   1058  CD2 LEU A  71      -4.746  14.788  12.294  1.00 21.67           C  
ATOM   1059  HN  LEU A  71      -5.997  14.976   7.531  1.00  0.00           H  
ATOM   1060  HA  LEU A  71      -3.631  16.193   8.455  1.00  0.00           H  
ATOM   1061 1HB  LEU A  71      -5.560  15.735   9.897  1.00  0.00           H  
ATOM   1062 2HB  LEU A  71      -5.325  14.026   9.782  1.00  0.00           H  
ATOM   1063  HG  LEU A  71      -3.230  14.107  11.007  1.00  0.00           H  
ATOM   1064 1HD1 LEU A  71      -2.502  16.247  12.082  1.00  0.00           H  
ATOM   1065 2HD1 LEU A  71      -2.358  16.334  10.345  1.00  0.00           H  
ATOM   1066 3HD1 LEU A  71      -3.710  17.121  11.151  1.00  0.00           H  
ATOM   1067 1HD2 LEU A  71      -4.130  14.739  13.192  1.00  0.00           H  
ATOM   1068 2HD2 LEU A  71      -5.453  15.610  12.423  1.00  0.00           H  
ATOM   1069 3HD2 LEU A  71      -5.330  13.866  12.254  1.00  0.00           H  
ATOM   1070  N   PHE A  72      -3.201  12.907   8.002  1.00 19.37           N  
ATOM   1071  CA  PHE A  72      -2.111  11.900   7.913  1.00 18.83           C  
ATOM   1072  C   PHE A  72      -1.247  12.178   6.675  1.00 17.52           C  
ATOM   1073  O   PHE A  72      -0.006  12.050   6.781  1.00 18.38           O  
ATOM   1074  CB  PHE A  72      -2.603  10.463   8.101  1.00 18.22           C  
ATOM   1075  CG  PHE A  72      -3.408   9.797   7.013  1.00 15.87           C  
ATOM   1076  CD1 PHE A  72      -4.717   9.395   7.253  1.00 16.87           C  
ATOM   1077  CE1 PHE A  72      -5.446   8.720   6.281  1.00 17.51           C  
ATOM   1078  CZ  PHE A  72      -4.865   8.409   5.071  1.00 17.30           C  
ATOM   1079  CD2 PHE A  72      -2.834   9.461   5.796  1.00 16.47           C  
ATOM   1080  CE2 PHE A  72      -3.557   8.772   4.831  1.00 17.74           C  
ATOM   1081  HN  PHE A  72      -4.175  12.643   7.863  1.00  0.00           H  
ATOM   1082  HA  PHE A  72      -1.458  12.082   8.768  1.00  0.00           H  
ATOM   1083 1HB  PHE A  72      -1.738   9.823   8.274  1.00  0.00           H  
ATOM   1084 2HB  PHE A  72      -3.171  10.413   9.032  1.00  0.00           H  
ATOM   1085  HD1 PHE A  72      -5.200   9.635   8.188  1.00  0.00           H  
ATOM   1086  HE1 PHE A  72      -6.473   8.440   6.471  1.00  0.00           H  
ATOM   1087  HZ  PHE A  72      -5.438   7.893   4.313  1.00  0.00           H  
ATOM   1088  HD2 PHE A  72      -1.814   9.729   5.576  1.00  0.00           H  
ATOM   1089  HE2 PHE A  72      -3.109   8.550   3.877  1.00  0.00           H  
ATOM   1090  N   LEU A  73      -1.835  12.641   5.570  1.00 18.91           N  
ATOM   1091  CA  LEU A  73      -1.057  13.059   4.371  1.00 17.77           C  
ATOM   1092  C   LEU A  73      -0.207  14.284   4.730  1.00 17.28           C  
ATOM   1093  O   LEU A  73       1.000  14.307   4.380  1.00 18.01           O  
ATOM   1094  CB  LEU A  73      -2.012  13.348   3.212  1.00 16.75           C  
ATOM   1095  CG  LEU A  73      -2.745  12.136   2.645  1.00 19.27           C  
ATOM   1096  CD1 LEU A  73      -3.938  12.577   1.800  1.00 19.69           C  
ATOM   1097  CD2 LEU A  73      -1.793  11.269   1.835  1.00 18.28           C  
ATOM   1098  HN  LEU A  73      -2.850  12.731   5.559  1.00  0.00           H  
ATOM   1099  HA  LEU A  73      -0.367  12.260   4.096  1.00  0.00           H  
ATOM   1100 1HB  LEU A  73      -2.746  14.083   3.549  1.00  0.00           H  
ATOM   1101 2HB  LEU A  73      -1.468  13.843   2.406  1.00  0.00           H  
ATOM   1102  HG  LEU A  73      -3.147  11.542   3.469  1.00  0.00           H  
ATOM   1103 1HD1 LEU A  73      -4.488  11.723   1.407  1.00  0.00           H  
ATOM   1104 2HD1 LEU A  73      -4.648  13.164   2.386  1.00  0.00           H  
ATOM   1105 3HD1 LEU A  73      -3.628  13.181   0.952  1.00  0.00           H  
ATOM   1106 1HD2 LEU A  73      -2.308  10.393   1.437  1.00  0.00           H  
ATOM   1107 2HD2 LEU A  73      -1.379  11.812   0.985  1.00  0.00           H  
ATOM   1108 3HD2 LEU A  73      -0.956  10.905   2.427  1.00  0.00           H  
ATOM   1109  N   GLY A  74      -0.801  15.265   5.404  1.00 19.29           N  
ATOM   1110  CA  GLY A  74      -0.129  16.534   5.746  1.00 20.07           C  
ATOM   1111  C   GLY A  74       1.031  16.321   6.706  1.00 19.64           C  
ATOM   1112  O   GLY A  74       2.070  16.979   6.561  1.00 18.66           O  
ATOM   1113  HN  GLY A  74      -1.803  15.198   5.600  1.00  0.00           H  
ATOM   1114 1HA  GLY A  74      -0.858  17.203   6.206  1.00  0.00           H  
ATOM   1115 2HA  GLY A  74       0.221  17.022   4.835  1.00  0.00           H  
ATOM   1116  N   LEU A  75       0.878  15.415   7.668  1.00 17.87           N  
ATOM   1117  CA  LEU A  75       1.961  15.087   8.623  1.00 19.55           C  
ATOM   1118  C   LEU A  75       3.174  14.555   7.856  1.00 17.85           C  
ATOM   1119  O   LEU A  75       4.301  14.986   8.150  1.00 19.26           O  
ATOM   1120  CB  LEU A  75       1.441  14.070   9.639  1.00 18.04           C  
ATOM   1121  CG  LEU A  75       0.568  14.664  10.745  1.00 19.89           C  
ATOM   1122  CD1 LEU A  75      -0.145  13.564  11.510  1.00 17.11           C  
ATOM   1123  CD2 LEU A  75       1.399  15.518  11.688  1.00 23.71           C  
ATOM   1124  HN  LEU A  75      -0.040  14.984   7.785  1.00  0.00           H  
ATOM   1125  HA  LEU A  75       2.277  16.007   9.114  1.00  0.00           H  
ATOM   1126 1HB  LEU A  75       0.884  13.297   9.105  1.00  0.00           H  
ATOM   1127 2HB  LEU A  75       2.283  13.551  10.101  1.00  0.00           H  
ATOM   1128  HG  LEU A  75      -0.195  15.302  10.297  1.00  0.00           H  
ATOM   1129 1HD1 LEU A  75      -0.771  13.977  12.303  1.00  0.00           H  
ATOM   1130 2HD1 LEU A  75      -0.812  13.000  10.858  1.00  0.00           H  
ATOM   1131 3HD1 LEU A  75       0.552  12.863  11.968  1.00  0.00           H  
ATOM   1132 1HD2 LEU A  75       0.783  15.887  12.510  1.00  0.00           H  
ATOM   1133 2HD2 LEU A  75       2.222  14.955  12.130  1.00  0.00           H  
ATOM   1134 3HD2 LEU A  75       1.812  16.401  11.203  1.00  0.00           H  
ATOM   1135  N   SER A  76       2.966  13.632   6.913  1.00 16.11           N  
ATOM   1136  CA  SER A  76       4.053  13.059   6.079  1.00 16.02           C  
ATOM   1137  C   SER A  76       4.712  14.179   5.268  1.00 16.53           C  
ATOM   1138  O   SER A  76       5.956  14.280   5.290  1.00 18.89           O  
ATOM   1139  CB  SER A  76       3.553  11.950   5.195  1.00 17.33           C  
ATOM   1140  OG  SER A  76       3.303  10.784   5.961  1.00 18.65           O  
ATOM   1141  HN  SER A  76       2.013  13.334   6.725  1.00  0.00           H  
ATOM   1142  HA  SER A  76       4.836  12.694   6.734  1.00  0.00           H  
ATOM   1143 1HB  SER A  76       2.658  12.240   4.642  1.00  0.00           H  
ATOM   1144 2HB  SER A  76       4.325  11.701   4.470  1.00  0.00           H  
ATOM   1145  HG1 SER A  76       4.084  10.553   6.452  1.00  0.00           H  
ATOM   1146  N   ALA A  77       3.910  15.006   4.598  1.00 18.51           N  
ATOM   1147  CA  ALA A  77       4.432  16.149   3.821  1.00 19.48           C  
ATOM   1148  C   ALA A  77       5.301  16.998   4.747  1.00 20.36           C  
ATOM   1149  O   ALA A  77       6.461  17.296   4.376  1.00 21.03           O  
ATOM   1150  CB  ALA A  77       3.310  16.950   3.214  1.00 17.15           C  
ATOM   1151  HN  ALA A  77       2.903  14.854   4.641  1.00  0.00           H  
ATOM   1152  HA  ALA A  77       5.060  15.761   3.024  1.00  0.00           H  
ATOM   1153 1HB  ALA A  77       2.693  16.344   2.552  1.00  0.00           H  
ATOM   1154 2HB  ALA A  77       2.651  17.378   3.970  1.00  0.00           H  
ATOM   1155 3HB  ALA A  77       3.703  17.774   2.619  1.00  0.00           H  
ATOM   1156  N   LEU A  78       4.767  17.362   5.914  1.00 19.71           N  
ATOM   1157  CA  LEU A  78       5.449  18.302   6.842  1.00 19.83           C  
ATOM   1158  C   LEU A  78       6.812  17.718   7.224  1.00 21.53           C  
ATOM   1159  O   LEU A  78       7.815  18.441   7.148  1.00 21.91           O  
ATOM   1160  CB  LEU A  78       4.587  18.522   8.080  1.00 19.43           C  
ATOM   1161  CG  LEU A  78       5.258  19.312   9.199  1.00 24.70           C  
ATOM   1162  CD1 LEU A  78       5.581  20.721   8.741  1.00 26.67           C  
ATOM   1163  CD2 LEU A  78       4.377  19.336  10.442  1.00 28.18           C  
ATOM   1164  HN  LEU A  78       3.804  17.090   6.119  1.00  0.00           H  
ATOM   1165  HA  LEU A  78       5.602  19.246   6.317  1.00  0.00           H  
ATOM   1166 1HB  LEU A  78       3.655  19.010   7.787  1.00  0.00           H  
ATOM   1167 2HB  LEU A  78       4.285  17.553   8.478  1.00  0.00           H  
ATOM   1168  HG  LEU A  78       6.182  18.825   9.510  1.00  0.00           H  
ATOM   1169 1HD1 LEU A  78       5.990  21.315   9.559  1.00  0.00           H  
ATOM   1170 2HD1 LEU A  78       6.324  20.735   7.944  1.00  0.00           H  
ATOM   1171 3HD1 LEU A  78       4.691  21.239   8.380  1.00  0.00           H  
ATOM   1172 1HD2 LEU A  78       4.851  19.879  11.260  1.00  0.00           H  
ATOM   1173 2HD2 LEU A  78       3.415  19.813  10.245  1.00  0.00           H  
ATOM   1174 3HD2 LEU A  78       4.171  18.327  10.803  1.00  0.00           H  
ATOM   1175  N   PHE A  79       6.862  16.445   7.620  1.00 20.45           N  
ATOM   1176  CA  PHE A  79       8.111  15.839   8.125  1.00 19.80           C  
ATOM   1177  C   PHE A  79       9.109  15.699   6.975  1.00 19.72           C  
ATOM   1178  O   PHE A  79      10.305  15.936   7.211  1.00 22.66           O  
ATOM   1179  CB  PHE A  79       7.816  14.571   8.931  1.00 20.44           C  
ATOM   1180  CG  PHE A  79       7.477  14.902  10.362  1.00 18.29           C  
ATOM   1181  CD1 PHE A  79       8.455  14.910  11.344  1.00 21.87           C  
ATOM   1182  CE1 PHE A  79       8.136  15.246  12.648  1.00 20.32           C  
ATOM   1183  CZ  PHE A  79       6.850  15.588  12.986  1.00 24.98           C  
ATOM   1184  CD2 PHE A  79       6.182  15.255  10.719  1.00 19.86           C  
ATOM   1185  CE2 PHE A  79       5.873  15.602  12.021  1.00 22.81           C  
ATOM   1186  HN  PHE A  79       5.990  15.920   7.659  1.00  0.00           H  
ATOM   1187  HA  PHE A  79       8.566  16.554   8.812  1.00  0.00           H  
ATOM   1188 1HB  PHE A  79       7.029  13.991   8.451  1.00  0.00           H  
ATOM   1189 2HB  PHE A  79       8.698  13.930   8.933  1.00  0.00           H  
ATOM   1190  HD1 PHE A  79       9.471  14.639  11.097  1.00  0.00           H  
ATOM   1191  HE1 PHE A  79       8.901  15.232  13.410  1.00  0.00           H  
ATOM   1192  HZ  PHE A  79       6.602  15.852  14.005  1.00  0.00           H  
ATOM   1193  HD2 PHE A  79       5.393  15.305  10.010  1.00  0.00           H  
ATOM   1194  HE2 PHE A  79       4.860  15.880  12.278  1.00  0.00           H  
ATOM   1195  N   HIS A  80       8.654  15.371   5.766  1.00 20.36           N  
ATOM   1196  CA  HIS A  80       9.545  15.275   4.579  1.00 21.69           C  
ATOM   1197  C   HIS A  80      10.163  16.648   4.287  1.00 20.49           C  
ATOM   1198  O   HIS A  80      11.348  16.689   3.916  1.00 23.47           O  
ATOM   1199  CB  HIS A  80       8.775  14.711   3.373  1.00 21.00           C  
ATOM   1200  ND1 HIS A  80       9.591  12.336   3.849  1.00 26.00           N  
ATOM   1201  CG  HIS A  80       8.605  13.227   3.443  1.00 20.52           C  
ATOM   1202  CE1 HIS A  80       9.033  11.106   3.938  1.00 27.08           C  
ATOM   1203  NE2 HIS A  80       7.765  11.140   3.578  1.00 23.55           N  
ATOM   1204  CD2 HIS A  80       7.492  12.451   3.261  1.00 22.89           C  
ATOM   1205  HN  HIS A  80       7.656  15.188   5.655  1.00  0.00           H  
ATOM   1206  HA  HIS A  80      10.392  14.636   4.842  1.00  0.00           H  
ATOM   1207 1HB  HIS A  80       7.788  15.179   3.376  1.00  0.00           H  
ATOM   1208 2HB  HIS A  80       9.270  15.051   2.467  1.00  0.00           H  
ATOM   1209  HD1 HIS A  80      10.567  12.545   4.029  1.00  0.00           H  
ATOM   1210  HE1 HIS A  80       9.534  10.235   4.330  1.00  0.00           H  
ATOM   1211  HD2 HIS A  80       6.500  12.764   2.978  1.00  0.00           H  
ATOM   1212  N   PHE A  81       9.398  17.730   4.460  1.00 21.65           N  
ATOM   1213  CA  PHE A  81       9.892  19.104   4.204  1.00 23.27           C  
ATOM   1214  C   PHE A  81      10.853  19.507   5.325  1.00 27.86           C  
ATOM   1215  O   PHE A  81      11.871  20.147   5.029  1.00 28.30           O  
ATOM   1216  CB  PHE A  81       8.743  20.094   4.011  1.00 22.99           C  
ATOM   1217  CG  PHE A  81       7.884  19.787   2.811  1.00 22.37           C  
ATOM   1218  CD1 PHE A  81       8.438  19.233   1.668  1.00 24.74           C  
ATOM   1219  CE1 PHE A  81       7.650  18.950   0.564  1.00 23.16           C  
ATOM   1220  CZ  PHE A  81       6.301  19.201   0.602  1.00 22.51           C  
ATOM   1221  CD2 PHE A  81       6.522  20.027   2.834  1.00 22.05           C  
ATOM   1222  CE2 PHE A  81       5.738  19.751   1.729  1.00 22.31           C  
ATOM   1223  HN  PHE A  81       8.414  17.603   4.700  1.00  0.00           H  
ATOM   1224  HA  PHE A  81      10.521  19.101   3.319  1.00  0.00           H  
ATOM   1225 1HB  PHE A  81       8.117  20.111   4.906  1.00  0.00           H  
ATOM   1226 2HB  PHE A  81       9.134  21.106   3.894  1.00  0.00           H  
ATOM   1227  HD1 PHE A  81       9.489  19.025   1.573  1.00  0.00           H  
ATOM   1228  HE1 PHE A  81       8.087  18.522  -0.327  1.00  0.00           H  
ATOM   1229  HZ  PHE A  81       5.676  18.977  -0.251  1.00  0.00           H  
ATOM   1230  HD2 PHE A  81       6.055  20.437   3.718  1.00  0.00           H  
ATOM   1231  HE2 PHE A  81       4.676  19.938   1.773  1.00  0.00           H  
ATOM   1232  N   ILE A  82      10.548  19.135   6.566  1.00 25.18           N  
ATOM   1233  CA  ILE A  82      11.396  19.480   7.745  1.00 27.19           C  
ATOM   1234  C   ILE A  82      12.770  18.839   7.533  1.00 28.31           C  
ATOM   1235  O   ILE A  82      13.786  19.521   7.695  1.00 29.44           O  
ATOM   1236  CB  ILE A  82      10.748  19.001   9.055  1.00 24.24           C  
ATOM   1237  CG2 ILE A  82      11.803  18.878  10.140  1.00 33.43           C  
ATOM   1238  CG1 ILE A  82       9.587  19.897   9.484  1.00 26.32           C  
ATOM   1239  CD1 ILE A  82       8.804  19.339  10.649  1.00 30.69           C  
ATOM   1240  HN  ILE A  82       9.641  18.696   6.730  1.00  0.00           H  
ATOM   1241  HA  ILE A  82      11.531  20.563   7.777  1.00  0.00           H  
ATOM   1242  HB  ILE A  82      10.351  17.999   8.890  1.00  0.00           H  
ATOM   1243 1HG2 ILE A  82      11.358  18.648  11.106  1.00  0.00           H  
ATOM   1244 2HG2 ILE A  82      12.509  18.062   9.981  1.00  0.00           H  
ATOM   1245 3HG2 ILE A  82      12.355  19.808  10.265  1.00  0.00           H  
ATOM   1246 1HG1 ILE A  82       9.951  20.893   9.739  1.00  0.00           H  
ATOM   1247 2HG1 ILE A  82       8.902  20.051   8.651  1.00  0.00           H  
ATOM   1248  HD1 ILE A  82       7.909  19.938  10.822  1.00  0.00           H  
ATOM   1249  HD2 ILE A  82       8.467  18.318  10.462  1.00  0.00           H  
ATOM   1250  HD3 ILE A  82       9.361  19.348  11.584  1.00  0.00           H  
ATOM   1251  N   VAL A  83      12.773  17.561   7.161  1.00 24.11           N  
ATOM   1252  CA  VAL A  83      13.987  16.704   7.074  1.00 28.19           C  
ATOM   1253  C   VAL A  83      14.892  17.230   5.957  1.00 32.05           C  
ATOM   1254  O   VAL A  83      16.124  17.044   6.040  1.00 33.24           O  
ATOM   1255  CB  VAL A  83      13.557  15.241   6.862  1.00 37.06           C  
ATOM   1256  CG1 VAL A  83      14.351  14.535   5.782  1.00 42.30           C  
ATOM   1257  CG2 VAL A  83      13.583  14.473   8.171  1.00 34.10           C  
ATOM   1258  HN  VAL A  83      11.867  17.096   7.100  1.00  0.00           H  
ATOM   1259  HA  VAL A  83      14.548  16.814   8.004  1.00  0.00           H  
ATOM   1260  HB  VAL A  83      12.532  15.204   6.494  1.00  0.00           H  
ATOM   1261 1HG1 VAL A  83      14.069  13.483   5.747  1.00  0.00           H  
ATOM   1262 2HG1 VAL A  83      14.161  14.943   4.790  1.00  0.00           H  
ATOM   1263 3HG1 VAL A  83      15.418  14.555   5.977  1.00  0.00           H  
ATOM   1264 1HG2 VAL A  83      13.591  13.400   8.007  1.00  0.00           H  
ATOM   1265 2HG2 VAL A  83      14.471  14.689   8.762  1.00  0.00           H  
ATOM   1266 3HG2 VAL A  83      12.709  14.717   8.777  1.00  0.00           H  
ATOM   1267  N   SER A  84      14.319  17.881   4.946  1.00 31.51           N  
ATOM   1268  CA  SER A  84      15.086  18.402   3.790  1.00 32.99           C  
ATOM   1269  C   SER A  84      15.483  19.868   4.004  1.00 27.21           C  
ATOM   1270  O   SER A  84      16.105  20.400   3.093  1.00 43.09           O  
ATOM   1271  CB  SER A  84      14.347  18.201   2.485  1.00 41.78           C  
ATOM   1272  OG  SER A  84      13.013  18.684   2.547  1.00 36.54           O  
ATOM   1273  HN  SER A  84      13.323  18.057   4.994  1.00  0.00           H  
ATOM   1274  HA  SER A  84      16.026  17.859   3.723  1.00  0.00           H  
ATOM   1275 1HB  SER A  84      14.856  18.702   1.662  1.00  0.00           H  
ATOM   1276 2HB  SER A  84      14.316  17.141   2.230  1.00  0.00           H  
ATOM   1277  HG1 SER A  84      12.479  18.081   3.065  1.00  0.00           H  
ATOM   1278  N   SER A  85      15.182  20.464   5.166  1.00 34.62           N  
ATOM   1279  CA  SER A  85      15.306  21.925   5.438  1.00 45.51           C  
ATOM   1280  C   SER A  85      16.438  22.212   6.435  1.00 47.48           C  
ATOM   1281  O   SER A  85      16.382  21.684   7.554  1.00 43.88           O  
ATOM   1282  CB  SER A  85      14.000  22.496   5.928  1.00 54.42           C  
ATOM   1283  OG  SER A  85      13.152  22.811   4.834  1.00 76.41           O  
ATOM   1284  HN  SER A  85      14.692  19.923   5.873  1.00  0.00           H  
ATOM   1285  HA  SER A  85      15.558  22.438   4.508  1.00  0.00           H  
ATOM   1286 1HB  SER A  85      13.490  21.832   6.627  1.00  0.00           H  
ATOM   1287 2HB  SER A  85      14.165  23.430   6.469  1.00  0.00           H  
ATOM   1288  HG1 SER A  85      12.646  22.023   4.633  1.00  0.00           H  
ATOM   1289  N   GLY A  86      17.401  23.055   6.040  1.00 48.79           N  
ATOM   1290  CA  GLY A  86      18.234  23.879   6.939  1.00 39.99           C  
ATOM   1291  C   GLY A  86      18.944  23.047   7.990  1.00 35.24           C  
ATOM   1292  O   GLY A  86      19.587  22.051   7.608  1.00 46.00           O  
ATOM   1293  HN  GLY A  86      17.340  23.354   5.078  1.00  0.00           H  
ATOM   1294 1HA  GLY A  86      17.598  24.633   7.406  1.00  0.00           H  
ATOM   1295 2HA  GLY A  86      18.978  24.415   6.350  1.00  0.00           H  
ATOM   1296  N   ASN A  87      18.836  23.452   9.261  1.00 47.74           N  
ATOM   1297  CA  ASN A  87      19.518  22.820  10.426  1.00 45.03           C  
ATOM   1298  C   ASN A  87      18.927  21.428  10.672  1.00 45.64           C  
ATOM   1299  O   ASN A  87      19.669  20.537  11.149  1.00 42.22           O  
ATOM   1300  CB  ASN A  87      19.399  23.675  11.691  1.00 54.51           C  
ATOM   1301  CG  ASN A  87      20.348  24.852  11.698  1.00 59.25           C  
ATOM   1302  OD1 ASN A  87      21.284  24.903  10.902  1.00 68.85           O  
ATOM   1303  ND2 ASN A  87      20.115  25.802  12.590  1.00 57.17           N  
ATOM   1304  HN  ASN A  87      18.284  24.279   9.441  1.00  0.00           H  
ATOM   1305  HA  ASN A  87      20.569  22.679  10.192  1.00  0.00           H  
ATOM   1306 1HB  ASN A  87      18.372  24.014  11.836  1.00  0.00           H  
ATOM   1307 2HB  ASN A  87      19.650  23.074  12.567  1.00  0.00           H  
ATOM   1308 1HD2 ASN A  87      20.729  26.606  12.604  1.00  0.00           H  
ATOM   1309 2HD2 ASN A  87      19.331  25.764  13.224  1.00  0.00           H  
ATOM   1310  N   PHE A  88      17.639  21.242  10.371  1.00 39.68           N  
ATOM   1311  CA  PHE A  88      16.945  19.940  10.554  1.00 36.93           C  
ATOM   1312  C   PHE A  88      17.567  18.912   9.603  1.00 37.68           C  
ATOM   1313  O   PHE A  88      17.695  17.716   9.951  1.00 35.26           O  
ATOM   1314  CB  PHE A  88      15.439  20.086  10.331  1.00 38.08           C  
ATOM   1315  CG  PHE A  88      14.691  20.769  11.450  1.00 43.65           C  
ATOM   1316  CD1 PHE A  88      14.685  20.238  12.730  1.00 44.35           C  
ATOM   1317  CE1 PHE A  88      13.991  20.864  13.754  1.00 51.02           C  
ATOM   1318  CZ  PHE A  88      13.293  22.023  13.510  1.00 55.59           C  
ATOM   1319  CD2 PHE A  88      13.984  21.940  11.219  1.00 51.44           C  
ATOM   1320  CE2 PHE A  88      13.288  22.563  12.245  1.00 56.26           C  
ATOM   1321  HN  PHE A  88      17.116  21.980   9.920  1.00  0.00           H  
ATOM   1322  HA  PHE A  88      17.130  19.577  11.566  1.00  0.00           H  
ATOM   1323 1HB  PHE A  88      15.229  20.595   9.395  1.00  0.00           H  
ATOM   1324 2HB  PHE A  88      14.989  19.097  10.215  1.00  0.00           H  
ATOM   1325  HD1 PHE A  88      15.215  19.329  12.943  1.00  0.00           H  
ATOM   1326  HE1 PHE A  88      13.973  20.433  14.744  1.00  0.00           H  
ATOM   1327  HZ  PHE A  88      12.732  22.501  14.302  1.00  0.00           H  
ATOM   1328  HD2 PHE A  88      13.947  22.368  10.227  1.00  0.00           H  
ATOM   1329  HE2 PHE A  88      12.722  23.464  12.048  1.00  0.00           H  
ATOM   1330  N   PHE A  89      17.978  19.371   8.425  1.00 32.91           N  
ATOM   1331  CA  PHE A  89      18.636  18.519   7.407  1.00 30.65           C  
ATOM   1332  C   PHE A  89      20.000  18.050   7.932  1.00 39.62           C  
ATOM   1333  O   PHE A  89      20.393  16.894   7.673  1.00 36.57           O  
ATOM   1334  CB  PHE A  89      18.810  19.258   6.081  1.00 39.65           C  
ATOM   1335  CG  PHE A  89      19.553  18.433   5.065  1.00 36.89           C  
ATOM   1336  CD1 PHE A  89      20.806  18.814   4.612  1.00 41.19           C  
ATOM   1337  CE1 PHE A  89      21.490  18.030   3.695  1.00 38.92           C  
ATOM   1338  CZ  PHE A  89      20.938  16.851   3.245  1.00 42.60           C  
ATOM   1339  CD2 PHE A  89      19.021  17.234   4.623  1.00 33.26           C  
ATOM   1340  CE2 PHE A  89      19.706  16.448   3.711  1.00 32.08           C  
ATOM   1341  HN  PHE A  89      17.668  20.302   8.160  1.00  0.00           H  
ATOM   1342  HA  PHE A  89      18.032  17.628   7.271  1.00  0.00           H  
ATOM   1343 1HB  PHE A  89      17.829  19.496   5.671  1.00  0.00           H  
ATOM   1344 2HB  PHE A  89      19.326  20.201   6.202  1.00  0.00           H  
ATOM   1345  HD1 PHE A  89      21.239  19.737   4.963  1.00  0.00           H  
ATOM   1346  HE1 PHE A  89      22.453  18.345   3.326  1.00  0.00           H  
ATOM   1347  HZ  PHE A  89      21.442  16.269   2.493  1.00  0.00           H  
ATOM   1348  HD2 PHE A  89      18.074  16.879   4.968  1.00  0.00           H  
ATOM   1349  HE2 PHE A  89      19.267  15.522   3.368  1.00  0.00           H  
ATOM   1350  N   LYS A  90      20.716  18.924   8.640  1.00 35.56           N  
ATOM   1351  CA  LYS A  90      22.033  18.583   9.243  1.00 37.77           C  
ATOM   1352  C   LYS A  90      21.825  17.486  10.299  1.00 32.50           C  
ATOM   1353  O   LYS A  90      22.589  16.492  10.287  1.00 30.40           O  
ATOM   1354  CB  LYS A  90      22.709  19.804   9.925  1.00 38.80           C  
ATOM   1355  CG  LYS A  90      22.665  21.118   9.129  1.00 47.98           C  
ATOM   1356  CD  LYS A  90      23.426  21.112   7.798  1.00 56.70           C  
ATOM   1357  CE  LYS A  90      23.263  22.456   7.082  1.00  0.00           C  
ATOM   1358  NZ  LYS A  90      24.048  22.474   5.832  1.00  0.00           N1+
ATOM   1359  HN  LYS A  90      20.276  19.811   8.847  1.00  0.00           H  
ATOM   1360  HA  LYS A  90      22.681  18.187   8.459  1.00  0.00           H  
ATOM   1361 1HB  LYS A  90      22.233  19.995  10.890  1.00  0.00           H  
ATOM   1362 2HB  LYS A  90      23.741  19.548  10.172  1.00  0.00           H  
ATOM   1363 1HG  LYS A  90      21.628  21.363   8.923  1.00  0.00           H  
ATOM   1364 2HG  LYS A  90      23.039  21.923   9.766  1.00  0.00           H  
ATOM   1365 1HD  LYS A  90      24.478  20.898   7.998  1.00  0.00           H  
ATOM   1366 2HD  LYS A  90      23.044  20.302   7.174  1.00  0.00           H  
ATOM   1367 1HE  LYS A  90      22.212  22.641   6.851  1.00  0.00           H  
ATOM   1368 2HE  LYS A  90      23.596  23.275   7.724  1.00  0.00           H  
ATOM   1369 1HZ  LYS A  90      23.923  23.378   5.394  1.00  0.00           H  
ATOM   1370 2HZ  LYS A  90      25.028  22.352   6.044  1.00  0.00           H  
ATOM   1371 3HZ  LYS A  90      23.723  21.751   5.209  1.00  0.00           H  
ATOM   1372  N   ARG A  91      20.826  17.648  11.174  1.00 31.43           N  
ATOM   1373  CA  ARG A  91      20.499  16.649  12.230  1.00 28.13           C  
ATOM   1374  C   ARG A  91      20.104  15.331  11.556  1.00 34.06           C  
ATOM   1375  O   ARG A  91      20.541  14.259  12.024  1.00 33.32           O  
ATOM   1376  CB  ARG A  91      19.360  17.133  13.158  1.00 33.32           C  
ATOM   1377  CG  ARG A  91      19.808  18.272  14.092  1.00 43.27           C  
ATOM   1378  CD  ARG A  91      18.760  18.634  15.146  1.00 51.87           C  
ATOM   1379  NE  ARG A  91      19.416  19.632  16.055  1.00 72.29           N  
ATOM   1380  CZ  ARG A  91      18.913  20.050  17.222  1.00  0.00           C  
ATOM   1381  NH1 ARG A  91      19.628  20.867  17.987  1.00  0.00           N  
ATOM   1382  NH2 ARG A  91      17.714  19.668  17.640  1.00  0.00           N1+
ATOM   1383  HN  ARG A  91      20.250  18.479  11.092  1.00  0.00           H  
ATOM   1384  HA  ARG A  91      21.403  16.466  12.814  1.00  0.00           H  
ATOM   1385 1HB  ARG A  91      18.487  17.429  12.573  1.00  0.00           H  
ATOM   1386 2HB  ARG A  91      19.030  16.287  13.768  1.00  0.00           H  
ATOM   1387 1HG  ARG A  91      20.731  17.961  14.587  1.00  0.00           H  
ATOM   1388 2HG  ARG A  91      20.052  19.148  13.489  1.00  0.00           H  
ATOM   1389 1HD  ARG A  91      17.864  19.058  14.687  1.00  0.00           H  
ATOM   1390 2HD  ARG A  91      18.466  17.748  15.713  1.00  0.00           H  
ATOM   1391  HE  ARG A  91      20.311  19.975  15.732  1.00  0.00           H  
ATOM   1392 1HH1 ARG A  91      19.280  21.218  18.873  1.00  0.00           H  
ATOM   1393 2HH1 ARG A  91      20.554  21.187  17.738  1.00  0.00           H  
ATOM   1394 1HH2 ARG A  91      17.308  19.982  18.515  1.00  0.00           H  
ATOM   1395 2HH2 ARG A  91      17.124  19.063  17.086  1.00  0.00           H  
ATOM   1396  N   TYR A  92      19.301  15.408  10.492  1.00 30.35           N  
ATOM   1397  CA  TYR A  92      18.808  14.229   9.734  1.00 29.12           C  
ATOM   1398  C   TYR A  92      20.008  13.459   9.177  1.00 31.43           C  
ATOM   1399  O   TYR A  92      20.076  12.225   9.330  1.00 29.95           O  
ATOM   1400  CB  TYR A  92      17.840  14.682   8.642  1.00 29.55           C  
ATOM   1401  CG  TYR A  92      17.486  13.645   7.606  1.00 28.85           C  
ATOM   1402  CD1 TYR A  92      17.918  13.775   6.297  1.00 29.87           C  
ATOM   1403  CE1 TYR A  92      17.571  12.854   5.323  1.00 31.00           C  
ATOM   1404  CZ  TYR A  92      16.776  11.771   5.652  1.00 27.50           C  
ATOM   1405  OH  TYR A  92      16.430  10.862   4.687  1.00 29.64           O  
ATOM   1406  CD2 TYR A  92      16.676  12.561   7.916  1.00 27.26           C  
ATOM   1407  CE2 TYR A  92      16.328  11.627   6.954  1.00 27.15           C  
ATOM   1408  HN  TYR A  92      18.899  16.312  10.251  1.00  0.00           H  
ATOM   1409  HA  TYR A  92      18.278  13.567  10.423  1.00  0.00           H  
ATOM   1410 1HB  TYR A  92      16.911  15.028   9.099  1.00  0.00           H  
ATOM   1411 2HB  TYR A  92      18.238  15.549   8.122  1.00  0.00           H  
ATOM   1412  HD1 TYR A  92      18.527  14.623   6.021  1.00  0.00           H  
ATOM   1413  HE1 TYR A  92      17.912  12.984   4.308  1.00  0.00           H  
ATOM   1414  HH  TYR A  92      15.864  10.148   5.012  1.00  0.00           H  
ATOM   1415  HD2 TYR A  92      16.289  12.437   8.919  1.00  0.00           H  
ATOM   1416  HE2 TYR A  92      15.696  10.800   7.215  1.00  0.00           H  
ATOM   1417  N   SER A  93      20.946  14.174   8.563  1.00 30.19           N  
ATOM   1418  CA  SER A  93      22.178  13.594   7.971  1.00 33.79           C  
ATOM   1419  C   SER A  93      23.015  12.909   9.063  1.00 30.55           C  
ATOM   1420  O   SER A  93      23.448  11.758   8.844  1.00 33.57           O  
ATOM   1421  CB  SER A  93      22.979  14.633   7.249  1.00 41.16           C  
ATOM   1422  OG  SER A  93      24.204  14.069   6.801  1.00 45.42           O  
ATOM   1423  HN  SER A  93      20.766  15.169   8.448  1.00  0.00           H  
ATOM   1424  HA  SER A  93      21.857  12.810   7.287  1.00  0.00           H  
ATOM   1425 1HB  SER A  93      22.406  15.037   6.413  1.00  0.00           H  
ATOM   1426 2HB  SER A  93      23.200  15.476   7.907  1.00  0.00           H  
ATOM   1427  HG1 SER A  93      23.999  13.314   6.260  1.00  0.00           H  
ATOM   1428  N   ALA A  94      23.239  13.588  10.190  1.00 27.75           N  
ATOM   1429  CA  ALA A  94      24.069  13.085  11.307  1.00 29.95           C  
ATOM   1430  C   ALA A  94      23.434  11.787  11.815  1.00 33.31           C  
ATOM   1431  O   ALA A  94      24.157  10.807  12.027  1.00 32.94           O  
ATOM   1432  CB  ALA A  94      24.169  14.121  12.398  1.00 36.72           C  
ATOM   1433  HN  ALA A  94      22.846  14.523  10.269  1.00  0.00           H  
ATOM   1434  HA  ALA A  94      25.067  12.852  10.935  1.00  0.00           H  
ATOM   1435 1HB  ALA A  94      24.709  15.002  12.051  1.00  0.00           H  
ATOM   1436 2HB  ALA A  94      23.189  14.455  12.730  1.00  0.00           H  
ATOM   1437 3HB  ALA A  94      24.702  13.732  13.267  1.00  0.00           H  
ATOM   1438  N   SER A  95      22.109  11.781  11.974  1.00 30.76           N  
ATOM   1439  CA  SER A  95      21.360  10.628  12.533  1.00 28.26           C  
ATOM   1440  C   SER A  95      21.449   9.435  11.571  1.00 23.87           C  
ATOM   1441  O   SER A  95      21.674   8.313  12.049  1.00 26.35           O  
ATOM   1442  CB  SER A  95      19.949  11.011  12.857  1.00 29.86           C  
ATOM   1443  OG  SER A  95      19.928  11.878  13.984  1.00 37.31           O  
ATOM   1444  HN  SER A  95      21.585  12.635  11.806  1.00  0.00           H  
ATOM   1445  HA  SER A  95      21.854  10.308  13.453  1.00  0.00           H  
ATOM   1446 1HB  SER A  95      19.504  11.519  12.002  1.00  0.00           H  
ATOM   1447 2HB  SER A  95      19.348  10.121  13.064  1.00  0.00           H  
ATOM   1448  HG1 SER A  95      20.050  11.323  14.773  1.00  0.00           H  
ATOM   1449  N   LEU A  96      21.328   9.664  10.263  1.00 23.49           N  
ATOM   1450  CA  LEU A  96      21.404   8.594   9.231  1.00 24.85           C  
ATOM   1451  C   LEU A  96      22.765   7.904   9.349  1.00 31.93           C  
ATOM   1452  O   LEU A  96      22.842   6.676   9.132  1.00 28.12           O  
ATOM   1453  CB  LEU A  96      21.211   9.205   7.838  1.00 32.05           C  
ATOM   1454  CG  LEU A  96      19.770   9.497   7.420  1.00 27.73           C  
ATOM   1455  CD1 LEU A  96      19.725   9.950   5.969  1.00 36.09           C  
ATOM   1456  CD2 LEU A  96      18.867   8.290   7.624  1.00 28.93           C  
ATOM   1457  HN  LEU A  96      21.100  10.606   9.960  1.00  0.00           H  
ATOM   1458  HA  LEU A  96      20.668   7.823   9.458  1.00  0.00           H  
ATOM   1459 1HB  LEU A  96      21.819  10.103   7.734  1.00  0.00           H  
ATOM   1460 2HB  LEU A  96      21.623   8.499   7.114  1.00  0.00           H  
ATOM   1461  HG  LEU A  96      19.362  10.302   8.025  1.00  0.00           H  
ATOM   1462 1HD1 LEU A  96      18.701  10.001   5.613  1.00  0.00           H  
ATOM   1463 2HD1 LEU A  96      20.168  10.937   5.845  1.00  0.00           H  
ATOM   1464 3HD1 LEU A  96      20.263   9.246   5.340  1.00  0.00           H  
ATOM   1465 1HD2 LEU A  96      17.867   8.486   7.234  1.00  0.00           H  
ATOM   1466 2HD2 LEU A  96      19.246   7.408   7.108  1.00  0.00           H  
ATOM   1467 3HD2 LEU A  96      18.708   8.045   8.673  1.00  0.00           H  
ATOM   1468  N   MET A  97      23.800   8.676   9.687  1.00 30.35           N  
ATOM   1469  CA  MET A  97      25.199   8.187   9.799  1.00 29.65           C  
ATOM   1470  C   MET A  97      25.339   7.272  11.021  1.00 32.72           C  
ATOM   1471  O   MET A  97      26.318   6.520  11.067  1.00 36.49           O  
ATOM   1472  CB  MET A  97      26.167   9.362   9.920  1.00 33.44           C  
ATOM   1473  CG  MET A  97      26.243  10.178   8.650  1.00 37.25           C  
ATOM   1474  SD  MET A  97      26.511   9.105   7.216  1.00 42.93           S  
ATOM   1475  CE  MET A  97      24.846   8.974   6.566  1.00 54.08           C  
ATOM   1476  HN  MET A  97      23.624   9.663   9.827  1.00  0.00           H  
ATOM   1477  HA  MET A  97      25.427   7.522   8.967  1.00  0.00           H  
ATOM   1478 1HB  MET A  97      25.959   9.989  10.772  1.00  0.00           H  
ATOM   1479 2HB  MET A  97      27.163   8.958  10.108  1.00  0.00           H  
ATOM   1480 1HG  MET A  97      25.401  10.805   8.461  1.00  0.00           H  
ATOM   1481 2HG  MET A  97      27.099  10.845   8.733  1.00  0.00           H  
ATOM   1482 1HE  MET A  97      24.896   8.663   5.522  1.00  0.00           H  
ATOM   1483 2HE  MET A  97      24.280   8.204   7.081  1.00  0.00           H  
ATOM   1484 3HE  MET A  97      24.309   9.920   6.621  1.00  0.00           H  
ATOM   1485  N   LYS A  98      24.393   7.344  11.964  1.00 30.40           N  
ATOM   1486  CA  LYS A  98      24.318   6.468  13.166  1.00 29.47           C  
ATOM   1487  C   LYS A  98      23.234   5.393  12.984  1.00 27.77           C  
ATOM   1488  O   LYS A  98      22.861   4.765  13.990  1.00 29.01           O  
ATOM   1489  CB  LYS A  98      23.981   7.312  14.419  1.00 32.47           C  
ATOM   1490  CG  LYS A  98      24.996   8.435  14.668  1.00 40.49           C  
ATOM   1491  CD  LYS A  98      24.655   9.262  15.914  1.00 43.99           C  
ATOM   1492  CE  LYS A  98      25.622  10.431  16.105  1.00  0.00           C  
ATOM   1493  NZ  LYS A  98      25.282  11.169  17.337  1.00  0.00           N1+
ATOM   1494  HN  LYS A  98      23.597   7.953  11.808  1.00  0.00           H  
ATOM   1495  HA  LYS A  98      25.264   5.947  13.327  1.00  0.00           H  
ATOM   1496 1HB  LYS A  98      22.972   7.720  14.328  1.00  0.00           H  
ATOM   1497 2HB  LYS A  98      23.952   6.656  15.294  1.00  0.00           H  
ATOM   1498 1HG  LYS A  98      25.993   8.000  14.769  1.00  0.00           H  
ATOM   1499 2HG  LYS A  98      25.037   9.091  13.800  1.00  0.00           H  
ATOM   1500 1HD  LYS A  98      23.629   9.625  15.823  1.00  0.00           H  
ATOM   1501 2HD  LYS A  98      24.674   8.597  16.781  1.00  0.00           H  
ATOM   1502 1HE  LYS A  98      26.653  10.077  16.161  1.00  0.00           H  
ATOM   1503 2HE  LYS A  98      25.557  11.118  15.262  1.00  0.00           H  
ATOM   1504 1HZ  LYS A  98      25.931  11.934  17.458  1.00  0.00           H  
ATOM   1505 2HZ  LYS A  98      24.338  11.521  17.281  1.00  0.00           H  
ATOM   1506 3HZ  LYS A  98      25.363  10.544  18.128  1.00  0.00           H  
ATOM   1507  N   ASN A  99      22.743   5.185  11.758  1.00 26.14           N  
ATOM   1508  CA  ASN A  99      21.662   4.209  11.441  1.00 23.60           C  
ATOM   1509  C   ASN A  99      20.396   4.557  12.241  1.00 26.54           C  
ATOM   1510  O   ASN A  99      19.782   3.650  12.847  1.00 27.24           O  
ATOM   1511  CB  ASN A  99      22.082   2.766  11.724  1.00 26.86           C  
ATOM   1512  CG  ASN A  99      23.326   2.349  10.967  1.00 32.31           C  
ATOM   1513  OD1 ASN A  99      23.511   2.715   9.809  1.00 32.72           O  
ATOM   1514  ND2 ASN A  99      24.183   1.579  11.615  1.00 29.91           N  
ATOM   1515  HN  ASN A  99      23.086   5.760  11.001  1.00  0.00           H  
ATOM   1516  HA  ASN A  99      21.416   4.312  10.385  1.00  0.00           H  
ATOM   1517 1HB  ASN A  99      22.232   2.612  12.792  1.00  0.00           H  
ATOM   1518 2HB  ASN A  99      21.277   2.084  11.445  1.00  0.00           H  
ATOM   1519 1HD2 ASN A  99      25.056   1.335  11.179  1.00  0.00           H  
ATOM   1520 2HD2 ASN A  99      24.003   1.352  12.583  1.00  0.00           H  
ATOM   1521  N   GLN A 100      19.994   5.824  12.227  1.00 22.33           N  
ATOM   1522  CA  GLN A 100      18.772   6.288  12.927  1.00 20.90           C  
ATOM   1523  C   GLN A 100      18.016   7.277  12.043  1.00 24.33           C  
ATOM   1524  O   GLN A 100      18.663   8.036  11.278  1.00 23.51           O  
ATOM   1525  CB  GLN A 100      19.109   6.963  14.256  1.00 22.57           C  
ATOM   1526  CG  GLN A 100      19.786   6.039  15.251  1.00 24.72           C  
ATOM   1527  CD  GLN A 100      20.152   6.782  16.511  1.00 31.68           C  
ATOM   1528  OE1 GLN A 100      19.607   7.842  16.804  1.00 37.31           O  
ATOM   1529  NE2 GLN A 100      21.088   6.231  17.260  1.00 35.49           N  
ATOM   1530  HN  GLN A 100      20.528   6.527  11.737  1.00  0.00           H  
ATOM   1531  HA  GLN A 100      18.126   5.435  13.116  1.00  0.00           H  
ATOM   1532 1HB  GLN A 100      19.739   7.834  14.072  1.00  0.00           H  
ATOM   1533 2HB  GLN A 100      18.184   7.333  14.700  1.00  0.00           H  
ATOM   1534 1HG  GLN A 100      19.134   5.208  15.514  1.00  0.00           H  
ATOM   1535 2HG  GLN A 100      20.688   5.603  14.833  1.00  0.00           H  
ATOM   1536 1HE2 GLN A 100      21.335   6.593  18.166  1.00  0.00           H  
ATOM   1537 2HE2 GLN A 100      21.582   5.383  16.952  1.00  0.00           H  
ATOM   1538  N   ASN A 101      16.691   7.299  12.185  1.00 19.91           N  
ATOM   1539  CA  ASN A 101      15.858   8.409  11.667  1.00 22.40           C  
ATOM   1540  C   ASN A 101      14.753   8.688  12.684  1.00 20.39           C  
ATOM   1541  O   ASN A 101      13.693   8.052  12.599  1.00 22.51           O  
ATOM   1542  CB  ASN A 101      15.304   8.108  10.276  1.00 21.72           C  
ATOM   1543  CG  ASN A 101      14.586   9.309   9.695  1.00 20.15           C  
ATOM   1544  OD1 ASN A 101      14.320  10.285  10.402  1.00 23.43           O  
ATOM   1545  ND2 ASN A 101      14.281   9.246   8.413  1.00 19.49           N  
ATOM   1546  HN  ASN A 101      16.240   6.540  12.715  1.00  0.00           H  
ATOM   1547  HA  ASN A 101      16.443   9.311  11.653  1.00  0.00           H  
ATOM   1548 1HB  ASN A 101      16.104   7.804   9.602  1.00  0.00           H  
ATOM   1549 2HB  ASN A 101      14.595   7.287  10.333  1.00  0.00           H  
ATOM   1550 1HD2 ASN A 101      13.733   9.997   8.017  1.00  0.00           H  
ATOM   1551 2HD2 ASN A 101      14.535   8.435   7.858  1.00  0.00           H  
ATOM   1552  N   ILE A 102      15.026   9.587  13.625  1.00 20.10           N  
ATOM   1553  CA  ILE A 102      14.086   9.971  14.710  1.00 21.90           C  
ATOM   1554  C   ILE A 102      12.907  10.719  14.083  1.00 19.47           C  
ATOM   1555  O   ILE A 102      11.792  10.572  14.587  1.00 20.80           O  
ATOM   1556  CB  ILE A 102      14.813  10.795  15.785  1.00 27.18           C  
ATOM   1557  CG2 ILE A 102      13.859  11.204  16.893  1.00 34.43           C  
ATOM   1558  CG1 ILE A 102      16.034  10.053  16.335  1.00 30.57           C  
ATOM   1559  CD1 ILE A 102      15.956   8.548  16.228  1.00 34.44           C  
ATOM   1560  HN  ILE A 102      15.873  10.131  13.543  1.00  0.00           H  
ATOM   1561  HA  ILE A 102      13.655   9.065  15.140  1.00  0.00           H  
ATOM   1562  HB  ILE A 102      15.167  11.723  15.330  1.00  0.00           H  
ATOM   1563 1HG2 ILE A 102      14.370  11.679  17.729  1.00  0.00           H  
ATOM   1564 2HG2 ILE A 102      13.104  11.914  16.551  1.00  0.00           H  
ATOM   1565 3HG2 ILE A 102      13.323  10.334  17.274  1.00  0.00           H  
ATOM   1566 1HG1 ILE A 102      16.922  10.377  15.791  1.00  0.00           H  
ATOM   1567 2HG1 ILE A 102      16.215  10.333  17.372  1.00  0.00           H  
ATOM   1568  HD1 ILE A 102      16.761   8.100  16.812  1.00  0.00           H  
ATOM   1569  HD2 ILE A 102      15.035   8.157  16.666  1.00  0.00           H  
ATOM   1570  HD3 ILE A 102      16.069   8.119  15.237  1.00  0.00           H  
ATOM   1571  N   PHE A 103      13.146  11.520  13.038  1.00 19.95           N  
ATOM   1572  CA  PHE A 103      12.068  12.271  12.352  1.00 19.35           C  
ATOM   1573  C   PHE A 103      10.996  11.287  11.881  1.00 18.67           C  
ATOM   1574  O   PHE A 103       9.802  11.588  12.013  1.00 19.50           O  
ATOM   1575  CB  PHE A 103      12.632  13.120  11.209  1.00 19.25           C  
ATOM   1576  CG  PHE A 103      13.456  14.297  11.666  1.00 24.13           C  
ATOM   1577  CD1 PHE A 103      12.844  15.466  12.082  1.00 31.53           C  
ATOM   1578  CE1 PHE A 103      13.597  16.553  12.493  1.00 30.27           C  
ATOM   1579  CZ  PHE A 103      14.969  16.475  12.499  1.00 33.13           C  
ATOM   1580  CD2 PHE A 103      14.840  14.233  11.671  1.00 30.56           C  
ATOM   1581  CE2 PHE A 103      15.595  15.322  12.086  1.00 29.54           C  
ATOM   1582  HN  PHE A 103      14.064  11.509  12.621  1.00  0.00           H  
ATOM   1583  HA  PHE A 103      11.590  12.927  13.083  1.00  0.00           H  
ATOM   1584 1HB  PHE A 103      13.200  12.510  10.508  1.00  0.00           H  
ATOM   1585 2HB  PHE A 103      11.798  13.508  10.621  1.00  0.00           H  
ATOM   1586  HD1 PHE A 103      11.765  15.538  12.081  1.00  0.00           H  
ATOM   1587  HE1 PHE A 103      13.097  17.458  12.810  1.00  0.00           H  
ATOM   1588  HZ  PHE A 103      15.571  17.302  12.829  1.00  0.00           H  
ATOM   1589  HD2 PHE A 103      15.332  13.329  11.344  1.00  0.00           H  
ATOM   1590  HE2 PHE A 103      16.673  15.256  12.090  1.00  0.00           H  
ATOM   1591  N   ARG A 104      11.412  10.144  11.337  1.00 18.11           N  
ATOM   1592  CA  ARG A 104      10.487   9.110  10.814  1.00 17.30           C  
ATOM   1593  C   ARG A 104       9.564   8.654  11.956  1.00 17.66           C  
ATOM   1594  O   ARG A 104       8.333   8.576  11.755  1.00 17.86           O  
ATOM   1595  CB  ARG A 104      11.253   7.939  10.171  1.00 19.87           C  
ATOM   1596  CG  ARG A 104      10.453   6.763   9.600  1.00 26.24           C  
ATOM   1597  CD  ARG A 104      11.281   5.482   9.653  1.00 26.06           C  
ATOM   1598  NE  ARG A 104      12.590   5.640   9.000  1.00 26.66           N  
ATOM   1599  CZ  ARG A 104      13.731   5.112   9.439  1.00 24.86           C  
ATOM   1600  NH1 ARG A 104      13.835   4.596  10.654  1.00 23.30           N  
ATOM   1601  NH2 ARG A 104      14.840   5.090   8.643  1.00 25.05           N1+
ATOM   1602  HN  ARG A 104      12.408  10.002  11.221  1.00  0.00           H  
ATOM   1603  HA  ARG A 104       9.851   9.550  10.053  1.00  0.00           H  
ATOM   1604 1HB  ARG A 104      11.839   8.395   9.371  1.00  0.00           H  
ATOM   1605 2HB  ARG A 104      11.947   7.567  10.927  1.00  0.00           H  
ATOM   1606 1HG  ARG A 104       9.538   6.544  10.153  1.00  0.00           H  
ATOM   1607 2HG  ARG A 104      10.132   6.966   8.576  1.00  0.00           H  
ATOM   1608 1HD  ARG A 104      11.430   5.231  10.703  1.00  0.00           H  
ATOM   1609 2HD  ARG A 104      10.743   4.651   9.189  1.00  0.00           H  
ATOM   1610  HE  ARG A 104      12.546   6.052   8.053  1.00  0.00           H  
ATOM   1611 1HH1 ARG A 104      14.678   4.125  11.020  1.00  0.00           H  
ATOM   1612 2HH1 ARG A 104      13.047   4.560  11.285  1.00  0.00           H  
ATOM   1613 1HH2 ARG A 104      15.718   4.948   9.138  1.00  0.00           H  
ATOM   1614 2HH2 ARG A 104      14.885   5.746   7.865  1.00  0.00           H  
ATOM   1615  N   TRP A 105      10.129   8.325  13.112  1.00 18.21           N  
ATOM   1616  CA  TRP A 105       9.344   7.742  14.225  1.00 18.60           C  
ATOM   1617  C   TRP A 105       8.433   8.821  14.815  1.00 17.28           C  
ATOM   1618  O   TRP A 105       7.270   8.514  15.123  1.00 18.58           O  
ATOM   1619  CB  TRP A 105      10.265   7.124  15.274  1.00 17.49           C  
ATOM   1620  CG  TRP A 105      11.238   6.139  14.712  1.00 18.28           C  
ATOM   1621  CD1 TRP A 105      12.585   6.117  14.925  1.00 18.73           C  
ATOM   1622  NE1 TRP A 105      13.147   5.049  14.281  1.00 18.32           N  
ATOM   1623  CE2 TRP A 105      12.169   4.352  13.620  1.00 16.74           C  
ATOM   1624  CD2 TRP A 105      10.945   5.008  13.867  1.00 16.22           C  
ATOM   1625  CE3 TRP A 105       9.777   4.485  13.298  1.00 18.51           C  
ATOM   1626  CZ3 TRP A 105       9.861   3.363  12.501  1.00 19.76           C  
ATOM   1627  CZ2 TRP A 105      12.257   3.212  12.818  1.00 17.30           C  
ATOM   1628  CH2 TRP A 105      11.086   2.728  12.276  1.00 19.33           C  
ATOM   1629  HN  TRP A 105      11.135   8.380  13.195  1.00  0.00           H  
ATOM   1630  HA  TRP A 105       8.681   6.982  13.820  1.00  0.00           H  
ATOM   1631 1HB  TRP A 105      10.813   7.900  15.810  1.00  0.00           H  
ATOM   1632 2HB  TRP A 105       9.657   6.606  16.017  1.00  0.00           H  
ATOM   1633  HD1 TRP A 105      13.118   6.836  15.529  1.00  0.00           H  
ATOM   1634  HE1 TRP A 105      14.157   4.874  14.209  1.00  0.00           H  
ATOM   1635  HE3 TRP A 105       8.821   4.951  13.424  1.00  0.00           H  
ATOM   1636  HZ3 TRP A 105       8.964   2.951  12.061  1.00  0.00           H  
ATOM   1637  HZ2 TRP A 105      13.187   2.678  12.681  1.00  0.00           H  
ATOM   1638  HH2 TRP A 105      11.118   1.827  11.680  1.00  0.00           H  
ATOM   1639  N   VAL A 106       8.923  10.053  14.960  1.00 16.90           N  
ATOM   1640  CA  VAL A 106       8.049  11.137  15.480  1.00 17.41           C  
ATOM   1641  C   VAL A 106       6.855  11.251  14.524  1.00 18.08           C  
ATOM   1642  O   VAL A 106       5.698  11.235  15.003  1.00 17.63           O  
ATOM   1643  CB  VAL A 106       8.797  12.464  15.666  1.00 18.18           C  
ATOM   1644  CG1 VAL A 106       7.838  13.585  16.038  1.00 21.54           C  
ATOM   1645  CG2 VAL A 106       9.892  12.333  16.715  1.00 19.28           C  
ATOM   1646  HN  VAL A 106       9.887  10.249  14.708  1.00  0.00           H  
ATOM   1647  HA  VAL A 106       7.652  10.818  16.448  1.00  0.00           H  
ATOM   1648  HB  VAL A 106       9.265  12.726  14.715  1.00  0.00           H  
ATOM   1649 1HG1 VAL A 106       8.371  14.512  16.249  1.00  0.00           H  
ATOM   1650 2HG1 VAL A 106       7.126  13.814  15.245  1.00  0.00           H  
ATOM   1651 3HG1 VAL A 106       7.255  13.334  16.927  1.00  0.00           H  
ATOM   1652 1HG2 VAL A 106      10.502  13.234  16.766  1.00  0.00           H  
ATOM   1653 2HG2 VAL A 106       9.464  12.167  17.705  1.00  0.00           H  
ATOM   1654 3HG2 VAL A 106      10.560  11.497  16.522  1.00  0.00           H  
ATOM   1655  N   GLU A 107       7.101  11.304  13.213  1.00 18.16           N  
ATOM   1656  CA  GLU A 107       5.985  11.421  12.229  1.00 18.35           C  
ATOM   1657  C   GLU A 107       5.054  10.212  12.372  1.00 18.04           C  
ATOM   1658  O   GLU A 107       3.837  10.401  12.534  1.00 17.20           O  
ATOM   1659  CB  GLU A 107       6.490  11.476  10.771  1.00 19.51           C  
ATOM   1660  CG  GLU A 107       5.366  11.666   9.708  1.00 18.92           C  
ATOM   1661  CD  GLU A 107       5.524  10.712   8.533  1.00 22.50           C  
ATOM   1662  OE1 GLU A 107       4.668   9.825   8.332  1.00 21.74           O  
ATOM   1663  OE2 GLU A 107       6.541  10.911   7.769  1.00 23.72           O1-
ATOM   1664  HN  GLU A 107       8.058  11.284  12.875  1.00  0.00           H  
ATOM   1665  HA  GLU A 107       5.418  12.330  12.453  1.00  0.00           H  
ATOM   1666 1HB  GLU A 107       7.219  12.283  10.736  1.00  0.00           H  
ATOM   1667 2HB  GLU A 107       7.047  10.555  10.571  1.00  0.00           H  
ATOM   1668 1HG  GLU A 107       4.358  11.532  10.104  1.00  0.00           H  
ATOM   1669 2HG  GLU A 107       5.392  12.686   9.322  1.00  0.00           H  
ATOM   1670  N   TYR A 108       5.599   9.004  12.280  1.00 17.10           N  
ATOM   1671  CA  TYR A 108       4.784   7.764  12.185  1.00 18.60           C  
ATOM   1672  C   TYR A 108       3.950   7.599  13.462  1.00 17.94           C  
ATOM   1673  O   TYR A 108       2.836   7.068  13.375  1.00 17.04           O  
ATOM   1674  CB  TYR A 108       5.664   6.516  11.966  1.00 17.88           C  
ATOM   1675  CG  TYR A 108       6.294   6.360  10.597  1.00 18.98           C  
ATOM   1676  CD1 TYR A 108       6.190   7.287   9.552  1.00 18.47           C  
ATOM   1677  CE1 TYR A 108       6.817   7.090   8.325  1.00 20.48           C  
ATOM   1678  CZ  TYR A 108       7.580   5.941   8.103  1.00 20.93           C  
ATOM   1679  OH  TYR A 108       8.239   5.713   6.946  1.00 20.25           O  
ATOM   1680  CD2 TYR A 108       7.048   5.202  10.348  1.00 19.72           C  
ATOM   1681  CE2 TYR A 108       7.672   4.981   9.124  1.00 19.44           C  
ATOM   1682  HN  TYR A 108       6.607   8.922  12.147  1.00  0.00           H  
ATOM   1683  HA  TYR A 108       4.065   7.856  11.368  1.00  0.00           H  
ATOM   1684 1HB  TYR A 108       6.444   6.538  12.734  1.00  0.00           H  
ATOM   1685 2HB  TYR A 108       5.045   5.635  12.167  1.00  0.00           H  
ATOM   1686  HD1 TYR A 108       5.599   8.191   9.647  1.00  0.00           H  
ATOM   1687  HE1 TYR A 108       6.705   7.833   7.544  1.00  0.00           H  
ATOM   1688  HH  TYR A 108       8.291   6.530   6.373  1.00  0.00           H  
ATOM   1689  HD2 TYR A 108       7.139   4.451  11.130  1.00  0.00           H  
ATOM   1690  HE2 TYR A 108       8.250   4.079   8.946  1.00  0.00           H  
ATOM   1691  N   SER A 109       4.474   8.031  14.619  1.00 16.82           N  
ATOM   1692  CA  SER A 109       3.789   7.892  15.929  1.00 18.94           C  
ATOM   1693  C   SER A 109       2.444   8.625  15.871  1.00 15.52           C  
ATOM   1694  O   SER A 109       1.520   8.218  16.587  1.00 18.14           O  
ATOM   1695  CB  SER A 109       4.640   8.373  17.071  1.00 18.84           C  
ATOM   1696  OG  SER A 109       4.748   9.780  17.056  1.00 18.90           O  
ATOM   1697  HN  SER A 109       5.418   8.408  14.622  1.00  0.00           H  
ATOM   1698  HA  SER A 109       3.574   6.833  16.084  1.00  0.00           H  
ATOM   1699 1HB  SER A 109       4.177   8.080  18.016  1.00  0.00           H  
ATOM   1700 2HB  SER A 109       5.626   7.909  17.057  1.00  0.00           H  
ATOM   1701  HG1 SER A 109       5.106  10.103  16.229  1.00  0.00           H  
ATOM   1702  N   LEU A 110       2.350   9.659  15.027  1.00 16.49           N  
ATOM   1703  CA  LEU A 110       1.116  10.458  14.832  1.00 18.03           C  
ATOM   1704  C   LEU A 110       0.374   9.961  13.582  1.00 16.67           C  
ATOM   1705  O   LEU A 110      -0.831   9.663  13.693  1.00 16.07           O  
ATOM   1706  CB  LEU A 110       1.487  11.937  14.722  1.00 18.96           C  
ATOM   1707  CG  LEU A 110       2.193  12.506  15.951  1.00 20.97           C  
ATOM   1708  CD1 LEU A 110       2.518  13.975  15.757  1.00 25.13           C  
ATOM   1709  CD2 LEU A 110       1.360  12.292  17.207  1.00 20.88           C  
ATOM   1710  HN  LEU A 110       3.166   9.906  14.484  1.00  0.00           H  
ATOM   1711  HA  LEU A 110       0.431  10.311  15.669  1.00  0.00           H  
ATOM   1712 1HB  LEU A 110       2.115  12.096  13.844  1.00  0.00           H  
ATOM   1713 2HB  LEU A 110       0.574  12.507  14.538  1.00  0.00           H  
ATOM   1714  HG  LEU A 110       3.141  11.982  16.090  1.00  0.00           H  
ATOM   1715 1HD1 LEU A 110       3.055  14.376  16.617  1.00  0.00           H  
ATOM   1716 2HD1 LEU A 110       3.149  14.127  14.881  1.00  0.00           H  
ATOM   1717 3HD1 LEU A 110       1.614  14.572  15.626  1.00  0.00           H  
ATOM   1718 1HD2 LEU A 110       1.803  12.802  18.063  1.00  0.00           H  
ATOM   1719 2HD2 LEU A 110       0.342  12.669  17.095  1.00  0.00           H  
ATOM   1720 3HD2 LEU A 110       1.302  11.239  17.487  1.00  0.00           H  
ATOM   1721  N   SER A 111       1.053   9.900  12.432  1.00 17.98           N  
ATOM   1722  CA  SER A 111       0.399   9.670  11.120  1.00 17.66           C  
ATOM   1723  C   SER A 111      -0.148   8.240  11.050  1.00 16.61           C  
ATOM   1724  O   SER A 111      -1.318   8.073  10.649  1.00 16.07           O  
ATOM   1725  CB  SER A 111       1.299  10.006   9.962  1.00 18.62           C  
ATOM   1726  OG  SER A 111       2.396   9.114   9.889  1.00 18.93           O  
ATOM   1727  HN  SER A 111       2.051  10.098  12.442  1.00  0.00           H  
ATOM   1728  HA  SER A 111      -0.464  10.339  11.073  1.00  0.00           H  
ATOM   1729 1HB  SER A 111       0.715   9.990   9.044  1.00  0.00           H  
ATOM   1730 2HB  SER A 111       1.669  11.027  10.068  1.00  0.00           H  
ATOM   1731  HG1 SER A 111       3.133   9.548   9.453  1.00  0.00           H  
ATOM   1732  N   SER A 112       0.632   7.226  11.428  1.00 15.96           N  
ATOM   1733  CA  SER A 112       0.155   5.813  11.349  1.00 16.93           C  
ATOM   1734  C   SER A 112      -0.954   5.587  12.383  1.00 15.49           C  
ATOM   1735  O   SER A 112      -1.857   4.760  12.130  1.00 16.26           O  
ATOM   1736  CB  SER A 112       1.272   4.801  11.479  1.00 19.17           C  
ATOM   1737  OG  SER A 112       1.715   4.673  12.815  1.00 18.16           O  
ATOM   1738  HN  SER A 112       1.542   7.428  11.823  1.00  0.00           H  
ATOM   1739  HA  SER A 112      -0.297   5.672  10.366  1.00  0.00           H  
ATOM   1740 1HB  SER A 112       0.918   3.819  11.156  1.00  0.00           H  
ATOM   1741 2HB  SER A 112       2.114   5.065  10.842  1.00  0.00           H  
ATOM   1742  HG1 SER A 112       2.092   5.506  13.107  1.00  0.00           H  
ATOM   1743  N   SER A 113      -0.913   6.319  13.497  1.00 16.05           N  
ATOM   1744  CA  SER A 113      -1.913   6.215  14.590  1.00 17.42           C  
ATOM   1745  C   SER A 113      -3.249   6.827  14.139  1.00 15.60           C  
ATOM   1746  O   SER A 113      -4.278   6.213  14.387  1.00 16.50           O  
ATOM   1747  CB  SER A 113      -1.386   6.810  15.868  1.00 16.95           C  
ATOM   1748  OG  SER A 113      -0.158   6.178  16.245  1.00 17.15           O  
ATOM   1749  HN  SER A 113      -0.134   6.937  13.649  1.00  0.00           H  
ATOM   1750  HA  SER A 113      -2.073   5.163  14.803  1.00  0.00           H  
ATOM   1751 1HB  SER A 113      -1.224   7.883  15.758  1.00  0.00           H  
ATOM   1752 2HB  SER A 113      -2.108   6.679  16.675  1.00  0.00           H  
ATOM   1753  HG1 SER A 113       0.403   6.865  16.615  1.00  0.00           H  
ATOM   1754  N   VAL A 114      -3.234   7.971  13.455  1.00 15.52           N  
ATOM   1755  CA  VAL A 114      -4.452   8.535  12.814  1.00 14.92           C  
ATOM   1756  C   VAL A 114      -5.014   7.492  11.840  1.00 15.16           C  
ATOM   1757  O   VAL A 114      -6.235   7.256  11.835  1.00 16.45           O  
ATOM   1758  CB  VAL A 114      -4.155   9.867  12.106  1.00 16.05           C  
ATOM   1759  CG1 VAL A 114      -5.333  10.300  11.249  1.00 18.65           C  
ATOM   1760  CG2 VAL A 114      -3.785  10.950  13.104  1.00 17.63           C  
ATOM   1761  HN  VAL A 114      -2.359   8.472  13.349  1.00  0.00           H  
ATOM   1762  HA  VAL A 114      -5.209   8.691  13.587  1.00  0.00           H  
ATOM   1763  HB  VAL A 114      -3.303   9.720  11.441  1.00  0.00           H  
ATOM   1764 1HG1 VAL A 114      -5.172  11.293  10.826  1.00  0.00           H  
ATOM   1765 2HG1 VAL A 114      -5.524   9.645  10.400  1.00  0.00           H  
ATOM   1766 3HG1 VAL A 114      -6.257  10.350  11.828  1.00  0.00           H  
ATOM   1767 1HG2 VAL A 114      -3.420  11.845  12.599  1.00  0.00           H  
ATOM   1768 2HG2 VAL A 114      -4.655  11.245  13.694  1.00  0.00           H  
ATOM   1769 3HG2 VAL A 114      -3.025  10.640  13.814  1.00  0.00           H  
ATOM   1770  N   MET A 115      -4.152   6.887  11.023  1.00 15.37           N  
ATOM   1771  CA  MET A 115      -4.597   5.916   9.996  1.00 13.99           C  
ATOM   1772  C   MET A 115      -5.296   4.732  10.669  1.00 15.81           C  
ATOM   1773  O   MET A 115      -6.383   4.353  10.214  1.00 15.45           O  
ATOM   1774  CB  MET A 115      -3.413   5.425   9.160  1.00 15.96           C  
ATOM   1775  CG  MET A 115      -2.885   6.513   8.255  1.00 16.52           C  
ATOM   1776  SD  MET A 115      -1.294   6.076   7.544  1.00 17.78           S  
ATOM   1777  CE  MET A 115      -1.808   4.851   6.348  1.00 17.03           C  
ATOM   1778  HN  MET A 115      -3.175   7.144  11.079  1.00  0.00           H  
ATOM   1779  HA  MET A 115      -5.332   6.402   9.349  1.00  0.00           H  
ATOM   1780 1HB  MET A 115      -2.625   5.048   9.807  1.00  0.00           H  
ATOM   1781 2HB  MET A 115      -3.730   4.573   8.557  1.00  0.00           H  
ATOM   1782 1HG  MET A 115      -3.585   6.770   7.467  1.00  0.00           H  
ATOM   1783 2HG  MET A 115      -2.756   7.439   8.809  1.00  0.00           H  
ATOM   1784 1HE  MET A 115      -0.971   4.524   5.732  1.00  0.00           H  
ATOM   1785 2HE  MET A 115      -2.228   3.975   6.844  1.00  0.00           H  
ATOM   1786 3HE  MET A 115      -2.573   5.261   5.687  1.00  0.00           H  
ATOM   1787  N   ILE A 116      -4.700   4.124  11.691  1.00 16.68           N  
ATOM   1788  CA  ILE A 116      -5.300   2.882  12.250  1.00 15.54           C  
ATOM   1789  C   ILE A 116      -6.599   3.245  12.983  1.00 15.89           C  
ATOM   1790  O   ILE A 116      -7.553   2.456  12.929  1.00 16.55           O  
ATOM   1791  CB  ILE A 116      -4.294   2.098  13.114  1.00 14.11           C  
ATOM   1792  CG2 ILE A 116      -3.860   2.888  14.335  1.00 15.45           C  
ATOM   1793  CG1 ILE A 116      -4.844   0.731  13.499  1.00 16.22           C  
ATOM   1794  CD1 ILE A 116      -5.231  -0.122  12.323  1.00 18.52           C  
ATOM   1795  HN  ILE A 116      -3.801   4.447  12.032  1.00  0.00           H  
ATOM   1796  HA  ILE A 116      -5.582   2.265  11.398  1.00  0.00           H  
ATOM   1797  HB  ILE A 116      -3.402   1.923  12.510  1.00  0.00           H  
ATOM   1798 1HG2 ILE A 116      -3.151   2.312  14.917  1.00  0.00           H  
ATOM   1799 2HG2 ILE A 116      -3.382   3.802  14.020  1.00  0.00           H  
ATOM   1800 3HG2 ILE A 116      -4.684   3.146  14.998  1.00  0.00           H  
ATOM   1801 1HG1 ILE A 116      -4.068   0.202  14.054  1.00  0.00           H  
ATOM   1802 2HG1 ILE A 116      -5.691   0.818  14.182  1.00  0.00           H  
ATOM   1803  HD1 ILE A 116      -5.343  -1.163  12.631  1.00  0.00           H  
ATOM   1804  HD2 ILE A 116      -6.187   0.176  11.895  1.00  0.00           H  
ATOM   1805  HD3 ILE A 116      -4.475  -0.101  11.539  1.00  0.00           H  
ATOM   1806  N   VAL A 117      -6.681   4.412  13.624  1.00 16.22           N  
ATOM   1807  CA  VAL A 117      -7.968   4.836  14.243  1.00 15.36           C  
ATOM   1808  C   VAL A 117      -9.037   4.949  13.147  1.00 15.53           C  
ATOM   1809  O   VAL A 117     -10.160   4.463  13.369  1.00 15.66           O  
ATOM   1810  CB  VAL A 117      -7.826   6.132  15.055  1.00 16.58           C  
ATOM   1811  CG1 VAL A 117      -9.193   6.705  15.435  1.00 19.17           C  
ATOM   1812  CG2 VAL A 117      -6.963   5.896  16.287  1.00 16.44           C  
ATOM   1813  HN  VAL A 117      -5.886   5.038  13.658  1.00  0.00           H  
ATOM   1814  HA  VAL A 117      -8.300   4.042  14.916  1.00  0.00           H  
ATOM   1815  HB  VAL A 117      -7.330   6.879  14.432  1.00  0.00           H  
ATOM   1816 1HG1 VAL A 117      -9.089   7.561  16.102  1.00  0.00           H  
ATOM   1817 2HG1 VAL A 117      -9.766   7.070  14.580  1.00  0.00           H  
ATOM   1818 3HG1 VAL A 117      -9.809   5.976  15.954  1.00  0.00           H  
ATOM   1819 1HG2 VAL A 117      -6.881   6.805  16.878  1.00  0.00           H  
ATOM   1820 2HG2 VAL A 117      -7.412   5.144  16.938  1.00  0.00           H  
ATOM   1821 3HG2 VAL A 117      -5.960   5.551  16.048  1.00  0.00           H  
ATOM   1822  N   LEU A 118      -8.729   5.594  12.015  1.00 17.01           N  
ATOM   1823  CA  LEU A 118      -9.702   5.738  10.896  1.00 18.76           C  
ATOM   1824  C   LEU A 118     -10.127   4.360  10.391  1.00 15.55           C  
ATOM   1825  O   LEU A 118     -11.331   4.171  10.100  1.00 18.06           O  
ATOM   1826  CB  LEU A 118      -9.074   6.538   9.756  1.00 18.20           C  
ATOM   1827  CG  LEU A 118      -9.066   8.046   9.951  1.00 20.62           C  
ATOM   1828  CD1 LEU A 118      -8.349   8.706   8.783  1.00 23.88           C  
ATOM   1829  CD2 LEU A 118     -10.483   8.587  10.111  1.00 23.94           C  
ATOM   1830  HN  LEU A 118      -7.816   6.028  11.931  1.00  0.00           H  
ATOM   1831  HA  LEU A 118     -10.609   6.204  11.281  1.00  0.00           H  
ATOM   1832 1HB  LEU A 118      -8.063   6.178   9.569  1.00  0.00           H  
ATOM   1833 2HB  LEU A 118      -9.626   6.327   8.836  1.00  0.00           H  
ATOM   1834  HG  LEU A 118      -8.512   8.279  10.863  1.00  0.00           H  
ATOM   1835 1HD1 LEU A 118      -8.276   9.783   8.907  1.00  0.00           H  
ATOM   1836 2HD1 LEU A 118      -7.332   8.327   8.691  1.00  0.00           H  
ATOM   1837 3HD1 LEU A 118      -8.866   8.524   7.840  1.00  0.00           H  
ATOM   1838 1HD2 LEU A 118     -10.499   9.674  10.111  1.00  0.00           H  
ATOM   1839 2HD2 LEU A 118     -11.142   8.259   9.305  1.00  0.00           H  
ATOM   1840 3HD2 LEU A 118     -10.943   8.292  11.055  1.00  0.00           H  
ATOM   1841  N   ILE A 119      -9.178   3.439  10.243  1.00 16.85           N  
ATOM   1842  CA  ILE A 119      -9.502   2.065   9.763  1.00 17.65           C  
ATOM   1843  C   ILE A 119     -10.448   1.421  10.784  1.00 17.33           C  
ATOM   1844  O   ILE A 119     -11.462   0.824  10.370  1.00 17.36           O  
ATOM   1845  CB  ILE A 119      -8.238   1.223   9.537  1.00 17.37           C  
ATOM   1846  CG2 ILE A 119      -8.619  -0.224   9.300  1.00 18.33           C  
ATOM   1847  CG1 ILE A 119      -7.396   1.784   8.387  1.00 17.69           C  
ATOM   1848  CD1 ILE A 119      -6.006   1.223   8.308  1.00 21.02           C  
ATOM   1849  HN  ILE A 119      -8.219   3.686  10.465  1.00  0.00           H  
ATOM   1850  HA  ILE A 119     -10.053   2.150   8.824  1.00  0.00           H  
ATOM   1851  HB  ILE A 119      -7.648   1.265  10.453  1.00  0.00           H  
ATOM   1852 1HG2 ILE A 119      -7.755  -0.835   9.044  1.00  0.00           H  
ATOM   1853 2HG2 ILE A 119      -9.057  -0.698  10.179  1.00  0.00           H  
ATOM   1854 3HG2 ILE A 119      -9.342  -0.324   8.488  1.00  0.00           H  
ATOM   1855 1HG1 ILE A 119      -7.913   1.618   7.442  1.00  0.00           H  
ATOM   1856 2HG1 ILE A 119      -7.320   2.866   8.473  1.00  0.00           H  
ATOM   1857  HD1 ILE A 119      -5.422   1.759   7.563  1.00  0.00           H  
ATOM   1858  HD2 ILE A 119      -5.484   1.315   9.260  1.00  0.00           H  
ATOM   1859  HD3 ILE A 119      -6.010   0.170   8.027  1.00  0.00           H  
ATOM   1860  N   ALA A 120     -10.143   1.555  12.076  1.00 16.99           N  
ATOM   1861  CA  ALA A 120     -10.980   1.003  13.169  1.00 17.21           C  
ATOM   1862  C   ALA A 120     -12.402   1.569  13.032  1.00 17.88           C  
ATOM   1863  O   ALA A 120     -13.365   0.790  13.117  1.00 17.61           O  
ATOM   1864  CB  ALA A 120     -10.367   1.327  14.514  1.00 17.17           C  
ATOM   1865  HN  ALA A 120      -9.303   2.069  12.327  1.00  0.00           H  
ATOM   1866  HA  ALA A 120     -11.072  -0.072  13.045  1.00  0.00           H  
ATOM   1867 1HB  ALA A 120      -9.336   0.979  14.570  1.00  0.00           H  
ATOM   1868 2HB  ALA A 120     -10.372   2.395  14.725  1.00  0.00           H  
ATOM   1869 3HB  ALA A 120     -10.920   0.851  15.322  1.00  0.00           H  
ATOM   1870  N   GLN A 121     -12.534   2.880  12.811  1.00 16.04           N  
ATOM   1871  CA  GLN A 121     -13.865   3.544  12.714  1.00 17.79           C  
ATOM   1872  C   GLN A 121     -14.605   3.039  11.461  1.00 16.97           C  
ATOM   1873  O   GLN A 121     -15.840   2.838  11.526  1.00 18.95           O  
ATOM   1874  CB  GLN A 121     -13.697   5.059  12.735  1.00 17.98           C  
ATOM   1875  CG  GLN A 121     -13.224   5.593  14.080  1.00 17.93           C  
ATOM   1876  CD  GLN A 121     -13.411   7.085  14.186  1.00 18.95           C  
ATOM   1877  OE1 GLN A 121     -12.530   7.863  13.821  1.00 21.67           O  
ATOM   1878  NE2 GLN A 121     -14.582   7.489  14.654  1.00 19.07           N  
ATOM   1879  HN  GLN A 121     -11.700   3.459  12.820  1.00  0.00           H  
ATOM   1880  HA  GLN A 121     -14.486   3.247  13.547  1.00  0.00           H  
ATOM   1881 1HB  GLN A 121     -13.035   5.395  11.936  1.00  0.00           H  
ATOM   1882 2HB  GLN A 121     -14.674   5.495  12.524  1.00  0.00           H  
ATOM   1883 1HG  GLN A 121     -13.795   5.113  14.878  1.00  0.00           H  
ATOM   1884 2HG  GLN A 121     -12.186   5.353  14.280  1.00  0.00           H  
ATOM   1885 1HE2 GLN A 121     -14.819   8.469  14.726  1.00  0.00           H  
ATOM   1886 2HE2 GLN A 121     -15.278   6.791  14.908  1.00  0.00           H  
ATOM   1887  N   ILE A 122     -13.896   2.855  10.349  1.00 17.00           N  
ATOM   1888  CA  ILE A 122     -14.478   2.314   9.081  1.00 18.59           C  
ATOM   1889  C   ILE A 122     -15.042   0.905   9.338  1.00 19.59           C  
ATOM   1890  O   ILE A 122     -16.055   0.524   8.705  1.00 20.25           O  
ATOM   1891  CB  ILE A 122     -13.423   2.341   7.956  1.00 21.76           C  
ATOM   1892  CG2 ILE A 122     -13.880   1.529   6.764  1.00 23.69           C  
ATOM   1893  CG1 ILE A 122     -13.068   3.774   7.554  1.00 24.01           C  
ATOM   1894  CD1 ILE A 122     -14.174   4.488   6.837  1.00 38.43           C  
ATOM   1895  HN  ILE A 122     -12.912   3.109  10.361  1.00  0.00           H  
ATOM   1896  HA  ILE A 122     -15.343   2.923   8.822  1.00  0.00           H  
ATOM   1897  HB  ILE A 122     -12.514   1.870   8.330  1.00  0.00           H  
ATOM   1898 1HG2 ILE A 122     -13.227   1.685   5.907  1.00  0.00           H  
ATOM   1899 2HG2 ILE A 122     -13.863   0.459   6.969  1.00  0.00           H  
ATOM   1900 3HG2 ILE A 122     -14.894   1.796   6.461  1.00  0.00           H  
ATOM   1901 1HG1 ILE A 122     -12.868   4.385   8.424  1.00  0.00           H  
ATOM   1902 2HG1 ILE A 122     -12.160   3.788   6.951  1.00  0.00           H  
ATOM   1903  HD1 ILE A 122     -13.914   5.536   6.678  1.00  0.00           H  
ATOM   1904  HD2 ILE A 122     -14.354   4.063   5.850  1.00  0.00           H  
ATOM   1905  HD3 ILE A 122     -15.123   4.474   7.369  1.00  0.00           H  
ATOM   1906  N   CYS A 123     -14.430   0.152  10.246  1.00 16.75           N  
ATOM   1907  CA  CYS A 123     -14.868  -1.214  10.618  1.00 20.43           C  
ATOM   1908  C   CYS A 123     -16.020  -1.167  11.633  1.00 20.11           C  
ATOM   1909  O   CYS A 123     -16.540  -2.236  11.974  1.00 21.37           O  
ATOM   1910  CB  CYS A 123     -13.703  -2.014  11.180  1.00 21.37           C  
ATOM   1911  SG  CYS A 123     -12.485  -2.483   9.921  1.00 22.44           S  
ATOM   1912  HN  CYS A 123     -13.583   0.517  10.668  1.00  0.00           H  
ATOM   1913  HA  CYS A 123     -15.242  -1.729   9.731  1.00  0.00           H  
ATOM   1914 1HB  CYS A 123     -13.205  -1.480  11.988  1.00  0.00           H  
ATOM   1915 2HB  CYS A 123     -14.069  -2.947  11.613  1.00  0.00           H  
ATOM   1916  HG1 CYS A 123     -11.787  -3.309  10.704  1.00  0.00           H  
ATOM   1917  N   GLY A 124     -16.373   0.023  12.127  1.00 17.31           N  
ATOM   1918  CA  GLY A 124     -17.485   0.224  13.073  1.00 17.69           C  
ATOM   1919  C   GLY A 124     -17.043   0.234  14.529  1.00 17.89           C  
ATOM   1920  O   GLY A 124     -17.915   0.339  15.401  1.00 21.53           O  
ATOM   1921  HN  GLY A 124     -15.896   0.853  11.790  1.00  0.00           H  
ATOM   1922 1HA  GLY A 124     -18.257  -0.534  12.946  1.00  0.00           H  
ATOM   1923 2HA  GLY A 124     -17.962   1.177  12.859  1.00  0.00           H  
ATOM   1924  N   ILE A 125     -15.740   0.212  14.816  1.00 16.77           N  
ATOM   1925  CA  ILE A 125     -15.254   0.462  16.203  1.00 16.46           C  
ATOM   1926  C   ILE A 125     -15.509   1.941  16.506  1.00 16.46           C  
ATOM   1927  O   ILE A 125     -15.099   2.790  15.697  1.00 19.31           O  
ATOM   1928  CB  ILE A 125     -13.785   0.033  16.387  1.00 17.87           C  
ATOM   1929  CG2 ILE A 125     -13.316   0.363  17.797  1.00 18.21           C  
ATOM   1930  CG1 ILE A 125     -13.618  -1.458  16.067  1.00 19.13           C  
ATOM   1931  CD1 ILE A 125     -12.188  -1.925  15.921  1.00 18.86           C  
ATOM   1932  HN  ILE A 125     -15.067   0.293  14.062  1.00  0.00           H  
ATOM   1933  HA  ILE A 125     -15.867  -0.140  16.879  1.00  0.00           H  
ATOM   1934  HB  ILE A 125     -13.188   0.620  15.691  1.00  0.00           H  
ATOM   1935 1HG2 ILE A 125     -12.280   0.066  17.950  1.00  0.00           H  
ATOM   1936 2HG2 ILE A 125     -13.351   1.432  18.014  1.00  0.00           H  
ATOM   1937 3HG2 ILE A 125     -13.919  -0.147  18.549  1.00  0.00           H  
ATOM   1938 1HG1 ILE A 125     -14.126  -2.053  16.826  1.00  0.00           H  
ATOM   1939 2HG1 ILE A 125     -14.123  -1.702  15.131  1.00  0.00           H  
ATOM   1940  HD1 ILE A 125     -12.158  -2.978  15.636  1.00  0.00           H  
ATOM   1941  HD2 ILE A 125     -11.677  -1.356  15.148  1.00  0.00           H  
ATOM   1942  HD3 ILE A 125     -11.627  -1.824  16.849  1.00  0.00           H  
ATOM   1943  N   ALA A 126     -16.234   2.241  17.586  1.00 18.01           N  
ATOM   1944  CA  ALA A 126     -16.703   3.615  17.878  1.00 15.58           C  
ATOM   1945  C   ALA A 126     -16.389   3.991  19.326  1.00 16.03           C  
ATOM   1946  O   ALA A 126     -16.251   5.165  19.598  1.00 18.25           O  
ATOM   1947  CB  ALA A 126     -18.173   3.750  17.588  1.00 17.79           C  
ATOM   1948  HN  ALA A 126     -16.677   1.478  18.070  1.00  0.00           H  
ATOM   1949  HA  ALA A 126     -16.168   4.339  17.260  1.00  0.00           H  
ATOM   1950 1HB  ALA A 126     -18.393   3.490  16.552  1.00  0.00           H  
ATOM   1951 2HB  ALA A 126     -18.775   3.109  18.230  1.00  0.00           H  
ATOM   1952 3HB  ALA A 126     -18.499   4.777  17.743  1.00  0.00           H  
ATOM   1953  N   ASP A 127     -16.286   3.020  20.238  1.00 17.01           N  
ATOM   1954  CA  ASP A 127     -16.055   3.335  21.665  1.00 16.94           C  
ATOM   1955  C   ASP A 127     -14.822   4.240  21.775  1.00 16.73           C  
ATOM   1956  O   ASP A 127     -13.751   3.885  21.231  1.00 17.22           O  
ATOM   1957  CB  ASP A 127     -15.868   2.079  22.512  1.00 16.83           C  
ATOM   1958  CG  ASP A 127     -15.759   2.439  23.979  1.00 19.84           C  
ATOM   1959  OD1 ASP A 127     -14.621   2.660  24.423  1.00 18.81           O  
ATOM   1960  OD2 ASP A 127     -16.832   2.556  24.647  1.00 19.87           O1-
ATOM   1961  HN  ASP A 127     -16.475   2.075  19.966  1.00  0.00           H  
ATOM   1962  HA  ASP A 127     -16.937   3.870  22.020  1.00  0.00           H  
ATOM   1963 1HB  ASP A 127     -16.720   1.413  22.386  1.00  0.00           H  
ATOM   1964 2HB  ASP A 127     -14.979   1.529  22.210  1.00  0.00           H  
ATOM   1965  N   ILE A 128     -14.946   5.366  22.467  1.00 16.53           N  
ATOM   1966  CA  ILE A 128     -13.887   6.411  22.465  1.00 18.37           C  
ATOM   1967  C   ILE A 128     -12.628   5.841  23.134  1.00 16.41           C  
ATOM   1968  O   ILE A 128     -11.531   6.230  22.743  1.00 16.62           O  
ATOM   1969  CB  ILE A 128     -14.400   7.706  23.127  1.00 18.42           C  
ATOM   1970  CG2 ILE A 128     -14.727   7.479  24.595  1.00 20.34           C  
ATOM   1971  CG1 ILE A 128     -13.414   8.857  22.924  1.00 22.44           C  
ATOM   1972  CD1 ILE A 128     -13.963  10.224  23.281  1.00 21.59           C  
ATOM   1973  HN  ILE A 128     -15.868   5.583  22.847  1.00  0.00           H  
ATOM   1974  HA  ILE A 128     -13.645   6.616  21.419  1.00  0.00           H  
ATOM   1975  HB  ILE A 128     -15.327   7.971  22.614  1.00  0.00           H  
ATOM   1976 1HG2 ILE A 128     -15.200   8.353  25.036  1.00  0.00           H  
ATOM   1977 2HG2 ILE A 128     -15.425   6.652  24.734  1.00  0.00           H  
ATOM   1978 3HG2 ILE A 128     -13.841   7.271  25.193  1.00  0.00           H  
ATOM   1979 1HG1 ILE A 128     -12.498   8.680  23.489  1.00  0.00           H  
ATOM   1980 2HG1 ILE A 128     -13.112   8.883  21.875  1.00  0.00           H  
ATOM   1981  HD1 ILE A 128     -13.245  11.007  23.036  1.00  0.00           H  
ATOM   1982  HD2 ILE A 128     -14.878  10.438  22.725  1.00  0.00           H  
ATOM   1983  HD3 ILE A 128     -14.191  10.309  24.343  1.00  0.00           H  
ATOM   1984  N   VAL A 129     -12.771   4.926  24.094  1.00 16.05           N  
ATOM   1985  CA  VAL A 129     -11.602   4.326  24.793  1.00 17.22           C  
ATOM   1986  C   VAL A 129     -10.942   3.296  23.868  1.00 16.15           C  
ATOM   1987  O   VAL A 129      -9.691   3.219  23.852  1.00 16.63           O  
ATOM   1988  CB  VAL A 129     -11.998   3.725  26.155  1.00 18.32           C  
ATOM   1989  CG1 VAL A 129     -10.806   3.070  26.844  1.00 19.00           C  
ATOM   1990  CG2 VAL A 129     -12.612   4.793  27.046  1.00 16.40           C  
ATOM   1991  HN  VAL A 129     -13.686   4.503  24.251  1.00  0.00           H  
ATOM   1992  HA  VAL A 129     -10.874   5.117  24.974  1.00  0.00           H  
ATOM   1993  HB  VAL A 129     -12.748   2.948  25.998  1.00  0.00           H  
ATOM   1994 1HG1 VAL A 129     -11.075   2.730  27.844  1.00  0.00           H  
ATOM   1995 2HG1 VAL A 129     -10.453   2.189  26.308  1.00  0.00           H  
ATOM   1996 3HG1 VAL A 129      -9.968   3.761  26.942  1.00  0.00           H  
ATOM   1997 1HG2 VAL A 129     -12.870   4.390  28.025  1.00  0.00           H  
ATOM   1998 2HG2 VAL A 129     -11.940   5.638  27.194  1.00  0.00           H  
ATOM   1999 3HG2 VAL A 129     -13.540   5.176  26.618  1.00  0.00           H  
ATOM   2000  N   ALA A 130     -11.726   2.523  23.120  1.00 16.31           N  
ATOM   2001  CA  ALA A 130     -11.174   1.637  22.070  1.00 16.77           C  
ATOM   2002  C   ALA A 130     -10.295   2.486  21.147  1.00 14.94           C  
ATOM   2003  O   ALA A 130      -9.169   2.086  20.876  1.00 17.14           O  
ATOM   2004  CB  ALA A 130     -12.276   0.920  21.324  1.00 16.42           C  
ATOM   2005  HN  ALA A 130     -12.734   2.632  23.225  1.00  0.00           H  
ATOM   2006  HA  ALA A 130     -10.538   0.897  22.559  1.00  0.00           H  
ATOM   2007 1HB  ALA A 130     -12.909   0.353  22.006  1.00  0.00           H  
ATOM   2008 2HB  ALA A 130     -12.913   1.603  20.764  1.00  0.00           H  
ATOM   2009 3HB  ALA A 130     -11.857   0.217  20.604  1.00  0.00           H  
ATOM   2010  N   LEU A 131     -10.790   3.630  20.665  1.00 14.98           N  
ATOM   2011  CA  LEU A 131     -10.045   4.424  19.661  1.00 16.31           C  
ATOM   2012  C   LEU A 131      -8.820   5.074  20.315  1.00 14.69           C  
ATOM   2013  O   LEU A 131      -7.743   5.072  19.690  1.00 16.44           O  
ATOM   2014  CB  LEU A 131     -10.990   5.438  19.024  1.00 17.00           C  
ATOM   2015  CG  LEU A 131     -12.184   4.810  18.302  1.00 17.65           C  
ATOM   2016  CD1 LEU A 131     -13.097   5.879  17.737  1.00 20.36           C  
ATOM   2017  CD2 LEU A 131     -11.737   3.862  17.203  1.00 17.91           C  
ATOM   2018  HN  LEU A 131     -11.751   3.876  20.897  1.00  0.00           H  
ATOM   2019  HA  LEU A 131      -9.659   3.755  18.891  1.00  0.00           H  
ATOM   2020 1HB  LEU A 131     -11.358   6.122  19.793  1.00  0.00           H  
ATOM   2021 2HB  LEU A 131     -10.428   6.060  18.326  1.00  0.00           H  
ATOM   2022  HG  LEU A 131     -12.784   4.232  19.003  1.00  0.00           H  
ATOM   2023 1HD1 LEU A 131     -13.964   5.442  17.238  1.00  0.00           H  
ATOM   2024 2HD1 LEU A 131     -13.489   6.499  18.543  1.00  0.00           H  
ATOM   2025 3HD1 LEU A 131     -12.587   6.524  17.023  1.00  0.00           H  
ATOM   2026 1HD2 LEU A 131     -12.600   3.509  16.634  1.00  0.00           H  
ATOM   2027 2HD2 LEU A 131     -11.065   4.325  16.486  1.00  0.00           H  
ATOM   2028 3HD2 LEU A 131     -11.258   2.966  17.596  1.00  0.00           H  
ATOM   2029  N   LEU A 132      -8.963   5.599  21.528  1.00 14.43           N  
ATOM   2030  CA  LEU A 132      -7.831   6.183  22.289  1.00 15.76           C  
ATOM   2031  C   LEU A 132      -6.748   5.116  22.505  1.00 15.01           C  
ATOM   2032  O   LEU A 132      -5.562   5.404  22.266  1.00 15.14           O  
ATOM   2033  CB  LEU A 132      -8.359   6.716  23.621  1.00 19.75           C  
ATOM   2034  CG  LEU A 132      -7.297   7.160  24.623  1.00 22.76           C  
ATOM   2035  CD1 LEU A 132      -6.524   8.358  24.104  1.00 26.41           C  
ATOM   2036  CD2 LEU A 132      -7.930   7.468  25.966  1.00 29.20           C  
ATOM   2037  HN  LEU A 132      -9.895   5.611  21.940  1.00  0.00           H  
ATOM   2038  HA  LEU A 132      -7.407   6.998  21.700  1.00  0.00           H  
ATOM   2039 1HB  LEU A 132      -9.063   7.529  23.431  1.00  0.00           H  
ATOM   2040 2HB  LEU A 132      -8.951   5.927  24.086  1.00  0.00           H  
ATOM   2041  HG  LEU A 132      -6.589   6.353  24.813  1.00  0.00           H  
ATOM   2042 1HD1 LEU A 132      -5.799   8.709  24.839  1.00  0.00           H  
ATOM   2043 2HD1 LEU A 132      -5.964   8.118  23.200  1.00  0.00           H  
ATOM   2044 3HD1 LEU A 132      -7.187   9.193  23.872  1.00  0.00           H  
ATOM   2045 1HD2 LEU A 132      -7.184   7.765  26.703  1.00  0.00           H  
ATOM   2046 2HD2 LEU A 132      -8.660   8.275  25.889  1.00  0.00           H  
ATOM   2047 3HD2 LEU A 132      -8.451   6.597  26.367  1.00  0.00           H  
ATOM   2048  N   ALA A 133      -7.130   3.917  22.940  1.00 17.38           N  
ATOM   2049  CA  ALA A 133      -6.161   2.860  23.300  1.00 17.66           C  
ATOM   2050  C   ALA A 133      -5.532   2.298  22.015  1.00 16.26           C  
ATOM   2051  O   ALA A 133      -4.338   1.991  22.014  1.00 15.98           O  
ATOM   2052  CB  ALA A 133      -6.811   1.788  24.134  1.00 18.91           C  
ATOM   2053  HN  ALA A 133      -8.123   3.746  23.111  1.00  0.00           H  
ATOM   2054  HA  ALA A 133      -5.361   3.312  23.890  1.00  0.00           H  
ATOM   2055 1HB  ALA A 133      -7.230   2.201  25.052  1.00  0.00           H  
ATOM   2056 2HB  ALA A 133      -7.627   1.306  23.592  1.00  0.00           H  
ATOM   2057 3HB  ALA A 133      -6.095   1.014  24.411  1.00  0.00           H  
ATOM   2058  N   ILE A 134      -6.290   2.222  20.925  1.00 15.59           N  
ATOM   2059  CA  ILE A 134      -5.711   1.865  19.597  1.00 17.08           C  
ATOM   2060  C   ILE A 134      -4.634   2.891  19.230  1.00 15.52           C  
ATOM   2061  O   ILE A 134      -3.520   2.481  18.834  1.00 15.23           O  
ATOM   2062  CB  ILE A 134      -6.809   1.750  18.526  1.00 15.90           C  
ATOM   2063  CG2 ILE A 134      -6.201   1.944  17.144  1.00 18.84           C  
ATOM   2064  CG1 ILE A 134      -7.548   0.416  18.665  1.00 19.40           C  
ATOM   2065  CD1 ILE A 134      -8.800   0.317  17.826  1.00 20.65           C  
ATOM   2066  HN  ILE A 134      -7.287   2.422  20.988  1.00  0.00           H  
ATOM   2067  HA  ILE A 134      -5.220   0.897  19.692  1.00  0.00           H  
ATOM   2068  HB  ILE A 134      -7.528   2.557  18.677  1.00  0.00           H  
ATOM   2069 1HG2 ILE A 134      -6.924   1.722  16.360  1.00  0.00           H  
ATOM   2070 2HG2 ILE A 134      -5.914   2.979  16.953  1.00  0.00           H  
ATOM   2071 3HG2 ILE A 134      -5.339   1.299  16.970  1.00  0.00           H  
ATOM   2072 1HG1 ILE A 134      -6.881  -0.412  18.420  1.00  0.00           H  
ATOM   2073 2HG1 ILE A 134      -7.831   0.263  19.707  1.00  0.00           H  
ATOM   2074  HD1 ILE A 134      -9.349  -0.596  18.057  1.00  0.00           H  
ATOM   2075  HD2 ILE A 134      -9.474   1.153  18.019  1.00  0.00           H  
ATOM   2076  HD3 ILE A 134      -8.585   0.295  16.759  1.00  0.00           H  
ATOM   2077  N   PHE A 135      -4.922   4.180  19.382  1.00 16.73           N  
ATOM   2078  CA  PHE A 135      -3.945   5.252  19.078  1.00 17.75           C  
ATOM   2079  C   PHE A 135      -2.692   5.023  19.933  1.00 16.86           C  
ATOM   2080  O   PHE A 135      -1.559   5.039  19.393  1.00 16.98           O  
ATOM   2081  CB  PHE A 135      -4.565   6.633  19.295  1.00 16.24           C  
ATOM   2082  CG  PHE A 135      -3.771   7.757  18.673  1.00 16.09           C  
ATOM   2083  CD1 PHE A 135      -2.579   8.185  19.235  1.00 20.22           C  
ATOM   2084  CE1 PHE A 135      -1.853   9.216  18.657  1.00 19.95           C  
ATOM   2085  CZ  PHE A 135      -2.301   9.820  17.507  1.00 19.38           C  
ATOM   2086  CD2 PHE A 135      -4.204   8.375  17.511  1.00 17.58           C  
ATOM   2087  CE2 PHE A 135      -3.473   9.398  16.930  1.00 17.92           C  
ATOM   2088  HN  PHE A 135      -5.862   4.434  19.683  1.00  0.00           H  
ATOM   2089  HA  PHE A 135      -3.670   5.148  18.026  1.00  0.00           H  
ATOM   2090 1HB  PHE A 135      -5.576   6.650  18.885  1.00  0.00           H  
ATOM   2091 2HB  PHE A 135      -4.686   6.845  20.357  1.00  0.00           H  
ATOM   2092  HD1 PHE A 135      -2.211   7.733  20.144  1.00  0.00           H  
ATOM   2093  HE1 PHE A 135      -0.930   9.543  19.113  1.00  0.00           H  
ATOM   2094  HZ  PHE A 135      -1.736  10.623  17.058  1.00  0.00           H  
ATOM   2095  HD2 PHE A 135      -5.123   8.065  17.038  1.00  0.00           H  
ATOM   2096  HE2 PHE A 135      -3.836   9.866  16.026  1.00  0.00           H  
ATOM   2097  N   GLY A 136      -2.877   4.777  21.231  1.00 16.59           N  
ATOM   2098  CA  GLY A 136      -1.765   4.618  22.187  1.00 16.01           C  
ATOM   2099  C   GLY A 136      -0.923   3.393  21.873  1.00 15.58           C  
ATOM   2100  O   GLY A 136       0.313   3.480  21.932  1.00 16.42           O  
ATOM   2101  HN  GLY A 136      -3.835   4.791  21.579  1.00  0.00           H  
ATOM   2102 1HA  GLY A 136      -2.172   4.523  23.194  1.00  0.00           H  
ATOM   2103 2HA  GLY A 136      -1.138   5.511  22.173  1.00  0.00           H  
ATOM   2104  N   VAL A 137      -1.553   2.253  21.605  1.00 15.15           N  
ATOM   2105  CA  VAL A 137      -0.785   0.990  21.386  1.00 17.17           C  
ATOM   2106  C   VAL A 137      -0.084   1.040  20.018  1.00 16.95           C  
ATOM   2107  O   VAL A 137       1.046   0.531  19.884  1.00 15.69           O  
ATOM   2108  CB  VAL A 137      -1.668  -0.253  21.558  1.00 18.03           C  
ATOM   2109  CG1 VAL A 137      -2.539  -0.525  20.339  1.00 17.02           C  
ATOM   2110  CG2 VAL A 137      -0.816  -1.456  21.921  1.00 21.30           C  
ATOM   2111  HN  VAL A 137      -2.574   2.219  21.608  1.00  0.00           H  
ATOM   2112  HA  VAL A 137      -0.009   0.955  22.153  1.00  0.00           H  
ATOM   2113  HB  VAL A 137      -2.337  -0.073  22.403  1.00  0.00           H  
ATOM   2114 1HG1 VAL A 137      -3.262  -1.314  20.548  1.00  0.00           H  
ATOM   2115 2HG1 VAL A 137      -3.109   0.355  20.062  1.00  0.00           H  
ATOM   2116 3HG1 VAL A 137      -1.961  -0.846  19.473  1.00  0.00           H  
ATOM   2117 1HG2 VAL A 137      -1.435  -2.342  22.073  1.00  0.00           H  
ATOM   2118 2HG2 VAL A 137      -0.106  -1.693  21.131  1.00  0.00           H  
ATOM   2119 3HG2 VAL A 137      -0.254  -1.293  22.841  1.00  0.00           H  
ATOM   2120  N   ASN A 138      -0.686   1.700  19.034  1.00 15.25           N  
ATOM   2121  CA  ASN A 138      -0.041   1.904  17.714  1.00 16.77           C  
ATOM   2122  C   ASN A 138       1.160   2.861  17.870  1.00 14.67           C  
ATOM   2123  O   ASN A 138       2.252   2.572  17.318  1.00 15.50           O  
ATOM   2124  CB  ASN A 138      -1.039   2.415  16.678  1.00 15.66           C  
ATOM   2125  CG  ASN A 138      -0.414   2.420  15.304  1.00 16.82           C  
ATOM   2126  OD1 ASN A 138      -0.425   1.394  14.630  1.00 16.29           O  
ATOM   2127  ND2 ASN A 138       0.176   3.544  14.918  1.00 16.85           N  
ATOM   2128  HN  ASN A 138      -1.620   2.076  19.192  1.00  0.00           H  
ATOM   2129  HA  ASN A 138       0.342   0.937  17.377  1.00  0.00           H  
ATOM   2130 1HB  ASN A 138      -1.905   1.754  16.663  1.00  0.00           H  
ATOM   2131 2HB  ASN A 138      -1.412   3.408  16.936  1.00  0.00           H  
ATOM   2132 1HD2 ASN A 138       0.651   3.598  14.023  1.00  0.00           H  
ATOM   2133 2HD2 ASN A 138       0.118   4.381  15.495  1.00  0.00           H  
ATOM   2134  N   ALA A 139       0.995   3.967  18.602  1.00 15.01           N  
ATOM   2135  CA  ALA A 139       2.115   4.885  18.915  1.00 16.51           C  
ATOM   2136  C   ALA A 139       3.243   4.101  19.591  1.00 15.94           C  
ATOM   2137  O   ALA A 139       4.431   4.313  19.240  1.00 17.45           O  
ATOM   2138  CB  ALA A 139       1.648   6.032  19.770  1.00 16.43           C  
ATOM   2139  HN  ALA A 139       0.063   4.194  18.949  1.00  0.00           H  
ATOM   2140  HA  ALA A 139       2.494   5.279  17.970  1.00  0.00           H  
ATOM   2141 1HB  ALA A 139       0.867   6.602  19.264  1.00  0.00           H  
ATOM   2142 2HB  ALA A 139       1.238   5.690  20.721  1.00  0.00           H  
ATOM   2143 3HB  ALA A 139       2.466   6.720  19.989  1.00  0.00           H  
ATOM   2144  N   SER A 140       2.886   3.212  20.518  1.00 15.02           N  
ATOM   2145  CA  SER A 140       3.848   2.369  21.264  1.00 15.27           C  
ATOM   2146  C   SER A 140       4.656   1.524  20.273  1.00 14.96           C  
ATOM   2147  O   SER A 140       5.883   1.462  20.399  1.00 17.45           O  
ATOM   2148  CB  SER A 140       3.124   1.512  22.281  1.00 15.49           C  
ATOM   2149  OG  SER A 140       2.590   2.314  23.331  1.00 16.26           O  
ATOM   2150  HN  SER A 140       1.901   3.153  20.757  1.00  0.00           H  
ATOM   2151  HA  SER A 140       4.550   3.024  21.784  1.00  0.00           H  
ATOM   2152 1HB  SER A 140       2.350   0.887  21.849  1.00  0.00           H  
ATOM   2153 2HB  SER A 140       3.837   0.822  22.736  1.00  0.00           H  
ATOM   2154  HG1 SER A 140       1.844   2.808  22.993  1.00  0.00           H  
ATOM   2155  N   MET A 141       3.991   0.884  19.322  1.00 13.83           N  
ATOM   2156  CA  MET A 141       4.651   0.094  18.254  1.00 14.09           C  
ATOM   2157  C   MET A 141       5.767   0.939  17.621  1.00 15.35           C  
ATOM   2158  O   MET A 141       6.919   0.472  17.540  1.00 15.90           O  
ATOM   2159  CB  MET A 141       3.608  -0.319  17.207  1.00 15.67           C  
ATOM   2160  CG  MET A 141       4.178  -0.869  15.914  1.00 14.57           C  
ATOM   2161  SD  MET A 141       2.906  -1.009  14.628  1.00 16.99           S  
ATOM   2162  CE  MET A 141       2.734   0.696  14.107  1.00 16.42           C  
ATOM   2163  HN  MET A 141       2.978   0.968  19.305  1.00  0.00           H  
ATOM   2164  HA  MET A 141       5.097  -0.795  18.695  1.00  0.00           H  
ATOM   2165 1HB  MET A 141       2.946  -1.060  17.653  1.00  0.00           H  
ATOM   2166 2HB  MET A 141       2.963   0.494  16.941  1.00  0.00           H  
ATOM   2167 1HG  MET A 141       4.962  -0.253  15.475  1.00  0.00           H  
ATOM   2168 2HG  MET A 141       4.627  -1.842  16.087  1.00  0.00           H  
ATOM   2169 1HE  MET A 141       1.935   0.775  13.369  1.00  0.00           H  
ATOM   2170 2HE  MET A 141       2.482   1.355  14.936  1.00  0.00           H  
ATOM   2171 3HE  MET A 141       3.652   1.042  13.643  1.00  0.00           H  
ATOM   2172  N   ILE A 142       5.450   2.163  17.197  1.00 15.18           N  
ATOM   2173  CA  ILE A 142       6.435   3.082  16.564  1.00 16.09           C  
ATOM   2174  C   ILE A 142       7.581   3.363  17.552  1.00 14.73           C  
ATOM   2175  O   ILE A 142       8.758   3.341  17.123  1.00 15.66           O  
ATOM   2176  CB  ILE A 142       5.744   4.371  16.085  1.00 16.23           C  
ATOM   2177  CG2 ILE A 142       6.775   5.366  15.596  1.00 16.91           C  
ATOM   2178  CG1 ILE A 142       4.678   4.092  15.017  1.00 15.84           C  
ATOM   2179  CD1 ILE A 142       5.211   3.365  13.804  1.00 16.17           C  
ATOM   2180  HN  ILE A 142       4.488   2.467  17.313  1.00  0.00           H  
ATOM   2181  HA  ILE A 142       6.890   2.559  15.723  1.00  0.00           H  
ATOM   2182  HB  ILE A 142       5.233   4.836  16.929  1.00  0.00           H  
ATOM   2183 1HG2 ILE A 142       6.308   6.161  15.027  1.00  0.00           H  
ATOM   2184 2HG2 ILE A 142       7.304   5.844  16.421  1.00  0.00           H  
ATOM   2185 3HG2 ILE A 142       7.510   4.877  14.971  1.00  0.00           H  
ATOM   2186 1HG1 ILE A 142       3.858   3.510  15.443  1.00  0.00           H  
ATOM   2187 2HG1 ILE A 142       4.213   5.024  14.703  1.00  0.00           H  
ATOM   2188  HD1 ILE A 142       4.451   3.334  13.021  1.00  0.00           H  
ATOM   2189  HD2 ILE A 142       6.106   3.824  13.391  1.00  0.00           H  
ATOM   2190  HD3 ILE A 142       5.440   2.329  14.043  1.00  0.00           H  
ATOM   2191  N   LEU A 143       7.271   3.654  18.816  1.00 15.16           N  
ATOM   2192  CA  LEU A 143       8.294   4.048  19.818  1.00 14.72           C  
ATOM   2193  C   LEU A 143       9.222   2.856  20.097  1.00 15.28           C  
ATOM   2194  O   LEU A 143      10.427   3.070  20.301  1.00 16.04           O  
ATOM   2195  CB  LEU A 143       7.611   4.578  21.082  1.00 16.47           C  
ATOM   2196  CG  LEU A 143       6.758   5.837  20.906  1.00 21.77           C  
ATOM   2197  CD1 LEU A 143       6.248   6.333  22.252  1.00 19.52           C  
ATOM   2198  CD2 LEU A 143       7.503   6.945  20.196  1.00 21.31           C  
ATOM   2199  HN  LEU A 143       6.288   3.659  19.082  1.00  0.00           H  
ATOM   2200  HA  LEU A 143       8.922   4.826  19.386  1.00  0.00           H  
ATOM   2201 1HB  LEU A 143       6.997   3.785  21.515  1.00  0.00           H  
ATOM   2202 2HB  LEU A 143       8.386   4.776  21.825  1.00  0.00           H  
ATOM   2203  HG  LEU A 143       5.890   5.634  20.306  1.00  0.00           H  
ATOM   2204 1HD1 LEU A 143       5.594   7.199  22.137  1.00  0.00           H  
ATOM   2205 2HD1 LEU A 143       5.661   5.562  22.755  1.00  0.00           H  
ATOM   2206 3HD1 LEU A 143       7.062   6.617  22.920  1.00  0.00           H  
ATOM   2207 1HD2 LEU A 143       6.915   7.864  20.183  1.00  0.00           H  
ATOM   2208 2HD2 LEU A 143       8.454   7.169  20.680  1.00  0.00           H  
ATOM   2209 3HD2 LEU A 143       7.695   6.695  19.152  1.00  0.00           H  
ATOM   2210  N   PHE A 144       8.722   1.626  20.035  1.00 16.40           N  
ATOM   2211  CA  PHE A 144       9.593   0.424  20.108  1.00 18.16           C  
ATOM   2212  C   PHE A 144      10.548   0.406  18.906  1.00 16.90           C  
ATOM   2213  O   PHE A 144      11.744   0.110  19.098  1.00 15.24           O  
ATOM   2214  CB  PHE A 144       8.758  -0.847  20.210  1.00 16.29           C  
ATOM   2215  CG  PHE A 144       8.154  -1.068  21.569  1.00 15.34           C  
ATOM   2216  CD1 PHE A 144       8.956  -1.158  22.695  1.00 15.48           C  
ATOM   2217  CE1 PHE A 144       8.404  -1.359  23.947  1.00 15.08           C  
ATOM   2218  CZ  PHE A 144       7.047  -1.468  24.093  1.00 15.78           C  
ATOM   2219  CD2 PHE A 144       6.782  -1.180  21.730  1.00 15.64           C  
ATOM   2220  CE2 PHE A 144       6.231  -1.389  22.983  1.00 16.59           C  
ATOM   2221  HN  PHE A 144       7.713   1.510  19.939  1.00  0.00           H  
ATOM   2222  HA  PHE A 144      10.225   0.518  20.992  1.00  0.00           H  
ATOM   2223 1HB  PHE A 144       7.983  -0.852  19.446  1.00  0.00           H  
ATOM   2224 2HB  PHE A 144       9.385  -1.700  19.995  1.00  0.00           H  
ATOM   2225  HD1 PHE A 144      10.030  -1.091  22.603  1.00  0.00           H  
ATOM   2226  HE1 PHE A 144       9.043  -1.433  24.815  1.00  0.00           H  
ATOM   2227  HZ  PHE A 144       6.615  -1.628  25.071  1.00  0.00           H  
ATOM   2228  HD2 PHE A 144       6.124  -1.112  20.878  1.00  0.00           H  
ATOM   2229  HE2 PHE A 144       5.160  -1.483  23.093  1.00  0.00           H  
ATOM   2230  N   GLY A 145      10.056   0.725  17.702  1.00 16.02           N  
ATOM   2231  CA  GLY A 145      10.920   0.812  16.507  1.00 17.07           C  
ATOM   2232  C   GLY A 145      12.023   1.843  16.694  1.00 16.79           C  
ATOM   2233  O   GLY A 145      13.163   1.595  16.283  1.00 16.25           O  
ATOM   2234  HN  GLY A 145       9.068   0.951  17.626  1.00  0.00           H  
ATOM   2235 1HA  GLY A 145      10.328   1.104  15.645  1.00  0.00           H  
ATOM   2236 2HA  GLY A 145      11.354  -0.161  16.301  1.00  0.00           H  
ATOM   2237  N   TRP A 146      11.695   2.989  17.287  1.00 15.10           N  
ATOM   2238  CA  TRP A 146      12.674   4.048  17.633  1.00 18.33           C  
ATOM   2239  C   TRP A 146      13.751   3.462  18.565  1.00 15.68           C  
ATOM   2240  O   TRP A 146      14.940   3.661  18.299  1.00 16.27           O  
ATOM   2241  CB  TRP A 146      11.888   5.207  18.234  1.00 16.33           C  
ATOM   2242  CG  TRP A 146      12.632   6.403  18.737  1.00 17.88           C  
ATOM   2243  CD1 TRP A 146      13.940   6.530  19.092  1.00 19.83           C  
ATOM   2244  NE1 TRP A 146      14.180   7.799  19.557  1.00 19.19           N  
ATOM   2245  CE2 TRP A 146      13.018   8.521  19.508  1.00 18.81           C  
ATOM   2246  CD2 TRP A 146      12.020   7.675  18.990  1.00 18.37           C  
ATOM   2247  CE3 TRP A 146      10.718   8.165  18.835  1.00 18.88           C  
ATOM   2248  CZ3 TRP A 146      10.459   9.471  19.181  1.00 21.41           C  
ATOM   2249  CZ2 TRP A 146      12.755   9.847  19.848  1.00 21.93           C  
ATOM   2250  CH2 TRP A 146      11.467  10.297  19.679  1.00 21.50           C  
ATOM   2251  HN  TRP A 146      10.712   3.122  17.509  1.00  0.00           H  
ATOM   2252  HA  TRP A 146      13.187   4.355  16.728  1.00  0.00           H  
ATOM   2253 1HB  TRP A 146      11.169   5.550  17.493  1.00  0.00           H  
ATOM   2254 2HB  TRP A 146      11.296   4.877  19.078  1.00  0.00           H  
ATOM   2255  HD1 TRP A 146      14.710   5.788  19.063  1.00  0.00           H  
ATOM   2256  HE1 TRP A 146      15.063   8.060  19.978  1.00  0.00           H  
ATOM   2257  HE3 TRP A 146       9.932   7.529  18.454  1.00  0.00           H  
ATOM   2258  HZ3 TRP A 146       9.454   9.856  19.070  1.00  0.00           H  
ATOM   2259  HZ2 TRP A 146      13.520  10.495  20.245  1.00  0.00           H  
ATOM   2260  HH2 TRP A 146      11.220  11.314  19.946  1.00  0.00           H  
ATOM   2261  N   LEU A 147      13.352   2.726  19.603  1.00 14.68           N  
ATOM   2262  CA  LEU A 147      14.302   2.176  20.607  1.00 15.68           C  
ATOM   2263  C   LEU A 147      15.168   1.082  19.960  1.00 15.11           C  
ATOM   2264  O   LEU A 147      16.346   0.958  20.328  1.00 17.07           O  
ATOM   2265  CB  LEU A 147      13.524   1.672  21.826  1.00 16.57           C  
ATOM   2266  CG  LEU A 147      12.825   2.759  22.636  1.00 17.39           C  
ATOM   2267  CD1 LEU A 147      12.316   2.205  23.962  1.00 17.38           C  
ATOM   2268  CD2 LEU A 147      13.749   3.942  22.872  1.00 19.31           C  
ATOM   2269  HN  LEU A 147      12.353   2.595  19.745  1.00  0.00           H  
ATOM   2270  HA  LEU A 147      15.003   2.957  20.891  1.00  0.00           H  
ATOM   2271 1HB  LEU A 147      12.796   0.920  21.515  1.00  0.00           H  
ATOM   2272 2HB  LEU A 147      14.223   1.140  22.474  1.00  0.00           H  
ATOM   2273  HG  LEU A 147      11.960   3.128  22.094  1.00  0.00           H  
ATOM   2274 1HD1 LEU A 147      11.763   2.959  24.525  1.00  0.00           H  
ATOM   2275 2HD1 LEU A 147      11.629   1.373  23.798  1.00  0.00           H  
ATOM   2276 3HD1 LEU A 147      13.126   1.842  24.596  1.00  0.00           H  
ATOM   2277 1HD2 LEU A 147      13.375   4.583  23.671  1.00  0.00           H  
ATOM   2278 2HD2 LEU A 147      14.756   3.635  23.123  1.00  0.00           H  
ATOM   2279 3HD2 LEU A 147      13.806   4.570  21.981  1.00  0.00           H  
ATOM   2280  N   GLN A 148      14.635   0.324  19.006  1.00 16.38           N  
ATOM   2281  CA  GLN A 148      15.446  -0.653  18.231  1.00 17.11           C  
ATOM   2282  C   GLN A 148      16.625   0.091  17.589  1.00 16.18           C  
ATOM   2283  O   GLN A 148      17.770  -0.370  17.718  1.00 17.54           O  
ATOM   2284  CB  GLN A 148      14.586  -1.371  17.191  1.00 15.27           C  
ATOM   2285  CG  GLN A 148      15.359  -2.350  16.320  1.00 15.71           C  
ATOM   2286  CD  GLN A 148      15.758  -3.616  17.030  1.00 16.26           C  
ATOM   2287  OE1 GLN A 148      15.013  -4.141  17.852  1.00 17.24           O  
ATOM   2288  NE2 GLN A 148      16.954  -4.117  16.714  1.00 18.59           N  
ATOM   2289  HN  GLN A 148      13.643   0.428  18.804  1.00  0.00           H  
ATOM   2290  HA  GLN A 148      15.853  -1.385  18.931  1.00  0.00           H  
ATOM   2291 1HB  GLN A 148      13.724  -1.862  17.637  1.00  0.00           H  
ATOM   2292 2HB  GLN A 148      14.167  -0.624  16.522  1.00  0.00           H  
ATOM   2293 1HG  GLN A 148      14.759  -2.696  15.490  1.00  0.00           H  
ATOM   2294 2HG  GLN A 148      16.225  -1.883  15.849  1.00  0.00           H  
ATOM   2295 1HE2 GLN A 148      17.303  -4.902  17.262  1.00  0.00           H  
ATOM   2296 2HE2 GLN A 148      17.627  -3.572  16.192  1.00  0.00           H  
ATOM   2297  N   GLU A 149      16.353   1.217  16.931  1.00 17.54           N  
ATOM   2298  CA  GLU A 149      17.396   2.021  16.247  1.00 16.89           C  
ATOM   2299  C   GLU A 149      18.324   2.680  17.276  1.00 18.32           C  
ATOM   2300  O   GLU A 149      19.531   2.778  17.005  1.00 19.33           O  
ATOM   2301  CB  GLU A 149      16.759   3.085  15.359  1.00 18.60           C  
ATOM   2302  CG  GLU A 149      16.092   2.509  14.128  1.00 18.28           C  
ATOM   2303  CD  GLU A 149      15.919   3.535  13.019  1.00 20.55           C  
ATOM   2304  OE1 GLU A 149      15.883   4.737  13.333  1.00 22.00           O  
ATOM   2305  OE2 GLU A 149      15.838   3.133  11.852  1.00 24.58           O1-
ATOM   2306  HN  GLU A 149      15.381   1.496  16.833  1.00  0.00           H  
ATOM   2307  HA  GLU A 149      18.009   1.339  15.672  1.00  0.00           H  
ATOM   2308 1HB  GLU A 149      16.050   3.702  15.912  1.00  0.00           H  
ATOM   2309 2HB  GLU A 149      17.547   3.758  15.022  1.00  0.00           H  
ATOM   2310 1HG  GLU A 149      16.626   1.660  13.721  1.00  0.00           H  
ATOM   2311 2HG  GLU A 149      15.105   2.122  14.390  1.00  0.00           H  
ATOM   2312  N   LYS A 150      17.782   3.174  18.389  1.00 18.02           N  
ATOM   2313  CA  LYS A 150      18.567   3.966  19.370  1.00 19.06           C  
ATOM   2314  C   LYS A 150      19.640   3.072  20.008  1.00 19.78           C  
ATOM   2315  O   LYS A 150      20.776   3.542  20.166  1.00 21.06           O  
ATOM   2316  CB  LYS A 150      17.647   4.594  20.415  1.00 20.46           C  
ATOM   2317  CG  LYS A 150      18.322   5.541  21.396  1.00 22.03           C  
ATOM   2318  CD  LYS A 150      17.340   6.119  22.402  1.00 26.33           C  
ATOM   2319  CE  LYS A 150      17.995   6.975  23.465  1.00 29.27           C  
ATOM   2320  NZ  LYS A 150      18.482   8.240  22.888  1.00 33.18           N1+
ATOM   2321  HN  LYS A 150      16.772   3.091  18.485  1.00  0.00           H  
ATOM   2322  HA  LYS A 150      19.077   4.758  18.820  1.00  0.00           H  
ATOM   2323 1HB  LYS A 150      16.844   5.121  19.899  1.00  0.00           H  
ATOM   2324 2HB  LYS A 150      17.165   3.790  20.975  1.00  0.00           H  
ATOM   2325 1HG  LYS A 150      19.104   5.003  21.937  1.00  0.00           H  
ATOM   2326 2HG  LYS A 150      18.824   6.330  20.836  1.00  0.00           H  
ATOM   2327 1HD  LYS A 150      16.544   6.666  21.892  1.00  0.00           H  
ATOM   2328 2HD  LYS A 150      16.833   5.291  22.901  1.00  0.00           H  
ATOM   2329 1HE  LYS A 150      17.265   7.205  24.243  1.00  0.00           H  
ATOM   2330 2HE  LYS A 150      18.817   6.446  23.951  1.00  0.00           H  
ATOM   2331 1HZ  LYS A 150      18.741   8.874  23.627  1.00  0.00           H  
ATOM   2332 2HZ  LYS A 150      19.281   8.032  22.306  1.00  0.00           H  
ATOM   2333 3HZ  LYS A 150      17.752   8.640  22.304  1.00  0.00           H  
ATOM   2334  N   TYR A 151      19.314   1.829  20.362  1.00 18.17           N  
ATOM   2335  CA  TYR A 151      20.126   1.043  21.328  1.00 19.24           C  
ATOM   2336  C   TYR A 151      20.839  -0.149  20.679  1.00 21.35           C  
ATOM   2337  O   TYR A 151      21.707  -0.730  21.345  1.00 24.31           O  
ATOM   2338  CB  TYR A 151      19.257   0.575  22.488  1.00 19.79           C  
ATOM   2339  CG  TYR A 151      18.803   1.698  23.374  1.00 18.62           C  
ATOM   2340  CD1 TYR A 151      19.716   2.573  23.940  1.00 19.28           C  
ATOM   2341  CE1 TYR A 151      19.301   3.610  24.757  1.00 22.74           C  
ATOM   2342  CZ  TYR A 151      17.949   3.782  25.008  1.00 21.46           C  
ATOM   2343  OH  TYR A 151      17.515   4.795  25.810  1.00 23.11           O  
ATOM   2344  CD2 TYR A 151      17.458   1.897  23.624  1.00 20.77           C  
ATOM   2345  CE2 TYR A 151      17.029   2.927  24.439  1.00 22.04           C  
ATOM   2346  HN  TYR A 151      18.369   1.505  20.168  1.00  0.00           H  
ATOM   2347  HA  TYR A 151      20.943   1.647  21.722  1.00  0.00           H  
ATOM   2348 1HB  TYR A 151      18.402   0.006  22.116  1.00  0.00           H  
ATOM   2349 2HB  TYR A 151      19.814  -0.120  23.121  1.00  0.00           H  
ATOM   2350  HD1 TYR A 151      20.775   2.426  23.782  1.00  0.00           H  
ATOM   2351  HE1 TYR A 151      20.031   4.263  25.212  1.00  0.00           H  
ATOM   2352  HH  TYR A 151      16.789   4.521  26.357  1.00  0.00           H  
ATOM   2353  HD2 TYR A 151      16.728   1.224  23.197  1.00  0.00           H  
ATOM   2354  HE2 TYR A 151      15.981   3.016  24.675  1.00  0.00           H  
ATOM   2355  N   THR A 152      20.459  -0.549  19.468  1.00 19.73           N  
ATOM   2356  CA  THR A 152      21.033  -1.751  18.813  1.00 20.80           C  
ATOM   2357  C   THR A 152      21.737  -1.346  17.518  1.00 22.26           C  
ATOM   2358  O   THR A 152      21.487  -0.243  16.989  1.00 21.10           O  
ATOM   2359  CB  THR A 152      19.995  -2.852  18.568  1.00 23.46           C  
ATOM   2360  OG1 THR A 152      19.312  -2.548  17.350  1.00 21.23           O  
ATOM   2361  CG2 THR A 152      19.006  -3.027  19.702  1.00 24.46           C  
ATOM   2362  HN  THR A 152      19.736  -0.056  18.962  1.00  0.00           H  
ATOM   2363  HA  THR A 152      21.802  -2.198  19.449  1.00  0.00           H  
ATOM   2364  HB  THR A 152      20.505  -3.804  18.411  1.00  0.00           H  
ATOM   2365  HG1 THR A 152      18.800  -1.749  17.492  1.00  0.00           H  
ATOM   2366 1HG2 THR A 152      18.354  -3.882  19.515  1.00  0.00           H  
ATOM   2367 2HG2 THR A 152      19.523  -3.242  20.639  1.00  0.00           H  
ATOM   2368 3HG2 THR A 152      18.369  -2.158  19.859  1.00  0.00           H  
ATOM   2369  N   GLN A 153      22.589  -2.237  17.019  1.00 24.14           N  
ATOM   2370  CA  GLN A 153      23.242  -2.089  15.700  1.00 28.17           C  
ATOM   2371  C   GLN A 153      22.793  -3.245  14.821  1.00 20.70           C  
ATOM   2372  O   GLN A 153      22.593  -4.367  15.290  1.00 22.51           O  
ATOM   2373  CB  GLN A 153      24.763  -2.076  15.837  1.00 35.27           C  
ATOM   2374  CG  GLN A 153      25.262  -1.145  16.928  1.00 46.05           C  
ATOM   2375  CD  GLN A 153      25.024   0.302  16.577  1.00 40.39           C  
ATOM   2376  OE1 GLN A 153      25.276   1.197  17.379  1.00 86.36           O  
ATOM   2377  NE2 GLN A 153      24.540   0.547  15.366  1.00 57.02           N  
ATOM   2378  HN  GLN A 153      22.635  -3.153  17.467  1.00  0.00           H  
ATOM   2379  HA  GLN A 153      22.855  -1.177  15.272  1.00  0.00           H  
ATOM   2380 1HB  GLN A 153      25.084  -3.080  16.126  1.00  0.00           H  
ATOM   2381 2HB  GLN A 153      25.262  -1.901  14.884  1.00  0.00           H  
ATOM   2382 1HG  GLN A 153      24.819  -1.363  17.902  1.00  0.00           H  
ATOM   2383 2HG  GLN A 153      26.334  -1.285  17.070  1.00  0.00           H  
ATOM   2384 1HE2 GLN A 153      24.214   1.489  15.214  1.00  0.00           H  
ATOM   2385 2HE2 GLN A 153      24.250  -0.233  14.808  1.00  0.00           H  
ATOM   2386  N   PRO A 154      22.645  -3.011  13.506  1.00 21.83           N  
ATOM   2387  CA  PRO A 154      22.416  -4.112  12.578  1.00 24.25           C  
ATOM   2388  C   PRO A 154      23.431  -5.243  12.811  1.00 28.71           C  
ATOM   2389  O   PRO A 154      24.605  -4.954  13.025  1.00 27.63           O  
ATOM   2390  CD  PRO A 154      22.735  -1.702  12.837  1.00 23.30           C  
ATOM   2391  CB  PRO A 154      22.546  -3.432  11.209  1.00 24.07           C  
ATOM   2392  CG  PRO A 154      22.129  -2.004  11.482  1.00 23.72           C  
ATOM   2393 1HD  PRO A 154      22.143  -0.922  13.322  1.00  0.00           H  
ATOM   2394 2HD  PRO A 154      23.776  -1.385  12.767  1.00  0.00           H  
ATOM   2395  HA  PRO A 154      21.413  -4.475  12.785  1.00  0.00           H  
ATOM   2396 1HB  PRO A 154      21.960  -3.932  10.448  1.00  0.00           H  
ATOM   2397 2HB  PRO A 154      23.586  -3.445  10.890  1.00  0.00           H  
ATOM   2398 1HG  PRO A 154      21.039  -1.948  11.552  1.00  0.00           H  
ATOM   2399 2HG  PRO A 154      22.440  -1.301  10.709  1.00  0.00           H  
ATOM   2400  N   LYS A 155      22.941  -6.484  12.791  1.00 25.28           N  
ATOM   2401  CA  LYS A 155      23.734  -7.742  12.808  1.00 30.52           C  
ATOM   2402  C   LYS A 155      24.139  -8.092  14.249  1.00 31.48           C  
ATOM   2403  O   LYS A 155      24.740  -9.156  14.451  1.00 33.65           O  
ATOM   2404  CB  LYS A 155      24.972  -7.713  11.840  1.00 32.62           C  
ATOM   2405  CG  LYS A 155      24.692  -7.212  10.399  1.00 31.23           C  
ATOM   2406  CD  LYS A 155      25.558  -5.987  10.004  1.00 44.59           C  
ATOM   2407  CE  LYS A 155      25.034  -5.196   8.791  1.00  0.00           C  
ATOM   2408  NZ  LYS A 155      25.746  -3.903   8.632  1.00  0.00           N1+
ATOM   2409  HN  LYS A 155      21.928  -6.591  12.775  1.00  0.00           H  
ATOM   2410  HA  LYS A 155      23.052  -8.532  12.495  1.00  0.00           H  
ATOM   2411 1HB  LYS A 155      25.762  -7.121  12.311  1.00  0.00           H  
ATOM   2412 2HB  LYS A 155      25.402  -8.715  11.812  1.00  0.00           H  
ATOM   2413 1HG  LYS A 155      24.855  -8.017   9.685  1.00  0.00           H  
ATOM   2414 2HG  LYS A 155      23.635  -6.958  10.319  1.00  0.00           H  
ATOM   2415 1HD  LYS A 155      25.622  -5.313  10.856  1.00  0.00           H  
ATOM   2416 2HD  LYS A 155      26.584  -6.321   9.837  1.00  0.00           H  
ATOM   2417 1HE  LYS A 155      25.118  -5.783   7.876  1.00  0.00           H  
ATOM   2418 2HE  LYS A 155      23.983  -4.953   8.935  1.00  0.00           H  
ATOM   2419 1HZ  LYS A 155      25.325  -3.344   7.902  1.00  0.00           H  
ATOM   2420 2HZ  LYS A 155      25.682  -3.393   9.504  1.00  0.00           H  
ATOM   2421 3HZ  LYS A 155      26.723  -4.064   8.431  1.00  0.00           H  
ATOM   2422  N   ASP A 156      23.799  -7.257  15.233  1.00 31.41           N  
ATOM   2423  CA  ASP A 156      24.205  -7.492  16.647  1.00 32.89           C  
ATOM   2424  C   ASP A 156      23.369  -8.621  17.260  1.00 27.41           C  
ATOM   2425  O   ASP A 156      23.740  -9.076  18.349  1.00 37.31           O  
ATOM   2426  CB  ASP A 156      24.132  -6.217  17.487  1.00 31.47           C  
ATOM   2427  CG  ASP A 156      22.746  -5.886  18.031  1.00 38.10           C  
ATOM   2428  OD1 ASP A 156      21.754  -6.532  17.604  1.00 37.93           O  
ATOM   2429  OD2 ASP A 156      22.662  -4.967  18.869  1.00 35.22           O1-
ATOM   2430  HN  ASP A 156      23.240  -6.429  15.061  1.00  0.00           H  
ATOM   2431  HA  ASP A 156      25.244  -7.825  16.652  1.00  0.00           H  
ATOM   2432 1HB  ASP A 156      24.765  -6.363  18.361  1.00  0.00           H  
ATOM   2433 2HB  ASP A 156      24.459  -5.358  16.911  1.00  0.00           H  
ATOM   2434  N   GLY A 157      22.292  -9.058  16.597  1.00 29.45           N  
ATOM   2435  CA  GLY A 157      21.495 -10.230  17.012  1.00 29.01           C  
ATOM   2436  C   GLY A 157      20.439  -9.865  18.048  1.00 29.32           C  
ATOM   2437  O   GLY A 157      19.771 -10.776  18.574  1.00 29.37           O  
ATOM   2438  HN  GLY A 157      21.954  -8.493  15.830  1.00  0.00           H  
ATOM   2439 1HA  GLY A 157      22.143 -11.000  17.435  1.00  0.00           H  
ATOM   2440 2HA  GLY A 157      21.000 -10.655  16.142  1.00  0.00           H  
ATOM   2441  N   ASP A 158      20.277  -8.572  18.333  1.00 24.42           N  
ATOM   2442  CA  ASP A 158      19.297  -8.073  19.334  1.00 22.45           C  
ATOM   2443  C   ASP A 158      18.112  -7.433  18.598  1.00 19.39           C  
ATOM   2444  O   ASP A 158      18.278  -6.337  18.030  1.00 22.77           O  
ATOM   2445  CB  ASP A 158      19.961  -7.102  20.313  1.00 22.11           C  
ATOM   2446  CG  ASP A 158      19.041  -6.608  21.415  1.00 21.77           C  
ATOM   2447  OD1 ASP A 158      17.886  -7.116  21.507  1.00 20.90           O  
ATOM   2448  OD2 ASP A 158      19.472  -5.708  22.157  1.00 24.97           O1-
ATOM   2449  HN  ASP A 158      20.922  -7.862  17.955  1.00  0.00           H  
ATOM   2450  HA  ASP A 158      18.929  -8.903  19.939  1.00  0.00           H  
ATOM   2451 1HB  ASP A 158      20.821  -7.573  20.782  1.00  0.00           H  
ATOM   2452 2HB  ASP A 158      20.329  -6.231  19.774  1.00  0.00           H  
ATOM   2453  N   LEU A 159      16.962  -8.105  18.623  1.00 19.69           N  
ATOM   2454  CA  LEU A 159      15.695  -7.606  18.033  1.00 20.09           C  
ATOM   2455  C   LEU A 159      14.643  -7.431  19.134  1.00 19.01           C  
ATOM   2456  O   LEU A 159      13.464  -7.422  18.806  1.00 18.29           O  
ATOM   2457  CB  LEU A 159      15.218  -8.599  16.971  1.00 21.00           C  
ATOM   2458  CG  LEU A 159      15.956  -8.558  15.638  1.00 28.18           C  
ATOM   2459  CD1 LEU A 159      15.525  -9.722  14.757  1.00 33.86           C  
ATOM   2460  CD2 LEU A 159      15.728  -7.242  14.925  1.00 29.79           C  
ATOM   2461  HN  LEU A 159      16.927  -8.975  19.150  1.00  0.00           H  
ATOM   2462  HA  LEU A 159      15.820  -6.614  17.607  1.00  0.00           H  
ATOM   2463 1HB  LEU A 159      15.271  -9.602  17.397  1.00  0.00           H  
ATOM   2464 2HB  LEU A 159      14.159  -8.451  16.753  1.00  0.00           H  
ATOM   2465  HG  LEU A 159      17.026  -8.660  15.837  1.00  0.00           H  
ATOM   2466 1HD1 LEU A 159      16.005  -9.665  13.786  1.00  0.00           H  
ATOM   2467 2HD1 LEU A 159      15.784 -10.673  15.225  1.00  0.00           H  
ATOM   2468 3HD1 LEU A 159      14.444  -9.711  14.602  1.00  0.00           H  
ATOM   2469 1HD2 LEU A 159      16.169  -7.249  13.929  1.00  0.00           H  
ATOM   2470 2HD2 LEU A 159      14.665  -7.019  14.816  1.00  0.00           H  
ATOM   2471 3HD2 LEU A 159      16.188  -6.410  15.456  1.00  0.00           H  
ATOM   2472  N   LEU A 160      15.034  -7.300  20.402  1.00 19.61           N  
ATOM   2473  CA  LEU A 160      14.006  -7.314  21.477  1.00 21.46           C  
ATOM   2474  C   LEU A 160      13.035  -6.146  21.294  1.00 18.15           C  
ATOM   2475  O   LEU A 160      11.829  -6.351  21.341  1.00 17.77           O  
ATOM   2476  CB  LEU A 160      14.626  -7.309  22.872  1.00 19.62           C  
ATOM   2477  CG  LEU A 160      13.600  -7.543  23.983  1.00 21.08           C  
ATOM   2478  CD1 LEU A 160      12.999  -8.936  23.878  1.00 22.81           C  
ATOM   2479  CD2 LEU A 160      14.222  -7.325  25.351  1.00 22.18           C  
ATOM   2480  HN  LEU A 160      16.024  -7.245  20.654  1.00  0.00           H  
ATOM   2481  HA  LEU A 160      13.440  -8.234  21.338  1.00  0.00           H  
ATOM   2482 1HB  LEU A 160      15.382  -8.094  22.923  1.00  0.00           H  
ATOM   2483 2HB  LEU A 160      15.174  -6.403  23.101  1.00  0.00           H  
ATOM   2484  HG  LEU A 160      12.787  -6.819  23.903  1.00  0.00           H  
ATOM   2485 1HD1 LEU A 160      12.400  -9.168  24.759  1.00  0.00           H  
ATOM   2486 2HD1 LEU A 160      12.325  -9.034  23.027  1.00  0.00           H  
ATOM   2487 3HD1 LEU A 160      13.768  -9.706  23.802  1.00  0.00           H  
ATOM   2488 1HD2 LEU A 160      13.496  -7.474  26.150  1.00  0.00           H  
ATOM   2489 2HD2 LEU A 160      15.052  -8.012  25.525  1.00  0.00           H  
ATOM   2490 3HD2 LEU A 160      14.610  -6.311  25.454  1.00  0.00           H  
ATOM   2491  N   PRO A 161      13.493  -4.890  21.095  1.00 17.71           N  
ATOM   2492  CA  PRO A 161      12.558  -3.779  20.896  1.00 19.51           C  
ATOM   2493  C   PRO A 161      11.644  -4.000  19.682  1.00 17.71           C  
ATOM   2494  O   PRO A 161      10.447  -3.741  19.772  1.00 16.58           O  
ATOM   2495  CD  PRO A 161      14.894  -4.449  21.108  1.00 18.80           C  
ATOM   2496  CB  PRO A 161      13.474  -2.556  20.721  1.00 17.64           C  
ATOM   2497  CG  PRO A 161      14.763  -2.971  21.396  1.00 19.59           C  
ATOM   2498 1HD  PRO A 161      15.550  -4.899  21.844  1.00  0.00           H  
ATOM   2499 2HD  PRO A 161      15.367  -4.625  20.147  1.00  0.00           H  
ATOM   2500  HA  PRO A 161      11.948  -3.673  21.795  1.00  0.00           H  
ATOM   2501 1HB  PRO A 161      13.040  -1.648  21.142  1.00  0.00           H  
ATOM   2502 2HB  PRO A 161      13.666  -2.368  19.672  1.00  0.00           H  
ATOM   2503 1HG  PRO A 161      14.679  -2.820  22.474  1.00  0.00           H  
ATOM   2504 2HG  PRO A 161      15.631  -2.405  21.056  1.00  0.00           H  
ATOM   2505  N   PHE A 162      12.207  -4.490  18.580  1.00 17.54           N  
ATOM   2506  CA  PHE A 162      11.447  -4.861  17.360  1.00 16.32           C  
ATOM   2507  C   PHE A 162      10.311  -5.821  17.734  1.00 15.64           C  
ATOM   2508  O   PHE A 162       9.174  -5.597  17.343  1.00 17.71           O  
ATOM   2509  CB  PHE A 162      12.360  -5.489  16.305  1.00 17.02           C  
ATOM   2510  CG  PHE A 162      11.594  -6.029  15.128  1.00 15.35           C  
ATOM   2511  CD1 PHE A 162      11.137  -5.179  14.132  1.00 15.85           C  
ATOM   2512  CE1 PHE A 162      10.408  -5.671  13.062  1.00 17.46           C  
ATOM   2513  CZ  PHE A 162      10.133  -7.012  12.977  1.00 18.11           C  
ATOM   2514  CD2 PHE A 162      11.292  -7.376  15.039  1.00 18.48           C  
ATOM   2515  CE2 PHE A 162      10.575  -7.866  13.961  1.00 18.49           C  
ATOM   2516  HN  PHE A 162      13.211  -4.651  18.597  1.00  0.00           H  
ATOM   2517  HA  PHE A 162      10.996  -3.952  16.968  1.00  0.00           H  
ATOM   2518 1HB  PHE A 162      13.085  -4.756  15.956  1.00  0.00           H  
ATOM   2519 2HB  PHE A 162      12.948  -6.298  16.729  1.00  0.00           H  
ATOM   2520  HD1 PHE A 162      11.297  -4.120  14.192  1.00  0.00           H  
ATOM   2521  HE1 PHE A 162      10.016  -4.983  12.331  1.00  0.00           H  
ATOM   2522  HZ  PHE A 162       9.538  -7.388  12.157  1.00  0.00           H  
ATOM   2523  HD2 PHE A 162      11.605  -8.057  15.820  1.00  0.00           H  
ATOM   2524  HE2 PHE A 162      10.334  -8.918  13.914  1.00  0.00           H  
ATOM   2525  N   TRP A 163      10.609  -6.902  18.452  1.00 16.29           N  
ATOM   2526  CA  TRP A 163       9.580  -7.915  18.794  1.00 17.59           C  
ATOM   2527  C   TRP A 163       8.516  -7.267  19.686  1.00 15.68           C  
ATOM   2528  O   TRP A 163       7.340  -7.548  19.473  1.00 16.84           O  
ATOM   2529  CB  TRP A 163      10.208  -9.169  19.417  1.00 19.91           C  
ATOM   2530  CG  TRP A 163      10.955  -9.994  18.409  1.00 22.11           C  
ATOM   2531  CD1 TRP A 163      12.267 -10.369  18.462  1.00 25.40           C  
ATOM   2532  NE1 TRP A 163      12.596 -11.107  17.357  1.00 27.74           N  
ATOM   2533  CE2 TRP A 163      11.497 -11.225  16.550  1.00 25.58           C  
ATOM   2534  CD2 TRP A 163      10.436 -10.542  17.181  1.00 20.89           C  
ATOM   2535  CE3 TRP A 163       9.187 -10.515  16.551  1.00 23.37           C  
ATOM   2536  CZ3 TRP A 163       9.030 -11.158  15.342  1.00 31.30           C  
ATOM   2537  CZ2 TRP A 163      11.338 -11.877  15.325  1.00 26.15           C  
ATOM   2538  CH2 TRP A 163      10.093 -11.831  14.741  1.00 27.09           C  
ATOM   2539  HN  TRP A 163      11.571  -7.044  18.752  1.00  0.00           H  
ATOM   2540  HA  TRP A 163       9.067  -8.174  17.870  1.00  0.00           H  
ATOM   2541 1HB  TRP A 163      10.865  -8.898  20.246  1.00  0.00           H  
ATOM   2542 2HB  TRP A 163       9.424  -9.801  19.839  1.00  0.00           H  
ATOM   2543  HD1 TRP A 163      12.934 -10.106  19.272  1.00  0.00           H  
ATOM   2544  HE1 TRP A 163      13.506 -11.522  17.233  1.00  0.00           H  
ATOM   2545  HE3 TRP A 163       8.343 -10.027  17.015  1.00  0.00           H  
ATOM   2546  HZ3 TRP A 163       8.060 -11.155  14.864  1.00  0.00           H  
ATOM   2547  HZ2 TRP A 163      12.153 -12.410  14.862  1.00  0.00           H  
ATOM   2548  HH2 TRP A 163       9.928 -12.337  13.801  1.00  0.00           H  
ATOM   2549  N   PHE A 164       8.917  -6.413  20.634  1.00 16.06           N  
ATOM   2550  CA  PHE A 164       7.975  -5.668  21.498  1.00 15.13           C  
ATOM   2551  C   PHE A 164       7.075  -4.806  20.606  1.00 14.89           C  
ATOM   2552  O   PHE A 164       5.856  -4.730  20.853  1.00 16.35           O  
ATOM   2553  CB  PHE A 164       8.728  -4.840  22.536  1.00 14.37           C  
ATOM   2554  CG  PHE A 164       9.347  -5.631  23.659  1.00 15.54           C  
ATOM   2555  CD1 PHE A 164       9.168  -7.003  23.754  1.00 19.07           C  
ATOM   2556  CE1 PHE A 164       9.729  -7.720  24.800  1.00 18.45           C  
ATOM   2557  CZ  PHE A 164      10.475  -7.077  25.761  1.00 19.25           C  
ATOM   2558  CD2 PHE A 164      10.092  -4.998  24.641  1.00 17.63           C  
ATOM   2559  CE2 PHE A 164      10.641  -5.716  25.690  1.00 17.59           C  
ATOM   2560  HN  PHE A 164       9.915  -6.268  20.768  1.00  0.00           H  
ATOM   2561  HA  PHE A 164       7.281  -6.355  21.983  1.00  0.00           H  
ATOM   2562 1HB  PHE A 164       9.493  -4.225  22.066  1.00  0.00           H  
ATOM   2563 2HB  PHE A 164       8.028  -4.140  22.996  1.00  0.00           H  
ATOM   2564  HD1 PHE A 164       8.615  -7.577  23.030  1.00  0.00           H  
ATOM   2565  HE1 PHE A 164       9.588  -8.790  24.856  1.00  0.00           H  
ATOM   2566  HZ  PHE A 164      10.914  -7.638  26.573  1.00  0.00           H  
ATOM   2567  HD2 PHE A 164      10.238  -3.929  24.596  1.00  0.00           H  
ATOM   2568  HE2 PHE A 164      11.217  -5.207  26.449  1.00  0.00           H  
ATOM   2569  N   GLY A 165       7.654  -4.166  19.589  1.00 14.95           N  
ATOM   2570  CA  GLY A 165       6.889  -3.378  18.607  1.00 16.22           C  
ATOM   2571  C   GLY A 165       5.882  -4.231  17.862  1.00 16.57           C  
ATOM   2572  O   GLY A 165       4.772  -3.742  17.590  1.00 16.91           O  
ATOM   2573  HN  GLY A 165       8.666  -4.230  19.496  1.00  0.00           H  
ATOM   2574 1HA  GLY A 165       7.571  -2.913  17.896  1.00  0.00           H  
ATOM   2575 2HA  GLY A 165       6.361  -2.582  19.125  1.00  0.00           H  
ATOM   2576  N   CYS A 166       6.220  -5.481  17.551  1.00 16.18           N  
ATOM   2577  CA  CYS A 166       5.288  -6.408  16.850  1.00 17.20           C  
ATOM   2578  C   CYS A 166       4.124  -6.779  17.784  1.00 17.56           C  
ATOM   2579  O   CYS A 166       2.964  -6.885  17.315  1.00 17.20           O  
ATOM   2580  CB  CYS A 166       5.993  -7.671  16.369  1.00 19.30           C  
ATOM   2581  SG  CYS A 166       7.194  -7.364  15.047  1.00 18.95           S  
ATOM   2582  HN  CYS A 166       7.164  -5.792  17.758  1.00  0.00           H  
ATOM   2583  HA  CYS A 166       4.858  -5.891  15.989  1.00  0.00           H  
ATOM   2584 1HB  CYS A 166       6.488  -8.182  17.194  1.00  0.00           H  
ATOM   2585 2HB  CYS A 166       5.253  -8.373  15.980  1.00  0.00           H  
ATOM   2586  HG1 CYS A 166       7.650  -8.617  14.971  1.00  0.00           H  
ATOM   2587  N   ILE A 167       4.411  -6.978  19.069  1.00 17.04           N  
ATOM   2588  CA  ILE A 167       3.368  -7.330  20.077  1.00 18.18           C  
ATOM   2589  C   ILE A 167       2.383  -6.159  20.179  1.00 16.86           C  
ATOM   2590  O   ILE A 167       1.167  -6.377  20.067  1.00 17.31           O  
ATOM   2591  CB  ILE A 167       4.002  -7.685  21.434  1.00 21.00           C  
ATOM   2592  CG2 ILE A 167       2.931  -7.747  22.511  1.00 20.58           C  
ATOM   2593  CG1 ILE A 167       4.810  -8.983  21.350  1.00 21.81           C  
ATOM   2594  CD1 ILE A 167       5.703  -9.225  22.543  1.00 24.60           C  
ATOM   2595  HN  ILE A 167       5.377  -6.899  19.369  1.00  0.00           H  
ATOM   2596  HA  ILE A 167       2.804  -8.190  19.707  1.00  0.00           H  
ATOM   2597  HB  ILE A 167       4.684  -6.880  21.710  1.00  0.00           H  
ATOM   2598 1HG2 ILE A 167       3.332  -8.100  23.460  1.00  0.00           H  
ATOM   2599 2HG2 ILE A 167       2.490  -6.775  22.737  1.00  0.00           H  
ATOM   2600 3HG2 ILE A 167       2.120  -8.423  22.235  1.00  0.00           H  
ATOM   2601 1HG1 ILE A 167       4.137  -9.832  21.215  1.00  0.00           H  
ATOM   2602 2HG1 ILE A 167       5.441  -8.971  20.462  1.00  0.00           H  
ATOM   2603  HD1 ILE A 167       6.340 -10.094  22.376  1.00  0.00           H  
ATOM   2604  HD2 ILE A 167       6.354  -8.374  22.735  1.00  0.00           H  
ATOM   2605  HD3 ILE A 167       5.132  -9.421  23.450  1.00  0.00           H  
ATOM   2606  N   ALA A 168       2.885  -4.941  20.379  1.00 17.57           N  
ATOM   2607  CA  ALA A 168       2.033  -3.742  20.459  1.00 18.34           C  
ATOM   2608  C   ALA A 168       1.301  -3.594  19.116  1.00 17.49           C  
ATOM   2609  O   ALA A 168       0.070  -3.323  19.113  1.00 17.09           O  
ATOM   2610  CB  ALA A 168       2.878  -2.542  20.784  1.00 17.26           C  
ATOM   2611  HN  ALA A 168       3.892  -4.850  20.477  1.00  0.00           H  
ATOM   2612  HA  ALA A 168       1.283  -3.890  21.240  1.00  0.00           H  
ATOM   2613 1HB  ALA A 168       3.363  -2.654  21.753  1.00  0.00           H  
ATOM   2614 2HB  ALA A 168       3.655  -2.381  20.036  1.00  0.00           H  
ATOM   2615 3HB  ALA A 168       2.270  -1.638  20.823  1.00  0.00           H  
ATOM   2616  N   GLY A 169       2.038  -3.750  18.011  1.00 16.70           N  
ATOM   2617  CA  GLY A 169       1.561  -3.387  16.665  1.00 18.29           C  
ATOM   2618  C   GLY A 169       0.400  -4.251  16.217  1.00 16.17           C  
ATOM   2619  O   GLY A 169      -0.434  -3.768  15.439  1.00 17.48           O  
ATOM   2620  HN  GLY A 169       3.029  -3.955  18.107  1.00  0.00           H  
ATOM   2621 1HA  GLY A 169       2.379  -3.506  15.955  1.00  0.00           H  
ATOM   2622 2HA  GLY A 169       1.248  -2.342  16.654  1.00  0.00           H  
ATOM   2623  N   ILE A 170       0.360  -5.517  16.649  1.00 16.17           N  
ATOM   2624  CA  ILE A 170      -0.656  -6.475  16.132  1.00 15.86           C  
ATOM   2625  C   ILE A 170      -1.995  -6.235  16.845  1.00 15.08           C  
ATOM   2626  O   ILE A 170      -3.037  -6.650  16.310  1.00 16.97           O  
ATOM   2627  CB  ILE A 170      -0.167  -7.925  16.256  1.00 16.29           C  
ATOM   2628  CG2 ILE A 170      -0.193  -8.398  17.700  1.00 18.34           C  
ATOM   2629  CG1 ILE A 170      -0.952  -8.854  15.326  1.00 19.33           C  
ATOM   2630  CD1 ILE A 170      -0.830  -8.518  13.862  1.00 21.02           C  
ATOM   2631  HN  ILE A 170       1.099  -5.868  17.250  1.00  0.00           H  
ATOM   2632  HA  ILE A 170      -0.810  -6.224  15.084  1.00  0.00           H  
ATOM   2633  HB  ILE A 170       0.874  -7.953  15.928  1.00  0.00           H  
ATOM   2634 1HG2 ILE A 170       0.253  -9.389  17.787  1.00  0.00           H  
ATOM   2635 2HG2 ILE A 170       0.393  -7.744  18.331  1.00  0.00           H  
ATOM   2636 3HG2 ILE A 170      -1.197  -8.468  18.119  1.00  0.00           H  
ATOM   2637 1HG1 ILE A 170      -0.582  -9.870  15.468  1.00  0.00           H  
ATOM   2638 2HG1 ILE A 170      -2.005  -8.896  15.606  1.00  0.00           H  
ATOM   2639  HD1 ILE A 170      -1.229  -9.332  13.256  1.00  0.00           H  
ATOM   2640  HD2 ILE A 170      -1.398  -7.631  13.589  1.00  0.00           H  
ATOM   2641  HD3 ILE A 170       0.208  -8.368  13.564  1.00  0.00           H  
ATOM   2642  N   VAL A 171      -1.991  -5.547  17.987  1.00 14.77           N  
ATOM   2643  CA  VAL A 171      -3.197  -5.451  18.860  1.00 15.06           C  
ATOM   2644  C   VAL A 171      -4.357  -4.813  18.097  1.00 15.10           C  
ATOM   2645  O   VAL A 171      -5.461  -5.351  18.122  1.00 16.09           O  
ATOM   2646  CB  VAL A 171      -2.885  -4.743  20.191  1.00 16.46           C  
ATOM   2647  CG1 VAL A 171      -4.145  -4.328  20.931  1.00 18.36           C  
ATOM   2648  CG2 VAL A 171      -2.037  -5.642  21.079  1.00 17.34           C  
ATOM   2649  HN  VAL A 171      -1.112  -5.185  18.337  1.00  0.00           H  
ATOM   2650  HA  VAL A 171      -3.518  -6.472  19.080  1.00  0.00           H  
ATOM   2651  HB  VAL A 171      -2.303  -3.841  20.020  1.00  0.00           H  
ATOM   2652 1HG1 VAL A 171      -3.908  -3.953  21.927  1.00  0.00           H  
ATOM   2653 2HG1 VAL A 171      -4.683  -3.522  20.430  1.00  0.00           H  
ATOM   2654 3HG1 VAL A 171      -4.837  -5.163  21.057  1.00  0.00           H  
ATOM   2655 1HG2 VAL A 171      -1.703  -5.119  21.975  1.00  0.00           H  
ATOM   2656 2HG2 VAL A 171      -2.585  -6.530  21.395  1.00  0.00           H  
ATOM   2657 3HG2 VAL A 171      -1.149  -5.983  20.556  1.00  0.00           H  
ATOM   2658  N   PRO A 172      -4.196  -3.650  17.418  1.00 16.14           N  
ATOM   2659  CA  PRO A 172      -5.327  -3.044  16.717  1.00 15.33           C  
ATOM   2660  C   PRO A 172      -5.918  -3.977  15.655  1.00 13.75           C  
ATOM   2661  O   PRO A 172      -7.112  -3.957  15.443  1.00 17.04           O  
ATOM   2662  CD  PRO A 172      -2.983  -2.818  17.345  1.00 17.00           C  
ATOM   2663  CB  PRO A 172      -4.745  -1.786  16.064  1.00 18.34           C  
ATOM   2664  CG  PRO A 172      -3.527  -1.467  16.917  1.00 17.90           C  
ATOM   2665 1HD  PRO A 172      -2.394  -2.748  18.253  1.00  0.00           H  
ATOM   2666 2HD  PRO A 172      -2.369  -3.221  16.556  1.00  0.00           H  
ATOM   2667  HA  PRO A 172      -6.100  -2.779  17.442  1.00  0.00           H  
ATOM   2668 1HB  PRO A 172      -5.470  -0.971  16.031  1.00  0.00           H  
ATOM   2669 2HB  PRO A 172      -4.427  -1.980  15.036  1.00  0.00           H  
ATOM   2670 1HG  PRO A 172      -3.843  -0.898  17.793  1.00  0.00           H  
ATOM   2671 2HG  PRO A 172      -2.788  -0.864  16.386  1.00  0.00           H  
ATOM   2672  N   TRP A 173      -5.051  -4.747  14.997  1.00 16.25           N  
ATOM   2673  CA  TRP A 173      -5.426  -5.634  13.867  1.00 15.88           C  
ATOM   2674  C   TRP A 173      -6.230  -6.825  14.409  1.00 17.76           C  
ATOM   2675  O   TRP A 173      -7.200  -7.243  13.751  1.00 16.70           O  
ATOM   2676  CB  TRP A 173      -4.164  -6.023  13.084  1.00 15.83           C  
ATOM   2677  CG  TRP A 173      -3.550  -4.802  12.467  1.00 14.85           C  
ATOM   2678  CD1 TRP A 173      -2.597  -4.002  13.027  1.00 16.47           C  
ATOM   2679  NE1 TRP A 173      -2.353  -2.921  12.227  1.00 17.29           N  
ATOM   2680  CE2 TRP A 173      -3.155  -2.990  11.121  1.00 17.63           C  
ATOM   2681  CD2 TRP A 173      -3.956  -4.145  11.253  1.00 15.99           C  
ATOM   2682  CE3 TRP A 173      -4.856  -4.458  10.230  1.00 16.87           C  
ATOM   2683  CZ3 TRP A 173      -4.972  -3.593   9.163  1.00 17.28           C  
ATOM   2684  CZ2 TRP A 173      -3.260  -2.127  10.032  1.00 18.79           C  
ATOM   2685  CH2 TRP A 173      -4.187  -2.450   9.066  1.00 17.92           C  
ATOM   2686  HN  TRP A 173      -4.089  -4.734  15.300  1.00  0.00           H  
ATOM   2687  HA  TRP A 173      -6.093  -5.081  13.202  1.00  0.00           H  
ATOM   2688 1HB  TRP A 173      -3.445  -6.515  13.736  1.00  0.00           H  
ATOM   2689 2HB  TRP A 173      -4.408  -6.735  12.294  1.00  0.00           H  
ATOM   2690  HD1 TRP A 173      -2.164  -4.200  13.988  1.00  0.00           H  
ATOM   2691  HE1 TRP A 173      -1.772  -2.147  12.563  1.00  0.00           H  
ATOM   2692  HE3 TRP A 173      -5.463  -5.350  10.285  1.00  0.00           H  
ATOM   2693  HZ3 TRP A 173      -5.693  -3.807   8.389  1.00  0.00           H  
ATOM   2694  HZ2 TRP A 173      -2.662  -1.233   9.960  1.00  0.00           H  
ATOM   2695  HH2 TRP A 173      -4.322  -1.797   8.221  1.00  0.00           H  
ATOM   2696  N   ILE A 174      -5.882  -7.332  15.591  1.00 18.22           N  
ATOM   2697  CA  ILE A 174      -6.731  -8.342  16.279  1.00 18.36           C  
ATOM   2698  C   ILE A 174      -8.103  -7.703  16.531  1.00 17.81           C  
ATOM   2699  O   ILE A 174      -9.123  -8.359  16.299  1.00 18.79           O  
ATOM   2700  CB  ILE A 174      -6.055  -8.857  17.565  1.00 17.50           C  
ATOM   2701  CG2 ILE A 174      -7.019  -9.741  18.354  1.00 19.15           C  
ATOM   2702  CG1 ILE A 174      -4.737  -9.563  17.241  1.00 19.07           C  
ATOM   2703  CD1 ILE A 174      -3.903  -9.931  18.451  1.00 22.31           C  
ATOM   2704  HN  ILE A 174      -5.073  -6.952  16.070  1.00  0.00           H  
ATOM   2705  HA  ILE A 174      -6.888  -9.181  15.597  1.00  0.00           H  
ATOM   2706  HB  ILE A 174      -5.828  -7.993  18.192  1.00  0.00           H  
ATOM   2707 1HG2 ILE A 174      -6.552 -10.158  19.244  1.00  0.00           H  
ATOM   2708 2HG2 ILE A 174      -7.890  -9.195  18.718  1.00  0.00           H  
ATOM   2709 3HG2 ILE A 174      -7.383 -10.575  17.753  1.00  0.00           H  
ATOM   2710 1HG1 ILE A 174      -4.937 -10.460  16.653  1.00  0.00           H  
ATOM   2711 2HG1 ILE A 174      -4.125  -8.931  16.601  1.00  0.00           H  
ATOM   2712  HD1 ILE A 174      -2.939 -10.335  18.143  1.00  0.00           H  
ATOM   2713  HD2 ILE A 174      -3.708  -9.060  19.077  1.00  0.00           H  
ATOM   2714  HD3 ILE A 174      -4.385 -10.689  19.067  1.00  0.00           H  
ATOM   2715  N   GLY A 175      -8.125  -6.440  16.956  1.00 18.56           N  
ATOM   2716  CA  GLY A 175      -9.386  -5.702  17.171  1.00 19.11           C  
ATOM   2717  C   GLY A 175     -10.217  -5.645  15.896  1.00 18.02           C  
ATOM   2718  O   GLY A 175     -11.434  -5.921  15.973  1.00 18.92           O  
ATOM   2719  HN  GLY A 175      -7.245  -5.967  17.130  1.00  0.00           H  
ATOM   2720 1HA  GLY A 175      -9.166  -4.685  17.496  1.00  0.00           H  
ATOM   2721 2HA  GLY A 175      -9.967  -6.179  17.961  1.00  0.00           H  
ATOM   2722  N   LEU A 176      -9.600  -5.292  14.760  1.00 18.14           N  
ATOM   2723  CA  LEU A 176     -10.295  -5.181  13.449  1.00 19.44           C  
ATOM   2724  C   LEU A 176     -10.887  -6.549  13.113  1.00 17.55           C  
ATOM   2725  O   LEU A 176     -12.059  -6.610  12.729  1.00 19.96           O  
ATOM   2726  CB  LEU A 176      -9.325  -4.726  12.351  1.00 18.43           C  
ATOM   2727  CG  LEU A 176      -8.693  -3.351  12.550  1.00 20.58           C  
ATOM   2728  CD1 LEU A 176      -7.833  -2.980  11.355  1.00 23.82           C  
ATOM   2729  CD2 LEU A 176      -9.746  -2.283  12.786  1.00 23.55           C  
ATOM   2730  HN  LEU A 176      -8.629  -5.005  14.826  1.00  0.00           H  
ATOM   2731  HA  LEU A 176     -11.133  -4.488  13.545  1.00  0.00           H  
ATOM   2732 1HB  LEU A 176      -8.536  -5.470  12.229  1.00  0.00           H  
ATOM   2733 2HB  LEU A 176      -9.870  -4.730  11.404  1.00  0.00           H  
ATOM   2734  HG  LEU A 176      -8.043  -3.364  13.412  1.00  0.00           H  
ATOM   2735 1HD1 LEU A 176      -7.358  -2.008  11.482  1.00  0.00           H  
ATOM   2736 2HD1 LEU A 176      -7.046  -3.714  11.234  1.00  0.00           H  
ATOM   2737 3HD1 LEU A 176      -8.410  -2.960  10.431  1.00  0.00           H  
ATOM   2738 1HD2 LEU A 176      -9.261  -1.309  12.865  1.00  0.00           H  
ATOM   2739 2HD2 LEU A 176     -10.472  -2.225  11.976  1.00  0.00           H  
ATOM   2740 3HD2 LEU A 176     -10.281  -2.437  13.721  1.00  0.00           H  
ATOM   2741  N   LEU A 177     -10.087  -7.601  13.271  1.00 20.20           N  
ATOM   2742  CA  LEU A 177     -10.508  -8.984  12.926  1.00 19.61           C  
ATOM   2743  C   LEU A 177     -11.732  -9.366  13.771  1.00 22.92           C  
ATOM   2744  O   LEU A 177     -12.700  -9.921  13.210  1.00 21.89           O  
ATOM   2745  CB  LEU A 177      -9.346  -9.946  13.161  1.00 22.33           C  
ATOM   2746  CG  LEU A 177      -9.628 -11.395  12.776  1.00 26.83           C  
ATOM   2747  CD1 LEU A 177     -10.078 -11.492  11.321  1.00 30.15           C  
ATOM   2748  CD2 LEU A 177      -8.404 -12.257  13.019  1.00 30.59           C  
ATOM   2749  HN  LEU A 177      -9.144  -7.444  13.615  1.00  0.00           H  
ATOM   2750  HA  LEU A 177     -10.770  -8.982  11.872  1.00  0.00           H  
ATOM   2751 1HB  LEU A 177      -8.479  -9.587  12.605  1.00  0.00           H  
ATOM   2752 2HB  LEU A 177      -9.056  -9.911  14.212  1.00  0.00           H  
ATOM   2753  HG  LEU A 177     -10.430 -11.787  13.405  1.00  0.00           H  
ATOM   2754 1HD1 LEU A 177     -10.150 -12.532  11.001  1.00  0.00           H  
ATOM   2755 2HD1 LEU A 177     -11.073 -11.070  11.171  1.00  0.00           H  
ATOM   2756 3HD1 LEU A 177      -9.390 -10.987  10.643  1.00  0.00           H  
ATOM   2757 1HD2 LEU A 177      -8.609 -13.303  12.788  1.00  0.00           H  
ATOM   2758 2HD2 LEU A 177      -7.559 -11.940  12.406  1.00  0.00           H  
ATOM   2759 3HD2 LEU A 177      -8.094 -12.213  14.064  1.00  0.00           H  
ATOM   2760  N   ILE A 178     -11.702  -9.080  15.072  1.00 19.19           N  
ATOM   2761  CA  ILE A 178     -12.865  -9.354  15.963  1.00 20.24           C  
ATOM   2762  C   ILE A 178     -14.098  -8.651  15.381  1.00 20.57           C  
ATOM   2763  O   ILE A 178     -15.164  -9.279  15.334  1.00 20.73           O  
ATOM   2764  CB  ILE A 178     -12.589  -8.942  17.416  1.00 19.07           C  
ATOM   2765  CG2 ILE A 178     -13.871  -8.976  18.226  1.00 22.02           C  
ATOM   2766  CG1 ILE A 178     -11.489  -9.799  18.052  1.00 21.02           C  
ATOM   2767  CD1 ILE A 178     -10.928  -9.231  19.351  1.00 21.57           C  
ATOM   2768  HN  ILE A 178     -10.877  -8.634  15.463  1.00  0.00           H  
ATOM   2769  HA  ILE A 178     -13.067 -10.427  15.926  1.00  0.00           H  
ATOM   2770  HB  ILE A 178     -12.244  -7.907  17.406  1.00  0.00           H  
ATOM   2771 1HG2 ILE A 178     -13.690  -8.792  19.283  1.00  0.00           H  
ATOM   2772 2HG2 ILE A 178     -14.587  -8.209  17.927  1.00  0.00           H  
ATOM   2773 3HG2 ILE A 178     -14.371  -9.942  18.149  1.00  0.00           H  
ATOM   2774 1HG1 ILE A 178     -11.874 -10.804  18.232  1.00  0.00           H  
ATOM   2775 2HG1 ILE A 178     -10.665  -9.940  17.356  1.00  0.00           H  
ATOM   2776  HD1 ILE A 178     -10.117  -9.857  19.723  1.00  0.00           H  
ATOM   2777  HD2 ILE A 178     -10.525  -8.230  19.198  1.00  0.00           H  
ATOM   2778  HD3 ILE A 178     -11.679  -9.177  20.139  1.00  0.00           H  
ATOM   2779  N   TYR A 179     -13.975  -7.393  14.952  1.00 18.21           N  
ATOM   2780  CA  TYR A 179     -15.151  -6.593  14.528  1.00 18.70           C  
ATOM   2781  C   TYR A 179     -15.689  -7.116  13.191  1.00 20.01           C  
ATOM   2782  O   TYR A 179     -16.909  -7.098  13.014  1.00 25.04           O  
ATOM   2783  CB  TYR A 179     -14.858  -5.092  14.568  1.00 19.49           C  
ATOM   2784  CG  TYR A 179     -15.531  -4.445  15.747  1.00 18.42           C  
ATOM   2785  CD1 TYR A 179     -16.623  -3.606  15.582  1.00 19.98           C  
ATOM   2786  CE1 TYR A 179     -17.273  -3.048  16.669  1.00 18.91           C  
ATOM   2787  CZ  TYR A 179     -16.867  -3.367  17.956  1.00 19.45           C  
ATOM   2788  OH  TYR A 179     -17.519  -2.857  19.044  1.00 19.26           O  
ATOM   2789  CD2 TYR A 179     -15.144  -4.763  17.038  1.00 19.20           C  
ATOM   2790  CE2 TYR A 179     -15.786  -4.213  18.139  1.00 20.14           C  
ATOM   2791  HN  TYR A 179     -13.065  -6.949  14.996  1.00  0.00           H  
ATOM   2792  HA  TYR A 179     -15.960  -6.802  15.234  1.00  0.00           H  
ATOM   2793 1HB  TYR A 179     -13.787  -4.889  14.597  1.00  0.00           H  
ATOM   2794 2HB  TYR A 179     -15.223  -4.613  13.656  1.00  0.00           H  
ATOM   2795  HD1 TYR A 179     -16.972  -3.364  14.589  1.00  0.00           H  
ATOM   2796  HE1 TYR A 179     -18.111  -2.383  16.510  1.00  0.00           H  
ATOM   2797  HH  TYR A 179     -17.286  -3.263  19.863  1.00  0.00           H  
ATOM   2798  HD2 TYR A 179     -14.316  -5.440  17.192  1.00  0.00           H  
ATOM   2799  HE2 TYR A 179     -15.450  -4.475  19.131  1.00  0.00           H  
ATOM   2800  N   VAL A 180     -14.843  -7.583  12.273  1.00 22.71           N  
ATOM   2801  CA  VAL A 180     -15.350  -8.027  10.939  1.00 24.09           C  
ATOM   2802  C   VAL A 180     -15.928  -9.434  11.079  1.00 23.65           C  
ATOM   2803  O   VAL A 180     -16.900  -9.728  10.383  1.00 25.49           O  
ATOM   2804  CB  VAL A 180     -14.318  -7.913   9.806  1.00 28.18           C  
ATOM   2805  CG1 VAL A 180     -13.948  -6.458   9.561  1.00 26.93           C  
ATOM   2806  CG2 VAL A 180     -13.085  -8.758  10.060  1.00 31.02           C  
ATOM   2807  HN  VAL A 180     -13.846  -7.529  12.442  1.00  0.00           H  
ATOM   2808  HA  VAL A 180     -16.196  -7.394  10.654  1.00  0.00           H  
ATOM   2809  HB  VAL A 180     -14.800  -8.283   8.896  1.00  0.00           H  
ATOM   2810 1HG1 VAL A 180     -13.325  -6.365   8.675  1.00  0.00           H  
ATOM   2811 2HG1 VAL A 180     -14.839  -5.851   9.384  1.00  0.00           H  
ATOM   2812 3HG1 VAL A 180     -13.417  -6.019  10.406  1.00  0.00           H  
ATOM   2813 1HG2 VAL A 180     -12.367  -8.658   9.247  1.00  0.00           H  
ATOM   2814 2HG2 VAL A 180     -12.601  -8.437  10.974  1.00  0.00           H  
ATOM   2815 3HG2 VAL A 180     -13.319  -9.819  10.153  1.00  0.00           H  
ATOM   2816  N   ILE A 181     -15.387 -10.261  11.972  1.00 21.44           N  
ATOM   2817  CA  ILE A 181     -16.009 -11.576  12.310  1.00 21.78           C  
ATOM   2818  C   ILE A 181     -17.332 -11.356  13.062  1.00 22.93           C  
ATOM   2819  O   ILE A 181     -18.285 -12.118  12.807  1.00 24.61           O  
ATOM   2820  CB  ILE A 181     -15.036 -12.457  13.111  1.00 25.98           C  
ATOM   2821  CG2 ILE A 181     -15.747 -13.686  13.658  1.00 31.13           C  
ATOM   2822  CG1 ILE A 181     -13.815 -12.838  12.274  1.00 27.04           C  
ATOM   2823  CD1 ILE A 181     -12.787 -13.625  13.040  1.00 26.09           C  
ATOM   2824  HN  ILE A 181     -14.579  -9.950  12.498  1.00  0.00           H  
ATOM   2825  HA  ILE A 181     -16.267 -12.084  11.377  1.00  0.00           H  
ATOM   2826  HB  ILE A 181     -14.691 -11.872  13.966  1.00  0.00           H  
ATOM   2827 1HG2 ILE A 181     -15.078 -14.344  14.207  1.00  0.00           H  
ATOM   2828 2HG2 ILE A 181     -16.542 -13.456  14.368  1.00  0.00           H  
ATOM   2829 3HG2 ILE A 181     -16.199 -14.270  12.854  1.00  0.00           H  
ATOM   2830 1HG1 ILE A 181     -14.134 -13.407  11.399  1.00  0.00           H  
ATOM   2831 2HG1 ILE A 181     -13.343 -11.942  11.874  1.00  0.00           H  
ATOM   2832  HD1 ILE A 181     -11.874 -13.726  12.454  1.00  0.00           H  
ATOM   2833  HD2 ILE A 181     -12.524 -13.125  13.973  1.00  0.00           H  
ATOM   2834  HD3 ILE A 181     -13.125 -14.634  13.270  1.00  0.00           H  
ATOM   2835  N   ALA A 182     -17.362 -10.397  13.993  1.00 20.08           N  
ATOM   2836  CA  ALA A 182     -18.558  -9.957  14.749  1.00 18.21           C  
ATOM   2837  C   ALA A 182     -19.121 -11.123  15.557  1.00 20.66           C  
ATOM   2838  O   ALA A 182     -20.297 -11.459  15.452  1.00 21.15           O  
ATOM   2839  CB  ALA A 182     -19.585  -9.387  13.805  1.00 23.63           C  
ATOM   2840  HN  ALA A 182     -16.504  -9.886  14.168  1.00  0.00           H  
ATOM   2841  HA  ALA A 182     -18.257  -9.168  15.437  1.00  0.00           H  
ATOM   2842 1HB  ALA A 182     -19.163  -8.603  13.176  1.00  0.00           H  
ATOM   2843 2HB  ALA A 182     -20.004 -10.137  13.131  1.00  0.00           H  
ATOM   2844 3HB  ALA A 182     -20.417  -8.951  14.354  1.00  0.00           H  
ATOM   2845  N   PRO A 183     -18.311 -11.735  16.444  1.00 19.48           N  
ATOM   2846  CA  PRO A 183     -18.801 -12.804  17.310  1.00 21.35           C  
ATOM   2847  C   PRO A 183     -19.979 -12.319  18.168  1.00 24.76           C  
ATOM   2848  O   PRO A 183     -19.966 -11.176  18.659  1.00 22.66           O  
ATOM   2849  CD  PRO A 183     -16.918 -11.362  16.735  1.00 22.12           C  
ATOM   2850  CB  PRO A 183     -17.574 -13.164  18.158  1.00 23.18           C  
ATOM   2851  CG  PRO A 183     -16.727 -11.920  18.126  1.00 20.58           C  
ATOM   2852 1HD  PRO A 183     -16.228 -11.799  16.014  1.00  0.00           H  
ATOM   2853 2HD  PRO A 183     -16.788 -10.283  16.770  1.00  0.00           H  
ATOM   2854  HA  PRO A 183     -19.115 -13.649  16.694  1.00  0.00           H  
ATOM   2855 1HB  PRO A 183     -17.043 -13.993  17.689  1.00  0.00           H  
ATOM   2856 2HB  PRO A 183     -17.832 -13.469  19.173  1.00  0.00           H  
ATOM   2857 1HG  PRO A 183     -15.680 -12.111  18.360  1.00  0.00           H  
ATOM   2858 2HG  PRO A 183     -17.106 -11.204  18.859  1.00  0.00           H  
ATOM   2859  N   GLY A 184     -20.978 -13.184  18.331  1.00 27.69           N  
ATOM   2860  CA  GLY A 184     -22.158 -12.907  19.170  1.00 28.48           C  
ATOM   2861  C   GLY A 184     -23.197 -12.044  18.473  1.00 25.48           C  
ATOM   2862  O   GLY A 184     -24.259 -11.801  19.092  1.00 26.42           O  
ATOM   2863  HN  GLY A 184     -20.920 -14.099  17.885  1.00  0.00           H  
ATOM   2864 1HA  GLY A 184     -21.860 -12.412  20.095  1.00  0.00           H  
ATOM   2865 2HA  GLY A 184     -22.627 -13.850  19.446  1.00  0.00           H  
ATOM   2866  N   SER A 185     -22.935 -11.589  17.244  1.00 25.24           N  
ATOM   2867  CA  SER A 185     -23.900 -10.786  16.454  1.00 28.94           C  
ATOM   2868  C   SER A 185     -25.192 -11.600  16.306  1.00 36.55           C  
ATOM   2869  O   SER A 185     -25.107 -12.828  16.128  1.00 34.57           O  
ATOM   2870  CB  SER A 185     -23.325 -10.368  15.130  1.00 30.03           C  
ATOM   2871  OG  SER A 185     -23.105 -11.497  14.301  1.00 37.70           O  
ATOM   2872  HN  SER A 185     -22.085 -11.862  16.764  1.00  0.00           H  
ATOM   2873  HA  SER A 185     -24.114  -9.896  17.043  1.00  0.00           H  
ATOM   2874 1HB  SER A 185     -23.994  -9.677  14.615  1.00  0.00           H  
ATOM   2875 2HB  SER A 185     -22.384  -9.840  15.278  1.00  0.00           H  
ATOM   2876  HG1 SER A 185     -23.886 -11.653  13.773  1.00  0.00           H  
ATOM   2877  N   THR A 186     -26.348 -10.954  16.446  1.00 38.08           N  
ATOM   2878  CA  THR A 186     -27.679 -11.612  16.363  1.00 41.21           C  
ATOM   2879  C   THR A 186     -27.930 -12.070  14.923  1.00 42.16           C  
ATOM   2880  O   THR A 186     -28.489 -13.167  14.752  1.00 52.82           O  
ATOM   2881  CB  THR A 186     -28.780 -10.691  16.898  1.00 40.58           C  
ATOM   2882  OG1 THR A 186     -28.581  -9.373  16.383  1.00 46.30           O  
ATOM   2883  CG2 THR A 186     -28.790 -10.641  18.408  1.00 42.33           C  
ATOM   2884  HN  THR A 186     -26.344  -9.961  16.631  1.00  0.00           H  
ATOM   2885  HA  THR A 186     -27.646 -12.524  16.965  1.00  0.00           H  
ATOM   2886  HB  THR A 186     -29.749 -11.064  16.552  1.00  0.00           H  
ATOM   2887  HG1 THR A 186     -29.406  -8.893  16.480  1.00  0.00           H  
ATOM   2888 1HG2 THR A 186     -29.578  -9.990  18.788  1.00  0.00           H  
ATOM   2889 2HG2 THR A 186     -28.956 -11.634  18.829  1.00  0.00           H  
ATOM   2890 3HG2 THR A 186     -27.838 -10.281  18.803  1.00  0.00           H  
ATOM   2891  N   SER A 187     -27.512 -11.261  13.946  1.00 40.38           N  
ATOM   2892  CA  SER A 187     -27.602 -11.540  12.489  1.00 44.33           C  
ATOM   2893  C   SER A 187     -26.201 -11.440  11.889  1.00 41.36           C  
ATOM   2894  O   SER A 187     -25.325 -10.828  12.534  1.00 41.84           O  
ATOM   2895  CB  SER A 187     -28.546 -10.587  11.803  1.00 46.94           C  
ATOM   2896  OG  SER A 187     -29.503 -10.076  12.715  1.00 75.22           O  
ATOM   2897  HN  SER A 187     -26.967 -10.452  14.199  1.00  0.00           H  
ATOM   2898  HA  SER A 187     -27.960 -12.562  12.349  1.00  0.00           H  
ATOM   2899 1HB  SER A 187     -28.012  -9.735  11.373  1.00  0.00           H  
ATOM   2900 2HB  SER A 187     -29.051 -11.082  10.973  1.00  0.00           H  
ATOM   2901  HG1 SER A 187     -29.059  -9.518  13.356  1.00  0.00           H  
ATOM   2902  N   ASP A 188     -25.986 -12.013  10.708  1.00 39.58           N  
ATOM   2903  CA  ASP A 188     -24.690 -11.857  10.005  1.00 48.45           C  
ATOM   2904  C   ASP A 188     -24.522 -10.377   9.659  1.00 46.53           C  
ATOM   2905  O   ASP A 188     -25.518  -9.727   9.290  1.00 62.31           O  
ATOM   2906  CB  ASP A 188     -24.554 -12.774   8.791  1.00 55.28           C  
ATOM   2907  CG  ASP A 188     -23.116 -12.854   8.310  1.00 72.77           C  
ATOM   2908  OD1 ASP A 188     -22.707 -11.955   7.545  1.00 78.47           O  
ATOM   2909  OD2 ASP A 188     -22.404 -13.791   8.737  1.00 70.26           O1-
ATOM   2910  HN  ASP A 188     -26.738 -12.450  10.206  1.00  0.00           H  
ATOM   2911  HA  ASP A 188     -23.903 -12.137  10.713  1.00  0.00           H  
ATOM   2912 1HB  ASP A 188     -24.866 -13.787   9.038  1.00  0.00           H  
ATOM   2913 2HB  ASP A 188     -25.175 -12.430   7.965  1.00  0.00           H  
ATOM   2914  N   VAL A 189     -23.302  -9.868   9.819  1.00 46.67           N  
ATOM   2915  CA  VAL A 189     -22.930  -8.452   9.545  1.00 55.13           C  
ATOM   2916  C   VAL A 189     -22.441  -8.364   8.099  1.00 45.35           C  
ATOM   2917  O   VAL A 189     -21.473  -9.066   7.762  1.00 71.11           O  
ATOM   2918  CB  VAL A 189     -21.868  -7.967  10.549  1.00 55.42           C  
ATOM   2919  CG1 VAL A 189     -21.386  -6.559  10.239  1.00 52.14           C  
ATOM   2920  CG2 VAL A 189     -22.380  -8.062  11.977  1.00 43.88           C  
ATOM   2921  HN  VAL A 189     -22.540 -10.528   9.914  1.00  0.00           H  
ATOM   2922  HA  VAL A 189     -23.820  -7.831   9.656  1.00  0.00           H  
ATOM   2923  HB  VAL A 189     -21.266  -8.647  11.067  1.00  0.00           H  
ATOM   2924 1HG1 VAL A 189     -21.125  -6.020  11.146  1.00  0.00           H  
ATOM   2925 2HG1 VAL A 189     -20.495  -6.592   9.616  1.00  0.00           H  
ATOM   2926 3HG1 VAL A 189     -22.136  -5.958   9.727  1.00  0.00           H  
ATOM   2927 1HG2 VAL A 189     -21.666  -7.695  12.721  1.00  0.00           H  
ATOM   2928 2HG2 VAL A 189     -23.268  -7.440  12.086  1.00  0.00           H  
ATOM   2929 3HG2 VAL A 189     -22.694  -9.069  12.284  1.00  0.00           H  
ATOM   2930  N   ALA A 190     -23.108  -7.545   7.285  1.00 41.69           N  
ATOM   2931  CA  ALA A 190     -22.770  -7.289   5.867  1.00 46.47           C  
ATOM   2932  C   ALA A 190     -21.738  -6.157   5.782  1.00 44.46           C  
ATOM   2933  O   ALA A 190     -22.152  -4.987   5.693  1.00 57.62           O  
ATOM   2934  CB  ALA A 190     -24.029  -6.953   5.109  1.00 49.70           C  
ATOM   2935  HN  ALA A 190     -23.891  -7.052   7.679  1.00  0.00           H  
ATOM   2936  HA  ALA A 190     -22.337  -8.195   5.434  1.00  0.00           H  
ATOM   2937 1HB  ALA A 190     -24.731  -7.788   5.132  1.00  0.00           H  
ATOM   2938 2HB  ALA A 190     -24.535  -6.078   5.519  1.00  0.00           H  
ATOM   2939 3HB  ALA A 190     -23.807  -6.739   4.063  1.00  0.00           H  
ATOM   2940  N   VAL A 191     -20.446  -6.501   5.815  1.00 35.04           N  
ATOM   2941  CA  VAL A 191     -19.312  -5.535   5.705  1.00 29.35           C  
ATOM   2942  C   VAL A 191     -19.054  -5.247   4.230  1.00 29.02           C  
ATOM   2943  O   VAL A 191     -18.843  -6.171   3.444  1.00 27.11           O  
ATOM   2944  CB  VAL A 191     -18.039  -6.061   6.386  1.00 31.67           C  
ATOM   2945  CG1 VAL A 191     -16.883  -5.082   6.228  1.00 31.63           C  
ATOM   2946  CG2 VAL A 191     -18.276  -6.391   7.851  1.00 31.47           C  
ATOM   2947  HN  VAL A 191     -20.207  -7.481   5.886  1.00  0.00           H  
ATOM   2948  HA  VAL A 191     -19.607  -4.656   6.272  1.00  0.00           H  
ATOM   2949  HB  VAL A 191     -17.767  -6.996   5.911  1.00  0.00           H  
ATOM   2950 1HG1 VAL A 191     -16.024  -5.404   6.818  1.00  0.00           H  
ATOM   2951 2HG1 VAL A 191     -16.537  -5.028   5.198  1.00  0.00           H  
ATOM   2952 3HG1 VAL A 191     -17.148  -4.080   6.567  1.00  0.00           H  
ATOM   2953 1HG2 VAL A 191     -17.361  -6.726   8.341  1.00  0.00           H  
ATOM   2954 2HG2 VAL A 191     -18.653  -5.531   8.404  1.00  0.00           H  
ATOM   2955 3HG2 VAL A 191     -18.996  -7.201   7.971  1.00  0.00           H  
ATOM   2956  N   PRO A 192     -19.086  -3.959   3.820  1.00 26.61           N  
ATOM   2957  CA  PRO A 192     -18.846  -3.588   2.431  1.00 25.63           C  
ATOM   2958  C   PRO A 192     -17.499  -4.129   1.934  1.00 26.47           C  
ATOM   2959  O   PRO A 192     -16.533  -4.191   2.714  1.00 23.90           O  
ATOM   2960  CD  PRO A 192     -19.385  -2.795   4.668  1.00 26.25           C  
ATOM   2961  CB  PRO A 192     -18.851  -2.053   2.446  1.00 27.58           C  
ATOM   2962  CG  PRO A 192     -19.650  -1.688   3.671  1.00 28.18           C  
ATOM   2963 1HD  PRO A 192     -20.270  -2.923   5.293  1.00  0.00           H  
ATOM   2964 2HD  PRO A 192     -18.533  -2.564   5.310  1.00  0.00           H  
ATOM   2965  HA  PRO A 192     -19.674  -3.978   1.837  1.00  0.00           H  
ATOM   2966 1HB  PRO A 192     -19.277  -1.623   1.539  1.00  0.00           H  
ATOM   2967 2HB  PRO A 192     -17.840  -1.661   2.550  1.00  0.00           H  
ATOM   2968 1HG  PRO A 192     -20.714  -1.678   3.421  1.00  0.00           H  
ATOM   2969 2HG  PRO A 192     -19.405  -0.700   4.065  1.00  0.00           H  
ATOM   2970  N   GLY A 193     -17.452  -4.498   0.652  1.00 24.15           N  
ATOM   2971  CA  GLY A 193     -16.199  -4.863  -0.034  1.00 24.97           C  
ATOM   2972  C   GLY A 193     -15.085  -3.868   0.241  1.00 23.40           C  
ATOM   2973  O   GLY A 193     -13.949  -4.312   0.487  1.00 24.41           O  
ATOM   2974  HN  GLY A 193     -18.299  -4.436   0.111  1.00  0.00           H  
ATOM   2975 1HA  GLY A 193     -16.372  -4.917  -1.108  1.00  0.00           H  
ATOM   2976 2HA  GLY A 193     -15.891  -5.855   0.298  1.00  0.00           H  
ATOM   2977  N   PHE A 194     -15.360  -2.564   0.161  1.00 21.76           N  
ATOM   2978  CA  PHE A 194     -14.290  -1.538   0.192  1.00 21.03           C  
ATOM   2979  C   PHE A 194     -13.635  -1.558   1.574  1.00 19.52           C  
ATOM   2980  O   PHE A 194     -12.454  -1.230   1.685  1.00 19.67           O  
ATOM   2981  CB  PHE A 194     -14.810  -0.156  -0.200  1.00 20.93           C  
ATOM   2982  CG  PHE A 194     -15.453   0.629   0.912  1.00 21.72           C  
ATOM   2983  CD1 PHE A 194     -14.686   1.418   1.757  1.00 20.88           C  
ATOM   2984  CE1 PHE A 194     -15.278   2.146   2.778  1.00 21.81           C  
ATOM   2985  CZ  PHE A 194     -16.638   2.099   2.958  1.00 22.93           C  
ATOM   2986  CD2 PHE A 194     -16.825   0.608   1.095  1.00 22.34           C  
ATOM   2987  CE2 PHE A 194     -17.411   1.338   2.115  1.00 22.49           C  
ATOM   2988  HN  PHE A 194     -16.299  -2.288  -0.123  1.00  0.00           H  
ATOM   2989  HA  PHE A 194     -13.543  -1.839  -0.545  1.00  0.00           H  
ATOM   2990 1HB  PHE A 194     -13.970   0.427  -0.556  1.00  0.00           H  
ATOM   2991 2HB  PHE A 194     -15.486  -0.220  -1.053  1.00  0.00           H  
ATOM   2992  HD1 PHE A 194     -13.615   1.467   1.630  1.00  0.00           H  
ATOM   2993  HE1 PHE A 194     -14.671   2.749   3.438  1.00  0.00           H  
ATOM   2994  HZ  PHE A 194     -17.105   2.659   3.756  1.00  0.00           H  
ATOM   2995  HD2 PHE A 194     -17.458   0.022   0.448  1.00  0.00           H  
ATOM   2996  HE2 PHE A 194     -18.482   1.303   2.258  1.00  0.00           H  
ATOM   2997  N   VAL A 195     -14.378  -1.959   2.603  1.00 21.07           N  
ATOM   2998  CA  VAL A 195     -13.846  -2.049   3.993  1.00 18.99           C  
ATOM   2999  C   VAL A 195     -12.836  -3.198   4.069  1.00 21.84           C  
ATOM   3000  O   VAL A 195     -11.746  -3.006   4.608  1.00 18.75           O  
ATOM   3001  CB  VAL A 195     -14.990  -2.213   5.004  1.00 20.03           C  
ATOM   3002  CG1 VAL A 195     -14.447  -2.536   6.387  1.00 20.60           C  
ATOM   3003  CG2 VAL A 195     -15.861  -0.960   5.017  1.00 20.13           C  
ATOM   3004  HN  VAL A 195     -15.324  -2.276   2.438  1.00  0.00           H  
ATOM   3005  HA  VAL A 195     -13.307  -1.126   4.219  1.00  0.00           H  
ATOM   3006  HB  VAL A 195     -15.625  -3.046   4.712  1.00  0.00           H  
ATOM   3007 1HG1 VAL A 195     -15.229  -2.451   7.142  1.00  0.00           H  
ATOM   3008 2HG1 VAL A 195     -14.096  -3.566   6.450  1.00  0.00           H  
ATOM   3009 3HG1 VAL A 195     -13.636  -1.873   6.689  1.00  0.00           H  
ATOM   3010 1HG2 VAL A 195     -16.619  -1.007   5.801  1.00  0.00           H  
ATOM   3011 2HG2 VAL A 195     -15.279  -0.058   5.175  1.00  0.00           H  
ATOM   3012 3HG2 VAL A 195     -16.391  -0.827   4.076  1.00  0.00           H  
ATOM   3013  N   TYR A 196     -13.176  -4.347   3.495  1.00 19.68           N  
ATOM   3014  CA  TYR A 196     -12.239  -5.483   3.369  1.00 20.27           C  
ATOM   3015  C   TYR A 196     -10.998  -5.034   2.591  1.00 17.57           C  
ATOM   3016  O   TYR A 196      -9.883  -5.354   3.023  1.00 19.51           O  
ATOM   3017  CB  TYR A 196     -12.942  -6.673   2.731  1.00 22.69           C  
ATOM   3018  CG  TYR A 196     -13.894  -7.381   3.662  1.00 20.72           C  
ATOM   3019  CD1 TYR A 196     -13.423  -8.051   4.777  1.00 23.44           C  
ATOM   3020  CE1 TYR A 196     -14.279  -8.730   5.628  1.00 27.34           C  
ATOM   3021  CZ  TYR A 196     -15.639  -8.734   5.374  1.00 28.20           C  
ATOM   3022  OH  TYR A 196     -16.484  -9.393   6.213  1.00 37.35           O  
ATOM   3023  CD2 TYR A 196     -15.258  -7.399   3.423  1.00 26.32           C  
ATOM   3024  CE2 TYR A 196     -16.130  -8.070   4.266  1.00 27.72           C  
ATOM   3025  HN  TYR A 196     -14.111  -4.430   3.112  1.00  0.00           H  
ATOM   3026  HA  TYR A 196     -11.903  -5.751   4.373  1.00  0.00           H  
ATOM   3027 1HB  TYR A 196     -13.459  -6.386   1.817  1.00  0.00           H  
ATOM   3028 2HB  TYR A 196     -12.199  -7.410   2.424  1.00  0.00           H  
ATOM   3029  HD1 TYR A 196     -12.366  -8.060   4.995  1.00  0.00           H  
ATOM   3030  HE1 TYR A 196     -13.897  -9.246   6.496  1.00  0.00           H  
ATOM   3031  HH  TYR A 196     -17.416  -9.394   5.968  1.00  0.00           H  
ATOM   3032  HD2 TYR A 196     -15.673  -6.876   2.574  1.00  0.00           H  
ATOM   3033  HE2 TYR A 196     -17.188  -8.072   4.045  1.00  0.00           H  
ATOM   3034  N   GLY A 197     -11.174  -4.294   1.497  1.00 17.98           N  
ATOM   3035  CA  GLY A 197     -10.044  -3.785   0.698  1.00 20.30           C  
ATOM   3036  C   GLY A 197      -9.095  -2.998   1.574  1.00 19.41           C  
ATOM   3037  O   GLY A 197      -7.860  -3.202   1.488  1.00 18.44           O  
ATOM   3038  HN  GLY A 197     -12.132  -4.115   1.200  1.00  0.00           H  
ATOM   3039 1HA  GLY A 197     -10.416  -3.144  -0.102  1.00  0.00           H  
ATOM   3040 2HA  GLY A 197      -9.516  -4.619   0.235  1.00  0.00           H  
ATOM   3041  N   ILE A 198      -9.655  -2.111   2.392  1.00 18.41           N  
ATOM   3042  CA  ILE A 198      -8.860  -1.218   3.273  1.00 17.66           C  
ATOM   3043  C   ILE A 198      -8.091  -2.075   4.279  1.00 17.21           C  
ATOM   3044  O   ILE A 198      -6.875  -1.901   4.408  1.00 18.51           O  
ATOM   3045  CB  ILE A 198      -9.749  -0.161   3.939  1.00 17.80           C  
ATOM   3046  CG2 ILE A 198      -9.074   0.402   5.185  1.00 18.36           C  
ATOM   3047  CG1 ILE A 198     -10.107   0.945   2.939  1.00 18.94           C  
ATOM   3048  CD1 ILE A 198     -11.211   1.867   3.406  1.00 19.97           C  
ATOM   3049  HN  ILE A 198     -10.667  -2.030   2.412  1.00  0.00           H  
ATOM   3050  HA  ILE A 198      -8.113  -0.712   2.659  1.00  0.00           H  
ATOM   3051  HB  ILE A 198     -10.675  -0.640   4.266  1.00  0.00           H  
ATOM   3052 1HG2 ILE A 198      -9.621   1.254   5.587  1.00  0.00           H  
ATOM   3053 2HG2 ILE A 198      -9.044  -0.315   6.007  1.00  0.00           H  
ATOM   3054 3HG2 ILE A 198      -8.056   0.734   4.984  1.00  0.00           H  
ATOM   3055 1HG1 ILE A 198      -9.217   1.526   2.696  1.00  0.00           H  
ATOM   3056 2HG1 ILE A 198     -10.435   0.481   2.009  1.00  0.00           H  
ATOM   3057  HD1 ILE A 198     -11.495   2.567   2.620  1.00  0.00           H  
ATOM   3058  HD2 ILE A 198     -12.107   1.304   3.673  1.00  0.00           H  
ATOM   3059  HD3 ILE A 198     -10.924   2.464   4.271  1.00  0.00           H  
ATOM   3060  N   ILE A 199      -8.783  -2.973   4.977  1.00 16.36           N  
ATOM   3061  CA  ILE A 199      -8.169  -3.766   6.078  1.00 17.71           C  
ATOM   3062  C   ILE A 199      -7.050  -4.636   5.498  1.00 17.10           C  
ATOM   3063  O   ILE A 199      -5.958  -4.663   6.079  1.00 21.17           O  
ATOM   3064  CB  ILE A 199      -9.219  -4.599   6.828  1.00 21.65           C  
ATOM   3065  CG2 ILE A 199      -8.531  -5.594   7.747  1.00 22.55           C  
ATOM   3066  CG1 ILE A 199     -10.204  -3.704   7.586  1.00 24.92           C  
ATOM   3067  CD1 ILE A 199     -11.443  -4.423   8.060  1.00 33.24           C  
ATOM   3068  HN  ILE A 199      -9.786  -3.052   4.816  1.00  0.00           H  
ATOM   3069  HA  ILE A 199      -7.708  -3.066   6.779  1.00  0.00           H  
ATOM   3070  HB  ILE A 199      -9.781  -5.167   6.082  1.00  0.00           H  
ATOM   3071 1HG2 ILE A 199      -9.262  -6.094   8.384  1.00  0.00           H  
ATOM   3072 2HG2 ILE A 199      -8.017  -6.395   7.215  1.00  0.00           H  
ATOM   3073 3HG2 ILE A 199      -7.817  -5.107   8.412  1.00  0.00           H  
ATOM   3074 1HG1 ILE A 199      -9.720  -3.200   8.423  1.00  0.00           H  
ATOM   3075 2HG1 ILE A 199     -10.542  -2.897   6.934  1.00  0.00           H  
ATOM   3076  HD1 ILE A 199     -12.359  -3.893   7.814  1.00  0.00           H  
ATOM   3077  HD2 ILE A 199     -11.564  -5.349   7.498  1.00  0.00           H  
ATOM   3078  HD3 ILE A 199     -11.389  -4.743   9.100  1.00  0.00           H  
ATOM   3079  N   ILE A 200      -7.318  -5.324   4.390  1.00 17.40           N  
ATOM   3080  CA  ILE A 200      -6.356  -6.296   3.800  1.00 19.23           C  
ATOM   3081  C   ILE A 200      -5.148  -5.524   3.253  1.00 16.50           C  
ATOM   3082  O   ILE A 200      -4.006  -5.902   3.593  1.00 18.40           O  
ATOM   3083  CB  ILE A 200      -7.048  -7.177   2.748  1.00 18.66           C  
ATOM   3084  CG2 ILE A 200      -6.031  -7.969   1.943  1.00 19.61           C  
ATOM   3085  CG1 ILE A 200      -8.089  -8.085   3.407  1.00 21.20           C  
ATOM   3086  CD1 ILE A 200      -9.058  -8.726   2.440  1.00 23.45           C  
ATOM   3087  HN  ILE A 200      -8.245  -5.238   3.974  1.00  0.00           H  
ATOM   3088  HA  ILE A 200      -5.988  -6.937   4.605  1.00  0.00           H  
ATOM   3089  HB  ILE A 200      -7.572  -6.516   2.054  1.00  0.00           H  
ATOM   3090 1HG2 ILE A 200      -6.520  -8.657   1.255  1.00  0.00           H  
ATOM   3091 2HG2 ILE A 200      -5.397  -7.338   1.320  1.00  0.00           H  
ATOM   3092 3HG2 ILE A 200      -5.386  -8.565   2.590  1.00  0.00           H  
ATOM   3093 1HG1 ILE A 200      -7.597  -8.856   4.002  1.00  0.00           H  
ATOM   3094 2HG1 ILE A 200      -8.688  -7.513   4.118  1.00  0.00           H  
ATOM   3095  HD1 ILE A 200      -9.830  -9.277   2.980  1.00  0.00           H  
ATOM   3096  HD2 ILE A 200      -9.567  -7.974   1.835  1.00  0.00           H  
ATOM   3097  HD3 ILE A 200      -8.572  -9.432   1.768  1.00  0.00           H  
ATOM   3098  N   SER A 201      -5.377  -4.483   2.445  1.00 17.27           N  
ATOM   3099  CA  SER A 201      -4.279  -3.715   1.806  1.00 15.63           C  
ATOM   3100  C   SER A 201      -3.416  -3.081   2.903  1.00 15.65           C  
ATOM   3101  O   SER A 201      -2.188  -3.169   2.820  1.00 17.15           O  
ATOM   3102  CB  SER A 201      -4.781  -2.712   0.791  1.00 17.94           C  
ATOM   3103  OG  SER A 201      -5.679  -1.783   1.357  1.00 19.47           O  
ATOM   3104  HN  SER A 201      -6.338  -4.198   2.275  1.00  0.00           H  
ATOM   3105  HA  SER A 201      -3.645  -4.432   1.281  1.00  0.00           H  
ATOM   3106 1HB  SER A 201      -3.937  -2.169   0.362  1.00  0.00           H  
ATOM   3107 2HB  SER A 201      -5.278  -3.222  -0.036  1.00  0.00           H  
ATOM   3108  HG1 SER A 201      -6.531  -2.226   1.473  1.00  0.00           H  
ATOM   3109  N   LEU A 202      -4.019  -2.437   3.901  1.00 16.53           N  
ATOM   3110  CA  LEU A 202      -3.207  -1.684   4.873  1.00 17.19           C  
ATOM   3111  C   LEU A 202      -2.546  -2.666   5.840  1.00 16.30           C  
ATOM   3112  O   LEU A 202      -1.447  -2.359   6.308  1.00 18.08           O  
ATOM   3113  CB  LEU A 202      -4.038  -0.608   5.567  1.00 16.54           C  
ATOM   3114  CG  LEU A 202      -4.015   0.753   4.862  1.00 17.56           C  
ATOM   3115  CD1 LEU A 202      -2.617   1.356   4.874  1.00 19.12           C  
ATOM   3116  CD2 LEU A 202      -4.529   0.649   3.428  1.00 18.82           C  
ATOM   3117  HN  LEU A 202      -5.035  -2.347   3.916  1.00  0.00           H  
ATOM   3118  HA  LEU A 202      -2.378  -1.215   4.353  1.00  0.00           H  
ATOM   3119 1HB  LEU A 202      -5.060  -0.945   5.734  1.00  0.00           H  
ATOM   3120 2HB  LEU A 202      -3.645  -0.448   6.572  1.00  0.00           H  
ATOM   3121  HG  LEU A 202      -4.677   1.419   5.416  1.00  0.00           H  
ATOM   3122 1HD1 LEU A 202      -2.651   2.402   4.571  1.00  0.00           H  
ATOM   3123 2HD1 LEU A 202      -2.182   1.328   5.873  1.00  0.00           H  
ATOM   3124 3HD1 LEU A 202      -1.926   0.868   4.190  1.00  0.00           H  
ATOM   3125 1HD2 LEU A 202      -4.610   1.630   2.962  1.00  0.00           H  
ATOM   3126 2HD2 LEU A 202      -3.890   0.044   2.787  1.00  0.00           H  
ATOM   3127 3HD2 LEU A 202      -5.527   0.207   3.402  1.00  0.00           H  
ATOM   3128  N   PHE A 203      -3.127  -3.848   6.069  1.00 16.92           N  
ATOM   3129  CA  PHE A 203      -2.451  -4.874   6.895  1.00 16.03           C  
ATOM   3130  C   PHE A 203      -1.158  -5.298   6.191  1.00 17.72           C  
ATOM   3131  O   PHE A 203      -0.104  -5.453   6.859  1.00 19.15           O  
ATOM   3132  CB  PHE A 203      -3.341  -6.087   7.146  1.00 17.28           C  
ATOM   3133  CG  PHE A 203      -2.789  -7.083   8.129  1.00 16.58           C  
ATOM   3134  CD1 PHE A 203      -2.363  -6.684   9.387  1.00 17.83           C  
ATOM   3135  CE1 PHE A 203      -1.902  -7.615  10.306  1.00 17.98           C  
ATOM   3136  CZ  PHE A 203      -1.846  -8.949   9.964  1.00 19.75           C  
ATOM   3137  CD2 PHE A 203      -2.734  -8.428   7.803  1.00 18.66           C  
ATOM   3138  CE2 PHE A 203      -2.269  -9.357   8.721  1.00 18.47           C  
ATOM   3139  HN  PHE A 203      -4.062  -4.037   5.715  1.00  0.00           H  
ATOM   3140  HA  PHE A 203      -2.192  -4.403   7.845  1.00  0.00           H  
ATOM   3141 1HB  PHE A 203      -4.291  -5.761   7.565  1.00  0.00           H  
ATOM   3142 2HB  PHE A 203      -3.591  -6.580   6.205  1.00  0.00           H  
ATOM   3143  HD1 PHE A 203      -2.399  -5.645   9.677  1.00  0.00           H  
ATOM   3144  HE1 PHE A 203      -1.589  -7.285  11.286  1.00  0.00           H  
ATOM   3145  HZ  PHE A 203      -1.493  -9.676  10.681  1.00  0.00           H  
ATOM   3146  HD2 PHE A 203      -3.076  -8.767   6.836  1.00  0.00           H  
ATOM   3147  HE2 PHE A 203      -2.247 -10.406   8.461  1.00  0.00           H  
ATOM   3148  N   LEU A 204      -1.219  -5.495   4.869  1.00 17.08           N  
ATOM   3149  CA  LEU A 204      -0.013  -5.852   4.074  1.00 18.83           C  
ATOM   3150  C   LEU A 204       1.020  -4.729   4.219  1.00 18.84           C  
ATOM   3151  O   LEU A 204       2.185  -5.037   4.467  1.00 17.95           O  
ATOM   3152  CB  LEU A 204      -0.368  -6.090   2.604  1.00 18.17           C  
ATOM   3153  CG  LEU A 204       0.837  -6.258   1.676  1.00 20.70           C  
ATOM   3154  CD1 LEU A 204       0.616  -7.392   0.692  1.00 29.80           C  
ATOM   3155  CD2 LEU A 204       1.131  -4.966   0.933  1.00 27.01           C  
ATOM   3156  HN  LEU A 204      -2.120  -5.392   4.407  1.00  0.00           H  
ATOM   3157  HA  LEU A 204       0.415  -6.766   4.490  1.00  0.00           H  
ATOM   3158 1HB  LEU A 204      -0.992  -6.985   2.572  1.00  0.00           H  
ATOM   3159 2HB  LEU A 204      -1.017  -5.298   2.232  1.00  0.00           H  
ATOM   3160  HG  LEU A 204       1.718  -6.538   2.256  1.00  0.00           H  
ATOM   3161 1HD1 LEU A 204       1.476  -7.526   0.035  1.00  0.00           H  
ATOM   3162 2HD1 LEU A 204       0.455  -8.340   1.208  1.00  0.00           H  
ATOM   3163 3HD1 LEU A 204      -0.256  -7.211   0.062  1.00  0.00           H  
ATOM   3164 1HD2 LEU A 204       1.977  -5.088   0.256  1.00  0.00           H  
ATOM   3165 2HD2 LEU A 204       0.279  -4.645   0.331  1.00  0.00           H  
ATOM   3166 3HD2 LEU A 204       1.383  -4.137   1.590  1.00  0.00           H  
ATOM   3167  N   PHE A 205       0.608  -3.466   4.079  1.00 17.21           N  
ATOM   3168  CA  PHE A 205       1.551  -2.326   4.171  1.00 19.06           C  
ATOM   3169  C   PHE A 205       2.155  -2.252   5.578  1.00 17.72           C  
ATOM   3170  O   PHE A 205       3.369  -2.036   5.691  1.00 16.79           O  
ATOM   3171  CB  PHE A 205       0.901  -1.024   3.718  1.00 20.82           C  
ATOM   3172  CG  PHE A 205       0.633  -0.982   2.240  1.00 22.64           C  
ATOM   3173  CD1 PHE A 205       1.661  -1.186   1.333  1.00 31.09           C  
ATOM   3174  CE1 PHE A 205       1.414  -1.165  -0.028  1.00 37.18           C  
ATOM   3175  CZ  PHE A 205       0.139  -0.947  -0.493  1.00 29.61           C  
ATOM   3176  CD2 PHE A 205      -0.644  -0.760   1.757  1.00 22.27           C  
ATOM   3177  CE2 PHE A 205      -0.888  -0.736   0.393  1.00 25.69           C  
ATOM   3178  HN  PHE A 205      -0.366  -3.305   3.833  1.00  0.00           H  
ATOM   3179  HA  PHE A 205       2.390  -2.553   3.513  1.00  0.00           H  
ATOM   3180 1HB  PHE A 205      -0.016  -0.848   4.281  1.00  0.00           H  
ATOM   3181 2HB  PHE A 205       1.564  -0.195   3.960  1.00  0.00           H  
ATOM   3182  HD1 PHE A 205       2.671  -1.356   1.674  1.00  0.00           H  
ATOM   3183  HE1 PHE A 205       2.221  -1.328  -0.727  1.00  0.00           H  
ATOM   3184  HZ  PHE A 205      -0.059  -0.936  -1.555  1.00  0.00           H  
ATOM   3185  HD2 PHE A 205      -1.472  -0.605   2.431  1.00  0.00           H  
ATOM   3186  HE2 PHE A 205      -1.892  -0.563   0.031  1.00  0.00           H  
ATOM   3187  N   PHE A 206       1.355  -2.415   6.627  1.00 18.04           N  
ATOM   3188  CA  PHE A 206       1.858  -2.329   8.025  1.00 17.37           C  
ATOM   3189  C   PHE A 206       2.910  -3.429   8.233  1.00 18.21           C  
ATOM   3190  O   PHE A 206       3.978  -3.163   8.812  1.00 18.11           O  
ATOM   3191  CB  PHE A 206       0.695  -2.379   9.027  1.00 18.04           C  
ATOM   3192  CG  PHE A 206       0.119  -1.037   9.417  1.00 17.68           C  
ATOM   3193  CD1 PHE A 206      -0.347  -0.153   8.455  1.00 19.21           C  
ATOM   3194  CE1 PHE A 206      -0.904   1.065   8.815  1.00 18.19           C  
ATOM   3195  CZ  PHE A 206      -0.995   1.419  10.146  1.00 18.58           C  
ATOM   3196  CD2 PHE A 206       0.004  -0.675  10.752  1.00 15.98           C  
ATOM   3197  CE2 PHE A 206      -0.554   0.543  11.114  1.00 16.73           C  
ATOM   3198  HN  PHE A 206       0.355  -2.560   6.476  1.00  0.00           H  
ATOM   3199  HA  PHE A 206       2.369  -1.374   8.139  1.00  0.00           H  
ATOM   3200 1HB  PHE A 206      -0.114  -3.015   8.663  1.00  0.00           H  
ATOM   3201 2HB  PHE A 206       1.035  -2.865   9.944  1.00  0.00           H  
ATOM   3202  HD1 PHE A 206      -0.298  -0.413   7.409  1.00  0.00           H  
ATOM   3203  HE1 PHE A 206      -1.278   1.735   8.057  1.00  0.00           H  
ATOM   3204  HZ  PHE A 206      -1.443   2.359  10.439  1.00  0.00           H  
ATOM   3205  HD2 PHE A 206       0.327  -1.347  11.536  1.00  0.00           H  
ATOM   3206  HE2 PHE A 206      -0.654   0.797  12.160  1.00  0.00           H  
ATOM   3207  N   ASN A 207       2.650  -4.640   7.738  1.00 17.72           N  
ATOM   3208  CA  ASN A 207       3.628  -5.754   7.842  1.00 17.07           C  
ATOM   3209  C   ASN A 207       4.900  -5.404   7.047  1.00 15.65           C  
ATOM   3210  O   ASN A 207       6.001  -5.802   7.466  1.00 17.05           O  
ATOM   3211  CB  ASN A 207       3.027  -7.074   7.374  1.00 16.73           C  
ATOM   3212  CG  ASN A 207       2.184  -7.741   8.439  1.00 18.51           C  
ATOM   3213  OD1 ASN A 207       2.726  -8.334   9.372  1.00 23.58           O  
ATOM   3214  ND2 ASN A 207       0.866  -7.650   8.312  1.00 18.97           N  
ATOM   3215  HN  ASN A 207       1.735  -4.807   7.325  1.00  0.00           H  
ATOM   3216  HA  ASN A 207       3.932  -5.853   8.888  1.00  0.00           H  
ATOM   3217 1HB  ASN A 207       2.459  -6.947   6.452  1.00  0.00           H  
ATOM   3218 2HB  ASN A 207       3.825  -7.780   7.139  1.00  0.00           H  
ATOM   3219 1HD2 ASN A 207       0.269  -8.079   9.005  1.00  0.00           H  
ATOM   3220 2HD2 ASN A 207       0.449  -7.040   7.615  1.00  0.00           H  
ATOM   3221  N   SER A 208       4.760  -4.660   5.952  1.00 16.28           N  
ATOM   3222  CA  SER A 208       5.896  -4.228   5.094  1.00 16.24           C  
ATOM   3223  C   SER A 208       6.845  -3.323   5.887  1.00 15.48           C  
ATOM   3224  O   SER A 208       8.068  -3.529   5.799  1.00 16.55           O  
ATOM   3225  CB  SER A 208       5.394  -3.563   3.838  1.00 19.00           C  
ATOM   3226  OG  SER A 208       4.673  -4.508   3.048  1.00 21.85           O  
ATOM   3227  HN  SER A 208       3.820  -4.381   5.697  1.00  0.00           H  
ATOM   3228  HA  SER A 208       6.460  -5.120   4.814  1.00  0.00           H  
ATOM   3229 1HB  SER A 208       4.822  -2.657   3.998  1.00  0.00           H  
ATOM   3230 2HB  SER A 208       6.254  -3.247   3.246  1.00  0.00           H  
ATOM   3231  HG1 SER A 208       3.875  -4.768   3.510  1.00  0.00           H  
ATOM   3232  N   PHE A 209       6.315  -2.366   6.657  1.00 17.50           N  
ATOM   3233  CA  PHE A 209       7.143  -1.479   7.514  1.00 17.59           C  
ATOM   3234  C   PHE A 209       7.949  -2.339   8.486  1.00 16.84           C  
ATOM   3235  O   PHE A 209       9.172  -2.138   8.604  1.00 17.49           O  
ATOM   3236  CB  PHE A 209       6.292  -0.458   8.268  1.00 16.42           C  
ATOM   3237  CG  PHE A 209       5.814   0.691   7.415  1.00 18.25           C  
ATOM   3238  CD1 PHE A 209       6.569   1.843   7.287  1.00 19.00           C  
ATOM   3239  CE1 PHE A 209       6.120   2.899   6.509  1.00 21.29           C  
ATOM   3240  CZ  PHE A 209       4.921   2.800   5.840  1.00 20.46           C  
ATOM   3241  CD2 PHE A 209       4.602   0.616   6.749  1.00 17.59           C  
ATOM   3242  CE2 PHE A 209       4.161   1.663   5.954  1.00 20.70           C  
ATOM   3243  HN  PHE A 209       5.303  -2.282   6.691  1.00  0.00           H  
ATOM   3244  HA  PHE A 209       7.858  -0.951   6.880  1.00  0.00           H  
ATOM   3245 1HB  PHE A 209       5.442  -0.953   8.733  1.00  0.00           H  
ATOM   3246 2HB  PHE A 209       6.868  -0.039   9.094  1.00  0.00           H  
ATOM   3247  HD1 PHE A 209       7.494   1.933   7.832  1.00  0.00           H  
ATOM   3248  HE1 PHE A 209       6.707   3.793   6.405  1.00  0.00           H  
ATOM   3249  HZ  PHE A 209       4.556   3.613   5.254  1.00  0.00           H  
ATOM   3250  HD2 PHE A 209       3.967  -0.230   6.918  1.00  0.00           H  
ATOM   3251  HE2 PHE A 209       3.204   1.595   5.458  1.00  0.00           H  
ATOM   3252  N   ALA A 210       7.287  -3.295   9.147  1.00 16.71           N  
ATOM   3253  CA  ALA A 210       7.947  -4.216  10.097  1.00 16.81           C  
ATOM   3254  C   ALA A 210       9.073  -4.966   9.377  1.00 16.81           C  
ATOM   3255  O   ALA A 210      10.174  -5.062   9.941  1.00 17.36           O  
ATOM   3256  CB  ALA A 210       6.943  -5.147  10.724  1.00 18.09           C  
ATOM   3257  HN  ALA A 210       6.288  -3.382   8.994  1.00  0.00           H  
ATOM   3258  HA  ALA A 210       8.390  -3.610  10.890  1.00  0.00           H  
ATOM   3259 1HB  ALA A 210       6.068  -4.606  11.075  1.00  0.00           H  
ATOM   3260 2HB  ALA A 210       6.587  -5.904  10.024  1.00  0.00           H  
ATOM   3261 3HB  ALA A 210       7.372  -5.669  11.581  1.00  0.00           H  
ATOM   3262  N   LEU A 211       8.812  -5.491   8.179  1.00 16.69           N  
ATOM   3263  CA  LEU A 211       9.820  -6.276   7.431  1.00 18.53           C  
ATOM   3264  C   LEU A 211      11.036  -5.399   7.117  1.00 17.67           C  
ATOM   3265  O   LEU A 211      12.141  -5.919   7.165  1.00 19.68           O  
ATOM   3266  CB  LEU A 211       9.183  -6.866   6.173  1.00 19.14           C  
ATOM   3267  CG  LEU A 211       8.370  -8.138   6.415  1.00 20.20           C  
ATOM   3268  CD1 LEU A 211       7.421  -8.406   5.243  1.00 24.95           C  
ATOM   3269  CD2 LEU A 211       9.289  -9.324   6.655  1.00 22.72           C  
ATOM   3270  HN  LEU A 211       7.857  -5.432   7.829  1.00  0.00           H  
ATOM   3271  HA  LEU A 211      10.167  -7.075   8.085  1.00  0.00           H  
ATOM   3272 1HB  LEU A 211       8.552  -6.105   5.712  1.00  0.00           H  
ATOM   3273 2HB  LEU A 211       9.954  -7.077   5.430  1.00  0.00           H  
ATOM   3274  HG  LEU A 211       7.746  -7.993   7.301  1.00  0.00           H  
ATOM   3275 1HD1 LEU A 211       6.825  -9.304   5.416  1.00  0.00           H  
ATOM   3276 2HD1 LEU A 211       6.713  -7.585   5.115  1.00  0.00           H  
ATOM   3277 3HD1 LEU A 211       7.955  -8.537   4.302  1.00  0.00           H  
ATOM   3278 1HD2 LEU A 211       8.704 -10.233   6.810  1.00  0.00           H  
ATOM   3279 2HD2 LEU A 211       9.950  -9.504   5.807  1.00  0.00           H  
ATOM   3280 3HD2 LEU A 211       9.905  -9.201   7.545  1.00  0.00           H  
ATOM   3281  N   VAL A 212      10.858  -4.108   6.827  1.00 17.45           N  
ATOM   3282  CA  VAL A 212      12.022  -3.219   6.549  1.00 18.44           C  
ATOM   3283  C   VAL A 212      12.922  -3.180   7.792  1.00 19.26           C  
ATOM   3284  O   VAL A 212      14.149  -3.383   7.651  1.00 18.63           O  
ATOM   3285  CB  VAL A 212      11.584  -1.812   6.123  1.00 19.40           C  
ATOM   3286  CG1 VAL A 212      12.756  -0.852   6.060  1.00 20.72           C  
ATOM   3287  CG2 VAL A 212      10.839  -1.856   4.800  1.00 21.23           C  
ATOM   3288  HN  VAL A 212       9.914  -3.729   6.825  1.00  0.00           H  
ATOM   3289  HA  VAL A 212      12.603  -3.670   5.743  1.00  0.00           H  
ATOM   3290  HB  VAL A 212      10.898  -1.418   6.876  1.00  0.00           H  
ATOM   3291 1HG1 VAL A 212      12.438   0.119   5.677  1.00  0.00           H  
ATOM   3292 2HG1 VAL A 212      13.183  -0.646   7.043  1.00  0.00           H  
ATOM   3293 3HG1 VAL A 212      13.552  -1.223   5.417  1.00  0.00           H  
ATOM   3294 1HG2 VAL A 212      10.497  -0.860   4.521  1.00  0.00           H  
ATOM   3295 2HG2 VAL A 212      11.471  -2.228   3.995  1.00  0.00           H  
ATOM   3296 3HG2 VAL A 212       9.963  -2.493   4.836  1.00  0.00           H  
ATOM   3297  N   GLN A 213      12.369  -2.922   8.978  1.00 17.34           N  
ATOM   3298  CA  GLN A 213      13.232  -2.856  10.180  1.00 17.42           C  
ATOM   3299  C   GLN A 213      13.881  -4.228  10.400  1.00 18.62           C  
ATOM   3300  O   GLN A 213      15.086  -4.283  10.661  1.00 18.43           O  
ATOM   3301  CB  GLN A 213      12.523  -2.385  11.441  1.00 17.01           C  
ATOM   3302  CG  GLN A 213      13.500  -2.296  12.610  1.00 18.84           C  
ATOM   3303  CD  GLN A 213      13.076  -1.389  13.742  1.00 17.64           C  
ATOM   3304  OE1 GLN A 213      13.292  -0.176  13.733  1.00 23.83           O  
ATOM   3305  NE2 GLN A 213      12.507  -1.987  14.760  1.00 13.20           N  
ATOM   3306  HN  GLN A 213      11.372  -2.739   9.047  1.00  0.00           H  
ATOM   3307  HA  GLN A 213      14.023  -2.134   9.964  1.00  0.00           H  
ATOM   3308 1HB  GLN A 213      12.040  -1.424  11.298  1.00  0.00           H  
ATOM   3309 2HB  GLN A 213      11.713  -3.070  11.697  1.00  0.00           H  
ATOM   3310 1HG  GLN A 213      13.751  -3.282  13.002  1.00  0.00           H  
ATOM   3311 2HG  GLN A 213      14.439  -1.865  12.261  1.00  0.00           H  
ATOM   3312 1HE2 GLN A 213      12.252  -1.416  15.550  1.00  0.00           H  
ATOM   3313 2HE2 GLN A 213      12.350  -2.980  14.768  1.00  0.00           H  
ATOM   3314  N   TYR A 214      13.121  -5.307  10.283  1.00 18.09           N  
ATOM   3315  CA  TYR A 214      13.670  -6.670  10.462  1.00 19.62           C  
ATOM   3316  C   TYR A 214      14.854  -6.860   9.507  1.00 21.28           C  
ATOM   3317  O   TYR A 214      15.930  -7.300   9.958  1.00 19.72           O  
ATOM   3318  CB  TYR A 214      12.593  -7.717  10.217  1.00 16.83           C  
ATOM   3319  CG  TYR A 214      13.076  -9.128  10.405  1.00 19.25           C  
ATOM   3320  CD1 TYR A 214      13.441  -9.906   9.319  1.00 21.95           C  
ATOM   3321  CE1 TYR A 214      13.887 -11.204   9.485  1.00 22.41           C  
ATOM   3322  CZ  TYR A 214      13.958 -11.741  10.755  1.00 25.98           C  
ATOM   3323  OH  TYR A 214      14.393 -13.016  10.954  1.00 31.12           O  
ATOM   3324  CD2 TYR A 214      13.165  -9.679  11.668  1.00 20.89           C  
ATOM   3325  CE2 TYR A 214      13.590 -10.981  11.849  1.00 25.57           C  
ATOM   3326  HN  TYR A 214      12.126  -5.183  10.101  1.00  0.00           H  
ATOM   3327  HA  TYR A 214      14.031  -6.757  11.490  1.00  0.00           H  
ATOM   3328 1HB  TYR A 214      11.756  -7.547  10.893  1.00  0.00           H  
ATOM   3329 2HB  TYR A 214      12.177  -7.613   9.215  1.00  0.00           H  
ATOM   3330  HD1 TYR A 214      13.370  -9.496   8.322  1.00  0.00           H  
ATOM   3331  HE1 TYR A 214      14.159 -11.792   8.621  1.00  0.00           H  
ATOM   3332  HH  TYR A 214      13.756 -13.645  10.633  1.00  0.00           H  
ATOM   3333  HD2 TYR A 214      12.874  -9.094  12.531  1.00  0.00           H  
ATOM   3334  HE2 TYR A 214      13.620 -11.392  12.848  1.00  0.00           H  
ATOM   3335  N   LEU A 215      14.663  -6.538   8.222  1.00 20.14           N  
ATOM   3336  CA  LEU A 215      15.698  -6.738   7.164  1.00 20.06           C  
ATOM   3337  C   LEU A 215      16.916  -5.844   7.451  1.00 19.49           C  
ATOM   3338  O   LEU A 215      18.049  -6.288   7.238  1.00 18.92           O  
ATOM   3339  CB  LEU A 215      15.095  -6.410   5.798  1.00 20.18           C  
ATOM   3340  CG  LEU A 215      14.176  -7.477   5.222  1.00 21.10           C  
ATOM   3341  CD1 LEU A 215      13.390  -6.901   4.056  1.00 23.26           C  
ATOM   3342  CD2 LEU A 215      14.971  -8.706   4.796  1.00 26.98           C  
ATOM   3343  HN  LEU A 215      13.742  -6.187   7.950  1.00  0.00           H  
ATOM   3344  HA  LEU A 215      16.031  -7.774   7.210  1.00  0.00           H  
ATOM   3345 1HB  LEU A 215      14.556  -5.463   5.880  1.00  0.00           H  
ATOM   3346 2HB  LEU A 215      15.890  -6.215   5.082  1.00  0.00           H  
ATOM   3347  HG  LEU A 215      13.454  -7.778   5.985  1.00  0.00           H  
ATOM   3348 1HD1 LEU A 215      12.656  -7.621   3.690  1.00  0.00           H  
ATOM   3349 2HD1 LEU A 215      12.827  -6.015   4.357  1.00  0.00           H  
ATOM   3350 3HD1 LEU A 215      14.027  -6.630   3.221  1.00  0.00           H  
ATOM   3351 1HD2 LEU A 215      14.312  -9.435   4.320  1.00  0.00           H  
ATOM   3352 2HD2 LEU A 215      15.752  -8.458   4.078  1.00  0.00           H  
ATOM   3353 3HD2 LEU A 215      15.423  -9.218   5.644  1.00  0.00           H  
ATOM   3354  N   GLN A 216      16.696  -4.615   7.914  1.00 20.35           N  
ATOM   3355  CA  GLN A 216      17.802  -3.681   8.254  1.00 21.23           C  
ATOM   3356  C   GLN A 216      18.653  -4.257   9.393  1.00 20.97           C  
ATOM   3357  O   GLN A 216      19.900  -4.158   9.308  1.00 23.03           O  
ATOM   3358  CB  GLN A 216      17.248  -2.329   8.671  1.00 23.57           C  
ATOM   3359  CG  GLN A 216      16.825  -1.456   7.507  1.00 26.92           C  
ATOM   3360  CD  GLN A 216      16.647  -0.036   7.978  1.00 28.24           C  
ATOM   3361  OE1 GLN A 216      15.907   0.223   8.922  1.00 31.30           O  
ATOM   3362  NE2 GLN A 216      17.339   0.891   7.333  1.00 29.68           N  
ATOM   3363  HN  GLN A 216      15.731  -4.306   8.052  1.00  0.00           H  
ATOM   3364  HA  GLN A 216      18.452  -3.570   7.385  1.00  0.00           H  
ATOM   3365 1HB  GLN A 216      16.411  -2.446   9.362  1.00  0.00           H  
ATOM   3366 2HB  GLN A 216      18.009  -1.794   9.247  1.00  0.00           H  
ATOM   3367 1HG  GLN A 216      17.552  -1.515   6.722  1.00  0.00           H  
ATOM   3368 2HG  GLN A 216      15.884  -1.793   7.078  1.00  0.00           H  
ATOM   3369 1HE2 GLN A 216      17.279   1.838   7.681  1.00  0.00           H  
ATOM   3370 2HE2 GLN A 216      17.965   0.660   6.577  1.00  0.00           H  
ATOM   3371  N   TYR A 217      18.027  -4.799  10.439  1.00 21.55           N  
ATOM   3372  CA  TYR A 217      18.734  -5.215  11.681  1.00 24.31           C  
ATOM   3373  C   TYR A 217      19.267  -6.643  11.522  1.00 25.14           C  
ATOM   3374  O   TYR A 217      20.292  -6.956  12.171  1.00 24.02           O  
ATOM   3375  CB  TYR A 217      17.914  -4.863  12.929  1.00 21.38           C  
ATOM   3376  CG  TYR A 217      18.081  -3.390  13.193  1.00 21.96           C  
ATOM   3377  CD1 TYR A 217      17.400  -2.469  12.420  1.00 21.71           C  
ATOM   3378  CE1 TYR A 217      17.612  -1.108  12.551  1.00 23.23           C  
ATOM   3379  CZ  TYR A 217      18.569  -0.647  13.437  1.00 22.46           C  
ATOM   3380  OH  TYR A 217      18.782   0.699  13.546  1.00 24.88           O  
ATOM   3381  CD2 TYR A 217      19.071  -2.917  14.037  1.00 19.39           C  
ATOM   3382  CE2 TYR A 217      19.284  -1.558  14.201  1.00 19.61           C  
ATOM   3383  HN  TYR A 217      17.007  -4.778  10.457  1.00  0.00           H  
ATOM   3384  HA  TYR A 217      19.633  -4.609  11.739  1.00  0.00           H  
ATOM   3385 1HB  TYR A 217      16.859  -5.117  12.815  1.00  0.00           H  
ATOM   3386 2HB  TYR A 217      18.277  -5.417  13.799  1.00  0.00           H  
ATOM   3387  HD1 TYR A 217      16.650  -2.796  11.723  1.00  0.00           H  
ATOM   3388  HE1 TYR A 217      17.030  -0.408  11.968  1.00  0.00           H  
ATOM   3389  HH  TYR A 217      19.509   0.937  14.126  1.00  0.00           H  
ATOM   3390  HD2 TYR A 217      19.657  -3.607  14.633  1.00  0.00           H  
ATOM   3391  HE2 TYR A 217      20.019  -1.221  14.918  1.00  0.00           H  
ATOM   3392  N   LYS A 218      18.692  -7.437  10.615  1.00 23.60           N  
ATOM   3393  CA  LYS A 218      19.353  -8.668  10.099  1.00 30.05           C  
ATOM   3394  C   LYS A 218      20.603  -8.282   9.297  1.00 28.86           C  
ATOM   3395  O   LYS A 218      21.632  -8.945   9.457  1.00 32.09           O  
ATOM   3396  CB  LYS A 218      18.385  -9.498   9.253  1.00 30.29           C  
ATOM   3397  CG  LYS A 218      17.338 -10.272  10.040  1.00 39.00           C  
ATOM   3398  CD  LYS A 218      17.743 -10.580  11.460  1.00 49.97           C  
ATOM   3399  CE  LYS A 218      18.174 -12.016  11.648  1.00 48.56           C  
ATOM   3400  NZ  LYS A 218      17.491 -12.640  12.804  1.00 57.68           N1+
ATOM   3401  HN  LYS A 218      17.771  -7.174  10.264  1.00  0.00           H  
ATOM   3402  HA  LYS A 218      19.798  -9.230  10.918  1.00  0.00           H  
ATOM   3403 1HB  LYS A 218      17.889  -8.870   8.513  1.00  0.00           H  
ATOM   3404 2HB  LYS A 218      18.961 -10.222   8.673  1.00  0.00           H  
ATOM   3405 1HG  LYS A 218      16.445  -9.649  10.091  1.00  0.00           H  
ATOM   3406 2HG  LYS A 218      16.994 -11.146   9.485  1.00  0.00           H  
ATOM   3407 1HD  LYS A 218      18.282  -9.849  12.061  1.00  0.00           H  
ATOM   3408 2HD  LYS A 218      16.771 -10.510  11.951  1.00  0.00           H  
ATOM   3409 1HE  LYS A 218      17.954 -12.633  10.776  1.00  0.00           H  
ATOM   3410 2HE  LYS A 218      19.254 -12.062  11.797  1.00  0.00           H  
ATOM   3411 1HZ  LYS A 218      17.817 -13.584  12.961  1.00  0.00           H  
ATOM   3412 2HZ  LYS A 218      17.649 -12.112  13.656  1.00  0.00           H  
ATOM   3413 3HZ  LYS A 218      16.492 -12.677  12.635  1.00  0.00           H  
ATOM   3414  N   GLY A 219      20.508  -7.256   8.453  1.00 26.57           N  
ATOM   3415  CA  GLY A 219      21.653  -6.610   7.784  1.00 29.69           C  
ATOM   3416  C   GLY A 219      22.304  -7.486   6.722  1.00 33.52           C  
ATOM   3417  O   GLY A 219      23.507  -7.286   6.472  1.00 34.99           O  
ATOM   3418  HN  GLY A 219      19.600  -6.804   8.371  1.00  0.00           H  
ATOM   3419 1HA  GLY A 219      22.377  -6.343   8.545  1.00  0.00           H  
ATOM   3420 2HA  GLY A 219      21.310  -5.682   7.325  1.00  0.00           H  
ATOM   3421  N   LYS A 220      21.558  -8.414   6.114  1.00 36.15           N  
ATOM   3422  CA  LYS A 220      22.083  -9.399   5.126  1.00 38.97           C  
ATOM   3423  C   LYS A 220      21.878  -8.871   3.700  1.00 46.74           C  
ATOM   3424  O   LYS A 220      20.851  -8.206   3.448  1.00 44.61           O  
ATOM   3425  CB  LYS A 220      21.458 -10.797   5.347  1.00 46.57           C  
ATOM   3426  CG  LYS A 220      21.719 -11.362   6.760  1.00 47.74           C  
ATOM   3427  CD  LYS A 220      23.194 -11.732   7.016  1.00 54.78           C  
ATOM   3428  CE  LYS A 220      23.540 -12.027   8.482  1.00  0.00           C  
ATOM   3429  NZ  LYS A 220      23.645 -10.772   9.260  1.00  0.00           N1+
ATOM   3430  HN  LYS A 220      20.546  -8.422   6.255  1.00  0.00           H  
ATOM   3431  HA  LYS A 220      23.162  -9.474   5.259  1.00  0.00           H  
ATOM   3432 1HB  LYS A 220      20.380 -10.729   5.183  1.00  0.00           H  
ATOM   3433 2HB  LYS A 220      21.821 -11.499   4.593  1.00  0.00           H  
ATOM   3434 1HG  LYS A 220      21.354 -10.654   7.503  1.00  0.00           H  
ATOM   3435 2HG  LYS A 220      21.105 -12.256   6.895  1.00  0.00           H  
ATOM   3436 1HD  LYS A 220      23.417 -12.626   6.428  1.00  0.00           H  
ATOM   3437 2HD  LYS A 220      23.877 -10.973   6.639  1.00  0.00           H  
ATOM   3438 1HE  LYS A 220      22.793 -12.684   8.932  1.00  0.00           H  
ATOM   3439 2HE  LYS A 220      24.496 -12.550   8.543  1.00  0.00           H  
ATOM   3440 1HZ  LYS A 220      23.834 -10.993  10.229  1.00  0.00           H  
ATOM   3441 2HZ  LYS A 220      24.399 -10.203   8.914  1.00  0.00           H  
ATOM   3442 3HZ  LYS A 220      22.784 -10.220   9.237  1.00  0.00           H  
ATOM   3443  N   GLY A 221      22.817  -9.178   2.802  1.00 52.87           N  
ATOM   3444  CA  GLY A 221      22.767  -8.759   1.388  1.00 54.25           C  
ATOM   3445  C   GLY A 221      22.623  -7.252   1.274  1.00 51.93           C  
ATOM   3446  O   GLY A 221      23.368  -6.539   1.974  1.00 59.19           O  
ATOM   3447  HN  GLY A 221      23.616  -9.717   3.101  1.00  0.00           H  
ATOM   3448 1HA  GLY A 221      21.943  -9.276   0.893  1.00  0.00           H  
ATOM   3449 2HA  GLY A 221      23.687  -9.068   0.889  1.00  0.00           H  
ATOM   3450  N   LYS A 222      21.689  -6.783   0.439  1.00 46.29           N  
ATOM   3451  CA  LYS A 222      21.535  -5.362   0.044  1.00 39.72           C  
ATOM   3452  C   LYS A 222      21.151  -4.520   1.269  1.00 32.07           C  
ATOM   3453  O   LYS A 222      21.355  -3.293   1.239  1.00 34.65           O  
ATOM   3454  CB  LYS A 222      20.727  -5.095  -1.254  1.00 42.32           C  
ATOM   3455  CG  LYS A 222      20.934  -3.679  -1.859  1.00  0.00           C  
ATOM   3456  CD  LYS A 222      22.402  -3.329  -2.222  1.00  0.00           C  
ATOM   3457  CE  LYS A 222      22.604  -1.886  -2.724  1.00  0.00           C  
ATOM   3458  NZ  LYS A 222      24.042  -1.597  -2.972  1.00  0.00           N1+
ATOM   3459  HN  LYS A 222      21.104  -7.470  -0.016  1.00  0.00           H  
ATOM   3460  HA  LYS A 222      22.568  -5.082  -0.153  1.00  0.00           H  
ATOM   3461 1HB  LYS A 222      21.020  -5.834  -2.004  1.00  0.00           H  
ATOM   3462 2HB  LYS A 222      19.672  -5.281  -1.053  1.00  0.00           H  
ATOM   3463 1HG  LYS A 222      20.321  -3.588  -2.758  1.00  0.00           H  
ATOM   3464 2HG  LYS A 222      20.555  -2.925  -1.168  1.00  0.00           H  
ATOM   3465 1HD  LYS A 222      23.038  -3.445  -1.345  1.00  0.00           H  
ATOM   3466 2HD  LYS A 222      22.764  -4.045  -2.964  1.00  0.00           H  
ATOM   3467 1HE  LYS A 222      22.041  -1.722  -3.645  1.00  0.00           H  
ATOM   3468 2HE  LYS A 222      22.227  -1.174  -1.987  1.00  0.00           H  
ATOM   3469 1HZ  LYS A 222      24.154  -0.644  -3.293  1.00  0.00           H  
ATOM   3470 2HZ  LYS A 222      24.585  -1.713  -2.127  1.00  0.00           H  
ATOM   3471 3HZ  LYS A 222      24.411  -2.215  -3.684  1.00  0.00           H  
ATOM   3472  N   TRP A 223      20.623  -5.155   2.318  1.00 36.60           N  
ATOM   3473  CA  TRP A 223      20.040  -4.450   3.491  1.00 38.67           C  
ATOM   3474  C   TRP A 223      21.151  -4.022   4.458  1.00 34.39           C  
ATOM   3475  O   TRP A 223      20.846  -3.300   5.429  1.00 35.03           O  
ATOM   3476  CB  TRP A 223      18.962  -5.319   4.152  1.00 39.40           C  
ATOM   3477  CG  TRP A 223      17.780  -5.514   3.252  1.00 33.38           C  
ATOM   3478  CD1 TRP A 223      17.473  -6.625   2.521  1.00 32.09           C  
ATOM   3479  NE1 TRP A 223      16.336  -6.415   1.790  1.00 31.16           N  
ATOM   3480  CE2 TRP A 223      15.884  -5.144   2.020  1.00 34.16           C  
ATOM   3481  CD2 TRP A 223      16.770  -4.538   2.937  1.00 32.28           C  
ATOM   3482  CE3 TRP A 223      16.524  -3.223   3.342  1.00 40.53           C  
ATOM   3483  CZ3 TRP A 223      15.423  -2.565   2.838  1.00 40.93           C  
ATOM   3484  CZ2 TRP A 223      14.768  -4.480   1.516  1.00 40.96           C  
ATOM   3485  CH2 TRP A 223      14.555  -3.189   1.942  1.00 43.26           C  
ATOM   3486  HN  TRP A 223      20.571  -6.169   2.317  1.00  0.00           H  
ATOM   3487  HA  TRP A 223      19.566  -3.524   3.156  1.00  0.00           H  
ATOM   3488 1HB  TRP A 223      19.366  -6.287   4.451  1.00  0.00           H  
ATOM   3489 2HB  TRP A 223      18.604  -4.846   5.068  1.00  0.00           H  
ATOM   3490  HD1 TRP A 223      18.048  -7.542   2.552  1.00  0.00           H  
ATOM   3491  HE1 TRP A 223      15.845  -7.147   1.289  1.00  0.00           H  
ATOM   3492  HE3 TRP A 223      17.162  -2.741   4.068  1.00  0.00           H  
ATOM   3493  HZ3 TRP A 223      15.187  -1.579   3.173  1.00  0.00           H  
ATOM   3494  HZ2 TRP A 223      14.072  -4.970   0.850  1.00  0.00           H  
ATOM   3495  HH2 TRP A 223      13.670  -2.663   1.611  1.00  0.00           H  
ATOM   3496  N   SER A 224      22.402  -4.396   4.170  1.00 35.32           N  
ATOM   3497  CA  SER A 224      23.601  -3.933   4.919  1.00 34.50           C  
ATOM   3498  C   SER A 224      23.759  -2.413   4.770  1.00 32.53           C  
ATOM   3499  O   SER A 224      24.310  -1.773   5.687  1.00 34.11           O  
ATOM   3500  CB  SER A 224      24.838  -4.676   4.486  1.00 35.49           C  
ATOM   3501  OG  SER A 224      25.118  -4.447   3.116  1.00 48.06           O  
ATOM   3502  HN  SER A 224      22.548  -5.018   3.385  1.00  0.00           H  
ATOM   3503  HA  SER A 224      23.423  -4.138   5.977  1.00  0.00           H  
ATOM   3504 1HB  SER A 224      25.698  -4.342   5.069  1.00  0.00           H  
ATOM   3505 2HB  SER A 224      24.738  -5.749   4.665  1.00  0.00           H  
ATOM   3506  HG1 SER A 224      24.739  -5.168   2.616  1.00  0.00           H  
ATOM   3507  N   ASN A 225      23.276  -1.849   3.662  1.00 30.85           N  
ATOM   3508  CA  ASN A 225      23.253  -0.383   3.419  1.00 31.67           C  
ATOM   3509  C   ASN A 225      22.005   0.199   4.088  1.00 33.25           C  
ATOM   3510  O   ASN A 225      20.905  -0.015   3.554  1.00 29.63           O  
ATOM   3511  CB  ASN A 225      23.270  -0.068   1.919  1.00 31.89           C  
ATOM   3512  CG  ASN A 225      23.176   1.410   1.611  1.00 39.15           C  
ATOM   3513  OD1 ASN A 225      23.022   1.793   0.453  1.00 62.38           O  
ATOM   3514  ND2 ASN A 225      23.266   2.246   2.630  1.00 35.08           N  
ATOM   3515  HN  ASN A 225      22.811  -2.459   3.005  1.00  0.00           H  
ATOM   3516  HA  ASN A 225      24.159   0.038   3.853  1.00  0.00           H  
ATOM   3517 1HB  ASN A 225      24.191  -0.446   1.476  1.00  0.00           H  
ATOM   3518 2HB  ASN A 225      22.444  -0.574   1.417  1.00  0.00           H  
ATOM   3519 1HD2 ASN A 225      23.353   3.229   2.408  1.00  0.00           H  
ATOM   3520 2HD2 ASN A 225      23.564   1.927   3.543  1.00  0.00           H  
ATOM   3521  N   TYR A 226      22.174   0.914   5.204  1.00 30.78           N  
ATOM   3522  CA  TYR A 226      21.055   1.458   6.013  1.00 31.84           C  
ATOM   3523  C   TYR A 226      20.155   2.321   5.116  1.00 35.27           C  
ATOM   3524  O   TYR A 226      18.918   2.272   5.285  1.00 31.35           O  
ATOM   3525  CB  TYR A 226      21.567   2.238   7.227  1.00 32.79           C  
ATOM   3526  CG  TYR A 226      20.459   2.834   8.060  1.00 30.79           C  
ATOM   3527  CD1 TYR A 226      19.778   2.074   8.997  1.00 27.93           C  
ATOM   3528  CE1 TYR A 226      18.749   2.610   9.756  1.00 25.45           C  
ATOM   3529  CZ  TYR A 226      18.366   3.926   9.567  1.00 28.40           C  
ATOM   3530  OH  TYR A 226      17.348   4.471  10.304  1.00 23.64           O  
ATOM   3531  CD2 TYR A 226      20.057   4.146   7.880  1.00 27.80           C  
ATOM   3532  CE2 TYR A 226      19.027   4.697   8.628  1.00 30.72           C  
ATOM   3533  HN  TYR A 226      23.125   1.009   5.582  1.00  0.00           H  
ATOM   3534  HA  TYR A 226      20.464   0.621   6.387  1.00  0.00           H  
ATOM   3535 1HB  TYR A 226      22.154   1.579   7.868  1.00  0.00           H  
ATOM   3536 2HB  TYR A 226      22.242   3.036   6.917  1.00  0.00           H  
ATOM   3537  HD1 TYR A 226      20.054   1.043   9.164  1.00  0.00           H  
ATOM   3538  HE1 TYR A 226      18.248   2.001  10.500  1.00  0.00           H  
ATOM   3539  HH  TYR A 226      16.946   3.890  10.981  1.00  0.00           H  
ATOM   3540  HD2 TYR A 226      20.564   4.769   7.161  1.00  0.00           H  
ATOM   3541  HE2 TYR A 226      18.727   5.722   8.490  1.00  0.00           H  
ATOM   3542  N   LEU A 227      20.747   3.076   4.183  1.00 33.20           N  
ATOM   3543  CA  LEU A 227      20.033   4.104   3.373  1.00 31.50           C  
ATOM   3544  C   LEU A 227      19.017   3.427   2.446  1.00 32.69           C  
ATOM   3545  O   LEU A 227      18.039   4.100   2.040  1.00 35.90           O  
ATOM   3546  CB  LEU A 227      21.048   4.916   2.563  1.00 33.15           C  
ATOM   3547  CG  LEU A 227      22.070   5.704   3.381  1.00 39.85           C  
ATOM   3548  CD1 LEU A 227      22.934   6.563   2.471  1.00 47.29           C  
ATOM   3549  CD2 LEU A 227      21.381   6.568   4.426  1.00 40.65           C  
ATOM   3550  HN  LEU A 227      21.754   3.070   4.176  1.00  0.00           H  
ATOM   3551  HA  LEU A 227      19.485   4.746   4.058  1.00  0.00           H  
ATOM   3552 1HB  LEU A 227      21.560   4.269   1.850  1.00  0.00           H  
ATOM   3553 2HB  LEU A 227      20.482   5.625   1.954  1.00  0.00           H  
ATOM   3554  HG  LEU A 227      22.733   5.014   3.908  1.00  0.00           H  
ATOM   3555 1HD1 LEU A 227      23.706   7.086   3.040  1.00  0.00           H  
ATOM   3556 2HD1 LEU A 227      23.473   5.966   1.732  1.00  0.00           H  
ATOM   3557 3HD1 LEU A 227      22.354   7.318   1.942  1.00  0.00           H  
ATOM   3558 1HD2 LEU A 227      22.105   7.206   4.937  1.00  0.00           H  
ATOM   3559 2HD2 LEU A 227      20.628   7.219   3.995  1.00  0.00           H  
ATOM   3560 3HD2 LEU A 227      20.908   5.980   5.212  1.00  0.00           H  
ATOM   3561  N   ARG A 228      19.234   2.151   2.110  1.00 27.79           N  
ATOM   3562  CA  ARG A 228      18.270   1.345   1.314  1.00 33.00           C  
ATOM   3563  C   ARG A 228      16.965   1.183   2.106  1.00 30.36           C  
ATOM   3564  O   ARG A 228      15.883   1.285   1.504  1.00 26.36           O  
ATOM   3565  CB  ARG A 228      18.852  -0.028   0.984  1.00 40.00           C  
ATOM   3566  CG  ARG A 228      18.249  -0.676  -0.251  1.00 52.87           C  
ATOM   3567  CD  ARG A 228      17.460  -1.924   0.095  1.00 61.13           C  
ATOM   3568  NE  ARG A 228      17.696  -3.024  -0.831  1.00 74.50           N  
ATOM   3569  CZ  ARG A 228      16.801  -3.489  -1.697  1.00 83.64           C  
ATOM   3570  NH1 ARG A 228      15.593  -2.954  -1.753  1.00 84.67           N  
ATOM   3571  NH2 ARG A 228      17.113  -4.491  -2.499  1.00 73.58           N1+
ATOM   3572  HN  ARG A 228      19.987   1.673   2.590  1.00  0.00           H  
ATOM   3573  HA  ARG A 228      18.052   1.904   0.403  1.00  0.00           H  
ATOM   3574 1HB  ARG A 228      19.917   0.101   0.786  1.00  0.00           H  
ATOM   3575 2HB  ARG A 228      18.832  -0.673   1.866  1.00  0.00           H  
ATOM   3576 1HG  ARG A 228      17.598   0.020  -0.784  1.00  0.00           H  
ATOM   3577 2HG  ARG A 228      19.050  -0.916  -0.951  1.00  0.00           H  
ATOM   3578 1HD  ARG A 228      17.778  -2.328   1.057  1.00  0.00           H  
ATOM   3579 2HD  ARG A 228      16.408  -1.682   0.249  1.00  0.00           H  
ATOM   3580  HE  ARG A 228      18.554  -3.527  -0.653  1.00  0.00           H  
ATOM   3581 1HH1 ARG A 228      14.868  -3.285  -2.382  1.00  0.00           H  
ATOM   3582 2HH1 ARG A 228      15.296  -2.237  -1.106  1.00  0.00           H  
ATOM   3583 1HH2 ARG A 228      16.432  -4.875  -3.148  1.00  0.00           H  
ATOM   3584 2HH2 ARG A 228      18.001  -4.967  -2.484  1.00  0.00           H  
ATOM   3585  N   GLY A 229      17.059   0.932   3.411  1.00 29.21           N  
ATOM   3586  CA  GLY A 229      15.884   0.881   4.296  1.00 27.85           C  
ATOM   3587  C   GLY A 229      15.232   2.246   4.401  1.00 23.01           C  
ATOM   3588  O   GLY A 229      14.000   2.318   4.372  1.00 23.94           O  
ATOM   3589  HN  GLY A 229      17.963   0.886   3.866  1.00  0.00           H  
ATOM   3590 1HA  GLY A 229      16.110   0.467   5.267  1.00  0.00           H  
ATOM   3591 2HA  GLY A 229      15.105   0.253   3.884  1.00  0.00           H  
ATOM   3592  N   GLU A 230      16.030   3.304   4.517  1.00 24.72           N  
ATOM   3593  CA  GLU A 230      15.498   4.689   4.601  1.00 24.90           C  
ATOM   3594  C   GLU A 230      14.614   4.937   3.369  1.00 23.05           C  
ATOM   3595  O   GLU A 230      13.487   5.427   3.528  1.00 24.14           O  
ATOM   3596  CB  GLU A 230      16.643   5.713   4.776  1.00 30.71           C  
ATOM   3597  CG  GLU A 230      16.337   7.202   4.614  1.00 27.47           C  
ATOM   3598  CD  GLU A 230      15.315   7.757   5.615  1.00 28.90           C  
ATOM   3599  OE1 GLU A 230      14.773   8.857   5.313  1.00 28.32           O  
ATOM   3600  OE2 GLU A 230      15.119   7.105   6.667  1.00 30.35           O1-
ATOM   3601  HN  GLU A 230      17.020   3.155   4.655  1.00  0.00           H  
ATOM   3602  HA  GLU A 230      14.838   4.735   5.473  1.00  0.00           H  
ATOM   3603 1HB  GLU A 230      17.041   5.531   5.780  1.00  0.00           H  
ATOM   3604 2HB  GLU A 230      17.416   5.454   4.053  1.00  0.00           H  
ATOM   3605 1HG  GLU A 230      17.273   7.750   4.787  1.00  0.00           H  
ATOM   3606 2HG  GLU A 230      16.014   7.469   3.601  1.00  0.00           H  
ATOM   3607  N   ARG A 231      15.096   4.577   2.177  1.00 22.51           N  
ATOM   3608  CA  ARG A 231      14.343   4.768   0.907  1.00 24.75           C  
ATOM   3609  C   ARG A 231      13.085   3.885   0.921  1.00 22.68           C  
ATOM   3610  O   ARG A 231      12.025   4.370   0.512  1.00 23.12           O  
ATOM   3611  CB  ARG A 231      15.255   4.501  -0.295  1.00 30.20           C  
ATOM   3612  CG  ARG A 231      16.315   5.576  -0.499  1.00 35.22           C  
ATOM   3613  CD  ARG A 231      17.005   5.507  -1.849  1.00 41.45           C  
ATOM   3614  NE  ARG A 231      18.133   6.427  -1.912  1.00 51.20           N  
ATOM   3615  CZ  ARG A 231      19.386   6.104  -1.611  1.00 50.39           C  
ATOM   3616  NH1 ARG A 231      20.341   7.014  -1.691  1.00 59.89           N  
ATOM   3617  NH2 ARG A 231      19.681   4.873  -1.232  1.00 55.45           N1+
ATOM   3618  HN  ARG A 231      16.037   4.205   2.160  1.00  0.00           H  
ATOM   3619  HA  ARG A 231      13.986   5.801   0.876  1.00  0.00           H  
ATOM   3620 1HB  ARG A 231      15.706   3.511  -0.210  1.00  0.00           H  
ATOM   3621 2HB  ARG A 231      14.618   4.466  -1.183  1.00  0.00           H  
ATOM   3622 1HG  ARG A 231      15.828   6.551  -0.416  1.00  0.00           H  
ATOM   3623 2HG  ARG A 231      17.038   5.548   0.313  1.00  0.00           H  
ATOM   3624 1HD  ARG A 231      17.303   4.489  -2.098  1.00  0.00           H  
ATOM   3625 2HD  ARG A 231      16.289   5.793  -2.624  1.00  0.00           H  
ATOM   3626  HE  ARG A 231      17.903   7.357  -2.251  1.00  0.00           H  
ATOM   3627 1HH1 ARG A 231      21.316   6.769  -1.628  1.00  0.00           H  
ATOM   3628 2HH1 ARG A 231      20.228   8.024  -1.857  1.00  0.00           H  
ATOM   3629 1HH2 ARG A 231      20.620   4.579  -1.002  1.00  0.00           H  
ATOM   3630 2HH2 ARG A 231      18.929   4.233  -1.022  1.00  0.00           H  
ATOM   3631  N   ALA A 232      13.186   2.639   1.390  1.00 21.96           N  
ATOM   3632  CA  ALA A 232      12.035   1.706   1.432  1.00 21.85           C  
ATOM   3633  C   ALA A 232      10.920   2.304   2.302  1.00 19.75           C  
ATOM   3634  O   ALA A 232       9.752   2.255   1.887  1.00 21.71           O  
ATOM   3635  CB  ALA A 232      12.465   0.361   1.947  1.00 23.01           C  
ATOM   3636  HN  ALA A 232      14.065   2.341   1.791  1.00  0.00           H  
ATOM   3637  HA  ALA A 232      11.639   1.598   0.420  1.00  0.00           H  
ATOM   3638 1HB  ALA A 232      13.273  -0.059   1.352  1.00  0.00           H  
ATOM   3639 2HB  ALA A 232      12.792   0.412   2.986  1.00  0.00           H  
ATOM   3640 3HB  ALA A 232      11.627  -0.338   1.919  1.00  0.00           H  
ATOM   3641  N   TYR A 233      11.263   2.847   3.476  1.00 19.00           N  
ATOM   3642  CA  TYR A 233      10.290   3.502   4.390  1.00 18.24           C  
ATOM   3643  C   TYR A 233       9.576   4.637   3.647  1.00 18.01           C  
ATOM   3644  O   TYR A 233       8.329   4.740   3.714  1.00 18.43           O  
ATOM   3645  CB  TYR A 233      10.977   4.040   5.643  1.00 18.41           C  
ATOM   3646  CG  TYR A 233      11.312   3.024   6.710  1.00 16.98           C  
ATOM   3647  CD1 TYR A 233      10.353   2.187   7.249  1.00 18.91           C  
ATOM   3648  CE1 TYR A 233      10.662   1.293   8.263  1.00 19.76           C  
ATOM   3649  CZ  TYR A 233      11.947   1.244   8.778  1.00 19.20           C  
ATOM   3650  OH  TYR A 233      12.280   0.378   9.788  1.00 21.79           O  
ATOM   3651  CD2 TYR A 233      12.588   2.966   7.247  1.00 18.64           C  
ATOM   3652  CE2 TYR A 233      12.916   2.077   8.254  1.00 22.36           C  
ATOM   3653  HN  TYR A 233      12.231   2.799   3.778  1.00  0.00           H  
ATOM   3654  HA  TYR A 233       9.519   2.779   4.661  1.00  0.00           H  
ATOM   3655 1HB  TYR A 233      11.879   4.581   5.361  1.00  0.00           H  
ATOM   3656 2HB  TYR A 233      10.364   4.793   6.122  1.00  0.00           H  
ATOM   3657  HD1 TYR A 233       9.347   2.225   6.865  1.00  0.00           H  
ATOM   3658  HE1 TYR A 233       9.899   0.638   8.662  1.00  0.00           H  
ATOM   3659  HH  TYR A 233      13.074   0.588  10.293  1.00  0.00           H  
ATOM   3660  HD2 TYR A 233      13.355   3.614   6.857  1.00  0.00           H  
ATOM   3661  HE2 TYR A 233      13.924   2.053   8.643  1.00  0.00           H  
ATOM   3662  N   ILE A 234      10.338   5.489   2.960  1.00 19.59           N  
ATOM   3663  CA  ILE A 234       9.753   6.698   2.306  1.00 20.11           C  
ATOM   3664  C   ILE A 234       8.758   6.216   1.242  1.00 21.45           C  
ATOM   3665  O   ILE A 234       7.625   6.750   1.179  1.00 22.65           O  
ATOM   3666  CB  ILE A 234      10.847   7.625   1.741  1.00 22.81           C  
ATOM   3667  CG2 ILE A 234      10.236   8.687   0.839  1.00 25.77           C  
ATOM   3668  CG1 ILE A 234      11.675   8.259   2.861  1.00 25.73           C  
ATOM   3669  CD1 ILE A 234      12.984   8.863   2.399  1.00 23.72           C  
ATOM   3670  HN  ILE A 234      11.343   5.389   3.020  1.00  0.00           H  
ATOM   3671  HA  ILE A 234       9.171   7.247   3.045  1.00  0.00           H  
ATOM   3672  HB  ILE A 234      11.510   7.006   1.139  1.00  0.00           H  
ATOM   3673 1HG2 ILE A 234      10.970   9.411   0.492  1.00  0.00           H  
ATOM   3674 2HG2 ILE A 234       9.788   8.274  -0.066  1.00  0.00           H  
ATOM   3675 3HG2 ILE A 234       9.461   9.250   1.362  1.00  0.00           H  
ATOM   3676 1HG1 ILE A 234      11.087   9.012   3.376  1.00  0.00           H  
ATOM   3677 2HG1 ILE A 234      11.902   7.517   3.630  1.00  0.00           H  
ATOM   3678  HD1 ILE A 234      13.494   9.330   3.233  1.00  0.00           H  
ATOM   3679  HD2 ILE A 234      13.647   8.104   1.984  1.00  0.00           H  
ATOM   3680  HD3 ILE A 234      12.829   9.653   1.668  1.00  0.00           H  
ATOM   3681  N   VAL A 235       9.124   5.180   0.483  1.00 18.42           N  
ATOM   3682  CA  VAL A 235       8.230   4.605  -0.558  1.00 22.81           C  
ATOM   3683  C   VAL A 235       6.995   3.985   0.107  1.00 21.85           C  
ATOM   3684  O   VAL A 235       5.872   4.239  -0.374  1.00 19.71           O  
ATOM   3685  CB  VAL A 235       8.962   3.600  -1.459  1.00 26.26           C  
ATOM   3686  CG1 VAL A 235       7.977   2.916  -2.394  1.00 30.00           C  
ATOM   3687  CG2 VAL A 235      10.075   4.281  -2.249  1.00 27.60           C  
ATOM   3688  HN  VAL A 235      10.027   4.753   0.653  1.00  0.00           H  
ATOM   3689  HA  VAL A 235       7.865   5.430  -1.175  1.00  0.00           H  
ATOM   3690  HB  VAL A 235       9.410   2.831  -0.827  1.00  0.00           H  
ATOM   3691 1HG1 VAL A 235       8.493   2.311  -3.139  1.00  0.00           H  
ATOM   3692 2HG1 VAL A 235       7.300   2.234  -1.876  1.00  0.00           H  
ATOM   3693 3HG1 VAL A 235       7.361   3.637  -2.935  1.00  0.00           H  
ATOM   3694 1HG2 VAL A 235      10.636   3.559  -2.840  1.00  0.00           H  
ATOM   3695 2HG2 VAL A 235       9.665   5.025  -2.934  1.00  0.00           H  
ATOM   3696 3HG2 VAL A 235      10.780   4.796  -1.600  1.00  0.00           H  
ATOM   3697  N   LEU A 236       7.171   3.184   1.158  1.00 19.68           N  
ATOM   3698  CA  LEU A 236       6.021   2.504   1.808  1.00 19.73           C  
ATOM   3699  C   LEU A 236       5.055   3.541   2.384  1.00 18.77           C  
ATOM   3700  O   LEU A 236       3.853   3.336   2.268  1.00 19.92           O  
ATOM   3701  CB  LEU A 236       6.531   1.565   2.896  1.00 21.33           C  
ATOM   3702  CG  LEU A 236       7.141   0.273   2.375  1.00 23.44           C  
ATOM   3703  CD1 LEU A 236       7.711  -0.546   3.522  1.00 23.90           C  
ATOM   3704  CD2 LEU A 236       6.111  -0.523   1.590  1.00 24.81           C  
ATOM   3705  HN  LEU A 236       8.109   2.997   1.504  1.00  0.00           H  
ATOM   3706  HA  LEU A 236       5.451   1.970   1.049  1.00  0.00           H  
ATOM   3707 1HB  LEU A 236       7.240   2.095   3.535  1.00  0.00           H  
ATOM   3708 2HB  LEU A 236       5.700   1.303   3.555  1.00  0.00           H  
ATOM   3709  HG  LEU A 236       7.961   0.510   1.698  1.00  0.00           H  
ATOM   3710 1HD1 LEU A 236       8.190  -1.462   3.175  1.00  0.00           H  
ATOM   3711 2HD1 LEU A 236       8.450   0.030   4.079  1.00  0.00           H  
ATOM   3712 3HD1 LEU A 236       6.930  -0.824   4.231  1.00  0.00           H  
ATOM   3713 1HD2 LEU A 236       6.476  -1.526   1.368  1.00  0.00           H  
ATOM   3714 2HD2 LEU A 236       5.179  -0.641   2.146  1.00  0.00           H  
ATOM   3715 3HD2 LEU A 236       5.872  -0.077   0.625  1.00  0.00           H  
ATOM   3716  N   SER A 237       5.570   4.598   3.011  1.00 19.10           N  
ATOM   3717  CA  SER A 237       4.737   5.680   3.589  1.00 20.64           C  
ATOM   3718  C   SER A 237       3.906   6.310   2.469  1.00 19.04           C  
ATOM   3719  O   SER A 237       2.684   6.492   2.643  1.00 18.97           O  
ATOM   3720  CB  SER A 237       5.581   6.746   4.326  1.00 21.59           C  
ATOM   3721  OG  SER A 237       4.747   7.820   4.717  1.00 22.94           O  
ATOM   3722  HN  SER A 237       6.581   4.653   3.127  1.00  0.00           H  
ATOM   3723  HA  SER A 237       3.999   5.281   4.283  1.00  0.00           H  
ATOM   3724 1HB  SER A 237       6.062   6.235   5.176  1.00  0.00           H  
ATOM   3725 2HB  SER A 237       6.385   7.068   3.649  1.00  0.00           H  
ATOM   3726  HG1 SER A 237       5.331   8.534   5.055  1.00  0.00           H  
ATOM   3727  N   LEU A 238       4.548   6.624   1.341  1.00 20.11           N  
ATOM   3728  CA  LEU A 238       3.883   7.252   0.168  1.00 20.70           C  
ATOM   3729  C   LEU A 238       2.771   6.319  -0.331  1.00 20.23           C  
ATOM   3730  O   LEU A 238       1.626   6.785  -0.494  1.00 21.30           O  
ATOM   3731  CB  LEU A 238       4.935   7.502  -0.916  1.00 26.34           C  
ATOM   3732  CG  LEU A 238       4.861   8.854  -1.622  1.00 37.32           C  
ATOM   3733  CD1 LEU A 238       5.314   8.724  -3.066  1.00 54.00           C  
ATOM   3734  CD2 LEU A 238       3.458   9.434  -1.554  1.00 37.78           C  
ATOM   3735  HN  LEU A 238       5.530   6.390   1.276  1.00  0.00           H  
ATOM   3736  HA  LEU A 238       3.428   8.147   0.559  1.00  0.00           H  
ATOM   3737 1HB  LEU A 238       5.940   7.415  -0.510  1.00  0.00           H  
ATOM   3738 2HB  LEU A 238       4.888   6.701  -1.657  1.00  0.00           H  
ATOM   3739  HG  LEU A 238       5.522   9.554  -1.106  1.00  0.00           H  
ATOM   3740 1HD1 LEU A 238       5.321   9.693  -3.565  1.00  0.00           H  
ATOM   3741 2HD1 LEU A 238       6.321   8.313  -3.133  1.00  0.00           H  
ATOM   3742 3HD1 LEU A 238       4.647   8.075  -3.636  1.00  0.00           H  
ATOM   3743 1HD2 LEU A 238       3.375  10.286  -2.220  1.00  0.00           H  
ATOM   3744 2HD2 LEU A 238       2.691   8.734  -1.887  1.00  0.00           H  
ATOM   3745 3HD2 LEU A 238       3.208   9.854  -0.586  1.00  0.00           H  
ATOM   3746  N   VAL A 239       3.092   5.043  -0.557  1.00 20.02           N  
ATOM   3747  CA  VAL A 239       2.133   4.067  -1.149  1.00 20.43           C  
ATOM   3748  C   VAL A 239       1.024   3.748  -0.132  1.00 19.00           C  
ATOM   3749  O   VAL A 239      -0.164   3.776  -0.525  1.00 19.69           O  
ATOM   3750  CB  VAL A 239       2.847   2.805  -1.663  1.00 22.57           C  
ATOM   3751  CG1 VAL A 239       1.861   1.751  -2.137  1.00 30.15           C  
ATOM   3752  CG2 VAL A 239       3.830   3.155  -2.770  1.00 26.55           C  
ATOM   3753  HN  VAL A 239       4.049   4.745  -0.394  1.00  0.00           H  
ATOM   3754  HA  VAL A 239       1.642   4.557  -1.994  1.00  0.00           H  
ATOM   3755  HB  VAL A 239       3.411   2.375  -0.833  1.00  0.00           H  
ATOM   3756 1HG1 VAL A 239       2.373   0.883  -2.552  1.00  0.00           H  
ATOM   3757 2HG1 VAL A 239       1.230   1.380  -1.331  1.00  0.00           H  
ATOM   3758 3HG1 VAL A 239       1.197   2.142  -2.911  1.00  0.00           H  
ATOM   3759 1HG2 VAL A 239       4.395   2.278  -3.087  1.00  0.00           H  
ATOM   3760 2HG2 VAL A 239       3.309   3.545  -3.646  1.00  0.00           H  
ATOM   3761 3HG2 VAL A 239       4.552   3.912  -2.469  1.00  0.00           H  
ATOM   3762  N   ALA A 240       1.372   3.460   1.129  1.00 19.61           N  
ATOM   3763  CA  ALA A 240       0.393   3.116   2.186  1.00 20.49           C  
ATOM   3764  C   ALA A 240      -0.599   4.262   2.388  1.00 17.64           C  
ATOM   3765  O   ALA A 240      -1.802   4.028   2.436  1.00 18.60           O  
ATOM   3766  CB  ALA A 240       1.092   2.747   3.473  1.00 20.76           C  
ATOM   3767  HN  ALA A 240       2.357   3.478   1.386  1.00  0.00           H  
ATOM   3768  HA  ALA A 240      -0.175   2.250   1.836  1.00  0.00           H  
ATOM   3769 1HB  ALA A 240       1.805   1.942   3.306  1.00  0.00           H  
ATOM   3770 2HB  ALA A 240       1.639   3.592   3.892  1.00  0.00           H  
ATOM   3771 3HB  ALA A 240       0.374   2.407   4.220  1.00  0.00           H  
ATOM   3772  N   LYS A 241      -0.100   5.498   2.520  1.00 18.04           N  
ATOM   3773  CA  LYS A 241      -0.962   6.627   2.830  1.00 19.02           C  
ATOM   3774  C   LYS A 241      -1.852   6.950   1.627  1.00 17.50           C  
ATOM   3775  O   LYS A 241      -3.029   7.279   1.765  1.00 18.21           O  
ATOM   3776  CB  LYS A 241      -0.131   7.839   3.256  1.00 18.21           C  
ATOM   3777  CG  LYS A 241       0.474   7.705   4.650  1.00 21.52           C  
ATOM   3778  CD  LYS A 241       1.144   8.937   5.159  1.00 24.55           C  
ATOM   3779  CE  LYS A 241       1.448   8.834   6.645  1.00 23.79           C  
ATOM   3780  NZ  LYS A 241       2.596   7.948   6.922  1.00 24.30           N1+
ATOM   3781  HN  LYS A 241       0.897   5.656   2.410  1.00  0.00           H  
ATOM   3782  HA  LYS A 241      -1.640   6.355   3.643  1.00  0.00           H  
ATOM   3783 1HB  LYS A 241       0.623   8.044   2.500  1.00  0.00           H  
ATOM   3784 2HB  LYS A 241      -0.783   8.715   3.252  1.00  0.00           H  
ATOM   3785 1HG  LYS A 241      -0.336   7.426   5.321  1.00  0.00           H  
ATOM   3786 2HG  LYS A 241       1.175   6.878   4.594  1.00  0.00           H  
ATOM   3787 1HD  LYS A 241       2.068   9.109   4.621  1.00  0.00           H  
ATOM   3788 2HD  LYS A 241       0.518   9.815   4.990  1.00  0.00           H  
ATOM   3789 1HE  LYS A 241       1.635   9.796   7.112  1.00  0.00           H  
ATOM   3790 2HE  LYS A 241       0.580   8.448   7.184  1.00  0.00           H  
ATOM   3791 1HZ  LYS A 241       3.440   8.345   7.335  1.00  0.00           H  
ATOM   3792  N   SER A 242      -1.163   6.771   0.239  1.00 23.58           N  
ATOM   3793  CA  SER A 242      -2.067   7.072  -0.904  1.00 23.01           C  
ATOM   3794  C   SER A 242      -3.161   6.001  -0.983  1.00 20.10           C  
ATOM   3795  O   SER A 242      -4.321   6.351  -1.260  1.00 21.26           O  
ATOM   3796  CB  SER A 242      -1.288   7.170  -2.188  1.00 27.05           C  
ATOM   3797  OG  SER A 242      -0.093   7.917  -1.996  1.00 25.99           O  
ATOM   3798  HN  SER A 242      -0.188   6.537   0.083  1.00  0.00           H  
ATOM   3799  HA  SER A 242      -2.552   8.036  -0.724  1.00  0.00           H  
ATOM   3800 1HB  SER A 242      -1.005   6.179  -2.547  1.00  0.00           H  
ATOM   3801 2HB  SER A 242      -1.903   7.608  -2.975  1.00  0.00           H  
ATOM   3802  HG1 SER A 242      -0.219   8.574  -1.304  1.00  0.00           H  
ATOM   3803  N   ALA A 243      -2.801   4.736  -0.742  1.00 18.50           N  
ATOM   3804  CA  ALA A 243      -3.744   3.600  -0.815  1.00 20.28           C  
ATOM   3805  C   ALA A 243      -4.892   3.842   0.178  1.00 18.60           C  
ATOM   3806  O   ALA A 243      -6.064   3.672  -0.196  1.00 18.80           O  
ATOM   3807  CB  ALA A 243      -3.021   2.305  -0.559  1.00 22.82           C  
ATOM   3808  HN  ALA A 243      -1.823   4.537  -0.538  1.00  0.00           H  
ATOM   3809  HA  ALA A 243      -4.174   3.580  -1.819  1.00  0.00           H  
ATOM   3810 1HB  ALA A 243      -2.234   2.139  -1.295  1.00  0.00           H  
ATOM   3811 2HB  ALA A 243      -2.562   2.287   0.430  1.00  0.00           H  
ATOM   3812 3HB  ALA A 243      -3.707   1.459  -0.616  1.00  0.00           H  
ATOM   3813  N   LEU A 244      -4.588   4.224   1.418  1.00 16.96           N  
ATOM   3814  CA  LEU A 244      -5.665   4.411   2.427  1.00 17.26           C  
ATOM   3815  C   LEU A 244      -6.512   5.625   2.036  1.00 17.87           C  
ATOM   3816  O   LEU A 244      -7.757   5.519   2.077  1.00 19.56           O  
ATOM   3817  CB  LEU A 244      -5.106   4.576   3.839  1.00 18.43           C  
ATOM   3818  CG  LEU A 244      -6.187   4.682   4.913  1.00 19.89           C  
ATOM   3819  CD1 LEU A 244      -7.121   3.483   4.849  1.00 18.43           C  
ATOM   3820  CD2 LEU A 244      -5.585   4.812   6.303  1.00 21.06           C  
ATOM   3821  HN  LEU A 244      -3.614   4.326   1.685  1.00  0.00           H  
ATOM   3822  HA  LEU A 244      -6.297   3.523   2.377  1.00  0.00           H  
ATOM   3823 1HB  LEU A 244      -4.459   3.731   4.064  1.00  0.00           H  
ATOM   3824 2HB  LEU A 244      -4.467   5.460   3.878  1.00  0.00           H  
ATOM   3825  HG  LEU A 244      -6.783   5.581   4.748  1.00  0.00           H  
ATOM   3826 1HD1 LEU A 244      -7.788   3.457   5.712  1.00  0.00           H  
ATOM   3827 2HD1 LEU A 244      -7.778   3.504   3.980  1.00  0.00           H  
ATOM   3828 3HD1 LEU A 244      -6.579   2.539   4.838  1.00  0.00           H  
ATOM   3829 1HD2 LEU A 244      -6.359   4.878   7.071  1.00  0.00           H  
ATOM   3830 2HD2 LEU A 244      -4.942   3.968   6.550  1.00  0.00           H  
ATOM   3831 3HD2 LEU A 244      -5.004   5.725   6.359  1.00  0.00           H  
ATOM   3832  N   ALA A 245      -5.867   6.744   1.709  1.00 18.19           N  
ATOM   3833  CA  ALA A 245      -6.563   8.008   1.396  1.00 19.52           C  
ATOM   3834  C   ALA A 245      -7.618   7.730   0.321  1.00 18.56           C  
ATOM   3835  O   ALA A 245      -8.783   8.076   0.530  1.00 19.28           O  
ATOM   3836  CB  ALA A 245      -5.593   9.072   0.970  1.00 18.63           C  
ATOM   3837  HN  ALA A 245      -4.852   6.741   1.678  1.00  0.00           H  
ATOM   3838  HA  ALA A 245      -7.089   8.335   2.295  1.00  0.00           H  
ATOM   3839 1HB  ALA A 245      -4.892   9.313   1.769  1.00  0.00           H  
ATOM   3840 2HB  ALA A 245      -5.017   8.773   0.092  1.00  0.00           H  
ATOM   3841 3HB  ALA A 245      -6.122   9.990   0.710  1.00  0.00           H  
ATOM   3842  N   TRP A 246      -7.230   7.119  -0.797  1.00 18.26           N  
ATOM   3843  CA  TRP A 246      -8.122   7.046  -1.983  1.00 20.71           C  
ATOM   3844  C   TRP A 246      -9.126   5.904  -1.816  1.00 20.31           C  
ATOM   3845  O   TRP A 246     -10.221   6.005  -2.365  1.00 20.14           O  
ATOM   3846  CB  TRP A 246      -7.305   7.024  -3.276  1.00 21.94           C  
ATOM   3847  CG  TRP A 246      -6.569   8.320  -3.410  1.00 21.27           C  
ATOM   3848  CD1 TRP A 246      -5.223   8.515  -3.313  1.00 19.69           C  
ATOM   3849  NE1 TRP A 246      -4.938   9.848  -3.400  1.00 23.26           N  
ATOM   3850  CE2 TRP A 246      -6.104  10.558  -3.518  1.00 21.98           C  
ATOM   3851  CD2 TRP A 246      -7.162   9.629  -3.515  1.00 21.81           C  
ATOM   3852  CE3 TRP A 246      -8.474  10.105  -3.633  1.00 23.58           C  
ATOM   3853  CZ3 TRP A 246      -8.687  11.464  -3.736  1.00 24.32           C  
ATOM   3854  CZ2 TRP A 246      -6.319  11.930  -3.629  1.00 25.48           C  
ATOM   3855  CH2 TRP A 246      -7.622  12.359  -3.740  1.00 26.48           C  
ATOM   3856  HN  TRP A 246      -6.251   6.869  -0.899  1.00  0.00           H  
ATOM   3857  HA  TRP A 246      -8.732   7.948  -1.995  1.00  0.00           H  
ATOM   3858 1HB  TRP A 246      -6.605   6.188  -3.278  1.00  0.00           H  
ATOM   3859 2HB  TRP A 246      -7.960   6.902  -4.140  1.00  0.00           H  
ATOM   3860  HD1 TRP A 246      -4.495   7.729  -3.203  1.00  0.00           H  
ATOM   3861  HE1 TRP A 246      -3.979  10.182  -3.303  1.00  0.00           H  
ATOM   3862  HE3 TRP A 246      -9.311   9.425  -3.659  1.00  0.00           H  
ATOM   3863  HZ3 TRP A 246      -9.699  11.840  -3.818  1.00  0.00           H  
ATOM   3864  HZ2 TRP A 246      -5.501  12.633  -3.621  1.00  0.00           H  
ATOM   3865  HH2 TRP A 246      -7.835  13.415  -3.812  1.00  0.00           H  
ATOM   3866  N   GLN A 247      -8.821   4.907  -0.986  1.00 17.20           N  
ATOM   3867  CA  GLN A 247      -9.808   3.853  -0.652  1.00 18.66           C  
ATOM   3868  C   GLN A 247     -10.902   4.451   0.241  1.00 18.49           C  
ATOM   3869  O   GLN A 247     -12.089   4.171  -0.014  1.00 20.49           O  
ATOM   3870  CB  GLN A 247      -9.125   2.652  -0.011  1.00 17.49           C  
ATOM   3871  CG  GLN A 247      -8.435   1.747  -1.019  1.00 17.52           C  
ATOM   3872  CD  GLN A 247      -7.841   0.535  -0.346  1.00 19.15           C  
ATOM   3873  OE1 GLN A 247      -8.518  -0.471  -0.151  1.00 20.08           O  
ATOM   3874  NE2 GLN A 247      -6.574   0.642   0.036  1.00 21.09           N  
ATOM   3875  HN  GLN A 247      -7.922   4.911  -0.519  1.00  0.00           H  
ATOM   3876  HA  GLN A 247     -10.294   3.530  -1.575  1.00  0.00           H  
ATOM   3877 1HB  GLN A 247      -8.443   2.969   0.780  1.00  0.00           H  
ATOM   3878 2HB  GLN A 247      -9.898   2.059   0.476  1.00  0.00           H  
ATOM   3879 1HG  GLN A 247      -9.160   1.398  -1.757  1.00  0.00           H  
ATOM   3880 2HG  GLN A 247      -7.674   2.287  -1.581  1.00  0.00           H  
ATOM   3881 1HE2 GLN A 247      -6.150  -0.143   0.529  1.00  0.00           H  
ATOM   3882 2HE2 GLN A 247      -6.109   1.533  -0.065  1.00  0.00           H  
ATOM   3883  N   ILE A 248     -10.530   5.241   1.246  1.00 18.03           N  
ATOM   3884  CA  ILE A 248     -11.516   5.944   2.114  1.00 17.27           C  
ATOM   3885  C   ILE A 248     -12.314   6.912   1.234  1.00 19.99           C  
ATOM   3886  O   ILE A 248     -13.546   6.901   1.321  1.00 19.29           O  
ATOM   3887  CB  ILE A 248     -10.832   6.641   3.304  1.00 18.31           C  
ATOM   3888  CG2 ILE A 248     -11.789   7.604   3.979  1.00 19.26           C  
ATOM   3889  CG1 ILE A 248     -10.273   5.629   4.302  1.00 19.36           C  
ATOM   3890  CD1 ILE A 248      -9.481   6.249   5.452  1.00 21.56           C  
ATOM   3891  HN  ILE A 248      -9.543   5.416   1.413  1.00  0.00           H  
ATOM   3892  HA  ILE A 248     -12.229   5.210   2.499  1.00  0.00           H  
ATOM   3893  HB  ILE A 248     -10.001   7.234   2.918  1.00  0.00           H  
ATOM   3894 1HG2 ILE A 248     -11.345   8.083   4.848  1.00  0.00           H  
ATOM   3895 2HG2 ILE A 248     -12.096   8.432   3.341  1.00  0.00           H  
ATOM   3896 3HG2 ILE A 248     -12.699   7.101   4.314  1.00  0.00           H  
ATOM   3897 1HG1 ILE A 248     -11.090   5.033   4.714  1.00  0.00           H  
ATOM   3898 2HG1 ILE A 248      -9.631   4.922   3.780  1.00  0.00           H  
ATOM   3899  HD1 ILE A 248      -9.004   5.477   6.054  1.00  0.00           H  
ATOM   3900  HD2 ILE A 248      -8.704   6.917   5.083  1.00  0.00           H  
ATOM   3901  HD3 ILE A 248     -10.120   6.813   6.132  1.00  0.00           H  
ATOM   3902  N   PHE A 249     -11.639   7.717   0.413  1.00 19.85           N  
ATOM   3903  CA  PHE A 249     -12.302   8.721  -0.458  1.00 20.98           C  
ATOM   3904  C   PHE A 249     -13.361   8.021  -1.319  1.00 20.44           C  
ATOM   3905  O   PHE A 249     -14.542   8.426  -1.289  1.00 22.18           O  
ATOM   3906  CB  PHE A 249     -11.269   9.458  -1.310  1.00 20.26           C  
ATOM   3907  CG  PHE A 249     -11.820  10.633  -2.074  1.00 21.62           C  
ATOM   3908  CD1 PHE A 249     -11.780  11.905  -1.528  1.00 24.40           C  
ATOM   3909  CE1 PHE A 249     -12.282  12.988  -2.227  1.00 27.73           C  
ATOM   3910  CZ  PHE A 249     -12.834  12.808  -3.471  1.00 29.06           C  
ATOM   3911  CD2 PHE A 249     -12.378  10.463  -3.332  1.00 26.61           C  
ATOM   3912  CE2 PHE A 249     -12.880  11.552  -4.031  1.00 28.40           C  
ATOM   3913  HN  PHE A 249     -10.624   7.711   0.464  1.00  0.00           H  
ATOM   3914  HA  PHE A 249     -12.796   9.390   0.219  1.00  0.00           H  
ATOM   3915 1HB  PHE A 249     -10.457   9.818  -0.677  1.00  0.00           H  
ATOM   3916 2HB  PHE A 249     -10.816   8.770  -2.020  1.00  0.00           H  
ATOM   3917  HD1 PHE A 249     -11.364  12.067  -0.544  1.00  0.00           H  
ATOM   3918  HE1 PHE A 249     -12.259  13.973  -1.783  1.00  0.00           H  
ATOM   3919  HZ  PHE A 249     -13.263  13.648  -3.997  1.00  0.00           H  
ATOM   3920  HD2 PHE A 249     -12.439   9.480  -3.776  1.00  0.00           H  
ATOM   3921  HE2 PHE A 249     -13.333  11.413  -5.001  1.00  0.00           H  
ATOM   3922  N   SER A 250     -12.955   6.992  -2.067  1.00 19.66           N  
ATOM   3923  CA  SER A 250     -13.833   6.233  -2.997  1.00 21.90           C  
ATOM   3924  C   SER A 250     -15.017   5.647  -2.222  1.00 22.95           C  
ATOM   3925  O   SER A 250     -16.164   5.712  -2.711  1.00 22.00           O  
ATOM   3926  CB  SER A 250     -13.042   5.173  -3.708  1.00 24.54           C  
ATOM   3927  OG  SER A 250     -13.888   4.349  -4.483  1.00 32.27           O  
ATOM   3928  HN  SER A 250     -11.982   6.713  -2.003  1.00  0.00           H  
ATOM   3929  HA  SER A 250     -14.242   6.934  -3.726  1.00  0.00           H  
ATOM   3930 1HB  SER A 250     -12.295   5.638  -4.353  1.00  0.00           H  
ATOM   3931 2HB  SER A 250     -12.502   4.547  -2.994  1.00  0.00           H  
ATOM   3932  HG1 SER A 250     -13.357   3.844  -5.086  1.00  0.00           H  
ATOM   3933  N   GLY A 251     -14.747   5.093  -1.041  1.00 21.58           N  
ATOM   3934  CA  GLY A 251     -15.746   4.380  -0.226  1.00 23.05           C  
ATOM   3935  C   GLY A 251     -16.766   5.312   0.407  1.00 23.34           C  
ATOM   3936  O   GLY A 251     -17.932   4.874   0.570  1.00 25.00           O  
ATOM   3937  HN  GLY A 251     -13.800   5.135  -0.685  1.00  0.00           H  
ATOM   3938 1HA  GLY A 251     -15.229   3.854   0.573  1.00  0.00           H  
ATOM   3939 2HA  GLY A 251     -16.253   3.627  -0.831  1.00  0.00           H  
ATOM   3940  N   THR A 252     -16.367   6.525   0.807  1.00 22.36           N  
ATOM   3941  CA  THR A 252     -17.144   7.317   1.795  1.00 22.15           C  
ATOM   3942  C   THR A 252     -17.218   8.813   1.471  1.00 20.61           C  
ATOM   3943  O   THR A 252     -18.115   9.451   2.034  1.00 22.05           O  
ATOM   3944  CB  THR A 252     -16.635   7.114   3.229  1.00 23.38           C  
ATOM   3945  OG1 THR A 252     -15.335   7.689   3.391  1.00 22.60           O  
ATOM   3946  CG2 THR A 252     -16.603   5.656   3.624  1.00 24.29           C  
ATOM   3947  HN  THR A 252     -15.378   6.752   0.742  1.00  0.00           H  
ATOM   3948  HA  THR A 252     -18.185   6.993   1.774  1.00  0.00           H  
ATOM   3949  HB  THR A 252     -17.329   7.629   3.891  1.00  0.00           H  
ATOM   3950  HG1 THR A 252     -15.407   8.630   3.291  1.00  0.00           H  
ATOM   3951 1HG2 THR A 252     -16.385   5.556   4.687  1.00  0.00           H  
ATOM   3952 2HG2 THR A 252     -17.567   5.176   3.446  1.00  0.00           H  
ATOM   3953 3HG2 THR A 252     -15.834   5.103   3.086  1.00  0.00           H  
ATOM   3954  N   LEU A 253     -16.311   9.382   0.671  1.00 21.66           N  
ATOM   3955  CA  LEU A 253     -16.114  10.858   0.687  1.00 18.40           C  
ATOM   3956  C   LEU A 253     -16.669  11.534  -0.575  1.00 19.59           C  
ATOM   3957  O   LEU A 253     -16.548  12.754  -0.644  1.00 21.40           O  
ATOM   3958  CB  LEU A 253     -14.631  11.182   0.869  1.00 20.35           C  
ATOM   3959  CG  LEU A 253     -14.018  10.715   2.188  1.00 21.23           C  
ATOM   3960  CD1 LEU A 253     -12.579  11.195   2.309  1.00 19.96           C  
ATOM   3961  CD2 LEU A 253     -14.839  11.194   3.377  1.00 22.51           C  
ATOM   3962  HN  LEU A 253     -15.688   8.817   0.098  1.00  0.00           H  
ATOM   3963  HA  LEU A 253     -16.648  11.296   1.514  1.00  0.00           H  
ATOM   3964 1HB  LEU A 253     -14.093  10.893  -0.027  1.00  0.00           H  
ATOM   3965 2HB  LEU A 253     -14.546  12.270   0.863  1.00  0.00           H  
ATOM   3966  HG  LEU A 253     -14.001   9.625   2.198  1.00  0.00           H  
ATOM   3967 1HD1 LEU A 253     -12.124  10.843   3.235  1.00  0.00           H  
ATOM   3968 2HD1 LEU A 253     -11.939  10.869   1.493  1.00  0.00           H  
ATOM   3969 3HD1 LEU A 253     -12.536  12.284   2.333  1.00  0.00           H  
ATOM   3970 1HD2 LEU A 253     -14.334  11.017   4.323  1.00  0.00           H  
ATOM   3971 2HD2 LEU A 253     -15.059  12.264   3.326  1.00  0.00           H  
ATOM   3972 3HD2 LEU A 253     -15.786  10.664   3.426  1.00  0.00           H  
ATOM   3973  N   ILE A 254     -17.275  10.799  -1.514  1.00 24.31           N  
ATOM   3974  CA  ILE A 254     -17.683  11.360  -2.845  1.00 27.41           C  
ATOM   3975  C   ILE A 254     -19.022  12.101  -2.773  1.00 33.35           C  
ATOM   3976  O   ILE A 254     -19.086  13.285  -3.095  1.00 35.38           O  
ATOM   3977  CB  ILE A 254     -17.685  10.275  -3.938  1.00 31.94           C  
ATOM   3978  CG2 ILE A 254     -18.472  10.752  -5.153  1.00 37.80           C  
ATOM   3979  CG1 ILE A 254     -16.251   9.877  -4.305  1.00 30.50           C  
ATOM   3980  CD1 ILE A 254     -16.152   8.659  -5.195  1.00 34.41           C  
ATOM   3981  HN  ILE A 254     -17.369   9.799  -1.368  1.00  0.00           H  
ATOM   3982  HA  ILE A 254     -16.952  12.122  -3.126  1.00  0.00           H  
ATOM   3983  HB  ILE A 254     -18.172   9.379  -3.565  1.00  0.00           H  
ATOM   3984 1HG2 ILE A 254     -18.366  10.075  -5.997  1.00  0.00           H  
ATOM   3985 2HG2 ILE A 254     -19.548  10.798  -4.983  1.00  0.00           H  
ATOM   3986 3HG2 ILE A 254     -18.140  11.736  -5.490  1.00  0.00           H  
ATOM   3987 1HG1 ILE A 254     -15.743  10.722  -4.771  1.00  0.00           H  
ATOM   3988 2HG1 ILE A 254     -15.695   9.669  -3.389  1.00  0.00           H  
ATOM   3989  HD1 ILE A 254     -15.109   8.391  -5.358  1.00  0.00           H  
ATOM   3990  HD2 ILE A 254     -16.645   7.799  -4.738  1.00  0.00           H  
ATOM   3991  HD3 ILE A 254     -16.594   8.820  -6.177  1.00  0.00           H  
ATOM   3992  N   PRO A 255     -20.159  11.448  -2.445  1.00 35.18           N  
ATOM   3993  CA  PRO A 255     -21.467  12.076  -2.651  1.00 43.62           C  
ATOM   3994  C   PRO A 255     -21.701  13.243  -1.676  1.00 43.01           C  
ATOM   3995  O   PRO A 255     -21.308  13.140  -0.524  1.00 36.60           O  
ATOM   3996  CD  PRO A 255     -20.263  10.100  -1.861  1.00 35.91           C  
ATOM   3997  CB  PRO A 255     -22.461  10.932  -2.400  1.00 39.38           C  
ATOM   3998  CG  PRO A 255     -21.722  10.014  -1.445  1.00 36.23           C  
ATOM   3999 1HD  PRO A 255     -20.056   9.335  -2.606  1.00  0.00           H  
ATOM   4000 2HD  PRO A 255     -19.615   9.949  -0.998  1.00  0.00           H  
ATOM   4001  HA  PRO A 255     -21.555  12.441  -3.677  1.00  0.00           H  
ATOM   4002 1HB  PRO A 255     -22.672  10.416  -3.337  1.00  0.00           H  
ATOM   4003 2HB  PRO A 255     -23.414  11.278  -1.993  1.00  0.00           H  
ATOM   4004 1HG  PRO A 255     -22.105   8.993  -1.449  1.00  0.00           H  
ATOM   4005 2HG  PRO A 255     -21.831  10.395  -0.427  1.00  0.00           H  
ATOM   4006  N   ALA A 256     -22.332  14.321  -2.146  1.00 31.78           N  
ATOM   4007  CA  ALA A 256     -22.754  15.467  -1.307  1.00 38.15           C  
ATOM   4008  C   ALA A 256     -23.702  14.948  -0.218  1.00 39.49           C  
ATOM   4009  O   ALA A 256     -24.651  14.209  -0.572  1.00 35.69           O  
ATOM   4010  CB  ALA A 256     -23.402  16.532  -2.165  1.00 42.70           C  
ATOM   4011  HN  ALA A 256     -22.593  14.315  -3.124  1.00  0.00           H  
ATOM   4012  HA  ALA A 256     -21.864  15.881  -0.827  1.00  0.00           H  
ATOM   4013 1HB  ALA A 256     -22.710  16.916  -2.913  1.00  0.00           H  
ATOM   4014 2HB  ALA A 256     -24.294  16.155  -2.666  1.00  0.00           H  
ATOM   4015 3HB  ALA A 256     -23.715  17.373  -1.542  1.00  0.00           H  
ATOM   4016  N   LEU A 257     -23.438  15.294   1.049  1.00 35.20           N  
ATOM   4017  CA  LEU A 257     -24.336  15.002   2.203  1.00 38.80           C  
ATOM   4018  C   LEU A 257     -25.012  16.299   2.711  1.00 43.45           C  
ATOM   4019  O   LEU A 257     -25.725  16.951   1.901  1.00 55.22           O  
ATOM   4020  CB  LEU A 257     -23.532  14.322   3.317  1.00 39.48           C  
ATOM   4021  CG  LEU A 257     -22.577  13.213   2.869  1.00 33.83           C  
ATOM   4022  CD1 LEU A 257     -21.750  12.700   4.039  1.00 39.48           C  
ATOM   4023  CD2 LEU A 257     -23.330  12.067   2.205  1.00 39.67           C  
ATOM   4024  OXT LEU A 257     -24.824  16.645   3.908  1.00  0.00           O1-
ATOM   4025  HN  LEU A 257     -22.676  15.931   1.231  1.00  0.00           H  
ATOM   4026  HA  LEU A 257     -25.145  14.340   1.895  1.00  0.00           H  
ATOM   4027 1HB  LEU A 257     -22.936  15.080   3.829  1.00  0.00           H  
ATOM   4028 2HB  LEU A 257     -24.228  13.957   4.073  1.00  0.00           H  
ATOM   4029  HG  LEU A 257     -21.871  13.623   2.145  1.00  0.00           H  
ATOM   4030 1HD1 LEU A 257     -21.013  11.966   3.716  1.00  0.00           H  
ATOM   4031 2HD1 LEU A 257     -21.206  13.520   4.510  1.00  0.00           H  
ATOM   4032 3HD1 LEU A 257     -22.377  12.242   4.804  1.00  0.00           H  
ATOM   4033 1HD2 LEU A 257     -22.648  11.278   1.894  1.00  0.00           H  
ATOM   4034 2HD2 LEU A 257     -24.075  11.635   2.874  1.00  0.00           H  
ATOM   4035 3HD2 LEU A 257     -23.849  12.400   1.306  1.00  0.00           H  
TER    4036      LEU A 257
HETATM 4037  C1  RET r 818       8.263  -0.828  13.200  1.00 17.20           C  
HETATM 4038  C2  RET r 818       9.360  -1.632  13.909  1.00 16.82           C  
HETATM 4039  C3  RET r 818       8.862  -2.358  15.108  1.00 16.63           C  
HETATM 4040  C4  RET r 818       7.757  -3.325  14.714  1.00 16.03           C  
HETATM 4041  C5  RET r 818       6.749  -2.736  13.767  1.00 16.83           C  
HETATM 4042  C6  RET r 818       6.940  -1.576  13.103  1.00 16.47           C  
HETATM 4043  C7  RET r 818       5.855  -1.062  12.298  1.00 17.88           C  
HETATM 4044  C8  RET r 818       5.741   0.170  11.722  1.00 16.79           C  
HETATM 4045  C9  RET r 818       4.659   0.608  10.958  1.00 16.35           C  
HETATM 4046  C10 RET r 818       4.672   1.862  10.343  1.00 17.12           C  
HETATM 4047  C11 RET r 818       3.686   2.479   9.596  1.00 17.75           C  
HETATM 4048  C12 RET r 818       3.818   3.740   9.028  1.00 18.21           C  
HETATM 4049  C13 RET r 818       2.883   4.459   8.267  1.00 20.82           C  
HETATM 4050  C14 RET r 818       3.149   5.746   7.912  1.00 18.76           C  
HETATM 4051  C15 RET r 818       2.242   6.547   7.023  1.00 26.50           C  
HETATM 4052  C16 RET r 818       8.074   0.463  14.020  1.00 18.56           C  
HETATM 4053  C17 RET r 818       8.797  -0.460  11.801  1.00 16.60           C  
HETATM 4054  C18 RET r 818       5.510  -3.580  13.653  1.00 17.78           C  
HETATM 4055  C19 RET r 818       3.438  -0.243  10.765  1.00 17.05           C  
HETATM 4056  C20 RET r 818       1.643   3.757   7.906  1.00 22.01           C  
HETATM 4057  H21 RET r 818      10.181  -0.970  14.179  1.00  0.00           H  
HETATM 4058  H22 RET r 818       9.781  -2.363  13.217  1.00  0.00           H  
HETATM 4059  H31 RET r 818       8.494  -1.664  15.864  1.00  0.00           H  
HETATM 4060  H32 RET r 818       9.671  -2.906  15.582  1.00  0.00           H  
HETATM 4061  H41 RET r 818       7.256  -3.683  15.607  1.00  0.00           H  
HETATM 4062  H42 RET r 818       8.187  -4.209  14.242  1.00  0.00           H  
HETATM 4063  H71 RET r 818       5.028  -1.709  12.100  1.00  0.00           H  
HETATM 4064  H81 RET r 818       6.509   0.901  11.855  1.00  0.00           H  
HETATM 4065 H101 RET r 818       5.574   2.439  10.482  1.00  0.00           H  
HETATM 4066 H111 RET r 818       2.756   1.960   9.446  1.00  0.00           H  
HETATM 4067 H121 RET r 818       4.769   4.225   9.195  1.00  0.00           H  
HETATM 4068 H141 RET r 818       4.056   6.235   8.239  1.00  0.00           H  
HETATM 4069  H15 RET r 818       1.340   6.174   6.567  1.00  0.00           H  
HETATM 4070 H161 RET r 818       8.957   1.096  13.959  1.00  0.00           H  
HETATM 4071 H162 RET r 818       7.895   0.257  15.074  1.00  0.00           H  
HETATM 4072 H163 RET r 818       7.240   1.080  13.721  1.00  0.00           H  
HETATM 4073 H171 RET r 818       8.693  -1.296  11.112  1.00  0.00           H  
HETATM 4074 H172 RET r 818       9.865  -0.242  11.845  1.00  0.00           H  
HETATM 4075 H173 RET r 818       8.367   0.414  11.327  1.00  0.00           H  
HETATM 4076 H181 RET r 818       4.786  -3.309  14.418  1.00  0.00           H  
HETATM 4077 H182 RET r 818       5.770  -4.624  13.832  1.00  0.00           H  
HETATM 4078 H183 RET r 818       5.008  -3.588  12.691  1.00  0.00           H  
HETATM 4079 H191 RET r 818       3.213  -0.850  11.639  1.00  0.00           H  
HETATM 4080 H192 RET r 818       3.569  -0.911   9.923  1.00  0.00           H  
HETATM 4081 H193 RET r 818       2.526   0.327  10.625  1.00  0.00           H  
HETATM 4082 H201 RET r 818       0.917   3.802   8.718  1.00  0.00           H  
HETATM 4083 H202 RET r 818       1.831   2.704   7.691  1.00  0.00           H  
HETATM 4084 H203 RET r 818       1.161   4.109   6.999  1.00  0.00           H  
HETATM 4085  O   HOH o 901     -28.386  -8.285  14.754  1.00 40.98           O  
HETATM 4086  H1  HOH o 901     -28.323  -8.918  15.550  1.00  0.00           H  
HETATM 4087  H2  HOH o 901     -27.646  -7.614  14.818  1.00  0.00           H  
HETATM 4088  O   HOH o 902      21.457   9.212  -1.296  1.00 44.66           O  
HETATM 4089  H1  HOH o 902      21.716  10.185  -1.132  1.00  0.00           H  
HETATM 4090  H2  HOH o 902      21.712   8.687  -0.482  1.00  0.00           H  
HETATM 4091  O   HOH o 903     -23.008  -3.158   4.598  1.00 50.14           O  
HETATM 4092  H1  HOH o 903     -23.278  -2.506   5.305  1.00  0.00           H  
HETATM 4093  H2  HOH o 903     -22.624  -3.986   5.046  1.00  0.00           H  
HETATM 4094  O   HOH o 904      20.095  -5.849  16.113  1.00 36.71           O  
HETATM 4095  H1  HOH o 904      19.298  -5.787  16.726  1.00  0.00           H  
HETATM 4096  H2  HOH o 904      20.909  -6.047  16.705  1.00  0.00           H  
HETATM 4097  O   HOH o 905       0.724   9.371  -0.278  1.00 26.80           O  
HETATM 4098  H1  HOH o 905       1.057   9.850   0.540  1.00  0.00           H  
HETATM 4099  H2  HOH o 905       1.151   8.457  -0.333  1.00  0.00           H  
HETATM 4100  O   HOH o 906      24.796  -4.106  19.613  1.00 49.79           O  
HETATM 4101  H1  HOH o 906      24.686  -3.213  20.076  1.00  0.00           H  
HETATM 4102  H2  HOH o 906      23.872  -4.479  19.390  1.00  0.00           H  
HETATM 4103  O   HOH o 907     -23.008   5.611  35.315  1.00 58.27           O  
HETATM 4104  H1  HOH o 907     -23.538   5.032  34.671  1.00  0.00           H  
HETATM 4105  H2  HOH o 907     -23.630   5.950  36.025  1.00  0.00           H  
HETATM 4106  O   HOH o 908     -20.972  10.314  13.157  1.00 37.56           O  
HETATM 4107  H1  HOH o 908     -21.398   9.797  12.402  1.00  0.00           H  
HETATM 4108  H2  HOH o 908     -21.231  11.299  13.080  1.00  0.00           H  
HETATM 4109  O   HOH o 909      22.931  -0.282  23.485  1.00 39.35           O  
HETATM 4110  H1  HOH o 909      23.036  -1.230  23.809  1.00  0.00           H  
HETATM 4111  H2  HOH o 909      22.488  -0.311  22.580  1.00  0.00           H  
HETATM 4112  O   HOH o 910     -17.846  -1.793  -1.352  1.00 27.24           O  
HETATM 4113  H1  HOH o 910     -18.843  -1.834  -1.258  1.00  0.00           H  
HETATM 4114  H2  HOH o 910     -17.601  -0.916  -1.781  1.00  0.00           H  
HETATM 4115  O   HOH o 911      21.827  -4.901  21.629  1.00 37.13           O  
HETATM 4116  H1  HOH o 911      21.972  -5.021  20.636  1.00  0.00           H  
HETATM 4117  H2  HOH o 911      20.877  -5.200  21.859  1.00  0.00           H  
HETATM 4118  O   HOH o 912     -26.860   4.726  20.265  1.00 38.28           O  
HETATM 4119  H1  HOH o 912     -26.183   4.109  19.852  1.00  0.00           H  
HETATM 4120  H2  HOH o 912     -26.421   5.247  21.009  1.00  0.00           H  
HETATM 4121  O   HOH o 913      21.998   5.429  21.377  1.00 38.96           O  
HETATM 4122  H1  HOH o 913      22.458   5.195  22.246  1.00  0.00           H  
HETATM 4123  H2  HOH o 913      21.653   4.583  20.945  1.00  0.00           H  
HETATM 4124  O   HOH o 914      20.421  -8.045  14.483  1.00 32.06           O  
HETATM 4125  H1  HOH o 914      20.272  -7.363  15.218  1.00  0.00           H  
HETATM 4126  H2  HOH o 914      20.272  -7.591  13.598  1.00  0.00           H  
HETATM 4127  O   HOH o 915      23.978   4.610   8.128  1.00 47.34           O  
HETATM 4128  H1  HOH o 915      23.832   3.855   8.785  1.00  0.00           H  
HETATM 4129  H2  HOH o 915      23.534   5.441   8.489  1.00  0.00           H  
HETATM 4130  O   HOH o 916       6.568   9.565   5.557  1.00 23.42           O  
HETATM 4131  H1  HOH o 916       6.519  10.061   6.436  1.00  0.00           H  
HETATM 4132  H2  HOH o 916       6.786  10.216   4.857  1.00  0.00           H  
HETATM 4133  O   HOH o 917      18.975   8.803  19.114  1.00 46.93           O  
HETATM 4134  H1  HOH o 917      19.156   8.300  18.253  1.00  0.00           H  
HETATM 4135  H2  HOH o 917      19.854   9.095  19.513  1.00  0.00           H  
HETATM 4136  O   HOH o 918     -16.629   4.967  14.703  1.00 17.10           O  
HETATM 4137  H1  HOH o 918     -17.357   4.484  14.200  1.00  0.00           H  
HETATM 4138  H2  HOH o 918     -17.042   5.578  15.391  1.00  0.00           H  
HETATM 4139  O   HOH o 919       8.665   7.906   5.487  1.00 23.70           O  
HETATM 4140  H1  HOH o 919       7.865   8.490   5.526  1.00  0.00           H  
HETATM 4141  H2  HOH o 919       9.335   8.370   6.037  1.00  0.00           H  
HETATM 4142  O   HOH o 920      19.042  -1.078   5.015  1.00 33.63           O  
HETATM 4143  H1  HOH o 920      19.435  -1.845   5.530  1.00  0.00           H  
HETATM 4144  H2  HOH o 920      19.765  -0.668   4.445  1.00  0.00           H  
HETATM 4145  O   HOH o 921      20.061  10.339  16.215  1.00 45.52           O  
HETATM 4146  H1  HOH o 921      19.843   9.356  16.326  1.00  0.00           H  
HETATM 4147  H2  HOH o 921      20.023  10.777  17.118  1.00  0.00           H  
HETATM 4148  O   HOH o 922      22.912   4.297  16.566  1.00 49.46           O  
HETATM 4149  H1  HOH o 922      22.832   4.083  15.587  1.00  0.00           H  
HETATM 4150  H2  HOH o 922      22.791   3.441  17.107  1.00  0.00           H  
HETATM 4151  O   HOH o 923     -20.261   5.176   1.729  1.00 47.38           O  
HETATM 4152  H1  HOH o 923     -20.476   6.141   1.912  1.00  0.00           H  
HETATM 4153  H2  HOH o 923     -19.352   5.113   1.299  1.00  0.00           H  
HETATM 4154  O   HOH o 924     -19.503   0.111  27.843  1.00 19.98           O  
HETATM 4155  H1  HOH o 924     -18.723   0.302  27.233  1.00  0.00           H  
HETATM 4156  H2  HOH o 924     -19.952   0.975  28.102  1.00  0.00           H  
HETATM 4157  O   HOH o 925      17.598 -11.648  17.363  1.00 64.27           O  
HETATM 4158  H1  HOH o 925      16.941 -11.421  18.094  1.00  0.00           H  
HETATM 4159  H2  HOH o 925      18.523 -11.444  17.713  1.00  0.00           H  
HETATM 4160  O   HOH o 926      14.676   0.841  11.172  1.00 22.76           O  
HETATM 4161  H1  HOH o 926      15.108   1.632  11.631  1.00  0.00           H  
HETATM 4162  H2  HOH o 926      15.233   0.589  10.370  1.00  0.00           H  
HETATM 4163  O   HOH o 927       6.601   9.200   1.955  1.00 22.01           O  
HETATM 4164  H1  HOH o 927       7.125   9.639   2.654  1.00  0.00           H  
HETATM 4165  H2  HOH o 927       6.949   8.299   1.816  1.00  0.00           H  
HETATM 4166  O   HOH o 928      21.410  -2.321   7.839  1.00 28.74           O  
HETATM 4167  H1  HOH o 928      20.875  -2.802   8.545  1.00  0.00           H  
HETATM 4168  H2  HOH o 928      21.159  -2.686   6.936  1.00  0.00           H  
HETATM 4169  O   HOH o 929      26.134  14.303   8.626  1.00 48.99           O  
HETATM 4170  H1  HOH o 929      25.967  13.544   9.255  1.00  0.00           H  
HETATM 4171  H2  HOH o 929      25.417  14.302   7.915  1.00  0.00           H  
HETATM 4172  O   HOH o 930      21.429  14.500  14.529  1.00 55.59           O  
HETATM 4173  H1  HOH o 930      20.895  13.919  15.145  1.00  0.00           H  
HETATM 4174  H2  HOH o 930      21.122  14.325  13.585  1.00  0.00           H  
HETATM 4175  O   HOH o 931      17.909  13.622  14.101  1.00 52.82           O  
HETATM 4176  H1  HOH o 931      18.771  13.104  14.036  1.00  0.00           H  
HETATM 4177  H2  HOH o 931      17.185  13.096  13.630  1.00  0.00           H  
HETATM 4178  O   HOH o 932     -15.357  14.167   5.785  1.00 22.22           O  
HETATM 4179  H1  HOH o 932     -15.791  14.573   4.969  1.00  0.00           H  
HETATM 4180  H2  HOH o 932     -16.067  13.726   6.352  1.00  0.00           H  
HETATM 4181  O   HOH o 933     -14.738   2.147  -3.216  1.00 33.67           O  
HETATM 4182  H1  HOH o 933     -14.681   3.056  -3.650  1.00  0.00           H  
HETATM 4183  H2  HOH o 933     -13.922   2.020  -2.634  1.00  0.00           H  
HETATM 4184  O   HOH o 934      26.636  11.265  12.935  1.00 39.29           O  
HETATM 4185  H1  HOH o 934      27.339  11.366  12.223  1.00  0.00           H  
HETATM 4186  H2  HOH o 934      25.753  11.033  12.503  1.00  0.00           H  
HETATM 4187  O   HOH o 935      20.840   1.846  14.849  1.00 31.33           O  
HETATM 4188  H1  HOH o 935      20.426   2.608  14.336  1.00  0.00           H  
HETATM 4189  H2  HOH o 935      20.630   1.967  15.829  1.00  0.00           H  
HETATM 4190  O   HOH o 936     -12.480   2.037  -1.626  1.00 30.74           O  
HETATM 4191  H1  HOH o 936     -12.057   1.188  -1.281  1.00  0.00           H  
HETATM 4192  H2  HOH o 936     -12.453   2.739  -0.903  1.00  0.00           H  
HETATM 4193  O   HOH o 937      17.839  -9.178  23.259  1.00 42.83           O  
HETATM 4194  H1  HOH o 937      17.800  -8.372  22.645  1.00  0.00           H  
HETATM 4195  H2  HOH o 937      18.670  -9.116  23.811  1.00  0.00           H  
HETATM 4196  O   HOH o 938      18.645  -8.584   5.933  1.00 35.37           O  
HETATM 4197  H1  HOH o 938      17.857  -9.007   5.481  1.00  0.00           H  
HETATM 4198  H2  HOH o 938      18.352  -7.721   6.366  1.00  0.00           H  
HETATM 4199  O   HOH o 939      12.672  10.532   5.921  1.00 30.75           O  
HETATM 4200  H1  HOH o 939      12.630  11.096   5.127  1.00  0.00           H  
HETATM 4201  H2  HOH o 939      13.333   9.826   5.728  1.00  0.00           H  
HETATM 4202  O   HOH o 940     -11.233  -0.426  -0.596  1.00 20.78           O  
HETATM 4203  H1  HOH o 940     -10.234  -0.527  -0.498  1.00  0.00           H  
HETATM 4204  H2  HOH o 940     -11.671  -0.706   0.268  1.00  0.00           H  
HETATM 4205  O   HOH o 941      24.774   1.268   5.883  1.00 43.32           O  
HETATM 4206  H1  HOH o 941      25.101   2.006   6.483  1.00  0.00           H  
HETATM 4207  H2  HOH o 941      25.134   0.392   6.216  1.00  0.00           H  
HETATM 4208  O   HOH o 942     -19.200   2.952  23.355  1.00 19.05           O  
HETATM 4209  H1  HOH o 942     -18.333   3.006  23.874  1.00  0.00           H  
HETATM 4210  H2  HOH o 942     -19.979   3.053  23.982  1.00  0.00           H  
HETATM 4211  O   HOH o 943     -23.215  -5.744  32.918  1.00 28.24           O  
HETATM 4212  H1  HOH o 943     -23.277  -6.225  32.035  1.00  0.00           H  
HETATM 4213  H2  HOH o 943     -24.144  -5.444  33.171  1.00  0.00           H  
HETATM 4214  O   HOH o 944       9.013  11.225   8.324  1.00 34.16           O  
HETATM 4215  H1  HOH o 944       8.027  11.214   8.104  1.00  0.00           H  
HETATM 4216  H2  HOH o 944       9.040  11.206   9.293  1.00  0.00           H  
HETATM 4217  O   HOH o 945     -21.630   8.769  11.225  1.00 37.66           O  
HETATM 4218  H1  HOH o 945     -22.371   8.834  10.555  1.00  0.00           H  
HETATM 4219  H2  HOH o 945     -20.766   9.050  10.782  1.00  0.00           H  
HETATM 4220  O   HOH o 946     -27.998   7.451  22.917  1.00 44.06           O  
HETATM 4221  H1  HOH o 946     -28.756   6.859  22.633  1.00  0.00           H  
HETATM 4222  H2  HOH o 946     -27.129   6.976  22.714  1.00  0.00           H  
HETATM 4223  O   HOH o 947     -16.896  -4.000   9.916  1.00 28.50           O  
HETATM 4224  H1  HOH o 947     -16.725  -3.491  10.767  1.00  0.00           H  
HETATM 4225  H2  HOH o 947     -17.564  -4.729  10.114  1.00  0.00           H  
HETATM 4226  O   HOH o 948     -20.515   2.186  19.886  1.00 23.71           O  
HETATM 4227  H1  HOH o 948     -20.876   1.509  20.545  1.00  0.00           H  
HETATM 4228  H2  HOH o 948     -21.237   2.401  19.212  1.00  0.00           H  
HETATM 4229  O   HOH o 949     -17.062  19.370   2.680  1.00 46.06           O  
HETATM 4230  H1  HOH o 949     -16.597  18.526   2.410  1.00  0.00           H  
HETATM 4231  H2  HOH o 949     -17.429  19.262   3.620  1.00  0.00           H  
HETATM 4232  O   HOH o 950     -26.377  -0.172  25.473  1.00 24.03           O  
HETATM 4233  H1  HOH o 950     -25.626  -0.031  24.823  1.00  0.00           H  
HETATM 4234  H2  HOH o 950     -26.377   0.595  26.132  1.00  0.00           H  
HETATM 4235  O   HOH o 951     -19.160  -9.706   5.644  1.00 45.01           O  
HETATM 4236  H1  HOH o 951     -19.437 -10.521   5.131  1.00  0.00           H  
HETATM 4237  H2  HOH o 951     -19.745  -9.636   6.462  1.00  0.00           H  
HETATM 4238  O   HOH o 952     -21.002 -12.905  13.213  1.00 36.74           O  
HETATM 4239  H1  HOH o 952     -20.116 -12.475  13.010  1.00  0.00           H  
HETATM 4240  H2  HOH o 952     -21.572 -12.260  13.737  1.00  0.00           H  
HETATM 4241  O   HOH o 953     -19.111   2.848  -0.880  1.00 39.69           O  
HETATM 4242  H1  HOH o 953     -18.362   2.235  -1.152  1.00  0.00           H  
HETATM 4243  H2  HOH o 953     -18.739   3.598  -0.320  1.00  0.00           H  
HETATM 4244  O   HOH o 954      22.568  -2.835  22.904  1.00 40.79           O  
HETATM 4245  H1  HOH o 954      21.943  -2.207  22.431  1.00  0.00           H  
HETATM 4246  H2  HOH o 954      22.378  -3.774  22.565  1.00  0.00           H  
HETATM 4247  O   HOH o 955     -17.351   0.293  26.141  1.00 19.74           O  
HETATM 4248  H1  HOH o 955     -16.484  -0.088  26.466  1.00  0.00           H  
HETATM 4249  H2  HOH o 955     -17.154   1.162  25.651  1.00  0.00           H  
HETATM 4250  O   HOH o 956     -18.158   3.716  12.759  1.00 18.79           O  
HETATM 4251  H1  HOH o 956     -17.278   3.436  12.353  1.00  0.00           H  
HETATM 4252  H2  HOH o 956     -18.885   3.578  12.086  1.00  0.00           H  
HETATM 4253  O   HOH o 957     -25.906  13.657  -2.979  1.00 37.73           O  
HETATM 4254  H1  HOH o 957     -25.382  13.808  -2.127  1.00  0.00           H  
HETATM 4255  H2  HOH o 957     -26.880  13.728  -2.766  1.00  0.00           H  
HETATM 4256  O   HOH o 958     -21.275  -4.199  33.994  1.00 24.17           O  
HETATM 4257  H1  HOH o 958     -20.903  -3.650  33.245  1.00  0.00           H  
HETATM 4258  H2  HOH o 958     -21.969  -4.835  33.615  1.00  0.00           H  
HETATM 4259  O   HOH o 959     -20.646   8.347   2.315  1.00 36.04           O  
HETATM 4260  H1  HOH o 959     -19.783   8.865   2.341  1.00  0.00           H  
HETATM 4261  H2  HOH o 959     -21.381   8.918   2.685  1.00  0.00           H  
HETATM 4262  O   HOH o 960     -18.756  -5.560  11.623  1.00 34.20           O  
HETATM 4263  H1  HOH o 960     -18.282  -6.283  12.139  1.00  0.00           H  
HETATM 4264  H2  HOH o 960     -18.952  -4.787  12.244  1.00  0.00           H  
HETATM 4265  O   HOH o 961     -24.193   5.789  27.098  1.00 20.10           O  
HETATM 4266  H1  HOH o 961     -23.429   6.077  26.511  1.00  0.00           H  
HETATM 4267  H2  HOH o 961     -24.938   5.453  26.510  1.00  0.00           H  
HETATM 4268  O   HOH o 962      -0.929  -1.351  14.143  1.00 19.79           O  
HETATM 4269  H1  HOH o 962      -0.675  -0.449  14.511  1.00  0.00           H  
HETATM 4270  H2  HOH o 962      -0.703  -2.069  14.810  1.00  0.00           H  
HETATM 4271  O   HOH o 963      17.879  10.542  10.337  1.00 32.61           O  
HETATM 4272  H1  HOH o 963      18.121   9.571  10.465  1.00  0.00           H  
HETATM 4273  H2  HOH o 963      18.404  10.911   9.565  1.00  0.00           H  
HETATM 4274  O   HOH o 964     -17.537  16.166  17.167  1.00 37.70           O  
HETATM 4275  H1  HOH o 964     -18.527  16.324  17.210  1.00  0.00           H  
HETATM 4276  H2  HOH o 964     -17.177  16.588  16.332  1.00  0.00           H  
HETATM 4277  O   HOH o 965     -16.455  16.627  13.290  1.00 44.29           O  
HETATM 4278  H1  HOH o 965     -16.216  15.802  13.821  1.00  0.00           H  
HETATM 4279  H2  HOH o 965     -15.956  16.609  12.417  1.00  0.00           H  
HETATM 4280  O   HOH o 966     -22.203   2.041  38.213  1.00 42.24           O  
HETATM 4281  H1  HOH o 966     -22.997   1.605  37.772  1.00  0.00           H  
HETATM 4282  H2  HOH o 966     -21.978   2.882  37.722  1.00  0.00           H  
HETATM 4283  O   HOH o 967     -21.180   0.832  22.003  1.00 33.72           O  
HETATM 4284  H1  HOH o 967     -20.512   1.539  22.267  1.00  0.00           H  
HETATM 4285  H2  HOH o 967     -21.262   0.149  22.769  1.00  0.00           H  
HETATM 4286  O   HOH o 968     -19.750  -9.408   9.969  1.00 48.24           O  
HETATM 4287  H1  HOH o 968     -18.801  -9.736   9.938  1.00  0.00           H  
HETATM 4288  H2  HOH o 968     -20.225  -9.664   9.121  1.00  0.00           H  
HETATM 4289  O   HOH o 969      12.213   7.074   6.631  1.00 29.99           O  
HETATM 4290  H1  HOH o 969      13.076   7.519   6.595  1.00  0.00           H  
HETATM 4291  H2  HOH o 969      11.557   7.757   6.893  1.00  0.00           H  
HETATM 4292  O   HOH o 970      26.722  -5.534  14.857  1.00 27.59           O  
HETATM 4293  H1  HOH o 970      26.713  -5.355  15.850  1.00  0.00           H  
HETATM 4294  H2  HOH o 970      25.798  -5.394  14.493  1.00  0.00           H  
HETATM 4295  O   HOH o 971     -19.018  -3.284  12.943  1.00 22.06           O  
HETATM 4296  H1  HOH o 971     -19.763  -2.615  12.944  1.00  0.00           H  
HETATM 4297  H2  HOH o 971     -18.173  -2.838  12.626  1.00  0.00           H  
HETATM 4298  O   HOH o 972      22.424   2.290  17.961  1.00 29.74           O  
HETATM 4299  H1  HOH o 972      21.944   2.518  18.813  1.00  0.00           H  
HETATM 4300  H2  HOH o 972      22.197   1.343  17.702  1.00  0.00           H  
HETATM 4301  O   HOH o 973     -25.832  10.143  20.510  1.00 29.72           O  
HETATM 4302  H1  HOH o 973     -26.027  10.933  19.928  1.00  0.00           H  
HETATM 4303  H2  HOH o 973     -26.686   9.878  21.001  1.00  0.00           H  
HETATM 4304  O   HOH o 974     -20.991 -15.868  17.285  1.00 42.16           O  
HETATM 4305  H1  HOH o 974     -20.773 -15.728  16.315  1.00  0.00           H  
HETATM 4306  H2  HOH o 974     -21.926 -16.221  17.358  1.00  0.00           H  
HETATM 4307  O   HOH o 975     -17.925   7.723  -1.632  1.00 33.66           O  
HETATM 4308  H1  HOH o 975     -17.252   7.138  -2.100  1.00  0.00           H  
HETATM 4309  H2  HOH o 975     -18.624   7.140  -1.215  1.00  0.00           H  
HETATM 4310  O   HOH o 976      16.693 -10.738  19.773  1.00 34.71           O  
HETATM 4311  H1  HOH o 976      16.156 -10.630  20.615  1.00  0.00           H  
HETATM 4312  H2  HOH o 976      17.653 -10.899  20.028  1.00  0.00           H  
HETATM 4313  O   HOH o 977     -21.280  -0.473  23.690  1.00 41.65           O  
HETATM 4314  H1  HOH o 977     -20.259  -0.393  23.850  1.00  0.00           H  
HETATM 4315  H2  HOH o 977     -21.557  -1.410  23.912  1.00  0.00           H  
HETATM 4316  O   HOH o 978      16.288  11.647  -5.332  1.00 55.76           O  
HETATM 4317  H1  HOH o 978      15.312  11.737  -5.538  1.00  0.00           H  
HETATM 4318  H2  HOH o 978      16.438  11.790  -4.351  1.00  0.00           H  
HETATM 4319  O   HOH o 979     -27.840   7.074  26.149  1.00 38.56           O  
HETATM 4320  H1  HOH o 979     -27.950   7.691  25.366  1.00  0.00           H  
HETATM 4321  H2  HOH o 979     -27.178   6.358  25.902  1.00  0.00           H  
HETATM 4322  O   HOH o 980      16.902  11.701  12.832  1.00 28.11           O  
HETATM 4323  H1  HOH o 980      16.926  11.430  11.859  1.00  0.00           H  
HETATM 4324  H2  HOH o 980      17.768  11.433  13.261  1.00  0.00           H  
HETATM 4325  O   HOH o 981     -17.635  -1.919   8.249  1.00 25.98           O  
HETATM 4326  H1  HOH o 981     -17.090  -1.107   8.480  1.00  0.00           H  
HETATM 4327  H2  HOH o 981     -17.336  -2.700   8.814  1.00  0.00           H  
HETATM 4328  O   HOH o 982     -17.347  16.180   9.191  1.00 39.29           O  
HETATM 4329  H1  HOH o 982     -18.100  15.857   8.608  1.00  0.00           H  
HETATM 4330  H2  HOH o 982     -17.680  16.269  10.143  1.00  0.00           H  
HETATM 4331  O   HOH o 983     -30.278   0.444  27.089  1.00 44.34           O  
HETATM 4332  H1  HOH o 983     -30.364  -0.550  27.181  1.00  0.00           H  
HETATM 4333  H2  HOH o 983     -29.574   0.760  27.732  1.00  0.00           H  
HETATM 4334  O   HOH o 984      16.730   9.093  20.421  1.00 24.76           O  
HETATM 4335  H1  HOH o 984      17.536   8.907  19.832  1.00  0.00           H  
HETATM 4336  H2  HOH o 984      16.052   9.604  19.887  1.00  0.00           H  
HETATM 4337  O   HOH o 985      28.265   7.307  13.199  1.00 45.29           O  
HETATM 4338  H1  HOH o 985      28.749   6.611  13.736  1.00  0.00           H  
HETATM 4339  H2  HOH o 985      27.713   6.846  12.492  1.00  0.00           H  
HETATM 4340  O   HOH o 986     -21.576  11.300   8.077  1.00 32.85           O  
HETATM 4341  H1  HOH o 986     -21.574  11.427   9.072  1.00  0.00           H  
HETATM 4342  H2  HOH o 986     -22.029  12.086   7.651  1.00  0.00           H  
HETATM 4343  O   HOH o 987     -13.738  16.935   4.188  1.00 35.43           O  
HETATM 4344  H1  HOH o 987     -13.736  17.822   3.719  1.00  0.00           H  
HETATM 4345  H2  HOH o 987     -14.576  16.441   3.925  1.00  0.00           H  
HETATM 4346  O   HOH o 988     -26.660  -5.481  30.344  1.00 45.46           O  
HETATM 4347  H1  HOH o 988     -26.995  -4.701  29.796  1.00  0.00           H  
HETATM 4348  H2  HOH o 988     -26.513  -5.181  31.292  1.00  0.00           H  
HETATM 4349  O   HOH o 989     -23.269  14.267  -5.045  1.00 47.82           O  
HETATM 4350  H1  HOH o 989     -24.131  13.965  -4.623  1.00  0.00           H  
HETATM 4351  H2  HOH o 989     -23.339  15.238  -5.273  1.00  0.00           H  
HETATM 4352  O   HOH o 990     -20.969  16.834   2.301  1.00 32.92           O  
HETATM 4353  H1  HOH o 990     -20.509  17.699   2.531  1.00  0.00           H  
HETATM 4354  H2  HOH o 990     -21.832  16.796   2.815  1.00  0.00           H  
HETATM 4355  O   HOH o 991      24.557  -1.789  20.795  1.00 42.58           O  
HETATM 4356  H1  HOH o 991      24.847  -0.873  21.074  1.00  0.00           H  
HETATM 4357  H2  HOH o 991      24.001  -2.191  21.534  1.00  0.00           H  
HETATM 4358  O   HOH o 992     -13.908  16.355   6.895  1.00 22.05           O  
HETATM 4359  H1  HOH o 992     -14.791  15.886   6.992  1.00  0.00           H  
HETATM 4360  H2  HOH o 992     -13.842  16.712   5.953  1.00  0.00           H  
HETATM 4361  O   HOH o 993      19.004  22.190  -1.205  1.00 38.55           O  
HETATM 4362  H1  HOH o 993      18.686  22.734  -1.987  1.00  0.00           H  
HETATM 4363  H2  HOH o 993      19.378  22.810  -0.511  1.00  0.00           H  
HETATM 4364  O   HOH o 994     -30.264   5.087  27.229  1.00 38.27           O  
HETATM 4365  H1  HOH o 994     -30.652   5.194  28.146  1.00  0.00           H  
HETATM 4366  H2  HOH o 994     -29.747   5.915  26.991  1.00  0.00           H  
HETATM 4367  O   HOH o 995     -27.500  -3.203  28.829  1.00 30.41           O  
HETATM 4368  H1  HOH o 995     -28.430  -2.830  28.674  1.00  0.00           H  
HETATM 4369  H2  HOH o 995     -26.942  -3.033  28.005  1.00  0.00           H  
HETATM 4370  O   HOH o 996      22.471  -9.552  21.267  1.00 49.90           O  
HETATM 4371  H1  HOH o 996      22.838  -9.461  20.338  1.00  0.00           H  
HETATM 4372  H2  HOH o 996      22.692  -8.711  21.784  1.00  0.00           H  
HETATM 4373  O   HOH o 997      28.430   9.656  13.304  1.00 49.38           O  
HETATM 4374  H1  HOH o 997      27.530  10.113  13.338  1.00  0.00           H  
HETATM 4375  H2  HOH o 997      28.304   8.642  13.286  1.00  0.00           H  
HETATM 4376  O   HOH o 998     -30.000  -2.328  28.657  1.00 52.20           O  
HETATM 4377  H1  HOH o 998     -30.465  -1.646  29.249  1.00  0.00           H  
HETATM 4378  H2  HOH o 998     -30.648  -3.060  28.441  1.00  0.00           H  
HETATM 4379  O   HOH o 999     -31.292  -0.609  30.073  1.00 46.65           O  
HETATM 4380  H1  HOH o 999     -32.147  -0.194  29.753  1.00  0.00           H  
HETATM 4381  H2  HOH o 999     -30.664   0.127  30.354  1.00  0.00           H  
HETATM 4382  O   HOH o1000     -24.663  -5.365  41.389  1.00 77.09           O  
HETATM 4383  H1  HOH o1000     -23.958  -5.035  40.755  1.00  0.00           H  
HETATM 4384  H2  HOH o1000     -24.980  -6.264  41.085  1.00  0.00           H  
HETATM 4385  O   HOH o1001     -19.185  -0.232  23.961  1.00 35.04           O  
HETATM 4386  H1  HOH o1001     -18.834   0.519  23.388  1.00  0.00           H  
HETATM 4387  H2  HOH o1001     -18.611  -0.288  24.791  1.00  0.00           H  
HETATM 4388  O   HOH o1002     -24.337  -6.570  30.216  1.00 37.84           O  
HETATM 4389  H1  HOH o1002     -25.279  -6.195  30.242  1.00  0.00           H  
HETATM 4390  H2  HOH o1002     -24.194  -7.013  29.331  1.00  0.00           H  
HETATM 4391  O   HOH o1003     -24.997  -7.489  16.705  1.00 35.36           O  
HETATM 4392  H1  HOH o1003     -24.416  -7.027  16.032  1.00  0.00           H  
HETATM 4393  H2  HOH o1003     -24.667  -7.277  17.626  1.00  0.00           H  
HETATM 4394  O   HOH o1004      23.039  -7.273  22.510  1.00 62.78           O  
HETATM 4395  H1  HOH o1004      22.833  -7.282  23.489  1.00  0.00           H  
HETATM 4396  H2  HOH o1004      22.694  -6.410  22.116  1.00  0.00           H  
HETATM 4397  O   HOH o1005      11.589  11.907   8.256  1.00 53.63           O  
HETATM 4398  H1  HOH o1005      10.633  11.917   8.068  1.00  0.00           H  
HETATM 4399  H2  HOH o1005      12.006  11.543   7.459  1.00  0.00           H  
HETATM 4400  O   HOH o1006     -28.618  -0.190  23.955  1.00 40.71           O  
HETATM 4401  H1  HOH o1006     -29.415   0.025  24.522  1.00  0.00           H  
HETATM 4402  H2  HOH o1006     -27.816  -0.314  24.554  1.00  0.00           H  
HETATM 4403  O   HOH o1007      10.485   9.252   7.021  1.00 33.72           O  
HETATM 4404  H1  HOH o1007       9.956   9.853   7.606  1.00  0.00           H  
HETATM 4405  H2  HOH o1007      11.141   9.821   6.564  1.00  0.00           H  
HETATM 4406  O   HOH o1008      26.617  -4.830  17.765  1.00 33.64           O  
HETATM 4407  H1  HOH o1008      27.251  -5.407  18.282  1.00  0.00           H  
HETATM 4408  H2  HOH o1008      25.892  -4.512  18.401  1.00  0.00           H  
HETATM 4409  O   HOH o1009     -21.975   7.438  34.513  1.00 42.82           O  
HETATM 4410  H1  HOH o1009     -22.423   6.588  34.868  1.00  0.00           H  
HETATM 4411  H2  HOH o1009     -21.024   7.233  34.292  1.00  0.00           H  
HETATM 4412  O   HOH o1010      20.975  10.382  20.409  1.00 65.26           O  
HETATM 4413  H1  HOH o1010      20.668  11.130  19.800  1.00  0.00           H  
HETATM 4414  H2  HOH o1010      21.525  10.767  21.152  1.00  0.00           H  
HETATM 4415  O   HOH o1011     -27.856   9.540  21.686  1.00 49.32           O  
HETATM 4416  H1  HOH o1011     -28.750   9.989  21.732  1.00  0.00           H  
HETATM 4417  H2  HOH o1011     -27.893   8.682  22.235  1.00  0.00           H  
HETATM 4418  O   HOH o1012     -17.996  16.322  11.700  1.00 47.79           O  
HETATM 4419  H1  HOH o1012     -17.439  16.534  12.529  1.00  0.00           H  
HETATM 4420  H2  HOH o1012     -18.932  16.101  11.988  1.00  0.00           H  
HETATM 4421  O   HOH o1013     -20.865   1.788   1.496  1.00 49.86           O  
HETATM 4422  H1  HOH o1013     -21.090   2.621   2.007  1.00  0.00           H  
HETATM 4423  H2  HOH o1013     -20.468   2.053   0.612  1.00  0.00           H  
HETATM 4424  O   HOH o1014     -22.599   3.034  18.293  1.00 31.42           O  
HETATM 4425  H1  HOH o1014     -23.550   2.883  18.596  1.00  0.00           H  
HETATM 4426  H2  HOH o1014     -22.550   3.927  17.834  1.00  0.00           H  
HETATM 4427  O   HOH o1015     -17.432   1.271  -2.458  1.00 46.05           O  
HETATM 4428  H1  HOH o1015     -18.083   1.786  -3.022  1.00  0.00           H  
HETATM 4429  H2  HOH o1015     -16.493   1.531  -2.727  1.00  0.00           H  
HETATM 4430  O   HOH o1016      23.201   5.083  23.768  1.00 75.67           O  
HETATM 4431  H1  HOH o1016      24.193   5.206  23.837  1.00  0.00           H  
HETATM 4432  H2  HOH o1016      22.932   4.303  24.339  1.00  0.00           H  
HETATM 4433  O   HOH o1017     -25.805  -2.575  26.494  1.00 27.64           O  
HETATM 4434  H1  HOH o1017     -25.110  -2.975  25.896  1.00  0.00           H  
HETATM 4435  H2  HOH o1017     -26.103  -1.688  26.109  1.00  0.00           H  
HETATM 4436  O   HOH o1018      19.909  12.083  18.769  1.00 87.68           O  
HETATM 4437  H1  HOH o1018      19.786  13.074  18.673  1.00  0.00           H  
HETATM 4438  H2  HOH o1018      19.008  11.657  18.909  1.00  0.00           H  
HETATM 4439  O   HOH o1019     -25.201   2.837  18.728  1.00 38.32           O  
HETATM 4440  H1  HOH o1019     -25.579   1.910  18.660  1.00  0.00           H  
HETATM 4441  H2  HOH o1019     -25.439   3.349  17.897  1.00  0.00           H  
HETATM 4442  O   HOH o1020     -22.807  -0.527  43.291  1.00 47.98           O  
HETATM 4443  H1  HOH o1020     -22.989  -1.453  43.624  1.00  0.00           H  
HETATM 4444  H2  HOH o1020     -22.916   0.124  44.042  1.00  0.00           H  
HETATM 4445  O   HOH o1021     -23.364   5.910  17.271  1.00 38.14           O  
HETATM 4446  H1  HOH o1021     -22.950   6.305  16.448  1.00  0.00           H  
HETATM 4447  H2  HOH o1021     -23.906   6.614  17.733  1.00  0.00           H 
ENDMDL
MODEL        2
ATOM      1  N   ALA A   2      31.209  10.097  11.636  1.00 57.02           N1+
ATOM      2  CA  ALA A   2      30.982   9.590  10.254  1.00 49.11           C  
ATOM      3  C   ALA A   2      30.236  10.653   9.440  1.00 46.32           C  
ATOM      4  O   ALA A   2      29.290  11.255   9.980  1.00 49.41           O  
ATOM      5  CB  ALA A   2      30.213   8.292  10.305  1.00 54.29           C  
ATOM      6  HT1 ALA A   2      31.764   9.447  12.174  1.00  0.00           H  
ATOM      7  HT2 ALA A   2      30.302  10.193  12.087  1.00  0.00           H  
ATOM      8  HT3 ALA A   2      31.653  11.002  11.611  1.00  0.00           H  
ATOM      9  HA  ALA A   2      31.957   9.410   9.797  1.00  0.00           H  
ATOM     10 1HB  ALA A   2      30.775   7.513  10.821  1.00  0.00           H  
ATOM     11 2HB  ALA A   2      29.265   8.410  10.830  1.00  0.00           H  
ATOM     12 3HB  ALA A   2      29.987   7.920   9.304  1.00  0.00           H  
ATOM     13  N   LYS A   3      30.652  10.876   8.193  1.00 43.68           N  
ATOM     14  CA  LYS A   3      30.041  11.888   7.290  1.00 39.33           C  
ATOM     15  C   LYS A   3      29.583  11.195   6.010  1.00 46.70           C  
ATOM     16  O   LYS A   3      30.263  10.304   5.505  1.00 50.89           O  
ATOM     17  CB  LYS A   3      31.027  13.011   6.869  1.00 42.75           C  
ATOM     18  CG  LYS A   3      31.304  14.063   7.954  1.00 52.20           C  
ATOM     19  CD  LYS A   3      32.093  15.251   7.373  1.00  0.00           C  
ATOM     20  CE  LYS A   3      32.253  16.427   8.342  1.00  0.00           C  
ATOM     21  NZ  LYS A   3      32.955  17.544   7.669  1.00  0.00           N1+
ATOM     22  HN  LYS A   3      31.307  10.238   7.760  1.00  0.00           H  
ATOM     23  HA  LYS A   3      29.190  12.341   7.795  1.00  0.00           H  
ATOM     24 1HB  LYS A   3      31.961  12.564   6.520  1.00  0.00           H  
ATOM     25 2HB  LYS A   3      30.610  13.519   5.995  1.00  0.00           H  
ATOM     26 1HG  LYS A   3      30.353  14.411   8.363  1.00  0.00           H  
ATOM     27 2HG  LYS A   3      31.844  13.605   8.785  1.00  0.00           H  
ATOM     28 1HD  LYS A   3      33.073  14.889   7.052  1.00  0.00           H  
ATOM     29 2HD  LYS A   3      31.583  15.593   6.470  1.00  0.00           H  
ATOM     30 1HE  LYS A   3      31.278  16.773   8.689  1.00  0.00           H  
ATOM     31 2HE  LYS A   3      32.819  16.120   9.224  1.00  0.00           H  
ATOM     32 1HZ  LYS A   3      33.071  18.310   8.320  1.00  0.00           H  
ATOM     33 2HZ  LYS A   3      33.877  17.243   7.381  1.00  0.00           H  
ATOM     34 3HZ  LYS A   3      32.442  17.866   6.863  1.00  0.00           H  
ATOM     35  N   PRO A   4      28.404  11.571   5.459  1.00 43.40           N  
ATOM     36  CA  PRO A   4      27.949  11.045   4.173  1.00 39.13           C  
ATOM     37  C   PRO A   4      28.673  11.777   3.037  1.00 43.13           C  
ATOM     38  O   PRO A   4      29.159  12.869   3.282  1.00 36.45           O  
ATOM     39  CD  PRO A   4      27.465  12.558   6.019  1.00 45.93           C  
ATOM     40  CB  PRO A   4      26.453  11.390   4.179  1.00 45.19           C  
ATOM     41  CG  PRO A   4      26.403  12.704   4.944  1.00 44.76           C  
ATOM     42 1HD  PRO A   4      27.023  12.182   6.938  1.00  0.00           H  
ATOM     43 2HD  PRO A   4      27.941  13.517   6.230  1.00  0.00           H  
ATOM     44  HA  PRO A   4      28.105   9.965   4.087  1.00  0.00           H  
ATOM     45 1HB  PRO A   4      25.905  10.611   4.701  1.00  0.00           H  
ATOM     46 2HB  PRO A   4      26.041  11.452   3.171  1.00  0.00           H  
ATOM     47 1HG  PRO A   4      25.402  12.831   5.305  1.00  0.00           H  
ATOM     48 2HG  PRO A   4      26.642  13.539   4.283  1.00  0.00           H  
ATOM     49  N   THR A   5      28.706  11.200   1.834  1.00 37.54           N  
ATOM     50  CA  THR A   5      29.086  11.939   0.603  1.00 34.61           C  
ATOM     51  C   THR A   5      28.039  13.029   0.363  1.00 37.43           C  
ATOM     52  O   THR A   5      26.857  12.803   0.697  1.00 42.14           O  
ATOM     53  CB  THR A   5      29.236  11.008  -0.605  1.00 38.16           C  
ATOM     54  OG1 THR A   5      27.943  10.505  -0.947  1.00 43.08           O  
ATOM     55  CG2 THR A   5      30.197   9.869  -0.343  1.00 40.24           C  
ATOM     56  HN  THR A   5      28.269  10.282   1.744  1.00  0.00           H  
ATOM     57  HA  THR A   5      30.050  12.412   0.803  1.00  0.00           H  
ATOM     58  HB  THR A   5      29.608  11.584  -1.453  1.00  0.00           H  
ATOM     59  HG1 THR A   5      27.692   9.856  -0.282  1.00  0.00           H  
ATOM     60 1HG2 THR A   5      30.335   9.254  -1.233  1.00  0.00           H  
ATOM     61 2HG2 THR A   5      31.181  10.233  -0.046  1.00  0.00           H  
ATOM     62 3HG2 THR A   5      29.848   9.202   0.449  1.00  0.00           H  
ATOM     63  N   VAL A   6      28.460  14.169  -0.183  1.00 41.33           N  
ATOM     64  CA  VAL A   6      27.536  15.270  -0.582  1.00 39.33           C  
ATOM     65  C   VAL A   6      26.488  14.692  -1.546  1.00 41.17           C  
ATOM     66  O   VAL A   6      25.297  15.001  -1.363  1.00 44.22           O  
ATOM     67  CB  VAL A   6      28.301  16.469  -1.177  1.00 46.57           C  
ATOM     68  CG1 VAL A   6      27.367  17.449  -1.872  1.00 47.11           C  
ATOM     69  CG2 VAL A   6      29.133  17.182  -0.116  1.00 46.53           C  
ATOM     70  HN  VAL A   6      29.452  14.300  -0.309  1.00  0.00           H  
ATOM     71  HA  VAL A   6      27.006  15.592   0.317  1.00  0.00           H  
ATOM     72  HB  VAL A   6      28.992  16.096  -1.937  1.00  0.00           H  
ATOM     73 1HG1 VAL A   6      27.907  18.352  -2.160  1.00  0.00           H  
ATOM     74 2HG1 VAL A   6      26.943  17.034  -2.787  1.00  0.00           H  
ATOM     75 3HG1 VAL A   6      26.552  17.740  -1.209  1.00  0.00           H  
ATOM     76 1HG2 VAL A   6      29.719  17.996  -0.545  1.00  0.00           H  
ATOM     77 2HG2 VAL A   6      28.510  17.604   0.674  1.00  0.00           H  
ATOM     78 3HG2 VAL A   6      29.844  16.506   0.362  1.00  0.00           H  
ATOM     79  N   LYS A   7      26.900  13.848  -2.502  1.00 39.06           N  
ATOM     80  CA  LYS A   7      26.011  13.260  -3.538  1.00 40.33           C  
ATOM     81  C   LYS A   7      24.943  12.368  -2.884  1.00 41.80           C  
ATOM     82  O   LYS A   7      23.751  12.521  -3.236  1.00 38.90           O  
ATOM     83  CB  LYS A   7      26.864  12.459  -4.558  1.00 40.39           C  
ATOM     84  CG  LYS A   7      26.089  11.960  -5.791  1.00  0.00           C  
ATOM     85  CD  LYS A   7      27.013  11.279  -6.821  1.00  0.00           C  
ATOM     86  CE  LYS A   7      26.285  10.835  -8.097  1.00  0.00           C  
ATOM     87  NZ  LYS A   7      27.234  10.218  -9.055  1.00  0.00           N1+
ATOM     88  HN  LYS A   7      27.870  13.573  -2.488  1.00  0.00           H  
ATOM     89  HA  LYS A   7      25.502  14.079  -4.050  1.00  0.00           H  
ATOM     90 1HB  LYS A   7      27.683  13.095  -4.898  1.00  0.00           H  
ATOM     91 2HB  LYS A   7      27.334  11.609  -4.057  1.00  0.00           H  
ATOM     92 1HG  LYS A   7      25.307  11.262  -5.484  1.00  0.00           H  
ATOM     93 2HG  LYS A   7      25.576  12.803  -6.259  1.00  0.00           H  
ATOM     94 1HD  LYS A   7      27.817  11.972  -7.081  1.00  0.00           H  
ATOM     95 2HD  LYS A   7      27.492  10.420  -6.346  1.00  0.00           H  
ATOM     96 1HE  LYS A   7      25.500  10.115  -7.858  1.00  0.00           H  
ATOM     97 2HE  LYS A   7      25.802  11.688  -8.578  1.00  0.00           H  
ATOM     98 1HZ  LYS A   7      26.738   9.932  -9.890  1.00  0.00           H  
ATOM     99 2HZ  LYS A   7      27.949  10.877  -9.333  1.00  0.00           H  
ATOM    100 3HZ  LYS A   7      27.676   9.401  -8.657  1.00  0.00           H  
ATOM    101  N   GLU A   8      25.348  11.466  -1.981  1.00 42.37           N  
ATOM    102  CA  GLU A   8      24.441  10.580  -1.193  1.00 46.54           C  
ATOM    103  C   GLU A   8      23.350  11.421  -0.521  1.00 37.91           C  
ATOM    104  O   GLU A   8      22.144  11.164  -0.739  1.00 37.30           O  
ATOM    105  CB  GLU A   8      25.203   9.879  -0.063  1.00 53.90           C  
ATOM    106  CG  GLU A   8      25.662   8.470  -0.378  1.00 60.96           C  
ATOM    107  CD  GLU A   8      26.395   7.798   0.773  1.00 66.96           C  
ATOM    108  OE1 GLU A   8      27.087   8.509   1.540  1.00 53.87           O  
ATOM    109  OE2 GLU A   8      26.272   6.568   0.908  1.00 76.53           O1-
ATOM    110  HN  GLU A   8      26.338  11.381  -1.758  1.00  0.00           H  
ATOM    111  HA  GLU A   8      23.978   9.855  -1.864  1.00  0.00           H  
ATOM    112 1HB  GLU A   8      25.973  10.499   0.385  1.00  0.00           H  
ATOM    113 2HB  GLU A   8      24.536   9.722   0.790  1.00  0.00           H  
ATOM    114 1HG  GLU A   8      24.811   7.840  -0.633  1.00  0.00           H  
ATOM    115 2HG  GLU A   8      26.324   8.451  -1.242  1.00  0.00           H  
ATOM    116  N   ILE A   9      23.770  12.350   0.336  1.00 40.32           N  
ATOM    117  CA  ILE A   9      22.864  13.036   1.298  1.00 40.73           C  
ATOM    118  C   ILE A   9      21.964  13.986   0.505  1.00 47.38           C  
ATOM    119  O   ILE A   9      20.778  14.107   0.864  1.00 42.12           O  
ATOM    120  CB  ILE A   9      23.649  13.723   2.436  1.00 48.67           C  
ATOM    121  CG2 ILE A   9      24.242  15.058   2.006  1.00 46.90           C  
ATOM    122  CG1 ILE A   9      22.780  13.849   3.690  1.00 51.17           C  
ATOM    123  CD1 ILE A   9      22.202  12.532   4.153  1.00 49.00           C  
ATOM    124  HN  ILE A   9      24.775  12.462   0.456  1.00  0.00           H  
ATOM    125  HA  ILE A   9      22.228  12.238   1.671  1.00  0.00           H  
ATOM    126  HB  ILE A   9      24.485  13.073   2.698  1.00  0.00           H  
ATOM    127 1HG2 ILE A   9      24.883  15.452   2.796  1.00  0.00           H  
ATOM    128 2HG2 ILE A   9      24.877  14.933   1.133  1.00  0.00           H  
ATOM    129 3HG2 ILE A   9      23.501  15.825   1.789  1.00  0.00           H  
ATOM    130 1HG1 ILE A   9      23.383  14.306   4.468  1.00  0.00           H  
ATOM    131 2HG1 ILE A   9      21.942  14.514   3.528  1.00  0.00           H  
ATOM    132  HD1 ILE A   9      21.796  12.635   5.155  1.00  0.00           H  
ATOM    133  HD2 ILE A   9      21.351  12.199   3.558  1.00  0.00           H  
ATOM    134  HD3 ILE A   9      22.946  11.734   4.181  1.00  0.00           H  
ATOM    135  N   LYS A  10      22.485  14.583  -0.571  1.00 41.71           N  
ATOM    136  CA  LYS A  10      21.691  15.480  -1.452  1.00 42.63           C  
ATOM    137  C   LYS A  10      20.626  14.654  -2.188  1.00 44.06           C  
ATOM    138  O   LYS A  10      19.516  15.183  -2.396  1.00 42.95           O  
ATOM    139  CB  LYS A  10      22.538  16.212  -2.531  1.00 41.99           C  
ATOM    140  CG  LYS A  10      23.243  17.493  -2.051  1.00 52.57           C  
ATOM    141  CD  LYS A  10      23.958  18.201  -3.222  1.00  0.00           C  
ATOM    142  CE  LYS A  10      24.550  19.572  -2.865  1.00  0.00           C  
ATOM    143  NZ  LYS A  10      25.272  20.146  -4.028  1.00  0.00           N1+
ATOM    144  HN  LYS A  10      23.469  14.434  -0.779  1.00  0.00           H  
ATOM    145  HA  LYS A  10      21.167  16.208  -0.831  1.00  0.00           H  
ATOM    146 1HB  LYS A  10      23.257  15.514  -2.964  1.00  0.00           H  
ATOM    147 2HB  LYS A  10      21.882  16.493  -3.359  1.00  0.00           H  
ATOM    148 1HG  LYS A  10      22.503  18.163  -1.609  1.00  0.00           H  
ATOM    149 2HG  LYS A  10      23.951  17.250  -1.257  1.00  0.00           H  
ATOM    150 1HD  LYS A  10      24.738  17.534  -3.595  1.00  0.00           H  
ATOM    151 2HD  LYS A  10      23.247  18.323  -4.043  1.00  0.00           H  
ATOM    152 1HE  LYS A  10      23.757  20.259  -2.564  1.00  0.00           H  
ATOM    153 2HE  LYS A  10      25.237  19.492  -2.022  1.00  0.00           H  
ATOM    154 1HZ  LYS A  10      25.648  21.055  -3.789  1.00  0.00           H  
ATOM    155 2HZ  LYS A  10      26.039  19.555  -4.316  1.00  0.00           H  
ATOM    156 3HZ  LYS A  10      24.645  20.275  -4.812  1.00  0.00           H  
ATOM    157  N   SER A  11      20.939  13.404  -2.550  1.00 35.58           N  
ATOM    158  CA  SER A  11      20.012  12.498  -3.276  1.00 34.82           C  
ATOM    159  C   SER A  11      18.824  12.151  -2.369  1.00 38.62           C  
ATOM    160  O   SER A  11      17.672  12.217  -2.847  1.00 32.15           O  
ATOM    161  CB  SER A  11      20.715  11.263  -3.769  1.00 36.23           C  
ATOM    162  OG  SER A  11      19.797  10.385  -4.404  1.00 42.08           O  
ATOM    163  HN  SER A  11      21.880  13.067  -2.373  1.00  0.00           H  
ATOM    164  HA  SER A  11      19.615  13.043  -4.136  1.00  0.00           H  
ATOM    165 1HB  SER A  11      21.457  11.553  -4.514  1.00  0.00           H  
ATOM    166 2HB  SER A  11      21.275  10.756  -3.008  1.00  0.00           H  
ATOM    167  HG1 SER A  11      19.299  10.835  -5.079  1.00  0.00           H  
ATOM    168  N   LEU A  12      19.093  11.815  -1.105  1.00 33.45           N  
ATOM    169  CA  LEU A  12      18.051  11.537  -0.079  1.00 31.13           C  
ATOM    170  C   LEU A  12      17.228  12.801   0.183  1.00 30.57           C  
ATOM    171  O   LEU A  12      16.005  12.673   0.363  1.00 31.64           O  
ATOM    172  CB  LEU A  12      18.721  11.054   1.210  1.00 37.99           C  
ATOM    173  CG  LEU A  12      18.788   9.539   1.387  1.00 47.70           C  
ATOM    174  CD1 LEU A  12      18.950   9.176   2.854  1.00 62.58           C  
ATOM    175  CD2 LEU A  12      17.559   8.865   0.804  1.00 44.07           C  
ATOM    176  HN  LEU A  12      20.064  11.765  -0.829  1.00  0.00           H  
ATOM    177  HA  LEU A  12      17.326  10.861  -0.521  1.00  0.00           H  
ATOM    178 1HB  LEU A  12      19.704  11.506   1.349  1.00  0.00           H  
ATOM    179 2HB  LEU A  12      18.133  11.432   2.053  1.00  0.00           H  
ATOM    180  HG  LEU A  12      19.656   9.161   0.847  1.00  0.00           H  
ATOM    181 1HD1 LEU A  12      18.943   8.096   2.993  1.00  0.00           H  
ATOM    182 2HD1 LEU A  12      19.890   9.571   3.234  1.00  0.00           H  
ATOM    183 3HD1 LEU A  12      18.136   9.577   3.452  1.00  0.00           H  
ATOM    184 1HD2 LEU A  12      17.492   7.833   1.152  1.00  0.00           H  
ATOM    185 2HD2 LEU A  12      16.631   9.345   1.126  1.00  0.00           H  
ATOM    186 3HD2 LEU A  12      17.576   8.800  -0.283  1.00  0.00           H  
ATOM    187  N   GLN A  13      17.880  13.967   0.238  1.00 30.14           N  
ATOM    188  CA  GLN A  13      17.199  15.264   0.486  1.00 32.18           C  
ATOM    189  C   GLN A  13      16.099  15.419  -0.567  1.00 34.69           C  
ATOM    190  O   GLN A  13      14.967  15.755  -0.201  1.00 29.78           O  
ATOM    191  CB  GLN A  13      18.188  16.430   0.442  1.00 31.18           C  
ATOM    192  CG  GLN A  13      17.631  17.727   1.015  1.00 35.49           C  
ATOM    193  CD  GLN A  13      18.648  18.844   1.015  1.00 37.31           C  
ATOM    194  OE1 GLN A  13      18.523  19.824   1.751  1.00 34.95           O  
ATOM    195  NE2 GLN A  13      19.670  18.705   0.184  1.00 28.49           N  
ATOM    196  HN  GLN A  13      18.893  13.946   0.204  1.00  0.00           H  
ATOM    197  HA  GLN A  13      16.731  15.209   1.473  1.00  0.00           H  
ATOM    198 1HB  GLN A  13      19.083  16.152   0.997  1.00  0.00           H  
ATOM    199 2HB  GLN A  13      18.489  16.581  -0.593  1.00  0.00           H  
ATOM    200 1HG  GLN A  13      16.746  18.061   0.473  1.00  0.00           H  
ATOM    201 2HG  GLN A  13      17.332  17.567   2.047  1.00  0.00           H  
ATOM    202 1HE2 GLN A  13      20.342  19.453   0.154  1.00  0.00           H  
ATOM    203 2HE2 GLN A  13      19.734  17.888  -0.398  1.00  0.00           H  
ATOM    204  N   ASN A  14      16.431  15.156  -1.832  1.00 31.52           N  
ATOM    205  CA  ASN A  14      15.504  15.367  -2.971  1.00 29.11           C  
ATOM    206  C   ASN A  14      14.455  14.252  -2.955  1.00 27.77           C  
ATOM    207  O   ASN A  14      13.321  14.521  -3.294  1.00 25.75           O  
ATOM    208  CB  ASN A  14      16.276  15.527  -4.278  1.00 36.46           C  
ATOM    209  CG  ASN A  14      16.950  16.881  -4.337  1.00 45.35           C  
ATOM    210  OD1 ASN A  14      16.329  17.896  -4.010  1.00 46.92           O  
ATOM    211  ND2 ASN A  14      18.217  16.902  -4.717  1.00 50.47           N  
ATOM    212  HN  ASN A  14      17.382  14.865  -2.020  1.00  0.00           H  
ATOM    213  HA  ASN A  14      14.930  16.277  -2.782  1.00  0.00           H  
ATOM    214 1HB  ASN A  14      16.981  14.707  -4.420  1.00  0.00           H  
ATOM    215 2HB  ASN A  14      15.576  15.480  -5.115  1.00  0.00           H  
ATOM    216 1HD2 ASN A  14      18.654  17.797  -4.861  1.00  0.00           H  
ATOM    217 2HD2 ASN A  14      18.679  16.045  -4.979  1.00  0.00           H  
ATOM    218  N   PHE A  15      14.814  13.047  -2.513  1.00 26.83           N  
ATOM    219  CA  PHE A  15      13.863  11.912  -2.397  1.00 25.33           C  
ATOM    220  C   PHE A  15      12.751  12.271  -1.405  1.00 25.45           C  
ATOM    221  O   PHE A  15      11.557  12.032  -1.691  1.00 24.13           O  
ATOM    222  CB  PHE A  15      14.586  10.654  -1.935  1.00 29.73           C  
ATOM    223  CG  PHE A  15      13.891   9.375  -2.314  1.00 34.43           C  
ATOM    224  CD1 PHE A  15      13.808   8.978  -3.638  1.00 45.99           C  
ATOM    225  CE1 PHE A  15      13.183   7.791  -3.983  1.00 56.25           C  
ATOM    226  CZ  PHE A  15      12.634   6.990  -3.008  1.00 36.08           C  
ATOM    227  CD2 PHE A  15      13.334   8.561  -1.345  1.00 33.75           C  
ATOM    228  CE2 PHE A  15      12.708   7.375  -1.693  1.00 32.15           C  
ATOM    229  HN  PHE A  15      15.769  12.913  -2.212  1.00  0.00           H  
ATOM    230  HA  PHE A  15      13.402  11.755  -3.375  1.00  0.00           H  
ATOM    231 1HB  PHE A  15      15.574  10.606  -2.390  1.00  0.00           H  
ATOM    232 2HB  PHE A  15      14.757  10.669  -0.857  1.00  0.00           H  
ATOM    233  HD1 PHE A  15      14.223   9.596  -4.421  1.00  0.00           H  
ATOM    234  HE1 PHE A  15      13.103   7.503  -5.022  1.00  0.00           H  
ATOM    235  HZ  PHE A  15      12.121   6.078  -3.279  1.00  0.00           H  
ATOM    236  HD2 PHE A  15      13.362   8.850  -0.307  1.00  0.00           H  
ATOM    237  HE2 PHE A  15      12.252   6.756  -0.934  1.00  0.00           H  
ATOM    238  N   ASN A  16      13.139  12.846  -0.268  1.00 26.20           N  
ATOM    239  CA  ASN A  16      12.203  13.375   0.759  1.00 24.21           C  
ATOM    240  C   ASN A  16      11.301  14.445   0.133  1.00 26.83           C  
ATOM    241  O   ASN A  16      10.082  14.371   0.356  1.00 25.31           O  
ATOM    242  CB  ASN A  16      12.924  13.864   2.032  1.00 24.05           C  
ATOM    243  CG  ASN A  16      13.302  12.691   2.937  1.00 25.35           C  
ATOM    244  OD1 ASN A  16      12.511  12.259   3.769  1.00 25.89           O  
ATOM    245  ND2 ASN A  16      14.552  12.186   2.792  1.00 23.87           N  
ATOM    246  HN  ASN A  16      14.131  12.984  -0.124  1.00  0.00           H  
ATOM    247  HA  ASN A  16      11.520  12.559   1.031  1.00  0.00           H  
ATOM    248 1HB  ASN A  16      13.794  14.459   1.746  1.00  0.00           H  
ATOM    249 2HB  ASN A  16      12.240  14.489   2.610  1.00  0.00           H  
ATOM    250 1HD2 ASN A  16      14.878  11.457   3.419  1.00  0.00           H  
ATOM    251 2HD2 ASN A  16      15.148  12.456   2.017  1.00  0.00           H  
ATOM    252  N   ARG A  17      11.872  15.413  -0.594  1.00 24.61           N  
ATOM    253  CA  ARG A  17      11.109  16.534  -1.206  1.00 27.87           C  
ATOM    254  C   ARG A  17      10.051  15.961  -2.152  1.00 23.60           C  
ATOM    255  O   ARG A  17       8.899  16.426  -2.113  1.00 24.87           O  
ATOM    256  CB  ARG A  17      12.025  17.492  -1.978  1.00 26.47           C  
ATOM    257  CG  ARG A  17      12.858  18.402  -1.092  1.00 29.83           C  
ATOM    258  CD  ARG A  17      13.721  19.343  -1.906  1.00 28.65           C  
ATOM    259  NE  ARG A  17      14.368  20.317  -1.047  1.00 38.58           N  
ATOM    260  CZ  ARG A  17      15.676  20.529  -1.001  1.00 39.11           C  
ATOM    261  NH1 ARG A  17      16.485  19.824  -1.773  1.00 35.10           N  
ATOM    262  NH2 ARG A  17      16.168  21.444  -0.184  1.00 41.03           N1+
ATOM    263  HN  ARG A  17      12.878  15.408  -0.674  1.00  0.00           H  
ATOM    264  HA  ARG A  17      10.577  17.070  -0.415  1.00  0.00           H  
ATOM    265 1HB  ARG A  17      12.653  16.936  -2.672  1.00  0.00           H  
ATOM    266 2HB  ARG A  17      11.394  18.125  -2.608  1.00  0.00           H  
ATOM    267 1HG  ARG A  17      12.190  18.967  -0.437  1.00  0.00           H  
ATOM    268 2HG  ARG A  17      13.479  17.802  -0.428  1.00  0.00           H  
ATOM    269 1HD  ARG A  17      14.402  18.760  -2.521  1.00  0.00           H  
ATOM    270 2HD  ARG A  17      13.094  19.898  -2.608  1.00  0.00           H  
ATOM    271  HE  ARG A  17      13.721  20.850  -0.471  1.00  0.00           H  
ATOM    272 1HH1 ARG A  17      17.467  20.049  -1.805  1.00  0.00           H  
ATOM    273 2HH1 ARG A  17      16.141  19.179  -2.489  1.00  0.00           H  
ATOM    274 1HH2 ARG A  17      17.167  21.589  -0.083  1.00  0.00           H  
ATOM    275 2HH2 ARG A  17      15.586  21.868   0.531  1.00  0.00           H  
ATOM    276  N   ILE A  18      10.430  14.995  -2.991  1.00 21.93           N  
ATOM    277  CA  ILE A  18       9.507  14.396  -3.991  1.00 19.43           C  
ATOM    278  C   ILE A  18       8.359  13.719  -3.238  1.00 17.74           C  
ATOM    279  O   ILE A  18       7.181  13.953  -3.587  1.00 19.87           O  
ATOM    280  CB  ILE A  18      10.237  13.421  -4.931  1.00 23.13           C  
ATOM    281  CG2 ILE A  18       9.226  12.619  -5.740  1.00 27.05           C  
ATOM    282  CG1 ILE A  18      11.243  14.150  -5.828  1.00 25.05           C  
ATOM    283  CD1 ILE A  18      12.183  13.229  -6.576  1.00 29.09           C  
ATOM    284  HN  ILE A  18      11.389  14.671  -2.969  1.00  0.00           H  
ATOM    285  HA  ILE A  18       9.064  15.202  -4.581  1.00  0.00           H  
ATOM    286  HB  ILE A  18      10.786  12.710  -4.310  1.00  0.00           H  
ATOM    287 1HG2 ILE A  18       9.701  11.999  -6.498  1.00  0.00           H  
ATOM    288 2HG2 ILE A  18       8.645  11.922  -5.134  1.00  0.00           H  
ATOM    289 3HG2 ILE A  18       8.520  13.272  -6.257  1.00  0.00           H  
ATOM    290 1HG1 ILE A  18      10.700  14.769  -6.545  1.00  0.00           H  
ATOM    291 2HG1 ILE A  18      11.834  14.853  -5.245  1.00  0.00           H  
ATOM    292  HD1 ILE A  18      12.932  13.806  -7.119  1.00  0.00           H  
ATOM    293  HD2 ILE A  18      12.702  12.556  -5.895  1.00  0.00           H  
ATOM    294  HD3 ILE A  18      11.658  12.624  -7.315  1.00  0.00           H  
ATOM    295  N   ALA A  19       8.672  12.879  -2.254  1.00 20.06           N  
ATOM    296  CA  ALA A  19       7.632  12.201  -1.453  1.00 20.07           C  
ATOM    297  C   ALA A  19       6.718  13.265  -0.836  1.00 18.86           C  
ATOM    298  O   ALA A  19       5.484  13.110  -0.923  1.00 19.75           O  
ATOM    299  CB  ALA A  19       8.264  11.328  -0.402  1.00 22.22           C  
ATOM    300  HN  ALA A  19       9.646  12.717  -2.029  1.00  0.00           H  
ATOM    301  HA  ALA A  19       7.024  11.582  -2.117  1.00  0.00           H  
ATOM    302 1HB  ALA A  19       8.877  10.550  -0.854  1.00  0.00           H  
ATOM    303 2HB  ALA A  19       8.884  11.894   0.294  1.00  0.00           H  
ATOM    304 3HB  ALA A  19       7.488  10.834   0.178  1.00  0.00           H  
ATOM    305  N   GLY A  20       7.308  14.290  -0.221  1.00 20.32           N  
ATOM    306  CA  GLY A  20       6.578  15.394   0.426  1.00 24.73           C  
ATOM    307  C   GLY A  20       5.593  16.039  -0.536  1.00 21.26           C  
ATOM    308  O   GLY A  20       4.457  16.284  -0.128  1.00 19.95           O  
ATOM    309  HN  GLY A  20       8.323  14.293  -0.167  1.00  0.00           H  
ATOM    310 1HA  GLY A  20       7.272  16.142   0.805  1.00  0.00           H  
ATOM    311 2HA  GLY A  20       6.033  14.985   1.273  1.00  0.00           H  
ATOM    312  N   VAL A  21       5.998  16.291  -1.786  1.00 19.39           N  
ATOM    313  CA  VAL A  21       5.119  16.987  -2.768  1.00 21.31           C  
ATOM    314  C   VAL A  21       3.915  16.088  -3.074  1.00 18.64           C  
ATOM    315  O   VAL A  21       2.793  16.597  -3.118  1.00 20.40           O  
ATOM    316  CB  VAL A  21       5.865  17.401  -4.049  1.00 21.53           C  
ATOM    317  CG1 VAL A  21       4.906  17.998  -5.066  1.00 27.27           C  
ATOM    318  CG2 VAL A  21       6.997  18.374  -3.742  1.00 27.34           C  
ATOM    319  HN  VAL A  21       6.946  16.055  -2.059  1.00  0.00           H  
ATOM    320  HA  VAL A  21       4.725  17.886  -2.289  1.00  0.00           H  
ATOM    321  HB  VAL A  21       6.303  16.501  -4.486  1.00  0.00           H  
ATOM    322 1HG1 VAL A  21       5.443  18.427  -5.913  1.00  0.00           H  
ATOM    323 2HG1 VAL A  21       4.232  17.251  -5.487  1.00  0.00           H  
ATOM    324 3HG1 VAL A  21       4.289  18.789  -4.635  1.00  0.00           H  
ATOM    325 1HG2 VAL A  21       7.746  18.370  -4.534  1.00  0.00           H  
ATOM    326 2HG2 VAL A  21       6.612  19.392  -3.660  1.00  0.00           H  
ATOM    327 3HG2 VAL A  21       7.494  18.180  -2.799  1.00  0.00           H  
ATOM    328  N   PHE A  22       4.140  14.784  -3.252  1.00 20.42           N  
ATOM    329  CA  PHE A  22       3.058  13.817  -3.563  1.00 20.72           C  
ATOM    330  C   PHE A  22       2.056  13.772  -2.399  1.00 19.96           C  
ATOM    331  O   PHE A  22       0.831  13.832  -2.654  1.00 20.42           O  
ATOM    332  CB  PHE A  22       3.638  12.450  -3.911  1.00 21.21           C  
ATOM    333  CG  PHE A  22       4.105  12.349  -5.341  1.00 26.01           C  
ATOM    334  CD1 PHE A  22       3.231  12.600  -6.387  1.00 38.05           C  
ATOM    335  CE1 PHE A  22       3.657  12.513  -7.703  1.00 38.38           C  
ATOM    336  CZ  PHE A  22       4.964  12.183  -7.986  1.00 34.74           C  
ATOM    337  CD2 PHE A  22       5.414  12.022  -5.642  1.00 34.28           C  
ATOM    338  CE2 PHE A  22       5.841  11.932  -6.958  1.00 34.40           C  
ATOM    339  HN  PHE A  22       5.092  14.445  -3.180  1.00  0.00           H  
ATOM    340  HA  PHE A  22       2.494  14.215  -4.408  1.00  0.00           H  
ATOM    341 1HB  PHE A  22       4.426  12.165  -3.213  1.00  0.00           H  
ATOM    342 2HB  PHE A  22       2.850  11.702  -3.811  1.00  0.00           H  
ATOM    343  HD1 PHE A  22       2.197  12.846  -6.190  1.00  0.00           H  
ATOM    344  HE1 PHE A  22       2.959  12.702  -8.506  1.00  0.00           H  
ATOM    345  HZ  PHE A  22       5.290  12.113  -9.014  1.00  0.00           H  
ATOM    346  HD2 PHE A  22       6.114  11.832  -4.842  1.00  0.00           H  
ATOM    347  HE2 PHE A  22       6.863  11.665  -7.178  1.00  0.00           H  
ATOM    348  N   HIS A  23       2.541  13.684  -1.158  1.00 19.10           N  
ATOM    349  CA  HIS A  23       1.665  13.730   0.050  1.00 19.72           C  
ATOM    350  C   HIS A  23       0.882  15.045   0.052  1.00 19.31           C  
ATOM    351  O   HIS A  23      -0.333  15.018   0.283  1.00 20.36           O  
ATOM    352  CB  HIS A  23       2.526  13.601   1.321  1.00 17.40           C  
ATOM    353  ND1 HIS A  23       2.003  11.250   2.048  1.00 20.68           N  
ATOM    354  CG  HIS A  23       2.924  12.192   1.619  1.00 20.21           C  
ATOM    355  CE1 HIS A  23       2.700  10.152   2.256  1.00 19.11           C  
ATOM    356  NE2 HIS A  23       4.028  10.328   2.006  1.00 20.99           N  
ATOM    357  CD2 HIS A  23       4.174  11.632   1.591  1.00 20.65           C  
ATOM    358  HN  HIS A  23       3.546  13.612  -1.032  1.00  0.00           H  
ATOM    359  HA  HIS A  23       0.931  12.918   0.001  1.00  0.00           H  
ATOM    360 1HB  HIS A  23       3.413  14.229   1.201  1.00  0.00           H  
ATOM    361 2HB  HIS A  23       1.947  13.990   2.156  1.00  0.00           H  
ATOM    362  HE1 HIS A  23       2.306   9.203   2.582  1.00  0.00           H  
ATOM    363  HE2 HIS A  23       4.792   9.633   2.007  1.00  0.00           H  
ATOM    364  HD2 HIS A  23       5.139  12.020   1.326  1.00  0.00           H  
ATOM    365  N   LEU A  24       1.572  16.160  -0.183  1.00 18.09           N  
ATOM    366  CA  LEU A  24       0.990  17.515  -0.031  1.00 20.34           C  
ATOM    367  C   LEU A  24      -0.134  17.709  -1.053  1.00 20.64           C  
ATOM    368  O   LEU A  24      -1.177  18.276  -0.694  1.00 19.59           O  
ATOM    369  CB  LEU A  24       2.084  18.561  -0.219  1.00 19.10           C  
ATOM    370  CG  LEU A  24       1.648  19.992   0.080  1.00 22.05           C  
ATOM    371  CD1 LEU A  24       1.384  20.180   1.565  1.00 24.22           C  
ATOM    372  CD2 LEU A  24       2.690  20.981  -0.412  1.00 24.31           C  
ATOM    373  HN  LEU A  24       2.571  16.083  -0.350  1.00  0.00           H  
ATOM    374  HA  LEU A  24       0.560  17.575   0.970  1.00  0.00           H  
ATOM    375 1HB  LEU A  24       2.939  18.313   0.408  1.00  0.00           H  
ATOM    376 2HB  LEU A  24       2.447  18.504  -1.247  1.00  0.00           H  
ATOM    377  HG  LEU A  24       0.724  20.222  -0.456  1.00  0.00           H  
ATOM    378 1HD1 LEU A  24       1.116  21.214   1.787  1.00  0.00           H  
ATOM    379 2HD1 LEU A  24       0.546  19.575   1.912  1.00  0.00           H  
ATOM    380 3HD1 LEU A  24       2.250  19.926   2.176  1.00  0.00           H  
ATOM    381 1HD2 LEU A  24       2.383  22.007  -0.204  1.00  0.00           H  
ATOM    382 2HD2 LEU A  24       3.663  20.829   0.046  1.00  0.00           H  
ATOM    383 3HD2 LEU A  24       2.819  20.904  -1.493  1.00  0.00           H  
ATOM    384  N   LEU A  25       0.087  17.280  -2.294  1.00 18.80           N  
ATOM    385  CA  LEU A  25      -0.900  17.466  -3.395  1.00 21.56           C  
ATOM    386  C   LEU A  25      -2.125  16.589  -3.117  1.00 19.75           C  
ATOM    387  O   LEU A  25      -3.253  17.032  -3.383  1.00 20.30           O  
ATOM    388  CB  LEU A  25      -0.253  17.115  -4.736  1.00 21.49           C  
ATOM    389  CG  LEU A  25       0.751  18.139  -5.261  1.00 26.78           C  
ATOM    390  CD1 LEU A  25       1.495  17.578  -6.464  1.00 28.93           C  
ATOM    391  CD2 LEU A  25       0.075  19.459  -5.608  1.00 28.89           C  
ATOM    392  HN  LEU A  25       0.991  16.870  -2.513  1.00  0.00           H  
ATOM    393  HA  LEU A  25      -1.255  18.497  -3.391  1.00  0.00           H  
ATOM    394 1HB  LEU A  25       0.222  16.136  -4.648  1.00  0.00           H  
ATOM    395 2HB  LEU A  25      -1.040  16.984  -5.483  1.00  0.00           H  
ATOM    396  HG  LEU A  25       1.488  18.338  -4.482  1.00  0.00           H  
ATOM    397 1HD1 LEU A  25       2.248  18.278  -6.827  1.00  0.00           H  
ATOM    398 2HD1 LEU A  25       2.005  16.647  -6.213  1.00  0.00           H  
ATOM    399 3HD1 LEU A  25       0.814  17.368  -7.291  1.00  0.00           H  
ATOM    400 1HD2 LEU A  25       0.779  20.155  -6.065  1.00  0.00           H  
ATOM    401 2HD2 LEU A  25      -0.747  19.319  -6.313  1.00  0.00           H  
ATOM    402 3HD2 LEU A  25      -0.327  19.964  -4.730  1.00  0.00           H  
ATOM    403  N   GLN A  26      -1.922  15.383  -2.585  1.00 17.96           N  
ATOM    404  CA  GLN A  26      -3.064  14.502  -2.234  1.00 18.87           C  
ATOM    405  C   GLN A  26      -3.829  15.129  -1.065  1.00 17.77           C  
ATOM    406  O   GLN A  26      -5.078  15.087  -1.060  1.00 18.37           O  
ATOM    407  CB  GLN A  26      -2.565  13.091  -1.933  1.00 19.22           C  
ATOM    408  CG  GLN A  26      -1.980  12.391  -3.151  1.00 19.83           C  
ATOM    409  CD  GLN A  26      -1.475  11.015  -2.783  1.00 21.34           C  
ATOM    410  OE1 GLN A  26      -2.203  10.029  -2.867  1.00 23.49           O  
ATOM    411  NE2 GLN A  26      -0.226  10.946  -2.333  1.00 20.92           N  
ATOM    412  HN  GLN A  26      -0.978  15.076  -2.388  1.00  0.00           H  
ATOM    413  HA  GLN A  26      -3.756  14.459  -3.079  1.00  0.00           H  
ATOM    414 1HB  GLN A  26      -1.833  13.123  -1.124  1.00  0.00           H  
ATOM    415 2HB  GLN A  26      -3.399  12.495  -1.552  1.00  0.00           H  
ATOM    416 1HG  GLN A  26      -2.760  12.267  -3.904  1.00  0.00           H  
ATOM    417 2HG  GLN A  26      -1.200  12.969  -3.639  1.00  0.00           H  
ATOM    418 1HE2 GLN A  26       0.146  10.080  -1.957  1.00  0.00           H  
ATOM    419 2HE2 GLN A  26       0.303  11.802  -2.262  1.00  0.00           H  
ATOM    420  N   MET A  27      -3.108  15.708  -0.106  1.00 18.97           N  
ATOM    421  CA  MET A  27      -3.720  16.413   1.047  1.00 18.93           C  
ATOM    422  C   MET A  27      -4.662  17.487   0.508  1.00 19.26           C  
ATOM    423  O   MET A  27      -5.826  17.559   0.962  1.00 18.66           O  
ATOM    424  CB  MET A  27      -2.649  17.055   1.933  1.00 17.93           C  
ATOM    425  CG  MET A  27      -3.233  17.845   3.074  1.00 20.04           C  
ATOM    426  SD  MET A  27      -2.066  19.064   3.691  1.00 22.23           S  
ATOM    427  CE  MET A  27      -2.264  20.316   2.422  1.00 24.19           C  
ATOM    428  HN  MET A  27      -2.097  15.634  -0.148  1.00  0.00           H  
ATOM    429  HA  MET A  27      -4.308  15.698   1.626  1.00  0.00           H  
ATOM    430 1HB  MET A  27      -1.979  16.292   2.327  1.00  0.00           H  
ATOM    431 2HB  MET A  27      -2.026  17.713   1.353  1.00  0.00           H  
ATOM    432 1HG  MET A  27      -4.149  18.389   2.846  1.00  0.00           H  
ATOM    433 2HG  MET A  27      -3.502  17.173   3.879  1.00  0.00           H  
ATOM    434 1HE  MET A  27      -1.640  21.179   2.649  1.00  0.00           H  
ATOM    435 2HE  MET A  27      -1.985  19.945   1.436  1.00  0.00           H  
ATOM    436 3HE  MET A  27      -3.299  20.654   2.377  1.00  0.00           H  
ATOM    437  N   LEU A  28      -4.183  18.289  -0.441  1.00 18.80           N  
ATOM    438  CA  LEU A  28      -4.985  19.389  -1.019  1.00 19.81           C  
ATOM    439  C   LEU A  28      -6.220  18.806  -1.718  1.00 18.11           C  
ATOM    440  O   LEU A  28      -7.332  19.319  -1.495  1.00 20.18           O  
ATOM    441  CB  LEU A  28      -4.127  20.197  -1.987  1.00 19.81           C  
ATOM    442  CG  LEU A  28      -4.899  21.265  -2.759  1.00 19.99           C  
ATOM    443  CD1 LEU A  28      -5.438  22.328  -1.811  1.00 27.81           C  
ATOM    444  CD2 LEU A  28      -4.011  21.882  -3.832  1.00 24.68           C  
ATOM    445  HN  LEU A  28      -3.220  18.165  -0.731  1.00  0.00           H  
ATOM    446  HA  LEU A  28      -5.329  20.023  -0.200  1.00  0.00           H  
ATOM    447 1HB  LEU A  28      -3.298  20.652  -1.443  1.00  0.00           H  
ATOM    448 2HB  LEU A  28      -3.674  19.514  -2.706  1.00  0.00           H  
ATOM    449  HG  LEU A  28      -5.746  20.830  -3.294  1.00  0.00           H  
ATOM    450 1HD1 LEU A  28      -5.924  23.134  -2.363  1.00  0.00           H  
ATOM    451 2HD1 LEU A  28      -6.199  21.926  -1.139  1.00  0.00           H  
ATOM    452 3HD1 LEU A  28      -4.653  22.774  -1.201  1.00  0.00           H  
ATOM    453 1HD2 LEU A  28      -4.557  22.632  -4.407  1.00  0.00           H  
ATOM    454 2HD2 LEU A  28      -3.136  22.369  -3.401  1.00  0.00           H  
ATOM    455 3HD2 LEU A  28      -3.663  21.128  -4.539  1.00  0.00           H  
ATOM    456  N   ALA A  29      -6.039  17.765  -2.533  1.00 16.86           N  
ATOM    457  CA  ALA A  29      -7.135  17.145  -3.309  1.00 18.49           C  
ATOM    458  C   ALA A  29      -8.215  16.654  -2.333  1.00 20.70           C  
ATOM    459  O   ALA A  29      -9.415  16.882  -2.575  1.00 18.79           O  
ATOM    460  CB  ALA A  29      -6.593  16.032  -4.169  1.00 20.64           C  
ATOM    461  HN  ALA A  29      -5.097  17.411  -2.651  1.00  0.00           H  
ATOM    462  HA  ALA A  29      -7.587  17.910  -3.943  1.00  0.00           H  
ATOM    463 1HB  ALA A  29      -5.824  16.396  -4.850  1.00  0.00           H  
ATOM    464 2HB  ALA A  29      -6.163  15.232  -3.566  1.00  0.00           H  
ATOM    465 3HB  ALA A  29      -7.391  15.599  -4.774  1.00  0.00           H  
ATOM    466  N   VAL A  30      -7.814  16.012  -1.239  1.00 19.51           N  
ATOM    467  CA  VAL A  30      -8.795  15.462  -0.265  1.00 21.64           C  
ATOM    468  C   VAL A  30      -9.504  16.627   0.440  1.00 18.27           C  
ATOM    469  O   VAL A  30     -10.738  16.600   0.513  1.00 21.21           O  
ATOM    470  CB  VAL A  30      -8.129  14.497   0.731  1.00 19.47           C  
ATOM    471  CG1 VAL A  30      -9.077  14.151   1.862  1.00 23.18           C  
ATOM    472  CG2 VAL A  30      -7.636  13.247   0.027  1.00 18.62           C  
ATOM    473  HN  VAL A  30      -6.824  15.846  -1.088  1.00  0.00           H  
ATOM    474  HA  VAL A  30      -9.566  14.918  -0.818  1.00  0.00           H  
ATOM    475  HB  VAL A  30      -7.266  15.001   1.172  1.00  0.00           H  
ATOM    476 1HG1 VAL A  30      -8.649  13.391   2.509  1.00  0.00           H  
ATOM    477 2HG1 VAL A  30      -9.300  14.997   2.515  1.00  0.00           H  
ATOM    478 3HG1 VAL A  30     -10.027  13.762   1.493  1.00  0.00           H  
ATOM    479 1HG2 VAL A  30      -7.081  12.601   0.706  1.00  0.00           H  
ATOM    480 2HG2 VAL A  30      -8.469  12.665  -0.372  1.00  0.00           H  
ATOM    481 3HG2 VAL A  30      -6.980  13.472  -0.812  1.00  0.00           H  
ATOM    482  N   LEU A  31      -8.761  17.635   0.909  1.00 21.37           N  
ATOM    483  CA  LEU A  31      -9.347  18.824   1.588  1.00 20.03           C
[truncated: 1,041,388 more chars]
