# Supplementary material for: Proton transfer and conformational changes along the hydrogen bond network in heliorhodopsin
Source: Commun Biol. 2022 Dec 6;5:1336. doi: 10.1038/s42003-022-04311-x (PMC9726877; doi:10.1038/s42003-022-04311-x)
Supplement: Supplementary file 5 — Supplementary Data 3 [file 42003_2022_4311_MOESM5_ESM.zip]

Archive with 54 entries (47 files):
- Supplementary Data 3/
- __MACOSX/._Supplementary Data 3
- Supplementary Data 3/input_file/
- __MACOSX/Supplementary Data 3/._input_file
- Supplementary Data 3/150ns/
- __MACOSX/Supplementary Data 3/._150ns
- Supplementary Data 3/0ns/
- __MACOSX/Supplementary Data 3/._0ns
- Supplementary Data 3/input_file/.DS_Store
- __MACOSX/Supplementary Data 3/input_file/._.DS_Store
- Supplementary Data 3/input_file/run.in
- __MACOSX/Supplementary Data 3/input_file/._run.in
- Supplementary Data 3/150ns/His23_H+/
- __MACOSX/Supplementary Data 3/150ns/._His23_H+
- Supplementary Data 3/150ns/His80_H+/
- __MACOSX/Supplementary Data 3/150ns/._His80_H+
- Supplementary Data 3/150ns/ground_state/
- __MACOSX/Supplementary Data 3/150ns/._ground_state
- Supplementary Data 3/0ns/His23_H+.pdb
- __MACOSX/Supplementary Data 3/0ns/._His23_H+.pdb
- Supplementary Data 3/0ns/His80_H+.pdb
- __MACOSX/Supplementary Data 3/0ns/._His80_H+.pdb
- Supplementary Data 3/0ns/ground_state.pdb
- __MACOSX/Supplementary Data 3/0ns/._ground_state.pdb
- Supplementary Data 3/150ns/His23_H+/run4.pdb
- __MACOSX/Supplementary Data 3/150ns/His23_H+/._run4.pdb
- Supplementary Data 3/150ns/His23_H+/run5.pdb
- __MACOSX/Supplementary Data 3/150ns/His23_H+/._run5.pdb
- Supplementary Data 3/150ns/His23_H+/run2.pdb
- __MACOSX/Supplementary Data 3/150ns/His23_H+/._run2.pdb
- Supplementary Data 3/150ns/His23_H+/run3.pdb
- __MACOSX/Supplementary Data 3/150ns/His23_H+/._run3.pdb
- Supplementary Data 3/150ns/His23_H+/run1.pdb
- __MACOSX/Supplementary Data 3/150ns/His23_H+/._run1.pdb
- Supplementary Data 3/150ns/His80_H+/run4.pdb
- __MACOSX/Supplementary Data 3/150ns/His80_H+/._run4.pdb
- Supplementary Data 3/150ns/His80_H+/run5.pdb
- __MACOSX/Supplementary Data 3/150ns/His80_H+/._run5.pdb
- Supplementary Data 3/150ns/His80_H+/run2.pdb
- __MACOSX/Supplementary Data 3/150ns/His80_H+/._run2.pdb
- Supplementary Data 3/150ns/His80_H+/run3.pdb
- __MACOSX/Supplementary Data 3/150ns/His80_H+/._run3.pdb
- Supplementary Data 3/150ns/His80_H+/run1.pdb
- __MACOSX/Supplementary Data 3/150ns/His80_H+/._run1.pdb
- Supplementary Data 3/150ns/ground_state/run4.pdb
- __MACOSX/Supplementary Data 3/150ns/ground_state/._run4.pdb
- Supplementary Data 3/150ns/ground_state/run5.pdb
- __MACOSX/Supplementary Data 3/150ns/ground_state/._run5.pdb
- Supplementary Data 3/150ns/ground_state/run2.pdb
- __MACOSX/Supplementary Data 3/150ns/ground_state/._run2.pdb
- Supplementary Data 3/150ns/ground_state/run3.pdb
- __MACOSX/Supplementary Data 3/150ns/ground_state/._run3.pdb
- Supplementary Data 3/150ns/ground_state/run1.pdb
- __MACOSX/Supplementary Data 3/150ns/ground_state/._run1.pdb
