# Supplementary material for: Proton transfer and conformational changes along the hydrogen bond network in heliorhodopsin
Source: Commun Biol. 2022 Dec 6;5:1336. doi: 10.1038/s42003-022-04311-x (PMC9726877; doi:10.1038/s42003-022-04311-x)
Supplement: Supplementary file 5 — Supplementary Data 3 [file 42003_2022_4311_MOESM5_ESM.zip › Supplementary Data 3/input_file/run.in]

##########################
set temp 300
set jobname min
##########################

#forcefield
paratypecharmm   on
parameters    par_all27_prot_na_ps2_MT_200909.prm
structure     ionized.psf
coordinates   ionized.pdb


#temperature        $temp


# Continuing a job from the restart files
if {1} {
set inputname      restr_min
binCoordinates     $inputname.restart.coor
binVelocities      $inputname.restart.vel  ;# remove the "temperature" entry if you use this!
extendedSystem	   $inputname.restart.xsc
} 

#constrains
if {1} {
fixedAtoms        on
fixedAtomsFile     fixedAtoms.pdb
fixedAtomsCol      B
fixedAtomsForces   on
} 

#temp & pressure coupling
langevin             on
langevinTemp         $temp
langevinDamping      1

# Constant Pressure Control (variable volume)
if {1} {
useGroupPressure      yes ;# needed for 2fs steps
useFlexibleCell       yes  ;# no for water box, yes for membrane
useConstantArea       yes  ;# no for water box, yes for membrane

langevinPiston        on
langevinPistonTarget  1.01325 ;#  in bar -> 1 atm
langevinPistonPeriod  200.
langevinPistonDecay   50.
langevinPistonTemp    $temp
}

#output
outputname         restr_$jobname
outputEnergies     5000
restartfreq        5000
DCDfreq            5000
binaryoutput       no  
binaryrestart      yes
outputTiming       5000
wrapAll            on
wrapNearest        on

#integrator
timestep           1.5
nonbondedFreq      2
fullElectFrequency 2
stepspercycle      20

#approximations
rigidBonds         all
rigidTolerance     0.00000001
cutoff             12
switching          on
switchdist         10
pairlistdist       14
margin             3
exclude            scaled1-4
1-4scaling         1.0   # 1.0 for Charmm, 0.833333 for Amber
PME                on
PMEGridSizeX       120
PMEGridSizeY       120
PMEGridSizeZ       120

#minimize 5000
#reinitvels  $temp
#reinitvels  1
run 100000000
