# Supplementary material for: Proton transfer and conformational changes along the hydrogen bond network in heliorhodopsin
Source: Commun Biol. 2022 Dec 6;5:1336. doi: 10.1038/s42003-022-04311-x (PMC9726877; doi:10.1038/s42003-022-04311-x)
Supplement: Supplementary file 5 — Supplementary Data 3 [file 42003_2022_4311_MOESM5_ESM.zip › Supplementary Data 3/0ns/His23_H+.pdb]

CRYST1  109.738  110.999  112.770  90.00  90.00  90.00 P 1           1
ATOM      1  N   ALA A   2      11.013  -0.594 -36.873  0.00  0.00      ACHN  
ATOM      2  HT1 ALA A   2      10.174  -0.186 -36.413  0.00  0.00      ACHN  
ATOM      3  HT2 ALA A   2      10.747  -1.330 -37.558  0.00  0.00      ACHN  
ATOM      4  HT3 ALA A   2      11.516   0.134 -37.420  0.00  0.00      ACHN  
ATOM      5  CA  ALA A   2      11.849  -1.188 -35.875  0.00  0.00      ACHN  
ATOM      6  HA  ALA A   2      12.677  -1.587 -36.442  0.00  0.00      ACHN  
ATOM      7  CB  ALA A   2      12.275  -0.127 -34.873  0.00  0.00      ACHN  
ATOM      8  HB1 ALA A   2      12.855   0.677 -35.373  0.00  0.00      ACHN  
ATOM      9  HB2 ALA A   2      11.372   0.304 -34.389  0.00  0.00      ACHN  
ATOM     10  HB3 ALA A   2      13.031  -0.503 -34.151  0.00  0.00      ACHN  
ATOM     11  C   ALA A   2      11.050  -2.167 -35.117  0.00  0.00      ACHN  
ATOM     12  O   ALA A   2       9.843  -2.038 -34.832  0.00  0.00      ACHN  
ATOM     13  N   LYS A   3      11.718  -3.139 -34.543  0.00  0.00      ACHN  
ATOM     14  HN  LYS A   3      12.656  -3.313 -34.833  0.00  0.00      ACHN  
ATOM     15  CA  LYS A   3      11.216  -4.151 -33.633  0.00  0.00      ACHN  
ATOM     16  HA  LYS A   3      10.168  -4.066 -33.390  0.00  0.00      ACHN  
ATOM     17  CB  LYS A   3      11.612  -5.532 -34.173  0.00  0.00      ACHN  
ATOM     18  HB1 LYS A   3      12.682  -5.494 -34.467  0.00  0.00      ACHN  
ATOM     19  HB2 LYS A   3      11.366  -6.344 -33.455  0.00  0.00      ACHN  
ATOM     20  CG  LYS A   3      10.883  -5.876 -35.488  0.00  0.00      ACHN  
ATOM     21  HG1 LYS A   3       9.838  -6.225 -35.340  0.00  0.00      ACHN  
ATOM     22  HG2 LYS A   3      10.832  -4.977 -36.137  0.00  0.00      ACHN  
ATOM     23  CD  LYS A   3      11.663  -6.944 -36.207  0.00  0.00      ACHN  
ATOM     24  HD1 LYS A   3      11.309  -6.933 -37.260  0.00  0.00      ACHN  
ATOM     25  HD2 LYS A   3      12.731  -6.668 -36.342  0.00  0.00      ACHN  
ATOM     26  CE  LYS A   3      11.673  -8.325 -35.476  0.00  0.00      ACHN  
ATOM     27  HE1 LYS A   3      12.379  -8.893 -36.119  0.00  0.00      ACHN  
ATOM     28  HE2 LYS A   3      11.921  -8.242 -34.396  0.00  0.00      ACHN  
ATOM     29  NZ  LYS A   3      10.336  -8.788 -35.608  0.00  0.00      ACHN  
ATOM     30  HZ1 LYS A   3       9.870  -8.543 -36.505  0.00  0.00      ACHN  
ATOM     31  HZ2 LYS A   3      10.368  -9.823 -35.709  0.00  0.00      ACHN  
ATOM     32  HZ3 LYS A   3       9.832  -8.569 -34.725  0.00  0.00      ACHN  
ATOM     33  C   LYS A   3      12.143  -4.035 -32.436  0.00  0.00      ACHN  
ATOM     34  O   LYS A   3      13.297  -3.630 -32.669  0.00  0.00      ACHN  
ATOM     35  N   PRO A   4      11.772  -4.251 -31.179  0.00  0.00      ACHN  
ATOM     36  CD  PRO A   4      10.454  -4.694 -30.773  0.00  0.00      ACHN  
ATOM     37  HD1 PRO A   4       9.645  -3.943 -30.894  0.00  0.00      ACHN  
ATOM     38  HD2 PRO A   4      10.286  -5.627 -31.353  0.00  0.00      ACHN  
ATOM     39  CA  PRO A   4      12.695  -4.000 -30.073  0.00  0.00      ACHN  
ATOM     40  HA  PRO A   4      13.025  -2.972 -30.091  0.00  0.00      ACHN  
ATOM     41  CB  PRO A   4      11.682  -3.978 -28.891  0.00  0.00      ACHN  
ATOM     42  HB1 PRO A   4      11.252  -2.971 -28.705  0.00  0.00      ACHN  
ATOM     43  HB2 PRO A   4      12.177  -4.347 -27.967  0.00  0.00      ACHN  
ATOM     44  CG  PRO A   4      10.627  -4.946 -29.308  0.00  0.00      ACHN  
ATOM     45  HG1 PRO A   4       9.706  -4.779 -28.710  0.00  0.00      ACHN  
ATOM     46  HG2 PRO A   4      10.880  -6.012 -29.124  0.00  0.00      ACHN  
ATOM     47  C   PRO A   4      13.894  -4.901 -29.877  0.00  0.00      ACHN  
ATOM     48  O   PRO A   4      13.805  -6.058 -30.247  0.00  0.00      ACHN  
ATOM     49  N   THR A   5      15.057  -4.304 -29.484  0.00  0.00      ACHN  
ATOM     50  HN  THR A   5      15.002  -3.317 -29.358  0.00  0.00      ACHN  
ATOM     51  CA  THR A   5      16.409  -4.964 -29.391  0.00  0.00      ACHN  
ATOM     52  HA  THR A   5      16.537  -5.594 -30.259  0.00  0.00      ACHN  
ATOM     53  CB  THR A   5      17.579  -4.006 -29.363  0.00  0.00      ACHN  
ATOM     54  HB  THR A   5      18.523  -4.570 -29.206  0.00  0.00      ACHN  
ATOM     55  OG1 THR A   5      17.435  -3.078 -28.272  0.00  0.00      ACHN  
ATOM     56  HG1 THR A   5      18.271  -2.623 -28.143  0.00  0.00      ACHN  
ATOM     57  CG2 THR A   5      17.636  -3.198 -30.657  0.00  0.00      ACHN  
ATOM     58 HG21 THR A   5      18.380  -2.375 -30.586  0.00  0.00      ACHN  
ATOM     59 HG22 THR A   5      17.780  -3.795 -31.583  0.00  0.00      ACHN  
ATOM     60 HG23 THR A   5      16.707  -2.599 -30.770  0.00  0.00      ACHN  
ATOM     61  C   THR A   5      16.526  -5.964 -28.217  0.00  0.00      ACHN  
ATOM     62  O   THR A   5      15.882  -5.855 -27.160  0.00  0.00      ACHN  
ATOM     63  N   VAL A   6      17.369  -6.988 -28.391  0.00  0.00      ACHN  
ATOM     64  HN  VAL A   6      17.925  -6.994 -29.219  0.00  0.00      ACHN  
ATOM     65  CA  VAL A   6      17.612  -8.109 -27.509  0.00  0.00      ACHN  
ATOM     66  HA  VAL A   6      16.707  -8.555 -27.123  0.00  0.00      ACHN  
ATOM     67  CB  VAL A   6      18.463  -9.187 -28.112  0.00  0.00      ACHN  
ATOM     68  HB  VAL A   6      19.303  -8.741 -28.686  0.00  0.00      ACHN  
ATOM     69  CG1 VAL A   6      18.985 -10.230 -27.140  0.00  0.00      ACHN  
ATOM     70 HG11 VAL A   6      19.972  -9.988 -26.690  0.00  0.00      ACHN  
ATOM     71 HG12 VAL A   6      18.170 -10.435 -26.413  0.00  0.00      ACHN  
ATOM     72 HG13 VAL A   6      18.989 -11.202 -27.677  0.00  0.00      ACHN  
ATOM     73  CG2 VAL A   6      17.595  -9.968 -29.042  0.00  0.00      ACHN  
ATOM     74 HG21 VAL A   6      17.356  -9.401 -29.967  0.00  0.00      ACHN  
ATOM     75 HG22 VAL A   6      18.005 -10.972 -29.283  0.00  0.00      ACHN  
ATOM     76 HG23 VAL A   6      16.675 -10.219 -28.473  0.00  0.00      ACHN  
ATOM     77  C   VAL A   6      18.279  -7.572 -26.175  0.00  0.00      ACHN  
ATOM     78  O   VAL A   6      17.975  -8.129 -25.066  0.00  0.00      ACHN  
ATOM     79  N   LYS A   7      19.106  -6.571 -26.248  0.00  0.00      ACHN  
ATOM     80  HN  LYS A   7      19.319  -6.282 -27.178  0.00  0.00      ACHN  
ATOM     81  CA  LYS A   7      19.720  -5.830 -25.094  0.00  0.00      ACHN  
ATOM     82  HA  LYS A   7      20.151  -6.552 -24.416  0.00  0.00      ACHN  
ATOM     83  CB  LYS A   7      20.793  -4.941 -25.611  0.00  0.00      ACHN  
ATOM     84  HB1 LYS A   7      21.570  -5.514 -26.160  0.00  0.00      ACHN  
ATOM     85  HB2 LYS A   7      20.367  -4.232 -26.353  0.00  0.00      ACHN  
ATOM     86  CG  LYS A   7      21.496  -4.042 -24.508  0.00  0.00      ACHN  
ATOM     87  HG1 LYS A   7      22.228  -3.342 -24.963  0.00  0.00      ACHN  
ATOM     88  HG2 LYS A   7      20.791  -3.299 -24.077  0.00  0.00      ACHN  
ATOM     89  CD  LYS A   7      22.187  -4.878 -23.341  0.00  0.00      ACHN  
ATOM     90  HD1 LYS A   7      21.443  -5.671 -23.112  0.00  0.00      ACHN  
ATOM     91  HD2 LYS A   7      23.143  -5.407 -23.543  0.00  0.00      ACHN  
ATOM     92  CE  LYS A   7      22.467  -4.063 -22.163  0.00  0.00      ACHN  
ATOM     93  HE1 LYS A   7      23.408  -3.495 -22.327  0.00  0.00      ACHN  
ATOM     94  HE2 LYS A   7      21.585  -3.406 -22.012  0.00  0.00      ACHN  
ATOM     95  NZ  LYS A   7      22.601  -4.822 -20.929  0.00  0.00      ACHN  
ATOM     96  HZ1 LYS A   7      23.570  -5.198 -20.934  0.00  0.00      ACHN  
ATOM     97  HZ2 LYS A   7      22.428  -4.202 -20.112  0.00  0.00      ACHN  
ATOM     98  HZ3 LYS A   7      21.837  -5.525 -20.861  0.00  0.00      ACHN  
ATOM     99  C   LYS A   7      18.660  -5.116 -24.225  0.00  0.00      ACHN  
ATOM    100  O   LYS A   7      18.702  -5.168 -23.013  0.00  0.00      ACHN  
ATOM    101  N   GLU A   8      17.645  -4.457 -24.889  0.00  0.00      ACHN  
ATOM    102  HN  GLU A   8      17.657  -4.293 -25.873  0.00  0.00      ACHN  
ATOM    103  CA  GLU A   8      16.630  -3.745 -24.041  0.00  0.00      ACHN  
ATOM    104  HA  GLU A   8      17.067  -3.335 -23.143  0.00  0.00      ACHN  
ATOM    105  CB  GLU A   8      16.057  -2.628 -24.928  0.00  0.00      ACHN  
ATOM    106  HB1 GLU A   8      16.878  -2.030 -25.380  0.00  0.00      ACHN  
ATOM    107  HB2 GLU A   8      15.500  -3.177 -25.717  0.00  0.00      ACHN  
ATOM    108  CG  GLU A   8      15.009  -1.722 -24.141  0.00  0.00      ACHN  
ATOM    109  HG1 GLU A   8      14.321  -2.180 -23.398  0.00  0.00      ACHN  
ATOM    110  HG2 GLU A   8      15.640  -0.947 -23.656  0.00  0.00      ACHN  
ATOM    111  CD  GLU A   8      14.108  -1.013 -25.134  0.00  0.00      ACHN  
ATOM    112  OE1 GLU A   8      13.421  -1.686 -25.935  0.00  0.00      ACHN  
ATOM    113  OE2 GLU A   8      13.957   0.250 -25.104  0.00  0.00      ACHN  
ATOM    114  C   GLU A   8      15.539  -4.668 -23.469  0.00  0.00      ACHN  
ATOM    115  O   GLU A   8      15.170  -4.521 -22.309  0.00  0.00      ACHN  
ATOM    116  N   ILE A   9      15.043  -5.679 -24.222  0.00  0.00      ACHN  
ATOM    117  HN  ILE A   9      15.264  -5.733 -25.193  0.00  0.00      ACHN  
ATOM    118  CA  ILE A   9      14.051  -6.635 -23.788  0.00  0.00      ACHN  
ATOM    119  HA  ILE A   9      13.228  -6.049 -23.406  0.00  0.00      ACHN  
ATOM    120  CB  ILE A   9      13.541  -7.504 -24.901  0.00  0.00      ACHN  
ATOM    121  HB  ILE A   9      13.428  -6.821 -25.770  0.00  0.00      ACHN  
ATOM    122  CG2 ILE A   9      14.548  -8.561 -25.258  0.00  0.00      ACHN  
ATOM    123 HG21 ILE A   9      14.261  -9.093 -26.190  0.00  0.00      ACHN  
ATOM    124 HG22 ILE A   9      15.592  -8.201 -25.377  0.00  0.00      ACHN  
ATOM    125 HG23 ILE A   9      14.596  -9.329 -24.456  0.00  0.00      ACHN  
ATOM    126  CG1 ILE A   9      12.197  -8.160 -24.644  0.00  0.00      ACHN  
ATOM    127 HG11 ILE A   9      11.911  -8.803 -25.505  0.00  0.00      ACHN  
ATOM    128 HG12 ILE A   9      12.330  -8.835 -23.771  0.00  0.00      ACHN  
ATOM    129  CD1 ILE A   9      11.029  -7.204 -24.449  0.00  0.00      ACHN  
ATOM    130  HD1 ILE A   9      10.105  -7.821 -24.478  0.00  0.00      ACHN  
ATOM    131  HD2 ILE A   9      11.188  -6.612 -23.523  0.00  0.00      ACHN  
ATOM    132  HD3 ILE A   9      10.936  -6.456 -25.266  0.00  0.00      ACHN  
ATOM    133  C   ILE A   9      14.490  -7.399 -22.572  0.00  0.00      ACHN  
ATOM    134  O   ILE A   9      13.708  -7.651 -21.668  0.00  0.00      ACHN  
ATOM    135  N   LYS A  10      15.847  -7.732 -22.475  0.00  0.00      ACHN  
ATOM    136  HN  LYS A  10      16.393  -7.789 -23.307  0.00  0.00      ACHN  
ATOM    137  CA  LYS A  10      16.450  -8.395 -21.317  0.00  0.00      ACHN  
ATOM    138  HA  LYS A  10      15.788  -9.160 -20.940  0.00  0.00      ACHN  
ATOM    139  CB  LYS A  10      17.862  -8.917 -21.736  0.00  0.00      ACHN  
ATOM    140  HB1 LYS A  10      18.288  -8.042 -22.271  0.00  0.00      ACHN  
ATOM    141  HB2 LYS A  10      18.623  -9.135 -20.956  0.00  0.00      ACHN  
ATOM    142  CG  LYS A  10      17.771 -10.229 -22.483  0.00  0.00      ACHN  
ATOM    143  HG1 LYS A  10      17.434 -11.021 -21.781  0.00  0.00      ACHN  
ATOM    144  HG2 LYS A  10      16.887 -10.074 -23.138  0.00  0.00      ACHN  
ATOM    145  CD  LYS A  10      19.156 -10.590 -23.012  0.00  0.00      ACHN  
ATOM    146  HD1 LYS A  10      19.589  -9.721 -23.552  0.00  0.00      ACHN  
ATOM    147  HD2 LYS A  10      19.858 -10.768 -22.170  0.00  0.00      ACHN  
ATOM    148  CE  LYS A  10      19.149 -11.833 -23.954  0.00  0.00      ACHN  
ATOM    149  HE1 LYS A  10      18.613 -11.636 -24.907  0.00  0.00      ACHN  
ATOM    150  HE2 LYS A  10      20.174 -12.008 -24.346  0.00  0.00      ACHN  
ATOM    151  NZ  LYS A  10      18.558 -12.964 -23.321  0.00  0.00      ACHN  
ATOM    152  HZ1 LYS A  10      17.544 -12.746 -23.237  0.00  0.00      ACHN  
ATOM    153  HZ2 LYS A  10      18.642 -13.748 -24.000  0.00  0.00      ACHN  
ATOM    154  HZ3 LYS A  10      19.008 -13.210 -22.417  0.00  0.00      ACHN  
ATOM    155  C   LYS A  10      16.609  -7.465 -20.098  0.00  0.00      ACHN  
ATOM    156  O   LYS A  10      16.592  -7.964 -18.952  0.00  0.00      ACHN  
ATOM    157  N   SER A  11      16.826  -6.151 -20.338  0.00  0.00      ACHN  
ATOM    158  HN  SER A  11      16.828  -5.819 -21.278  0.00  0.00      ACHN  
ATOM    159  CA  SER A  11      17.056  -5.144 -19.275  0.00  0.00      ACHN  
ATOM    160  HA  SER A  11      17.874  -5.420 -18.626  0.00  0.00      ACHN  
ATOM    161  CB  SER A  11      17.562  -3.747 -19.910  0.00  0.00      ACHN  
ATOM    162  HB1 SER A  11      16.942  -3.262 -20.695  0.00  0.00      ACHN  
ATOM    163  HB2 SER A  11      17.612  -2.899 -19.194  0.00  0.00      ACHN  
ATOM    164  OG  SER A  11      18.851  -3.877 -20.591  0.00  0.00      ACHN  
ATOM    165  HG1 SER A  11      18.770  -4.285 -21.456  0.00  0.00      ACHN  
ATOM    166  C   SER A  11      15.755  -4.843 -18.519  0.00  0.00      ACHN  
ATOM    167  O   SER A  11      15.764  -4.499 -17.342  0.00  0.00      ACHN  
ATOM    168  N   LEU A  12      14.590  -4.942 -19.251  0.00  0.00      ACHN  
ATOM    169  HN  LEU A  12      14.621  -4.990 -20.247  0.00  0.00      ACHN  
ATOM    170  CA  LEU A  12      13.277  -5.021 -18.643  0.00  0.00      ACHN  
ATOM    171  HA  LEU A  12      13.129  -4.067 -18.160  0.00  0.00      ACHN  
ATOM    172  CB  LEU A  12      12.249  -5.092 -19.738  0.00  0.00      ACHN  
ATOM    173  HB1 LEU A  12      12.436  -4.235 -20.420  0.00  0.00      ACHN  
ATOM    174  HB2 LEU A  12      12.451  -6.050 -20.263  0.00  0.00      ACHN  
ATOM    175  CG  LEU A  12      10.816  -5.159 -19.300  0.00  0.00      ACHN  
ATOM    176  HG  LEU A  12      10.606  -6.161 -18.869  0.00  0.00      ACHN  
ATOM    177  CD1 LEU A  12      10.477  -4.061 -18.303  0.00  0.00      ACHN  
ATOM    178 HD11 LEU A  12       9.421  -3.723 -18.233  0.00  0.00      ACHN  
ATOM    179 HD12 LEU A  12      10.744  -4.340 -17.261  0.00  0.00      ACHN  
ATOM    180 HD13 LEU A  12      11.111  -3.182 -18.550  0.00  0.00      ACHN  
ATOM    181  CD2 LEU A  12       9.954  -4.997 -20.550  0.00  0.00      ACHN  
ATOM    182 HD21 LEU A  12      10.240  -5.576 -21.454  0.00  0.00      ACHN  
ATOM    183 HD22 LEU A  12       8.892  -5.270 -20.370  0.00  0.00      ACHN  
ATOM    184 HD23 LEU A  12       9.888  -3.904 -20.738  0.00  0.00      ACHN  
ATOM    185  C   LEU A  12      13.098  -6.251 -17.688  0.00  0.00      ACHN  
ATOM    186  O   LEU A  12      12.653  -6.123 -16.549  0.00  0.00      ACHN  
ATOM    187  N   GLN A  13      13.502  -7.451 -18.139  0.00  0.00      ACHN  
ATOM    188  HN  GLN A  13      13.653  -7.553 -19.120  0.00  0.00      ACHN  
ATOM    189  CA  GLN A  13      13.479  -8.682 -17.406  0.00  0.00      ACHN  
ATOM    190  HA  GLN A  13      12.495  -8.959 -17.060  0.00  0.00      ACHN  
ATOM    191  CB  GLN A  13      13.968  -9.882 -18.266  0.00  0.00      ACHN  
ATOM    192  HB1 GLN A  13      13.600  -9.706 -19.300  0.00  0.00      ACHN  
ATOM    193  HB2 GLN A  13      15.039 -10.170 -18.206  0.00  0.00      ACHN  
ATOM    194  CG  GLN A  13      13.266 -11.167 -17.724  0.00  0.00      ACHN  
ATOM    195  HG1 GLN A  13      13.721 -11.401 -16.738  0.00  0.00      ACHN  
ATOM    196  HG2 GLN A  13      12.158 -11.107 -17.665  0.00  0.00      ACHN  
ATOM    197  CD  GLN A  13      13.479 -12.403 -18.655  0.00  0.00      ACHN  
ATOM    198  OE1 GLN A  13      14.152 -12.365 -19.722  0.00  0.00      ACHN  
ATOM    199  NE2 GLN A  13      12.859 -13.528 -18.217  0.00  0.00      ACHN  
ATOM    200 HE21 GLN A  13      12.894 -14.238 -18.920  0.00  0.00      ACHN  
ATOM    201 HE22 GLN A  13      12.256 -13.386 -17.431  0.00  0.00      ACHN  
ATOM    202  C   GLN A  13      14.337  -8.527 -16.152  0.00  0.00      ACHN  
ATOM    203  O   GLN A  13      13.916  -8.900 -15.042  0.00  0.00      ACHN  
ATOM    204  N   ASN A  14      15.523  -7.837 -16.230  0.00  0.00      ACHN  
ATOM    205  HN  ASN A  14      15.774  -7.394 -17.087  0.00  0.00      ACHN  
ATOM    206  CA  ASN A  14      16.417  -7.709 -15.110  0.00  0.00      ACHN  
ATOM    207  HA  ASN A  14      16.431  -8.581 -14.473  0.00  0.00      ACHN  
ATOM    208  CB  ASN A  14      17.879  -7.269 -15.652  0.00  0.00      ACHN  
ATOM    209  HB1 ASN A  14      17.685  -6.581 -16.502  0.00  0.00      ACHN  
ATOM    210  HB2 ASN A  14      18.522  -6.829 -14.860  0.00  0.00      ACHN  
ATOM    211  CG  ASN A  14      18.550  -8.576 -16.084  0.00  0.00      ACHN  
ATOM    212  OD1 ASN A  14      18.363  -9.570 -15.347  0.00  0.00      ACHN  
ATOM    213  ND2 ASN A  14      19.330  -8.570 -17.208  0.00  0.00      ACHN  
ATOM    214 HD21 ASN A  14      19.778  -9.397 -17.546  0.00  0.00      ACHN  
ATOM    215 HD22 ASN A  14      19.431  -7.775 -17.807  0.00  0.00      ACHN  
ATOM    216  C   ASN A  14      15.914  -6.498 -14.305  0.00  0.00      ACHN  
ATOM    217  O   ASN A  14      16.082  -6.501 -13.145  0.00  0.00      ACHN  
ATOM    218  N   PHE A  15      15.198  -5.510 -14.836  0.00  0.00      ACHN  
ATOM    219  HN  PHE A  15      15.048  -5.493 -15.821  0.00  0.00      ACHN  
ATOM    220  CA  PHE A  15      14.540  -4.419 -14.068  0.00  0.00      ACHN  
ATOM    221  HA  PHE A  15      15.309  -3.959 -13.465  0.00  0.00      ACHN  
ATOM    222  CB  PHE A  15      13.857  -3.400 -15.055  0.00  0.00      ACHN  
ATOM    223  HB1 PHE A  15      14.476  -3.084 -15.922  0.00  0.00      ACHN  
ATOM    224  HB2 PHE A  15      12.904  -3.875 -15.371  0.00  0.00      ACHN  
ATOM    225  CG  PHE A  15      13.573  -2.076 -14.420  0.00  0.00      ACHN  
ATOM    226  CD1 PHE A  15      12.324  -1.680 -14.050  0.00  0.00      ACHN  
ATOM    227  HD1 PHE A  15      11.486  -2.360 -14.075  0.00  0.00      ACHN  
ATOM    228  CE1 PHE A  15      12.137  -0.368 -13.646  0.00  0.00      ACHN  
ATOM    229  HE1 PHE A  15      11.148  -0.062 -13.341  0.00  0.00      ACHN  
ATOM    230  CZ  PHE A  15      13.135   0.590 -13.697  0.00  0.00      ACHN  
ATOM    231  HZ  PHE A  15      12.984   1.606 -13.364  0.00  0.00      ACHN  
ATOM    232  CD2 PHE A  15      14.655  -1.170 -14.437  0.00  0.00      ACHN  
ATOM    233  HD2 PHE A  15      15.677  -1.401 -14.698  0.00  0.00      ACHN  
ATOM    234  CE2 PHE A  15      14.501   0.161 -14.001  0.00  0.00      ACHN  
ATOM    235  HE2 PHE A  15      15.343   0.836 -14.035  0.00  0.00      ACHN  
ATOM    236  C   PHE A  15      13.492  -4.964 -13.049  0.00  0.00      ACHN  
ATOM    237  O   PHE A  15      13.467  -4.602 -11.874  0.00  0.00      ACHN  
ATOM    238  N   ASN A  16      12.655  -5.870 -13.499  0.00  0.00      ACHN  
ATOM    239  HN  ASN A  16      12.552  -6.060 -14.472  0.00  0.00      ACHN  
ATOM    240  CA  ASN A  16      11.754  -6.603 -12.638  0.00  0.00      ACHN  
ATOM    241  HA  ASN A  16      11.168  -5.923 -12.037  0.00  0.00      ACHN  
ATOM    242  CB  ASN A  16      10.726  -7.259 -13.556  0.00  0.00      ACHN  
ATOM    243  HB1 ASN A  16      11.197  -7.764 -14.427  0.00  0.00      ACHN  
ATOM    244  HB2 ASN A  16      10.110  -8.011 -13.018  0.00  0.00      ACHN  
ATOM    245  CG  ASN A  16       9.727  -6.323 -14.168  0.00  0.00      ACHN  
ATOM    246  OD1 ASN A  16       8.790  -5.953 -13.468  0.00  0.00      ACHN  
ATOM    247  ND2 ASN A  16       9.788  -6.002 -15.470  0.00  0.00      ACHN  
ATOM    248 HD21 ASN A  16       8.930  -5.695 -15.881  0.00  0.00      ACHN  
ATOM    249 HD22 ASN A  16      10.588  -6.042 -16.069  0.00  0.00      ACHN  
ATOM    250  C   ASN A  16      12.400  -7.639 -11.702  0.00  0.00      ACHN  
ATOM    251  O   ASN A  16      11.902  -7.837 -10.608  0.00  0.00      ACHN  
ATOM    252  N   ARG A  17      13.555  -8.305 -12.143  0.00  0.00      ACHN  
ATOM    253  HN  ARG A  17      13.812  -8.226 -13.103  0.00  0.00      ACHN  
ATOM    254  CA  ARG A  17      14.327  -9.178 -11.156  0.00  0.00      ACHN  
ATOM    255  HA  ARG A  17      13.673  -9.818 -10.582  0.00  0.00      ACHN  
ATOM    256  CB  ARG A  17      15.512  -9.923 -11.790  0.00  0.00      ACHN  
ATOM    257  HB1 ARG A  17      16.179  -9.258 -12.378  0.00  0.00      ACHN  
ATOM    258  HB2 ARG A  17      16.088 -10.307 -10.921  0.00  0.00      ACHN  
ATOM    259  CG  ARG A  17      15.207 -11.157 -12.738  0.00  0.00      ACHN  
ATOM    260  HG1 ARG A  17      14.551 -11.925 -12.276  0.00  0.00      ACHN  
ATOM    261  HG2 ARG A  17      14.621 -10.727 -13.578  0.00  0.00      ACHN  
ATOM    262  CD  ARG A  17      16.438 -11.902 -13.315  0.00  0.00      ACHN  
ATOM    263  HD1 ARG A  17      17.256 -11.246 -13.682  0.00  0.00      ACHN  
ATOM    264  HD2 ARG A  17      16.784 -12.581 -12.507  0.00  0.00      ACHN  
ATOM    265  NE  ARG A  17      15.848 -12.751 -14.347  0.00  0.00      ACHN  
ATOM    266  HE  ARG A  17      15.388 -13.566 -13.993  0.00  0.00      ACHN  
ATOM    267  CZ  ARG A  17      16.279 -12.851 -15.633  0.00  0.00      ACHN  
ATOM    268  NH1 ARG A  17      17.001 -11.973 -16.279  0.00  0.00      ACHN  
ATOM    269 HH11 ARG A  17      17.023 -11.916 -17.277  0.00  0.00      ACHN  
ATOM    270 HH12 ARG A  17      17.247 -11.163 -15.746  0.00  0.00      ACHN  
ATOM    271  NH2 ARG A  17      15.895 -13.925 -16.373  0.00  0.00      ACHN  
ATOM    272 HH21 ARG A  17      16.583 -14.270 -17.012  0.00  0.00      ACHN  
ATOM    273 HH22 ARG A  17      15.261 -14.602 -15.998  0.00  0.00      ACHN  
ATOM    274  C   ARG A  17      14.915  -8.360 -10.048  0.00  0.00      ACHN  
ATOM    275  O   ARG A  17      14.679  -8.680  -8.866  0.00  0.00      ACHN  
ATOM    276  N   ILE A  18      15.522  -7.187 -10.415  0.00  0.00      ACHN  
ATOM    277  HN  ILE A  18      15.727  -6.947 -11.361  0.00  0.00      ACHN  
ATOM    278  CA  ILE A  18      15.919  -6.184  -9.415  0.00  0.00      ACHN  
ATOM    279  HA  ILE A  18      16.725  -6.581  -8.815  0.00  0.00      ACHN  
ATOM    280  CB  ILE A  18      16.491  -4.984 -10.131  0.00  0.00      ACHN  
ATOM    281  HB  ILE A  18      15.808  -4.711 -10.963  0.00  0.00      ACHN  
ATOM    282  CG2 ILE A  18      16.699  -3.727  -9.222  0.00  0.00      ACHN  
ATOM    283 HG21 ILE A  18      17.252  -2.902  -9.718  0.00  0.00      ACHN  
ATOM    284 HG22 ILE A  18      15.724  -3.271  -8.949  0.00  0.00      ACHN  
ATOM    285 HG23 ILE A  18      17.276  -4.018  -8.318  0.00  0.00      ACHN  
ATOM    286  CG1 ILE A  18      17.875  -5.311 -10.742  0.00  0.00      ACHN  
ATOM    287 HG11 ILE A  18      18.641  -5.248  -9.939  0.00  0.00      ACHN  
ATOM    288 HG12 ILE A  18      17.851  -6.316 -11.216  0.00  0.00      ACHN  
ATOM    289  CD1 ILE A  18      18.252  -4.280 -11.882  0.00  0.00      ACHN  
ATOM    290  HD1 ILE A  18      19.316  -4.362 -12.193  0.00  0.00      ACHN  
ATOM    291  HD2 ILE A  18      17.635  -4.518 -12.775  0.00  0.00      ACHN  
ATOM    292  HD3 ILE A  18      18.181  -3.200 -11.632  0.00  0.00      ACHN  
ATOM    293  C   ILE A  18      14.756  -5.728  -8.516  0.00  0.00      ACHN  
ATOM    294  O   ILE A  18      15.006  -5.703  -7.298  0.00  0.00      ACHN  
ATOM    295  N   ALA A  19      13.521  -5.467  -9.071  0.00  0.00      ACHN  
ATOM    296  HN  ALA A  19      13.219  -5.598 -10.012  0.00  0.00      ACHN  
ATOM    297  CA  ALA A  19      12.343  -4.995  -8.284  0.00  0.00      ACHN  
ATOM    298  HA  ALA A  19      12.485  -4.075  -7.736  0.00  0.00      ACHN  
ATOM    299  CB  ALA A  19      11.030  -4.893  -9.060  0.00  0.00      ACHN  
ATOM    300  HB1 ALA A  19      10.251  -4.437  -8.412  0.00  0.00      ACHN  
ATOM    301  HB2 ALA A  19      11.236  -4.263  -9.951  0.00  0.00      ACHN  
ATOM    302  HB3 ALA A  19      10.741  -5.929  -9.339  0.00  0.00      ACHN  
ATOM    303  C   ALA A  19      11.947  -6.025  -7.172  0.00  0.00      ACHN  
ATOM    304  O   ALA A  19      11.568  -5.665  -6.083  0.00  0.00      ACHN  
ATOM    305  N   GLY A  20      12.158  -7.350  -7.461  0.00  0.00      ACHN  
ATOM    306  HN  GLY A  20      12.377  -7.556  -8.412  0.00  0.00      ACHN  
ATOM    307  CA  GLY A  20      11.837  -8.485  -6.651  0.00  0.00      ACHN  
ATOM    308  HA1 GLY A  20      12.004  -9.375  -7.241  0.00  0.00      ACHN  
ATOM    309  HA2 GLY A  20      10.802  -8.471  -6.344  0.00  0.00      ACHN  
ATOM    310  C   GLY A  20      12.790  -8.620  -5.476  0.00  0.00      ACHN  
ATOM    311  O   GLY A  20      12.426  -8.859  -4.341  0.00  0.00      ACHN  
ATOM    312  N   VAL A  21      14.072  -8.500  -5.743  0.00  0.00      ACHN  
ATOM    313  HN  VAL A  21      14.292  -8.412  -6.712  0.00  0.00      ACHN  
ATOM    314  CA  VAL A  21      15.166  -8.487  -4.753  0.00  0.00      ACHN  
ATOM    315  HA  VAL A  21      15.063  -9.432  -4.240  0.00  0.00      ACHN  
ATOM    316  CB  VAL A  21      16.577  -8.537  -5.420  0.00  0.00      ACHN  
ATOM    317  HB  VAL A  21      16.689  -7.730  -6.175  0.00  0.00      ACHN  
ATOM    318  CG1 VAL A  21      17.668  -8.433  -4.363  0.00  0.00      ACHN  
ATOM    319 HG11 VAL A  21      18.635  -8.492  -4.908  0.00  0.00      ACHN  
ATOM    320 HG12 VAL A  21      17.714  -7.518  -3.734  0.00  0.00      ACHN  
ATOM    321 HG13 VAL A  21      17.613  -9.259  -3.622  0.00  0.00      ACHN  
ATOM    322  CG2 VAL A  21      16.743  -9.919  -6.106  0.00  0.00      ACHN  
ATOM    323 HG21 VAL A  21      15.957 -10.059  -6.879  0.00  0.00      ACHN  
ATOM    324 HG22 VAL A  21      17.685 -10.021  -6.686  0.00  0.00      ACHN  
ATOM    325 HG23 VAL A  21      16.652 -10.702  -5.323  0.00  0.00      ACHN  
ATOM    326  C   VAL A  21      15.129  -7.303  -3.774  0.00  0.00      ACHN  
ATOM    327  O   VAL A  21      15.341  -7.408  -2.596  0.00  0.00      ACHN  
ATOM    328  N   PHE A  22      14.886  -6.038  -4.315  0.00  0.00      ACHN  
ATOM    329  HN  PHE A  22      14.633  -5.873  -5.265  0.00  0.00      ACHN  
ATOM    330  CA  PHE A  22      14.862  -4.861  -3.458  0.00  0.00      ACHN  
ATOM    331  HA  PHE A  22      15.755  -4.767  -2.859  0.00  0.00      ACHN  
ATOM    332  CB  PHE A  22      14.610  -3.575  -4.349  0.00  0.00      ACHN  
ATOM    333  HB1 PHE A  22      13.966  -3.655  -5.250  0.00  0.00      ACHN  
ATOM    334  HB2 PHE A  22      14.183  -2.718  -3.785  0.00  0.00      ACHN  
ATOM    335  CG  PHE A  22      15.930  -3.071  -4.933  0.00  0.00      ACHN  
ATOM    336  CD1 PHE A  22      16.902  -3.910  -5.434  0.00  0.00      ACHN  
ATOM    337  HD1 PHE A  22      16.619  -4.936  -5.618  0.00  0.00      ACHN  
ATOM    338  CE1 PHE A  22      18.162  -3.495  -5.738  0.00  0.00      ACHN  
ATOM    339  HE1 PHE A  22      18.927  -4.216  -5.985  0.00  0.00      ACHN  
ATOM    340  CZ  PHE A  22      18.540  -2.198  -5.510  0.00  0.00      ACHN  
ATOM    341  HZ  PHE A  22      19.534  -1.890  -5.800  0.00  0.00      ACHN  
ATOM    342  CD2 PHE A  22      16.338  -1.728  -4.602  0.00  0.00      ACHN  
ATOM    343  HD2 PHE A  22      15.644  -1.090  -4.075  0.00  0.00      ACHN  
ATOM    344  CE2 PHE A  22      17.618  -1.294  -4.977  0.00  0.00      ACHN  
ATOM    345  HE2 PHE A  22      17.797  -0.274  -4.670  0.00  0.00      ACHN  
ATOM    346  C   PHE A  22      13.720  -4.886  -2.488  0.00  0.00      ACHN  
ATOM    347  O   PHE A  22      13.856  -4.447  -1.354  0.00  0.00      ACHN  
ATOM    348  N   HSP A  23      12.550  -5.460  -2.817  0.00  0.00      ACHN  
ATOM    349  HN  HSP A  23      12.453  -5.876  -3.718  0.00  0.00      ACHN  
ATOM    350  CA  HSP A  23      11.542  -5.596  -1.816  0.00  0.00      ACHN  
ATOM    351  HA  HSP A  23      11.482  -4.726  -1.180  0.00  0.00      ACHN  
ATOM    352  CB  HSP A  23      10.162  -5.870  -2.498  0.00  0.00      ACHN  
ATOM    353  HB1 HSP A  23      10.211  -6.703  -3.230  0.00  0.00      ACHN  
ATOM    354  HB2 HSP A  23       9.399  -6.115  -1.729  0.00  0.00      ACHN  
ATOM    355  CD2 HSP A  23       9.151  -4.765  -4.593  0.00  0.00      ACHN  
ATOM    356  HD2 HSP A  23       9.105  -5.656  -5.207  0.00  0.00      ACHN  
ATOM    357  CG  HSP A  23       9.691  -4.757  -3.354  0.00  0.00      ACHN  
ATOM    358  NE2 HSP A  23       8.817  -3.506  -4.900  0.00  0.00      ACHN  
ATOM    359  HE2 HSP A  23       8.371  -3.211  -5.745  0.00  0.00      ACHN  
ATOM    360  ND1 HSP A  23       9.584  -3.440  -2.882  0.00  0.00      ACHN  
ATOM    361  HD1 HSP A  23       9.869  -3.126  -1.977  0.00  0.00      ACHN  
ATOM    362  CE1 HSP A  23       9.024  -2.712  -3.898  0.00  0.00      ACHN  
ATOM    363  HE1 HSP A  23       8.647  -1.716  -3.795  0.00  0.00      ACHN  
ATOM    364  C   HSP A  23      11.814  -6.781  -0.854  0.00  0.00      ACHN  
ATOM    365  O   HSP A  23      11.477  -6.635   0.355  0.00  0.00      ACHN  
ATOM    366  N   LEU A  24      12.447  -7.886  -1.364  0.00  0.00      ACHN  
ATOM    367  HN  LEU A  24      12.604  -8.038  -2.336  0.00  0.00      ACHN  
ATOM    368  CA  LEU A  24      12.833  -9.047  -0.503  0.00  0.00      ACHN  
ATOM    369  HA  LEU A  24      12.006  -9.490   0.033  0.00  0.00      ACHN  
ATOM    370  CB  LEU A  24      13.384 -10.059  -1.541  0.00  0.00      ACHN  
ATOM    371  HB1 LEU A  24      12.679 -10.318  -2.358  0.00  0.00      ACHN  
ATOM    372  HB2 LEU A  24      14.261  -9.546  -1.991  0.00  0.00      ACHN  
ATOM    373  CG  LEU A  24      13.675 -11.466  -1.003  0.00  0.00      ACHN  
ATOM    374  HG  LEU A  24      14.460 -11.434  -0.218  0.00  0.00      ACHN  
ATOM    375  CD1 LEU A  24      12.399 -12.132  -0.430  0.00  0.00      ACHN  
ATOM    376 HD11 LEU A  24      11.908 -11.453   0.299  0.00  0.00      ACHN  
ATOM    377 HD12 LEU A  24      11.696 -12.426  -1.238  0.00  0.00      ACHN  
ATOM    378 HD13 LEU A  24      12.730 -13.098   0.008  0.00  0.00      ACHN  
ATOM    379  CD2 LEU A  24      14.291 -12.212  -2.221  0.00  0.00      ACHN  
ATOM    380 HD21 LEU A  24      15.363 -12.437  -2.033  0.00  0.00      ACHN  
ATOM    381 HD22 LEU A  24      13.878 -13.228  -2.393  0.00  0.00      ACHN  
ATOM    382 HD23 LEU A  24      14.131 -11.638  -3.159  0.00  0.00      ACHN  
ATOM    383  C   LEU A  24      13.989  -8.878   0.458  0.00  0.00      ACHN  
ATOM    384  O   LEU A  24      13.890  -9.369   1.537  0.00  0.00      ACHN  
ATOM    385  N   LEU A  25      15.110  -8.212   0.092  0.00  0.00      ACHN  
ATOM    386  HN  LEU A  25      15.138  -7.816  -0.823  0.00  0.00      ACHN  
ATOM    387  CA  LEU A  25      16.171  -7.927   1.087  0.00  0.00      ACHN  
ATOM    388  HA  LEU A  25      16.597  -8.855   1.441  0.00  0.00      ACHN  
ATOM    389  CB  LEU A  25      17.279  -6.935   0.493  0.00  0.00      ACHN  
ATOM    390  HB1 LEU A  25      16.648  -6.112   0.092  0.00  0.00      ACHN  
ATOM    391  HB2 LEU A  25      17.907  -6.601   1.347  0.00  0.00      ACHN  
ATOM    392  CG  LEU A  25      18.164  -7.421  -0.643  0.00  0.00      ACHN  
ATOM    393  HG  LEU A  25      17.573  -8.026  -1.364  0.00  0.00      ACHN  
ATOM    394  CD1 LEU A  25      18.703  -6.242  -1.466  0.00  0.00      ACHN  
ATOM    395 HD11 LEU A  25      17.840  -5.723  -1.934  0.00  0.00      ACHN  
ATOM    396 HD12 LEU A  25      19.371  -5.517  -0.953  0.00  0.00      ACHN  
ATOM    397 HD13 LEU A  25      19.201  -6.622  -2.383  0.00  0.00      ACHN  
ATOM    398  CD2 LEU A  25      19.366  -8.167  -0.063  0.00  0.00      ACHN  
ATOM    399 HD21 LEU A  25      19.072  -9.163   0.332  0.00  0.00      ACHN  
ATOM    400 HD22 LEU A  25      20.134  -8.393  -0.833  0.00  0.00      ACHN  
ATOM    401 HD23 LEU A  25      19.805  -7.588   0.777  0.00  0.00      ACHN  
ATOM    402  C   LEU A  25      15.564  -7.170   2.309  0.00  0.00      ACHN  
ATOM    403  O   LEU A  25      16.003  -7.491   3.422  0.00  0.00      ACHN  
ATOM    404  N   GLN A  26      14.581  -6.199   2.073  0.00  0.00      ACHN  
ATOM    405  HN  GLN A  26      14.253  -6.098   1.137  0.00  0.00      ACHN  
ATOM    406  CA  GLN A  26      13.981  -5.430   3.096  0.00  0.00      ACHN  
ATOM    407  HA  GLN A  26      14.838  -5.056   3.637  0.00  0.00      ACHN  
ATOM    408  CB  GLN A  26      13.297  -4.161   2.507  0.00  0.00      ACHN  
ATOM    409  HB1 GLN A  26      12.603  -4.449   1.689  0.00  0.00      ACHN  
ATOM    410  HB2 GLN A  26      12.740  -3.667   3.331  0.00  0.00      ACHN  
ATOM    411  CG  GLN A  26      14.360  -3.159   1.932  0.00  0.00      ACHN  
ATOM    412  HG1 GLN A  26      15.053  -2.857   2.746  0.00  0.00      ACHN  
ATOM    413  HG2 GLN A  26      15.003  -3.608   1.145  0.00  0.00      ACHN  
ATOM    414  CD  GLN A  26      13.674  -1.907   1.324  0.00  0.00      ACHN  
ATOM    415  OE1 GLN A  26      13.268  -0.982   1.974  0.00  0.00      ACHN  
ATOM    416  NE2 GLN A  26      13.377  -2.080  -0.018  0.00  0.00      ACHN  
ATOM    417 HE21 GLN A  26      12.939  -1.361  -0.558  0.00  0.00      ACHN  
ATOM    418 HE22 GLN A  26      13.691  -2.876  -0.536  0.00  0.00      ACHN  
ATOM    419  C   GLN A  26      13.041  -6.207   3.968  0.00  0.00      ACHN  
ATOM    420  O   GLN A  26      13.050  -5.889   5.159  0.00  0.00      ACHN  
ATOM    421  N   MET A  27      12.263  -7.163   3.526  0.00  0.00      ACHN  
ATOM    422  HN  MET A  27      12.125  -7.259   2.543  0.00  0.00      ACHN  
ATOM    423  CA  MET A  27      11.518  -8.164   4.341  0.00  0.00      ACHN  
ATOM    424  HA  MET A  27      10.802  -7.555   4.873  0.00  0.00      ACHN  
ATOM    425  CB  MET A  27      10.770  -9.124   3.331  0.00  0.00      ACHN  
ATOM    426  HB1 MET A  27       9.898  -8.672   2.812  0.00  0.00      ACHN  
ATOM    427  HB2 MET A  27      11.527  -9.369   2.555  0.00  0.00      ACHN  
ATOM    428  CG  MET A  27      10.181 -10.324   3.941  0.00  0.00      ACHN  
ATOM    429  HG1 MET A  27      10.584 -10.437   4.971  0.00  0.00      ACHN  
ATOM    430  HG2 MET A  27       9.081 -10.177   3.988  0.00  0.00      ACHN  
ATOM    431  SD  MET A  27      10.734 -11.859   3.178  0.00  0.00      ACHN  
ATOM    432  CE  MET A  27       9.646 -12.680   4.335  0.00  0.00      ACHN  
ATOM    433  HE1 MET A  27       9.784 -13.768   4.160  0.00  0.00      ACHN  
ATOM    434  HE2 MET A  27       9.840 -12.470   5.409  0.00  0.00      ACHN  
ATOM    435  HE3 MET A  27       8.566 -12.459   4.195  0.00  0.00      ACHN  
ATOM    436  C   MET A  27      12.333  -8.871   5.377  0.00  0.00      ACHN  
ATOM    437  O   MET A  27      11.991  -8.880   6.526  0.00  0.00      ACHN  
ATOM    438  N   LEU A  28      13.503  -9.402   4.962  0.00  0.00      ACHN  
ATOM    439  HN  LEU A  28      13.821  -9.303   4.023  0.00  0.00      ACHN  
ATOM    440  CA  LEU A  28      14.480 -10.138   5.829  0.00  0.00      ACHN  
ATOM    441  HA  LEU A  28      13.926 -10.931   6.308  0.00  0.00      ACHN  
ATOM    442  CB  LEU A  28      15.548 -10.832   4.940  0.00  0.00      ACHN  
ATOM    443  HB1 LEU A  28      16.082 -10.045   4.366  0.00  0.00      ACHN  
ATOM    444  HB2 LEU A  28      16.226 -11.390   5.621  0.00  0.00      ACHN  
ATOM    445  CG  LEU A  28      14.957 -11.763   3.839  0.00  0.00      ACHN  
ATOM    446  HG  LEU A  28      14.009 -11.356   3.425  0.00  0.00      ACHN  
ATOM    447  CD1 LEU A  28      15.877 -11.916   2.634  0.00  0.00      ACHN  
ATOM    448 HD11 LEU A  28      16.021 -10.876   2.269  0.00  0.00      ACHN  
ATOM    449 HD12 LEU A  28      16.847 -12.418   2.835  0.00  0.00      ACHN  
ATOM    450 HD13 LEU A  28      15.315 -12.381   1.797  0.00  0.00      ACHN  
ATOM    451  CD2 LEU A  28      14.731 -13.151   4.401  0.00  0.00      ACHN  
ATOM    452 HD21 LEU A  28      14.356 -13.738   3.535  0.00  0.00      ACHN  
ATOM    453 HD22 LEU A  28      15.642 -13.614   4.837  0.00  0.00      ACHN  
ATOM    454 HD23 LEU A  28      13.951 -13.070   5.188  0.00  0.00      ACHN  
ATOM    455  C   LEU A  28      15.126  -9.227   6.889  0.00  0.00      ACHN  
ATOM    456  O   LEU A  28      15.130  -9.563   8.088  0.00  0.00      ACHN  
ATOM    457  N   ALA A  29      15.658  -8.030   6.580  0.00  0.00      ACHN  
ATOM    458  HN  ALA A  29      15.733  -8.005   5.586  0.00  0.00      ACHN  
ATOM    459  CA  ALA A  29      16.241  -7.041   7.414  0.00  0.00      ACHN  
ATOM    460  HA  ALA A  29      16.979  -7.572   7.996  0.00  0.00      ACHN  
ATOM    461  CB  ALA A  29      16.822  -6.009   6.627  0.00  0.00      ACHN  
ATOM    462  HB1 ALA A  29      17.395  -5.297   7.258  0.00  0.00      ACHN  
ATOM    463  HB2 ALA A  29      17.528  -6.466   5.899  0.00  0.00      ACHN  
ATOM    464  HB3 ALA A  29      16.028  -5.363   6.196  0.00  0.00      ACHN  
ATOM    465  C   ALA A  29      15.223  -6.498   8.345  0.00  0.00      ACHN  
ATOM    466  O   ALA A  29      15.456  -6.391   9.561  0.00  0.00      ACHN  
ATOM    467  N   VAL A  30      14.012  -6.142   7.925  0.00  0.00      ACHN  
ATOM    468  HN  VAL A  30      13.745  -6.207   6.967  0.00  0.00      ACHN  
ATOM    469  CA  VAL A  30      12.911  -5.862   8.864  0.00  0.00      ACHN  
ATOM    470  HA  VAL A  30      13.308  -5.093   9.510  0.00  0.00      ACHN  
ATOM    471  CB  VAL A  30      11.646  -5.299   8.110  0.00  0.00      ACHN  
ATOM    472  HB  VAL A  30      11.469  -5.996   7.263  0.00  0.00      ACHN  
ATOM    473  CG1 VAL A  30      10.432  -5.100   8.981  0.00  0.00      ACHN  
ATOM    474 HG11 VAL A  30       9.814  -4.285   8.547  0.00  0.00      ACHN  
ATOM    475 HG12 VAL A  30       9.882  -6.064   9.035  0.00  0.00      ACHN  
ATOM    476 HG13 VAL A  30      10.821  -4.746   9.960  0.00  0.00      ACHN  
ATOM    477  CG2 VAL A  30      12.145  -3.889   7.599  0.00  0.00      ACHN  
ATOM    478 HG21 VAL A  30      12.676  -3.269   8.352  0.00  0.00      ACHN  
ATOM    479 HG22 VAL A  30      12.797  -4.140   6.735  0.00  0.00      ACHN  
ATOM    480 HG23 VAL A  30      11.295  -3.272   7.234  0.00  0.00      ACHN  
ATOM    481  C   VAL A  30      12.375  -7.043   9.724  0.00  0.00      ACHN  
ATOM    482  O   VAL A  30      12.177  -6.868  10.885  0.00  0.00      ACHN  
ATOM    483  N   LEU A  31      12.212  -8.307   9.289  0.00  0.00      ACHN  
ATOM    484  HN  LEU A  31      12.333  -8.497   8.318  0.00  0.00      ACHN  
ATOM    485  CA  LEU A  31      11.818  -9.441  10.187  0.00  0.00      ACHN  
ATOM    486  HA  LEU A  31      11.088  -9.075  10.894  0.00  0.00      ACHN  
ATOM    487  CB  LEU A  31      11.412 -10.546   9.175  0.00  0.00      ACHN  
ATOM    488  HB1 LEU A  31      10.603 -10.061   8.588  0.00  0.00      ACHN  
ATOM    489  HB2 LEU A  31      12.131 -10.627   8.332  0.00  0.00      ACHN  
ATOM    490  CG  LEU A  31      10.836 -11.865   9.676  0.00  0.00      ACHN  
ATOM    491  HG  LEU A  31      11.621 -12.489  10.154  0.00  0.00      ACHN  
ATOM    492  CD1 LEU A  31       9.736 -11.722  10.733  0.00  0.00      ACHN  
ATOM    493 HD11 LEU A  31       8.861 -11.208  10.280  0.00  0.00      ACHN  
ATOM    494 HD12 LEU A  31       9.482 -12.670  11.255  0.00  0.00      ACHN  
ATOM    495 HD13 LEU A  31      10.247 -11.139  11.529  0.00  0.00      ACHN  
ATOM    496  CD2 LEU A  31      10.376 -12.633   8.417  0.00  0.00      ACHN  
ATOM    497 HD21 LEU A  31       9.447 -12.247   7.944  0.00  0.00      ACHN  
ATOM    498 HD22 LEU A  31      11.181 -12.756   7.661  0.00  0.00      ACHN  
ATOM    499 HD23 LEU A  31      10.159 -13.671   8.747  0.00  0.00      ACHN  
ATOM    500  C   LEU A  31      12.899  -9.992  11.122  0.00  0.00      ACHN  
ATOM    501  O   LEU A  31      12.669 -10.502  12.223  0.00  0.00      ACHN  
ATOM    502  N   ALA A  32      14.203 -10.019  10.817  0.00  0.00      ACHN  
ATOM    503  HN  ALA A  32      14.461  -9.892   9.862  0.00  0.00      ACHN  
ATOM    504  CA  ALA A  32      15.300 -10.437  11.726  0.00  0.00      ACHN  
ATOM    505  HA  ALA A  32      15.187 -11.482  11.975  0.00  0.00      ACHN  
ATOM    506  CB  ALA A  32      16.544 -10.213  10.797  0.00  0.00      ACHN  
ATOM    507  HB1 ALA A  32      16.379  -9.182  10.416  0.00  0.00      ACHN  
ATOM    508  HB2 ALA A  32      17.427 -10.261  11.469  0.00  0.00      ACHN  
ATOM    509  HB3 ALA A  32      16.586 -10.891   9.918  0.00  0.00      ACHN  
ATOM    510  C   ALA A  32      15.395  -9.506  12.943  0.00  0.00      ACHN  
ATOM    511  O   ALA A  32      15.688  -9.948  14.032  0.00  0.00      ACHN  
ATOM    512  N   LEU A  33      15.180  -8.190  12.799  0.00  0.00      ACHN  
ATOM    513  HN  LEU A  33      14.980  -7.834  11.889  0.00  0.00      ACHN  
ATOM    514  CA  LEU A  33      15.366  -7.215  13.857  0.00  0.00      ACHN  
ATOM    515  HA  LEU A  33      15.859  -7.618  14.729  0.00  0.00      ACHN  
ATOM    516  CB  LEU A  33      16.357  -6.145  13.263  0.00  0.00      ACHN  
ATOM    517  HB1 LEU A  33      15.867  -5.631  12.408  0.00  0.00      ACHN  
ATOM    518  HB2 LEU A  33      16.691  -5.466  14.077  0.00  0.00      ACHN  
ATOM    519  CG  LEU A  33      17.627  -6.599  12.510  0.00  0.00      ACHN  
ATOM    520  HG  LEU A  33      17.309  -7.205  11.635  0.00  0.00      ACHN  
ATOM    521  CD1 LEU A  33      18.465  -5.387  12.164  0.00  0.00      ACHN  
ATOM    522 HD11 LEU A  33      17.779  -4.668  11.667  0.00  0.00      ACHN  
ATOM    523 HD12 LEU A  33      18.757  -4.824  13.076  0.00  0.00      ACHN  
ATOM    524 HD13 LEU A  33      19.355  -5.622  11.542  0.00  0.00      ACHN  
ATOM    525  CD2 LEU A  33      18.479  -7.511  13.451  0.00  0.00      ACHN  
ATOM    526 HD21 LEU A  33      19.377  -7.891  12.918  0.00  0.00      ACHN  
ATOM    527 HD22 LEU A  33      18.839  -6.956  14.343  0.00  0.00      ACHN  
ATOM    528 HD23 LEU A  33      17.934  -8.435  13.743  0.00  0.00      ACHN  
ATOM    529  C   LEU A  33      14.172  -6.532  14.425  0.00  0.00      ACHN  
ATOM    530  O   LEU A  33      14.282  -5.645  15.232  0.00  0.00      ACHN  
ATOM    531  N   ALA A  34      12.977  -6.962  13.946  0.00  0.00      ACHN  
ATOM    532  HN  ALA A  34      13.017  -7.725  13.306  0.00  0.00      ACHN  
ATOM    533  CA  ALA A  34      11.695  -6.555  14.551  0.00  0.00      ACHN  
ATOM    534  HA  ALA A  34      11.474  -5.612  14.072  0.00  0.00      ACHN  
ATOM    535  CB  ALA A  34      10.636  -7.478  13.911  0.00  0.00      ACHN  
ATOM    536  HB1 ALA A  34       9.643  -7.169  14.300  0.00  0.00      ACHN  
ATOM    537  HB2 ALA A  34      10.614  -7.478  12.800  0.00  0.00      ACHN  
ATOM    538  HB3 ALA A  34      10.915  -8.509  14.215  0.00  0.00      ACHN  
ATOM    539  C   ALA A  34      11.618  -6.619  16.100  0.00  0.00      ACHN  
ATOM    540  O   ALA A  34      12.455  -7.256  16.723  0.00  0.00      ACHN  
ATOM    541  N   ASN A  35      10.540  -6.051  16.644  0.00  0.00      ACHN  
ATOM    542  HN  ASN A  35       9.826  -5.634  16.087  0.00  0.00      ACHN  
ATOM    543  CA  ASN A  35      10.318  -6.204  18.089  0.00  0.00      ACHN  
ATOM    544  HA  ASN A  35      11.136  -6.807  18.455  0.00  0.00      ACHN  
ATOM    545  CB  ASN A  35      10.317  -4.923  18.983  0.00  0.00      ACHN  
ATOM    546  HB1 ASN A  35      10.195  -5.200  20.052  0.00  0.00      ACHN  
ATOM    547  HB2 ASN A  35      11.269  -4.362  18.863  0.00  0.00      ACHN  
ATOM    548  CG  ASN A  35       9.200  -3.876  18.642  0.00  0.00      ACHN  
ATOM    549  OD1 ASN A  35       8.252  -4.042  17.829  0.00  0.00      ACHN  
ATOM    550  ND2 ASN A  35       9.304  -2.740  19.367  0.00  0.00      ACHN  
ATOM    551 HD21 ASN A  35       8.650  -2.035  19.094  0.00  0.00      ACHN  
ATOM    552 HD22 ASN A  35      10.139  -2.537  19.878  0.00  0.00      ACHN  
ATOM    553  C   ASN A  35       9.078  -7.055  18.246  0.00  0.00      ACHN  
ATOM    554  O   ASN A  35       8.502  -7.546  17.286  0.00  0.00      ACHN  
ATOM    555  N   ASP A  36       8.637  -7.171  19.509  0.00  0.00      ACHN  
ATOM    556  HN  ASP A  36       9.127  -6.848  20.315  0.00  0.00      ACHN  
ATOM    557  CA  ASP A  36       7.448  -7.997  19.804  0.00  0.00      ACHN  
ATOM    558  HA  ASP A  36       7.368  -8.876  19.182  0.00  0.00      ACHN  
ATOM    559  CB  ASP A  36       7.500  -8.475  21.292  0.00  0.00      ACHN  
ATOM    560  HB1 ASP A  36       7.376  -7.606  21.973  0.00  0.00      ACHN  
ATOM    561  HB2 ASP A  36       6.609  -9.057  21.609  0.00  0.00      ACHN  
ATOM    562  CG  ASP A  36       8.834  -9.188  21.511  0.00  0.00      ACHN  
ATOM    563  OD1 ASP A  36       9.880  -8.579  21.883  0.00  0.00      ACHN  
ATOM    564  OD2 ASP A  36       8.829 -10.406  21.232  0.00  0.00      ACHN  
ATOM    565  C   ASP A  36       6.168  -7.099  19.728  0.00  0.00      ACHN  
ATOM    566  O   ASP A  36       5.061  -7.626  20.078  0.00  0.00      ACHN  
ATOM    567  N   PHE A  37       6.287  -5.775  19.358  0.00  0.00      ACHN  
ATOM    568  HN  PHE A  37       7.164  -5.356  19.138  0.00  0.00      ACHN  
ATOM    569  CA  PHE A  37       5.175  -4.923  19.364  0.00  0.00      ACHN  
ATOM    570  HA  PHE A  37       4.781  -4.871  20.369  0.00  0.00      ACHN  
ATOM    571  CB  PHE A  37       5.633  -3.484  19.250  0.00  0.00      ACHN  
ATOM    572  HB1 PHE A  37       6.461  -3.256  19.955  0.00  0.00      ACHN  
ATOM    573  HB2 PHE A  37       6.061  -3.340  18.235  0.00  0.00      ACHN  
ATOM    574  CG  PHE A  37       4.605  -2.319  19.462  0.00  0.00      ACHN  
ATOM    575  CD1 PHE A  37       4.345  -1.733  20.728  0.00  0.00      ACHN  
ATOM    576  HD1 PHE A  37       5.013  -2.009  21.530  0.00  0.00      ACHN  
ATOM    577  CE1 PHE A  37       3.553  -0.707  20.857  0.00  0.00      ACHN  
ATOM    578  HE1 PHE A  37       3.429  -0.160  21.780  0.00  0.00      ACHN  
ATOM    579  CZ  PHE A  37       2.778  -0.212  19.815  0.00  0.00      ACHN  
ATOM    580  HZ  PHE A  37       2.208   0.701  19.910  0.00  0.00      ACHN  
ATOM    581  CD2 PHE A  37       3.741  -1.931  18.392  0.00  0.00      ACHN  
ATOM    582  HD2 PHE A  37       3.815  -2.460  17.453  0.00  0.00      ACHN  
ATOM    583  CE2 PHE A  37       2.878  -0.869  18.560  0.00  0.00      ACHN  
ATOM    584  HE2 PHE A  37       2.312  -0.477  17.728  0.00  0.00      ACHN  
ATOM    585  C   PHE A  37       4.091  -5.251  18.355  0.00  0.00      ACHN  
ATOM    586  O   PHE A  37       4.320  -5.887  17.346  0.00  0.00      ACHN  
ATOM    587  N   ALA A  38       2.801  -4.942  18.648  0.00  0.00      ACHN  
ATOM    588  HN  ALA A  38       2.638  -4.425  19.485  0.00  0.00      ACHN  
ATOM    589  CA  ALA A  38       1.579  -5.321  17.854  0.00  0.00      ACHN  
ATOM    590  HA  ALA A  38       1.917  -5.580  16.861  0.00  0.00      ACHN  
ATOM    591  CB  ALA A  38       0.905  -6.627  18.354  0.00  0.00      ACHN  
ATOM    592  HB1 ALA A  38       0.363  -6.477  19.312  0.00  0.00      ACHN  
ATOM    593  HB2 ALA A  38       0.144  -6.993  17.631  0.00  0.00      ACHN  
ATOM    594  HB3 ALA A  38       1.664  -7.436  18.307  0.00  0.00      ACHN  
ATOM    595  C   ALA A  38       0.550  -4.241  17.974  0.00  0.00      ACHN  
ATOM    596  O   ALA A  38       0.519  -3.507  18.983  0.00  0.00      ACHN  
ATOM    597  N   LEU A  39      -0.429  -4.193  17.042  0.00  0.00      ACHN  
ATOM    598  HN  LEU A  39      -0.223  -4.529  16.126  0.00  0.00      ACHN  
ATOM    599  CA  LEU A  39      -1.459  -3.260  17.053  0.00  0.00      ACHN  
ATOM    600  HA  LEU A  39      -1.280  -2.547  17.844  0.00  0.00      ACHN  
ATOM    601  CB  LEU A  39      -1.449  -2.411  15.725  0.00  0.00      ACHN  
ATOM    602  HB1 LEU A  39      -1.734  -2.922  14.780  0.00  0.00      ACHN  
ATOM    603  HB2 LEU A  39      -2.209  -1.607  15.825  0.00  0.00      ACHN  
ATOM    604  CG  LEU A  39      -0.090  -1.746  15.397  0.00  0.00      ACHN  
ATOM    605  HG  LEU A  39       0.744  -2.333  15.838  0.00  0.00      ACHN  
ATOM    606  CD1 LEU A  39       0.227  -1.641  13.902  0.00  0.00      ACHN  
ATOM    607 HD11 LEU A  39       0.039  -2.631  13.434  0.00  0.00      ACHN  
ATOM    608 HD12 LEU A  39      -0.436  -0.977  13.307  0.00  0.00      ACHN  
ATOM    609 HD13 LEU A  39       1.313  -1.481  13.731  0.00  0.00      ACHN  
ATOM    610  CD2 LEU A  39      -0.065  -0.314  15.986  0.00  0.00      ACHN  
ATOM    611 HD21 LEU A  39      -0.847   0.367  15.585  0.00  0.00      ACHN  
ATOM    612 HD22 LEU A  39      -0.261  -0.358  17.079  0.00  0.00      ACHN  
ATOM    613 HD23 LEU A  39       0.946   0.084  15.754  0.00  0.00      ACHN  
ATOM    614  C   LEU A  39      -2.722  -4.124  17.202  0.00  0.00      ACHN  
ATOM    615  O   LEU A  39      -3.081  -5.047  16.469  0.00  0.00      ACHN  
ATOM    616  N   PRO A  40      -3.646  -3.659  18.125  0.00  0.00      ACHN  
ATOM    617  CD  PRO A  40      -3.395  -2.726  19.239  0.00  0.00      ACHN  
ATOM    618  HD1 PRO A  40      -2.815  -3.368  19.936  0.00  0.00      ACHN  
ATOM    619  HD2 PRO A  40      -2.931  -1.723  19.126  0.00  0.00      ACHN  
ATOM    620  CA  PRO A  40      -4.963  -4.338  18.304  0.00  0.00      ACHN  
ATOM    621  HA  PRO A  40      -4.874  -5.413  18.367  0.00  0.00      ACHN  
ATOM    622  CB  PRO A  40      -5.575  -3.786  19.614  0.00  0.00      ACHN  
ATOM    623  HB1 PRO A  40      -5.379  -4.481  20.458  0.00  0.00      ACHN  
ATOM    624  HB2 PRO A  40      -6.668  -3.628  19.488  0.00  0.00      ACHN  
ATOM    625  CG  PRO A  40      -4.695  -2.521  20.000  0.00  0.00      ACHN  
ATOM    626  HG1 PRO A  40      -4.543  -2.467  21.099  0.00  0.00      ACHN  
ATOM    627  HG2 PRO A  40      -5.217  -1.577  19.736  0.00  0.00      ACHN  
ATOM    628  C   PRO A  40      -5.897  -4.105  17.109  0.00  0.00      ACHN  
ATOM    629  O   PRO A  40      -5.943  -2.999  16.571  0.00  0.00      ACHN  
ATOM    630  N   MET A  41      -6.612  -5.172  16.808  0.00  0.00      ACHN  
ATOM    631  HN  MET A  41      -6.471  -6.020  17.314  0.00  0.00      ACHN  
ATOM    632  CA  MET A  41      -7.980  -5.027  16.241  0.00  0.00      ACHN  
ATOM    633  HA  MET A  41      -8.254  -3.998  16.062  0.00  0.00      ACHN  
ATOM    634  CB  MET A  41      -8.223  -5.769  14.896  0.00  0.00      ACHN  
ATOM    635  HB1 MET A  41      -7.976  -6.835  15.090  0.00  0.00      ACHN  
ATOM    636  HB2 MET A  41      -9.285  -5.584  14.630  0.00  0.00      ACHN  
ATOM    637  CG  MET A  41      -7.306  -5.472  13.741  0.00  0.00      ACHN  
ATOM    638  HG1 MET A  41      -7.323  -4.369  13.615  0.00  0.00      ACHN  
ATOM    639  HG2 MET A  41      -6.257  -5.739  13.991  0.00  0.00      ACHN  
ATOM    640  SD  MET A  41      -7.870  -6.454  12.321  0.00  0.00      ACHN  
ATOM    641  CE  MET A  41      -6.362  -6.300  11.389  0.00  0.00      ACHN  
ATOM    642  HE1 MET A  41      -6.343  -6.981  10.511  0.00  0.00      ACHN  
ATOM    643  HE2 MET A  41      -6.200  -5.304  10.925  0.00  0.00      ACHN  
ATOM    644  HE3 MET A  41      -5.548  -6.395  12.139  0.00  0.00      ACHN  
ATOM    645  C   MET A  41      -9.065  -5.516  17.203  0.00  0.00      ACHN  
ATOM    646  O   MET A  41      -9.116  -6.687  17.655  0.00  0.00      ACHN  
ATOM    647  N   THR A  42     -10.005  -4.705  17.573  0.00  0.00      ACHN  
ATOM    648  HN  THR A  42     -10.204  -3.803  17.198  0.00  0.00      ACHN  
ATOM    649  CA  THR A  42     -11.013  -5.030  18.579  0.00  0.00      ACHN  
ATOM    650  HA  THR A  42     -10.875  -6.020  18.988  0.00  0.00      ACHN  
ATOM    651  CB  THR A  42     -10.938  -4.079  19.808  0.00  0.00      ACHN  
ATOM    652  HB  THR A  42     -11.862  -4.117  20.424  0.00  0.00      ACHN  
ATOM    653  OG1 THR A  42     -10.822  -2.743  19.347  0.00  0.00      ACHN  
ATOM    654  HG1 THR A  42     -11.628  -2.467  18.905  0.00  0.00      ACHN  
ATOM    655  CG2 THR A  42      -9.660  -4.355  20.659  0.00  0.00      ACHN  
ATOM    656 HG21 THR A  42      -9.687  -5.436  20.915  0.00  0.00      ACHN  
ATOM    657 HG22 THR A  42      -8.891  -4.090  19.902  0.00  0.00      ACHN  
ATOM    658 HG23 THR A  42      -9.532  -3.659  21.515  0.00  0.00      ACHN  
ATOM    659  C   THR A  42     -12.419  -4.957  18.010  0.00  0.00      ACHN  
ATOM    660  O   THR A  42     -12.718  -4.218  17.058  0.00  0.00      ACHN  
ATOM    661  N   GLY A  43     -13.363  -5.741  18.569  0.00  0.00      ACHN  
ATOM    662  HN  GLY A  43     -13.185  -6.286  19.385  0.00  0.00      ACHN  
ATOM    663  CA  GLY A  43     -14.767  -5.740  18.210  0.00  0.00      ACHN  
ATOM    664  HA1 GLY A  43     -14.979  -6.613  17.611  0.00  0.00      ACHN  
ATOM    665  HA2 GLY A  43     -15.029  -4.801  17.745  0.00  0.00      ACHN  
ATOM    666  C   GLY A  43     -15.602  -5.823  19.492  0.00  0.00      ACHN  
ATOM    667  O   GLY A  43     -15.126  -6.267  20.560  0.00  0.00      ACHN  
ATOM    668  N   THR A  44     -16.891  -5.545  19.373  0.00  0.00      ACHN  
ATOM    669  HN  THR A  44     -17.188  -4.950  18.630  0.00  0.00      ACHN  
ATOM    670  CA  THR A  44     -17.972  -5.750  20.338  0.00  0.00      ACHN  
ATOM    671  HA  THR A  44     -17.540  -5.988  21.299  0.00  0.00      ACHN  
ATOM    672  CB  THR A  44     -18.782  -4.440  20.477  0.00  0.00      ACHN  
ATOM    673  HB  THR A  44     -19.605  -4.559  21.214  0.00  0.00      ACHN  
ATOM    674  OG1 THR A  44     -19.186  -3.903  19.250  0.00  0.00      ACHN  
ATOM    675  HG1 THR A  44     -19.176  -2.959  19.428  0.00  0.00      ACHN  
ATOM    676  CG2 THR A  44     -17.732  -3.468  21.115  0.00  0.00      ACHN  
ATOM    677 HG21 THR A  44     -17.382  -3.890  22.082  0.00  0.00      ACHN  
ATOM    678 HG22 THR A  44     -16.955  -3.301  20.340  0.00  0.00      ACHN  
ATOM    679 HG23 THR A  44     -18.206  -2.505  21.404  0.00  0.00      ACHN  
ATOM    680  C   THR A  44     -19.014  -6.796  19.949  0.00  0.00      ACHN  
ATOM    681  O   THR A  44     -19.214  -7.164  18.816  0.00  0.00      ACHN  
ATOM    682  N   TYR A  45     -19.677  -7.369  21.006  0.00  0.00      ACHN  
ATOM    683  HN  TYR A  45     -19.443  -7.041  21.918  0.00  0.00      ACHN  
ATOM    684  CA  TYR A  45     -20.679  -8.509  20.920  0.00  0.00      ACHN  
ATOM    685  HA  TYR A  45     -21.049  -8.729  19.930  0.00  0.00      ACHN  
ATOM    686  CB  TYR A  45     -20.163  -9.778  21.547  0.00  0.00      ACHN  
ATOM    687  HB1 TYR A  45     -20.014  -9.752  22.647  0.00  0.00      ACHN  
ATOM    688  HB2 TYR A  45     -20.828 -10.643  21.335  0.00  0.00      ACHN  
ATOM    689  CG  TYR A  45     -18.807 -10.059  20.824  0.00  0.00      ACHN  
ATOM    690  CD1 TYR A  45     -18.690 -10.126  19.365  0.00  0.00      ACHN  
ATOM    691  HD1 TYR A  45     -19.622 -10.154  18.820  0.00  0.00      ACHN  
ATOM    692  CE1 TYR A  45     -17.406 -10.366  18.764  0.00  0.00      ACHN  
ATOM    693  HE1 TYR A  45     -17.385 -10.494  17.691  0.00  0.00      ACHN  
ATOM    694  CZ  TYR A  45     -16.308 -10.577  19.663  0.00  0.00      ACHN  
ATOM    695  OH  TYR A  45     -15.028 -10.863  19.211  0.00  0.00      ACHN  
ATOM    696  HH  TYR A  45     -14.894 -10.367  18.400  0.00  0.00      ACHN  
ATOM    697  CD2 TYR A  45     -17.667 -10.263  21.600  0.00  0.00      ACHN  
ATOM    698  HD2 TYR A  45     -17.624 -10.429  22.666  0.00  0.00      ACHN  
ATOM    699  CE2 TYR A  45     -16.469 -10.581  21.007  0.00  0.00      ACHN  
ATOM    700  HE2 TYR A  45     -15.646 -10.870  21.645  0.00  0.00      ACHN  
ATOM    701  C   TYR A  45     -21.812  -7.950  21.677  0.00  0.00      ACHN  
ATOM    702  O   TYR A  45     -21.590  -6.922  22.379  0.00  0.00      ACHN  
ATOM    703  N   LEU A  46     -23.054  -8.519  21.610  0.00  0.00      ACHN  
ATOM    704  HN  LEU A  46     -23.210  -9.404  21.179  0.00  0.00      ACHN  
ATOM    705  CA  LEU A  46     -24.036  -7.848  22.345  0.00  0.00      ACHN  
ATOM    706  HA  LEU A  46     -23.909  -6.787  22.189  0.00  0.00      ACHN  
ATOM    707  CB  LEU A  46     -25.416  -7.950  21.666  0.00  0.00      ACHN  
ATOM    708  HB1 LEU A  46     -25.819  -8.965  21.867  0.00  0.00      ACHN  
ATOM    709  HB2 LEU A  46     -26.022  -7.175  22.182  0.00  0.00      ACHN  
ATOM    710  CG  LEU A  46     -25.675  -7.611  20.194  0.00  0.00      ACHN  
ATOM    711  HG  LEU A  46     -25.288  -6.580  20.047  0.00  0.00      ACHN  
ATOM    712  CD1 LEU A  46     -25.005  -8.640  19.196  0.00  0.00      ACHN  
ATOM    713 HD11 LEU A  46     -23.906  -8.478  19.227  0.00  0.00      ACHN  
ATOM    714 HD12 LEU A  46     -25.235  -9.686  19.490  0.00  0.00      ACHN  
ATOM    715 HD13 LEU A  46     -25.290  -8.398  18.150  0.00  0.00      ACHN  
ATOM    716  CD2 LEU A  46     -27.194  -7.431  19.968  0.00  0.00      ACHN  
ATOM    717 HD21 LEU A  46     -27.730  -8.350  20.289  0.00  0.00      ACHN  
ATOM    718 HD22 LEU A  46     -27.631  -6.571  20.518  0.00  0.00      ACHN  
ATOM    719 HD23 LEU A  46     -27.388  -7.279  18.885  0.00  0.00      ACHN  
ATOM    720  C   LEU A  46     -24.155  -8.207  23.804  0.00  0.00      ACHN  
ATOM    721  O   LEU A  46     -23.745  -9.264  24.274  0.00  0.00      ACHN  
ATOM    722  N   ASN A  47     -24.763  -7.276  24.641  0.00  0.00      ACHN  
ATOM    723  HN  ASN A  47     -25.096  -6.421  24.251  0.00  0.00      ACHN  
ATOM    724  CA  ASN A  47     -25.030  -7.600  26.059  0.00  0.00      ACHN  
ATOM    725  HA  ASN A  47     -24.112  -7.993  26.471  0.00  0.00      ACHN  
ATOM    726  CB  ASN A  47     -25.589  -6.375  26.850  0.00  0.00      ACHN  
ATOM    727  HB1 ASN A  47     -26.252  -5.792  26.176  0.00  0.00      ACHN  
ATOM    728  HB2 ASN A  47     -26.291  -6.556  27.692  0.00  0.00      ACHN  
ATOM    729  CG  ASN A  47     -24.489  -5.382  27.289  0.00  0.00      ACHN  
ATOM    730  OD1 ASN A  47     -23.715  -4.802  26.506  0.00  0.00      ACHN  
ATOM    731  ND2 ASN A  47     -24.385  -5.162  28.619  0.00  0.00      ACHN  
ATOM    732 HD21 ASN A  47     -23.622  -4.560  28.855  0.00  0.00      ACHN  
ATOM    733 HD22 ASN A  47     -25.142  -5.256  29.266  0.00  0.00      ACHN  
ATOM    734  C   ASN A  47     -26.085  -8.649  26.443  0.00  0.00      ACHN  
ATOM    735  O   ASN A  47     -25.849  -9.587  27.133  0.00  0.00      ACHN  
ATOM    736  N   GLY A  48     -27.288  -8.495  25.860  0.00  0.00      ACHN  
ATOM    737  HN  GLY A  48     -27.418  -7.821  25.137  0.00  0.00      ACHN  
ATOM    738  CA  GLY A  48     -28.451  -9.208  26.234  0.00  0.00      ACHN  
ATOM    739  HA1 GLY A  48     -29.101  -8.427  26.600  0.00  0.00      ACHN  
ATOM    740  HA2 GLY A  48     -28.127 -10.006  26.885  0.00  0.00      ACHN  
ATOM    741  C   GLY A  48     -28.982 -10.052  25.047  0.00  0.00      ACHN  
ATOM    742  O   GLY A  48     -28.190 -10.652  24.215  0.00  0.00      ACHN  
ATOM    743  N   PRO A  49     -30.300 -10.239  24.956  0.00  0.00      ACHN  
ATOM    744  CD  PRO A  49     -31.219 -10.061  26.120  0.00  0.00      ACHN  
ATOM    745  HD1 PRO A  49     -30.943 -10.684  26.998  0.00  0.00      ACHN  
ATOM    746  HD2 PRO A  49     -31.240  -8.974  26.345  0.00  0.00      ACHN  
ATOM    747  CA  PRO A  49     -30.996 -10.550  23.744  0.00  0.00      ACHN  
ATOM    748  HA  PRO A  49     -30.707 -11.575  23.561  0.00  0.00      ACHN  
ATOM    749  CB  PRO A  49     -32.487 -10.211  24.146  0.00  0.00      ACHN  
ATOM    750  HB1 PRO A  49     -33.286 -10.668  23.524  0.00  0.00      ACHN  
ATOM    751  HB2 PRO A  49     -32.656  -9.115  24.080  0.00  0.00      ACHN  
ATOM    752  CG  PRO A  49     -32.587 -10.574  25.616  0.00  0.00      ACHN  
ATOM    753  HG1 PRO A  49     -32.656 -11.683  25.633  0.00  0.00      ACHN  
ATOM    754  HG2 PRO A  49     -33.373 -10.023  26.176  0.00  0.00      ACHN  
ATOM    755  C   PRO A  49     -30.631  -9.797  22.465  0.00  0.00      ACHN  
ATOM    756  O   PRO A  49     -30.205  -8.706  22.605  0.00  0.00      ACHN  
ATOM    757  N   PRO A  50     -30.846 -10.295  21.284  0.00  0.00      ACHN  
ATOM    758  CD  PRO A  50     -31.082 -11.617  20.983  0.00  0.00      ACHN  
ATOM    759  HD1 PRO A  50     -30.221 -12.200  21.374  0.00  0.00      ACHN  
ATOM    760  HD2 PRO A  50     -31.983 -12.022  21.493  0.00  0.00      ACHN  
ATOM    761  CA  PRO A  50     -30.942  -9.374  20.101  0.00  0.00      ACHN  
ATOM    762  HA  PRO A  50     -29.923  -9.070  19.913  0.00  0.00      ACHN  
ATOM    763  CB  PRO A  50     -31.580 -10.293  19.022  0.00  0.00      ACHN  
ATOM    764  HB1 PRO A  50     -31.249 -10.175  17.968  0.00  0.00      ACHN  
ATOM    765  HB2 PRO A  50     -32.660 -10.038  19.071  0.00  0.00      ACHN  
ATOM    766  CG  PRO A  50     -31.187 -11.719  19.446  0.00  0.00      ACHN  
ATOM    767  HG1 PRO A  50     -30.127 -11.962  19.218  0.00  0.00      ACHN  
ATOM    768  HG2 PRO A  50     -31.942 -12.459  19.105  0.00  0.00      ACHN  
ATOM    769  C   PRO A  50     -31.699  -8.105  20.326  0.00  0.00      ACHN  
ATOM    770  O   PRO A  50     -32.630  -8.083  21.106  0.00  0.00      ACHN  
ATOM    771  N   GLY A  51     -31.068  -7.087  19.693  0.00  0.00      ACHN  
ATOM    772  HN  GLY A  51     -30.292  -7.277  19.096  0.00  0.00      ACHN  
ATOM    773  CA  GLY A  51     -31.548  -5.720  19.732  0.00  0.00      ACHN  
ATOM    774  HA1 GLY A  51     -32.625  -5.681  19.792  0.00  0.00      ACHN  
ATOM    775  HA2 GLY A  51     -31.220  -5.227  18.828  0.00  0.00      ACHN  
ATOM    776  C   GLY A  51     -31.114  -4.912  20.968  0.00  0.00      ACHN  
ATOM    777  O   GLY A  51     -31.591  -3.835  21.277  0.00  0.00      ACHN  
ATOM    778  N   THR A  52     -30.202  -5.415  21.752  0.00  0.00      ACHN  
ATOM    779  HN  THR A  52     -29.745  -6.285  21.584  0.00  0.00      ACHN  
ATOM    780  CA  THR A  52     -29.768  -4.726  22.973  0.00  0.00      ACHN  
ATOM    781  HA  THR A  52     -30.460  -3.950  23.267  0.00  0.00      ACHN  
ATOM    782  CB  THR A  52     -29.576  -5.689  24.201  0.00  0.00      ACHN  
ATOM    783  HB  THR A  52     -29.051  -5.108  24.989  0.00  0.00      ACHN  
ATOM    784  OG1 THR A  52     -28.791  -6.827  23.928  0.00  0.00      ACHN  
ATOM    785  HG1 THR A  52     -29.320  -7.389  23.357  0.00  0.00      ACHN  
ATOM    786  CG2 THR A  52     -30.899  -6.219  24.748  0.00  0.00      ACHN  
ATOM    787 HG21 THR A  52     -30.660  -6.848  25.632  0.00  0.00      ACHN  
ATOM    788 HG22 THR A  52     -31.516  -5.353  25.071  0.00  0.00      ACHN  
ATOM    789 HG23 THR A  52     -31.466  -6.783  23.978  0.00  0.00      ACHN  
ATOM    790  C   THR A  52     -28.443  -4.017  22.630  0.00  0.00      ACHN  
ATOM    791  O   THR A  52     -27.870  -4.176  21.561  0.00  0.00      ACHN  
ATOM    792  N   THR A  53     -27.877  -3.301  23.613  0.00  0.00      ACHN  
ATOM    793  HN  THR A  53     -28.269  -3.191  24.524  0.00  0.00      ACHN  
ATOM    794  CA  THR A  53     -26.635  -2.539  23.541  0.00  0.00      ACHN  
ATOM    795  HA  THR A  53     -26.738  -1.928  22.657  0.00  0.00      ACHN  
ATOM    796  CB  THR A  53     -26.206  -1.695  24.740  0.00  0.00      ACHN  
ATOM    797  HB  THR A  53     -25.207  -1.222  24.632  0.00  0.00      ACHN  
ATOM    798  OG1 THR A  53     -26.252  -2.458  25.955  0.00  0.00      ACHN  
ATOM    799  HG1 THR A  53     -25.976  -1.827  26.623  0.00  0.00      ACHN  
ATOM    800  CG2 THR A  53     -27.209  -0.543  24.934  0.00  0.00      ACHN  
ATOM    801 HG21 THR A  53     -26.763   0.111  25.714  0.00  0.00      ACHN  
ATOM    802 HG22 THR A  53     -27.503  -0.011  24.004  0.00  0.00      ACHN  
ATOM    803 HG23 THR A  53     -28.162  -0.955  25.331  0.00  0.00      ACHN  
ATOM    804  C   THR A  53     -25.392  -3.399  23.227  0.00  0.00      ACHN  
ATOM    805  O   THR A  53     -25.258  -4.552  23.527  0.00  0.00      ACHN  
ATOM    806  N   PHE A  54     -24.406  -2.821  22.550  0.00  0.00      ACHN  
ATOM    807  HN  PHE A  54     -24.442  -1.909  22.148  0.00  0.00      ACHN  
ATOM    808  CA  PHE A  54     -23.155  -3.494  22.350  0.00  0.00      ACHN  
ATOM    809  HA  PHE A  54     -23.474  -4.504  22.138  0.00  0.00      ACHN  
ATOM    810  CB  PHE A  54     -22.215  -2.829  21.250  0.00  0.00      ACHN  
ATOM    811  HB1 PHE A  54     -22.134  -1.725  21.341  0.00  0.00      ACHN  
ATOM    812  HB2 PHE A  54     -21.247  -3.374  21.294  0.00  0.00      ACHN  
ATOM    813  CG  PHE A  54     -22.694  -3.076  19.837  0.00  0.00      ACHN  
ATOM    814  CD1 PHE A  54     -22.596  -4.345  19.131  0.00  0.00      ACHN  
ATOM    815  HD1 PHE A  54     -22.283  -5.229  19.667  0.00  0.00      ACHN  
ATOM    816  CE1 PHE A  54     -22.751  -4.436  17.724  0.00  0.00      ACHN  
ATOM    817  HE1 PHE A  54     -22.423  -5.341  17.236  0.00  0.00      ACHN  
ATOM    818  CZ  PHE A  54     -22.964  -3.236  17.034  0.00  0.00      ACHN  
ATOM    819  HZ  PHE A  54     -23.010  -3.287  15.956  0.00  0.00      ACHN  
ATOM    820  CD2 PHE A  54     -23.000  -1.937  19.019  0.00  0.00      ACHN  
ATOM    821  HD2 PHE A  54     -23.305  -1.081  19.602  0.00  0.00      ACHN  
ATOM    822  CE2 PHE A  54     -23.152  -2.020  17.687  0.00  0.00      ACHN  
ATOM    823  HE2 PHE A  54     -23.372  -1.124  17.124  0.00  0.00      ACHN  
ATOM    824  C   PHE A  54     -22.332  -3.519  23.632  0.00  0.00      ACHN  
ATOM    825  O   PHE A  54     -22.433  -2.697  24.543  0.00  0.00      ACHN  
ATOM    826  N   SER A  55     -21.567  -4.612  23.844  0.00  0.00      ACHN  
ATOM    827  HN  SER A  55     -21.555  -5.269  23.094  0.00  0.00      ACHN  
ATOM    828  CA  SER A  55     -20.751  -4.644  25.069  0.00  0.00      ACHN  
ATOM    829  HA  SER A  55     -21.246  -4.142  25.887  0.00  0.00      ACHN  
ATOM    830  CB  SER A  55     -20.633  -6.094  25.608  0.00  0.00      ACHN  
ATOM    831  HB1 SER A  55     -21.667  -6.393  25.881  0.00  0.00      ACHN  
ATOM    832  HB2 SER A  55     -20.309  -6.802  24.815  0.00  0.00      ACHN  
ATOM    833  OG  SER A  55     -19.906  -6.229  26.835  0.00  0.00      ACHN  
ATOM    834  HG1 SER A  55     -20.117  -7.148  27.017  0.00  0.00      ACHN  
ATOM    835  C   SER A  55     -19.419  -4.012  24.821  0.00  0.00      ACHN  
ATOM    836  O   SER A  55     -19.138  -3.511  23.756  0.00  0.00      ACHN  
ATOM    837  N   ALA A  56     -18.624  -3.781  25.914  0.00  0.00      ACHN  
ATOM    838  HN  ALA A  56     -18.950  -4.175  26.770  0.00  0.00      ACHN  
ATOM    839  CA  ALA A  56     -17.373  -3.055  25.812  0.00  0.00      ACHN  
ATOM    840  HA  ALA A  56     -17.570  -2.165  25.233  0.00  0.00      ACHN  
ATOM    841  CB  ALA A  56     -16.818  -2.566  27.177  0.00  0.00      ACHN  
ATOM    842  HB1 ALA A  56     -16.486  -3.410  27.819  0.00  0.00      ACHN  
ATOM    843  HB2 ALA A  56     -15.909  -1.958  26.977  0.00  0.00      ACHN  
ATOM    844  HB3 ALA A  56     -17.582  -1.912  27.649  0.00  0.00      ACHN  
ATOM    845  C   ALA A  56     -16.328  -3.912  25.030  0.00  0.00      ACHN  
ATOM    846  O   ALA A  56     -16.434  -5.150  25.013  0.00  0.00      ACHN  
ATOM    847  N   PRO A  57     -15.370  -3.355  24.268  0.00  0.00      ACHN  
ATOM    848  CD  PRO A  57     -15.177  -1.918  24.007  0.00  0.00      ACHN  
ATOM    849  HD1 PRO A  57     -16.105  -1.308  24.005  0.00  0.00      ACHN  
ATOM    850  HD2 PRO A  57     -14.499  -1.381  24.703  0.00  0.00      ACHN  
ATOM    851  CA  PRO A  57     -14.580  -4.105  23.240  0.00  0.00      ACHN  
ATOM    852  HA  PRO A  57     -15.329  -4.596  22.636  0.00  0.00      ACHN  
ATOM    853  CB  PRO A  57     -13.897  -3.116  22.388  0.00  0.00      ACHN  
ATOM    854  HB1 PRO A  57     -13.953  -3.368  21.307  0.00  0.00      ACHN  
ATOM    855  HB2 PRO A  57     -12.848  -3.052  22.748  0.00  0.00      ACHN  
ATOM    856  CG  PRO A  57     -14.614  -1.759  22.568  0.00  0.00      ACHN  
ATOM    857  HG1 PRO A  57     -15.465  -1.638  21.864  0.00  0.00      ACHN  
ATOM    858  HG2 PRO A  57     -13.996  -0.837  22.621  0.00  0.00      ACHN  
ATOM    859  C   PRO A  57     -13.698  -5.233  23.745  0.00  0.00      ACHN  
ATOM    860  O   PRO A  57     -12.999  -5.052  24.729  0.00  0.00      ACHN  
ATOM    861  N   VAL A  58     -13.723  -6.370  22.994  0.00  0.00      ACHN  
ATOM    862  HN  VAL A  58     -14.396  -6.447  22.262  0.00  0.00      ACHN  
ATOM    863  CA  VAL A  58     -12.879  -7.572  23.128  0.00  0.00      ACHN  
ATOM    864  HA  VAL A  58     -12.412  -7.712  24.092  0.00  0.00      ACHN  
ATOM    865  CB  VAL A  58     -13.773  -8.800  23.033  0.00  0.00      ACHN  
ATOM    866  HB  VAL A  58     -14.340  -8.745  22.079  0.00  0.00      ACHN  
ATOM    867  CG1 VAL A  58     -12.996 -10.116  22.918  0.00  0.00      ACHN  
ATOM    868 HG11 VAL A  58     -12.370 -10.156  22.001  0.00  0.00      ACHN  
ATOM    869 HG12 VAL A  58     -12.387 -10.183  23.845  0.00  0.00      ACHN  
ATOM    870 HG13 VAL A  58     -13.687 -10.984  22.971  0.00  0.00      ACHN  
ATOM    871  CG2 VAL A  58     -14.624  -8.786  24.259  0.00  0.00      ACHN  
ATOM    872 HG21 VAL A  58     -15.302  -9.661  24.163  0.00  0.00      ACHN  
ATOM    873 HG22 VAL A  58     -14.063  -8.904  25.210  0.00  0.00      ACHN  
ATOM    874 HG23 VAL A  58     -15.272  -7.884  24.287  0.00  0.00      ACHN  
ATOM    875  C   VAL A  58     -11.800  -7.618  21.968  0.00  0.00      ACHN  
ATOM    876  O   VAL A  58     -12.014  -6.992  20.915  0.00  0.00      ACHN  
ATOM    877  N   VAL A  59     -10.606  -8.211  22.197  0.00  0.00      ACHN  
ATOM    878  HN  VAL A  59     -10.440  -8.576  23.109  0.00  0.00      ACHN  
ATOM    879  CA  VAL A  59      -9.615  -8.249  21.219  0.00  0.00      ACHN  
ATOM    880  HA  VAL A  59      -9.699  -7.325  20.666  0.00  0.00      ACHN  
ATOM    881  CB  VAL A  59      -8.152  -8.365  21.877  0.00  0.00      ACHN  
ATOM    882  HB  VAL A  59      -8.047  -9.176  22.630  0.00  0.00      ACHN  
ATOM    883  CG1 VAL A  59      -6.995  -8.514  20.815  0.00  0.00      ACHN  
ATOM    884 HG11 VAL A  59      -7.052  -9.485  20.278  0.00  0.00      ACHN  
ATOM    885 HG12 VAL A  59      -6.919  -7.661  20.106  0.00  0.00      ACHN  
ATOM    886 HG13 VAL A  59      -6.028  -8.421  21.353  0.00  0.00      ACHN  
ATOM    887  CG2 VAL A  59      -7.956  -7.034  22.727  0.00  0.00      ACHN  
ATOM    888 HG21 VAL A  59      -6.922  -7.202  23.097  0.00  0.00      ACHN  
ATOM    889 HG22 VAL A  59      -7.972  -6.115  22.104  0.00  0.00      ACHN  
ATOM    890 HG23 VAL A  59      -8.665  -6.951  23.578  0.00  0.00      ACHN  
ATOM    891  C   VAL A  59      -9.945  -9.417  20.274  0.00  0.00      ACHN  
ATOM    892  O   VAL A  59     -10.190 -10.547  20.708  0.00  0.00      ACHN  
ATOM    893  N   ILE A  60     -10.041  -9.151  18.948  0.00  0.00      ACHN  
ATOM    894  HN  ILE A  60      -9.748  -8.288  18.545  0.00  0.00      ACHN  
ATOM    895  CA  ILE A  60     -10.337 -10.145  17.943  0.00  0.00      ACHN  
ATOM    896  HA  ILE A  60     -11.008 -10.903  18.317  0.00  0.00      ACHN  
ATOM    897  CB  ILE A  60     -10.744  -9.497  16.627  0.00  0.00      ACHN  
ATOM    898  HB  ILE A  60      -9.948  -8.777  16.341  0.00  0.00      ACHN  
ATOM    899  CG2 ILE A  60     -10.998 -10.533  15.534  0.00  0.00      ACHN  
ATOM    900 HG21 ILE A  60     -11.832 -11.154  15.926  0.00  0.00      ACHN  
ATOM    901 HG22 ILE A  60     -11.172 -10.057  14.545  0.00  0.00      ACHN  
ATOM    902 HG23 ILE A  60     -10.158 -11.218  15.290  0.00  0.00      ACHN  
ATOM    903  CG1 ILE A  60     -12.033  -8.593  16.839  0.00  0.00      ACHN  
ATOM    904 HG11 ILE A  60     -12.851  -9.330  16.987  0.00  0.00      ACHN  
ATOM    905 HG12 ILE A  60     -11.946  -8.016  17.785  0.00  0.00      ACHN  
ATOM    906  CD1 ILE A  60     -12.370  -7.640  15.687  0.00  0.00      ACHN  
ATOM    907  HD1 ILE A  60     -13.428  -7.787  15.380  0.00  0.00      ACHN  
ATOM    908  HD2 ILE A  60     -12.282  -6.593  16.049  0.00  0.00      ACHN  
ATOM    909  HD3 ILE A  60     -11.652  -7.810  14.857  0.00  0.00      ACHN  
ATOM    910  C   ILE A  60      -9.011 -10.766  17.576  0.00  0.00      ACHN  
ATOM    911  O   ILE A  60      -8.923 -11.984  17.545  0.00  0.00      ACHN  
ATOM    912  N   LEU A  61      -7.915  -9.908  17.423  0.00  0.00      ACHN  
ATOM    913  HN  LEU A  61      -8.043  -8.924  17.511  0.00  0.00      ACHN  
ATOM    914  CA  LEU A  61      -6.582 -10.260  17.146  0.00  0.00      ACHN  
ATOM    915  HA  LEU A  61      -6.368 -11.041  17.861  0.00  0.00      ACHN  
ATOM    916  CB  LEU A  61      -6.499 -10.780  15.730  0.00  0.00      ACHN  
ATOM    917  HB1 LEU A  61      -5.417 -11.005  15.614  0.00  0.00      ACHN  
ATOM    918  HB2 LEU A  61      -7.157 -11.656  15.540  0.00  0.00      ACHN  
ATOM    919  CG  LEU A  61      -6.654  -9.701  14.587  0.00  0.00      ACHN  
ATOM    920  HG  LEU A  61      -6.535  -8.691  15.033  0.00  0.00      ACHN  
ATOM    921  CD1 LEU A  61      -5.588  -9.855  13.436  0.00  0.00      ACHN  
ATOM    922 HD11 LEU A  61      -5.665 -10.900  13.067  0.00  0.00      ACHN  
ATOM    923 HD12 LEU A  61      -5.699  -9.098  12.629  0.00  0.00      ACHN  
ATOM    924 HD13 LEU A  61      -4.620  -9.671  13.949  0.00  0.00      ACHN  
ATOM    925  CD2 LEU A  61      -8.049  -9.773  13.952  0.00  0.00      ACHN  
ATOM    926 HD21 LEU A  61      -8.786  -9.537  14.750  0.00  0.00      ACHN  
ATOM    927 HD22 LEU A  61      -8.123  -9.045  13.116  0.00  0.00      ACHN  
ATOM    928 HD23 LEU A  61      -8.261 -10.808  13.610  0.00  0.00      ACHN  
ATOM    929  C   LEU A  61      -5.614  -9.119  17.379  0.00  0.00      ACHN  
ATOM    930  O   LEU A  61      -6.155  -8.029  17.599  0.00  0.00      ACHN  
ATOM    931  N   GLU A  62      -4.316  -9.313  17.398  0.00  0.00      ACHN  
ATOM    932  HN  GLU A  62      -4.001 -10.258  17.356  0.00  0.00      ACHN  
ATOM    933  CA  GLU A  62      -3.466  -8.175  17.414  0.00  0.00      ACHN  
ATOM    934  HA  GLU A  62      -4.012  -7.283  17.144  0.00  0.00      ACHN  
ATOM    935  CB  GLU A  62      -2.613  -8.079  18.717  0.00  0.00      ACHN  
ATOM    936  HB1 GLU A  62      -1.835  -8.861  18.854  0.00  0.00      ACHN  
ATOM    937  HB2 GLU A  62      -1.944  -7.193  18.692  0.00  0.00      ACHN  
ATOM    938  CG  GLU A  62      -3.516  -7.963  20.002  0.00  0.00      ACHN  
ATOM    939  HG1 GLU A  62      -4.260  -7.139  19.959  0.00  0.00      ACHN  
ATOM    940  HG2 GLU A  62      -4.122  -8.893  19.950  0.00  0.00      ACHN  
ATOM    941  CD  GLU A  62      -2.834  -8.088  21.349  0.00  0.00      ACHN  
ATOM    942  OE1 GLU A  62      -2.954  -7.139  22.149  0.00  0.00      ACHN  
ATOM    943  OE2 GLU A  62      -2.206  -9.167  21.660  0.00  0.00      ACHN  
ATOM    944  C   GLU A  62      -2.466  -8.446  16.266  0.00  0.00      ACHN  
ATOM    945  O   GLU A  62      -1.938  -9.529  16.099  0.00  0.00      ACHN  
ATOM    946  N   THR A  63      -2.320  -7.429  15.351  0.00  0.00      ACHN  
ATOM    947  HN  THR A  63      -2.749  -6.576  15.638  0.00  0.00      ACHN  
ATOM    948  CA  THR A  63      -1.420  -7.395  14.215  0.00  0.00      ACHN  
ATOM    949  HA  THR A  63      -1.627  -8.351  13.755  0.00  0.00      ACHN  
ATOM    950  CB  THR A  63      -1.606  -6.214  13.264  0.00  0.00      ACHN  
ATOM    951  HB  THR A  63      -1.053  -5.301  13.570  0.00  0.00      ACHN  
ATOM    952  OG1 THR A  63      -2.962  -5.861  13.094  0.00  0.00      ACHN  
ATOM    953  HG1 THR A  63      -2.810  -5.251  12.369  0.00  0.00      ACHN  
ATOM    954  CG2 THR A  63      -1.295  -6.683  11.816  0.00  0.00      ACHN  
ATOM    955 HG21 THR A  63      -0.345  -7.255  11.879  0.00  0.00      ACHN  
ATOM    956 HG22 THR A  63      -1.957  -7.439  11.342  0.00  0.00      ACHN  
ATOM    957 HG23 THR A  63      -1.190  -5.878  11.057  0.00  0.00      ACHN  
ATOM    958  C   THR A  63       0.105  -7.367  14.639  0.00  0.00      ACHN  
ATOM    959  O   THR A  63       0.549  -6.298  15.024  0.00  0.00      ACHN  
ATOM    960  N   PRO A  64       0.968  -8.419  14.561  0.00  0.00      ACHN  
ATOM    961  CD  PRO A  64       0.609  -9.570  13.764  0.00  0.00      ACHN  
ATOM    962  HD1 PRO A  64      -0.275 -10.091  14.190  0.00  0.00      ACHN  
ATOM    963  HD2 PRO A  64       0.326  -9.212  12.751  0.00  0.00      ACHN  
ATOM    964  CA  PRO A  64       2.387  -8.385  14.750  0.00  0.00      ACHN  
ATOM    965  HA  PRO A  64       2.648  -7.964  15.710  0.00  0.00      ACHN  
ATOM    966  CB  PRO A  64       2.769  -9.856  14.595  0.00  0.00      ACHN  
ATOM    967  HB1 PRO A  64       2.577 -10.261  15.611  0.00  0.00      ACHN  
ATOM    968  HB2 PRO A  64       3.862  -9.945  14.416  0.00  0.00      ACHN  
ATOM    969  CG  PRO A  64       1.823 -10.560  13.701  0.00  0.00      ACHN  
ATOM    970  HG1 PRO A  64       1.466 -11.500  14.174  0.00  0.00      ACHN  
ATOM    971  HG2 PRO A  64       2.101 -10.602  12.626  0.00  0.00      ACHN  
ATOM    972  C   PRO A  64       2.932  -7.470  13.724  0.00  0.00      ACHN  
ATOM    973  O   PRO A  64       2.813  -7.770  12.529  0.00  0.00      ACHN  
ATOM    974  N   VAL A  65       3.561  -6.281  14.070  0.00  0.00      ACHN  
ATOM    975  HN  VAL A  65       3.782  -5.948  14.984  0.00  0.00      ACHN  
ATOM    976  CA  VAL A  65       3.911  -5.286  13.011  0.00  0.00      ACHN  
ATOM    977  HA  VAL A  65       3.021  -5.141  12.417  0.00  0.00      ACHN  
ATOM    978  CB  VAL A  65       4.263  -4.006  13.794  0.00  0.00      ACHN  
ATOM    979  HB  VAL A  65       5.156  -4.137  14.441  0.00  0.00      ACHN  
ATOM    980  CG1 VAL A  65       4.592  -2.834  12.832  0.00  0.00      ACHN  
ATOM    981 HG11 VAL A  65       5.335  -3.191  12.088  0.00  0.00      ACHN  
ATOM    982 HG12 VAL A  65       3.638  -2.508  12.364  0.00  0.00      ACHN  
ATOM    983 HG13 VAL A  65       5.113  -2.116  13.501  0.00  0.00      ACHN  
ATOM    984  CG2 VAL A  65       3.107  -3.573  14.644  0.00  0.00      ACHN  
ATOM    985 HG21 VAL A  65       2.842  -4.312  15.430  0.00  0.00      ACHN  
ATOM    986 HG22 VAL A  65       3.287  -2.584  15.118  0.00  0.00      ACHN  
ATOM    987 HG23 VAL A  65       2.186  -3.611  14.024  0.00  0.00      ACHN  
ATOM    988  C   VAL A  65       4.909  -5.836  11.996  0.00  0.00      ACHN  
ATOM    989  O   VAL A  65       4.627  -5.982  10.822  0.00  0.00      ACHN  
ATOM    990  N   GLY A  66       6.094  -6.326  12.502  0.00  0.00      ACHN  
ATOM    991  HN  GLY A  66       6.495  -6.135  13.395  0.00  0.00      ACHN  
ATOM    992  CA  GLY A  66       7.113  -6.938  11.634  0.00  0.00      ACHN  
ATOM    993  HA1 GLY A  66       7.893  -7.339  12.264  0.00  0.00      ACHN  
ATOM    994  HA2 GLY A  66       7.628  -6.237  10.993  0.00  0.00      ACHN  
ATOM    995  C   GLY A  66       6.647  -8.034  10.677  0.00  0.00      ACHN  
ATOM    996  O   GLY A  66       6.971  -7.938   9.488  0.00  0.00      ACHN  
ATOM    997  N   LEU A  67       5.919  -9.033  11.129  0.00  0.00      ACHN  
ATOM    998  HN  LEU A  67       5.810  -9.159  12.112  0.00  0.00      ACHN  
ATOM    999  CA  LEU A  67       5.289 -10.040  10.269  0.00  0.00      ACHN  
ATOM   1000  HA  LEU A  67       6.078 -10.449   9.657  0.00  0.00      ACHN  
ATOM   1001  CB  LEU A  67       4.668 -11.203  11.175  0.00  0.00      ACHN  
ATOM   1002  HB1 LEU A  67       5.359 -11.509  11.990  0.00  0.00      ACHN  
ATOM   1003  HB2 LEU A  67       3.756 -10.767  11.636  0.00  0.00      ACHN  
ATOM   1004  CG  LEU A  67       4.125 -12.430  10.371  0.00  0.00      ACHN  
ATOM   1005  HG  LEU A  67       3.438 -12.200   9.528  0.00  0.00      ACHN  
ATOM   1006  CD1 LEU A  67       5.214 -13.119   9.643  0.00  0.00      ACHN  
ATOM   1007 HD11 LEU A  67       5.895 -12.321   9.278  0.00  0.00      ACHN  
ATOM   1008 HD12 LEU A  67       5.870 -13.574  10.415  0.00  0.00      ACHN  
ATOM   1009 HD13 LEU A  67       4.918 -13.903   8.914  0.00  0.00      ACHN  
ATOM   1010  CD2 LEU A  67       3.412 -13.352  11.405  0.00  0.00      ACHN  
ATOM   1011 HD21 LEU A  67       4.019 -13.522  12.319  0.00  0.00      ACHN  
ATOM   1012 HD22 LEU A  67       2.606 -12.742  11.866  0.00  0.00      ACHN  
ATOM   1013 HD23 LEU A  67       3.082 -14.307  10.941  0.00  0.00      ACHN  
ATOM   1014  C   LEU A  67       4.215  -9.630   9.276  0.00  0.00      ACHN  
ATOM   1015  O   LEU A  67       4.285 -10.073   8.151  0.00  0.00      ACHN  
ATOM   1016  N   ALA A  68       3.308  -8.675   9.612  0.00  0.00      ACHN  
ATOM   1017  HN  ALA A  68       3.136  -8.402  10.556  0.00  0.00      ACHN  
ATOM   1018  CA  ALA A  68       2.551  -8.087   8.584  0.00  0.00      ACHN  
ATOM   1019  HA  ALA A  68       2.036  -8.897   8.089  0.00  0.00      ACHN  
ATOM   1020  CB  ALA A  68       1.499  -7.225   9.271  0.00  0.00      ACHN  
ATOM   1021  HB1 ALA A  68       0.958  -7.818  10.039  0.00  0.00      ACHN  
ATOM   1022  HB2 ALA A  68       2.039  -6.411   9.800  0.00  0.00      ACHN  
ATOM   1023  HB3 ALA A  68       0.810  -6.778   8.522  0.00  0.00      ACHN  
ATOM   1024  C   ALA A  68       3.224  -7.264   7.577  0.00  0.00      ACHN  
ATOM   1025  O   ALA A  68       2.938  -7.398   6.371  0.00  0.00      ACHN  
ATOM   1026  N   VAL A  69       4.203  -6.414   8.048  0.00  0.00      ACHN  
ATOM   1027  HN  VAL A  69       4.379  -6.384   9.029  0.00  0.00      ACHN  
ATOM   1028  CA  VAL A  69       5.027  -5.625   7.114  0.00  0.00      ACHN  
ATOM   1029  HA  VAL A  69       4.362  -4.974   6.567  0.00  0.00      ACHN  
ATOM   1030  CB  VAL A  69       5.942  -4.644   7.896  0.00  0.00      ACHN  
ATOM   1031  HB  VAL A  69       6.450  -5.184   8.723  0.00  0.00      ACHN  
ATOM   1032  CG1 VAL A  69       7.031  -3.867   7.047  0.00  0.00      ACHN  
ATOM   1033 HG11 VAL A  69       6.556  -3.176   6.319  0.00  0.00      ACHN  
ATOM   1034 HG12 VAL A  69       7.568  -3.309   7.844  0.00  0.00      ACHN  
ATOM   1035 HG13 VAL A  69       7.723  -4.609   6.592  0.00  0.00      ACHN  
ATOM   1036  CG2 VAL A  69       5.049  -3.548   8.601  0.00  0.00      ACHN  
ATOM   1037 HG21 VAL A  69       5.619  -2.886   9.287  0.00  0.00      ACHN  
ATOM   1038 HG22 VAL A  69       4.473  -3.007   7.819  0.00  0.00      ACHN  
ATOM   1039 HG23 VAL A  69       4.380  -4.023   9.350  0.00  0.00      ACHN  
ATOM   1040  C   VAL A  69       5.785  -6.450   6.232  0.00  0.00      ACHN  
ATOM   1041  O   VAL A  69       5.883  -6.235   5.050  0.00  0.00      ACHN  
ATOM   1042  N   ALA A  70       6.402  -7.521   6.823  0.00  0.00      ACHN  
ATOM   1043  HN  ALA A  70       6.457  -7.668   7.807  0.00  0.00      ACHN  
ATOM   1044  CA  ALA A  70       7.117  -8.545   6.082  0.00  0.00      ACHN  
ATOM   1045  HA  ALA A  70       7.968  -8.210   5.507  0.00  0.00      ACHN  
ATOM   1046  CB  ALA A  70       7.664  -9.577   6.985  0.00  0.00      ACHN  
ATOM   1047  HB1 ALA A  70       8.259  -9.045   7.759  0.00  0.00      ACHN  
ATOM   1048  HB2 ALA A  70       6.877 -10.142   7.529  0.00  0.00      ACHN  
ATOM   1049  HB3 ALA A  70       8.260 -10.388   6.514  0.00  0.00      ACHN  
ATOM   1050  C   ALA A  70       6.294  -9.204   5.016  0.00  0.00      ACHN  
ATOM   1051  O   ALA A  70       6.792  -9.373   3.906  0.00  0.00      ACHN  
ATOM   1052  N   LEU A  71       4.992  -9.592   5.266  0.00  0.00      ACHN  
ATOM   1053  HN  LEU A  71       4.680  -9.553   6.212  0.00  0.00      ACHN  
ATOM   1054  CA  LEU A  71       4.118 -10.108   4.235  0.00  0.00      ACHN  
ATOM   1055  HA  LEU A  71       4.621 -10.981   3.846  0.00  0.00      ACHN  
ATOM   1056  CB  LEU A  71       2.797 -10.395   4.897  0.00  0.00      ACHN  
ATOM   1057  HB1 LEU A  71       3.011 -10.626   5.962  0.00  0.00      ACHN  
ATOM   1058  HB2 LEU A  71       2.224  -9.445   4.831  0.00  0.00      ACHN  
ATOM   1059  CG  LEU A  71       2.041 -11.590   4.267  0.00  0.00      ACHN  
ATOM   1060  HG  LEU A  71       2.740 -12.451   4.187  0.00  0.00      ACHN  
ATOM   1061  CD1 LEU A  71       0.931 -12.061   5.213  0.00  0.00      ACHN  
ATOM   1062 HD11 LEU A  71       1.222 -12.313   6.255  0.00  0.00      ACHN  
ATOM   1063 HD12 LEU A  71       0.152 -11.269   5.240  0.00  0.00      ACHN  
ATOM   1064 HD13 LEU A  71       0.403 -12.978   4.877  0.00  0.00      ACHN  
ATOM   1065  CD2 LEU A  71       1.501 -11.249   2.889  0.00  0.00      ACHN  
ATOM   1066 HD21 LEU A  71       2.342 -11.071   2.185  0.00  0.00      ACHN  
ATOM   1067 HD22 LEU A  71       0.848 -12.010   2.411  0.00  0.00      ACHN  
ATOM   1068 HD23 LEU A  71       0.937 -10.302   3.023  0.00  0.00      ACHN  
ATOM   1069  C   LEU A  71       4.009  -9.096   3.012  0.00  0.00      ACHN  
ATOM   1070  O   LEU A  71       4.282  -9.510   1.917  0.00  0.00      ACHN  
ATOM   1071  N   PHE A  72       3.754  -7.788   3.155  0.00  0.00      ACHN  
ATOM   1072  HN  PHE A  72       3.859  -7.293   4.015  0.00  0.00      ACHN  
ATOM   1073  CA  PHE A  72       3.614  -6.830   1.986  0.00  0.00      ACHN  
ATOM   1074  HA  PHE A  72       3.045  -7.414   1.278  0.00  0.00      ACHN  
ATOM   1075  CB  PHE A  72       2.815  -5.566   2.224  0.00  0.00      ACHN  
ATOM   1076  HB1 PHE A  72       2.365  -5.220   1.269  0.00  0.00      ACHN  
ATOM   1077  HB2 PHE A  72       2.007  -5.913   2.904  0.00  0.00      ACHN  
ATOM   1078  CG  PHE A  72       3.507  -4.515   2.883  0.00  0.00      ACHN  
ATOM   1079  CD1 PHE A  72       3.123  -4.204   4.196  0.00  0.00      ACHN  
ATOM   1080  HD1 PHE A  72       2.433  -4.840   4.730  0.00  0.00      ACHN  
ATOM   1081  CE1 PHE A  72       3.741  -3.139   4.899  0.00  0.00      ACHN  
ATOM   1082  HE1 PHE A  72       3.377  -2.818   5.864  0.00  0.00      ACHN  
ATOM   1083  CZ  PHE A  72       4.830  -2.465   4.310  0.00  0.00      ACHN  
ATOM   1084  HZ  PHE A  72       5.399  -1.734   4.867  0.00  0.00      ACHN  
ATOM   1085  CD2 PHE A  72       4.528  -3.683   2.271  0.00  0.00      ACHN  
ATOM   1086  HD2 PHE A  72       4.810  -3.797   1.235  0.00  0.00      ACHN  
ATOM   1087  CE2 PHE A  72       5.107  -2.624   2.971  0.00  0.00      ACHN  
ATOM   1088  HE2 PHE A  72       5.831  -2.060   2.401  0.00  0.00      ACHN  
ATOM   1089  C   PHE A  72       4.865  -6.650   1.106  0.00  0.00      ACHN  
ATOM   1090  O   PHE A  72       4.731  -6.716  -0.105  0.00  0.00      ACHN  
ATOM   1091  N   LEU A  73       6.077  -6.533   1.764  0.00  0.00      ACHN  
ATOM   1092  HN  LEU A  73       6.020  -6.554   2.759  0.00  0.00      ACHN  
ATOM   1093  CA  LEU A  73       7.355  -6.673   1.204  0.00  0.00      ACHN  
ATOM   1094  HA  LEU A  73       7.456  -5.926   0.430  0.00  0.00      ACHN  
ATOM   1095  CB  LEU A  73       8.467  -6.395   2.255  0.00  0.00      ACHN  
ATOM   1096  HB1 LEU A  73       8.556  -7.111   3.100  0.00  0.00      ACHN  
ATOM   1097  HB2 LEU A  73       9.436  -6.664   1.783  0.00  0.00      ACHN  
ATOM   1098  CG  LEU A  73       8.453  -4.942   2.834  0.00  0.00      ACHN  
ATOM   1099  HG  LEU A  73       7.431  -4.533   2.987  0.00  0.00      ACHN  
ATOM   1100  CD1 LEU A  73       9.203  -4.970   4.164  0.00  0.00      ACHN  
ATOM   1101 HD11 LEU A  73      10.258  -5.234   3.939  0.00  0.00      ACHN  
ATOM   1102 HD12 LEU A  73       9.299  -3.981   4.661  0.00  0.00      ACHN  
ATOM   1103 HD13 LEU A  73       8.797  -5.641   4.950  0.00  0.00      ACHN  
ATOM   1104  CD2 LEU A  73       9.100  -3.916   1.959  0.00  0.00      ACHN  
ATOM   1105 HD21 LEU A  73       8.678  -3.863   0.933  0.00  0.00      ACHN  
ATOM   1106 HD22 LEU A  73       8.915  -2.886   2.334  0.00  0.00      ACHN  
ATOM   1107 HD23 LEU A  73      10.209  -3.973   1.921  0.00  0.00      ACHN  
ATOM   1108  C   LEU A  73       7.654  -7.954   0.505  0.00  0.00      ACHN  
ATOM   1109  O   LEU A  73       8.135  -8.005  -0.614  0.00  0.00      ACHN  
ATOM   1110  N   GLY A  74       7.200  -9.080   1.128  0.00  0.00      ACHN  
ATOM   1111  HN  GLY A  74       6.743  -9.039   2.013  0.00  0.00      ACHN  
ATOM   1112  CA  GLY A  74       7.462 -10.452   0.618  0.00  0.00      ACHN  
ATOM   1113  HA1 GLY A  74       7.333 -11.112   1.463  0.00  0.00      ACHN  
ATOM   1114  HA2 GLY A  74       8.489 -10.534   0.293  0.00  0.00      ACHN  
ATOM   1115  C   GLY A  74       6.505 -10.774  -0.550  0.00  0.00      ACHN  
ATOM   1116  O   GLY A  74       6.937 -11.515  -1.400  0.00  0.00      ACHN  
ATOM   1117  N   LEU A  75       5.281 -10.210  -0.571  0.00  0.00      ACHN  
ATOM   1118  HN  LEU A  75       4.920  -9.817   0.271  0.00  0.00      ACHN  
ATOM   1119  CA  LEU A  75       4.299 -10.339  -1.621  0.00  0.00      ACHN  
ATOM   1120  HA  LEU A  75       4.179 -11.333  -2.024  0.00  0.00      ACHN  
ATOM   1121  CB  LEU A  75       2.996  -9.910  -1.052  0.00  0.00      ACHN  
ATOM   1122  HB1 LEU A  75       2.739 -10.419  -0.098  0.00  0.00      ACHN  
ATOM   1123  HB2 LEU A  75       3.019  -8.842  -0.746  0.00  0.00      ACHN  
ATOM   1124  CG  LEU A  75       1.802 -10.185  -2.049  0.00  0.00      ACHN  
ATOM   1125  HG  LEU A  75       2.144  -9.931  -3.075  0.00  0.00      ACHN  
ATOM   1126  CD1 LEU A  75       1.374 -11.709  -1.985  0.00  0.00      ACHN  
ATOM   1127 HD11 LEU A  75       2.140 -12.241  -2.589  0.00  0.00      ACHN  
ATOM   1128 HD12 LEU A  75       1.312 -12.019  -0.920  0.00  0.00      ACHN  
ATOM   1129 HD13 LEU A  75       0.398 -11.872  -2.491  0.00  0.00      ACHN  
ATOM   1130  CD2 LEU A  75       0.598  -9.306  -1.742  0.00  0.00      ACHN  
ATOM   1131 HD21 LEU A  75       0.624  -8.253  -2.094  0.00  0.00      ACHN  
ATOM   1132 HD22 LEU A  75      -0.388  -9.744  -2.006  0.00  0.00      ACHN  
ATOM   1133 HD23 LEU A  75       0.489  -9.270  -0.637  0.00  0.00      ACHN  
ATOM   1134  C   LEU A  75       4.636  -9.395  -2.785  0.00  0.00      ACHN  
ATOM   1135  O   LEU A  75       4.488  -9.802  -3.930  0.00  0.00      ACHN  
ATOM   1136  N   SER A  76       5.174  -8.254  -2.560  0.00  0.00      ACHN  
ATOM   1137  HN  SER A  76       5.458  -7.852  -1.692  0.00  0.00      ACHN  
ATOM   1138  CA  SER A  76       5.595  -7.393  -3.690  0.00  0.00      ACHN  
ATOM   1139  HA  SER A  76       4.759  -7.354  -4.373  0.00  0.00      ACHN  
ATOM   1140  CB  SER A  76       5.779  -6.011  -3.199  0.00  0.00      ACHN  
ATOM   1141  HB1 SER A  76       4.792  -5.782  -2.742  0.00  0.00      ACHN  
ATOM   1142  HB2 SER A  76       6.665  -5.957  -2.531  0.00  0.00      ACHN  
ATOM   1143  OG  SER A  76       5.986  -5.039  -4.235  0.00  0.00      ACHN  
ATOM   1144  HG1 SER A  76       5.228  -4.954  -4.818  0.00  0.00      ACHN  
ATOM   1145  C   SER A  76       6.834  -7.835  -4.467  0.00  0.00      ACHN  
ATOM   1146  O   SER A  76       7.094  -7.642  -5.620  0.00  0.00      ACHN  
ATOM   1147  N   ALA A  77       7.699  -8.569  -3.743  0.00  0.00      ACHN  
ATOM   1148  HN  ALA A  77       7.601  -8.722  -2.763  0.00  0.00      ACHN  
ATOM   1149  CA  ALA A  77       8.773  -9.235  -4.256  0.00  0.00      ACHN  
ATOM   1150  HA  ALA A  77       9.369  -8.576  -4.869  0.00  0.00      ACHN  
ATOM   1151  CB  ALA A  77       9.600  -9.664  -3.013  0.00  0.00      ACHN  
ATOM   1152  HB1 ALA A  77      10.611 -10.019  -3.306  0.00  0.00      ACHN  
ATOM   1153  HB2 ALA A  77       9.648  -8.807  -2.308  0.00  0.00      ACHN  
ATOM   1154  HB3 ALA A  77       9.098 -10.553  -2.574  0.00  0.00      ACHN  
ATOM   1155  C   ALA A  77       8.387 -10.505  -5.010  0.00  0.00      ACHN  
ATOM   1156  O   ALA A  77       9.027 -10.818  -6.037  0.00  0.00      ACHN  
ATOM   1157  N   LEU A  78       7.300 -11.267  -4.585  0.00  0.00      ACHN  
ATOM   1158  HN  LEU A  78       6.901 -11.039  -3.700  0.00  0.00      ACHN  
ATOM   1159  CA  LEU A  78       6.722 -12.435  -5.221  0.00  0.00      ACHN  
ATOM   1160  HA  LEU A  78       7.587 -13.024  -5.488  0.00  0.00      ACHN  
ATOM   1161  CB  LEU A  78       5.615 -13.091  -4.334  0.00  0.00      ACHN  
ATOM   1162  HB1 LEU A  78       6.051 -13.317  -3.337  0.00  0.00      ACHN  
ATOM   1163  HB2 LEU A  78       4.777 -12.365  -4.275  0.00  0.00      ACHN  
ATOM   1164  CG  LEU A  78       5.138 -14.453  -4.945  0.00  0.00      ACHN  
ATOM   1165  HG  LEU A  78       4.932 -14.362  -6.033  0.00  0.00      ACHN  
ATOM   1166  CD1 LEU A  78       6.047 -15.664  -4.715  0.00  0.00      ACHN  
ATOM   1167 HD11 LEU A  78       5.616 -16.624  -5.071  0.00  0.00      ACHN  
ATOM   1168 HD12 LEU A  78       7.042 -15.484  -5.174  0.00  0.00      ACHN  
ATOM   1169 HD13 LEU A  78       6.168 -15.830  -3.623  0.00  0.00      ACHN  
ATOM   1170  CD2 LEU A  78       3.713 -14.678  -4.364  0.00  0.00      ACHN  
ATOM   1171 HD21 LEU A  78       3.381 -15.707  -4.620  0.00  0.00      ACHN  
ATOM   1172 HD22 LEU A  78       3.790 -14.584  -3.259  0.00  0.00      ACHN  
ATOM   1173 HD23 LEU A  78       2.929 -13.982  -4.732  0.00  0.00      ACHN  
ATOM   1174  C   LEU A  78       6.181 -12.123  -6.569  0.00  0.00      ACHN  
ATOM   1175  O   LEU A  78       6.540 -12.735  -7.530  0.00  0.00      ACHN  
ATOM   1176  N   PHE A  79       5.438 -10.958  -6.719  0.00  0.00      ACHN  
ATOM   1177  HN  PHE A  79       5.250 -10.333  -5.966  0.00  0.00      ACHN  
ATOM   1178  CA  PHE A  79       4.754 -10.676  -8.021  0.00  0.00      ACHN  
ATOM   1179  HA  PHE A  79       4.308 -11.580  -8.411  0.00  0.00      ACHN  
ATOM   1180  CB  PHE A  79       3.773  -9.522  -7.970  0.00  0.00      ACHN  
ATOM   1181  HB1 PHE A  79       4.068  -8.634  -7.371  0.00  0.00      ACHN  
ATOM   1182  HB2 PHE A  79       3.615  -9.202  -9.022  0.00  0.00      ACHN  
ATOM   1183  CG  PHE A  79       2.356  -9.919  -7.543  0.00  0.00      ACHN  
ATOM   1184  CD1 PHE A  79       1.340 -10.133  -8.504  0.00  0.00      ACHN  
ATOM   1185  HD1 PHE A  79       1.675 -10.210  -9.528  0.00  0.00      ACHN  
ATOM   1186  CE1 PHE A  79       0.023 -10.389  -8.209  0.00  0.00      ACHN  
ATOM   1187  HE1 PHE A  79      -0.629 -10.539  -9.057  0.00  0.00      ACHN  
ATOM   1188  CZ  PHE A  79      -0.344 -10.385  -6.854  0.00  0.00      ACHN  
ATOM   1189  HZ  PHE A  79      -1.369 -10.486  -6.530  0.00  0.00      ACHN  
ATOM   1190  CD2 PHE A  79       1.971  -9.925  -6.201  0.00  0.00      ACHN  
ATOM   1191  HD2 PHE A  79       2.723 -10.108  -5.449  0.00  0.00      ACHN  
ATOM   1192  CE2 PHE A  79       0.640 -10.329  -5.874  0.00  0.00      ACHN  
ATOM   1193  HE2 PHE A  79       0.296 -10.338  -4.851  0.00  0.00      ACHN  
ATOM   1194  C   PHE A  79       5.715 -10.366  -9.121  0.00  0.00      ACHN  
ATOM   1195  O   PHE A  79       5.703 -10.821 -10.268  0.00  0.00      ACHN  
ATOM   1196  N   HIS A  80       6.769  -9.617  -8.746  0.00  0.00      ACHN  
ATOM   1197  HN  HIS A  80       6.898  -9.300  -7.810  0.00  0.00      ACHN  
ATOM   1198  CA  HIS A  80       7.981  -9.307  -9.578  0.00  0.00      ACHN  
ATOM   1199  HA  HIS A  80       7.615  -9.136 -10.580  0.00  0.00      ACHN  
ATOM   1200  CB  HIS A  80       8.862  -8.173  -9.092  0.00  0.00      ACHN  
ATOM   1201  HB1 HIS A  80       8.959  -8.260  -7.989  0.00  0.00      ACHN  
ATOM   1202  HB2 HIS A  80       9.895  -8.184  -9.500  0.00  0.00      ACHN  
ATOM   1203  ND1 HIS A  80       8.153  -6.060 -10.488  0.00  0.00      ACHN  
ATOM   1204  HD1 HIS A  80       8.503  -6.369 -11.372  0.00  0.00      ACHN  
ATOM   1205  CG  HIS A  80       8.221  -6.769  -9.242  0.00  0.00      ACHN  
ATOM   1206  CE1 HIS A  80       7.542  -4.884 -10.311  0.00  0.00      ACHN  
ATOM   1207  HE1 HIS A  80       7.276  -4.131 -11.053  0.00  0.00      ACHN  
ATOM   1208  NE2 HIS A  80       7.167  -4.751  -9.046  0.00  0.00      ACHN  
ATOM   1209  CD2 HIS A  80       7.538  -5.991  -8.427  0.00  0.00      ACHN  
ATOM   1210  HD2 HIS A  80       7.342  -6.084  -7.366  0.00  0.00      ACHN  
ATOM   1211  C   HIS A  80       8.855 -10.475  -9.923  0.00  0.00      ACHN  
ATOM   1212  O   HIS A  80       9.145 -10.692 -11.068  0.00  0.00      ACHN  
ATOM   1213  N   PHE A  81       9.032 -11.410  -9.012  0.00  0.00      ACHN  
ATOM   1214  HN  PHE A  81       8.831 -11.265  -8.046  0.00  0.00      ACHN  
ATOM   1215  CA  PHE A  81       9.578 -12.699  -9.391  0.00  0.00      ACHN  
ATOM   1216  HA  PHE A  81      10.502 -12.598  -9.941  0.00  0.00      ACHN  
ATOM   1217  CB  PHE A  81       9.934 -13.505  -8.123  0.00  0.00      ACHN  
ATOM   1218  HB1 PHE A  81       9.041 -13.333  -7.485  0.00  0.00      ACHN  
ATOM   1219  HB2 PHE A  81      10.079 -14.596  -8.270  0.00  0.00      ACHN  
ATOM   1220  CG  PHE A  81      11.222 -12.868  -7.519  0.00  0.00      ACHN  
ATOM   1221  CD1 PHE A  81      12.336 -12.465  -8.301  0.00  0.00      ACHN  
ATOM   1222  HD1 PHE A  81      12.517 -12.672  -9.345  0.00  0.00      ACHN  
ATOM   1223  CE1 PHE A  81      13.503 -11.964  -7.683  0.00  0.00      ACHN  
ATOM   1224  HE1 PHE A  81      14.367 -11.593  -8.214  0.00  0.00      ACHN  
ATOM   1225  CZ  PHE A  81      13.599 -11.917  -6.350  0.00  0.00      ACHN  
ATOM   1226  HZ  PHE A  81      14.540 -11.652  -5.890  0.00  0.00      ACHN  
ATOM   1227  CD2 PHE A  81      11.330 -12.736  -6.090  0.00  0.00      ACHN  
ATOM   1228  HD2 PHE A  81      10.471 -13.040  -5.510  0.00  0.00      ACHN  
ATOM   1229  CE2 PHE A  81      12.506 -12.293  -5.506  0.00  0.00      ACHN  
ATOM   1230  HE2 PHE A  81      12.562 -12.166  -4.435  0.00  0.00      ACHN  
ATOM   1231  C   PHE A  81       8.739 -13.437 -10.429  0.00  0.00      ACHN  
ATOM   1232  O   PHE A  81       9.340 -14.053 -11.319  0.00  0.00      ACHN  
ATOM   1233  N   ILE A  82       7.401 -13.509 -10.264  0.00  0.00      ACHN  
ATOM   1234  HN  ILE A  82       6.850 -13.358  -9.447  0.00  0.00      ACHN  
ATOM   1235  CA  ILE A  82       6.577 -14.272 -11.195  0.00  0.00      ACHN  
ATOM   1236  HA  ILE A  82       7.007 -15.261 -11.246  0.00  0.00      ACHN  
ATOM   1237  CB  ILE A  82       5.185 -14.523 -10.642  0.00  0.00      ACHN  
ATOM   1238  HB  ILE A  82       4.708 -13.523 -10.566  0.00  0.00      ACHN  
ATOM   1239  CG2 ILE A  82       4.366 -15.299 -11.624  0.00  0.00      ACHN  
ATOM   1240 HG21 ILE A  82       4.314 -14.663 -12.533  0.00  0.00      ACHN  
ATOM   1241 HG22 ILE A  82       4.854 -16.283 -11.788  0.00  0.00      ACHN  
ATOM   1242 HG23 ILE A  82       3.360 -15.537 -11.218  0.00  0.00      ACHN  
ATOM   1243  CG1 ILE A  82       5.209 -15.269  -9.319  0.00  0.00      ACHN  
ATOM   1244 HG11 ILE A  82       5.668 -16.258  -9.533  0.00  0.00      ACHN  
ATOM   1245 HG12 ILE A  82       5.851 -14.631  -8.675  0.00  0.00      ACHN  
ATOM   1246  CD1 ILE A  82       3.895 -15.333  -8.576  0.00  0.00      ACHN  
ATOM   1247  HD1 ILE A  82       3.069 -15.680  -9.233  0.00  0.00      ACHN  
ATOM   1248  HD2 ILE A  82       4.009 -16.163  -7.846  0.00  0.00      ACHN  
ATOM   1249  HD3 ILE A  82       3.534 -14.416  -8.064  0.00  0.00      ACHN  
ATOM   1250  C   ILE A  82       6.570 -13.680 -12.561  0.00  0.00      ACHN  
ATOM   1251  O   ILE A  82       6.727 -14.345 -13.577  0.00  0.00      ACHN  
ATOM   1252  N   VAL A  83       6.541 -12.359 -12.655  0.00  0.00      ACHN  
ATOM   1253  HN  VAL A  83       6.422 -11.772 -11.858  0.00  0.00      ACHN  
ATOM   1254  CA  VAL A  83       6.616 -11.581 -13.853  0.00  0.00      ACHN  
ATOM   1255  HA  VAL A  83       5.760 -11.919 -14.419  0.00  0.00      ACHN  
ATOM   1256  CB  VAL A  83       6.306 -10.081 -13.483  0.00  0.00      ACHN  
ATOM   1257  HB  VAL A  83       6.953  -9.821 -12.618  0.00  0.00      ACHN  
ATOM   1258  CG1 VAL A  83       6.549  -9.176 -14.728  0.00  0.00      ACHN  
ATOM   1259 HG11 VAL A  83       5.905  -9.536 -15.558  0.00  0.00      ACHN  
ATOM   1260 HG12 VAL A  83       6.308  -8.139 -14.410  0.00  0.00      ACHN  
ATOM   1261 HG13 VAL A  83       7.589  -9.282 -15.105  0.00  0.00      ACHN  
ATOM   1262  CG2 VAL A  83       4.884  -9.962 -13.004  0.00  0.00      ACHN  
ATOM   1263 HG21 VAL A  83       4.538 -10.676 -12.227  0.00  0.00      ACHN  
ATOM   1264 HG22 VAL A  83       4.683  -9.023 -12.446  0.00  0.00      ACHN  
ATOM   1265 HG23 VAL A  83       4.191 -10.018 -13.870  0.00  0.00      ACHN  
ATOM   1266  C   VAL A  83       7.907 -11.637 -14.677  0.00  0.00      ACHN  
ATOM   1267  O   VAL A  83       7.878 -11.644 -15.974  0.00  0.00      ACHN  
ATOM   1268  N   SER A  84       9.045 -11.696 -14.009  0.00  0.00      ACHN  
ATOM   1269  HN  SER A  84       8.930 -11.743 -13.020  0.00  0.00      ACHN  
ATOM   1270  CA  SER A  84      10.366 -11.820 -14.660  0.00  0.00      ACHN  
ATOM   1271  HA  SER A  84      10.268 -11.216 -15.549  0.00  0.00      ACHN  
ATOM   1272  CB  SER A  84      11.520 -11.267 -13.725  0.00  0.00      ACHN  
ATOM   1273  HB1 SER A  84      12.520 -11.485 -14.158  0.00  0.00      ACHN  
ATOM   1274  HB2 SER A  84      11.378 -10.168 -13.652  0.00  0.00      ACHN  
ATOM   1275  OG  SER A  84      11.529 -11.792 -12.377  0.00  0.00      ACHN  
ATOM   1276  HG1 SER A  84      10.948 -11.211 -11.880  0.00  0.00      ACHN  
ATOM   1277  C   SER A  84      10.716 -13.258 -15.046  0.00  0.00      ACHN  
ATOM   1278  O   SER A  84      11.605 -13.403 -15.832  0.00  0.00      ACHN  
ATOM   1279  N   SER A  85       9.954 -14.319 -14.588  0.00  0.00      ACHN  
ATOM   1280  HN  SER A  85       9.169 -14.110 -14.010  0.00  0.00      ACHN  
ATOM   1281  CA  SER A  85      10.048 -15.691 -15.016  0.00  0.00      ACHN  
ATOM   1282  HA  SER A  85      11.098 -15.906 -14.888  0.00  0.00      ACHN  
ATOM   1283  CB  SER A  85       9.089 -16.515 -14.130  0.00  0.00      ACHN  
ATOM   1284  HB1 SER A  85       9.096 -16.054 -13.118  0.00  0.00      ACHN  
ATOM   1285  HB2 SER A  85       8.077 -16.347 -14.558  0.00  0.00      ACHN  
ATOM   1286  OG  SER A  85       9.456 -17.963 -14.145  0.00  0.00      ACHN  
ATOM   1287  HG1 SER A  85       8.716 -18.561 -14.273  0.00  0.00      ACHN  
ATOM   1288  C   SER A  85       9.592 -15.839 -16.494  0.00  0.00      ACHN  
ATOM   1289  O   SER A  85       8.458 -15.576 -16.874  0.00  0.00      ACHN  
ATOM   1290  N   GLY A  86      10.421 -16.419 -17.307  0.00  0.00      ACHN  
ATOM   1291  HN  GLY A  86      11.258 -16.718 -16.854  0.00  0.00      ACHN  
ATOM   1292  CA  GLY A  86      10.329 -16.783 -18.693  0.00  0.00      ACHN  
ATOM   1293  HA1 GLY A  86      10.943 -17.660 -18.836  0.00  0.00      ACHN  
ATOM   1294  HA2 GLY A  86      10.809 -16.001 -19.262  0.00  0.00      ACHN  
ATOM   1295  C   GLY A  86       9.010 -16.937 -19.415  0.00  0.00      ACHN  
ATOM   1296  O   GLY A  86       8.845 -16.195 -20.366  0.00  0.00      ACHN  
ATOM   1297  N   ASN A  87       8.182 -17.972 -19.082  0.00  0.00      ACHN  
ATOM   1298  HN  ASN A  87       8.471 -18.688 -18.451  0.00  0.00      ACHN  
ATOM   1299  CA  ASN A  87       6.822 -18.226 -19.588  0.00  0.00      ACHN  
ATOM   1300  HA  ASN A  87       6.903 -18.590 -20.602  0.00  0.00      ACHN  
ATOM   1301  CB  ASN A  87       6.136 -19.467 -18.811  0.00  0.00      ACHN  
ATOM   1302  HB1 ASN A  87       6.837 -20.329 -18.819  0.00  0.00      ACHN  
ATOM   1303  HB2 ASN A  87       6.050 -19.191 -17.738  0.00  0.00      ACHN  
ATOM   1304  CG  ASN A  87       4.738 -19.909 -19.285  0.00  0.00      ACHN  
ATOM   1305  OD1 ASN A  87       4.190 -19.378 -20.239  0.00  0.00      ACHN  
ATOM   1306  ND2 ASN A  87       4.145 -20.908 -18.571  0.00  0.00      ACHN  
ATOM   1307 HD21 ASN A  87       3.219 -21.207 -18.802  0.00  0.00      ACHN  
ATOM   1308 HD22 ASN A  87       4.667 -21.537 -17.994  0.00  0.00      ACHN  
ATOM   1309  C   ASN A  87       5.874 -17.004 -19.453  0.00  0.00      ACHN  
ATOM   1310  O   ASN A  87       5.388 -16.433 -20.440  0.00  0.00      ACHN  
ATOM   1311  N   PHE A  88       5.900 -16.322 -18.253  0.00  0.00      ACHN  
ATOM   1312  HN  PHE A  88       6.470 -16.770 -17.569  0.00  0.00      ACHN  
ATOM   1313  CA  PHE A  88       5.031 -15.225 -17.903  0.00  0.00      ACHN  
ATOM   1314  HA  PHE A  88       4.121 -15.240 -18.485  0.00  0.00      ACHN  
ATOM   1315  CB  PHE A  88       4.672 -15.213 -16.362  0.00  0.00      ACHN  
ATOM   1316  HB1 PHE A  88       5.507 -14.980 -15.667  0.00  0.00      ACHN  
ATOM   1317  HB2 PHE A  88       3.959 -14.377 -16.197  0.00  0.00      ACHN  
ATOM   1318  CG  PHE A  88       4.074 -16.533 -15.908  0.00  0.00      ACHN  
ATOM   1319  CD1 PHE A  88       2.974 -17.098 -16.578  0.00  0.00      ACHN  
ATOM   1320  HD1 PHE A  88       2.570 -16.656 -17.477  0.00  0.00      ACHN  
ATOM   1321  CE1 PHE A  88       2.479 -18.314 -16.220  0.00  0.00      ACHN  
ATOM   1322  HE1 PHE A  88       1.583 -18.614 -16.743  0.00  0.00      ACHN  
ATOM   1323  CZ  PHE A  88       3.202 -19.128 -15.429  0.00  0.00      ACHN  
ATOM   1324  HZ  PHE A  88       2.876 -20.139 -15.235  0.00  0.00      ACHN  
ATOM   1325  CD2 PHE A  88       4.778 -17.283 -14.945  0.00  0.00      ACHN  
ATOM   1326  HD2 PHE A  88       5.608 -16.886 -14.380  0.00  0.00      ACHN  
ATOM   1327  CE2 PHE A  88       4.352 -18.589 -14.719  0.00  0.00      ACHN  
ATOM   1328  HE2 PHE A  88       4.884 -19.239 -14.040  0.00  0.00      ACHN  
ATOM   1329  C   PHE A  88       5.719 -13.855 -18.301  0.00  0.00      ACHN  
ATOM   1330  O   PHE A  88       4.986 -12.893 -18.499  0.00  0.00      ACHN  
ATOM   1331  N   PHE A  89       7.067 -13.860 -18.592  0.00  0.00      ACHN  
ATOM   1332  HN  PHE A  89       7.573 -14.694 -18.384  0.00  0.00      ACHN  
ATOM   1333  CA  PHE A  89       7.709 -12.780 -19.307  0.00  0.00      ACHN  
ATOM   1334  HA  PHE A  89       7.400 -11.865 -18.823  0.00  0.00      ACHN  
ATOM   1335  CB  PHE A  89       9.236 -12.781 -19.253  0.00  0.00      ACHN  
ATOM   1336  HB1 PHE A  89       9.471 -13.091 -18.212  0.00  0.00      ACHN  
ATOM   1337  HB2 PHE A  89       9.655 -13.542 -19.946  0.00  0.00      ACHN  
ATOM   1338  CG  PHE A  89       9.857 -11.426 -19.559  0.00  0.00      ACHN  
ATOM   1339  CD1 PHE A  89      10.768 -11.333 -20.661  0.00  0.00      ACHN  
ATOM   1340  HD1 PHE A  89      11.174 -12.260 -21.039  0.00  0.00      ACHN  
ATOM   1341  CE1 PHE A  89      11.269 -10.069 -21.058  0.00  0.00      ACHN  
ATOM   1342  HE1 PHE A  89      11.950  -9.919 -21.883  0.00  0.00      ACHN  
ATOM   1343  CZ  PHE A  89      10.974  -8.972 -20.266  0.00  0.00      ACHN  
ATOM   1344  HZ  PHE A  89      11.363  -7.984 -20.465  0.00  0.00      ACHN  
ATOM   1345  CD2 PHE A  89       9.502 -10.275 -18.839  0.00  0.00      ACHN  
ATOM   1346  HD2 PHE A  89       8.885 -10.431 -17.966  0.00  0.00      ACHN  
ATOM   1347  CE2 PHE A  89      10.017  -9.043 -19.253  0.00  0.00      ACHN  
ATOM   1348  HE2 PHE A  89       9.779  -8.225 -18.590  0.00  0.00      ACHN  
ATOM   1349  C   PHE A  89       7.044 -12.556 -20.688  0.00  0.00      ACHN  
ATOM   1350  O   PHE A  89       7.017 -11.407 -21.185  0.00  0.00      ACHN  
ATOM   1351  N   LYS A  90       6.621 -13.585 -21.427  0.00  0.00      ACHN  
ATOM   1352  HN  LYS A  90       6.851 -14.511 -21.137  0.00  0.00      ACHN  
ATOM   1353  CA  LYS A  90       5.945 -13.496 -22.690  0.00  0.00      ACHN  
ATOM   1354  HA  LYS A  90       6.566 -12.763 -23.183  0.00  0.00      ACHN  
ATOM   1355  CB  LYS A  90       5.868 -14.756 -23.442  0.00  0.00      ACHN  
ATOM   1356  HB1 LYS A  90       5.242 -15.573 -23.024  0.00  0.00      ACHN  
ATOM   1357  HB2 LYS A  90       5.401 -14.604 -24.438  0.00  0.00      ACHN  
ATOM   1358  CG  LYS A  90       7.303 -15.300 -23.653  0.00  0.00      ACHN  
ATOM   1359  HG1 LYS A  90       7.692 -14.849 -24.591  0.00  0.00      ACHN  
ATOM   1360  HG2 LYS A  90       7.968 -15.099 -22.786  0.00  0.00      ACHN  
ATOM   1361  CD  LYS A  90       7.281 -16.821 -23.754  0.00  0.00      ACHN  
ATOM   1362  HD1 LYS A  90       6.726 -17.243 -22.889  0.00  0.00      ACHN  
ATOM   1363  HD2 LYS A  90       6.692 -17.191 -24.620  0.00  0.00      ACHN  
ATOM   1364  CE  LYS A  90       8.664 -17.470 -23.876  0.00  0.00      ACHN  
ATOM   1365  HE1 LYS A  90       9.281 -17.212 -24.763  0.00  0.00      ACHN  
ATOM   1366  HE2 LYS A  90       9.257 -17.137 -22.997  0.00  0.00      ACHN  
ATOM   1367  NZ  LYS A  90       8.624 -18.949 -23.807  0.00  0.00      ACHN  
ATOM   1368  HZ1 LYS A  90       9.423 -19.277 -23.228  0.00  0.00      ACHN  
ATOM   1369  HZ2 LYS A  90       7.771 -19.210 -23.271  0.00  0.00      ACHN  
ATOM   1370  HZ3 LYS A  90       8.606 -19.358 -24.763  0.00  0.00      ACHN  
ATOM   1371  C   LYS A  90       4.584 -12.998 -22.558  0.00  0.00      ACHN  
ATOM   1372  O   LYS A  90       4.035 -12.364 -23.473  0.00  0.00      ACHN  
ATOM   1373  N   ARG A  91       3.875 -13.259 -21.458  0.00  0.00      ACHN  
ATOM   1374  HN  ARG A  91       4.417 -13.700 -20.747  0.00  0.00      ACHN  
ATOM   1375  CA  ARG A  91       2.547 -12.696 -21.281  0.00  0.00      ACHN  
ATOM   1376  HA  ARG A  91       1.976 -12.736 -22.197  0.00  0.00      ACHN  
ATOM   1377  CB  ARG A  91       1.827 -13.479 -20.161  0.00  0.00      ACHN  
ATOM   1378  HB1 ARG A  91       2.361 -13.277 -19.208  0.00  0.00      ACHN  
ATOM   1379  HB2 ARG A  91       0.799 -13.057 -20.134  0.00  0.00      ACHN  
ATOM   1380  CG  ARG A  91       1.810 -14.959 -20.315  0.00  0.00      ACHN  
ATOM   1381  HG1 ARG A  91       1.752 -15.218 -21.394  0.00  0.00      ACHN  
ATOM   1382  HG2 ARG A  91       2.819 -15.349 -20.062  0.00  0.00      ACHN  
ATOM   1383  CD  ARG A  91       0.811 -15.713 -19.517  0.00  0.00      ACHN  
ATOM   1384  HD1 ARG A  91       1.042 -15.654 -18.432  0.00  0.00      ACHN  
ATOM   1385  HD2 ARG A  91      -0.243 -15.408 -19.692  0.00  0.00      ACHN  
ATOM   1386  NE  ARG A  91       0.943 -17.095 -20.018  0.00  0.00      ACHN  
ATOM   1387  HE  ARG A  91       1.430 -17.292 -20.870  0.00  0.00      ACHN  
ATOM   1388  CZ  ARG A  91       0.375 -18.097 -19.284  0.00  0.00      ACHN  
ATOM   1389  NH1 ARG A  91       0.677 -19.365 -19.586  0.00  0.00      ACHN  
ATOM   1390 HH11 ARG A  91       0.378 -20.150 -19.043  0.00  0.00      ACHN  
ATOM   1391 HH12 ARG A  91       1.577 -19.482 -20.004  0.00  0.00      ACHN  
ATOM   1392  NH2 ARG A  91      -0.415 -17.868 -18.239  0.00  0.00      ACHN  
ATOM   1393 HH21 ARG A  91      -0.795 -18.631 -17.717  0.00  0.00      ACHN  
ATOM   1394 HH22 ARG A  91      -0.754 -16.941 -18.077  0.00  0.00      ACHN  
ATOM   1395  C   ARG A  91       2.632 -11.268 -20.813  0.00  0.00      ACHN  
ATOM   1396  O   ARG A  91       1.859 -10.432 -21.210  0.00  0.00      ACHN  
ATOM   1397  N   TYR A  92       3.691 -10.997 -20.024  0.00  0.00      ACHN  
ATOM   1398  HN  TYR A  92       4.133 -11.823 -19.682  0.00  0.00      ACHN  
ATOM   1399  CA  TYR A  92       4.134  -9.700 -19.608  0.00  0.00      ACHN  
ATOM   1400  HA  TYR A  92       3.210  -9.355 -19.169  0.00  0.00      ACHN  
ATOM   1401  CB  TYR A  92       5.243  -9.710 -18.490  0.00  0.00      ACHN  
ATOM   1402  HB1 TYR A  92       4.794 -10.253 -17.632  0.00  0.00      ACHN  
ATOM   1403  HB2 TYR A  92       6.055 -10.378 -18.851  0.00  0.00      ACHN  
ATOM   1404  CG  TYR A  92       5.724  -8.325 -18.080  0.00  0.00      ACHN  
ATOM   1405  CD1 TYR A  92       6.949  -7.841 -18.450  0.00  0.00      ACHN  
ATOM   1406  HD1 TYR A  92       7.455  -8.435 -19.197  0.00  0.00      ACHN  
ATOM   1407  CE1 TYR A  92       7.406  -6.565 -17.951  0.00  0.00      ACHN  
ATOM   1408  HE1 TYR A  92       8.348  -6.114 -18.227  0.00  0.00      ACHN  
ATOM   1409  CZ  TYR A  92       6.776  -5.886 -16.970  0.00  0.00      ACHN  
ATOM   1410  OH  TYR A  92       7.299  -4.664 -16.520  0.00  0.00      ACHN  
ATOM   1411  HH  TYR A  92       6.593  -4.149 -16.122  0.00  0.00      ACHN  
ATOM   1412  CD2 TYR A  92       4.962  -7.523 -17.128  0.00  0.00      ACHN  
ATOM   1413  HD2 TYR A  92       4.045  -7.944 -16.743  0.00  0.00      ACHN  
ATOM   1414  CE2 TYR A  92       5.446  -6.336 -16.624  0.00  0.00      ACHN  
ATOM   1415  HE2 TYR A  92       4.870  -5.744 -15.928  0.00  0.00      ACHN  
ATOM   1416  C   TYR A  92       4.438  -8.785 -20.821  0.00  0.00      ACHN  
ATOM   1417  O   TYR A  92       3.849  -7.651 -20.911  0.00  0.00      ACHN  
ATOM   1418  N   SER A  93       5.198  -9.241 -21.816  0.00  0.00      ACHN  
ATOM   1419  HN  SER A  93       5.699 -10.103 -21.803  0.00  0.00      ACHN  
ATOM   1420  CA  SER A  93       5.563  -8.487 -23.008  0.00  0.00      ACHN  
ATOM   1421  HA  SER A  93       5.813  -7.482 -22.699  0.00  0.00      ACHN  
ATOM   1422  CB  SER A  93       6.705  -9.230 -23.735  0.00  0.00      ACHN  
ATOM   1423  HB1 SER A  93       7.096  -8.580 -24.547  0.00  0.00      ACHN  
ATOM   1424  HB2 SER A  93       7.508  -9.527 -23.027  0.00  0.00      ACHN  
ATOM   1425  OG  SER A  93       6.254 -10.451 -24.336  0.00  0.00      ACHN  
ATOM   1426  HG1 SER A  93       7.007 -10.999 -24.570  0.00  0.00      ACHN  
ATOM   1427  C   SER A  93       4.381  -8.241 -24.047  0.00  0.00      ACHN  
ATOM   1428  O   SER A  93       4.176  -7.102 -24.531  0.00  0.00      ACHN  
ATOM   1429  N   ALA A  94       3.544  -9.282 -24.304  0.00  0.00      ACHN  
ATOM   1430  HN  ALA A  94       3.645 -10.228 -24.007  0.00  0.00      ACHN  
ATOM   1431  CA  ALA A  94       2.276  -9.138 -24.978  0.00  0.00      ACHN  
ATOM   1432  HA  ALA A  94       2.473  -8.737 -25.962  0.00  0.00      ACHN  
ATOM   1433  CB  ALA A  94       1.579 -10.509 -25.140  0.00  0.00      ACHN  
ATOM   1434  HB1 ALA A  94       0.918 -10.495 -26.033  0.00  0.00      ACHN  
ATOM   1435  HB2 ALA A  94       2.371 -11.232 -25.430  0.00  0.00      ACHN  
ATOM   1436  HB3 ALA A  94       1.021 -10.931 -24.277  0.00  0.00      ACHN  
ATOM   1437  C   ALA A  94       1.245  -8.191 -24.358  0.00  0.00      ACHN  
ATOM   1438  O   ALA A  94       0.746  -7.299 -25.054  0.00  0.00      ACHN  
ATOM   1439  N   SER A  95       1.037  -8.177 -23.008  0.00  0.00      ACHN  
ATOM   1440  HN  SER A  95       1.521  -8.803 -22.401  0.00  0.00      ACHN  
ATOM   1441  CA  SER A  95       0.207  -7.210 -22.363  0.00  0.00      ACHN  
ATOM   1442  HA  SER A  95      -0.737  -7.209 -22.887  0.00  0.00      ACHN  
ATOM   1443  CB  SER A  95      -0.064  -7.613 -20.878  0.00  0.00      ACHN  
ATOM   1444  HB1 SER A  95       0.907  -7.758 -20.357  0.00  0.00      ACHN  
ATOM   1445  HB2 SER A  95      -0.601  -6.800 -20.345  0.00  0.00      ACHN  
ATOM   1446  OG  SER A  95      -0.861  -8.808 -20.831  0.00  0.00      ACHN  
ATOM   1447  HG1 SER A  95      -1.757  -8.463 -20.848  0.00  0.00      ACHN  
ATOM   1448  C   SER A  95       0.782  -5.751 -22.425  0.00  0.00      ACHN  
ATOM   1449  O   SER A  95       0.019  -4.832 -22.515  0.00  0.00      ACHN  
ATOM   1450  N   LEU A  96       2.137  -5.528 -22.386  0.00  0.00      ACHN  
ATOM   1451  HN  LEU A  96       2.751  -6.287 -22.182  0.00  0.00      ACHN  
ATOM   1452  CA  LEU A  96       2.752  -4.227 -22.596  0.00  0.00      ACHN  
ATOM   1453  HA  LEU A  96       2.278  -3.571 -21.880  0.00  0.00      ACHN  
ATOM   1454  CB  LEU A  96       4.333  -4.162 -22.525  0.00  0.00      ACHN  
ATOM   1455  HB1 LEU A  96       4.637  -4.875 -23.320  0.00  0.00      ACHN  
ATOM   1456  HB2 LEU A  96       4.696  -3.182 -22.904  0.00  0.00      ACHN  
ATOM   1457  CG  LEU A  96       4.913  -4.473 -21.079  0.00  0.00      ACHN  
ATOM   1458  HG  LEU A  96       4.663  -5.526 -20.826  0.00  0.00      ACHN  
ATOM   1459  CD1 LEU A  96       6.445  -4.616 -21.245  0.00  0.00      ACHN  
ATOM   1460 HD11 LEU A  96       6.828  -5.229 -22.088  0.00  0.00      ACHN  
ATOM   1461 HD12 LEU A  96       6.917  -3.615 -21.346  0.00  0.00      ACHN  
ATOM   1462 HD13 LEU A  96       6.829  -5.042 -20.293  0.00  0.00      ACHN  
ATOM   1463  CD2 LEU A  96       4.531  -3.497 -19.935  0.00  0.00      ACHN  
ATOM   1464 HD21 LEU A  96       4.946  -2.469 -19.857  0.00  0.00      ACHN  
ATOM   1465 HD22 LEU A  96       3.420  -3.463 -19.918  0.00  0.00      ACHN  
ATOM   1466 HD23 LEU A  96       4.813  -4.000 -18.986  0.00  0.00      ACHN  
ATOM   1467  C   LEU A  96       2.442  -3.745 -24.069  0.00  0.00      ACHN  
ATOM   1468  O   LEU A  96       1.925  -2.647 -24.262  0.00  0.00      ACHN  
ATOM   1469  N   MET A  97       2.600  -4.562 -25.141  0.00  0.00      ACHN  
ATOM   1470  HN  MET A  97       2.943  -5.496 -25.078  0.00  0.00      ACHN  
ATOM   1471  CA  MET A  97       2.297  -4.287 -26.524  0.00  0.00      ACHN  
ATOM   1472  HA  MET A  97       2.743  -3.334 -26.768  0.00  0.00      ACHN  
ATOM   1473  CB  MET A  97       2.556  -5.426 -27.513  0.00  0.00      ACHN  
ATOM   1474  HB1 MET A  97       1.907  -6.218 -27.083  0.00  0.00      ACHN  
ATOM   1475  HB2 MET A  97       2.111  -5.245 -28.514  0.00  0.00      ACHN  
ATOM   1476  CG  MET A  97       4.061  -5.958 -27.647  0.00  0.00      ACHN  
ATOM   1477  HG1 MET A  97       4.484  -6.113 -26.632  0.00  0.00      ACHN  
ATOM   1478  HG2 MET A  97       3.884  -6.924 -28.166  0.00  0.00      ACHN  
ATOM   1479  SD  MET A  97       5.141  -4.795 -28.594  0.00  0.00      ACHN  
ATOM   1480  CE  MET A  97       6.694  -5.895 -28.407  0.00  0.00      ACHN  
ATOM   1481  HE1 MET A  97       6.982  -6.000 -27.339  0.00  0.00      ACHN  
ATOM   1482  HE2 MET A  97       6.554  -6.904 -28.849  0.00  0.00      ACHN  
ATOM   1483  HE3 MET A  97       7.606  -5.449 -28.860  0.00  0.00      ACHN  
ATOM   1484  C   MET A  97       0.777  -3.984 -26.673  0.00  0.00      ACHN  
ATOM   1485  O   MET A  97       0.373  -3.276 -27.589  0.00  0.00      ACHN  
ATOM   1486  N   LYS A  98      -0.107  -4.546 -25.755  0.00  0.00      ACHN  
ATOM   1487  HN  LYS A  98       0.217  -5.195 -25.070  0.00  0.00      ACHN  
ATOM   1488  CA  LYS A  98      -1.540  -4.328 -25.708  0.00  0.00      ACHN  
ATOM   1489  HA  LYS A  98      -1.867  -4.053 -26.701  0.00  0.00      ACHN  
ATOM   1490  CB  LYS A  98      -2.187  -5.625 -25.178  0.00  0.00      ACHN  
ATOM   1491  HB1 LYS A  98      -1.643  -6.493 -25.608  0.00  0.00      ACHN  
ATOM   1492  HB2 LYS A  98      -1.912  -5.687 -24.104  0.00  0.00      ACHN  
ATOM   1493  CG  LYS A  98      -3.697  -5.889 -25.305  0.00  0.00      ACHN  
ATOM   1494  HG1 LYS A  98      -3.718  -6.964 -25.024  0.00  0.00      ACHN  
ATOM   1495  HG2 LYS A  98      -4.254  -5.241 -24.595  0.00  0.00      ACHN  
ATOM   1496  CD  LYS A  98      -4.245  -5.709 -26.727  0.00  0.00      ACHN  
ATOM   1497  HD1 LYS A  98      -3.947  -4.678 -27.015  0.00  0.00      ACHN  
ATOM   1498  HD2 LYS A  98      -3.626  -6.355 -27.386  0.00  0.00      ACHN  
ATOM   1499  CE  LYS A  98      -5.731  -5.992 -27.035  0.00  0.00      ACHN  
ATOM   1500  HE1 LYS A  98      -6.368  -5.522 -26.255  0.00  0.00      ACHN  
ATOM   1501  HE2 LYS A  98      -6.185  -5.520 -27.932  0.00  0.00      ACHN  
ATOM   1502  NZ  LYS A  98      -6.104  -7.472 -26.965  0.00  0.00      ACHN  
ATOM   1503  HZ1 LYS A  98      -6.101  -7.862 -26.001  0.00  0.00      ACHN  
ATOM   1504  HZ2 LYS A  98      -7.080  -7.648 -27.277  0.00  0.00      ACHN  
ATOM   1505  HZ3 LYS A  98      -5.404  -8.066 -27.455  0.00  0.00      ACHN  
ATOM   1506  C   LYS A  98      -1.997  -3.154 -24.807  0.00  0.00      ACHN  
ATOM   1507  O   LYS A  98      -3.149  -2.731 -24.823  0.00  0.00      ACHN  
ATOM   1508  N   ASN A  99      -0.971  -2.535 -24.071  0.00  0.00      ACHN  
ATOM   1509  HN  ASN A  99      -0.060  -2.868 -24.301  0.00  0.00      ACHN  
ATOM   1510  CA  ASN A  99      -1.203  -1.310 -23.305  0.00  0.00      ACHN  
ATOM   1511  HA  ASN A  99      -0.194  -1.034 -23.038  0.00  0.00      ACHN  
ATOM   1512  CB  ASN A  99      -1.966  -0.272 -24.045  0.00  0.00      ACHN  
ATOM   1513  HB1 ASN A  99      -3.029  -0.434 -24.325  0.00  0.00      ACHN  
ATOM   1514  HB2 ASN A  99      -1.990   0.681 -23.475  0.00  0.00      ACHN  
ATOM   1515  CG  ASN A  99      -1.251  -0.005 -25.377  0.00  0.00      ACHN  
ATOM   1516  OD1 ASN A  99      -0.095   0.380 -25.376  0.00  0.00      ACHN  
ATOM   1517  ND2 ASN A  99      -2.015  -0.220 -26.441  0.00  0.00      ACHN  
ATOM   1518 HD21 ASN A  99      -1.673   0.328 -27.203  0.00  0.00      ACHN  
ATOM   1519 HD22 ASN A  99      -2.834  -0.794 -26.413  0.00  0.00      ACHN  
ATOM   1520  C   ASN A  99      -1.772  -1.520 -21.977  0.00  0.00      ACHN  
ATOM   1521  O   ASN A  99      -2.451  -0.644 -21.408  0.00  0.00      ACHN  
ATOM   1522  N   GLN A 100      -1.481  -2.740 -21.377  0.00  0.00      ACHN  
ATOM   1523  HN  GLN A 100      -0.905  -3.438 -21.795  0.00  0.00      ACHN  
ATOM   1524  CA  GLN A 100      -2.157  -3.142 -20.137  0.00  0.00      ACHN  
ATOM   1525  HA  GLN A 100      -2.418  -2.305 -19.505  0.00  0.00      ACHN  
ATOM   1526  CB  GLN A 100      -3.338  -4.053 -20.379  0.00  0.00      ACHN  
ATOM   1527  HB1 GLN A 100      -3.436  -4.084 -21.486  0.00  0.00      ACHN  
ATOM   1528  HB2 GLN A 100      -3.065  -5.084 -20.068  0.00  0.00      ACHN  
ATOM   1529  CG  GLN A 100      -4.693  -3.624 -19.675  0.00  0.00      ACHN  
ATOM   1530  HG1 GLN A 100      -4.759  -2.516 -19.622  0.00  0.00      ACHN  
ATOM   1531  HG2 GLN A 100      -5.451  -3.860 -20.453  0.00  0.00      ACHN  
ATOM   1532  CD  GLN A 100      -5.108  -4.331 -18.394  0.00  0.00      ACHN  
ATOM   1533  OE1 GLN A 100      -5.853  -5.311 -18.500  0.00  0.00      ACHN  
ATOM   1534  NE2 GLN A 100      -4.694  -3.812 -17.217  0.00  0.00      ACHN  
ATOM   1535 HE21 GLN A 100      -4.917  -4.253 -16.348  0.00  0.00      ACHN  
ATOM   1536 HE22 GLN A 100      -4.165  -2.963 -17.216  0.00  0.00      ACHN  
ATOM   1537  C   GLN A 100      -1.216  -3.931 -19.193  0.00  0.00      ACHN  
ATOM   1538  O   GLN A 100      -0.387  -4.637 -19.691  0.00  0.00      ACHN  
ATOM   1539  N   ASN A 101      -1.289  -3.804 -17.900  0.00  0.00      ACHN  
ATOM   1540  HN  ASN A 101      -1.803  -3.050 -17.499  0.00  0.00      ACHN  
ATOM   1541  CA  ASN A 101      -0.510  -4.719 -17.019  0.00  0.00      ACHN  
ATOM   1542  HA  ASN A 101       0.027  -5.451 -17.605  0.00  0.00      ACHN  
ATOM   1543  CB  ASN A 101       0.561  -3.978 -16.183  0.00  0.00      ACHN  
ATOM   1544  HB1 ASN A 101       1.257  -3.378 -16.808  0.00  0.00      ACHN  
ATOM   1545  HB2 ASN A 101       0.099  -3.202 -15.537  0.00  0.00      ACHN  
ATOM   1546  CG  ASN A 101       1.499  -4.986 -15.410  0.00  0.00      ACHN  
ATOM   1547  OD1 ASN A 101       1.350  -6.182 -15.285  0.00  0.00      ACHN  
ATOM   1548  ND2 ASN A 101       2.611  -4.441 -14.881  0.00  0.00      ACHN  
ATOM   1549 HD21 ASN A 101       3.229  -5.031 -14.361  0.00  0.00      ACHN  
ATOM   1550 HD22 ASN A 101       2.967  -3.562 -15.199  0.00  0.00      ACHN  
ATOM   1551  C   ASN A 101      -1.586  -5.341 -16.089  0.00  0.00      ACHN  
ATOM   1552  O   ASN A 101      -2.094  -4.663 -15.192  0.00  0.00      ACHN  
ATOM   1553  N   ILE A 102      -1.789  -6.709 -16.186  0.00  0.00      ACHN  
ATOM   1554  HN  ILE A 102      -1.291  -7.298 -16.818  0.00  0.00      ACHN  
ATOM   1555  CA  ILE A 102      -2.601  -7.445 -15.146  0.00  0.00      ACHN  
ATOM   1556  HA  ILE A 102      -3.532  -6.920 -14.987  0.00  0.00      ACHN  
ATOM   1557  CB  ILE A 102      -2.881  -8.780 -15.812  0.00  0.00      ACHN  
ATOM   1558  HB  ILE A 102      -1.856  -9.165 -16.002  0.00  0.00      ACHN  
ATOM   1559  CG2 ILE A 102      -3.489  -9.775 -14.790  0.00  0.00      ACHN  
ATOM   1560 HG21 ILE A 102      -3.968 -10.665 -15.252  0.00  0.00      ACHN  
ATOM   1561 HG22 ILE A 102      -2.820 -10.132 -13.979  0.00  0.00      ACHN  
ATOM   1562 HG23 ILE A 102      -4.386  -9.278 -14.361  0.00  0.00      ACHN  
ATOM   1563  CG1 ILE A 102      -3.579  -8.764 -17.207  0.00  0.00      ACHN  
ATOM   1564 HG11 ILE A 102      -2.835  -8.181 -17.790  0.00  0.00      ACHN  
ATOM   1565 HG12 ILE A 102      -3.636  -9.829 -17.516  0.00  0.00      ACHN  
ATOM   1566  CD1 ILE A 102      -5.024  -8.136 -17.307  0.00  0.00      ACHN  
ATOM   1567  HD1 ILE A 102      -5.708  -8.821 -16.763  0.00  0.00      ACHN  
ATOM   1568  HD2 ILE A 102      -5.090  -7.070 -16.999  0.00  0.00      ACHN  
ATOM   1569  HD3 ILE A 102      -5.464  -8.109 -18.327  0.00  0.00      ACHN  
ATOM   1570  C   ILE A 102      -1.951  -7.543 -13.766  0.00  0.00      ACHN  
ATOM   1571  O   ILE A 102      -2.535  -7.131 -12.760  0.00  0.00      ACHN  
ATOM   1572  N   PHE A 103      -0.687  -8.048 -13.696  0.00  0.00      ACHN  
ATOM   1573  HN  PHE A 103      -0.173  -8.287 -14.516  0.00  0.00      ACHN  
ATOM   1574  CA  PHE A 103       0.035  -8.293 -12.505  0.00  0.00      ACHN  
ATOM   1575  HA  PHE A 103      -0.759  -8.921 -12.129  0.00  0.00      ACHN  
ATOM   1576  CB  PHE A 103       1.396  -8.953 -12.852  0.00  0.00      ACHN  
ATOM   1577  HB1 PHE A 103       1.890  -8.157 -13.449  0.00  0.00      ACHN  
ATOM   1578  HB2 PHE A 103       1.989  -9.066 -11.920  0.00  0.00      ACHN  
ATOM   1579  CG  PHE A 103       1.328 -10.319 -13.592  0.00  0.00      ACHN  
ATOM   1580  CD1 PHE A 103       1.246 -11.577 -12.932  0.00  0.00      ACHN  
ATOM   1581  HD1 PHE A 103       1.179 -11.663 -11.857  0.00  0.00      ACHN  
ATOM   1582  CE1 PHE A 103       1.256 -12.784 -13.642  0.00  0.00      ACHN  
ATOM   1583  HE1 PHE A 103       1.068 -13.741 -13.180  0.00  0.00      ACHN  
ATOM   1584  CZ  PHE A 103       1.459 -12.795 -15.017  0.00  0.00      ACHN  
ATOM   1585  HZ  PHE A 103       1.553 -13.753 -15.506  0.00  0.00      ACHN  
ATOM   1586  CD2 PHE A 103       1.574 -10.356 -15.031  0.00  0.00      ACHN  
ATOM   1587  HD2 PHE A 103       1.651  -9.407 -15.542  0.00  0.00      ACHN  
ATOM   1588  CE2 PHE A 103       1.684 -11.568 -15.716  0.00  0.00      ACHN  
ATOM   1589  HE2 PHE A 103       1.867 -11.572 -16.780  0.00  0.00      ACHN  
ATOM   1590  C   PHE A 103       0.205  -7.153 -11.558  0.00  0.00      ACHN  
ATOM   1591  O   PHE A 103      -0.166  -7.258 -10.408  0.00  0.00      ACHN  
ATOM   1592  N   ARG A 104       0.727  -6.043 -12.080  0.00  0.00      ACHN  
ATOM   1593  HN  ARG A 104       1.093  -6.022 -13.007  0.00  0.00      ACHN  
ATOM   1594  CA  ARG A 104       0.521  -4.768 -11.293  0.00  0.00      ACHN  
ATOM   1595  HA  ARG A 104       1.114  -4.883 -10.398  0.00  0.00      ACHN  
ATOM   1596  CB  ARG A 104       0.859  -3.556 -12.186  0.00  0.00      ACHN  
ATOM   1597  HB1 ARG A 104       1.952  -3.593 -12.378  0.00  0.00      ACHN  
ATOM   1598  HB2 ARG A 104       0.413  -3.623 -13.202  0.00  0.00      ACHN  
ATOM   1599  CG  ARG A 104       0.693  -2.205 -11.493  0.00  0.00      ACHN  
ATOM   1600  HG1 ARG A 104       0.275  -2.314 -10.469  0.00  0.00      ACHN  
ATOM   1601  HG2 ARG A 104       1.726  -1.844 -11.300  0.00  0.00      ACHN  
ATOM   1602  CD  ARG A 104      -0.109  -1.227 -12.309  0.00  0.00      ACHN  
ATOM   1603  HD1 ARG A 104      -1.030  -1.710 -12.699  0.00  0.00      ACHN  
ATOM   1604  HD2 ARG A 104      -0.481  -0.345 -11.745  0.00  0.00      ACHN  
ATOM   1605  NE  ARG A 104       0.861  -0.974 -13.464  0.00  0.00      ACHN  
ATOM   1606  HE  ARG A 104       1.822  -1.241 -13.382  0.00  0.00      ACHN  
ATOM   1607  CZ  ARG A 104       0.487  -0.618 -14.716  0.00  0.00      ACHN  
ATOM   1608  NH1 ARG A 104      -0.763  -0.707 -15.093  0.00  0.00      ACHN  
ATOM   1609 HH11 ARG A 104      -1.033  -0.280 -15.956  0.00  0.00      ACHN  
ATOM   1610 HH12 ARG A 104      -1.427  -0.797 -14.351  0.00  0.00      ACHN  
ATOM   1611  NH2 ARG A 104       1.335  -0.682 -15.734  0.00  0.00      ACHN  
ATOM   1612 HH21 ARG A 104       0.987  -0.754 -16.669  0.00  0.00      ACHN  
ATOM   1613 HH22 ARG A 104       2.254  -1.013 -15.521  0.00  0.00      ACHN  
ATOM   1614  C   ARG A 104      -0.762  -4.523 -10.574  0.00  0.00      ACHN  
ATOM   1615  O   ARG A 104      -0.871  -4.383  -9.343  0.00  0.00      ACHN  
ATOM   1616  N   TRP A 105      -1.926  -4.498 -11.261  0.00  0.00      ACHN  
ATOM   1617  HN  TRP A 105      -1.893  -4.677 -12.242  0.00  0.00      ACHN  
ATOM   1618  CA  TRP A 105      -3.230  -4.299 -10.667  0.00  0.00      ACHN  
ATOM   1619  HA  TRP A 105      -3.130  -3.438 -10.023  0.00  0.00      ACHN  
ATOM   1620  CB  TRP A 105      -4.267  -3.979 -11.748  0.00  0.00      ACHN  
ATOM   1621  HB1 TRP A 105      -4.274  -4.832 -12.459  0.00  0.00      ACHN  
ATOM   1622  HB2 TRP A 105      -5.232  -3.866 -11.209  0.00  0.00      ACHN  
ATOM   1623  CG  TRP A 105      -4.080  -2.707 -12.658  0.00  0.00      ACHN  
ATOM   1624  CD1 TRP A 105      -3.990  -2.732 -14.015  0.00  0.00      ACHN  
ATOM   1625  HD1 TRP A 105      -4.072  -3.658 -14.565  0.00  0.00      ACHN  
ATOM   1626  NE1 TRP A 105      -3.874  -1.443 -14.516  0.00  0.00      ACHN  
ATOM   1627  HE1 TRP A 105      -3.839  -1.183 -15.456  0.00  0.00      ACHN  
ATOM   1628  CE2 TRP A 105      -3.652  -0.576 -13.427  0.00  0.00      ACHN  
ATOM   1629  CD2 TRP A 105      -3.848  -1.353 -12.213  0.00  0.00      ACHN  
ATOM   1630  CE3 TRP A 105      -3.547  -0.728 -10.987  0.00  0.00      ACHN  
ATOM   1631  HE3 TRP A 105      -3.505  -1.253 -10.044  0.00  0.00      ACHN  
ATOM   1632  CZ3 TRP A 105      -3.222   0.602 -11.033  0.00  0.00      ACHN  
ATOM   1633  HZ3 TRP A 105      -3.161   1.094 -10.073  0.00  0.00      ACHN  
ATOM   1634  CZ2 TRP A 105      -3.289   0.789 -13.395  0.00  0.00      ACHN  
ATOM   1635  HZ2 TRP A 105      -3.291   1.408 -14.280  0.00  0.00      ACHN  
ATOM   1636  CH2 TRP A 105      -3.016   1.334 -12.203  0.00  0.00      ACHN  
ATOM   1637  HH2 TRP A 105      -2.818   2.386 -12.065  0.00  0.00      ACHN  
ATOM   1638  C   TRP A 105      -3.680  -5.371  -9.698  0.00  0.00      ACHN  
ATOM   1639  O   TRP A 105      -4.208  -4.983  -8.648  0.00  0.00      ACHN  
ATOM   1640  N   VAL A 106      -3.468  -6.641 -10.069  0.00  0.00      ACHN  
ATOM   1641  HN  VAL A 106      -3.084  -6.917 -10.946  0.00  0.00      ACHN  
ATOM   1642  CA  VAL A 106      -3.636  -7.785  -9.166  0.00  0.00      ACHN  
ATOM   1643  HA  VAL A 106      -4.661  -7.871  -8.838  0.00  0.00      ACHN  
ATOM   1644  CB  VAL A 106      -3.405  -9.171  -9.762  0.00  0.00      ACHN  
ATOM   1645  HB  VAL A 106      -2.350  -9.215 -10.107  0.00  0.00      ACHN  
ATOM   1646  CG1 VAL A 106      -3.711 -10.288  -8.743  0.00  0.00      ACHN  
ATOM   1647 HG11 VAL A 106      -3.369 -11.272  -9.130  0.00  0.00      ACHN  
ATOM   1648 HG12 VAL A 106      -3.213 -10.118  -7.764  0.00  0.00      ACHN  
ATOM   1649 HG13 VAL A 106      -4.804 -10.381  -8.571  0.00  0.00      ACHN  
ATOM   1650  CG2 VAL A 106      -4.361  -9.289 -11.004  0.00  0.00      ACHN  
ATOM   1651 HG21 VAL A 106      -4.183 -10.285 -11.463  0.00  0.00      ACHN  
ATOM   1652 HG22 VAL A 106      -5.427  -9.267 -10.694  0.00  0.00      ACHN  
ATOM   1653 HG23 VAL A 106      -4.086  -8.574 -11.809  0.00  0.00      ACHN  
ATOM   1654  C   VAL A 106      -2.673  -7.606  -7.939  0.00  0.00      ACHN  
ATOM   1655  O   VAL A 106      -3.088  -7.648  -6.774  0.00  0.00      ACHN  
ATOM   1656  N   GLU A 107      -1.382  -7.250  -8.069  0.00  0.00      ACHN  
ATOM   1657  HN  GLU A 107      -0.996  -7.094  -8.975  0.00  0.00      ACHN  
ATOM   1658  CA  GLU A 107      -0.492  -7.075  -6.896  0.00  0.00      ACHN  
ATOM   1659  HA  GLU A 107      -0.532  -7.961  -6.280  0.00  0.00      ACHN  
ATOM   1660  CB  GLU A 107       0.964  -6.766  -7.327  0.00  0.00      ACHN  
ATOM   1661  HB1 GLU A 107       1.365  -7.563  -7.989  0.00  0.00      ACHN  
ATOM   1662  HB2 GLU A 107       0.919  -5.833  -7.928  0.00  0.00      ACHN  
ATOM   1663  CG  GLU A 107       2.024  -6.462  -6.223  0.00  0.00      ACHN  
ATOM   1664  HG1 GLU A 107       1.506  -5.772  -5.523  0.00  0.00      ACHN  
ATOM   1665  HG2 GLU A 107       2.233  -7.444  -5.748  0.00  0.00      ACHN  
ATOM   1666  CD  GLU A 107       3.309  -5.808  -6.737  0.00  0.00      ACHN  
ATOM   1667  OE1 GLU A 107       3.985  -5.095  -5.909  0.00  0.00      ACHN  
ATOM   1668  OE2 GLU A 107       3.653  -5.986  -7.932  0.00  0.00      ACHN  
ATOM   1669  C   GLU A 107      -0.850  -5.929  -5.968  0.00  0.00      ACHN  
ATOM   1670  O   GLU A 107      -0.916  -6.050  -4.752  0.00  0.00      ACHN  
ATOM   1671  N   TYR A 108      -1.170  -4.687  -6.506  0.00  0.00      ACHN  
ATOM   1672  HN  TYR A 108      -1.015  -4.629  -7.489  0.00  0.00      ACHN  
ATOM   1673  CA  TYR A 108      -1.584  -3.464  -5.831  0.00  0.00      ACHN  
ATOM   1674  HA  TYR A 108      -0.773  -3.402  -5.121  0.00  0.00      ACHN  
ATOM   1675  CB  TYR A 108      -1.608  -2.229  -6.819  0.00  0.00      ACHN  
ATOM   1676  HB1 TYR A 108      -2.208  -2.352  -7.745  0.00  0.00      ACHN  
ATOM   1677  HB2 TYR A 108      -2.097  -1.465  -6.178  0.00  0.00      ACHN  
ATOM   1678  CG  TYR A 108      -0.340  -1.510  -7.273  0.00  0.00      ACHN  
ATOM   1679  CD1 TYR A 108       0.845  -2.247  -7.547  0.00  0.00      ACHN  
ATOM   1680  HD1 TYR A 108       0.871  -3.298  -7.301  0.00  0.00      ACHN  
ATOM   1681  CE1 TYR A 108       1.949  -1.521  -8.022  0.00  0.00      ACHN  
ATOM   1682  HE1 TYR A 108       2.863  -2.058  -8.229  0.00  0.00      ACHN  
ATOM   1683  CZ  TYR A 108       1.775  -0.194  -8.408  0.00  0.00      ACHN  
ATOM   1684  OH  TYR A 108       2.708   0.442  -9.229  0.00  0.00      ACHN  
ATOM   1685  HH  TYR A 108       3.314  -0.200  -9.606  0.00  0.00      ACHN  
ATOM   1686  CD2 TYR A 108      -0.469  -0.146  -7.580  0.00  0.00      ACHN  
ATOM   1687  HD2 TYR A 108      -1.432   0.332  -7.472  0.00  0.00      ACHN  
ATOM   1688  CE2 TYR A 108       0.559   0.525  -8.249  0.00  0.00      ACHN  
ATOM   1689  HE2 TYR A 108       0.479   1.551  -8.574  0.00  0.00      ACHN  
ATOM   1690  C   TYR A 108      -2.844  -3.713  -5.114  0.00  0.00      ACHN  
ATOM   1691  O   TYR A 108      -3.007  -3.264  -3.992  0.00  0.00      ACHN  
ATOM   1692  N   SER A 109      -3.722  -4.599  -5.671  0.00  0.00      ACHN  
ATOM   1693  HN  SER A 109      -3.528  -4.966  -6.578  0.00  0.00      ACHN  
ATOM   1694  CA  SER A 109      -5.003  -4.916  -4.993  0.00  0.00      ACHN  
ATOM   1695  HA  SER A 109      -5.560  -3.998  -4.880  0.00  0.00      ACHN  
ATOM   1696  CB  SER A 109      -6.004  -5.793  -5.888  0.00  0.00      ACHN  
ATOM   1697  HB1 SER A 109      -7.003  -5.735  -5.407  0.00  0.00      ACHN  
ATOM   1698  HB2 SER A 109      -6.107  -5.324  -6.890  0.00  0.00      ACHN  
ATOM   1699  OG  SER A 109      -5.807  -7.147  -5.919  0.00  0.00      ACHN  
ATOM   1700  HG1 SER A 109      -4.891  -7.272  -6.179  0.00  0.00      ACHN  
ATOM   1701  C   SER A 109      -4.843  -5.597  -3.621  0.00  0.00      ACHN  
ATOM   1702  O   SER A 109      -5.564  -5.325  -2.685  0.00  0.00      ACHN  
ATOM   1703  N   LEU A 110      -3.789  -6.390  -3.475  0.00  0.00      ACHN  
ATOM   1704  HN  LEU A 110      -3.073  -6.445  -4.167  0.00  0.00      ACHN  
ATOM   1705  CA  LEU A 110      -3.458  -6.965  -2.243  0.00  0.00      ACHN  
ATOM   1706  HA  LEU A 110      -4.348  -7.016  -1.634  0.00  0.00      ACHN  
ATOM   1707  CB  LEU A 110      -2.800  -8.380  -2.462  0.00  0.00      ACHN  
ATOM   1708  HB1 LEU A 110      -1.775  -8.265  -2.875  0.00  0.00      ACHN  
ATOM   1709  HB2 LEU A 110      -2.740  -8.871  -1.467  0.00  0.00      ACHN  
ATOM   1710  CG  LEU A 110      -3.636  -9.284  -3.382  0.00  0.00      ACHN  
ATOM   1711  HG  LEU A 110      -3.586  -8.614  -4.267  0.00  0.00      ACHN  
ATOM   1712  CD1 LEU A 110      -2.931 -10.650  -3.668  0.00  0.00      ACHN  
ATOM   1713 HD11 LEU A 110      -1.828 -10.554  -3.759  0.00  0.00      ACHN  
ATOM   1714 HD12 LEU A 110      -3.177 -11.370  -2.858  0.00  0.00      ACHN  
ATOM   1715 HD13 LEU A 110      -3.414 -11.004  -4.603  0.00  0.00      ACHN  
ATOM   1716  CD2 LEU A 110      -5.160  -9.504  -3.017  0.00  0.00      ACHN  
ATOM   1717 HD21 LEU A 110      -5.731  -8.554  -3.090  0.00  0.00      ACHN  
ATOM   1718 HD22 LEU A 110      -5.508 -10.296  -3.715  0.00  0.00      ACHN  
ATOM   1719 HD23 LEU A 110      -5.123  -9.877  -1.972  0.00  0.00      ACHN  
ATOM   1720  C   LEU A 110      -2.532  -6.166  -1.360  0.00  0.00      ACHN  
ATOM   1721  O   LEU A 110      -2.756  -5.998  -0.176  0.00  0.00      ACHN  
ATOM   1722  N   SER A 111      -1.420  -5.631  -1.939  0.00  0.00      ACHN  
ATOM   1723  HN  SER A 111      -1.370  -5.708  -2.932  0.00  0.00      ACHN  
ATOM   1724  CA  SER A 111      -0.280  -4.925  -1.306  0.00  0.00      ACHN  
ATOM   1725  HA  SER A 111      -0.141  -5.497  -0.401  0.00  0.00      ACHN  
ATOM   1726  CB  SER A 111       0.970  -4.877  -2.191  0.00  0.00      ACHN  
ATOM   1727  HB1 SER A 111       1.709  -4.340  -1.558  0.00  0.00      ACHN  
ATOM   1728  HB2 SER A 111       1.342  -5.893  -2.442  0.00  0.00      ACHN  
ATOM   1729  OG  SER A 111       0.725  -3.925  -3.234  0.00  0.00      ACHN  
ATOM   1730  HG1 SER A 111       1.520  -3.807  -3.760  0.00  0.00      ACHN  
ATOM   1731  C   SER A 111      -0.581  -3.547  -0.752  0.00  0.00      ACHN  
ATOM   1732  O   SER A 111      -0.180  -3.229   0.387  0.00  0.00      ACHN  
ATOM   1733  N   SER A 112      -1.274  -2.674  -1.526  0.00  0.00      ACHN  
ATOM   1734  HN  SER A 112      -1.350  -2.958  -2.479  0.00  0.00      ACHN  
ATOM   1735  CA  SER A 112      -1.648  -1.388  -1.091  0.00  0.00      ACHN  
ATOM   1736  HA  SER A 112      -0.799  -0.871  -0.669  0.00  0.00      ACHN  
ATOM   1737  CB  SER A 112      -1.993  -0.479  -2.318  0.00  0.00      ACHN  
ATOM   1738  HB1 SER A 112      -1.804   0.510  -1.849  0.00  0.00      ACHN  
ATOM   1739  HB2 SER A 112      -1.246  -0.496  -3.140  0.00  0.00      ACHN  
ATOM   1740  OG  SER A 112      -3.308  -0.792  -2.813  0.00  0.00      ACHN  
ATOM   1741  HG1 SER A 112      -3.420  -1.635  -3.257  0.00  0.00      ACHN  
ATOM   1742  C   SER A 112      -2.769  -1.475  -0.045  0.00  0.00      ACHN  
ATOM   1743  O   SER A 112      -2.977  -0.593   0.773  0.00  0.00      ACHN  
ATOM   1744  N   SER A 113      -3.507  -2.627  -0.008  0.00  0.00      ACHN  
ATOM   1745  HN  SER A 113      -3.277  -3.436  -0.544  0.00  0.00      ACHN  
ATOM   1746  CA  SER A 113      -4.614  -2.924   0.854  0.00  0.00      ACHN  
ATOM   1747  HA  SER A 113      -5.162  -2.057   1.192  0.00  0.00      ACHN  
ATOM   1748  CB  SER A 113      -5.553  -3.967   0.217  0.00  0.00      ACHN  
ATOM   1749  HB1 SER A 113      -4.999  -4.884  -0.077  0.00  0.00      ACHN  
ATOM   1750  HB2 SER A 113      -6.267  -4.272   1.011  0.00  0.00      ACHN  
ATOM   1751  OG  SER A 113      -6.298  -3.439  -0.877  0.00  0.00      ACHN  
ATOM   1752  HG1 SER A 113      -5.991  -3.966  -1.619  0.00  0.00      ACHN  
ATOM   1753  C   SER A 113      -4.249  -3.501   2.218  0.00  0.00      ACHN  
ATOM   1754  O   SER A 113      -4.901  -3.163   3.222  0.00  0.00      ACHN  
ATOM   1755  N   VAL A 114      -3.119  -4.173   2.337  0.00  0.00      ACHN  
ATOM   1756  HN  VAL A 114      -2.711  -4.636   1.554  0.00  0.00      ACHN  
ATOM   1757  CA  VAL A 114      -2.479  -4.404   3.636  0.00  0.00      ACHN  
ATOM   1758  HA  VAL A 114      -3.246  -4.522   4.387  0.00  0.00      ACHN  
ATOM   1759  CB  VAL A 114      -1.427  -5.552   3.653  0.00  0.00      ACHN  
ATOM   1760  HB  VAL A 114      -0.486  -5.411   3.080  0.00  0.00      ACHN  
ATOM   1761  CG1 VAL A 114      -1.135  -5.755   5.166  0.00  0.00      ACHN  
ATOM   1762 HG11 VAL A 114      -0.588  -5.004   5.775  0.00  0.00      ACHN  
ATOM   1763 HG12 VAL A 114      -2.116  -6.066   5.583  0.00  0.00      ACHN  
ATOM   1764 HG13 VAL A 114      -0.515  -6.670   5.285  0.00  0.00      ACHN  
ATOM   1765  CG2 VAL A 114      -2.193  -6.859   3.216  0.00  0.00      ACHN  
ATOM   1766 HG21 VAL A 114      -3.040  -7.124   3.884  0.00  0.00      ACHN  
ATOM   1767 HG22 VAL A 114      -2.629  -6.670   2.212  0.00  0.00      ACHN  
ATOM   1768 HG23 VAL A 114      -1.453  -7.686   3.156  0.00  0.00      ACHN  
ATOM   1769  C   VAL A 114      -1.811  -3.073   4.047  0.00  0.00      ACHN  
ATOM   1770  O   VAL A 114      -1.913  -2.748   5.205  0.00  0.00      ACHN  
ATOM   1771  N   MET A 115      -1.115  -2.320   3.182  0.00  0.00      ACHN  
ATOM   1772  HN  MET A 115      -0.995  -2.598   2.232  0.00  0.00      ACHN  
ATOM   1773  CA  MET A 115      -0.430  -1.057   3.601  0.00  0.00      ACHN  
ATOM   1774  HA  MET A 115       0.230  -1.202   4.443  0.00  0.00      ACHN  
ATOM   1775  CB  MET A 115       0.421  -0.354   2.479  0.00  0.00      ACHN  
ATOM   1776  HB1 MET A 115      -0.173  -0.184   1.556  0.00  0.00      ACHN  
ATOM   1777  HB2 MET A 115       0.756   0.636   2.855  0.00  0.00      ACHN  
ATOM   1778  CG  MET A 115       1.663  -1.230   2.155  0.00  0.00      ACHN  
ATOM   1779  HG1 MET A 115       2.334  -1.254   3.040  0.00  0.00      ACHN  
ATOM   1780  HG2 MET A 115       1.285  -2.271   2.067  0.00  0.00      ACHN  
ATOM   1781  SD  MET A 115       2.371  -0.807   0.567  0.00  0.00      ACHN  
ATOM   1782  CE  MET A 115       3.407   0.599   0.983  0.00  0.00      ACHN  
ATOM   1783  HE1 MET A 115       2.888   1.532   1.292  0.00  0.00      ACHN  
ATOM   1784  HE2 MET A 115       4.037   0.387   1.873  0.00  0.00      ACHN  
ATOM   1785  HE3 MET A 115       4.220   0.838   0.265  0.00  0.00      ACHN  
ATOM   1786  C   MET A 115      -1.392  -0.007   4.174  0.00  0.00      ACHN  
ATOM   1787  O   MET A 115      -1.042   0.645   5.179  0.00  0.00      ACHN  
ATOM   1788  N   ILE A 116      -2.629   0.151   3.590  0.00  0.00      ACHN  
ATOM   1789  HN  ILE A 116      -2.916  -0.320   2.760  0.00  0.00      ACHN  
ATOM   1790  CA  ILE A 116      -3.580   1.069   4.198  0.00  0.00      ACHN  
ATOM   1791  HA  ILE A 116      -2.984   1.961   4.322  0.00  0.00      ACHN  
ATOM   1792  CB  ILE A 116      -4.662   1.483   3.262  0.00  0.00      ACHN  
ATOM   1793  HB  ILE A 116      -4.185   1.642   2.272  0.00  0.00      ACHN  
ATOM   1794  CG2 ILE A 116      -5.684   0.352   2.974  0.00  0.00      ACHN  
ATOM   1795 HG21 ILE A 116      -6.208   0.691   2.054  0.00  0.00      ACHN  
ATOM   1796 HG22 ILE A 116      -5.155  -0.582   2.685  0.00  0.00      ACHN  
ATOM   1797 HG23 ILE A 116      -6.366   0.122   3.820  0.00  0.00      ACHN  
ATOM   1798  CG1 ILE A 116      -5.317   2.792   3.733  0.00  0.00      ACHN  
ATOM   1799 HG11 ILE A 116      -5.882   2.559   4.661  0.00  0.00      ACHN  
ATOM   1800 HG12 ILE A 116      -4.493   3.423   4.130  0.00  0.00      ACHN  
ATOM   1801  CD1 ILE A 116      -6.152   3.638   2.781  0.00  0.00      ACHN  
ATOM   1802  HD1 ILE A 116      -7.114   3.176   2.472  0.00  0.00      ACHN  
ATOM   1803  HD2 ILE A 116      -6.362   4.595   3.303  0.00  0.00      ACHN  
ATOM   1804  HD3 ILE A 116      -5.530   3.913   1.902  0.00  0.00      ACHN  
ATOM   1805  C   ILE A 116      -4.112   0.699   5.583  0.00  0.00      ACHN  
ATOM   1806  O   ILE A 116      -4.253   1.564   6.425  0.00  0.00      ACHN  
ATOM   1807  N   VAL A 117      -4.389  -0.582   5.894  0.00  0.00      ACHN  
ATOM   1808  HN  VAL A 117      -4.243  -1.323   5.244  0.00  0.00      ACHN  
ATOM   1809  CA  VAL A 117      -4.703  -1.104   7.232  0.00  0.00      ACHN  
ATOM   1810  HA  VAL A 117      -5.613  -0.680   7.631  0.00  0.00      ACHN  
ATOM   1811  CB  VAL A 117      -4.912  -2.588   7.143  0.00  0.00      ACHN  
ATOM   1812  HB  VAL A 117      -4.133  -2.998   6.464  0.00  0.00      ACHN  
ATOM   1813  CG1 VAL A 117      -4.926  -3.301   8.454  0.00  0.00      ACHN  
ATOM   1814 HG11 VAL A 117      -5.503  -2.744   9.223  0.00  0.00      ACHN  
ATOM   1815 HG12 VAL A 117      -5.439  -4.279   8.338  0.00  0.00      ACHN  
ATOM   1816 HG13 VAL A 117      -3.913  -3.514   8.858  0.00  0.00      ACHN  
ATOM   1817  CG2 VAL A 117      -6.268  -2.797   6.353  0.00  0.00      ACHN  
ATOM   1818 HG21 VAL A 117      -6.391  -2.174   5.442  0.00  0.00      ACHN  
ATOM   1819 HG22 VAL A 117      -6.487  -3.854   6.091  0.00  0.00      ACHN  
ATOM   1820 HG23 VAL A 117      -7.090  -2.474   7.026  0.00  0.00      ACHN  
ATOM   1821  C   VAL A 117      -3.591  -0.860   8.206  0.00  0.00      ACHN  
ATOM   1822  O   VAL A 117      -3.859  -0.490   9.398  0.00  0.00      ACHN  
ATOM   1823  N   LEU A 118      -2.344  -1.103   7.797  0.00  0.00      ACHN  
ATOM   1824  HN  LEU A 118      -2.160  -1.563   6.932  0.00  0.00      ACHN  
ATOM   1825  CA  LEU A 118      -1.289  -0.776   8.706  0.00  0.00      ACHN  
ATOM   1826  HA  LEU A 118      -1.486  -1.092   9.720  0.00  0.00      ACHN  
ATOM   1827  CB  LEU A 118      -0.046  -1.453   8.042  0.00  0.00      ACHN  
ATOM   1828  HB1 LEU A 118      -0.056  -1.347   6.936  0.00  0.00      ACHN  
ATOM   1829  HB2 LEU A 118       0.937  -1.104   8.426  0.00  0.00      ACHN  
ATOM   1830  CG  LEU A 118      -0.002  -2.954   8.370  0.00  0.00      ACHN  
ATOM   1831  HG  LEU A 118      -0.984  -3.357   8.042  0.00  0.00      ACHN  
ATOM   1832  CD1 LEU A 118       1.143  -3.592   7.539  0.00  0.00      ACHN  
ATOM   1833 HD11 LEU A 118       1.160  -4.692   7.699  0.00  0.00      ACHN  
ATOM   1834 HD12 LEU A 118       0.962  -3.284   6.488  0.00  0.00      ACHN  
ATOM   1835 HD13 LEU A 118       2.119  -3.092   7.715  0.00  0.00      ACHN  
ATOM   1836  CD2 LEU A 118       0.196  -3.204   9.929  0.00  0.00      ACHN  
ATOM   1837 HD21 LEU A 118       0.543  -4.234  10.161  0.00  0.00      ACHN  
ATOM   1838 HD22 LEU A 118       0.908  -2.457  10.338  0.00  0.00      ACHN  
ATOM   1839 HD23 LEU A 118      -0.817  -3.091  10.372  0.00  0.00      ACHN  
ATOM   1840  C   LEU A 118      -1.063   0.783   8.993  0.00  0.00      ACHN  
ATOM   1841  O   LEU A 118      -0.924   1.159  10.202  0.00  0.00      ACHN  
ATOM   1842  N   ILE A 119      -1.097   1.651   7.980  0.00  0.00      ACHN  
ATOM   1843  HN  ILE A 119      -1.204   1.270   7.065  0.00  0.00      ACHN  
ATOM   1844  CA  ILE A 119      -1.077   3.113   8.176  0.00  0.00      ACHN  
ATOM   1845  HA  ILE A 119      -0.188   3.459   8.681  0.00  0.00      ACHN  
ATOM   1846  CB  ILE A 119      -1.264   3.975   6.890  0.00  0.00      ACHN  
ATOM   1847  HB  ILE A 119      -2.228   3.600   6.484  0.00  0.00      ACHN  
ATOM   1848  CG2 ILE A 119      -1.531   5.500   7.174  0.00  0.00      ACHN  
ATOM   1849 HG21 ILE A 119      -0.562   6.028   7.305  0.00  0.00      ACHN  
ATOM   1850 HG22 ILE A 119      -2.179   6.036   6.448  0.00  0.00      ACHN  
ATOM   1851 HG23 ILE A 119      -2.147   5.688   8.079  0.00  0.00      ACHN  
ATOM   1852  CG1 ILE A 119      -0.123   3.893   5.842  0.00  0.00      ACHN  
ATOM   1853 HG11 ILE A 119       0.715   4.544   6.172  0.00  0.00      ACHN  
ATOM   1854 HG12 ILE A 119       0.220   2.838   5.769  0.00  0.00      ACHN  
ATOM   1855  CD1 ILE A 119      -0.639   4.288   4.476  0.00  0.00      ACHN  
ATOM   1856  HD1 ILE A 119      -1.587   3.733   4.313  0.00  0.00      ACHN  
ATOM   1857  HD2 ILE A 119      -0.869   5.375   4.444  0.00  0.00      ACHN  
ATOM   1858  HD3 ILE A 119       0.076   4.080   3.652  0.00  0.00      ACHN  
ATOM   1859  C   ILE A 119      -2.203   3.475   9.125  0.00  0.00      ACHN  
ATOM   1860  O   ILE A 119      -2.093   4.293  10.035  0.00  0.00      ACHN  
ATOM   1861  N   ALA A 120      -3.387   2.859   8.964  0.00  0.00      ACHN  
ATOM   1862  HN  ALA A 120      -3.374   2.136   8.278  0.00  0.00      ACHN  
ATOM   1863  CA  ALA A 120      -4.561   3.065   9.772  0.00  0.00      ACHN  
ATOM   1864  HA  ALA A 120      -4.631   4.142   9.744  0.00  0.00      ACHN  
ATOM   1865  CB  ALA A 120      -5.809   2.295   9.217  0.00  0.00      ACHN  
ATOM   1866  HB1 ALA A 120      -5.975   2.513   8.140  0.00  0.00      ACHN  
ATOM   1867  HB2 ALA A 120      -5.645   1.213   9.411  0.00  0.00      ACHN  
ATOM   1868  HB3 ALA A 120      -6.684   2.671   9.789  0.00  0.00      ACHN  
ATOM   1869  C   ALA A 120      -4.349   2.670  11.242  0.00  0.00      ACHN  
ATOM   1870  O   ALA A 120      -4.650   3.486  12.109  0.00  0.00      ACHN  
ATOM   1871  N   GLN A 121      -3.888   1.465  11.599  0.00  0.00      ACHN  
ATOM   1872  HN  GLN A 121      -3.769   0.791  10.874  0.00  0.00      ACHN  
ATOM   1873  CA  GLN A 121      -3.516   1.108  12.967  0.00  0.00      ACHN  
ATOM   1874  HA  GLN A 121      -4.427   1.266  13.526  0.00  0.00      ACHN  
ATOM   1875  CB  GLN A 121      -3.015  -0.368  12.997  0.00  0.00      ACHN  
ATOM   1876  HB1 GLN A 121      -2.190  -0.431  12.255  0.00  0.00      ACHN  
ATOM   1877  HB2 GLN A 121      -2.532  -0.595  13.971  0.00  0.00      ACHN  
ATOM   1878  CG  GLN A 121      -4.126  -1.352  12.597  0.00  0.00      ACHN  
ATOM   1879  HG1 GLN A 121      -5.115  -0.988  12.949  0.00  0.00      ACHN  
ATOM   1880  HG2 GLN A 121      -4.263  -1.085  11.527  0.00  0.00      ACHN  
ATOM   1881  CD  GLN A 121      -3.835  -2.826  12.860  0.00  0.00      ACHN  
ATOM   1882  OE1 GLN A 121      -2.967  -3.368  12.175  0.00  0.00      ACHN  
ATOM   1883  NE2 GLN A 121      -4.456  -3.495  13.829  0.00  0.00      ACHN  
ATOM   1884 HE21 GLN A 121      -3.935  -4.306  14.095  0.00  0.00      ACHN  
ATOM   1885 HE22 GLN A 121      -5.293  -3.181  14.278  0.00  0.00      ACHN  
ATOM   1886  C   GLN A 121      -2.432   1.935  13.536  0.00  0.00      ACHN  
ATOM   1887  O   GLN A 121      -2.559   2.253  14.720  0.00  0.00      ACHN  
ATOM   1888  N   ILE A 122      -1.381   2.238  12.781  0.00  0.00      ACHN  
ATOM   1889  HN  ILE A 122      -1.354   1.748  11.914  0.00  0.00      ACHN  
ATOM   1890  CA  ILE A 122      -0.301   3.162  13.197  0.00  0.00      ACHN  
ATOM   1891  HA  ILE A 122       0.034   2.723  14.126  0.00  0.00      ACHN  
ATOM   1892  CB  ILE A 122       0.840   3.117  12.198  0.00  0.00      ACHN  
ATOM   1893  HB  ILE A 122       0.344   3.062  11.206  0.00  0.00      ACHN  
ATOM   1894  CG2 ILE A 122       1.715   4.364  12.144  0.00  0.00      ACHN  
ATOM   1895 HG21 ILE A 122       2.578   4.294  11.448  0.00  0.00      ACHN  
ATOM   1896 HG22 ILE A 122       1.118   5.218  11.758  0.00  0.00      ACHN  
ATOM   1897 HG23 ILE A 122       2.169   4.519  13.147  0.00  0.00      ACHN  
ATOM   1898  CG1 ILE A 122       1.663   1.767  12.440  0.00  0.00      ACHN  
ATOM   1899 HG11 ILE A 122       1.084   0.874  12.122  0.00  0.00      ACHN  
ATOM   1900 HG12 ILE A 122       2.363   1.776  11.577  0.00  0.00      ACHN  
ATOM   1901  CD1 ILE A 122       2.375   1.557  13.785  0.00  0.00      ACHN  
ATOM   1902  HD1 ILE A 122       2.861   0.560  13.835  0.00  0.00      ACHN  
ATOM   1903  HD2 ILE A 122       3.121   2.369  13.926  0.00  0.00      ACHN  
ATOM   1904  HD3 ILE A 122       1.717   1.583  14.680  0.00  0.00      ACHN  
ATOM   1905  C   ILE A 122      -0.858   4.534  13.497  0.00  0.00      ACHN  
ATOM   1906  O   ILE A 122      -0.431   5.110  14.506  0.00  0.00      ACHN  
ATOM   1907  N   CYS A 123      -1.904   4.941  12.809  0.00  0.00      ACHN  
ATOM   1908  HN  CYS A 123      -2.354   4.392  12.109  0.00  0.00      ACHN  
ATOM   1909  CA  CYS A 123      -2.629   6.180  13.155  0.00  0.00      ACHN  
ATOM   1910  HA  CYS A 123      -1.888   6.856  13.555  0.00  0.00      ACHN  
ATOM   1911  CB  CYS A 123      -3.383   6.780  11.980  0.00  0.00      ACHN  
ATOM   1912  HB1 CYS A 123      -3.958   5.988  11.455  0.00  0.00      ACHN  
ATOM   1913  HB2 CYS A 123      -4.075   7.599  12.271  0.00  0.00      ACHN  
ATOM   1914  SG  CYS A 123      -2.131   7.328  10.680  0.00  0.00      ACHN  
ATOM   1915  HG1 CYS A 123      -1.934   6.093  10.241  0.00  0.00      ACHN  
ATOM   1916  C   CYS A 123      -3.720   5.930  14.255  0.00  0.00      ACHN  
ATOM   1917  O   CYS A 123      -4.362   6.901  14.623  0.00  0.00      ACHN  
ATOM   1918  N   GLY A 124      -3.842   4.765  14.861  0.00  0.00      ACHN  
ATOM   1919  HN  GLY A 124      -3.247   4.013  14.588  0.00  0.00      ACHN  
ATOM   1920  CA  GLY A 124      -4.627   4.586  16.088  0.00  0.00      ACHN  
ATOM   1921  HA1 GLY A 124      -4.711   5.539  16.590  0.00  0.00      ACHN  
ATOM   1922  HA2 GLY A 124      -4.264   3.756  16.675  0.00  0.00      ACHN  
ATOM   1923  C   GLY A 124      -6.022   4.067  15.923  0.00  0.00      ACHN  
ATOM   1924  O   GLY A 124      -6.862   4.123  16.821  0.00  0.00      ACHN  
ATOM   1925  N   ILE A 125      -6.388   3.502  14.737  0.00  0.00      ACHN  
ATOM   1926  HN  ILE A 125      -5.698   3.519  14.017  0.00  0.00      ACHN  
ATOM   1927  CA  ILE A 125      -7.641   2.874  14.445  0.00  0.00      ACHN  
ATOM   1928  HA  ILE A 125      -8.355   3.382  15.076  0.00  0.00      ACHN  
ATOM   1929  CB  ILE A 125      -8.027   2.988  12.959  0.00  0.00      ACHN  
ATOM   1930  HB  ILE A 125      -7.370   2.337  12.342  0.00  0.00      ACHN  
ATOM   1931  CG2 ILE A 125      -9.430   2.397  12.590  0.00  0.00      ACHN  
ATOM   1932 HG21 ILE A 125      -9.528   1.306  12.777  0.00  0.00      ACHN  
ATOM   1933 HG22 ILE A 125     -10.149   2.899  13.272  0.00  0.00      ACHN  
ATOM   1934 HG23 ILE A 125      -9.672   2.681  11.544  0.00  0.00      ACHN  
ATOM   1935  CG1 ILE A 125      -8.025   4.462  12.476  0.00  0.00      ACHN  
ATOM   1936 HG11 ILE A 125      -8.536   5.000  13.303  0.00  0.00      ACHN  
ATOM   1937 HG12 ILE A 125      -7.019   4.935  12.490  0.00  0.00      ACHN  
ATOM   1938  CD1 ILE A 125      -8.655   4.857  11.128  0.00  0.00      ACHN  
ATOM   1939  HD1 ILE A 125      -8.669   5.963  11.025  0.00  0.00      ACHN  
ATOM   1940  HD2 ILE A 125      -8.225   4.322  10.255  0.00  0.00      ACHN  
ATOM   1941  HD3 ILE A 125      -9.745   4.648  11.175  0.00  0.00      ACHN  
ATOM   1942  C   ILE A 125      -7.380   1.435  14.833  0.00  0.00      ACHN  
ATOM   1943  O   ILE A 125      -6.406   0.828  14.469  0.00  0.00      ACHN  
ATOM   1944  N   ALA A 126      -8.347   0.912  15.665  0.00  0.00      ACHN  
ATOM   1945  HN  ALA A 126      -8.994   1.555  16.067  0.00  0.00      ACHN  
ATOM   1946  CA  ALA A 126      -8.432  -0.523  16.053  0.00  0.00      ACHN  
ATOM   1947  HA  ALA A 126      -7.816  -1.133  15.409  0.00  0.00      ACHN  
ATOM   1948  CB  ALA A 126      -7.953  -0.659  17.544  0.00  0.00      ACHN  
ATOM   1949  HB1 ALA A 126      -6.877  -0.390  17.593  0.00  0.00      ACHN  
ATOM   1950  HB2 ALA A 126      -8.558   0.052  18.145  0.00  0.00      ACHN  
ATOM   1951  HB3 ALA A 126      -8.022  -1.673  17.993  0.00  0.00      ACHN  
ATOM   1952  C   ALA A 126      -9.828  -1.127  15.825  0.00  0.00      ACHN  
ATOM   1953  O   ALA A 126     -10.116  -2.283  16.095  0.00  0.00      ACHN  
ATOM   1954  N   ASP A 127     -10.714  -0.268  15.200  0.00  0.00      ACHN  
ATOM   1955  HN  ASP A 127     -10.443   0.548  14.695  0.00  0.00      ACHN  
ATOM   1956  CA  ASP A 127     -12.069  -0.727  14.989  0.00  0.00      ACHN  
ATOM   1957  HA  ASP A 127     -12.322  -1.411  15.785  0.00  0.00      ACHN  
ATOM   1958  CB  ASP A 127     -13.124   0.409  15.127  0.00  0.00      ACHN  
ATOM   1959  HB1 ASP A 127     -12.927   1.079  15.991  0.00  0.00      ACHN  
ATOM   1960  HB2 ASP A 127     -13.050   1.108  14.267  0.00  0.00      ACHN  
ATOM   1961  CG  ASP A 127     -14.527  -0.054  15.347  0.00  0.00      ACHN  
ATOM   1962  OD1 ASP A 127     -14.930  -0.295  16.523  0.00  0.00      ACHN  
ATOM   1963  OD2 ASP A 127     -15.242  -0.273  14.300  0.00  0.00      ACHN  
ATOM   1964  C   ASP A 127     -12.283  -1.504  13.660  0.00  0.00      ACHN  
ATOM   1965  O   ASP A 127     -11.827  -1.134  12.583  0.00  0.00      ACHN  
ATOM   1966  N   ILE A 128     -12.862  -2.777  13.833  0.00  0.00      ACHN  
ATOM   1967  HN  ILE A 128     -13.196  -3.075  14.724  0.00  0.00      ACHN  
ATOM   1968  CA  ILE A 128     -12.971  -3.660  12.772  0.00  0.00      ACHN  
ATOM   1969  HA  ILE A 128     -11.990  -3.692  12.321  0.00  0.00      ACHN  
ATOM   1970  CB  ILE A 128     -13.234  -5.031  13.307  0.00  0.00      ACHN  
ATOM   1971  HB  ILE A 128     -12.491  -5.104  14.131  0.00  0.00      ACHN  
ATOM   1972  CG2 ILE A 128     -14.537  -5.212  14.072  0.00  0.00      ACHN  
ATOM   1973 HG21 ILE A 128     -14.728  -6.292  14.250  0.00  0.00      ACHN  
ATOM   1974 HG22 ILE A 128     -14.423  -4.685  15.043  0.00  0.00      ACHN  
ATOM   1975 HG23 ILE A 128     -15.380  -4.768  13.501  0.00  0.00      ACHN  
ATOM   1976  CG1 ILE A 128     -12.992  -6.158  12.221  0.00  0.00      ACHN  
ATOM   1977 HG11 ILE A 128     -13.149  -7.160  12.675  0.00  0.00      ACHN  
ATOM   1978 HG12 ILE A 128     -13.791  -6.038  11.459  0.00  0.00      ACHN  
ATOM   1979  CD1 ILE A 128     -11.655  -6.099  11.436  0.00  0.00      ACHN  
ATOM   1980  HD1 ILE A 128     -10.798  -6.206  12.135  0.00  0.00      ACHN  
ATOM   1981  HD2 ILE A 128     -11.589  -6.819  10.592  0.00  0.00      ACHN  
ATOM   1982  HD3 ILE A 128     -11.530  -5.110  10.947  0.00  0.00      ACHN  
ATOM   1983  C   ILE A 128     -13.950  -3.309  11.702  0.00  0.00      ACHN  
ATOM   1984  O   ILE A 128     -13.527  -3.380  10.556  0.00  0.00      ACHN  
ATOM   1985  N   VAL A 129     -15.151  -2.778  11.985  0.00  0.00      ACHN  
ATOM   1986  HN  VAL A 129     -15.512  -2.524  12.879  0.00  0.00      ACHN  
ATOM   1987  CA  VAL A 129     -15.988  -2.284  10.857  0.00  0.00      ACHN  
ATOM   1988  HA  VAL A 129     -16.184  -3.164  10.264  0.00  0.00      ACHN  
ATOM   1989  CB  VAL A 129     -17.290  -1.828  11.525  0.00  0.00      ACHN  
ATOM   1990  HB  VAL A 129     -17.063  -1.144  12.370  0.00  0.00      ACHN  
ATOM   1991  CG1 VAL A 129     -18.115  -1.375  10.333  0.00  0.00      ACHN  
ATOM   1992 HG11 VAL A 129     -18.089  -2.166   9.553  0.00  0.00      ACHN  
ATOM   1993 HG12 VAL A 129     -19.081  -0.957  10.687  0.00  0.00      ACHN  
ATOM   1994 HG13 VAL A 129     -17.692  -0.491   9.810  0.00  0.00      ACHN  
ATOM   1995  CG2 VAL A 129     -18.134  -2.955  12.194  0.00  0.00      ACHN  
ATOM   1996 HG21 VAL A 129     -19.140  -2.568  12.463  0.00  0.00      ACHN  
ATOM   1997 HG22 VAL A 129     -18.377  -3.718  11.423  0.00  0.00      ACHN  
ATOM   1998 HG23 VAL A 129     -17.748  -3.467  13.101  0.00  0.00      ACHN  
ATOM   1999  C   VAL A 129     -15.262  -1.106  10.073  0.00  0.00      ACHN  
ATOM   2000  O   VAL A 129     -15.346  -1.082   8.896  0.00  0.00      ACHN  
ATOM   2001  N   ALA A 130     -14.481  -0.237  10.740  0.00  0.00      ACHN  
ATOM   2002  HN  ALA A 130     -14.368  -0.431  11.711  0.00  0.00      ACHN  
ATOM   2003  CA  ALA A 130     -13.693   0.822  10.063  0.00  0.00      ACHN  
ATOM   2004  HA  ALA A 130     -14.385   1.430   9.500  0.00  0.00      ACHN  
ATOM   2005  CB  ALA A 130     -13.143   1.745  11.248  0.00  0.00      ACHN  
ATOM   2006  HB1 ALA A 130     -12.539   1.104  11.925  0.00  0.00      ACHN  
ATOM   2007  HB2 ALA A 130     -12.456   2.552  10.913  0.00  0.00      ACHN  
ATOM   2008  HB3 ALA A 130     -14.021   2.170  11.780  0.00  0.00      ACHN  
ATOM   2009  C   ALA A 130     -12.589   0.331   9.190  0.00  0.00      ACHN  
ATOM   2010  O   ALA A 130     -12.339   0.744   8.070  0.00  0.00      ACHN  
ATOM   2011  N   LEU A 131     -11.906  -0.730   9.682  0.00  0.00      ACHN  
ATOM   2012  HN  LEU A 131     -12.230  -1.024  10.578  0.00  0.00      ACHN  
ATOM   2013  CA  LEU A 131     -10.778  -1.356   8.999  0.00  0.00      ACHN  
ATOM   2014  HA  LEU A 131     -10.098  -0.612   8.610  0.00  0.00      ACHN  
ATOM   2015  CB  LEU A 131      -9.911  -2.337   9.855  0.00  0.00      ACHN  
ATOM   2016  HB1 LEU A 131     -10.484  -3.179  10.300  0.00  0.00      ACHN  
ATOM   2017  HB2 LEU A 131      -9.234  -2.769   9.088  0.00  0.00      ACHN  
ATOM   2018  CG  LEU A 131      -8.895  -1.643  10.834  0.00  0.00      ACHN  
ATOM   2019  HG  LEU A 131      -9.570  -1.064  11.499  0.00  0.00      ACHN  
ATOM   2020  CD1 LEU A 131      -8.134  -2.665  11.730  0.00  0.00      ACHN  
ATOM   2021 HD11 LEU A 131      -8.921  -3.307  12.180  0.00  0.00      ACHN  
ATOM   2022 HD12 LEU A 131      -7.357  -3.314  11.272  0.00  0.00      ACHN  
ATOM   2023 HD13 LEU A 131      -7.707  -2.174  12.630  0.00  0.00      ACHN  
ATOM   2024  CD2 LEU A 131      -7.980  -0.587  10.205  0.00  0.00      ACHN  
ATOM   2025 HD21 LEU A 131      -8.638   0.168   9.724  0.00  0.00      ACHN  
ATOM   2026 HD22 LEU A 131      -7.151  -0.138  10.792  0.00  0.00      ACHN  
ATOM   2027 HD23 LEU A 131      -7.520  -1.048   9.304  0.00  0.00      ACHN  
ATOM   2028  C   LEU A 131     -11.321  -2.132   7.832  0.00  0.00      ACHN  
ATOM   2029  O   LEU A 131     -10.595  -2.221   6.823  0.00  0.00      ACHN  
ATOM   2030  N   LEU A 132     -12.538  -2.665   7.925  0.00  0.00      ACHN  
ATOM   2031  HN  LEU A 132     -13.115  -2.472   8.715  0.00  0.00      ACHN  
ATOM   2032  CA  LEU A 132     -13.230  -3.405   6.857  0.00  0.00      ACHN  
ATOM   2033  HA  LEU A 132     -12.653  -4.243   6.495  0.00  0.00      ACHN  
ATOM   2034  CB  LEU A 132     -14.415  -4.061   7.569  0.00  0.00      ACHN  
ATOM   2035  HB1 LEU A 132     -13.978  -4.611   8.430  0.00  0.00      ACHN  
ATOM   2036  HB2 LEU A 132     -15.205  -3.423   8.020  0.00  0.00      ACHN  
ATOM   2037  CG  LEU A 132     -15.221  -5.133   6.855  0.00  0.00      ACHN  
ATOM   2038  HG  LEU A 132     -15.883  -4.821   6.019  0.00  0.00      ACHN  
ATOM   2039  CD1 LEU A 132     -14.257  -6.259   6.596  0.00  0.00      ACHN  
ATOM   2040 HD11 LEU A 132     -14.587  -7.311   6.457  0.00  0.00      ACHN  
ATOM   2041 HD12 LEU A 132     -13.736  -6.032   5.642  0.00  0.00      ACHN  
ATOM   2042 HD13 LEU A 132     -13.483  -6.318   7.391  0.00  0.00      ACHN  
ATOM   2043  CD2 LEU A 132     -16.264  -5.521   7.897  0.00  0.00      ACHN  
ATOM   2044 HD21 LEU A 132     -17.030  -6.266   7.594  0.00  0.00      ACHN  
ATOM   2045 HD22 LEU A 132     -15.780  -5.976   8.788  0.00  0.00      ACHN  
ATOM   2046 HD23 LEU A 132     -16.867  -4.637   8.197  0.00  0.00      ACHN  
ATOM   2047  C   LEU A 132     -13.602  -2.408   5.717  0.00  0.00      ACHN  
ATOM   2048  O   LEU A 132     -13.301  -2.703   4.607  0.00  0.00      ACHN  
ATOM   2049  N   ALA A 133     -14.046  -1.181   6.063  0.00  0.00      ACHN  
ATOM   2050  HN  ALA A 133     -14.146  -0.948   7.027  0.00  0.00      ACHN  
ATOM   2051  CA  ALA A 133     -14.352  -0.123   5.076  0.00  0.00      ACHN  
ATOM   2052  HA  ALA A 133     -14.924  -0.547   4.264  0.00  0.00      ACHN  
ATOM   2053  CB  ALA A 133     -15.058   1.026   5.862  0.00  0.00      ACHN  
ATOM   2054  HB1 ALA A 133     -15.257   1.882   5.182  0.00  0.00      ACHN  
ATOM   2055  HB2 ALA A 133     -15.992   0.599   6.285  0.00  0.00      ACHN  
ATOM   2056  HB3 ALA A 133     -14.515   1.300   6.792  0.00  0.00      ACHN  
ATOM   2057  C   ALA A 133     -13.088   0.460   4.381  0.00  0.00      ACHN  
ATOM   2058  O   ALA A 133     -13.214   0.709   3.182  0.00  0.00      ACHN  
ATOM   2059  N   ILE A 134     -11.976   0.700   5.151  0.00  0.00      ACHN  
ATOM   2060  HN  ILE A 134     -12.053   0.569   6.137  0.00  0.00      ACHN  
ATOM   2061  CA  ILE A 134     -10.741   1.201   4.615  0.00  0.00      ACHN  
ATOM   2062  HA  ILE A 134     -11.017   2.143   4.163  0.00  0.00      ACHN  
ATOM   2063  CB  ILE A 134      -9.817   1.485   5.785  0.00  0.00      ACHN  
ATOM   2064  HB  ILE A 134      -9.969   0.647   6.499  0.00  0.00      ACHN  
ATOM   2065  CG2 ILE A 134      -8.419   1.601   5.345  0.00  0.00      ACHN  
ATOM   2066 HG21 ILE A 134      -7.871   2.076   6.186  0.00  0.00      ACHN  
ATOM   2067 HG22 ILE A 134      -8.059   0.584   5.079  0.00  0.00      ACHN  
ATOM   2068 HG23 ILE A 134      -8.278   2.182   4.409  0.00  0.00      ACHN  
ATOM   2069  CG1 ILE A 134     -10.311   2.763   6.592  0.00  0.00      ACHN  
ATOM   2070 HG11 ILE A 134     -10.197   3.543   5.810  0.00  0.00      ACHN  
ATOM   2071 HG12 ILE A 134     -11.386   2.617   6.833  0.00  0.00      ACHN  
ATOM   2072  CD1 ILE A 134      -9.638   3.189   7.857  0.00  0.00      ACHN  
ATOM   2073  HD1 ILE A 134      -8.551   3.407   7.784  0.00  0.00      ACHN  
ATOM   2074  HD2 ILE A 134     -10.088   4.119   8.265  0.00  0.00      ACHN  
ATOM   2075  HD3 ILE A 134      -9.711   2.397   8.633  0.00  0.00      ACHN  
ATOM   2076  C   ILE A 134     -10.163   0.176   3.640  0.00  0.00      ACHN  
ATOM   2077  O   ILE A 134      -9.781   0.508   2.541  0.00  0.00      ACHN  
ATOM   2078  N   PHE A 135     -10.108  -1.095   4.003  0.00  0.00      ACHN  
ATOM   2079  HN  PHE A 135     -10.500  -1.337   4.887  0.00  0.00      ACHN  
ATOM   2080  CA  PHE A 135      -9.763  -2.153   3.043  0.00  0.00      ACHN  
ATOM   2081  HA  PHE A 135      -8.725  -2.129   2.746  0.00  0.00      ACHN  
ATOM   2082  CB  PHE A 135     -10.010  -3.418   3.816  0.00  0.00      ACHN  
ATOM   2083  HB1 PHE A 135      -9.736  -3.265   4.881  0.00  0.00      ACHN  
ATOM   2084  HB2 PHE A 135     -11.096  -3.617   3.941  0.00  0.00      ACHN  
ATOM   2085  CG  PHE A 135      -9.272  -4.626   3.313  0.00  0.00      ACHN  
ATOM   2086  CD1 PHE A 135      -9.838  -5.435   2.420  0.00  0.00      ACHN  
ATOM   2087  HD1 PHE A 135     -10.844  -5.307   2.048  0.00  0.00      ACHN  
ATOM   2088  CE1 PHE A 135      -9.132  -6.463   1.929  0.00  0.00      ACHN  
ATOM   2089  HE1 PHE A 135      -9.657  -7.216   1.359  0.00  0.00      ACHN  
ATOM   2090  CZ  PHE A 135      -7.871  -6.822   2.398  0.00  0.00      ACHN  
ATOM   2091  HZ  PHE A 135      -7.430  -7.754   2.077  0.00  0.00      ACHN  
ATOM   2092  CD2 PHE A 135      -7.955  -4.815   3.683  0.00  0.00      ACHN  
ATOM   2093  HD2 PHE A 135      -7.493  -4.010   4.234  0.00  0.00      ACHN  
ATOM   2094  CE2 PHE A 135      -7.227  -5.874   3.162  0.00  0.00      ACHN  
ATOM   2095  HE2 PHE A 135      -6.207  -5.980   3.502  0.00  0.00      ACHN  
ATOM   2096  C   PHE A 135     -10.577  -2.174   1.745  0.00  0.00      ACHN  
ATOM   2097  O   PHE A 135     -10.012  -2.230   0.680  0.00  0.00      ACHN  
ATOM   2098  N   GLY A 136     -11.915  -2.216   1.870  0.00  0.00      ACHN  
ATOM   2099  HN  GLY A 136     -12.343  -2.312   2.765  0.00  0.00      ACHN  
ATOM   2100  CA  GLY A 136     -12.853  -2.309   0.836  0.00  0.00      ACHN  
ATOM   2101  HA1 GLY A 136     -13.850  -2.368   1.245  0.00  0.00      ACHN  
ATOM   2102  HA2 GLY A 136     -12.662  -3.242   0.325  0.00  0.00      ACHN  
ATOM   2103  C   GLY A 136     -12.731  -1.292  -0.232  0.00  0.00      ACHN  
ATOM   2104  O   GLY A 136     -12.758  -1.666  -1.411  0.00  0.00      ACHN  
ATOM   2105  N   VAL A 137     -12.809  -0.018   0.197  0.00  0.00      ACHN  
ATOM   2106  HN  VAL A 137     -12.913   0.241   1.154  0.00  0.00      ACHN  
ATOM   2107  CA  VAL A 137     -12.748   1.124  -0.690  0.00  0.00      ACHN  
ATOM   2108  HA  VAL A 137     -13.505   0.929  -1.435  0.00  0.00      ACHN  
ATOM   2109  CB  VAL A 137     -13.106   2.454   0.068  0.00  0.00      ACHN  
ATOM   2110  HB  VAL A 137     -13.944   2.323   0.785  0.00  0.00      ACHN  
ATOM   2111  CG1 VAL A 137     -11.984   2.949   0.976  0.00  0.00      ACHN  
ATOM   2112 HG11 VAL A 137     -11.803   2.331   1.882  0.00  0.00      ACHN  
ATOM   2113 HG12 VAL A 137     -11.057   3.090   0.381  0.00  0.00      ACHN  
ATOM   2114 HG13 VAL A 137     -12.414   3.903   1.349  0.00  0.00      ACHN  
ATOM   2115  CG2 VAL A 137     -13.409   3.550  -0.961  0.00  0.00      ACHN  
ATOM   2116 HG21 VAL A 137     -13.916   4.360  -0.395  0.00  0.00      ACHN  
ATOM   2117 HG22 VAL A 137     -12.477   3.930  -1.433  0.00  0.00      ACHN  
ATOM   2118 HG23 VAL A 137     -14.151   3.225  -1.721  0.00  0.00      ACHN  
ATOM   2119  C   VAL A 137     -11.410   1.152  -1.444  0.00  0.00      ACHN  
ATOM   2120  O   VAL A 137     -11.416   1.364  -2.664  0.00  0.00      ACHN  
ATOM   2121  N   ASN A 138     -10.287   0.817  -0.755  0.00  0.00      ACHN  
ATOM   2122  HN  ASN A 138     -10.358   0.611   0.217  0.00  0.00      ACHN  
ATOM   2123  CA  ASN A 138      -8.967   0.627  -1.366  0.00  0.00      ACHN  
ATOM   2124  HA  ASN A 138      -8.830   1.521  -1.956  0.00  0.00      ACHN  
ATOM   2125  CB  ASN A 138      -7.837   0.425  -0.245  0.00  0.00      ACHN  
ATOM   2126  HB1 ASN A 138      -7.993   1.275   0.454  0.00  0.00      ACHN  
ATOM   2127  HB2 ASN A 138      -7.964  -0.555   0.264  0.00  0.00      ACHN  
ATOM   2128  CG  ASN A 138      -6.430   0.580  -0.791  0.00  0.00      ACHN  
ATOM   2129  OD1 ASN A 138      -5.961   1.718  -0.961  0.00  0.00      ACHN  
ATOM   2130  ND2 ASN A 138      -5.683  -0.505  -1.044  0.00  0.00      ACHN  
ATOM   2131 HD21 ASN A 138      -4.819  -0.458  -1.545  0.00  0.00      ACHN  
ATOM   2132 HD22 ASN A 138      -6.098  -1.403  -0.898  0.00  0.00      ACHN  
ATOM   2133  C   ASN A 138      -8.885  -0.538  -2.364  0.00  0.00      ACHN  
ATOM   2134  O   ASN A 138      -8.316  -0.447  -3.428  0.00  0.00      ACHN  
ATOM   2135  N   ALA A 139      -9.577  -1.646  -2.026  0.00  0.00      ACHN  
ATOM   2136  HN  ALA A 139      -9.677  -1.805  -1.047  0.00  0.00      ACHN  
ATOM   2137  CA  ALA A 139      -9.706  -2.741  -3.012  0.00  0.00      ACHN  
ATOM   2138  HA  ALA A 139      -8.716  -3.034  -3.328  0.00  0.00      ACHN  
ATOM   2139  CB  ALA A 139     -10.320  -3.960  -2.337  0.00  0.00      ACHN  
ATOM   2140  HB1 ALA A 139     -10.100  -4.940  -2.813  0.00  0.00      ACHN  
ATOM   2141  HB2 ALA A 139      -9.873  -4.094  -1.329  0.00  0.00      ACHN  
ATOM   2142  HB3 ALA A 139     -11.399  -3.843  -2.101  0.00  0.00      ACHN  
ATOM   2143  C   ALA A 139     -10.505  -2.359  -4.219  0.00  0.00      ACHN  
ATOM   2144  O   ALA A 139     -10.156  -2.597  -5.336  0.00  0.00      ACHN  
ATOM   2145  N   SER A 140     -11.635  -1.570  -4.046  0.00  0.00      ACHN  
ATOM   2146  HN  SER A 140     -11.890  -1.318  -3.116  0.00  0.00      ACHN  
ATOM   2147  CA  SER A 140     -12.578  -1.009  -5.049  0.00  0.00      ACHN  
ATOM   2148  HA  SER A 140     -12.718  -1.860  -5.699  0.00  0.00      ACHN  
ATOM   2149  CB  SER A 140     -13.808  -0.452  -4.423  0.00  0.00      ACHN  
ATOM   2150  HB1 SER A 140     -13.671   0.479  -3.832  0.00  0.00      ACHN  
ATOM   2151  HB2 SER A 140     -14.577  -0.051  -5.117  0.00  0.00      ACHN  
ATOM   2152  OG  SER A 140     -14.402  -1.355  -3.593  0.00  0.00      ACHN  
ATOM   2153  HG1 SER A 140     -13.945  -1.322  -2.750  0.00  0.00      ACHN  
ATOM   2154  C   SER A 140     -11.875   0.016  -5.936  0.00  0.00      ACHN  
ATOM   2155  O   SER A 140     -12.102  -0.071  -7.138  0.00  0.00      ACHN  
ATOM   2156  N   MET A 141     -11.040   0.946  -5.404  0.00  0.00      ACHN  
ATOM   2157  HN  MET A 141     -10.885   0.923  -4.420  0.00  0.00      ACHN  
ATOM   2158  CA  MET A 141     -10.259   1.952  -6.047  0.00  0.00      ACHN  
ATOM   2159  HA  MET A 141     -10.907   2.534  -6.686  0.00  0.00      ACHN  
ATOM   2160  CB  MET A 141      -9.569   2.747  -4.907  0.00  0.00      ACHN  
ATOM   2161  HB1 MET A 141     -10.441   3.151  -4.349  0.00  0.00      ACHN  
ATOM   2162  HB2 MET A 141      -8.931   2.017  -4.363  0.00  0.00      ACHN  
ATOM   2163  CG  MET A 141      -8.706   3.903  -5.497  0.00  0.00      ACHN  
ATOM   2164  HG1 MET A 141      -8.085   3.598  -6.366  0.00  0.00      ACHN  
ATOM   2165  HG2 MET A 141      -9.385   4.698  -5.872  0.00  0.00      ACHN  
ATOM   2166  SD  MET A 141      -7.585   4.578  -4.288  0.00  0.00      ACHN  
ATOM   2167  CE  MET A 141      -6.437   3.275  -3.919  0.00  0.00      ACHN  
ATOM   2168  HE1 MET A 141      -5.750   2.984  -4.743  0.00  0.00      ACHN  
ATOM   2169  HE2 MET A 141      -5.697   3.636  -3.173  0.00  0.00      ACHN  
ATOM   2170  HE3 MET A 141      -6.904   2.359  -3.499  0.00  0.00      ACHN  
ATOM   2171  C   MET A 141      -9.190   1.417  -6.941  0.00  0.00      ACHN  
ATOM   2172  O   MET A 141      -9.022   1.935  -8.068  0.00  0.00      ACHN  
ATOM   2173  N   ILE A 142      -8.414   0.424  -6.537  0.00  0.00      ACHN  
ATOM   2174  HN  ILE A 142      -8.442   0.042  -5.616  0.00  0.00      ACHN  
ATOM   2175  CA  ILE A 142      -7.404  -0.218  -7.380  0.00  0.00      ACHN  
ATOM   2176  HA  ILE A 142      -6.698   0.526  -7.718  0.00  0.00      ACHN  
ATOM   2177  CB  ILE A 142      -6.354  -1.272  -6.783  0.00  0.00      ACHN  
ATOM   2178  HB  ILE A 142      -6.958  -2.170  -6.531  0.00  0.00      ACHN  
ATOM   2179  CG2 ILE A 142      -5.321  -1.704  -7.822  0.00  0.00      ACHN  
ATOM   2180 HG21 ILE A 142      -4.712  -0.853  -8.193  0.00  0.00      ACHN  
ATOM   2181 HG22 ILE A 142      -4.593  -2.447  -7.432  0.00  0.00      ACHN  
ATOM   2182 HG23 ILE A 142      -5.799  -2.195  -8.696  0.00  0.00      ACHN  
ATOM   2183  CG1 ILE A 142      -5.709  -0.609  -5.548  0.00  0.00      ACHN  
ATOM   2184 HG11 ILE A 142      -6.411  -0.337  -4.732  0.00  0.00      ACHN  
ATOM   2185 HG12 ILE A 142      -5.005  -1.346  -5.106  0.00  0.00      ACHN  
ATOM   2186  CD1 ILE A 142      -4.915   0.711  -5.774  0.00  0.00      ACHN  
ATOM   2187  HD1 ILE A 142      -5.651   1.413  -6.221  0.00  0.00      ACHN  
ATOM   2188  HD2 ILE A 142      -4.634   1.094  -4.770  0.00  0.00      ACHN  
ATOM   2189  HD3 ILE A 142      -4.031   0.623  -6.442  0.00  0.00      ACHN  
ATOM   2190  C   ILE A 142      -8.105  -0.950  -8.537  0.00  0.00      ACHN  
ATOM   2191  O   ILE A 142      -7.644  -0.921  -9.643  0.00  0.00      ACHN  
ATOM   2192  N   LEU A 143      -9.251  -1.603  -8.324  0.00  0.00      ACHN  
ATOM   2193  HN  LEU A 143      -9.694  -1.749  -7.443  0.00  0.00      ACHN  
ATOM   2194  CA  LEU A 143     -10.095  -2.108  -9.391  0.00  0.00      ACHN  
ATOM   2195  HA  LEU A 143      -9.482  -2.741 -10.016  0.00  0.00      ACHN  
ATOM   2196  CB  LEU A 143     -11.126  -3.034  -8.875  0.00  0.00      ACHN  
ATOM   2197  HB1 LEU A 143     -11.820  -2.465  -8.221  0.00  0.00      ACHN  
ATOM   2198  HB2 LEU A 143     -11.798  -3.459  -9.650  0.00  0.00      ACHN  
ATOM   2199  CG  LEU A 143     -10.540  -4.243  -8.057  0.00  0.00      ACHN  
ATOM   2200  HG  LEU A 143      -9.801  -3.811  -7.349  0.00  0.00      ACHN  
ATOM   2201  CD1 LEU A 143     -11.748  -4.955  -7.396  0.00  0.00      ACHN  
ATOM   2202 HD11 LEU A 143     -12.400  -5.264  -8.241  0.00  0.00      ACHN  
ATOM   2203 HD12 LEU A 143     -11.506  -5.897  -6.858  0.00  0.00      ACHN  
ATOM   2204 HD13 LEU A 143     -12.419  -4.253  -6.855  0.00  0.00      ACHN  
ATOM   2205  CD2 LEU A 143      -9.668  -5.221  -8.825  0.00  0.00      ACHN  
ATOM   2206 HD21 LEU A 143      -8.671  -4.840  -9.131  0.00  0.00      ACHN  
ATOM   2207 HD22 LEU A 143      -9.484  -6.156  -8.254  0.00  0.00      ACHN  
ATOM   2208 HD23 LEU A 143     -10.214  -5.530  -9.742  0.00  0.00      ACHN  
ATOM   2209  C   LEU A 143     -10.722  -1.089 -10.321  0.00  0.00      ACHN  
ATOM   2210  O   LEU A 143     -10.765  -1.393 -11.494  0.00  0.00      ACHN  
ATOM   2211  N   PHE A 144     -11.014   0.167  -9.865  0.00  0.00      ACHN  
ATOM   2212  HN  PHE A 144     -10.871   0.406  -8.908  0.00  0.00      ACHN  
ATOM   2213  CA  PHE A 144     -11.309   1.240 -10.738  0.00  0.00      ACHN  
ATOM   2214  HA  PHE A 144     -12.033   0.859 -11.443  0.00  0.00      ACHN  
ATOM   2215  CB  PHE A 144     -11.881   2.445  -9.912  0.00  0.00      ACHN  
ATOM   2216  HB1 PHE A 144     -11.298   2.603  -8.979  0.00  0.00      ACHN  
ATOM   2217  HB2 PHE A 144     -11.724   3.311 -10.591  0.00  0.00      ACHN  
ATOM   2218  CG  PHE A 144     -13.352   2.394  -9.599  0.00  0.00      ACHN  
ATOM   2219  CD1 PHE A 144     -14.293   2.415 -10.674  0.00  0.00      ACHN  
ATOM   2220  HD1 PHE A 144     -13.909   2.477 -11.681  0.00  0.00      ACHN  
ATOM   2221  CE1 PHE A 144     -15.627   2.582 -10.367  0.00  0.00      ACHN  
ATOM   2222  HE1 PHE A 144     -16.363   2.595 -11.158  0.00  0.00      ACHN  
ATOM   2223  CZ  PHE A 144     -16.134   2.444  -9.083  0.00  0.00      ACHN  
ATOM   2224  HZ  PHE A 144     -17.169   2.530  -8.787  0.00  0.00      ACHN  
ATOM   2225  CD2 PHE A 144     -13.810   2.217  -8.288  0.00  0.00      ACHN  
ATOM   2226  HD2 PHE A 144     -13.202   1.969  -7.431  0.00  0.00      ACHN  
ATOM   2227  CE2 PHE A 144     -15.201   2.249  -8.084  0.00  0.00      ACHN  
ATOM   2228  HE2 PHE A 144     -15.590   2.254  -7.077  0.00  0.00      ACHN  
ATOM   2229  C   PHE A 144     -10.168   1.637 -11.551  0.00  0.00      ACHN  
ATOM   2230  O   PHE A 144     -10.313   2.000 -12.732  0.00  0.00      ACHN  
ATOM   2231  N   GLY A 145      -8.936   1.580 -11.028  0.00  0.00      ACHN  
ATOM   2232  HN  GLY A 145      -8.900   1.445 -10.041  0.00  0.00      ACHN  
ATOM   2233  CA  GLY A 145      -7.708   1.790 -11.874  0.00  0.00      ACHN  
ATOM   2234  HA1 GLY A 145      -6.925   1.797 -11.130  0.00  0.00      ACHN  
ATOM   2235  HA2 GLY A 145      -7.769   2.737 -12.390  0.00  0.00      ACHN  
ATOM   2236  C   GLY A 145      -7.440   0.714 -12.868  0.00  0.00      ACHN  
ATOM   2237  O   GLY A 145      -6.857   1.011 -13.905  0.00  0.00      ACHN  
ATOM   2238  N   TRP A 146      -7.804  -0.544 -12.632  0.00  0.00      ACHN  
ATOM   2239  HN  TRP A 146      -8.057  -0.770 -11.694  0.00  0.00      ACHN  
ATOM   2240  CA  TRP A 146      -7.843  -1.598 -13.679  0.00  0.00      ACHN  
ATOM   2241  HA  TRP A 146      -6.868  -1.488 -14.131  0.00  0.00      ACHN  
ATOM   2242  CB  TRP A 146      -8.079  -3.011 -12.966  0.00  0.00      ACHN  
ATOM   2243  HB1 TRP A 146      -7.475  -3.007 -12.033  0.00  0.00      ACHN  
ATOM   2244  HB2 TRP A 146      -9.132  -3.053 -12.617  0.00  0.00      ACHN  
ATOM   2245  CG  TRP A 146      -7.712  -4.210 -13.813  0.00  0.00      ACHN  
ATOM   2246  CD1 TRP A 146      -7.228  -4.308 -15.097  0.00  0.00      ACHN  
ATOM   2247  HD1 TRP A 146      -6.999  -3.467 -15.736  0.00  0.00      ACHN  
ATOM   2248  NE1 TRP A 146      -7.007  -5.606 -15.435  0.00  0.00      ACHN  
ATOM   2249  HE1 TRP A 146      -6.714  -5.988 -16.284  0.00  0.00      ACHN  
ATOM   2250  CE2 TRP A 146      -7.136  -6.340 -14.255  0.00  0.00      ACHN  
ATOM   2251  CD2 TRP A 146      -7.515  -5.459 -13.234  0.00  0.00      ACHN  
ATOM   2252  CE3 TRP A 146      -7.694  -5.942 -11.958  0.00  0.00      ACHN  
ATOM   2253  HE3 TRP A 146      -7.947  -5.258 -11.161  0.00  0.00      ACHN  
ATOM   2254  CZ3 TRP A 146      -7.698  -7.298 -11.748  0.00  0.00      ACHN  
ATOM   2255  HZ3 TRP A 146      -7.988  -7.718 -10.796  0.00  0.00      ACHN  
ATOM   2256  CZ2 TRP A 146      -6.972  -7.720 -14.028  0.00  0.00      ACHN  
ATOM   2257  HZ2 TRP A 146      -6.821  -8.389 -14.863  0.00  0.00      ACHN  
ATOM   2258  CH2 TRP A 146      -7.409  -8.190 -12.766  0.00  0.00      ACHN  
ATOM   2259  HH2 TRP A 146      -7.519  -9.259 -12.657  0.00  0.00      ACHN  
ATOM   2260  C   TRP A 146      -8.958  -1.400 -14.727  0.00  0.00      ACHN  
ATOM   2261  O   TRP A 146      -8.638  -1.654 -15.917  0.00  0.00      ACHN  
ATOM   2262  N   LEU A 147     -10.198  -0.941 -14.425  0.00  0.00      ACHN  
ATOM   2263  HN  LEU A 147     -10.402  -0.912 -13.449  0.00  0.00      ACHN  
ATOM   2264  CA  LEU A 147     -11.212  -0.521 -15.371  0.00  0.00      ACHN  
ATOM   2265  HA  LEU A 147     -11.473  -1.295 -16.077  0.00  0.00      ACHN  
ATOM   2266  CB  LEU A 147     -12.487  -0.095 -14.546  0.00  0.00      ACHN  
ATOM   2267  HB1 LEU A 147     -12.247   0.568 -13.688  0.00  0.00      ACHN  
ATOM   2268  HB2 LEU A 147     -13.238   0.387 -15.207  0.00  0.00      ACHN  
ATOM   2269  CG  LEU A 147     -13.276  -1.224 -13.758  0.00  0.00      ACHN  
ATOM   2270  HG  LEU A 147     -12.588  -1.753 -13.064  0.00  0.00      ACHN  
ATOM   2271  CD1 LEU A 147     -14.437  -0.499 -12.991  0.00  0.00      ACHN  
ATOM   2272 HD11 LEU A 147     -15.048  -1.264 -12.466  0.00  0.00      ACHN  
ATOM   2273 HD12 LEU A 147     -13.970   0.136 -12.209  0.00  0.00      ACHN  
ATOM   2274 HD13 LEU A 147     -14.974   0.148 -13.718  0.00  0.00      ACHN  
ATOM   2275  CD2 LEU A 147     -13.795  -2.269 -14.787  0.00  0.00      ACHN  
ATOM   2276 HD21 LEU A 147     -12.932  -2.927 -15.024  0.00  0.00      ACHN  
ATOM   2277 HD22 LEU A 147     -14.648  -2.845 -14.371  0.00  0.00      ACHN  
ATOM   2278 HD23 LEU A 147     -13.979  -1.766 -15.760  0.00  0.00      ACHN  
ATOM   2279  C   LEU A 147     -10.747   0.648 -16.221  0.00  0.00      ACHN  
ATOM   2280  O   LEU A 147     -10.931   0.668 -17.453  0.00  0.00      ACHN  
ATOM   2281  N   GLN A 148     -10.018   1.627 -15.605  0.00  0.00      ACHN  
ATOM   2282  HN  GLN A 148      -9.969   1.648 -14.609  0.00  0.00      ACHN  
ATOM   2283  CA  GLN A 148      -9.377   2.784 -16.353  0.00  0.00      ACHN  
ATOM   2284  HA  GLN A 148     -10.257   3.250 -16.771  0.00  0.00      ACHN  
ATOM   2285  CB  GLN A 148      -8.670   3.821 -15.372  0.00  0.00      ACHN  
ATOM   2286  HB1 GLN A 148      -9.447   4.210 -14.679  0.00  0.00      ACHN  
ATOM   2287  HB2 GLN A 148      -7.961   3.273 -14.715  0.00  0.00      ACHN  
ATOM   2288  CG  GLN A 148      -7.963   4.986 -16.137  0.00  0.00      ACHN  
ATOM   2289  HG1 GLN A 148      -7.459   5.677 -15.428  0.00  0.00      ACHN  
ATOM   2290  HG2 GLN A 148      -7.296   4.412 -16.815  0.00  0.00      ACHN  
ATOM   2291  CD  GLN A 148      -8.955   5.707 -16.988  0.00  0.00      ACHN  
ATOM   2292  OE1 GLN A 148     -10.012   6.184 -16.519  0.00  0.00      ACHN  
ATOM   2293  NE2 GLN A 148      -8.683   6.036 -18.265  0.00  0.00      ACHN  
ATOM   2294 HE21 GLN A 148      -9.325   6.690 -18.663  0.00  0.00      ACHN  
ATOM   2295 HE22 GLN A 148      -7.912   5.593 -18.722  0.00  0.00      ACHN  
ATOM   2296  C   GLN A 148      -8.523   2.238 -17.444  0.00  0.00      ACHN  
ATOM   2297  O   GLN A 148      -8.556   2.794 -18.575  0.00  0.00      ACHN  
ATOM   2298  N   GLU A 149      -7.687   1.292 -17.115  0.00  0.00      ACHN  
ATOM   2299  HN  GLU A 149      -7.530   1.145 -16.142  0.00  0.00      ACHN  
ATOM   2300  CA  GLU A 149      -6.689   0.874 -18.039  0.00  0.00      ACHN  
ATOM   2301  HA  GLU A 149      -6.362   1.721 -18.625  0.00  0.00      ACHN  
ATOM   2302  CB  GLU A 149      -5.381   0.279 -17.419  0.00  0.00      ACHN  
ATOM   2303  HB1 GLU A 149      -5.045   0.914 -16.572  0.00  0.00      ACHN  
ATOM   2304  HB2 GLU A 149      -5.699  -0.635 -16.874  0.00  0.00      ACHN  
ATOM   2305  CG  GLU A 149      -4.163   0.189 -18.377  0.00  0.00      ACHN  
ATOM   2306  HG1 GLU A 149      -4.341  -0.522 -19.212  0.00  0.00      ACHN  
ATOM   2307  HG2 GLU A 149      -3.914   1.217 -18.716  0.00  0.00      ACHN  
ATOM   2308  CD  GLU A 149      -2.914  -0.394 -17.675  0.00  0.00      ACHN  
ATOM   2309  OE1 GLU A 149      -2.939  -1.592 -17.234  0.00  0.00      ACHN  
ATOM   2310  OE2 GLU A 149      -1.978   0.385 -17.485  0.00  0.00      ACHN  
ATOM   2311  C   GLU A 149      -7.242  -0.116 -19.141  0.00  0.00      ACHN  
ATOM   2312  O   GLU A 149      -6.851  -0.014 -20.290  0.00  0.00      ACHN  
ATOM   2313  N   LYS A 150      -8.060  -1.078 -18.719  0.00  0.00      ACHN  
ATOM   2314  HN  LYS A 150      -8.357  -1.265 -17.785  0.00  0.00      ACHN  
ATOM   2315  CA  LYS A 150      -8.440  -2.191 -19.529  0.00  0.00      ACHN  
ATOM   2316  HA  LYS A 150      -7.556  -2.455 -20.090  0.00  0.00      ACHN  
ATOM   2317  CB  LYS A 150      -8.818  -3.384 -18.543  0.00  0.00      ACHN  
ATOM   2318  HB1 LYS A 150      -7.828  -3.616 -18.096  0.00  0.00      ACHN  
ATOM   2319  HB2 LYS A 150      -9.464  -2.982 -17.734  0.00  0.00      ACHN  
ATOM   2320  CG  LYS A 150      -9.409  -4.610 -19.323  0.00  0.00      ACHN  
ATOM   2321  HG1 LYS A 150     -10.379  -4.285 -19.756  0.00  0.00      ACHN  
ATOM   2322  HG2 LYS A 150      -8.646  -4.738 -20.120  0.00  0.00      ACHN  
ATOM   2323  CD  LYS A 150      -9.612  -5.743 -18.357  0.00  0.00      ACHN  
ATOM   2324  HD1 LYS A 150      -8.676  -6.190 -17.959  0.00  0.00      ACHN  
ATOM   2325  HD2 LYS A 150     -10.189  -5.328 -17.503  0.00  0.00      ACHN  
ATOM   2326  CE  LYS A 150     -10.293  -6.964 -18.918  0.00  0.00      ACHN  
ATOM   2327  HE1 LYS A 150     -10.247  -7.859 -18.262  0.00  0.00      ACHN  
ATOM   2328  HE2 LYS A 150     -11.348  -6.735 -19.182  0.00  0.00      ACHN  
ATOM   2329  NZ  LYS A 150      -9.639  -7.488 -20.126  0.00  0.00      ACHN  
ATOM   2330  HZ1 LYS A 150     -10.004  -8.458 -20.207  0.00  0.00      ACHN  
ATOM   2331  HZ2 LYS A 150      -9.852  -6.911 -20.965  0.00  0.00      ACHN  
ATOM   2332  HZ3 LYS A 150      -8.632  -7.551 -19.874  0.00  0.00      ACHN  
ATOM   2333  C   LYS A 150      -9.537  -1.772 -20.486  0.00  0.00      ACHN  
ATOM   2334  O   LYS A 150      -9.535  -2.201 -21.634  0.00  0.00      ACHN  
ATOM   2335  N   TYR A 151     -10.518  -0.896 -20.168  0.00  0.00      ACHN  
ATOM   2336  HN  TYR A 151     -10.549  -0.530 -19.241  0.00  0.00      ACHN  
ATOM   2337  CA  TYR A 151     -11.683  -0.654 -20.984  0.00  0.00      ACHN  
ATOM   2338  HA  TYR A 151     -11.875  -1.547 -21.560  0.00  0.00      ACHN  
ATOM   2339  CB  TYR A 151     -12.814  -0.304 -20.024  0.00  0.00      ACHN  
ATOM   2340  HB1 TYR A 151     -12.435   0.353 -19.212  0.00  0.00      ACHN  
ATOM   2341  HB2 TYR A 151     -13.643   0.150 -20.607  0.00  0.00      ACHN  
ATOM   2342  CG  TYR A 151     -13.411  -1.516 -19.402  0.00  0.00      ACHN  
ATOM   2343  CD1 TYR A 151     -14.715  -1.908 -19.799  0.00  0.00      ACHN  
ATOM   2344  HD1 TYR A 151     -15.189  -1.271 -20.530  0.00  0.00      ACHN  
ATOM   2345  CE1 TYR A 151     -15.386  -3.082 -19.282  0.00  0.00      ACHN  
ATOM   2346  HE1 TYR A 151     -16.313  -3.391 -19.743  0.00  0.00      ACHN  
ATOM   2347  CZ  TYR A 151     -14.654  -3.829 -18.347  0.00  0.00      ACHN  
ATOM   2348  OH  TYR A 151     -15.233  -5.044 -17.858  0.00  0.00      ACHN  
ATOM   2349  HH  TYR A 151     -14.743  -5.331 -17.084  0.00  0.00      ACHN  
ATOM   2350  CD2 TYR A 151     -12.828  -2.224 -18.392  0.00  0.00      ACHN  
ATOM   2351  HD2 TYR A 151     -11.848  -1.946 -18.034  0.00  0.00      ACHN  
ATOM   2352  CE2 TYR A 151     -13.412  -3.420 -17.891  0.00  0.00      ACHN  
ATOM   2353  HE2 TYR A 151     -12.879  -3.995 -17.147  0.00  0.00      ACHN  
ATOM   2354  C   TYR A 151     -11.453   0.570 -21.875  0.00  0.00      ACHN  
ATOM   2355  O   TYR A 151     -12.307   0.892 -22.715  0.00  0.00      ACHN  
ATOM   2356  N   THR A 152     -10.304   1.327 -21.679  0.00  0.00      ACHN  
ATOM   2357  HN  THR A 152      -9.558   1.065 -21.071  0.00  0.00      ACHN  
ATOM   2358  CA  THR A 152     -10.179   2.713 -22.416  0.00  0.00      ACHN  
ATOM   2359  HA  THR A 152     -11.131   2.791 -22.920  0.00  0.00      ACHN  
ATOM   2360  CB  THR A 152     -10.259   3.981 -21.611  0.00  0.00      ACHN  
ATOM   2361  HB  THR A 152     -10.521   4.816 -22.296  0.00  0.00      ACHN  
ATOM   2362  OG1 THR A 152      -9.110   4.196 -20.875  0.00  0.00      ACHN  
ATOM   2363  HG1 THR A 152      -9.307   3.800 -20.023  0.00  0.00      ACHN  
ATOM   2364  CG2 THR A 152     -11.393   3.871 -20.498  0.00  0.00      ACHN  
ATOM   2365 HG21 THR A 152     -12.320   3.996 -21.098  0.00  0.00      ACHN  
ATOM   2366 HG22 THR A 152     -11.471   2.953 -19.877  0.00  0.00      ACHN  
ATOM   2367 HG23 THR A 152     -11.199   4.782 -19.893  0.00  0.00      ACHN  
ATOM   2368  C   THR A 152      -9.002   2.821 -23.425  0.00  0.00      ACHN  
ATOM   2369  O   THR A 152      -7.843   2.401 -23.164  0.00  0.00      ACHN  
ATOM   2370  N   GLN A 153      -9.318   3.376 -24.590  0.00  0.00      ACHN  
ATOM   2371  HN  GLN A 153     -10.222   3.761 -24.757  0.00  0.00      ACHN  
ATOM   2372  CA  GLN A 153      -8.432   3.322 -25.701  0.00  0.00      ACHN  
ATOM   2373  HA  GLN A 153      -7.865   2.403 -25.675  0.00  0.00      ACHN  
ATOM   2374  CB  GLN A 153      -9.279   3.283 -27.008  0.00  0.00      ACHN  
ATOM   2375  HB1 GLN A 153      -9.926   4.180 -26.905  0.00  0.00      ACHN  
ATOM   2376  HB2 GLN A 153      -8.719   3.528 -27.936  0.00  0.00      ACHN  
ATOM   2377  CG  GLN A 153     -10.194   2.075 -27.272  0.00  0.00      ACHN  
ATOM   2378  HG1 GLN A 153     -10.964   1.884 -26.494  0.00  0.00      ACHN  
ATOM   2379  HG2 GLN A 153     -10.702   2.279 -28.239  0.00  0.00      ACHN  
ATOM   2380  CD  GLN A 153      -9.424   0.781 -27.293  0.00  0.00      ACHN  
ATOM   2381  OE1 GLN A 153      -8.202   0.608 -27.275  0.00  0.00      ACHN  
ATOM   2382  NE2 GLN A 153     -10.159  -0.322 -27.326  0.00  0.00      ACHN  
ATOM   2383 HE21 GLN A 153      -9.779  -1.124 -26.864  0.00  0.00      ACHN  
ATOM   2384 HE22 GLN A 153     -11.089  -0.321 -27.694  0.00  0.00      ACHN  
ATOM   2385  C   GLN A 153      -7.341   4.455 -25.693  0.00  0.00      ACHN  
ATOM   2386  O   GLN A 153      -7.519   5.552 -25.126  0.00  0.00      ACHN  
ATOM   2387  N   PRO A 154      -6.148   4.139 -26.276  0.00  0.00      ACHN  
ATOM   2388  CD  PRO A 154      -5.650   2.775 -26.496  0.00  0.00      ACHN  
ATOM   2389  HD1 PRO A 154      -5.848   2.138 -25.608  0.00  0.00      ACHN  
ATOM   2390  HD2 PRO A 154      -6.146   2.400 -27.417  0.00  0.00      ACHN  
ATOM   2391  CA  PRO A 154      -5.090   5.107 -26.373  0.00  0.00      ACHN  
ATOM   2392  HA  PRO A 154      -4.755   5.296 -25.364  0.00  0.00      ACHN  
ATOM   2393  CB  PRO A 154      -3.976   4.353 -27.211  0.00  0.00      ACHN  
ATOM   2394  HB1 PRO A 154      -2.941   4.681 -26.974  0.00  0.00      ACHN  
ATOM   2395  HB2 PRO A 154      -4.120   4.475 -28.306  0.00  0.00      ACHN  
ATOM   2396  CG  PRO A 154      -4.161   2.991 -26.684  0.00  0.00      ACHN  
ATOM   2397  HG1 PRO A 154      -3.813   2.834 -25.640  0.00  0.00      ACHN  
ATOM   2398  HG2 PRO A 154      -3.662   2.169 -27.241  0.00  0.00      ACHN  
ATOM   2399  C   PRO A 154      -5.520   6.422 -26.996  0.00  0.00      ACHN  
ATOM   2400  O   PRO A 154      -6.185   6.317 -28.064  0.00  0.00      ACHN  
ATOM   2401  N   LYS A 155      -5.233   7.565 -26.316  0.00  0.00      ACHN  
ATOM   2402  HN  LYS A 155      -4.525   7.480 -25.619  0.00  0.00      ACHN  
ATOM   2403  CA  LYS A 155      -5.574   8.915 -26.752  0.00  0.00      ACHN  
ATOM   2404  HA  LYS A 155      -5.094   9.547 -26.020  0.00  0.00      ACHN  
ATOM   2405  CB  LYS A 155      -4.877   9.416 -28.036  0.00  0.00      ACHN  
ATOM   2406  HB1 LYS A 155      -5.308   8.949 -28.947  0.00  0.00      ACHN  
ATOM   2407  HB2 LYS A 155      -5.044  10.513 -28.094  0.00  0.00      ACHN  
ATOM   2408  CG  LYS A 155      -3.341   9.171 -28.040  0.00  0.00      ACHN  
ATOM   2409  HG1 LYS A 155      -2.807   9.912 -27.407  0.00  0.00      ACHN  
ATOM   2410  HG2 LYS A 155      -3.071   8.142 -27.719  0.00  0.00      ACHN  
ATOM   2411  CD  LYS A 155      -2.678   9.548 -29.383  0.00  0.00      ACHN  
ATOM   2412  HD1 LYS A 155      -1.616   9.227 -29.328  0.00  0.00      ACHN  
ATOM   2413  HD2 LYS A 155      -3.088   8.976 -30.243  0.00  0.00      ACHN  
ATOM   2414  CE  LYS A 155      -2.862  11.080 -29.694  0.00  0.00      ACHN  
ATOM   2415  HE1 LYS A 155      -3.962  11.223 -29.752  0.00  0.00      ACHN  
ATOM   2416  HE2 LYS A 155      -2.340  11.768 -28.995  0.00  0.00      ACHN  
ATOM   2417  NZ  LYS A 155      -2.283  11.433 -31.009  0.00  0.00      ACHN  
ATOM   2418  HZ1 LYS A 155      -3.001  11.824 -31.652  0.00  0.00      ACHN  
ATOM   2419  HZ2 LYS A 155      -1.487  12.052 -30.755  0.00  0.00      ACHN  
ATOM   2420  HZ3 LYS A 155      -1.916  10.521 -31.347  0.00  0.00      ACHN  
ATOM   2421  C   LYS A 155      -7.038   9.273 -26.841  0.00  0.00      ACHN  
ATOM   2422  O   LYS A 155      -7.395  10.389 -27.330  0.00  0.00      ACHN  
ATOM   2423  N   ASP A 156      -7.924   8.384 -26.338  0.00  0.00      ACHN  
ATOM   2424  HN  ASP A 156      -7.627   7.557 -25.866  0.00  0.00      ACHN  
ATOM   2425  CA  ASP A 156      -9.368   8.407 -26.674  0.00  0.00      ACHN  
ATOM   2426  HA  ASP A 156      -9.485   9.055 -27.531  0.00  0.00      ACHN  
ATOM   2427  CB  ASP A 156      -9.848   6.947 -26.931  0.00  0.00      ACHN  
ATOM   2428  HB1 ASP A 156      -9.051   6.353 -27.426  0.00  0.00      ACHN  
ATOM   2429  HB2 ASP A 156     -10.052   6.470 -25.949  0.00  0.00      ACHN  
ATOM   2430  CG  ASP A 156     -11.059   6.859 -27.844  0.00  0.00      ACHN  
ATOM   2431  OD1 ASP A 156     -10.899   6.872 -29.111  0.00  0.00      ACHN  
ATOM   2432  OD2 ASP A 156     -12.260   6.826 -27.364  0.00  0.00      ACHN  
ATOM   2433  C   ASP A 156     -10.266   9.211 -25.667  0.00  0.00      ACHN  
ATOM   2434  O   ASP A 156     -11.397   9.629 -25.893  0.00  0.00      ACHN  
ATOM   2435  N   GLY A 157      -9.645   9.627 -24.584  0.00  0.00      ACHN  
ATOM   2436  HN  GLY A 157      -8.689   9.442 -24.374  0.00  0.00      ACHN  
ATOM   2437  CA  GLY A 157     -10.322  10.686 -23.826  0.00  0.00      ACHN  
ATOM   2438  HA1 GLY A 157     -10.949  11.312 -24.444  0.00  0.00      ACHN  
ATOM   2439  HA2 GLY A 157      -9.559  11.253 -23.314  0.00  0.00      ACHN  
ATOM   2440  C   GLY A 157     -11.265  10.119 -22.745  0.00  0.00      ACHN  
ATOM   2441  O   GLY A 157     -12.015  10.904 -22.125  0.00  0.00      ACHN  
ATOM   2442  N   ASP A 158     -11.310   8.836 -22.563  0.00  0.00      ACHN  
ATOM   2443  HN  ASP A 158     -10.694   8.249 -23.082  0.00  0.00      ACHN  
ATOM   2444  CA  ASP A 158     -12.068   8.325 -21.420  0.00  0.00      ACHN  
ATOM   2445  HA  ASP A 158     -12.853   8.982 -21.076  0.00  0.00      ACHN  
ATOM   2446  CB  ASP A 158     -12.625   6.889 -21.864  0.00  0.00      ACHN  
ATOM   2447  HB1 ASP A 158     -11.936   6.246 -22.452  0.00  0.00      ACHN  
ATOM   2448  HB2 ASP A 158     -13.014   6.282 -21.018  0.00  0.00      ACHN  
ATOM   2449  CG  ASP A 158     -13.816   6.964 -22.760  0.00  0.00      ACHN  
ATOM   2450  OD1 ASP A 158     -14.773   7.769 -22.520  0.00  0.00      ACHN  
ATOM   2451  OD2 ASP A 158     -13.872   6.101 -23.716  0.00  0.00      ACHN  
ATOM   2452  C   ASP A 158     -11.244   8.234 -20.054  0.00  0.00      ACHN  
ATOM   2453  O   ASP A 158     -10.180   7.677 -20.015  0.00  0.00      ACHN  
ATOM   2454  N   LEU A 159     -11.809   8.729 -18.956  0.00  0.00      ACHN  
ATOM   2455  HN  LEU A 159     -12.661   9.208 -19.153  0.00  0.00      ACHN  
ATOM   2456  CA  LEU A 159     -11.141   8.974 -17.721  0.00  0.00      ACHN  
ATOM   2457  HA  LEU A 159     -10.337   8.282 -17.517  0.00  0.00      ACHN  
ATOM   2458  CB  LEU A 159     -10.700  10.448 -17.652  0.00  0.00      ACHN  
ATOM   2459  HB1 LEU A 159     -11.581  11.063 -17.933  0.00  0.00      ACHN  
ATOM   2460  HB2 LEU A 159     -10.451  10.689 -16.597  0.00  0.00      ACHN  
ATOM   2461  CG  LEU A 159      -9.359  10.718 -18.457  0.00  0.00      ACHN  
ATOM   2462  HG  LEU A 159      -9.406   9.986 -19.292  0.00  0.00      ACHN  
ATOM   2463  CD1 LEU A 159      -9.249  12.173 -18.973  0.00  0.00      ACHN  
ATOM   2464 HD11 LEU A 159      -8.217  12.426 -19.298  0.00  0.00      ACHN  
ATOM   2465 HD12 LEU A 159      -9.893  12.498 -19.819  0.00  0.00      ACHN  
ATOM   2466 HD13 LEU A 159      -9.571  12.903 -18.200  0.00  0.00      ACHN  
ATOM   2467  CD2 LEU A 159      -8.047  10.404 -17.702  0.00  0.00      ACHN  
ATOM   2468 HD21 LEU A 159      -7.854   9.316 -17.590  0.00  0.00      ACHN  
ATOM   2469 HD22 LEU A 159      -7.221  10.823 -18.315  0.00  0.00      ACHN  
ATOM   2470 HD23 LEU A 159      -8.110  10.834 -16.679  0.00  0.00      ACHN  
ATOM   2471  C   LEU A 159     -12.216   8.802 -16.587  0.00  0.00      ACHN  
ATOM   2472  O   LEU A 159     -11.995   9.192 -15.457  0.00  0.00      ACHN  
ATOM   2473  N   LEU A 160     -13.391   8.225 -16.931  0.00  0.00      ACHN  
ATOM   2474  HN  LEU A 160     -13.451   7.974 -17.894  0.00  0.00      ACHN  
ATOM   2475  CA  LEU A 160     -14.487   7.949 -16.014  0.00  0.00      ACHN  
ATOM   2476  HA  LEU A 160     -14.761   8.913 -15.613  0.00  0.00      ACHN  
ATOM   2477  CB  LEU A 160     -15.831   7.380 -16.635  0.00  0.00      ACHN  
ATOM   2478  HB1 LEU A 160     -16.006   7.994 -17.544  0.00  0.00      ACHN  
ATOM   2479  HB2 LEU A 160     -15.722   6.340 -17.012  0.00  0.00      ACHN  
ATOM   2480  CG  LEU A 160     -17.090   7.357 -15.762  0.00  0.00      ACHN  
ATOM   2481  HG  LEU A 160     -16.903   7.068 -14.705  0.00  0.00      ACHN  
ATOM   2482  CD1 LEU A 160     -17.869   8.709 -15.828  0.00  0.00      ACHN  
ATOM   2483 HD11 LEU A 160     -18.739   8.741 -15.139  0.00  0.00      ACHN  
ATOM   2484 HD12 LEU A 160     -17.229   9.600 -15.648  0.00  0.00      ACHN  
ATOM   2485 HD13 LEU A 160     -18.302   8.839 -16.843  0.00  0.00      ACHN  
ATOM   2486  CD2 LEU A 160     -17.894   6.160 -16.316  0.00  0.00      ACHN  
ATOM   2487 HD21 LEU A 160     -17.907   6.389 -17.403  0.00  0.00      ACHN  
ATOM   2488 HD22 LEU A 160     -17.325   5.241 -16.062  0.00  0.00      ACHN  
ATOM   2489 HD23 LEU A 160     -18.918   6.129 -15.886  0.00  0.00      ACHN  
ATOM   2490  C   LEU A 160     -14.063   7.086 -14.818  0.00  0.00      ACHN  
ATOM   2491  O   LEU A 160     -14.351   7.522 -13.679  0.00  0.00      ACHN  
ATOM   2492  N   PRO A 161     -13.428   5.882 -14.898  0.00  0.00      ACHN  
ATOM   2493  CD  PRO A 161     -13.090   5.169 -16.058  0.00  0.00      ACHN  
ATOM   2494  HD1 PRO A 161     -13.829   5.303 -16.877  0.00  0.00      ACHN  
ATOM   2495  HD2 PRO A 161     -12.083   5.430 -16.448  0.00  0.00      ACHN  
ATOM   2496  CA  PRO A 161     -12.901   5.225 -13.656  0.00  0.00      ACHN  
ATOM   2497  HA  PRO A 161     -13.696   5.080 -12.940  0.00  0.00      ACHN  
ATOM   2498  CB  PRO A 161     -12.465   3.880 -14.264  0.00  0.00      ACHN  
ATOM   2499  HB1 PRO A 161     -12.505   2.955 -13.649  0.00  0.00      ACHN  
ATOM   2500  HB2 PRO A 161     -11.379   3.971 -14.481  0.00  0.00      ACHN  
ATOM   2501  CG  PRO A 161     -13.158   3.680 -15.554  0.00  0.00      ACHN  
ATOM   2502  HG1 PRO A 161     -14.241   3.497 -15.388  0.00  0.00      ACHN  
ATOM   2503  HG2 PRO A 161     -12.660   2.917 -16.190  0.00  0.00      ACHN  
ATOM   2504  C   PRO A 161     -11.837   5.967 -13.010  0.00  0.00      ACHN  
ATOM   2505  O   PRO A 161     -11.806   5.785 -11.775  0.00  0.00      ACHN  
ATOM   2506  N   PHE A 162     -11.020   6.776 -13.696  0.00  0.00      ACHN  
ATOM   2507  HN  PHE A 162     -11.117   6.852 -14.685  0.00  0.00      ACHN  
ATOM   2508  CA  PHE A 162     -10.068   7.651 -12.969  0.00  0.00      ACHN  
ATOM   2509  HA  PHE A 162      -9.407   6.984 -12.436  0.00  0.00      ACHN  
ATOM   2510  CB  PHE A 162      -9.312   8.554 -14.042  0.00  0.00      ACHN  
ATOM   2511  HB1 PHE A 162      -8.988   7.886 -14.869  0.00  0.00      ACHN  
ATOM   2512  HB2 PHE A 162      -9.887   9.384 -14.506  0.00  0.00      ACHN  
ATOM   2513  CG  PHE A 162      -8.042   9.239 -13.534  0.00  0.00      ACHN  
ATOM   2514  CD1 PHE A 162      -6.911   8.538 -13.082  0.00  0.00      ACHN  
ATOM   2515  HD1 PHE A 162      -6.952   7.480 -12.870  0.00  0.00      ACHN  
ATOM   2516  CE1 PHE A 162      -5.785   9.193 -12.595  0.00  0.00      ACHN  
ATOM   2517  HE1 PHE A 162      -5.033   8.610 -12.084  0.00  0.00      ACHN  
ATOM   2518  CZ  PHE A 162      -5.755  10.634 -12.668  0.00  0.00      ACHN  
ATOM   2519  HZ  PHE A 162      -4.871  11.139 -12.309  0.00  0.00      ACHN  
ATOM   2520  CD2 PHE A 162      -7.961  10.645 -13.712  0.00  0.00      ACHN  
ATOM   2521  HD2 PHE A 162      -8.842  11.152 -14.076  0.00  0.00      ACHN  
ATOM   2522  CE2 PHE A 162      -6.831  11.318 -13.255  0.00  0.00      ACHN  
ATOM   2523  HE2 PHE A 162      -6.757  12.394 -13.305  0.00  0.00      ACHN  
ATOM   2524  C   PHE A 162     -10.779   8.539 -11.973  0.00  0.00      ACHN  
ATOM   2525  O   PHE A 162     -10.458   8.621 -10.799  0.00  0.00      ACHN  
ATOM   2526  N   TRP A 163     -11.799   9.312 -12.479  0.00  0.00      ACHN  
ATOM   2527  HN  TRP A 163     -11.844   9.325 -13.475  0.00  0.00      ACHN  
ATOM   2528  CA  TRP A 163     -12.538  10.266 -11.567  0.00  0.00      ACHN  
ATOM   2529  HA  TRP A 163     -11.760  10.875 -11.131  0.00  0.00      ACHN  
ATOM   2530  CB  TRP A 163     -13.620  11.222 -12.027  0.00  0.00      ACHN  
ATOM   2531  HB1 TRP A 163     -14.631  10.770 -11.944  0.00  0.00      ACHN  
ATOM   2532  HB2 TRP A 163     -13.528  12.112 -11.368  0.00  0.00      ACHN  
ATOM   2533  CG  TRP A 163     -13.464  11.724 -13.465  0.00  0.00      ACHN  
ATOM   2534  CD1 TRP A 163     -14.335  11.603 -14.493  0.00  0.00      ACHN  
ATOM   2535  HD1 TRP A 163     -15.344  11.217 -14.517  0.00  0.00      ACHN  
ATOM   2536  NE1 TRP A 163     -13.748  12.044 -15.659  0.00  0.00      ACHN  
ATOM   2537  HE1 TRP A 163     -13.933  11.679 -16.545  0.00  0.00      ACHN  
ATOM   2538  CE2 TRP A 163     -12.595  12.671 -15.321  0.00  0.00      ACHN  
ATOM   2539  CD2 TRP A 163     -12.318  12.443 -13.964  0.00  0.00      ACHN  
ATOM   2540  CE3 TRP A 163     -11.163  12.980 -13.406  0.00  0.00      ACHN  
ATOM   2541  HE3 TRP A 163     -11.051  12.827 -12.343  0.00  0.00      ACHN  
ATOM   2542  CZ3 TRP A 163     -10.307  13.784 -14.176  0.00  0.00      ACHN  
ATOM   2543  HZ3 TRP A 163      -9.363  14.157 -13.808  0.00  0.00      ACHN  
ATOM   2544  CZ2 TRP A 163     -11.741  13.466 -16.162  0.00  0.00      ACHN  
ATOM   2545  HZ2 TRP A 163     -11.999  13.926 -17.104  0.00  0.00      ACHN  
ATOM   2546  CH2 TRP A 163     -10.602  14.021 -15.515  0.00  0.00      ACHN  
ATOM   2547  HH2 TRP A 163     -10.005  14.694 -16.114  0.00  0.00      ACHN  
ATOM   2548  C   TRP A 163     -13.252   9.448 -10.473  0.00  0.00      ACHN  
ATOM   2549  O   TRP A 163     -13.196   9.918  -9.310  0.00  0.00      ACHN  
ATOM   2550  N   PHE A 164     -13.953   8.326 -10.711  0.00  0.00      ACHN  
ATOM   2551  HN  PHE A 164     -14.033   7.948 -11.630  0.00  0.00      ACHN  
ATOM   2552  CA  PHE A 164     -14.542   7.504  -9.613  0.00  0.00      ACHN  
ATOM   2553  HA  PHE A 164     -15.113   8.105  -8.921  0.00  0.00      ACHN  
ATOM   2554  CB  PHE A 164     -15.476   6.422 -10.187  0.00  0.00      ACHN  
ATOM   2555  HB1 PHE A 164     -14.961   5.693 -10.847  0.00  0.00      ACHN  
ATOM   2556  HB2 PHE A 164     -16.052   5.924  -9.378  0.00  0.00      ACHN  
ATOM   2557  CG  PHE A 164     -16.613   6.918 -11.014  0.00  0.00      ACHN  
ATOM   2558  CD1 PHE A 164     -17.058   8.276 -11.068  0.00  0.00      ACHN  
ATOM   2559  HD1 PHE A 164     -16.545   9.098 -10.591  0.00  0.00      ACHN  
ATOM   2560  CE1 PHE A 164     -18.211   8.665 -11.769  0.00  0.00      ACHN  
ATOM   2561  HE1 PHE A 164     -18.412   9.725 -11.816  0.00  0.00      ACHN  
ATOM   2562  CZ  PHE A 164     -18.949   7.688 -12.515  0.00  0.00      ACHN  
ATOM   2563  HZ  PHE A 164     -19.857   7.934 -13.047  0.00  0.00      ACHN  
ATOM   2564  CD2 PHE A 164     -17.331   5.979 -11.746  0.00  0.00      ACHN  
ATOM   2565  HD2 PHE A 164     -17.067   4.939 -11.620  0.00  0.00      ACHN  
ATOM   2566  CE2 PHE A 164     -18.457   6.381 -12.566  0.00  0.00      ACHN  
ATOM   2567  HE2 PHE A 164     -18.949   5.559 -13.065  0.00  0.00      ACHN  
ATOM   2568  C   PHE A 164     -13.514   6.867  -8.694  0.00  0.00      ACHN  
ATOM   2569  O   PHE A 164     -13.592   6.993  -7.469  0.00  0.00      ACHN  
ATOM   2570  N   GLY A 165     -12.346   6.373  -9.232  0.00  0.00      ACHN  
ATOM   2571  HN  GLY A 165     -12.082   6.302 -10.191  0.00  0.00      ACHN  
ATOM   2572  CA  GLY A 165     -11.084   6.061  -8.514  0.00  0.00      ACHN  
ATOM   2573  HA1 GLY A 165     -10.367   5.904  -9.306  0.00  0.00      ACHN  
ATOM   2574  HA2 GLY A 165     -11.262   5.149  -7.963  0.00  0.00      ACHN  
ATOM   2575  C   GLY A 165     -10.488   7.192  -7.583  0.00  0.00      ACHN  
ATOM   2576  O   GLY A 165      -9.922   6.931  -6.544  0.00  0.00      ACHN  
ATOM   2577  N   CYS A 166     -10.504   8.458  -8.085  0.00  0.00      ACHN  
ATOM   2578  HN  CYS A 166     -10.691   8.561  -9.059  0.00  0.00      ACHN  
ATOM   2579  CA  CYS A 166     -10.153   9.688  -7.328  0.00  0.00      ACHN  
ATOM   2580  HA  CYS A 166      -9.162   9.581  -6.912  0.00  0.00      ACHN  
ATOM   2581  CB  CYS A 166     -10.020  10.936  -8.223  0.00  0.00      ACHN  
ATOM   2582  HB1 CYS A 166     -10.932  11.038  -8.850  0.00  0.00      ACHN  
ATOM   2583  HB2 CYS A 166      -9.918  11.831  -7.573  0.00  0.00      ACHN  
ATOM   2584  SG  CYS A 166      -8.586  10.732  -9.384  0.00  0.00      ACHN  
ATOM   2585  HG1 CYS A 166      -9.109   9.851 -10.225  0.00  0.00      ACHN  
ATOM   2586  C   CYS A 166     -11.086   9.993  -6.264  0.00  0.00      ACHN  
ATOM   2587  O   CYS A 166     -10.677  10.214  -5.133  0.00  0.00      ACHN  
ATOM   2588  N   ILE A 167     -12.450   9.804  -6.481  0.00  0.00      ACHN  
ATOM   2589  HN  ILE A 167     -12.808   9.665  -7.401  0.00  0.00      ACHN  
ATOM   2590  CA  ILE A 167     -13.468   9.919  -5.441  0.00  0.00      ACHN  
ATOM   2591  HA  ILE A 167     -13.299  10.872  -4.962  0.00  0.00      ACHN  
ATOM   2592  CB  ILE A 167     -14.874  10.018  -6.116  0.00  0.00      ACHN  
ATOM   2593  HB  ILE A 167     -15.087   9.224  -6.863  0.00  0.00      ACHN  
ATOM   2594  CG2 ILE A 167     -15.978   9.833  -5.073  0.00  0.00      ACHN  
ATOM   2595 HG21 ILE A 167     -16.992   9.876  -5.526  0.00  0.00      ACHN  
ATOM   2596 HG22 ILE A 167     -15.917   8.877  -4.511  0.00  0.00      ACHN  
ATOM   2597 HG23 ILE A 167     -15.885  10.627  -4.302  0.00  0.00      ACHN  
ATOM   2598  CG1 ILE A 167     -14.938  11.464  -6.732  0.00  0.00      ACHN  
ATOM   2599 HG11 ILE A 167     -14.770  12.234  -5.949  0.00  0.00      ACHN  
ATOM   2600 HG12 ILE A 167     -14.171  11.589  -7.527  0.00  0.00      ACHN  
ATOM   2601  CD1 ILE A 167     -16.258  11.764  -7.442  0.00  0.00      ACHN  
ATOM   2602  HD1 ILE A 167     -17.194  11.445  -6.935  0.00  0.00      ACHN  
ATOM   2603  HD2 ILE A 167     -16.200  12.873  -7.473  0.00  0.00      ACHN  
ATOM   2604  HD3 ILE A 167     -16.173  11.472  -8.510  0.00  0.00      ACHN  
ATOM   2605  C   ILE A 167     -13.360   8.836  -4.391  0.00  0.00      ACHN  
ATOM   2606  O   ILE A 167     -13.533   9.085  -3.171  0.00  0.00      ACHN  
ATOM   2607  N   ALA A 168     -13.138   7.622  -4.840  0.00  0.00      ACHN  
ATOM   2608  HN  ALA A 168     -13.129   7.418  -5.816  0.00  0.00      ACHN  
ATOM   2609  CA  ALA A 168     -12.925   6.426  -4.015  0.00  0.00      ACHN  
ATOM   2610  HA  ALA A 168     -13.784   6.407  -3.361  0.00  0.00      ACHN  
ATOM   2611  CB  ALA A 168     -12.865   5.132  -4.824  0.00  0.00      ACHN  
ATOM   2612  HB1 ALA A 168     -12.066   5.158  -5.596  0.00  0.00      ACHN  
ATOM   2613  HB2 ALA A 168     -12.775   4.195  -4.233  0.00  0.00      ACHN  
ATOM   2614  HB3 ALA A 168     -13.776   5.067  -5.456  0.00  0.00      ACHN  
ATOM   2615  C   ALA A 168     -11.646   6.536  -3.190  0.00  0.00      ACHN  
ATOM   2616  O   ALA A 168     -11.577   6.306  -1.969  0.00  0.00      ACHN  
ATOM   2617  N   GLY A 169     -10.603   7.079  -3.780  0.00  0.00      ACHN  
ATOM   2618  HN  GLY A 169     -10.686   7.181  -4.768  0.00  0.00      ACHN  
ATOM   2619  CA  GLY A 169      -9.329   7.371  -3.075  0.00  0.00      ACHN  
ATOM   2620  HA1 GLY A 169      -8.581   7.576  -3.827  0.00  0.00      ACHN  
ATOM   2621  HA2 GLY A 169      -8.987   6.525  -2.498  0.00  0.00      ACHN  
ATOM   2622  C   GLY A 169      -9.319   8.542  -2.064  0.00  0.00      ACHN  
ATOM   2623  O   GLY A 169      -8.654   8.513  -1.066  0.00  0.00      ACHN  
ATOM   2624  N   ILE A 170     -10.078   9.580  -2.273  0.00  0.00      ACHN  
ATOM   2625  HN  ILE A 170     -10.530   9.786  -3.137  0.00  0.00      ACHN  
ATOM   2626  CA  ILE A 170     -10.205  10.628  -1.293  0.00  0.00      ACHN  
ATOM   2627  HA  ILE A 170      -9.169  10.726  -1.004  0.00  0.00      ACHN  
ATOM   2628  CB  ILE A 170     -10.598  11.948  -1.983  0.00  0.00      ACHN  
ATOM   2629  HB  ILE A 170     -10.082  11.926  -2.967  0.00  0.00      ACHN  
ATOM   2630  CG2 ILE A 170     -12.026  11.868  -2.448  0.00  0.00      ACHN  
ATOM   2631 HG21 ILE A 170     -12.296  10.970  -3.043  0.00  0.00      ACHN  
ATOM   2632 HG22 ILE A 170     -12.712  11.891  -1.574  0.00  0.00      ACHN  
ATOM   2633 HG23 ILE A 170     -12.237  12.778  -3.050  0.00  0.00      ACHN  
ATOM   2634  CG1 ILE A 170     -10.147  13.221  -1.223  0.00  0.00      ACHN  
ATOM   2635 HG11 ILE A 170     -10.250  13.951  -2.055  0.00  0.00      ACHN  
ATOM   2636 HG12 ILE A 170     -10.828  13.517  -0.397  0.00  0.00      ACHN  
ATOM   2637  CD1 ILE A 170      -8.757  13.201  -0.558  0.00  0.00      ACHN  
ATOM   2638  HD1 ILE A 170      -8.818  12.351   0.155  0.00  0.00      ACHN  
ATOM   2639  HD2 ILE A 170      -7.849  13.028  -1.174  0.00  0.00      ACHN  
ATOM   2640  HD3 ILE A 170      -8.734  14.163  -0.003  0.00  0.00      ACHN  
ATOM   2641  C   ILE A 170     -10.901  10.263   0.027  0.00  0.00      ACHN  
ATOM   2642  O   ILE A 170     -10.413  10.682   1.080  0.00  0.00      ACHN  
ATOM   2643  N   VAL A 171     -12.041   9.598   0.048  0.00  0.00      ACHN  
ATOM   2644  HN  VAL A 171     -12.496   9.140  -0.712  0.00  0.00      ACHN  
ATOM   2645  CA  VAL A 171     -12.745   9.178   1.259  0.00  0.00      ACHN  
ATOM   2646  HA  VAL A 171     -13.000  10.045   1.850  0.00  0.00      ACHN  
ATOM   2647  CB  VAL A 171     -14.126   8.562   0.921  0.00  0.00      ACHN  
ATOM   2648  HB  VAL A 171     -14.555   8.038   1.802  0.00  0.00      ACHN  
ATOM   2649  CG1 VAL A 171     -15.123   9.701   0.603  0.00  0.00      ACHN  
ATOM   2650 HG11 VAL A 171     -15.054  10.568   1.294  0.00  0.00      ACHN  
ATOM   2651 HG12 VAL A 171     -14.905  10.072  -0.422  0.00  0.00      ACHN  
ATOM   2652 HG13 VAL A 171     -16.171   9.334   0.577  0.00  0.00      ACHN  
ATOM   2653  CG2 VAL A 171     -14.003   7.528  -0.181  0.00  0.00      ACHN  
ATOM   2654 HG21 VAL A 171     -13.775   7.876  -1.211  0.00  0.00      ACHN  
ATOM   2655 HG22 VAL A 171     -13.396   6.652   0.132  0.00  0.00      ACHN  
ATOM   2656 HG23 VAL A 171     -14.956   6.958  -0.234  0.00  0.00      ACHN  
ATOM   2657  C   VAL A 171     -11.894   8.507   2.363  0.00  0.00      ACHN  
ATOM   2658  O   VAL A 171     -12.043   8.991   3.492  0.00  0.00      ACHN  
ATOM   2659  N   PRO A 172     -10.970   7.540   2.302  0.00  0.00      ACHN  
ATOM   2660  CD  PRO A 172     -10.643   6.701   1.097  0.00  0.00      ACHN  
ATOM   2661  HD1 PRO A 172     -11.470   6.014   0.821  0.00  0.00      ACHN  
ATOM   2662  HD2 PRO A 172     -10.458   7.353   0.216  0.00  0.00      ACHN  
ATOM   2663  CA  PRO A 172     -10.241   7.059   3.518  0.00  0.00      ACHN  
ATOM   2664  HA  PRO A 172     -10.950   6.880   4.312  0.00  0.00      ACHN  
ATOM   2665  CB  PRO A 172      -9.576   5.726   3.059  0.00  0.00      ACHN  
ATOM   2666  HB1 PRO A 172     -10.303   4.886   3.063  0.00  0.00      ACHN  
ATOM   2667  HB2 PRO A 172      -8.572   5.452   3.447  0.00  0.00      ACHN  
ATOM   2668  CG  PRO A 172      -9.396   6.050   1.527  0.00  0.00      ACHN  
ATOM   2669  HG1 PRO A 172      -9.199   5.119   0.953  0.00  0.00      ACHN  
ATOM   2670  HG2 PRO A 172      -8.497   6.697   1.430  0.00  0.00      ACHN  
ATOM   2671  C   PRO A 172      -9.312   8.138   4.014  0.00  0.00      ACHN  
ATOM   2672  O   PRO A 172      -8.953   8.130   5.195  0.00  0.00      ACHN  
ATOM   2673  N   TRP A 173      -8.797   9.033   3.217  0.00  0.00      ACHN  
ATOM   2674  HN  TRP A 173      -8.931   9.096   2.231  0.00  0.00      ACHN  
ATOM   2675  CA  TRP A 173      -7.948  10.178   3.655  0.00  0.00      ACHN  
ATOM   2676  HA  TRP A 173      -7.335   9.721   4.418  0.00  0.00      ACHN  
ATOM   2677  CB  TRP A 173      -6.984  10.691   2.485  0.00  0.00      ACHN  
ATOM   2678  HB1 TRP A 173      -7.605  11.019   1.624  0.00  0.00      ACHN  
ATOM   2679  HB2 TRP A 173      -6.438  11.527   2.971  0.00  0.00      ACHN  
ATOM   2680  CG  TRP A 173      -5.891   9.796   2.042  0.00  0.00      ACHN  
ATOM   2681  CD1 TRP A 173      -5.762   9.253   0.789  0.00  0.00      ACHN  
ATOM   2682  HD1 TRP A 173      -6.500   9.242   0.002  0.00  0.00      ACHN  
ATOM   2683  NE1 TRP A 173      -4.532   8.574   0.678  0.00  0.00      ACHN  
ATOM   2684  HE1 TRP A 173      -4.241   8.002  -0.057  0.00  0.00      ACHN  
ATOM   2685  CE2 TRP A 173      -3.851   8.711   1.898  0.00  0.00      ACHN  
ATOM   2686  CD2 TRP A 173      -4.678   9.495   2.713  0.00  0.00      ACHN  
ATOM   2687  CE3 TRP A 173      -4.300   9.817   3.992  0.00  0.00      ACHN  
ATOM   2688  HE3 TRP A 173      -4.887  10.468   4.623  0.00  0.00      ACHN  
ATOM   2689  CZ3 TRP A 173      -3.091   9.324   4.453  0.00  0.00      ACHN  
ATOM   2690  HZ3 TRP A 173      -2.674   9.616   5.406  0.00  0.00      ACHN  
ATOM   2691  CZ2 TRP A 173      -2.602   8.334   2.303  0.00  0.00      ACHN  
ATOM   2692  HZ2 TRP A 173      -1.875   7.999   1.579  0.00  0.00      ACHN  
ATOM   2693  CH2 TRP A 173      -2.232   8.649   3.571  0.00  0.00      ACHN  
ATOM   2694  HH2 TRP A 173      -1.287   8.273   3.934  0.00  0.00      ACHN  
ATOM   2695  C   TRP A 173      -8.697  11.315   4.279  0.00  0.00      ACHN  
ATOM   2696  O   TRP A 173      -8.242  11.892   5.263  0.00  0.00      ACHN  
ATOM   2697  N   ILE A 174      -9.927  11.605   3.813  0.00  0.00      ACHN  
ATOM   2698  HN  ILE A 174     -10.377  11.155   3.045  0.00  0.00      ACHN  
ATOM   2699  CA  ILE A 174     -10.914  12.266   4.568  0.00  0.00      ACHN  
ATOM   2700  HA  ILE A 174     -10.517  13.247   4.780  0.00  0.00      ACHN  
ATOM   2701  CB  ILE A 174     -12.336  12.506   3.864  0.00  0.00      ACHN  
ATOM   2702  HB  ILE A 174     -12.778  11.488   3.825  0.00  0.00      ACHN  
ATOM   2703  CG2 ILE A 174     -13.307  13.338   4.756  0.00  0.00      ACHN  
ATOM   2704 HG21 ILE A 174     -14.305  13.559   4.321  0.00  0.00      ACHN  
ATOM   2705 HG22 ILE A 174     -13.464  12.761   5.693  0.00  0.00      ACHN  
ATOM   2706 HG23 ILE A 174     -12.905  14.331   5.052  0.00  0.00      ACHN  
ATOM   2707  CG1 ILE A 174     -12.151  13.161   2.506  0.00  0.00      ACHN  
ATOM   2708 HG11 ILE A 174     -11.637  12.440   1.835  0.00  0.00      ACHN  
ATOM   2709 HG12 ILE A 174     -13.191  13.341   2.158  0.00  0.00      ACHN  
ATOM   2710  CD1 ILE A 174     -11.382  14.465   2.499  0.00  0.00      ACHN  
ATOM   2711  HD1 ILE A 174     -10.321  14.139   2.439  0.00  0.00      ACHN  
ATOM   2712  HD2 ILE A 174     -11.725  15.177   1.719  0.00  0.00      ACHN  
ATOM   2713  HD3 ILE A 174     -11.545  15.021   3.447  0.00  0.00      ACHN  
ATOM   2714  C   ILE A 174     -11.167  11.530   5.883  0.00  0.00      ACHN  
ATOM   2715  O   ILE A 174     -11.146  12.162   6.976  0.00  0.00      ACHN  
ATOM   2716  N   GLY A 175     -11.372  10.224   5.883  0.00  0.00      ACHN  
ATOM   2717  HN  GLY A 175     -11.571   9.645   5.095  0.00  0.00      ACHN  
ATOM   2718  CA  GLY A 175     -11.428   9.476   7.135  0.00  0.00      ACHN  
ATOM   2719  HA1 GLY A 175     -11.363   8.409   6.978  0.00  0.00      ACHN  
ATOM   2720  HA2 GLY A 175     -12.362   9.729   7.613  0.00  0.00      ACHN  
ATOM   2721  C   GLY A 175     -10.339   9.736   8.195  0.00  0.00      ACHN  
ATOM   2722  O   GLY A 175     -10.589   9.890   9.382  0.00  0.00      ACHN  
ATOM   2723  N   LEU A 176      -9.113   9.927   7.750  0.00  0.00      ACHN  
ATOM   2724  HN  LEU A 176      -8.884   9.846   6.784  0.00  0.00      ACHN  
ATOM   2725  CA  LEU A 176      -7.947  10.239   8.646  0.00  0.00      ACHN  
ATOM   2726  HA  LEU A 176      -7.989   9.669   9.562  0.00  0.00      ACHN  
ATOM   2727  CB  LEU A 176      -6.616   9.859   7.919  0.00  0.00      ACHN  
ATOM   2728  HB1 LEU A 176      -6.616  10.262   6.884  0.00  0.00      ACHN  
ATOM   2729  HB2 LEU A 176      -5.741  10.202   8.511  0.00  0.00      ACHN  
ATOM   2730  CG  LEU A 176      -6.403   8.334   7.787  0.00  0.00      ACHN  
ATOM   2731  HG  LEU A 176      -7.377   7.864   7.530  0.00  0.00      ACHN  
ATOM   2732  CD1 LEU A 176      -5.413   8.043   6.742  0.00  0.00      ACHN  
ATOM   2733 HD11 LEU A 176      -5.145   6.966   6.797  0.00  0.00      ACHN  
ATOM   2734 HD12 LEU A 176      -5.880   8.414   5.804  0.00  0.00      ACHN  
ATOM   2735 HD13 LEU A 176      -4.555   8.719   6.941  0.00  0.00      ACHN  
ATOM   2736  CD2 LEU A 176      -5.996   7.652   9.103  0.00  0.00      ACHN  
ATOM   2737 HD21 LEU A 176      -6.889   7.586   9.761  0.00  0.00      ACHN  
ATOM   2738 HD22 LEU A 176      -5.601   6.616   9.035  0.00  0.00      ACHN  
ATOM   2739 HD23 LEU A 176      -5.152   8.186   9.589  0.00  0.00      ACHN  
ATOM   2740  C   LEU A 176      -7.805  11.636   9.043  0.00  0.00      ACHN  
ATOM   2741  O   LEU A 176      -7.397  11.895  10.195  0.00  0.00      ACHN  
ATOM   2742  N   LEU A 177      -8.202  12.631   8.171  0.00  0.00      ACHN  
ATOM   2743  HN  LEU A 177      -8.498  12.366   7.256  0.00  0.00      ACHN  
ATOM   2744  CA  LEU A 177      -8.359  14.045   8.623  0.00  0.00      ACHN  
ATOM   2745  HA  LEU A 177      -7.449  14.342   9.122  0.00  0.00      ACHN  
ATOM   2746  CB  LEU A 177      -8.673  14.956   7.399  0.00  0.00      ACHN  
ATOM   2747  HB1 LEU A 177      -7.923  14.831   6.589  0.00  0.00      ACHN  
ATOM   2748  HB2 LEU A 177      -9.607  14.555   6.951  0.00  0.00      ACHN  
ATOM   2749  CG  LEU A 177      -8.849  16.448   7.645  0.00  0.00      ACHN  
ATOM   2750  HG  LEU A 177      -9.563  16.520   8.494  0.00  0.00      ACHN  
ATOM   2751  CD1 LEU A 177      -7.498  17.104   8.067  0.00  0.00      ACHN  
ATOM   2752 HD11 LEU A 177      -7.100  16.756   9.044  0.00  0.00      ACHN  
ATOM   2753 HD12 LEU A 177      -6.703  16.820   7.345  0.00  0.00      ACHN  
ATOM   2754 HD13 LEU A 177      -7.573  18.207   7.959  0.00  0.00      ACHN  
ATOM   2755  CD2 LEU A 177      -9.297  17.268   6.419  0.00  0.00      ACHN  
ATOM   2756 HD21 LEU A 177      -8.503  17.237   5.643  0.00  0.00      ACHN  
ATOM   2757 HD22 LEU A 177     -10.174  16.815   5.910  0.00  0.00      ACHN  
ATOM   2758 HD23 LEU A 177      -9.402  18.325   6.745  0.00  0.00      ACHN  
ATOM   2759  C   LEU A 177      -9.564  14.199   9.603  0.00  0.00      ACHN  
ATOM   2760  O   LEU A 177      -9.491  15.027  10.483  0.00  0.00      ACHN  
ATOM   2761  N   ILE A 178     -10.704  13.461   9.555  0.00  0.00      ACHN  
ATOM   2762  HN  ILE A 178     -10.847  12.842   8.786  0.00  0.00      ACHN  
ATOM   2763  CA  ILE A 178     -11.729  13.475  10.598  0.00  0.00      ACHN  
ATOM   2764  HA  ILE A 178     -12.048  14.488  10.793  0.00  0.00      ACHN  
ATOM   2765  CB  ILE A 178     -12.958  12.715  10.198  0.00  0.00      ACHN  
ATOM   2766  HB  ILE A 178     -12.651  11.672   9.969  0.00  0.00      ACHN  
ATOM   2767  CG2 ILE A 178     -14.041  12.776  11.263  0.00  0.00      ACHN  
ATOM   2768 HG21 ILE A 178     -14.382  13.821  11.428  0.00  0.00      ACHN  
ATOM   2769 HG22 ILE A 178     -14.918  12.209  10.883  0.00  0.00      ACHN  
ATOM   2770 HG23 ILE A 178     -13.755  12.304  12.227  0.00  0.00      ACHN  
ATOM   2771  CG1 ILE A 178     -13.397  13.388   8.878  0.00  0.00      ACHN  
ATOM   2772 HG11 ILE A 178     -13.597  14.471   9.022  0.00  0.00      ACHN  
ATOM   2773 HG12 ILE A 178     -12.583  13.299   8.127  0.00  0.00      ACHN  
ATOM   2774  CD1 ILE A 178     -14.624  12.680   8.143  0.00  0.00      ACHN  
ATOM   2775  HD1 ILE A 178     -14.279  11.740   7.661  0.00  0.00      ACHN  
ATOM   2776  HD2 ILE A 178     -15.410  12.466   8.898  0.00  0.00      ACHN  
ATOM   2777  HD3 ILE A 178     -14.960  13.367   7.337  0.00  0.00      ACHN  
ATOM   2778  C   ILE A 178     -11.163  12.957  11.888  0.00  0.00      ACHN  
ATOM   2779  O   ILE A 178     -11.489  13.528  12.938  0.00  0.00      ACHN  
ATOM   2780  N   TYR A 179     -10.338  11.894  11.851  0.00  0.00      ACHN  
ATOM   2781  HN  TYR A 179     -10.217  11.451  10.967  0.00  0.00      ACHN  
ATOM   2782  CA  TYR A 179      -9.933  11.171  13.077  0.00  0.00      ACHN  
ATOM   2783  HA  TYR A 179     -10.841  10.977  13.629  0.00  0.00      ACHN  
ATOM   2784  CB  TYR A 179      -9.100   9.965  12.622  0.00  0.00      ACHN  
ATOM   2785  HB1 TYR A 179      -9.557   9.612  11.672  0.00  0.00      ACHN  
ATOM   2786  HB2 TYR A 179      -8.010  10.054  12.427  0.00  0.00      ACHN  
ATOM   2787  CG  TYR A 179      -9.141   8.793  13.560  0.00  0.00      ACHN  
ATOM   2788  CD1 TYR A 179      -7.924   8.296  14.109  0.00  0.00      ACHN  
ATOM   2789  HD1 TYR A 179      -6.960   8.719  13.869  0.00  0.00      ACHN  
ATOM   2790  CE1 TYR A 179      -7.918   7.249  15.033  0.00  0.00      ACHN  
ATOM   2791  HE1 TYR A 179      -6.969   6.928  15.437  0.00  0.00      ACHN  
ATOM   2792  CZ  TYR A 179      -9.082   6.655  15.453  0.00  0.00      ACHN  
ATOM   2793  OH  TYR A 179      -9.067   5.720  16.433  0.00  0.00      ACHN  
ATOM   2794  HH  TYR A 179      -8.232   5.254  16.354  0.00  0.00      ACHN  
ATOM   2795  CD2 TYR A 179     -10.362   8.160  13.947  0.00  0.00      ACHN  
ATOM   2796  HD2 TYR A 179     -11.319   8.541  13.621  0.00  0.00      ACHN  
ATOM   2797  CE2 TYR A 179     -10.313   7.119  14.835  0.00  0.00      ACHN  
ATOM   2798  HE2 TYR A 179     -11.142   6.481  15.102  0.00  0.00      ACHN  
ATOM   2799  C   TYR A 179      -8.959  11.978  13.944  0.00  0.00      ACHN  
ATOM   2800  O   TYR A 179      -8.981  11.887  15.179  0.00  0.00      ACHN  
ATOM   2801  N   VAL A 180      -8.086  12.776  13.350  0.00  0.00      ACHN  
ATOM   2802  HN  VAL A 180      -8.178  12.725  12.359  0.00  0.00      ACHN  
ATOM   2803  CA  VAL A 180      -7.018  13.580  13.942  0.00  0.00      ACHN  
ATOM   2804  HA  VAL A 180      -6.552  12.993  14.720  0.00  0.00      ACHN  
ATOM   2805  CB  VAL A 180      -5.839  13.935  12.970  0.00  0.00      ACHN  
ATOM   2806  HB  VAL A 180      -5.130  14.614  13.491  0.00  0.00      ACHN  
ATOM   2807  CG1 VAL A 180      -5.210  12.535  12.723  0.00  0.00      ACHN  
ATOM   2808 HG11 VAL A 180      -5.934  11.698  12.623  0.00  0.00      ACHN  
ATOM   2809 HG12 VAL A 180      -4.532  12.477  11.845  0.00  0.00      ACHN  
ATOM   2810 HG13 VAL A 180      -4.548  12.241  13.566  0.00  0.00      ACHN  
ATOM   2811  CG2 VAL A 180      -6.268  14.721  11.742  0.00  0.00      ACHN  
ATOM   2812 HG21 VAL A 180      -5.466  14.741  10.973  0.00  0.00      ACHN  
ATOM   2813 HG22 VAL A 180      -7.154  14.182  11.343  0.00  0.00      ACHN  
ATOM   2814 HG23 VAL A 180      -6.613  15.745  12.003  0.00  0.00      ACHN  
ATOM   2815  C   VAL A 180      -7.652  14.876  14.496  0.00  0.00      ACHN  
ATOM   2816  O   VAL A 180      -7.279  15.442  15.551  0.00  0.00      ACHN  
ATOM   2817  N   ILE A 181      -8.682  15.461  13.768  0.00  0.00      ACHN  
ATOM   2818  HN  ILE A 181      -8.781  15.098  12.844  0.00  0.00      ACHN  
ATOM   2819  CA  ILE A 181      -9.342  16.631  14.240  0.00  0.00      ACHN  
ATOM   2820  HA  ILE A 181      -8.584  17.328  14.565  0.00  0.00      ACHN  
ATOM   2821  CB  ILE A 181     -10.094  17.313  13.047  0.00  0.00      ACHN  
ATOM   2822  HB  ILE A 181     -10.729  16.590  12.492  0.00  0.00      ACHN  
ATOM   2823  CG2 ILE A 181     -11.059  18.450  13.559  0.00  0.00      ACHN  
ATOM   2824 HG21 ILE A 181     -11.834  18.208  14.318  0.00  0.00      ACHN  
ATOM   2825 HG22 ILE A 181     -10.456  19.313  13.913  0.00  0.00      ACHN  
ATOM   2826 HG23 ILE A 181     -11.650  18.970  12.774  0.00  0.00      ACHN  
ATOM   2827  CG1 ILE A 181      -9.236  18.064  12.112  0.00  0.00      ACHN  
ATOM   2828 HG11 ILE A 181      -8.660  18.882  12.594  0.00  0.00      ACHN  
ATOM   2829 HG12 ILE A 181      -8.421  17.381  11.791  0.00  0.00      ACHN  
ATOM   2830  CD1 ILE A 181      -9.928  18.503  10.767  0.00  0.00      ACHN  
ATOM   2831  HD1 ILE A 181     -10.778  19.211  10.865  0.00  0.00      ACHN  
ATOM   2832  HD2 ILE A 181      -9.119  18.844  10.086  0.00  0.00      ACHN  
ATOM   2833  HD3 ILE A 181     -10.322  17.585  10.280  0.00  0.00      ACHN  
ATOM   2834  C   ILE A 181     -10.331  16.265  15.307  0.00  0.00      ACHN  
ATOM   2835  O   ILE A 181     -10.255  16.810  16.420  0.00  0.00      ACHN  
ATOM   2836  N   ALA A 182     -11.189  15.271  15.097  0.00  0.00      ACHN  
ATOM   2837  HN  ALA A 182     -11.079  14.714  14.277  0.00  0.00      ACHN  
ATOM   2838  CA  ALA A 182     -12.091  14.693  16.070  0.00  0.00      ACHN  
ATOM   2839  HA  ALA A 182     -12.536  13.920  15.460  0.00  0.00      ACHN  
ATOM   2840  CB  ALA A 182     -11.419  14.031  17.300  0.00  0.00      ACHN  
ATOM   2841  HB1 ALA A 182     -10.831  14.762  17.896  0.00  0.00      ACHN  
ATOM   2842  HB2 ALA A 182     -12.290  13.538  17.782  0.00  0.00      ACHN  
ATOM   2843  HB3 ALA A 182     -10.858  13.142  16.941  0.00  0.00      ACHN  
ATOM   2844  C   ALA A 182     -13.195  15.677  16.449  0.00  0.00      ACHN  
ATOM   2845  O   ALA A 182     -13.254  16.031  17.636  0.00  0.00      ACHN  
ATOM   2846  N   PRO A 183     -13.937  16.201  15.540  0.00  0.00      ACHN  
ATOM   2847  CD  PRO A 183     -14.092  15.716  14.144  0.00  0.00      ACHN  
ATOM   2848  HD1 PRO A 183     -13.226  15.908  13.475  0.00  0.00      ACHN  
ATOM   2849  HD2 PRO A 183     -14.318  14.628  14.138  0.00  0.00      ACHN  
ATOM   2850  CA  PRO A 183     -14.754  17.426  15.745  0.00  0.00      ACHN  
ATOM   2851  HA  PRO A 183     -14.214  18.254  16.180  0.00  0.00      ACHN  
ATOM   2852  CB  PRO A 183     -15.275  17.831  14.325  0.00  0.00      ACHN  
ATOM   2853  HB1 PRO A 183     -14.585  18.606  13.929  0.00  0.00      ACHN  
ATOM   2854  HB2 PRO A 183     -16.244  18.375  14.328  0.00  0.00      ACHN  
ATOM   2855  CG  PRO A 183     -15.256  16.520  13.587  0.00  0.00      ACHN  
ATOM   2856  HG1 PRO A 183     -15.128  16.643  12.490  0.00  0.00      ACHN  
ATOM   2857  HG2 PRO A 183     -16.238  16.017  13.716  0.00  0.00      ACHN  
ATOM   2858  C   PRO A 183     -15.891  17.217  16.877  0.00  0.00      ACHN  
ATOM   2859  O   PRO A 183     -16.595  16.129  16.877  0.00  0.00      ACHN  
ATOM   2860  N   GLY A 184     -16.075  18.133  17.852  0.00  0.00      ACHN  
ATOM   2861  HN  GLY A 184     -15.549  18.977  17.927  0.00  0.00      ACHN  
ATOM   2862  CA  GLY A 184     -17.070  17.896  18.969  0.00  0.00      ACHN  
ATOM   2863  HA1 GLY A 184     -17.901  17.340  18.558  0.00  0.00      ACHN  
ATOM   2864  HA2 GLY A 184     -17.354  18.873  19.330  0.00  0.00      ACHN  
ATOM   2865  C   GLY A 184     -16.594  17.111  20.157  0.00  0.00      ACHN  
ATOM   2866  O   GLY A 184     -17.262  17.017  21.158  0.00  0.00      ACHN  
ATOM   2867  N   SER A 185     -15.428  16.498  20.015  0.00  0.00      ACHN  
ATOM   2868  HN  SER A 185     -15.103  16.435  19.074  0.00  0.00      ACHN  
ATOM   2869  CA  SER A 185     -14.798  15.795  21.076  0.00  0.00      ACHN  
ATOM   2870  HA  SER A 185     -15.511  15.054  21.407  0.00  0.00      ACHN  
ATOM   2871  CB  SER A 185     -13.594  15.066  20.568  0.00  0.00      ACHN  
ATOM   2872  HB1 SER A 185     -13.933  14.357  19.783  0.00  0.00      ACHN  
ATOM   2873  HB2 SER A 185     -12.874  15.811  20.165  0.00  0.00      ACHN  
ATOM   2874  OG  SER A 185     -12.992  14.243  21.585  0.00  0.00      ACHN  
ATOM   2875  HG1 SER A 185     -12.225  13.879  21.137  0.00  0.00      ACHN  
ATOM   2876  C   SER A 185     -14.447  16.627  22.254  0.00  0.00      ACHN  
ATOM   2877  O   SER A 185     -14.153  17.795  22.140  0.00  0.00      ACHN  
ATOM   2878  N   THR A 186     -14.594  16.049  23.434  0.00  0.00      ACHN  
ATOM   2879  HN  THR A 186     -15.048  15.167  23.526  0.00  0.00      ACHN  
ATOM   2880  CA  THR A 186     -14.096  16.744  24.654  0.00  0.00      ACHN  
ATOM   2881  HA  THR A 186     -14.490  17.750  24.624  0.00  0.00      ACHN  
ATOM   2882  CB  THR A 186     -14.798  16.146  25.923  0.00  0.00      ACHN  
ATOM   2883  HB  THR A 186     -14.452  16.625  26.865  0.00  0.00      ACHN  
ATOM   2884  OG1 THR A 186     -14.572  14.713  25.922  0.00  0.00      ACHN  
ATOM   2885  HG1 THR A 186     -13.716  14.555  26.328  0.00  0.00      ACHN  
ATOM   2886  CG2 THR A 186     -16.312  16.354  25.854  0.00  0.00      ACHN  
ATOM   2887 HG21 THR A 186     -16.958  15.642  26.410  0.00  0.00      ACHN  
ATOM   2888 HG22 THR A 186     -16.539  17.355  26.278  0.00  0.00      ACHN  
ATOM   2889 HG23 THR A 186     -16.620  16.228  24.794  0.00  0.00      ACHN  
ATOM   2890  C   THR A 186     -12.567  16.851  24.789  0.00  0.00      ACHN  
ATOM   2891  O   THR A 186     -12.170  17.495  25.706  0.00  0.00      ACHN  
ATOM   2892  N   SER A 187     -11.774  16.321  23.876  0.00  0.00      ACHN  
ATOM   2893  HN  SER A 187     -12.174  15.836  23.103  0.00  0.00      ACHN  
ATOM   2894  CA  SER A 187     -10.435  15.939  24.129  0.00  0.00      ACHN  
ATOM   2895  HA  SER A 187     -10.055  16.640  24.858  0.00  0.00      ACHN  
ATOM   2896  CB  SER A 187     -10.433  14.453  24.511  0.00  0.00      ACHN  
ATOM   2897  HB1 SER A 187     -10.874  13.881  23.666  0.00  0.00      ACHN  
ATOM   2898  HB2 SER A 187      -9.408  14.099  24.753  0.00  0.00      ACHN  
ATOM   2899  OG  SER A 187     -11.313  14.251  25.689  0.00  0.00      ACHN  
ATOM   2900  HG1 SER A 187     -11.114  13.418  26.122  0.00  0.00      ACHN  
ATOM   2901  C   SER A 187      -9.598  16.208  22.872  0.00  0.00      ACHN  
ATOM   2902  O   SER A 187     -10.048  15.954  21.787  0.00  0.00      ACHN  
ATOM   2903  N   ASP A 188      -8.293  16.595  23.168  0.00  0.00      ACHN  
ATOM   2904  HN  ASP A 188      -7.958  16.645  24.105  0.00  0.00      ACHN  
ATOM   2905  CA  ASP A 188      -7.262  16.657  22.209  0.00  0.00      ACHN  
ATOM   2906  HA  ASP A 188      -7.694  16.835  21.236  0.00  0.00      ACHN  
ATOM   2907  CB  ASP A 188      -6.314  17.892  22.600  0.00  0.00      ACHN  
ATOM   2908  HB1 ASP A 188      -6.052  17.782  23.675  0.00  0.00      ACHN  
ATOM   2909  HB2 ASP A 188      -5.414  18.013  21.960  0.00  0.00      ACHN  
ATOM   2910  CG  ASP A 188      -7.069  19.147  22.336  0.00  0.00      ACHN  
ATOM   2911  OD1 ASP A 188      -7.390  19.418  21.144  0.00  0.00      ACHN  
ATOM   2912  OD2 ASP A 188      -7.291  19.909  23.333  0.00  0.00      ACHN  
ATOM   2913  C   ASP A 188      -6.346  15.453  22.186  0.00  0.00      ACHN  
ATOM   2914  O   ASP A 188      -5.765  15.046  23.212  0.00  0.00      ACHN  
ATOM   2915  N   VAL A 189      -6.431  14.634  21.128  0.00  0.00      ACHN  
ATOM   2916  HN  VAL A 189      -6.905  14.868  20.283  0.00  0.00      ACHN  
ATOM   2917  CA  VAL A 189      -5.862  13.303  21.084  0.00  0.00      ACHN  
ATOM   2918  HA  VAL A 189      -6.220  12.877  22.010  0.00  0.00      ACHN  
ATOM   2919  CB  VAL A 189      -6.358  12.574  19.851  0.00  0.00      ACHN  
ATOM   2920  HB  VAL A 189      -5.956  13.001  18.908  0.00  0.00      ACHN  
ATOM   2921  CG1 VAL A 189      -5.811  11.062  19.895  0.00  0.00      ACHN  
ATOM   2922 HG11 VAL A 189      -5.916  10.644  20.919  0.00  0.00      ACHN  
ATOM   2923 HG12 VAL A 189      -6.388  10.410  19.205  0.00  0.00      ACHN  
ATOM   2924 HG13 VAL A 189      -4.756  10.981  19.557  0.00  0.00      ACHN  
ATOM   2925  CG2 VAL A 189      -7.934  12.564  19.642  0.00  0.00      ACHN  
ATOM   2926 HG21 VAL A 189      -8.413  12.535  20.644  0.00  0.00      ACHN  
ATOM   2927 HG22 VAL A 189      -8.331  13.400  19.028  0.00  0.00      ACHN  
ATOM   2928 HG23 VAL A 189      -8.196  11.569  19.224  0.00  0.00      ACHN  
ATOM   2929  C   VAL A 189      -4.304  13.320  20.991  0.00  0.00      ACHN  
ATOM   2930  O   VAL A 189      -3.732  14.137  20.279  0.00  0.00      ACHN  
ATOM   2931  N   ALA A 190      -3.655  12.392  21.679  0.00  0.00      ACHN  
ATOM   2932  HN  ALA A 190      -4.233  11.784  22.218  0.00  0.00      ACHN  
ATOM   2933  CA  ALA A 190      -2.217  12.390  21.768  0.00  0.00      ACHN  
ATOM   2934  HA  ALA A 190      -1.872  13.399  21.598  0.00  0.00      ACHN  
ATOM   2935  CB  ALA A 190      -1.663  12.023  23.158  0.00  0.00      ACHN  
ATOM   2936  HB1 ALA A 190      -0.564  12.165  23.077  0.00  0.00      ACHN  
ATOM   2937  HB2 ALA A 190      -2.056  12.691  23.955  0.00  0.00      ACHN  
ATOM   2938  HB3 ALA A 190      -1.813  11.011  23.591  0.00  0.00      ACHN  
ATOM   2939  C   ALA A 190      -1.693  11.489  20.672  0.00  0.00      ACHN  
ATOM   2940  O   ALA A 190      -1.947  10.304  20.649  0.00  0.00      ACHN  
ATOM   2941  N   VAL A 191      -1.036  12.142  19.725  0.00  0.00      ACHN  
ATOM   2942  HN  VAL A 191      -0.893  13.112  19.909  0.00  0.00      ACHN  
ATOM   2943  CA  VAL A 191      -0.612  11.452  18.542  0.00  0.00      ACHN  
ATOM   2944  HA  VAL A 191      -0.892  10.409  18.518  0.00  0.00      ACHN  
ATOM   2945  CB  VAL A 191      -1.300  12.012  17.346  0.00  0.00      ACHN  
ATOM   2946  HB  VAL A 191      -1.103  13.105  17.348  0.00  0.00      ACHN  
ATOM   2947  CG1 VAL A 191      -0.953  11.252  16.040  0.00  0.00      ACHN  
ATOM   2948 HG11 VAL A 191       0.136  11.417  15.895  0.00  0.00      ACHN  
ATOM   2949 HG12 VAL A 191      -1.147  10.160  16.098  0.00  0.00      ACHN  
ATOM   2950 HG13 VAL A 191      -1.470  11.646  15.139  0.00  0.00      ACHN  
ATOM   2951  CG2 VAL A 191      -2.846  12.213  17.459  0.00  0.00      ACHN  
ATOM   2952 HG21 VAL A 191      -3.396  11.262  17.626  0.00  0.00      ACHN  
ATOM   2953 HG22 VAL A 191      -3.177  12.692  18.406  0.00  0.00      ACHN  
ATOM   2954 HG23 VAL A 191      -3.251  12.720  16.557  0.00  0.00      ACHN  
ATOM   2955  C   VAL A 191       0.945  11.646  18.302  0.00  0.00      ACHN  
ATOM   2956  O   VAL A 191       1.399  12.788  18.014  0.00  0.00      ACHN  
ATOM   2957  N   PRO A 192       1.885  10.717  18.401  0.00  0.00      ACHN  
ATOM   2958  CD  PRO A 192       1.524   9.328  18.855  0.00  0.00      ACHN  
ATOM   2959  HD1 PRO A 192       1.392   9.307  19.957  0.00  0.00      ACHN  
ATOM   2960  HD2 PRO A 192       0.603   9.132  18.264  0.00  0.00      ACHN  
ATOM   2961  CA  PRO A 192       3.314  10.830  18.014  0.00  0.00      ACHN  
ATOM   2962  HA  PRO A 192       3.669  11.541  18.746  0.00  0.00      ACHN  
ATOM   2963  CB  PRO A 192       3.972   9.419  18.092  0.00  0.00      ACHN  
ATOM   2964  HB1 PRO A 192       4.657   9.258  18.951  0.00  0.00      ACHN  
ATOM   2965  HB2 PRO A 192       4.478   9.001  17.196  0.00  0.00      ACHN  
ATOM   2966  CG  PRO A 192       2.758   8.444  18.356  0.00  0.00      ACHN  
ATOM   2967  HG1 PRO A 192       2.978   7.640  19.091  0.00  0.00      ACHN  
ATOM   2968  HG2 PRO A 192       2.560   8.006  17.355  0.00  0.00      ACHN  
ATOM   2969  C   PRO A 192       3.642  11.521  16.680  0.00  0.00      ACHN  
ATOM   2970  O   PRO A 192       2.841  11.524  15.721  0.00  0.00      ACHN  
ATOM   2971  N   GLY A 193       4.912  12.074  16.559  0.00  0.00      ACHN  
ATOM   2972  HN  GLY A 193       5.624  11.897  17.234  0.00  0.00      ACHN  
ATOM   2973  CA  GLY A 193       5.276  13.018  15.511  0.00  0.00      ACHN  
ATOM   2974  HA1 GLY A 193       6.213  13.508  15.729  0.00  0.00      ACHN  
ATOM   2975  HA2 GLY A 193       4.450  13.700  15.372  0.00  0.00      ACHN  
ATOM   2976  C   GLY A 193       5.513  12.246  14.177  0.00  0.00      ACHN  
ATOM   2977  O   GLY A 193       5.054  12.708  13.119  0.00  0.00      ACHN  
ATOM   2978  N   PHE A 194       6.151  11.012  14.217  0.00  0.00      ACHN  
ATOM   2979  HN  PHE A 194       6.596  10.714  15.058  0.00  0.00      ACHN  
ATOM   2980  CA  PHE A 194       6.440  10.102  13.061  0.00  0.00      ACHN  
ATOM   2981  HA  PHE A 194       7.134  10.667  12.456  0.00  0.00      ACHN  
ATOM   2982  CB  PHE A 194       7.180   8.861  13.483  0.00  0.00      ACHN  
ATOM   2983  HB1 PHE A 194       7.741   8.388  12.648  0.00  0.00      ACHN  
ATOM   2984  HB2 PHE A 194       7.892   8.947  14.331  0.00  0.00      ACHN  
ATOM   2985  CG  PHE A 194       6.266   7.702  14.013  0.00  0.00      ACHN  
ATOM   2986  CD1 PHE A 194       5.727   6.690  13.151  0.00  0.00      ACHN  
ATOM   2987  HD1 PHE A 194       5.895   6.684  12.084  0.00  0.00      ACHN  
ATOM   2988  CE1 PHE A 194       4.934   5.708  13.779  0.00  0.00      ACHN  
ATOM   2989  HE1 PHE A 194       4.516   4.879  13.227  0.00  0.00      ACHN  
ATOM   2990  CZ  PHE A 194       4.829   5.571  15.170  0.00  0.00      ACHN  
ATOM   2991  HZ  PHE A 194       4.338   4.674  15.517  0.00  0.00      ACHN  
ATOM   2992  CD2 PHE A 194       5.941   7.699  15.418  0.00  0.00      ACHN  
ATOM   2993  HD2 PHE A 194       6.324   8.530  15.991  0.00  0.00      ACHN  
ATOM   2994  CE2 PHE A 194       5.174   6.650  15.955  0.00  0.00      ACHN  
ATOM   2995  HE2 PHE A 194       4.916   6.648  17.003  0.00  0.00      ACHN  
ATOM   2996  C   PHE A 194       5.202   9.767  12.172  0.00  0.00      ACHN  
ATOM   2997  O   PHE A 194       5.358   9.480  10.919  0.00  0.00      ACHN  
ATOM   2998  N   VAL A 195       4.021   9.854  12.840  0.00  0.00      ACHN  
ATOM   2999  HN  VAL A 195       3.942  10.291  13.733  0.00  0.00      ACHN  
ATOM   3000  CA  VAL A 195       2.722   9.418  12.270  0.00  0.00      ACHN  
ATOM   3001  HA  VAL A 195       2.830   8.450  11.803  0.00  0.00      ACHN  
ATOM   3002  CB  VAL A 195       1.733   9.401  13.324  0.00  0.00      ACHN  
ATOM   3003  HB  VAL A 195       1.672  10.304  13.969  0.00  0.00      ACHN  
ATOM   3004  CG1 VAL A 195       0.317   9.270  12.732  0.00  0.00      ACHN  
ATOM   3005 HG11 VAL A 195      -0.406   9.249  13.576  0.00  0.00      ACHN  
ATOM   3006 HG12 VAL A 195      -0.063  10.074  12.066  0.00  0.00      ACHN  
ATOM   3007 HG13 VAL A 195       0.357   8.341  12.125  0.00  0.00      ACHN  
ATOM   3008  CG2 VAL A 195       2.011   8.115  14.198  0.00  0.00      ACHN  
ATOM   3009 HG21 VAL A 195       1.100   7.934  14.807  0.00  0.00      ACHN  
ATOM   3010 HG22 VAL A 195       2.114   7.172  13.619  0.00  0.00      ACHN  
ATOM   3011 HG23 VAL A 195       2.829   8.353  14.912  0.00  0.00      ACHN  
ATOM   3012  C   VAL A 195       2.395  10.388  11.171  0.00  0.00      ACHN  
ATOM   3013  O   VAL A 195       2.128  10.070   9.975  0.00  0.00      ACHN  
ATOM   3014  N   TYR A 196       2.581  11.692  11.453  0.00  0.00      ACHN  
ATOM   3015  HN  TYR A 196       2.913  12.127  12.287  0.00  0.00      ACHN  
ATOM   3016  CA  TYR A 196       2.324  12.669  10.386  0.00  0.00      ACHN  
ATOM   3017  HA  TYR A 196       1.419  12.324   9.908  0.00  0.00      ACHN  
ATOM   3018  CB  TYR A 196       2.287  14.129  11.014  0.00  0.00      ACHN  
ATOM   3019  HB1 TYR A 196       3.223  14.409  11.543  0.00  0.00      ACHN  
ATOM   3020  HB2 TYR A 196       2.215  14.919  10.235  0.00  0.00      ACHN  
ATOM   3021  CG  TYR A 196       1.237  14.242  12.043  0.00  0.00      ACHN  
ATOM   3022  CD1 TYR A 196      -0.007  14.595  11.690  0.00  0.00      ACHN  
ATOM   3023  HD1 TYR A 196      -0.304  14.863  10.687  0.00  0.00      ACHN  
ATOM   3024  CE1 TYR A 196      -1.064  14.690  12.610  0.00  0.00      ACHN  
ATOM   3025  HE1 TYR A 196      -1.980  15.003  12.132  0.00  0.00      ACHN  
ATOM   3026  CZ  TYR A 196      -0.838  14.430  13.907  0.00  0.00      ACHN  
ATOM   3027  OH  TYR A 196      -1.928  14.489  14.822  0.00  0.00      ACHN  
ATOM   3028  HH  TYR A 196      -1.524  14.446  15.691  0.00  0.00      ACHN  
ATOM   3029  CD2 TYR A 196       1.419  13.821  13.404  0.00  0.00      ACHN  
ATOM   3030  HD2 TYR A 196       2.413  13.474  13.646  0.00  0.00      ACHN  
ATOM   3031  CE2 TYR A 196       0.426  14.050  14.355  0.00  0.00      ACHN  
ATOM   3032  HE2 TYR A 196       0.536  13.637  15.347  0.00  0.00      ACHN  
ATOM   3033  C   TYR A 196       3.239  12.682   9.185  0.00  0.00      ACHN  
ATOM   3034  O   TYR A 196       2.884  12.913   8.026  0.00  0.00      ACHN  
ATOM   3035  N   GLY A 197       4.536  12.176   9.446  0.00  0.00      ACHN  
ATOM   3036  HN  GLY A 197       4.728  11.985  10.406  0.00  0.00      ACHN  
ATOM   3037  CA  GLY A 197       5.514  11.867   8.395  0.00  0.00      ACHN  
ATOM   3038  HA1 GLY A 197       6.405  11.574   8.931  0.00  0.00      ACHN  
ATOM   3039  HA2 GLY A 197       5.594  12.723   7.742  0.00  0.00      ACHN  
ATOM   3040  C   GLY A 197       5.214  10.715   7.484  0.00  0.00      ACHN  
ATOM   3041  O   GLY A 197       5.516  10.740   6.263  0.00  0.00      ACHN  
ATOM   3042  N   ILE A 198       4.467   9.669   7.983  0.00  0.00      ACHN  
ATOM   3043  HN  ILE A 198       4.213   9.703   8.946  0.00  0.00      ACHN  
ATOM   3044  CA  ILE A 198       3.902   8.515   7.161  0.00  0.00      ACHN  
ATOM   3045  HA  ILE A 198       4.638   8.343   6.390  0.00  0.00      ACHN  
ATOM   3046  CB  ILE A 198       3.620   7.334   8.110  0.00  0.00      ACHN  
ATOM   3047  HB  ILE A 198       2.841   7.600   8.856  0.00  0.00      ACHN  
ATOM   3048  CG2 ILE A 198       2.971   6.115   7.322  0.00  0.00      ACHN  
ATOM   3049 HG21 ILE A 198       2.791   5.293   8.048  0.00  0.00      ACHN  
ATOM   3050 HG22 ILE A 198       1.955   6.411   6.985  0.00  0.00      ACHN  
ATOM   3051 HG23 ILE A 198       3.704   5.759   6.567  0.00  0.00      ACHN  
ATOM   3052  CG1 ILE A 198       4.866   6.823   8.837  0.00  0.00      ACHN  
ATOM   3053 HG11 ILE A 198       5.597   6.362   8.139  0.00  0.00      ACHN  
ATOM   3054 HG12 ILE A 198       5.411   7.606   9.408  0.00  0.00      ACHN  
ATOM   3055  CD1 ILE A 198       4.648   5.697   9.908  0.00  0.00      ACHN  
ATOM   3056  HD1 ILE A 198       4.466   4.700   9.452  0.00  0.00      ACHN  
ATOM   3057  HD2 ILE A 198       5.538   5.473  10.534  0.00  0.00      ACHN  
ATOM   3058  HD3 ILE A 198       3.834   6.066  10.567  0.00  0.00      ACHN  
ATOM   3059  C   ILE A 198       2.709   9.016   6.397  0.00  0.00      ACHN  
ATOM   3060  O   ILE A 198       2.569   8.626   5.228  0.00  0.00      ACHN  
ATOM   3061  N   ILE A 199       1.790   9.777   7.037  0.00  0.00      ACHN  
ATOM   3062  HN  ILE A 199       1.904  10.091   7.976  0.00  0.00      ACHN  
ATOM   3063  CA  ILE A 199       0.667  10.497   6.309  0.00  0.00      ACHN  
ATOM   3064  HA  ILE A 199       0.107   9.699   5.845  0.00  0.00      ACHN  
ATOM   3065  CB  ILE A 199      -0.287  11.218   7.348  0.00  0.00      ACHN  
ATOM   3066  HB  ILE A 199       0.429  11.855   7.909  0.00  0.00      ACHN  
ATOM   3067  CG2 ILE A 199      -1.360  12.084   6.644  0.00  0.00      ACHN  
ATOM   3068 HG21 ILE A 199      -2.061  12.588   7.344  0.00  0.00      ACHN  
ATOM   3069 HG22 ILE A 199      -0.805  12.799   6.000  0.00  0.00      ACHN  
ATOM   3070 HG23 ILE A 199      -1.922  11.443   5.932  0.00  0.00      ACHN  
ATOM   3071  CG1 ILE A 199      -0.928  10.199   8.317  0.00  0.00      ACHN  
ATOM   3072 HG11 ILE A 199      -1.791   9.773   7.761  0.00  0.00      ACHN  
ATOM   3073 HG12 ILE A 199      -0.165   9.467   8.657  0.00  0.00      ACHN  
ATOM   3074  CD1 ILE A 199      -1.592  10.860   9.562  0.00  0.00      ACHN  
ATOM   3075  HD1 ILE A 199      -2.184  10.104  10.121  0.00  0.00      ACHN  
ATOM   3076  HD2 ILE A 199      -0.844  11.305  10.253  0.00  0.00      ACHN  
ATOM   3077  HD3 ILE A 199      -2.260  11.607   9.082  0.00  0.00      ACHN  
ATOM   3078  C   ILE A 199       1.103  11.372   5.162  0.00  0.00      ACHN  
ATOM   3079  O   ILE A 199       0.635  11.167   4.054  0.00  0.00      ACHN  
ATOM   3080  N   ILE A 200       2.002  12.307   5.424  0.00  0.00      ACHN  
ATOM   3081  HN  ILE A 200       2.372  12.433   6.341  0.00  0.00      ACHN  
ATOM   3082  CA  ILE A 200       2.633  13.241   4.474  0.00  0.00      ACHN  
ATOM   3083  HA  ILE A 200       1.800  13.766   4.030  0.00  0.00      ACHN  
ATOM   3084  CB  ILE A 200       3.537  14.240   5.152  0.00  0.00      ACHN  
ATOM   3085  HB  ILE A 200       4.098  13.856   6.030  0.00  0.00      ACHN  
ATOM   3086  CG2 ILE A 200       4.587  14.978   4.287  0.00  0.00      ACHN  
ATOM   3087 HG21 ILE A 200       5.065  15.731   4.949  0.00  0.00      ACHN  
ATOM   3088 HG22 ILE A 200       5.427  14.291   4.051  0.00  0.00      ACHN  
ATOM   3089 HG23 ILE A 200       4.049  15.288   3.365  0.00  0.00      ACHN  
ATOM   3090  CG1 ILE A 200       2.495  15.285   5.761  0.00  0.00      ACHN  
ATOM   3091 HG11 ILE A 200       1.914  15.770   4.947  0.00  0.00      ACHN  
ATOM   3092 HG12 ILE A 200       1.777  14.763   6.429  0.00  0.00      ACHN  
ATOM   3093  CD1 ILE A 200       3.156  16.433   6.569  0.00  0.00      ACHN  
ATOM   3094  HD1 ILE A 200       3.695  16.077   7.473  0.00  0.00      ACHN  
ATOM   3095  HD2 ILE A 200       3.755  17.089   5.901  0.00  0.00      ACHN  
ATOM   3096  HD3 ILE A 200       2.401  17.165   6.926  0.00  0.00      ACHN  
ATOM   3097  C   ILE A 200       3.372  12.520   3.347  0.00  0.00      ACHN  
ATOM   3098  O   ILE A 200       3.073  12.662   2.161  0.00  0.00      ACHN  
ATOM   3099  N   SER A 201       4.222  11.528   3.691  0.00  0.00      ACHN  
ATOM   3100  HN  SER A 201       4.354  11.265   4.644  0.00  0.00      ACHN  
ATOM   3101  CA  SER A 201       4.924  10.844   2.643  0.00  0.00      ACHN  
ATOM   3102  HA  SER A 201       5.252  11.578   1.922  0.00  0.00      ACHN  
ATOM   3103  CB  SER A 201       6.212  10.072   3.166  0.00  0.00      ACHN  
ATOM   3104  HB1 SER A 201       6.653   9.577   2.274  0.00  0.00      ACHN  
ATOM   3105  HB2 SER A 201       6.930  10.836   3.533  0.00  0.00      ACHN  
ATOM   3106  OG  SER A 201       5.808   9.131   4.165  0.00  0.00      ACHN  
ATOM   3107  HG1 SER A 201       5.975   9.527   5.024  0.00  0.00      ACHN  
ATOM   3108  C   SER A 201       4.041  10.009   1.758  0.00  0.00      ACHN  
ATOM   3109  O   SER A 201       4.222   9.952   0.532  0.00  0.00      ACHN  
ATOM   3110  N   LEU A 202       3.085   9.209   2.356  0.00  0.00      ACHN  
ATOM   3111  HN  LEU A 202       2.818   9.287   3.313  0.00  0.00      ACHN  
ATOM   3112  CA  LEU A 202       2.181   8.369   1.640  0.00  0.00      ACHN  
ATOM   3113  HA  LEU A 202       2.848   7.978   0.886  0.00  0.00      ACHN  
ATOM   3114  CB  LEU A 202       1.630   7.248   2.450  0.00  0.00      ACHN  
ATOM   3115  HB1 LEU A 202       1.262   7.650   3.418  0.00  0.00      ACHN  
ATOM   3116  HB2 LEU A 202       0.706   6.885   1.949  0.00  0.00      ACHN  
ATOM   3117  CG  LEU A 202       2.550   6.065   2.655  0.00  0.00      ACHN  
ATOM   3118  HG  LEU A 202       2.271   5.572   3.610  0.00  0.00      ACHN  
ATOM   3119  CD1 LEU A 202       2.342   5.030   1.589  0.00  0.00      ACHN  
ATOM   3120 HD11 LEU A 202       2.738   4.027   1.860  0.00  0.00      ACHN  
ATOM   3121 HD12 LEU A 202       1.267   4.974   1.317  0.00  0.00      ACHN  
ATOM   3122 HD13 LEU A 202       2.836   5.170   0.604  0.00  0.00      ACHN  
ATOM   3123  CD2 LEU A 202       4.102   6.241   2.826  0.00  0.00      ACHN  
ATOM   3124 HD21 LEU A 202       4.495   6.797   1.948  0.00  0.00      ACHN  
ATOM   3125 HD22 LEU A 202       4.329   6.747   3.789  0.00  0.00      ACHN  
ATOM   3126 HD23 LEU A 202       4.588   5.245   2.746  0.00  0.00      ACHN  
ATOM   3127  C   LEU A 202       1.065   9.076   0.816  0.00  0.00      ACHN  
ATOM   3128  O   LEU A 202       0.716   8.624  -0.294  0.00  0.00      ACHN  
ATOM   3129  N   PHE A 203       0.573  10.208   1.306  0.00  0.00      ACHN  
ATOM   3130  HN  PHE A 203       0.908  10.541   2.184  0.00  0.00      ACHN  
ATOM   3131  CA  PHE A 203      -0.291  11.063   0.540  0.00  0.00      ACHN  
ATOM   3132  HA  PHE A 203      -1.021  10.373   0.143  0.00  0.00      ACHN  
ATOM   3133  CB  PHE A 203      -1.023  12.153   1.304  0.00  0.00      ACHN  
ATOM   3134  HB1 PHE A 203      -1.624  11.649   2.092  0.00  0.00      ACHN  
ATOM   3135  HB2 PHE A 203      -0.365  12.927   1.755  0.00  0.00      ACHN  
ATOM   3136  CG  PHE A 203      -2.148  12.884   0.486  0.00  0.00      ACHN  
ATOM   3137  CD1 PHE A 203      -3.340  12.203   0.186  0.00  0.00      ACHN  
ATOM   3138  HD1 PHE A 203      -3.408  11.126   0.215  0.00  0.00      ACHN  
ATOM   3139  CE1 PHE A 203      -4.475  12.923  -0.284  0.00  0.00      ACHN  
ATOM   3140  HE1 PHE A 203      -5.385  12.347  -0.370  0.00  0.00      ACHN  
ATOM   3141  CZ  PHE A 203      -4.364  14.313  -0.297  0.00  0.00      ACHN  
ATOM   3142  HZ  PHE A 203      -5.276  14.855  -0.499  0.00  0.00      ACHN  
ATOM   3143  CD2 PHE A 203      -2.037  14.262   0.352  0.00  0.00      ACHN  
ATOM   3144  HD2 PHE A 203      -1.085  14.713   0.587  0.00  0.00      ACHN  
ATOM   3145  CE2 PHE A 203      -3.168  15.024  -0.010  0.00  0.00      ACHN  
ATOM   3146  HE2 PHE A 203      -3.109  16.098  -0.102  0.00  0.00      ACHN  
ATOM   3147  C   PHE A 203       0.305  11.701  -0.720  0.00  0.00      ACHN  
ATOM   3148  O   PHE A 203      -0.337  11.753  -1.794  0.00  0.00      ACHN  
ATOM   3149  N   LEU A 204       1.633  12.077  -0.587  0.00  0.00      ACHN  
ATOM   3150  HN  LEU A 204       2.026  12.106   0.329  0.00  0.00      ACHN  
ATOM   3151  CA  LEU A 204       2.476  12.458  -1.709  0.00  0.00      ACHN  
ATOM   3152  HA  LEU A 204       1.993  13.325  -2.135  0.00  0.00      ACHN  
ATOM   3153  CB  LEU A 204       3.809  12.893  -1.097  0.00  0.00      ACHN  
ATOM   3154  HB1 LEU A 204       3.572  13.577  -0.254  0.00  0.00      ACHN  
ATOM   3155  HB2 LEU A 204       4.249  12.083  -0.477  0.00  0.00      ACHN  
ATOM   3156  CG  LEU A 204       4.837  13.499  -2.024  0.00  0.00      ACHN  
ATOM   3157  HG  LEU A 204       4.993  12.648  -2.721  0.00  0.00      ACHN  
ATOM   3158  CD1 LEU A 204       4.467  14.670  -2.983  0.00  0.00      ACHN  
ATOM   3159 HD11 LEU A 204       5.180  14.881  -3.808  0.00  0.00      ACHN  
ATOM   3160 HD12 LEU A 204       3.518  14.650  -3.560  0.00  0.00      ACHN  
ATOM   3161 HD13 LEU A 204       4.272  15.614  -2.430  0.00  0.00      ACHN  
ATOM   3162  CD2 LEU A 204       6.180  13.735  -1.300  0.00  0.00      ACHN  
ATOM   3163 HD21 LEU A 204       6.545  12.883  -0.687  0.00  0.00      ACHN  
ATOM   3164 HD22 LEU A 204       7.019  13.969  -1.989  0.00  0.00      ACHN  
ATOM   3165 HD23 LEU A 204       6.045  14.704  -0.773  0.00  0.00      ACHN  
ATOM   3166  C   LEU A 204       2.580  11.379  -2.798  0.00  0.00      ACHN  
ATOM   3167  O   LEU A 204       2.374  11.672  -3.991  0.00  0.00      ACHN  
ATOM   3168  N   PHE A 205       2.838  10.165  -2.336  0.00  0.00      ACHN  
ATOM   3169  HN  PHE A 205       2.964  10.113  -1.349  0.00  0.00      ACHN  
ATOM   3170  CA  PHE A 205       2.938   9.016  -3.142  0.00  0.00      ACHN  
ATOM   3171  HA  PHE A 205       3.557   9.312  -3.975  0.00  0.00      ACHN  
ATOM   3172  CB  PHE A 205       3.491   7.786  -2.374  0.00  0.00      ACHN  
ATOM   3173  HB1 PHE A 205       2.865   7.591  -1.477  0.00  0.00      ACHN  
ATOM   3174  HB2 PHE A 205       3.432   6.875  -3.007  0.00  0.00      ACHN  
ATOM   3175  CG  PHE A 205       4.863   8.019  -1.753  0.00  0.00      ACHN  
ATOM   3176  CD1 PHE A 205       5.790   9.065  -2.076  0.00  0.00      ACHN  
ATOM   3177  HD1 PHE A 205       5.541   9.852  -2.772  0.00  0.00      ACHN  
ATOM   3178  CE1 PHE A 205       7.063   9.088  -1.426  0.00  0.00      ACHN  
ATOM   3179  HE1 PHE A 205       7.678   9.951  -1.637  0.00  0.00      ACHN  
ATOM   3180  CZ  PHE A 205       7.360   8.239  -0.408  0.00  0.00      ACHN  
ATOM   3181  HZ  PHE A 205       8.275   8.228   0.165  0.00  0.00      ACHN  
ATOM   3182  CD2 PHE A 205       5.252   7.010  -0.770  0.00  0.00      ACHN  
ATOM   3183  HD2 PHE A 205       4.606   6.180  -0.526  0.00  0.00      ACHN  
ATOM   3184  CE2 PHE A 205       6.443   7.195   0.026  0.00  0.00      ACHN  
ATOM   3185  HE2 PHE A 205       6.717   6.533   0.834  0.00  0.00      ACHN  
ATOM   3186  C   PHE A 205       1.601   8.568  -3.667  0.00  0.00      ACHN  
ATOM   3187  O   PHE A 205       1.544   8.089  -4.767  0.00  0.00      ACHN  
ATOM   3188  N   PHE A 206       0.538   8.694  -2.892  0.00  0.00      ACHN  
ATOM   3189  HN  PHE A 206       0.601   9.113  -1.990  0.00  0.00      ACHN  
ATOM   3190  CA  PHE A 206      -0.780   8.502  -3.381  0.00  0.00      ACHN  
ATOM   3191  HA  PHE A 206      -0.807   7.499  -3.782  0.00  0.00      ACHN  
ATOM   3192  CB  PHE A 206      -1.809   8.591  -2.231  0.00  0.00      ACHN  
ATOM   3193  HB1 PHE A 206      -1.478   9.116  -1.309  0.00  0.00      ACHN  
ATOM   3194  HB2 PHE A 206      -2.749   9.098  -2.535  0.00  0.00      ACHN  
ATOM   3195  CG  PHE A 206      -2.141   7.199  -1.664  0.00  0.00      ACHN  
ATOM   3196  CD1 PHE A 206      -1.098   6.378  -1.092  0.00  0.00      ACHN  
ATOM   3197  HD1 PHE A 206      -0.052   6.547  -1.302  0.00  0.00      ACHN  
ATOM   3198  CE1 PHE A 206      -1.454   5.203  -0.458  0.00  0.00      ACHN  
ATOM   3199  HE1 PHE A 206      -0.650   4.756   0.108  0.00  0.00      ACHN  
ATOM   3200  CZ  PHE A 206      -2.819   4.866  -0.287  0.00  0.00      ACHN  
ATOM   3201  HZ  PHE A 206      -3.056   3.985   0.292  0.00  0.00      ACHN  
ATOM   3202  CD2 PHE A 206      -3.499   6.853  -1.477  0.00  0.00      ACHN  
ATOM   3203  HD2 PHE A 206      -4.215   7.497  -1.964  0.00  0.00      ACHN  
ATOM   3204  CE2 PHE A 206      -3.821   5.701  -0.816  0.00  0.00      ACHN  
ATOM   3205  HE2 PHE A 206      -4.844   5.376  -0.697  0.00  0.00      ACHN  
ATOM   3206  C   PHE A 206      -1.186   9.348  -4.573  0.00  0.00      ACHN  
ATOM   3207  O   PHE A 206      -1.697   8.915  -5.592  0.00  0.00      ACHN  
ATOM   3208  N   ASN A 207      -0.814  10.608  -4.540  0.00  0.00      ACHN  
ATOM   3209  HN  ASN A 207      -0.241  10.955  -3.801  0.00  0.00      ACHN  
ATOM   3210  CA  ASN A 207      -1.012  11.634  -5.586  0.00  0.00      ACHN  
ATOM   3211  HA  ASN A 207      -2.014  11.483  -5.961  0.00  0.00      ACHN  
ATOM   3212  CB  ASN A 207      -0.674  13.100  -5.117  0.00  0.00      ACHN  
ATOM   3213  HB1 ASN A 207       0.228  13.176  -4.473  0.00  0.00      ACHN  
ATOM   3214  HB2 ASN A 207      -0.500  13.870  -5.898  0.00  0.00      ACHN  
ATOM   3215  CG  ASN A 207      -1.844  13.722  -4.336  0.00  0.00      ACHN  
ATOM   3216  OD1 ASN A 207      -2.376  14.755  -4.783  0.00  0.00      ACHN  
ATOM   3217  ND2 ASN A 207      -2.251  13.221  -3.186  0.00  0.00      ACHN  
ATOM   3218 HD21 ASN A 207      -2.882  13.844  -2.724  0.00  0.00      ACHN  
ATOM   3219 HD22 ASN A 207      -1.729  12.570  -2.636  0.00  0.00      ACHN  
ATOM   3220  C   ASN A 207      -0.189  11.286  -6.811  0.00  0.00      ACHN  
ATOM   3221  O   ASN A 207      -0.663  11.275  -7.928  0.00  0.00      ACHN  
ATOM   3222  N   SER A 208       1.072  10.882  -6.578  0.00  0.00      ACHN  
ATOM   3223  HN  SER A 208       1.415  11.199  -5.698  0.00  0.00      ACHN  
ATOM   3224  CA  SER A 208       1.994  10.525  -7.627  0.00  0.00      ACHN  
ATOM   3225  HA  SER A 208       1.822  11.241  -8.417  0.00  0.00      ACHN  
ATOM   3226  CB  SER A 208       3.464  10.152  -7.186  0.00  0.00      ACHN  
ATOM   3227  HB1 SER A 208       3.397   9.431  -6.344  0.00  0.00      ACHN  
ATOM   3228  HB2 SER A 208       4.043   9.718  -8.029  0.00  0.00      ACHN  
ATOM   3229  OG  SER A 208       4.122  11.328  -6.706  0.00  0.00      ACHN  
ATOM   3230  HG1 SER A 208       3.723  11.641  -5.891  0.00  0.00      ACHN  
ATOM   3231  C   SER A 208       1.518   9.282  -8.408  0.00  0.00      ACHN  
ATOM   3232  O   SER A 208       1.610   9.208  -9.624  0.00  0.00      ACHN  
ATOM   3233  N   PHE A 209       0.981   8.262  -7.675  0.00  0.00      ACHN  
ATOM   3234  HN  PHE A 209       0.990   8.372  -6.685  0.00  0.00      ACHN  
ATOM   3235  CA  PHE A 209       0.425   7.107  -8.355  0.00  0.00      ACHN  
ATOM   3236  HA  PHE A 209       1.176   6.592  -8.936  0.00  0.00      ACHN  
ATOM   3237  CB  PHE A 209      -0.119   6.053  -7.401  0.00  0.00      ACHN  
ATOM   3238  HB1 PHE A 209      -0.623   6.603  -6.578  0.00  0.00      ACHN  
ATOM   3239  HB2 PHE A 209      -0.801   5.295  -7.843  0.00  0.00      ACHN  
ATOM   3240  CG  PHE A 209       0.997   5.239  -6.846  0.00  0.00      ACHN  
ATOM   3241  CD1 PHE A 209       1.533   4.403  -7.781  0.00  0.00      ACHN  
ATOM   3242  HD1 PHE A 209       1.145   4.280  -8.781  0.00  0.00      ACHN  
ATOM   3243  CE1 PHE A 209       2.627   3.631  -7.286  0.00  0.00      ACHN  
ATOM   3244  HE1 PHE A 209       2.952   2.880  -7.991  0.00  0.00      ACHN  
ATOM   3245  CZ  PHE A 209       3.078   3.675  -6.035  0.00  0.00      ACHN  
ATOM   3246  HZ  PHE A 209       3.843   3.025  -5.636  0.00  0.00      ACHN  
ATOM   3247  CD2 PHE A 209       1.294   5.192  -5.524  0.00  0.00      ACHN  
ATOM   3248  HD2 PHE A 209       0.939   5.873  -4.765  0.00  0.00      ACHN  
ATOM   3249  CE2 PHE A 209       2.409   4.402  -5.051  0.00  0.00      ACHN  
ATOM   3250  HE2 PHE A 209       2.613   4.372  -3.991  0.00  0.00      ACHN  
ATOM   3251  C   PHE A 209      -0.697   7.398  -9.343  0.00  0.00      ACHN  
ATOM   3252  O   PHE A 209      -0.755   6.871 -10.471  0.00  0.00      ACHN  
ATOM   3253  N   ALA A 210      -1.638   8.226  -8.923  0.00  0.00      ACHN  
ATOM   3254  HN  ALA A 210      -1.633   8.521  -7.971  0.00  0.00      ACHN  
ATOM   3255  CA  ALA A 210      -2.668   8.641  -9.906  0.00  0.00      ACHN  
ATOM   3256  HA  ALA A 210      -3.113   7.769 -10.361  0.00  0.00      ACHN  
ATOM   3257  CB  ALA A 210      -3.638   9.596  -9.289  0.00  0.00      ACHN  
ATOM   3258  HB1 ALA A 210      -4.315   9.993 -10.076  0.00  0.00      ACHN  
ATOM   3259  HB2 ALA A 210      -4.323   9.078  -8.584  0.00  0.00      ACHN  
ATOM   3260  HB3 ALA A 210      -3.309  10.474  -8.693  0.00  0.00      ACHN  
ATOM   3261  C   ALA A 210      -2.113   9.388 -11.111  0.00  0.00      ACHN  
ATOM   3262  O   ALA A 210      -2.507   9.155 -12.234  0.00  0.00      ACHN  
ATOM   3263  N   LEU A 211      -1.175  10.299 -10.894  0.00  0.00      ACHN  
ATOM   3264  HN  LEU A 211      -0.816  10.506  -9.987  0.00  0.00      ACHN  
ATOM   3265  CA  LEU A 211      -0.552  11.061 -11.979  0.00  0.00      ACHN  
ATOM   3266  HA  LEU A 211      -1.229  11.643 -12.586  0.00  0.00      ACHN  
ATOM   3267  CB  LEU A 211       0.437  12.141 -11.435  0.00  0.00      ACHN  
ATOM   3268  HB1 LEU A 211       1.299  11.575 -11.022  0.00  0.00      ACHN  
ATOM   3269  HB2 LEU A 211       0.957  12.694 -12.246  0.00  0.00      ACHN  
ATOM   3270  CG  LEU A 211      -0.108  13.247 -10.516  0.00  0.00      ACHN  
ATOM   3271  HG  LEU A 211      -0.762  12.762  -9.760  0.00  0.00      ACHN  
ATOM   3272  CD1 LEU A 211       0.979  14.014  -9.754  0.00  0.00      ACHN  
ATOM   3273 HD11 LEU A 211       1.676  13.301  -9.265  0.00  0.00      ACHN  
ATOM   3274 HD12 LEU A 211       1.531  14.665 -10.465  0.00  0.00      ACHN  
ATOM   3275 HD13 LEU A 211       0.415  14.692  -9.079  0.00  0.00      ACHN  
ATOM   3276  CD2 LEU A 211      -0.966  14.158 -11.378  0.00  0.00      ACHN  
ATOM   3277 HD21 LEU A 211      -0.346  14.840 -11.998  0.00  0.00      ACHN  
ATOM   3278 HD22 LEU A 211      -1.784  13.708 -11.981  0.00  0.00      ACHN  
ATOM   3279 HD23 LEU A 211      -1.497  14.817 -10.659  0.00  0.00      ACHN  
ATOM   3280  C   LEU A 211       0.156  10.174 -13.011  0.00  0.00      ACHN  
ATOM   3281  O   LEU A 211       0.067  10.447 -14.205  0.00  0.00      ACHN  
ATOM   3282  N   VAL A 212       0.897   9.102 -12.570  0.00  0.00      ACHN  
ATOM   3283  HN  VAL A 212       1.189   8.930 -11.633  0.00  0.00      ACHN  
ATOM   3284  CA  VAL A 212       1.442   8.156 -13.564  0.00  0.00      ACHN  
ATOM   3285  HA  VAL A 212       2.247   8.705 -14.029  0.00  0.00      ACHN  
ATOM   3286  CB  VAL A 212       2.128   6.965 -12.919  0.00  0.00      ACHN  
ATOM   3287  HB  VAL A 212       1.434   6.378 -12.279  0.00  0.00      ACHN  
ATOM   3288  CG1 VAL A 212       2.740   5.876 -13.833  0.00  0.00      ACHN  
ATOM   3289 HG11 VAL A 212       3.229   5.142 -13.157  0.00  0.00      ACHN  
ATOM   3290 HG12 VAL A 212       1.950   5.533 -14.535  0.00  0.00      ACHN  
ATOM   3291 HG13 VAL A 212       3.495   6.222 -14.571  0.00  0.00      ACHN  
ATOM   3292  CG2 VAL A 212       3.335   7.429 -12.080  0.00  0.00      ACHN  
ATOM   3293 HG21 VAL A 212       2.981   7.564 -11.036  0.00  0.00      ACHN  
ATOM   3294 HG22 VAL A 212       4.120   6.643 -12.120  0.00  0.00      ACHN  
ATOM   3295 HG23 VAL A 212       3.855   8.331 -12.468  0.00  0.00      ACHN  
ATOM   3296  C   VAL A 212       0.452   7.590 -14.592  0.00  0.00      ACHN  
ATOM   3297  O   VAL A 212       0.706   7.494 -15.828  0.00  0.00      ACHN  
ATOM   3298  N   GLN A 213      -0.810   7.246 -14.149  0.00  0.00      ACHN  
ATOM   3299  HN  GLN A 213      -0.903   7.114 -13.166  0.00  0.00      ACHN  
ATOM   3300  CA  GLN A 213      -1.866   6.835 -15.010  0.00  0.00      ACHN  
ATOM   3301  HA  GLN A 213      -1.600   6.109 -15.764  0.00  0.00      ACHN  
ATOM   3302  CB  GLN A 213      -3.017   6.312 -14.118  0.00  0.00      ACHN  
ATOM   3303  HB1 GLN A 213      -2.670   5.449 -13.510  0.00  0.00      ACHN  
ATOM   3304  HB2 GLN A 213      -3.384   7.179 -13.528  0.00  0.00      ACHN  
ATOM   3305  CG  GLN A 213      -4.251   5.921 -15.034  0.00  0.00      ACHN  
ATOM   3306  HG1 GLN A 213      -5.094   6.609 -14.809  0.00  0.00      ACHN  
ATOM   3307  HG2 GLN A 213      -4.116   5.968 -16.136  0.00  0.00      ACHN  
ATOM   3308  CD  GLN A 213      -4.650   4.475 -14.818  0.00  0.00      ACHN  
ATOM   3309  OE1 GLN A 213      -4.607   3.672 -15.755  0.00  0.00      ACHN  
ATOM   3310  NE2 GLN A 213      -5.074   4.054 -13.595  0.00  0.00      ACHN  
ATOM   3311 HE21 GLN A 213      -5.333   3.096 -13.476  0.00  0.00      ACHN  
ATOM   3312 HE22 GLN A 213      -5.254   4.768 -12.917  0.00  0.00      ACHN  
ATOM   3313  C   GLN A 213      -2.464   8.004 -15.824  0.00  0.00      ACHN  
ATOM   3314  O   GLN A 213      -2.705   8.002 -17.048  0.00  0.00      ACHN  
ATOM   3315  N   TYR A 214      -2.659   9.243 -15.220  0.00  0.00      ACHN  
ATOM   3316  HN  TYR A 214      -2.506   9.334 -14.239  0.00  0.00      ACHN  
ATOM   3317  CA  TYR A 214      -3.094  10.431 -16.046  0.00  0.00      ACHN  
ATOM   3318  HA  TYR A 214      -4.031  10.261 -16.555  0.00  0.00      ACHN  
ATOM   3319  CB  TYR A 214      -3.264  11.635 -15.109  0.00  0.00      ACHN  
ATOM   3320  HB1 TYR A 214      -4.104  11.436 -14.409  0.00  0.00      ACHN  
ATOM   3321  HB2 TYR A 214      -2.354  11.882 -14.521  0.00  0.00      ACHN  
ATOM   3322  CG  TYR A 214      -3.766  12.924 -15.770  0.00  0.00      ACHN  
ATOM   3323  CD1 TYR A 214      -3.083  14.136 -15.600  0.00  0.00      ACHN  
ATOM   3324  HD1 TYR A 214      -2.192  14.246 -15.000  0.00  0.00      ACHN  
ATOM   3325  CE1 TYR A 214      -3.387  15.291 -16.395  0.00  0.00      ACHN  
ATOM   3326  HE1 TYR A 214      -2.738  16.147 -16.281  0.00  0.00      ACHN  
ATOM   3327  CZ  TYR A 214      -4.470  15.168 -17.277  0.00  0.00      ACHN  
ATOM   3328  OH  TYR A 214      -4.589  16.287 -18.109  0.00  0.00      ACHN  
ATOM   3329  HH  TYR A 214      -3.856  16.900 -18.015  0.00  0.00      ACHN  
ATOM   3330  CD2 TYR A 214      -4.943  12.869 -16.607  0.00  0.00      ACHN  
ATOM   3331  HD2 TYR A 214      -5.560  11.991 -16.724  0.00  0.00      ACHN  
ATOM   3332  CE2 TYR A 214      -5.272  14.067 -17.297  0.00  0.00      ACHN  
ATOM   3333  HE2 TYR A 214      -6.074  13.955 -18.012  0.00  0.00      ACHN  
ATOM   3334  C   TYR A 214      -2.031  10.853 -17.093  0.00  0.00      ACHN  
ATOM   3335  O   TYR A 214      -2.464  11.127 -18.207  0.00  0.00      ACHN  
ATOM   3336  N   LEU A 215      -0.730  10.910 -16.803  0.00  0.00      ACHN  
ATOM   3337  HN  LEU A 215      -0.385  10.621 -15.914  0.00  0.00      ACHN  
ATOM   3338  CA  LEU A 215       0.173  11.437 -17.821  0.00  0.00      ACHN  
ATOM   3339  HA  LEU A 215      -0.281  12.346 -18.187  0.00  0.00      ACHN  
ATOM   3340  CB  LEU A 215       1.583  11.777 -17.294  0.00  0.00      ACHN  
ATOM   3341  HB1 LEU A 215       1.881  10.959 -16.604  0.00  0.00      ACHN  
ATOM   3342  HB2 LEU A 215       2.241  11.897 -18.181  0.00  0.00      ACHN  
ATOM   3343  CG  LEU A 215       1.608  13.038 -16.419  0.00  0.00      ACHN  
ATOM   3344  HG  LEU A 215       0.668  13.032 -15.828  0.00  0.00      ACHN  
ATOM   3345  CD1 LEU A 215       2.960  13.192 -15.682  0.00  0.00      ACHN  
ATOM   3346 HD11 LEU A 215       3.092  12.411 -14.903  0.00  0.00      ACHN  
ATOM   3347 HD12 LEU A 215       3.849  13.149 -16.347  0.00  0.00      ACHN  
ATOM   3348 HD13 LEU A 215       2.930  14.135 -15.096  0.00  0.00      ACHN  
ATOM   3349  CD2 LEU A 215       1.471  14.218 -17.371  0.00  0.00      ACHN  
ATOM   3350 HD21 LEU A 215       2.094  14.147 -18.289  0.00  0.00      ACHN  
ATOM   3351 HD22 LEU A 215       0.429  14.370 -17.724  0.00  0.00      ACHN  
ATOM   3352 HD23 LEU A 215       1.706  15.229 -16.975  0.00  0.00      ACHN  
ATOM   3353  C   LEU A 215       0.389  10.510 -19.003  0.00  0.00      ACHN  
ATOM   3354  O   LEU A 215       0.570  10.944 -20.146  0.00  0.00      ACHN  
ATOM   3355  N   GLN A 216       0.283   9.189 -18.705  0.00  0.00      ACHN  
ATOM   3356  HN  GLN A 216       0.150   9.001 -17.735  0.00  0.00      ACHN  
ATOM   3357  CA  GLN A 216       0.308   8.068 -19.606  0.00  0.00      ACHN  
ATOM   3358  HA  GLN A 216       1.178   8.209 -20.229  0.00  0.00      ACHN  
ATOM   3359  CB  GLN A 216       0.401   6.820 -18.870  0.00  0.00      ACHN  
ATOM   3360  HB1 GLN A 216       1.214   7.045 -18.147  0.00  0.00      ACHN  
ATOM   3361  HB2 GLN A 216      -0.504   6.662 -18.246  0.00  0.00      ACHN  
ATOM   3362  CG  GLN A 216       0.787   5.464 -19.593  0.00  0.00      ACHN  
ATOM   3363  HG1 GLN A 216       1.601   5.650 -20.326  0.00  0.00      ACHN  
ATOM   3364  HG2 GLN A 216       1.242   4.740 -18.884  0.00  0.00      ACHN  
ATOM   3365  CD  GLN A 216      -0.373   4.850 -20.356  0.00  0.00      ACHN  
ATOM   3366  OE1 GLN A 216      -0.451   4.925 -21.587  0.00  0.00      ACHN  
ATOM   3367  NE2 GLN A 216      -1.326   4.147 -19.645  0.00  0.00      ACHN  
ATOM   3368 HE21 GLN A 216      -2.009   3.653 -20.183  0.00  0.00      ACHN  
ATOM   3369 HE22 GLN A 216      -1.306   3.974 -18.660  0.00  0.00      ACHN  
ATOM   3370  C   GLN A 216      -0.909   8.073 -20.541  0.00  0.00      ACHN  
ATOM   3371  O   GLN A 216      -0.759   8.080 -21.760  0.00  0.00      ACHN  
ATOM   3372  N   TYR A 217      -2.176   8.277 -19.945  0.00  0.00      ACHN  
ATOM   3373  HN  TYR A 217      -2.274   8.618 -19.014  0.00  0.00      ACHN  
ATOM   3374  CA  TYR A 217      -3.389   8.475 -20.804  0.00  0.00      ACHN  
ATOM   3375  HA  TYR A 217      -3.265   7.705 -21.551  0.00  0.00      ACHN  
ATOM   3376  CB  TYR A 217      -4.806   8.243 -20.086  0.00  0.00      ACHN  
ATOM   3377  HB1 TYR A 217      -4.742   8.385 -18.987  0.00  0.00      ACHN  
ATOM   3378  HB2 TYR A 217      -5.721   8.830 -20.316  0.00  0.00      ACHN  
ATOM   3379  CG  TYR A 217      -5.189   6.745 -20.266  0.00  0.00      ACHN  
ATOM   3380  CD1 TYR A 217      -4.710   5.751 -19.349  0.00  0.00      ACHN  
ATOM   3381  HD1 TYR A 217      -4.160   5.975 -18.447  0.00  0.00      ACHN  
ATOM   3382  CE1 TYR A 217      -4.854   4.379 -19.623  0.00  0.00      ACHN  
ATOM   3383  HE1 TYR A 217      -4.465   3.689 -18.889  0.00  0.00      ACHN  
ATOM   3384  CZ  TYR A 217      -5.573   3.950 -20.746  0.00  0.00      ACHN  
ATOM   3385  OH  TYR A 217      -5.682   2.585 -20.972  0.00  0.00      ACHN  
ATOM   3386  HH  TYR A 217      -6.412   2.470 -21.584  0.00  0.00      ACHN  
ATOM   3387  CD2 TYR A 217      -5.872   6.253 -21.436  0.00  0.00      ACHN  
ATOM   3388  HD2 TYR A 217      -6.112   6.958 -22.218  0.00  0.00      ACHN  
ATOM   3389  CE2 TYR A 217      -6.035   4.919 -21.648  0.00  0.00      ACHN  
ATOM   3390  HE2 TYR A 217      -6.413   4.555 -22.592  0.00  0.00      ACHN  
ATOM   3391  C   TYR A 217      -3.335   9.764 -21.687  0.00  0.00      ACHN  
ATOM   3392  O   TYR A 217      -3.579   9.679 -22.856  0.00  0.00      ACHN  
ATOM   3393  N   LYS A 218      -2.940  10.973 -21.085  0.00  0.00      ACHN  
ATOM   3394  HN  LYS A 218      -2.814  11.166 -20.116  0.00  0.00      ACHN  
ATOM   3395  CA  LYS A 218      -2.832  12.192 -21.824  0.00  0.00      ACHN  
ATOM   3396  HA  LYS A 218      -3.823  12.380 -22.210  0.00  0.00      ACHN  
ATOM   3397  CB  LYS A 218      -2.447  13.195 -20.714  0.00  0.00      ACHN  
ATOM   3398  HB1 LYS A 218      -3.327  13.325 -20.049  0.00  0.00      ACHN  
ATOM   3399  HB2 LYS A 218      -1.563  12.845 -20.139  0.00  0.00      ACHN  
ATOM   3400  CG  LYS A 218      -2.206  14.651 -21.237  0.00  0.00      ACHN  
ATOM   3401  HG1 LYS A 218      -1.958  15.224 -20.318  0.00  0.00      ACHN  
ATOM   3402  HG2 LYS A 218      -1.418  14.703 -22.018  0.00  0.00      ACHN  
ATOM   3403  CD  LYS A 218      -3.580  15.299 -21.556  0.00  0.00      ACHN  
ATOM   3404  HD1 LYS A 218      -4.054  14.914 -22.484  0.00  0.00      ACHN  
ATOM   3405  HD2 LYS A 218      -4.330  14.981 -20.800  0.00  0.00      ACHN  
ATOM   3406  CE  LYS A 218      -3.602  16.804 -21.795  0.00  0.00      ACHN  
ATOM   3407  HE1 LYS A 218      -3.259  17.320 -20.873  0.00  0.00      ACHN  
ATOM   3408  HE2 LYS A 218      -2.947  17.062 -22.655  0.00  0.00      ACHN  
ATOM   3409  NZ  LYS A 218      -4.954  17.295 -22.177  0.00  0.00      ACHN  
ATOM   3410  HZ1 LYS A 218      -5.031  18.326 -22.060  0.00  0.00      ACHN  
ATOM   3411  HZ2 LYS A 218      -5.331  16.931 -23.076  0.00  0.00      ACHN  
ATOM   3412  HZ3 LYS A 218      -5.543  16.892 -21.420  0.00  0.00      ACHN  
ATOM   3413  C   LYS A 218      -1.751  12.190 -22.859  0.00  0.00      ACHN  
ATOM   3414  O   LYS A 218      -1.879  12.729 -23.960  0.00  0.00      ACHN  
ATOM   3415  N   GLY A 219      -0.546  11.553 -22.587  0.00  0.00      ACHN  
ATOM   3416  HN  GLY A 219      -0.416  11.187 -21.669  0.00  0.00      ACHN  
ATOM   3417  CA  GLY A 219       0.366  11.133 -23.639  0.00  0.00      ACHN  
ATOM   3418  HA1 GLY A 219      -0.062  10.460 -24.367  0.00  0.00      ACHN  
ATOM   3419  HA2 GLY A 219       1.159  10.711 -23.040  0.00  0.00      ACHN  
ATOM   3420  C   GLY A 219       0.952  12.285 -24.343  0.00  0.00      ACHN  
ATOM   3421  O   GLY A 219       1.188  12.085 -25.546  0.00  0.00      ACHN  
ATOM   3422  N   LYS A 220       1.245  13.485 -23.764  0.00  0.00      ACHN  
ATOM   3423  HN  LYS A 220       0.901  13.751 -22.867  0.00  0.00      ACHN  
ATOM   3424  CA  LYS A 220       2.122  14.484 -24.335  0.00  0.00      ACHN  
ATOM   3425  HA  LYS A 220       1.994  14.534 -25.406  0.00  0.00      ACHN  
ATOM   3426  CB  LYS A 220       1.776  15.820 -23.729  0.00  0.00      ACHN  
ATOM   3427  HB1 LYS A 220       1.672  15.565 -22.653  0.00  0.00      ACHN  
ATOM   3428  HB2 LYS A 220       2.546  16.617 -23.815  0.00  0.00      ACHN  
ATOM   3429  CG  LYS A 220       0.372  16.420 -24.219  0.00  0.00      ACHN  
ATOM   3430  HG1 LYS A 220      -0.491  15.760 -23.986  0.00  0.00      ACHN  
ATOM   3431  HG2 LYS A 220       0.205  17.315 -23.582  0.00  0.00      ACHN  
ATOM   3432  CD  LYS A 220       0.360  16.867 -25.672  0.00  0.00      ACHN  
ATOM   3433  HD1 LYS A 220       1.142  16.305 -26.226  0.00  0.00      ACHN  
ATOM   3434  HD2 LYS A 220      -0.600  16.552 -26.135  0.00  0.00      ACHN  
ATOM   3435  CE  LYS A 220       0.673  18.335 -25.944  0.00  0.00      ACHN  
ATOM   3436  HE1 LYS A 220      -0.054  18.967 -25.389  0.00  0.00      ACHN  
ATOM   3437  HE2 LYS A 220       1.709  18.466 -25.565  0.00  0.00      ACHN  
ATOM   3438  NZ  LYS A 220       0.632  18.635 -27.397  0.00  0.00      ACHN  
ATOM   3439  HZ1 LYS A 220       1.140  19.512 -27.629  0.00  0.00      ACHN  
ATOM   3440  HZ2 LYS A 220       0.990  17.821 -27.937  0.00  0.00      ACHN  
ATOM   3441  HZ3 LYS A 220      -0.337  18.752 -27.756  0.00  0.00      ACHN  
ATOM   3442  C   LYS A 220       3.597  14.183 -24.002  0.00  0.00      ACHN  
ATOM   3443  O   LYS A 220       3.971  13.706 -22.894  0.00  0.00      ACHN  
ATOM   3444  N   GLY A 221       4.591  14.543 -24.872  0.00  0.00      ACHN  
ATOM   3445  HN  GLY A 221       4.272  14.876 -25.755  0.00  0.00      ACHN  
ATOM   3446  CA  GLY A 221       6.058  14.469 -24.615  0.00  0.00      ACHN  
ATOM   3447  HA1 GLY A 221       6.281  15.074 -23.749  0.00  0.00      ACHN  
ATOM   3448  HA2 GLY A 221       6.404  14.790 -25.586  0.00  0.00      ACHN  
ATOM   3449  C   GLY A 221       6.686  13.031 -24.535  0.00  0.00      ACHN  
ATOM   3450  O   GLY A 221       6.581  12.249 -25.465  0.00  0.00      ACHN  
ATOM   3451  N   LYS A 222       7.273  12.686 -23.421  0.00  0.00      ACHN  
ATOM   3452  HN  LYS A 222       7.309  13.358 -22.685  0.00  0.00      ACHN  
ATOM   3453  CA  LYS A 222       8.067  11.475 -23.180  0.00  0.00      ACHN  
ATOM   3454  HA  LYS A 222       8.429  11.019 -24.089  0.00  0.00      ACHN  
ATOM   3455  CB  LYS A 222       9.163  11.643 -22.093  0.00  0.00      ACHN  
ATOM   3456  HB1 LYS A 222       8.746  12.073 -21.158  0.00  0.00      ACHN  
ATOM   3457  HB2 LYS A 222       9.517  10.630 -21.806  0.00  0.00      ACHN  
ATOM   3458  CG  LYS A 222      10.345  12.469 -22.649  0.00  0.00      ACHN  
ATOM   3459  HG1 LYS A 222      10.837  11.902 -23.468  0.00  0.00      ACHN  
ATOM   3460  HG2 LYS A 222       9.988  13.467 -22.983  0.00  0.00      ACHN  
ATOM   3461  CD  LYS A 222      11.402  12.640 -21.526  0.00  0.00      ACHN  
ATOM   3462  HD1 LYS A 222      10.956  13.205 -20.679  0.00  0.00      ACHN  
ATOM   3463  HD2 LYS A 222      11.850  11.673 -21.215  0.00  0.00      ACHN  
ATOM   3464  CE  LYS A 222      12.642  13.497 -22.035  0.00  0.00      ACHN  
ATOM   3465  HE1 LYS A 222      13.272  12.953 -22.771  0.00  0.00      ACHN  
ATOM   3466  HE2 LYS A 222      12.366  14.465 -22.504  0.00  0.00      ACHN  
ATOM   3467  NZ  LYS A 222      13.524  13.672 -20.919  0.00  0.00      ACHN  
ATOM   3468  HZ1 LYS A 222      13.671  12.788 -20.391  0.00  0.00      ACHN  
ATOM   3469  HZ2 LYS A 222      14.392  14.101 -21.297  0.00  0.00      ACHN  
ATOM   3470  HZ3 LYS A 222      13.096  14.287 -20.197  0.00  0.00      ACHN  
ATOM   3471  C   LYS A 222       6.988  10.452 -22.550  0.00  0.00      ACHN  
ATOM   3472  O   LYS A 222       7.343   9.316 -22.185  0.00  0.00      ACHN  
ATOM   3473  N   TRP A 223       5.668  10.790 -22.437  0.00  0.00      ACHN  
ATOM   3474  HN  TRP A 223       5.337  11.688 -22.716  0.00  0.00      ACHN  
ATOM   3475  CA  TRP A 223       4.788   9.864 -21.872  0.00  0.00      ACHN  
ATOM   3476  HA  TRP A 223       5.296   9.106 -21.295  0.00  0.00      ACHN  
ATOM   3477  CB  TRP A 223       3.883  10.717 -20.938  0.00  0.00      ACHN  
ATOM   3478  HB1 TRP A 223       3.564  11.560 -21.587  0.00  0.00      ACHN  
ATOM   3479  HB2 TRP A 223       3.005  10.068 -20.731  0.00  0.00      ACHN  
ATOM   3480  CG  TRP A 223       4.483  11.106 -19.596  0.00  0.00      ACHN  
ATOM   3481  CD1 TRP A 223       5.254  12.194 -19.246  0.00  0.00      ACHN  
ATOM   3482  HD1 TRP A 223       5.181  13.111 -19.811  0.00  0.00      ACHN  
ATOM   3483  NE1 TRP A 223       5.677  12.053 -17.947  0.00  0.00      ACHN  
ATOM   3484  HE1 TRP A 223       6.166  12.698 -17.402  0.00  0.00      ACHN  
ATOM   3485  CE2 TRP A 223       5.190  10.845 -17.430  0.00  0.00      ACHN  
ATOM   3486  CD2 TRP A 223       4.418  10.303 -18.425  0.00  0.00      ACHN  
ATOM   3487  CE3 TRP A 223       3.631   9.110 -18.157  0.00  0.00      ACHN  
ATOM   3488  HE3 TRP A 223       3.087   8.587 -18.930  0.00  0.00      ACHN  
ATOM   3489  CZ3 TRP A 223       3.708   8.553 -16.892  0.00  0.00      ACHN  
ATOM   3490  HZ3 TRP A 223       2.986   7.799 -16.618  0.00  0.00      ACHN  
ATOM   3491  CZ2 TRP A 223       5.278  10.230 -16.163  0.00  0.00      ACHN  
ATOM   3492  HZ2 TRP A 223       5.910  10.644 -15.391  0.00  0.00      ACHN  
ATOM   3493  CH2 TRP A 223       4.557   9.077 -15.917  0.00  0.00      ACHN  
ATOM   3494  HH2 TRP A 223       4.442   8.842 -14.869  0.00  0.00      ACHN  
ATOM   3495  C   TRP A 223       3.884   9.271 -22.917  0.00  0.00      ACHN  
ATOM   3496  O   TRP A 223       2.941   8.607 -22.563  0.00  0.00      ACHN  
ATOM   3497  N   SER A 224       4.143   9.591 -24.222  0.00  0.00      ACHN  
ATOM   3498  HN  SER A 224       4.925  10.204 -24.307  0.00  0.00      ACHN  
ATOM   3499  CA  SER A 224       3.402   9.102 -25.456  0.00  0.00      ACHN  
ATOM   3500  HA  SER A 224       2.370   9.418 -25.422  0.00  0.00      ACHN  
ATOM   3501  CB  SER A 224       4.014   9.721 -26.749  0.00  0.00      ACHN  
ATOM   3502  HB1 SER A 224       3.645   9.241 -27.681  0.00  0.00      ACHN  
ATOM   3503  HB2 SER A 224       3.636  10.765 -26.709  0.00  0.00      ACHN  
ATOM   3504  OG  SER A 224       5.400   9.684 -26.793  0.00  0.00      ACHN  
ATOM   3505  HG1 SER A 224       5.613  10.032 -27.662  0.00  0.00      ACHN  
ATOM   3506  C   SER A 224       3.344   7.626 -25.628  0.00  0.00      ACHN  
ATOM   3507  O   SER A 224       2.332   7.055 -25.921  0.00  0.00      ACHN  
ATOM   3508  N   ASN A 225       4.424   6.954 -25.358  0.00  0.00      ACHN  
ATOM   3509  HN  ASN A 225       5.292   7.439 -25.287  0.00  0.00      ACHN  
ATOM   3510  CA  ASN A 225       4.494   5.527 -25.264  0.00  0.00      ACHN  
ATOM   3511  HA  ASN A 225       3.854   5.094 -26.019  0.00  0.00      ACHN  
ATOM   3512  CB  ASN A 225       5.974   5.337 -25.631  0.00  0.00      ACHN  
ATOM   3513  HB1 ASN A 225       6.435   6.185 -26.181  0.00  0.00      ACHN  
ATOM   3514  HB2 ASN A 225       6.526   5.342 -24.667  0.00  0.00      ACHN  
ATOM   3515  CG  ASN A 225       6.239   4.018 -26.445  0.00  0.00      ACHN  
ATOM   3516  OD1 ASN A 225       5.484   3.013 -26.365  0.00  0.00      ACHN  
ATOM   3517  ND2 ASN A 225       7.391   4.034 -27.178  0.00  0.00      ACHN  
ATOM   3518 HD21 ASN A 225       7.558   3.226 -27.742  0.00  0.00      ACHN  
ATOM   3519 HD22 ASN A 225       7.956   4.856 -27.249  0.00  0.00      ACHN  
ATOM   3520  C   ASN A 225       4.115   4.891 -23.862  0.00  0.00      ACHN  
ATOM   3521  O   ASN A 225       4.469   5.356 -22.762  0.00  0.00      ACHN  
ATOM   3522  N   TYR A 226       3.430   3.734 -23.858  0.00  0.00      ACHN  
ATOM   3523  HN  TYR A 226       3.248   3.348 -24.759  0.00  0.00      ACHN  
ATOM   3524  CA  TYR A 226       3.073   2.964 -22.700  0.00  0.00      ACHN  
ATOM   3525  HA  TYR A 226       2.342   3.548 -22.161  0.00  0.00      ACHN  
ATOM   3526  CB  TYR A 226       2.354   1.690 -23.067  0.00  0.00      ACHN  
ATOM   3527  HB1 TYR A 226       1.520   1.750 -23.799  0.00  0.00      ACHN  
ATOM   3528  HB2 TYR A 226       3.096   0.977 -23.486  0.00  0.00      ACHN  
ATOM   3529  CG  TYR A 226       1.755   1.083 -21.811  0.00  0.00      ACHN  
ATOM   3530  CD1 TYR A 226       0.655   1.545 -21.175  0.00  0.00      ACHN  
ATOM   3531  HD1 TYR A 226       0.041   2.287 -21.664  0.00  0.00      ACHN  
ATOM   3532  CE1 TYR A 226       0.202   1.010 -19.989  0.00  0.00      ACHN  
ATOM   3533  HE1 TYR A 226      -0.734   1.438 -19.662  0.00  0.00      ACHN  
ATOM   3534  CZ  TYR A 226       0.904  -0.089 -19.442  0.00  0.00      ACHN  
ATOM   3535  OH  TYR A 226       0.347  -0.745 -18.343  0.00  0.00      ACHN  
ATOM   3536  HH  TYR A 226      -0.611  -0.679 -18.359  0.00  0.00      ACHN  
ATOM   3537  CD2 TYR A 226       2.466   0.022 -21.194  0.00  0.00      ACHN  
ATOM   3538  HD2 TYR A 226       3.276  -0.513 -21.666  0.00  0.00      ACHN  
ATOM   3539  CE2 TYR A 226       2.084  -0.615 -19.977  0.00  0.00      ACHN  
ATOM   3540  HE2 TYR A 226       2.617  -1.427 -19.505  0.00  0.00      ACHN  
ATOM   3541  C   TYR A 226       4.231   2.720 -21.726  0.00  0.00      ACHN  
ATOM   3542  O   TYR A 226       4.102   2.935 -20.529  0.00  0.00      ACHN  
ATOM   3543  N   LEU A 227       5.475   2.511 -22.326  0.00  0.00      ACHN  
ATOM   3544  HN  LEU A 227       5.540   2.482 -23.320  0.00  0.00      ACHN  
ATOM   3545  CA  LEU A 227       6.728   2.184 -21.628  0.00  0.00      ACHN  
ATOM   3546  HA  LEU A 227       6.372   1.344 -21.051  0.00  0.00      ACHN  
ATOM   3547  CB  LEU A 227       7.821   1.777 -22.675  0.00  0.00      ACHN  
ATOM   3548  HB1 LEU A 227       8.021   2.703 -23.256  0.00  0.00      ACHN  
ATOM   3549  HB2 LEU A 227       8.691   1.505 -22.040  0.00  0.00      ACHN  
ATOM   3550  CG  LEU A 227       7.448   0.645 -23.735  0.00  0.00      ACHN  
ATOM   3551  HG  LEU A 227       6.590   0.900 -24.393  0.00  0.00      ACHN  
ATOM   3552  CD1 LEU A 227       8.625   0.496 -24.712  0.00  0.00      ACHN  
ATOM   3553 HD11 LEU A 227       9.531   0.032 -24.267  0.00  0.00      ACHN  
ATOM   3554 HD12 LEU A 227       8.294  -0.212 -25.501  0.00  0.00      ACHN  
ATOM   3555 HD13 LEU A 227       8.818   1.424 -25.293  0.00  0.00      ACHN  
ATOM   3556  CD2 LEU A 227       6.976  -0.762 -23.159  0.00  0.00      ACHN  
ATOM   3557 HD21 LEU A 227       6.883  -1.431 -24.041  0.00  0.00      ACHN  
ATOM   3558 HD22 LEU A 227       7.739  -1.043 -22.403  0.00  0.00      ACHN  
ATOM   3559 HD23 LEU A 227       5.991  -0.638 -22.660  0.00  0.00      ACHN  
ATOM   3560  C   LEU A 227       7.217   3.139 -20.599  0.00  0.00      ACHN  
ATOM   3561  O   LEU A 227       7.813   2.695 -19.619  0.00  0.00      ACHN  
ATOM   3562  N   ARG A 228       7.024   4.493 -20.718  0.00  0.00      ACHN  
ATOM   3563  HN  ARG A 228       6.614   4.837 -21.560  0.00  0.00      ACHN  
ATOM   3564  CA  ARG A 228       7.352   5.425 -19.644  0.00  0.00      ACHN  
ATOM   3565  HA  ARG A 228       8.339   5.083 -19.370  0.00  0.00      ACHN  
ATOM   3566  CB  ARG A 228       7.386   6.934 -20.023  0.00  0.00      ACHN  
ATOM   3567  HB1 ARG A 228       8.000   6.935 -20.949  0.00  0.00      ACHN  
ATOM   3568  HB2 ARG A 228       6.328   7.224 -20.198  0.00  0.00      ACHN  
ATOM   3569  CG  ARG A 228       7.994   7.903 -18.906  0.00  0.00      ACHN  
ATOM   3570  HG1 ARG A 228       7.529   7.607 -17.941  0.00  0.00      ACHN  
ATOM   3571  HG2 ARG A 228       9.077   7.661 -18.856  0.00  0.00      ACHN  
ATOM   3572  CD  ARG A 228       7.881   9.350 -19.109  0.00  0.00      ACHN  
ATOM   3573  HD1 ARG A 228       8.392   9.605 -20.062  0.00  0.00      ACHN  
ATOM   3574  HD2 ARG A 228       6.846   9.708 -19.297  0.00  0.00      ACHN  
ATOM   3575  NE  ARG A 228       8.468  10.184 -18.068  0.00  0.00      ACHN  
ATOM   3576  HE  ARG A 228       7.888  10.863 -17.618  0.00  0.00      ACHN  
ATOM   3577  CZ  ARG A 228       9.822  10.456 -18.016  0.00  0.00      ACHN  
ATOM   3578  NH1 ARG A 228      10.718   9.824 -18.776  0.00  0.00      ACHN  
ATOM   3579 HH11 ARG A 228      11.660   9.905 -18.452  0.00  0.00      ACHN  
ATOM   3580 HH12 ARG A 228      10.456   8.925 -19.127  0.00  0.00      ACHN  
ATOM   3581  NH2 ARG A 228      10.239  11.386 -17.152  0.00  0.00      ACHN  
ATOM   3582 HH21 ARG A 228      11.154  11.787 -17.197  0.00  0.00      ACHN  
ATOM   3583 HH22 ARG A 228       9.599  11.943 -16.623  0.00  0.00      ACHN  
ATOM   3584  C   ARG A 228       6.515   5.164 -18.352  0.00  0.00      ACHN  
ATOM   3585  O   ARG A 228       7.026   5.252 -17.218  0.00  0.00      ACHN  
ATOM   3586  N   GLY A 229       5.213   4.803 -18.505  0.00  0.00      ACHN  
ATOM   3587  HN  GLY A 229       4.891   4.834 -19.449  0.00  0.00      ACHN  
ATOM   3588  CA  GLY A 229       4.307   4.715 -17.279  0.00  0.00      ACHN  
ATOM   3589  HA1 GLY A 229       3.284   4.571 -17.593  0.00  0.00      ACHN  
ATOM   3590  HA2 GLY A 229       4.476   5.633 -16.737  0.00  0.00      ACHN  
ATOM   3591  C   GLY A 229       4.657   3.529 -16.468  0.00  0.00      ACHN  
ATOM   3592  O   GLY A 229       4.630   3.556 -15.240  0.00  0.00      ACHN  
ATOM   3593  N   GLU A 230       4.909   2.362 -17.168  0.00  0.00      ACHN  
ATOM   3594  HN  GLU A 230       4.700   2.266 -18.138  0.00  0.00      ACHN  
ATOM   3595  CA  GLU A 230       5.347   1.084 -16.550  0.00  0.00      ACHN  
ATOM   3596  HA  GLU A 230       4.698   0.736 -15.759  0.00  0.00      ACHN  
ATOM   3597  CB  GLU A 230       5.432  -0.103 -17.597  0.00  0.00      ACHN  
ATOM   3598  HB1 GLU A 230       4.435  -0.178 -18.082  0.00  0.00      ACHN  
ATOM   3599  HB2 GLU A 230       6.026   0.343 -18.423  0.00  0.00      ACHN  
ATOM   3600  CG  GLU A 230       5.792  -1.443 -16.918  0.00  0.00      ACHN  
ATOM   3601  HG1 GLU A 230       5.967  -2.214 -17.698  0.00  0.00      ACHN  
ATOM   3602  HG2 GLU A 230       6.801  -1.292 -16.477  0.00  0.00      ACHN  
ATOM   3603  CD  GLU A 230       4.924  -2.198 -15.874  0.00  0.00      ACHN  
ATOM   3604  OE1 GLU A 230       5.448  -3.082 -15.205  0.00  0.00      ACHN  
ATOM   3605  OE2 GLU A 230       3.674  -1.927 -15.744  0.00  0.00      ACHN  
ATOM   3606  C   GLU A 230       6.616   1.151 -15.801  0.00  0.00      ACHN  
ATOM   3607  O   GLU A 230       6.740   0.744 -14.657  0.00  0.00      ACHN  
ATOM   3608  N   ARG A 231       7.613   1.844 -16.319  0.00  0.00      ACHN  
ATOM   3609  HN  ARG A 231       7.560   2.003 -17.301  0.00  0.00      ACHN  
ATOM   3610  CA  ARG A 231       8.904   2.121 -15.607  0.00  0.00      ACHN  
ATOM   3611  HA  ARG A 231       9.310   1.215 -15.181  0.00  0.00      ACHN  
ATOM   3612  CB  ARG A 231       9.957   2.772 -16.517  0.00  0.00      ACHN  
ATOM   3613  HB1 ARG A 231       9.506   3.673 -16.984  0.00  0.00      ACHN  
ATOM   3614  HB2 ARG A 231      10.799   3.184 -15.922  0.00  0.00      ACHN  
ATOM   3615  CG  ARG A 231      10.509   1.824 -17.699  0.00  0.00      ACHN  
ATOM   3616  HG1 ARG A 231      11.133   1.076 -17.164  0.00  0.00      ACHN  
ATOM   3617  HG2 ARG A 231       9.650   1.316 -18.186  0.00  0.00      ACHN  
ATOM   3618  CD  ARG A 231      11.288   2.652 -18.726  0.00  0.00      ACHN  
ATOM   3619  HD1 ARG A 231      10.671   3.491 -19.112  0.00  0.00      ACHN  
ATOM   3620  HD2 ARG A 231      12.086   3.271 -18.263  0.00  0.00      ACHN  
ATOM   3621  NE  ARG A 231      11.686   1.825 -19.913  0.00  0.00      ACHN  
ATOM   3622  HE  ARG A 231      11.836   0.849 -19.758  0.00  0.00      ACHN  
ATOM   3623  CZ  ARG A 231      11.626   2.221 -21.174  0.00  0.00      ACHN  
ATOM   3624  NH1 ARG A 231      11.927   1.318 -22.090  0.00  0.00      ACHN  
ATOM   3625 HH11 ARG A 231      12.008   1.549 -23.059  0.00  0.00      ACHN  
ATOM   3626 HH12 ARG A 231      12.167   0.376 -21.855  0.00  0.00      ACHN  
ATOM   3627  NH2 ARG A 231      11.480   3.497 -21.535  0.00  0.00      ACHN  
ATOM   3628 HH21 ARG A 231      11.450   3.661 -22.521  0.00  0.00      ACHN  
ATOM   3629 HH22 ARG A 231      11.438   4.247 -20.875  0.00  0.00      ACHN  
ATOM   3630  C   ARG A 231       8.639   2.986 -14.319  0.00  0.00      ACHN  
ATOM   3631  O   ARG A 231       9.253   2.768 -13.286  0.00  0.00      ACHN  
ATOM   3632  N   ALA A 232       7.682   3.986 -14.370  0.00  0.00      ACHN  
ATOM   3633  HN  ALA A 232       7.087   3.892 -15.164  0.00  0.00      ACHN  
ATOM   3634  CA  ALA A 232       7.325   4.829 -13.308  0.00  0.00      ACHN  
ATOM   3635  HA  ALA A 232       8.214   5.139 -12.779  0.00  0.00      ACHN  
ATOM   3636  CB  ALA A 232       6.415   6.072 -13.715  0.00  0.00      ACHN  
ATOM   3637  HB1 ALA A 232       5.415   5.792 -14.109  0.00  0.00      ACHN  
ATOM   3638  HB2 ALA A 232       6.319   6.834 -12.912  0.00  0.00      ACHN  
ATOM   3639  HB3 ALA A 232       6.889   6.569 -14.589  0.00  0.00      ACHN  
ATOM   3640  C   ALA A 232       6.611   4.127 -12.233  0.00  0.00      ACHN  
ATOM   3641  O   ALA A 232       6.942   4.241 -11.050  0.00  0.00      ACHN  
ATOM   3642  N   TYR A 233       5.645   3.276 -12.524  0.00  0.00      ACHN  
ATOM   3643  HN  TYR A 233       5.505   3.016 -13.476  0.00  0.00      ACHN  
ATOM   3644  CA  TYR A 233       4.826   2.542 -11.585  0.00  0.00      ACHN  
ATOM   3645  HA  TYR A 233       4.230   3.215 -10.986  0.00  0.00      ACHN  
ATOM   3646  CB  TYR A 233       3.845   1.665 -12.371  0.00  0.00      ACHN  
ATOM   3647  HB1 TYR A 233       4.402   1.194 -13.209  0.00  0.00      ACHN  
ATOM   3648  HB2 TYR A 233       3.414   0.840 -11.765  0.00  0.00      ACHN  
ATOM   3649  CG  TYR A 233       2.641   2.367 -12.814  0.00  0.00      ACHN  
ATOM   3650  CD1 TYR A 233       1.712   2.925 -11.891  0.00  0.00      ACHN  
ATOM   3651  HD1 TYR A 233       1.807   2.810 -10.822  0.00  0.00      ACHN  
ATOM   3652  CE1 TYR A 233       0.403   3.307 -12.371  0.00  0.00      ACHN  
ATOM   3653  HE1 TYR A 233      -0.318   3.721 -11.681  0.00  0.00      ACHN  
ATOM   3654  CZ  TYR A 233       0.116   3.305 -13.752  0.00  0.00      ACHN  
ATOM   3655  OH  TYR A 233      -1.220   3.626 -14.318  0.00  0.00      ACHN  
ATOM   3656  HH  TYR A 233      -1.255   3.290 -15.217  0.00  0.00      ACHN  
ATOM   3657  CD2 TYR A 233       2.300   2.292 -14.245  0.00  0.00      ACHN  
ATOM   3658  HD2 TYR A 233       3.017   1.850 -14.921  0.00  0.00      ACHN  
ATOM   3659  CE2 TYR A 233       1.049   2.816 -14.613  0.00  0.00      ACHN  
ATOM   3660  HE2 TYR A 233       0.773   2.843 -15.657  0.00  0.00      ACHN  
ATOM   3661  C   TYR A 233       5.736   1.633 -10.718  0.00  0.00      ACHN  
ATOM   3662  O   TYR A 233       5.581   1.658  -9.463  0.00  0.00      ACHN  
ATOM   3663  N   ILE A 234       6.735   0.936 -11.389  0.00  0.00      ACHN  
ATOM   3664  HN  ILE A 234       6.742   0.952 -12.386  0.00  0.00      ACHN  
ATOM   3665  CA  ILE A 234       7.777   0.166 -10.668  0.00  0.00      ACHN  
ATOM   3666  HA  ILE A 234       7.233  -0.544 -10.063  0.00  0.00      ACHN  
ATOM   3667  CB  ILE A 234       8.632  -0.737 -11.548  0.00  0.00      ACHN  
ATOM   3668  HB  ILE A 234       9.267  -0.140 -12.238  0.00  0.00      ACHN  
ATOM   3669  CG2 ILE A 234       9.541  -1.597 -10.608  0.00  0.00      ACHN  
ATOM   3670 HG21 ILE A 234      10.344  -0.964 -10.173  0.00  0.00      ACHN  
ATOM   3671 HG22 ILE A 234       9.016  -1.990  -9.711  0.00  0.00      ACHN  
ATOM   3672 HG23 ILE A 234      10.053  -2.413 -11.161  0.00  0.00      ACHN  
ATOM   3673  CG1 ILE A 234       7.836  -1.696 -12.479  0.00  0.00      ACHN  
ATOM   3674 HG11 ILE A 234       7.387  -2.441 -11.788  0.00  0.00      ACHN  
ATOM   3675 HG12 ILE A 234       7.003  -1.164 -12.986  0.00  0.00      ACHN  
ATOM   3676  CD1 ILE A 234       8.660  -2.426 -13.589  0.00  0.00      ACHN  
ATOM   3677  HD1 ILE A 234       9.173  -1.793 -14.346  0.00  0.00      ACHN  
ATOM   3678  HD2 ILE A 234       9.432  -3.102 -13.163  0.00  0.00      ACHN  
ATOM   3679  HD3 ILE A 234       8.015  -3.093 -14.199  0.00  0.00      ACHN  
ATOM   3680  C   ILE A 234       8.613   1.031  -9.707  0.00  0.00      ACHN  
ATOM   3681  O   ILE A 234       8.820   0.745  -8.540  0.00  0.00      ACHN  
ATOM   3682  N   VAL A 235       9.184   2.189 -10.117  0.00  0.00      ACHN  
ATOM   3683  HN  VAL A 235       9.126   2.486 -11.067  0.00  0.00      ACHN  
ATOM   3684  CA  VAL A 235       9.946   3.047  -9.230  0.00  0.00      ACHN  
ATOM   3685  HA  VAL A 235      10.765   2.470  -8.827  0.00  0.00      ACHN  
ATOM   3686  CB  VAL A 235      10.679   4.040 -10.053  0.00  0.00      ACHN  
ATOM   3687  HB  VAL A 235       9.903   4.642 -10.573  0.00  0.00      ACHN  
ATOM   3688  CG1 VAL A 235      11.456   5.121  -9.232  0.00  0.00      ACHN  
ATOM   3689 HG11 VAL A 235      11.938   5.776  -9.990  0.00  0.00      ACHN  
ATOM   3690 HG12 VAL A 235      10.814   5.737  -8.568  0.00  0.00      ACHN  
ATOM   3691 HG13 VAL A 235      12.331   4.650  -8.735  0.00  0.00      ACHN  
ATOM   3692  CG2 VAL A 235      11.698   3.239 -11.012  0.00  0.00      ACHN  
ATOM   3693 HG21 VAL A 235      12.204   3.918 -11.731  0.00  0.00      ACHN  
ATOM   3694 HG22 VAL A 235      12.277   2.702 -10.231  0.00  0.00      ACHN  
ATOM   3695 HG23 VAL A 235      11.197   2.607 -11.776  0.00  0.00      ACHN  
ATOM   3696  C   VAL A 235       9.205   3.650  -8.060  0.00  0.00      ACHN  
ATOM   3697  O   VAL A 235       9.681   3.637  -6.940  0.00  0.00      ACHN  
ATOM   3698  N   LEU A 236       8.025   4.164  -8.306  0.00  0.00      ACHN  
ATOM   3699  HN  LEU A 236       7.638   4.160  -9.225  0.00  0.00      ACHN  
ATOM   3700  CA  LEU A 236       7.187   4.619  -7.183  0.00  0.00      ACHN  
ATOM   3701  HA  LEU A 236       7.596   5.427  -6.596  0.00  0.00      ACHN  
ATOM   3702  CB  LEU A 236       5.871   5.199  -7.669  0.00  0.00      ACHN  
ATOM   3703  HB1 LEU A 236       5.399   4.531  -8.420  0.00  0.00      ACHN  
ATOM   3704  HB2 LEU A 236       5.209   5.194  -6.777  0.00  0.00      ACHN  
ATOM   3705  CG  LEU A 236       5.882   6.517  -8.389  0.00  0.00      ACHN  
ATOM   3706  HG  LEU A 236       6.483   6.232  -9.279  0.00  0.00      ACHN  
ATOM   3707  CD1 LEU A 236       4.513   6.959  -8.871  0.00  0.00      ACHN  
ATOM   3708 HD11 LEU A 236       3.799   7.362  -8.122  0.00  0.00      ACHN  
ATOM   3709 HD12 LEU A 236       4.646   7.776  -9.612  0.00  0.00      ACHN  
ATOM   3710 HD13 LEU A 236       4.023   6.120  -9.409  0.00  0.00      ACHN  
ATOM   3711  CD2 LEU A 236       6.493   7.657  -7.478  0.00  0.00      ACHN  
ATOM   3712 HD21 LEU A 236       6.108   7.564  -6.440  0.00  0.00      ACHN  
ATOM   3713 HD22 LEU A 236       7.590   7.538  -7.349  0.00  0.00      ACHN  
ATOM   3714 HD23 LEU A 236       6.345   8.694  -7.847  0.00  0.00      ACHN  
ATOM   3715  C   LEU A 236       6.897   3.475  -6.199  0.00  0.00      ACHN  
ATOM   3716  O   LEU A 236       6.988   3.607  -4.962  0.00  0.00      ACHN  
ATOM   3717  N   SER A 237       6.654   2.183  -6.589  0.00  0.00      ACHN  
ATOM   3718  HN  SER A 237       6.493   2.081  -7.568  0.00  0.00      ACHN  
ATOM   3719  CA  SER A 237       6.533   1.077  -5.692  0.00  0.00      ACHN  
ATOM   3720  HA  SER A 237       5.841   1.331  -4.902  0.00  0.00      ACHN  
ATOM   3721  CB  SER A 237       6.027  -0.153  -6.510  0.00  0.00      ACHN  
ATOM   3722  HB1 SER A 237       4.955   0.006  -6.756  0.00  0.00      ACHN  
ATOM   3723  HB2 SER A 237       6.624  -0.285  -7.438  0.00  0.00      ACHN  
ATOM   3724  OG  SER A 237       6.122  -1.423  -5.848  0.00  0.00      ACHN  
ATOM   3725  HG1 SER A 237       5.636  -2.072  -6.362  0.00  0.00      ACHN  
ATOM   3726  C   SER A 237       7.911   0.697  -5.090  0.00  0.00      ACHN  
ATOM   3727  O   SER A 237       7.928   0.187  -3.951  0.00  0.00      ACHN  
ATOM   3728  N   LEU A 238       9.083   0.958  -5.764  0.00  0.00      ACHN  
ATOM   3729  HN  LEU A 238       9.074   1.161  -6.740  0.00  0.00      ACHN  
ATOM   3730  CA  LEU A 238      10.325   0.888  -4.975  0.00  0.00      ACHN  
ATOM   3731  HA  LEU A 238      10.354  -0.047  -4.435  0.00  0.00      ACHN  
ATOM   3732  CB  LEU A 238      11.643   1.057  -5.811  0.00  0.00      ACHN  
ATOM   3733  HB1 LEU A 238      11.706   2.050  -6.304  0.00  0.00      ACHN  
ATOM   3734  HB2 LEU A 238      12.499   1.085  -5.104  0.00  0.00      ACHN  
ATOM   3735  CG  LEU A 238      11.792  -0.065  -6.872  0.00  0.00      ACHN  
ATOM   3736  HG  LEU A 238      10.798  -0.181  -7.354  0.00  0.00      ACHN  
ATOM   3737  CD1 LEU A 238      12.813   0.403  -7.963  0.00  0.00      ACHN  
ATOM   3738 HD11 LEU A 238      12.794   1.491  -8.190  0.00  0.00      ACHN  
ATOM   3739 HD12 LEU A 238      13.839   0.282  -7.554  0.00  0.00      ACHN  
ATOM   3740 HD13 LEU A 238      12.661  -0.212  -8.876  0.00  0.00      ACHN  
ATOM   3741  CD2 LEU A 238      12.221  -1.385  -6.243  0.00  0.00      ACHN  
ATOM   3742 HD21 LEU A 238      12.299  -1.960  -7.191  0.00  0.00      ACHN  
ATOM   3743 HD22 LEU A 238      13.215  -1.336  -5.751  0.00  0.00      ACHN  
ATOM   3744 HD23 LEU A 238      11.384  -1.852  -5.681  0.00  0.00      ACHN  
ATOM   3745  C   LEU A 238      10.271   1.936  -3.866  0.00  0.00      ACHN  
ATOM   3746  O   LEU A 238      10.489   1.678  -2.683  0.00  0.00      ACHN  
ATOM   3747  N   VAL A 239       9.921   3.173  -4.146  0.00  0.00      ACHN  
ATOM   3748  HN  VAL A 239       9.700   3.323  -5.106  0.00  0.00      ACHN  
ATOM   3749  CA  VAL A 239       9.980   4.244  -3.093  0.00  0.00      ACHN  
ATOM   3750  HA  VAL A 239      10.966   4.260  -2.653  0.00  0.00      ACHN  
ATOM   3751  CB  VAL A 239       9.739   5.613  -3.726  0.00  0.00      ACHN  
ATOM   3752  HB  VAL A 239       8.774   5.549  -4.274  0.00  0.00      ACHN  
ATOM   3753  CG1 VAL A 239       9.590   6.720  -2.685  0.00  0.00      ACHN  
ATOM   3754 HG11 VAL A 239       9.250   7.617  -3.246  0.00  0.00      ACHN  
ATOM   3755 HG12 VAL A 239       8.780   6.470  -1.966  0.00  0.00      ACHN  
ATOM   3756 HG13 VAL A 239      10.522   6.911  -2.111  0.00  0.00      ACHN  
ATOM   3757  CG2 VAL A 239      10.882   5.973  -4.612  0.00  0.00      ACHN  
ATOM   3758 HG21 VAL A 239      10.971   5.108  -5.303  0.00  0.00      ACHN  
ATOM   3759 HG22 VAL A 239      10.558   6.850  -5.212  0.00  0.00      ACHN  
ATOM   3760 HG23 VAL A 239      11.908   6.071  -4.197  0.00  0.00      ACHN  
ATOM   3761  C   VAL A 239       8.888   4.019  -1.961  0.00  0.00      ACHN  
ATOM   3762  O   VAL A 239       9.188   4.012  -0.792  0.00  0.00      ACHN  
ATOM   3763  N   ALA A 240       7.644   3.794  -2.395  0.00  0.00      ACHN  
ATOM   3764  HN  ALA A 240       7.525   3.786  -3.384  0.00  0.00      ACHN  
ATOM   3765  CA  ALA A 240       6.539   3.425  -1.560  0.00  0.00      ACHN  
ATOM   3766  HA  ALA A 240       6.300   4.317  -1.001  0.00  0.00      ACHN  
ATOM   3767  CB  ALA A 240       5.351   3.070  -2.420  0.00  0.00      ACHN  
ATOM   3768  HB1 ALA A 240       5.107   4.009  -2.961  0.00  0.00      ACHN  
ATOM   3769  HB2 ALA A 240       5.593   2.342  -3.224  0.00  0.00      ACHN  
ATOM   3770  HB3 ALA A 240       4.533   2.672  -1.782  0.00  0.00      ACHN  
ATOM   3771  C   ALA A 240       6.752   2.347  -0.599  0.00  0.00      ACHN  
ATOM   3772  O   ALA A 240       6.604   2.589   0.611  0.00  0.00      ACHN  
ATOM   3773  N   LYS A 241       7.116   1.152  -1.129  0.00  0.00      ACHN  
ATOM   3774  HN  LYS A 241       7.414   1.028  -2.073  0.00  0.00      ACHN  
ATOM   3775  CA  LYS A 241       7.123   0.029  -0.186  0.00  0.00      ACHN  
ATOM   3776  HA  LYS A 241       6.233   0.109   0.421  0.00  0.00      ACHN  
ATOM   3777  CB  LYS A 241       7.036  -1.332  -0.937  0.00  0.00      ACHN  
ATOM   3778  HB1 LYS A 241       7.519  -1.181  -1.926  0.00  0.00      ACHN  
ATOM   3779  HB2 LYS A 241       7.631  -2.127  -0.438  0.00  0.00      ACHN  
ATOM   3780  CG  LYS A 241       5.662  -1.931  -1.264  0.00  0.00      ACHN  
ATOM   3781  HG1 LYS A 241       5.656  -3.039  -1.351  0.00  0.00      ACHN  
ATOM   3782  HG2 LYS A 241       4.973  -1.657  -0.437  0.00  0.00      ACHN  
ATOM   3783  CD  LYS A 241       5.165  -1.581  -2.724  0.00  0.00      ACHN  
ATOM   3784  HD1 LYS A 241       5.315  -0.510  -2.980  0.00  0.00      ACHN  
ATOM   3785  HD2 LYS A 241       5.852  -2.158  -3.379  0.00  0.00      ACHN  
ATOM   3786  CE  LYS A 241       3.760  -2.187  -2.986  0.00  0.00      ACHN  
ATOM   3787  HE1 LYS A 241       3.840  -3.280  -3.167  0.00  0.00      ACHN  
ATOM   3788  HE2 LYS A 241       3.116  -2.043  -2.092  0.00  0.00      ACHN  
ATOM   3789  NZ  LYS A 241       3.227  -1.842  -4.321  0.00  0.00      ACHN  
ATOM   3790  C   LYS A 241       8.302   0.165   0.776  0.00  0.00      ACHN  
ATOM   3791  O   LYS A 241       8.396  -0.376   1.891  0.00  0.00      ACHN  
ATOM   3792  N   SER A 242       9.442   0.726   0.305  0.00  0.00      ACHN  
ATOM   3793  HN  SER A 242       9.443   1.025  -0.646  0.00  0.00      ACHN  
ATOM   3794  CA  SER A 242      10.681   0.846   1.046  0.00  0.00      ACHN  
ATOM   3795  HA  SER A 242      10.869  -0.051   1.617  0.00  0.00      ACHN  
ATOM   3796  CB  SER A 242      11.903   1.143   0.136  0.00  0.00      ACHN  
ATOM   3797  HB1 SER A 242      11.797   2.156  -0.308  0.00  0.00      ACHN  
ATOM   3798  HB2 SER A 242      12.866   1.039   0.680  0.00  0.00      ACHN  
ATOM   3799  OG  SER A 242      11.905   0.238  -0.964  0.00  0.00      ACHN  
ATOM   3800  HG1 SER A 242      11.317   0.662  -1.592  0.00  0.00      ACHN  
ATOM   3801  C   SER A 242      10.591   1.866   2.134  0.00  0.00      ACHN  
ATOM   3802  O   SER A 242      11.032   1.644   3.289  0.00  0.00      ACHN  
ATOM   3803  N   ALA A 243      10.046   3.050   1.740  0.00  0.00      ACHN  
ATOM   3804  HN  ALA A 243       9.738   3.167   0.799  0.00  0.00      ACHN  
ATOM   3805  CA  ALA A 243       9.829   4.169   2.585  0.00  0.00      ACHN  
ATOM   3806  HA  ALA A 243      10.727   4.251   3.179  0.00  0.00      ACHN  
ATOM   3807  CB  ALA A 243       9.625   5.528   1.915  0.00  0.00      ACHN  
ATOM   3808  HB1 ALA A 243       9.461   6.352   2.643  0.00  0.00      ACHN  
ATOM   3809  HB2 ALA A 243      10.484   5.716   1.237  0.00  0.00      ACHN  
ATOM   3810  HB3 ALA A 243       8.699   5.380   1.320  0.00  0.00      ACHN  
ATOM   3811  C   ALA A 243       8.817   3.890   3.657  0.00  0.00      ACHN  
ATOM   3812  O   ALA A 243       9.017   4.184   4.835  0.00  0.00      ACHN  
ATOM   3813  N   LEU A 244       7.680   3.318   3.287  0.00  0.00      ACHN  
ATOM   3814  HN  LEU A 244       7.489   3.293   2.309  0.00  0.00      ACHN  
ATOM   3815  CA  LEU A 244       6.744   2.815   4.360  0.00  0.00      ACHN  
ATOM   3816  HA  LEU A 244       6.507   3.678   4.963  0.00  0.00      ACHN  
ATOM   3817  CB  LEU A 244       5.417   2.317   3.701  0.00  0.00      ACHN  
ATOM   3818  HB1 LEU A 244       5.140   3.027   2.893  0.00  0.00      ACHN  
ATOM   3819  HB2 LEU A 244       5.639   1.317   3.271  0.00  0.00      ACHN  
ATOM   3820  CG  LEU A 244       4.309   2.052   4.761  0.00  0.00      ACHN  
ATOM   3821  HG  LEU A 244       4.749   1.428   5.568  0.00  0.00      ACHN  
ATOM   3822  CD1 LEU A 244       3.722   3.377   5.346  0.00  0.00      ACHN  
ATOM   3823 HD11 LEU A 244       4.545   4.096   5.548  0.00  0.00      ACHN  
ATOM   3824 HD12 LEU A 244       3.001   3.805   4.617  0.00  0.00      ACHN  
ATOM   3825 HD13 LEU A 244       3.272   3.197   6.345  0.00  0.00      ACHN  
ATOM   3826  CD2 LEU A 244       3.125   1.208   4.307  0.00  0.00      ACHN  
ATOM   3827 HD21 LEU A 244       2.576   1.661   3.455  0.00  0.00      ACHN  
ATOM   3828 HD22 LEU A 244       3.429   0.165   4.071  0.00  0.00      ACHN  
ATOM   3829 HD23 LEU A 244       2.370   1.206   5.122  0.00  0.00      ACHN  
ATOM   3830  C   LEU A 244       7.287   1.864   5.412  0.00  0.00      ACHN  
ATOM   3831  O   LEU A 244       7.106   2.051   6.623  0.00  0.00      ACHN  
ATOM   3832  N   ALA A 245       8.033   0.838   4.942  0.00  0.00      ACHN  
ATOM   3833  HN  ALA A 245       8.262   0.708   3.980  0.00  0.00      ACHN  
ATOM   3834  CA  ALA A 245       8.564  -0.177   5.781  0.00  0.00      ACHN  
ATOM   3835  HA  ALA A 245       7.677  -0.565   6.260  0.00  0.00      ACHN  
ATOM   3836  CB  ALA A 245       9.344  -1.140   4.898  0.00  0.00      ACHN  
ATOM   3837  HB1 ALA A 245       8.653  -1.378   4.062  0.00  0.00      ACHN  
ATOM   3838  HB2 ALA A 245      10.172  -0.652   4.340  0.00  0.00      ACHN  
ATOM   3839  HB3 ALA A 245       9.605  -2.023   5.520  0.00  0.00      ACHN  
ATOM   3840  C   ALA A 245       9.460   0.375   6.853  0.00  0.00      ACHN  
ATOM   3841  O   ALA A 245       9.349   0.070   8.054  0.00  0.00      ACHN  
ATOM   3842  N   TRP A 246      10.496   1.286   6.542  0.00  0.00      ACHN  
ATOM   3843  HN  TRP A 246      10.687   1.581   5.609  0.00  0.00      ACHN  
ATOM   3844  CA  TRP A 246      11.451   1.788   7.500  0.00  0.00      ACHN  
ATOM   3845  HA  TRP A 246      11.791   1.036   8.198  0.00  0.00      ACHN  
ATOM   3846  CB  TRP A 246      12.786   2.224   6.752  0.00  0.00      ACHN  
ATOM   3847  HB1 TRP A 246      12.434   2.941   5.980  0.00  0.00      ACHN  
ATOM   3848  HB2 TRP A 246      13.544   2.773   7.350  0.00  0.00      ACHN  
ATOM   3849  CG  TRP A 246      13.496   1.099   6.090  0.00  0.00      ACHN  
ATOM   3850  CD1 TRP A 246      13.649   0.897   4.765  0.00  0.00      ACHN  
ATOM   3851  HD1 TRP A 246      13.388   1.602   3.990  0.00  0.00      ACHN  
ATOM   3852  NE1 TRP A 246      14.140  -0.349   4.506  0.00  0.00      ACHN  
ATOM   3853  HE1 TRP A 246      14.215  -0.676   3.589  0.00  0.00      ACHN  
ATOM   3854  CE2 TRP A 246      14.476  -0.950   5.772  0.00  0.00      ACHN  
ATOM   3855  CD2 TRP A 246      14.049  -0.076   6.777  0.00  0.00      ACHN  
ATOM   3856  CE3 TRP A 246      14.257  -0.315   8.141  0.00  0.00      ACHN  
ATOM   3857  HE3 TRP A 246      13.985   0.343   8.953  0.00  0.00      ACHN  
ATOM   3858  CZ3 TRP A 246      14.864  -1.578   8.488  0.00  0.00      ACHN  
ATOM   3859  HZ3 TRP A 246      14.880  -1.832   9.537  0.00  0.00      ACHN  
ATOM   3860  CZ2 TRP A 246      15.184  -2.074   6.053  0.00  0.00      ACHN  
ATOM   3861  HZ2 TRP A 246      15.678  -2.676   5.306  0.00  0.00      ACHN  
ATOM   3862  CH2 TRP A 246      15.316  -2.404   7.423  0.00  0.00      ACHN  
ATOM   3863  HH2 TRP A 246      15.726  -3.345   7.760  0.00  0.00      ACHN  
ATOM   3864  C   TRP A 246      10.877   2.857   8.365  0.00  0.00      ACHN  
ATOM   3865  O   TRP A 246      11.202   2.969   9.539  0.00  0.00      ACHN  
ATOM   3866  N   GLN A 247       9.868   3.557   7.876  0.00  0.00      ACHN  
ATOM   3867  HN  GLN A 247       9.598   3.514   6.917  0.00  0.00      ACHN  
ATOM   3868  CA  GLN A 247       9.034   4.425   8.770  0.00  0.00      ACHN  
ATOM   3869  HA  GLN A 247       9.652   5.129   9.306  0.00  0.00      ACHN  
ATOM   3870  CB  GLN A 247       8.049   5.343   8.065  0.00  0.00      ACHN  
ATOM   3871  HB1 GLN A 247       7.276   4.803   7.478  0.00  0.00      ACHN  
ATOM   3872  HB2 GLN A 247       7.418   5.895   8.794  0.00  0.00      ACHN  
ATOM   3873  CG  GLN A 247       8.811   6.479   7.250  0.00  0.00      ACHN  
ATOM   3874  HG1 GLN A 247       9.349   7.127   7.974  0.00  0.00      ACHN  
ATOM   3875  HG2 GLN A 247       9.520   6.037   6.518  0.00  0.00      ACHN  
ATOM   3876  CD  GLN A 247       7.802   7.418   6.568  0.00  0.00      ACHN  
ATOM   3877  OE1 GLN A 247       7.489   8.459   7.135  0.00  0.00      ACHN  
ATOM   3878  NE2 GLN A 247       7.263   6.939   5.449  0.00  0.00      ACHN  
ATOM   3879 HE21 GLN A 247       6.690   7.649   5.039  0.00  0.00      ACHN  
ATOM   3880 HE22 GLN A 247       7.496   6.022   5.124  0.00  0.00      ACHN  
ATOM   3881  C   GLN A 247       8.293   3.649   9.829  0.00  0.00      ACHN  
ATOM   3882  O   GLN A 247       8.366   4.066  10.954  0.00  0.00      ACHN  
ATOM   3883  N   ILE A 248       7.632   2.514   9.549  0.00  0.00      ACHN  
ATOM   3884  HN  ILE A 248       7.540   2.239   8.595  0.00  0.00      ACHN  
ATOM   3885  CA  ILE A 248       7.150   1.630  10.524  0.00  0.00      ACHN  
ATOM   3886  HA  ILE A 248       6.538   2.261  11.153  0.00  0.00      ACHN  
ATOM   3887  CB  ILE A 248       6.032   0.692  10.007  0.00  0.00      ACHN  
ATOM   3888  HB  ILE A 248       6.569  -0.109   9.456  0.00  0.00      ACHN  
ATOM   3889  CG2 ILE A 248       5.317  -0.058  11.121  0.00  0.00      ACHN  
ATOM   3890 HG21 ILE A 248       4.682   0.687  11.646  0.00  0.00      ACHN  
ATOM   3891 HG22 ILE A 248       4.630  -0.854  10.762  0.00  0.00      ACHN  
ATOM   3892 HG23 ILE A 248       6.080  -0.532  11.775  0.00  0.00      ACHN  
ATOM   3893  CG1 ILE A 248       5.013   1.405   9.135  0.00  0.00      ACHN  
ATOM   3894 HG11 ILE A 248       4.597   2.142   9.855  0.00  0.00      ACHN  
ATOM   3895 HG12 ILE A 248       5.522   1.827   8.242  0.00  0.00      ACHN  
ATOM   3896  CD1 ILE A 248       3.787   0.543   8.643  0.00  0.00      ACHN  
ATOM   3897  HD1 ILE A 248       2.952   0.464   9.372  0.00  0.00      ACHN  
ATOM   3898  HD2 ILE A 248       3.352   1.085   7.776  0.00  0.00      ACHN  
ATOM   3899  HD3 ILE A 248       4.192  -0.467   8.421  0.00  0.00      ACHN  
ATOM   3900  C   ILE A 248       8.171   1.004  11.418  0.00  0.00      ACHN  
ATOM   3901  O   ILE A 248       8.023   1.025  12.605  0.00  0.00      ACHN  
ATOM   3902  N   PHE A 249       9.379   0.644  10.809  0.00  0.00      ACHN  
ATOM   3903  HN  PHE A 249       9.417   0.479   9.826  0.00  0.00      ACHN  
ATOM   3904  CA  PHE A 249      10.492   0.048  11.597  0.00  0.00      ACHN  
ATOM   3905  HA  PHE A 249      10.078  -0.830  12.073  0.00  0.00      ACHN  
ATOM   3906  CB  PHE A 249      11.578  -0.378  10.596  0.00  0.00      ACHN  
ATOM   3907  HB1 PHE A 249      11.229  -1.055   9.788  0.00  0.00      ACHN  
ATOM   3908  HB2 PHE A 249      11.850   0.606  10.159  0.00  0.00      ACHN  
ATOM   3909  CG  PHE A 249      12.703  -1.080  11.324  0.00  0.00      ACHN  
ATOM   3910  CD1 PHE A 249      12.755  -2.493  11.288  0.00  0.00      ACHN  
ATOM   3911  HD1 PHE A 249      11.984  -3.001  10.727  0.00  0.00      ACHN  
ATOM   3912  CE1 PHE A 249      13.760  -3.134  12.005  0.00  0.00      ACHN  
ATOM   3913  HE1 PHE A 249      13.854  -4.207  12.090  0.00  0.00      ACHN  
ATOM   3914  CZ  PHE A 249      14.707  -2.435  12.643  0.00  0.00      ACHN  
ATOM   3915  HZ  PHE A 249      15.414  -2.998  13.234  0.00  0.00      ACHN  
ATOM   3916  CD2 PHE A 249      13.756  -0.340  11.947  0.00  0.00      ACHN  
ATOM   3917  HD2 PHE A 249      13.720   0.730  11.807  0.00  0.00      ACHN  
ATOM   3918  CE2 PHE A 249      14.725  -1.010  12.645  0.00  0.00      ACHN  
ATOM   3919  HE2 PHE A 249      15.501  -0.448  13.143  0.00  0.00      ACHN  
ATOM   3920  C   PHE A 249      10.866   1.020  12.683  0.00  0.00      ACHN  
ATOM   3921  O   PHE A 249      11.243   0.695  13.796  0.00  0.00      ACHN  
ATOM   3922  N   SER A 250      10.993   2.324  12.375  0.00  0.00      ACHN  
ATOM   3923  HN  SER A 250      10.848   2.629  11.437  0.00  0.00      ACHN  
ATOM   3924  CA  SER A 250      11.449   3.343  13.212  0.00  0.00      ACHN  
ATOM   3925  HA  SER A 250      12.350   3.018  13.711  0.00  0.00      ACHN  
ATOM   3926  CB  SER A 250      11.723   4.569  12.369  0.00  0.00      ACHN  
ATOM   3927  HB1 SER A 250      12.436   4.270  11.572  0.00  0.00      ACHN  
ATOM   3928  HB2 SER A 250      10.793   5.017  11.956  0.00  0.00      ACHN  
ATOM   3929  OG  SER A 250      12.388   5.533  13.199  0.00  0.00      ACHN  
ATOM   3930  HG1 SER A 250      12.244   6.383  12.777  0.00  0.00      ACHN  
ATOM   3931  C   SER A 250      10.490   3.644  14.362  0.00  0.00      ACHN  
ATOM   3932  O   SER A 250      10.687   3.599  15.587  0.00  0.00      ACHN  
ATOM   3933  N   GLY A 251       9.192   3.830  13.903  0.00  0.00      ACHN  
ATOM   3934  HN  GLY A 251       8.967   3.721  12.938  0.00  0.00      ACHN  
ATOM   3935  CA  GLY A 251       8.053   4.273  14.738  0.00  0.00      ACHN  
ATOM   3936  HA1 GLY A 251       7.246   4.536  14.070  0.00  0.00      ACHN  
ATOM   3937  HA2 GLY A 251       8.461   5.090  15.315  0.00  0.00      ACHN  
ATOM   3938  C   GLY A 251       7.578   3.292  15.771  0.00  0.00      ACHN  
ATOM   3939  O   GLY A 251       6.885   3.694  16.708  0.00  0.00      ACHN  
ATOM   3940  N   THR A 252       7.917   2.002  15.695  0.00  0.00      ACHN  
ATOM   3941  HN  THR A 252       8.565   1.678  15.010  0.00  0.00      ACHN  
ATOM   3942  CA  THR A 252       7.453   0.935  16.583  0.00  0.00      ACHN  
ATOM   3943  HA  THR A 252       7.297   1.460  17.514  0.00  0.00      ACHN  
ATOM   3944  CB  THR A 252       6.254   0.152  16.010  0.00  0.00      ACHN  
ATOM   3945  HB  THR A 252       5.937  -0.749  16.578  0.00  0.00      ACHN  
ATOM   3946  OG1 THR A 252       6.537  -0.329  14.728  0.00  0.00      ACHN  
ATOM   3947  HG1 THR A 252       6.544   0.422  14.129  0.00  0.00      ACHN  
ATOM   3948  CG2 THR A 252       4.973   0.990  16.063  0.00  0.00      ACHN  
ATOM   3949 HG21 THR A 252       4.004   0.490  15.852  0.00  0.00      ACHN  
ATOM   3950 HG22 THR A 252       4.874   1.223  17.145  0.00  0.00      ACHN  
ATOM   3951 HG23 THR A 252       4.948   1.914  15.448  0.00  0.00      ACHN  
ATOM   3952  C   THR A 252       8.422  -0.090  16.882  0.00  0.00      ACHN  
ATOM   3953  O   THR A 252       8.276  -0.711  17.920  0.00  0.00      ACHN  
ATOM   3954  N   LEU A 253       9.461  -0.372  15.986  0.00  0.00      ACHN  
ATOM   3955  HN  LEU A 253       9.685   0.184  15.190  0.00  0.00      ACHN  
ATOM   3956  CA  LEU A 253      10.310  -1.556  16.032  0.00  0.00      ACHN  
ATOM   3957  HA  LEU A 253       9.782  -2.249  16.671  0.00  0.00      ACHN  
ATOM   3958  CB  LEU A 253      10.353  -2.313  14.655  0.00  0.00      ACHN  
ATOM   3959  HB1 LEU A 253      10.841  -1.727  13.848  0.00  0.00      ACHN  
ATOM   3960  HB2 LEU A 253      10.930  -3.253  14.797  0.00  0.00      ACHN  
ATOM   3961  CG  LEU A 253       9.041  -2.745  14.017  0.00  0.00      ACHN  
ATOM   3962  HG  LEU A 253       8.526  -1.798  13.748  0.00  0.00      ACHN  
ATOM   3963  CD1 LEU A 253       9.265  -3.496  12.707  0.00  0.00      ACHN  
ATOM   3964 HD11 LEU A 253       8.306  -3.568  12.151  0.00  0.00      ACHN  
ATOM   3965 HD12 LEU A 253       9.934  -2.983  11.983  0.00  0.00      ACHN  
ATOM   3966 HD13 LEU A 253       9.717  -4.500  12.853  0.00  0.00      ACHN  
ATOM   3967  CD2 LEU A 253       8.204  -3.546  14.899  0.00  0.00      ACHN  
ATOM   3968 HD21 LEU A 253       8.719  -4.390  15.405  0.00  0.00      ACHN  
ATOM   3969 HD22 LEU A 253       7.702  -2.909  15.659  0.00  0.00      ACHN  
ATOM   3970 HD23 LEU A 253       7.284  -3.996  14.468  0.00  0.00      ACHN  
ATOM   3971  C   LEU A 253      11.584  -1.360  16.799  0.00  0.00      ACHN  
ATOM   3972  O   LEU A 253      12.114  -2.229  17.446  0.00  0.00      ACHN  
ATOM   3973  N   ILE A 254      12.106  -0.053  16.862  0.00  0.00      ACHN  
ATOM   3974  HN  ILE A 254      11.595   0.699  16.452  0.00  0.00      ACHN  
ATOM   3975  CA  ILE A 254      13.363   0.335  17.543  0.00  0.00      ACHN  
ATOM   3976  HA  ILE A 254      14.120  -0.333  17.159  0.00  0.00      ACHN  
ATOM   3977  CB  ILE A 254      14.002   1.683  17.271  0.00  0.00      ACHN  
ATOM   3978  HB  ILE A 254      13.213   2.459  17.365  0.00  0.00      ACHN  
ATOM   3979  CG2 ILE A 254      15.212   1.895  18.228  0.00  0.00      ACHN  
ATOM   3980 HG21 ILE A 254      14.862   2.088  19.265  0.00  0.00      ACHN  
ATOM   3981 HG22 ILE A 254      15.935   1.055  18.307  0.00  0.00      ACHN  
ATOM   3982 HG23 ILE A 254      15.803   2.823  18.072  0.00  0.00      ACHN  
ATOM   3983  CG1 ILE A 254      14.470   1.638  15.870  0.00  0.00      ACHN  
ATOM   3984 HG11 ILE A 254      15.371   1.023  15.658  0.00  0.00      ACHN  
ATOM   3985 HG12 ILE A 254      13.630   1.497  15.157  0.00  0.00      ACHN  
ATOM   3986  CD1 ILE A 254      14.938   3.105  15.450  0.00  0.00      ACHN  
ATOM   3987  HD1 ILE A 254      14.966   3.286  14.354  0.00  0.00      ACHN  
ATOM   3988  HD2 ILE A 254      14.200   3.836  15.844  0.00  0.00      ACHN  
ATOM   3989  HD3 ILE A 254      15.867   3.445  15.956  0.00  0.00      ACHN  
ATOM   3990  C   ILE A 254      13.223   0.079  19.064  0.00  0.00      ACHN  
ATOM   3991  O   ILE A 254      14.093  -0.538  19.622  0.00  0.00      ACHN  
ATOM   3992  N   PRO A 255      12.117   0.530  19.736  0.00  0.00      ACHN  
ATOM   3993  CD  PRO A 255      11.115   1.484  19.325  0.00  0.00      ACHN  
ATOM   3994  HD1 PRO A 255      11.476   2.032  18.428  0.00  0.00      ACHN  
ATOM   3995  HD2 PRO A 255      10.146   0.954  19.203  0.00  0.00      ACHN  
ATOM   3996  CA  PRO A 255      12.090   0.421  21.191  0.00  0.00      ACHN  
ATOM   3997  HA  PRO A 255      13.029   0.677  21.660  0.00  0.00      ACHN  
ATOM   3998  CB  PRO A 255      11.005   1.401  21.723  0.00  0.00      ACHN  
ATOM   3999  HB1 PRO A 255      11.215   2.024  22.619  0.00  0.00      ACHN  
ATOM   4000  HB2 PRO A 255      10.007   0.915  21.780  0.00  0.00      ACHN  
ATOM   4001  CG  PRO A 255      10.882   2.354  20.525  0.00  0.00      ACHN  
ATOM   4002  HG1 PRO A 255      11.724   3.065  20.669  0.00  0.00      ACHN  
ATOM   4003  HG2 PRO A 255       9.975   2.994  20.487  0.00  0.00      ACHN  
ATOM   4004  C   PRO A 255      11.865  -1.018  21.646  0.00  0.00      ACHN  
ATOM   4005  O   PRO A 255      11.523  -1.891  20.844  0.00  0.00      ACHN  
ATOM   4006  N   ALA A 256      12.180  -1.271  22.926  0.00  0.00      ACHN  
ATOM   4007  HN  ALA A 256      12.567  -0.542  23.486  0.00  0.00      ACHN  
ATOM   4008  CA  ALA A 256      11.709  -2.449  23.570  0.00  0.00      ACHN  
ATOM   4009  HA  ALA A 256      11.217  -3.096  22.859  0.00  0.00      ACHN  
ATOM   4010  CB  ALA A 256      12.824  -3.361  24.162  0.00  0.00      ACHN  
ATOM   4011  HB1 ALA A 256      13.245  -2.972  25.114  0.00  0.00      ACHN  
ATOM   4012  HB2 ALA A 256      12.353  -4.355  24.317  0.00  0.00      ACHN  
ATOM   4013  HB3 ALA A 256      13.624  -3.418  23.393  0.00  0.00      ACHN  
ATOM   4014  C   ALA A 256      10.651  -2.139  24.618  0.00  0.00      ACHN  
ATOM   4015  O   ALA A 256      10.453  -1.016  25.062  0.00  0.00      ACHN  
ATOM   4016  N   LEU A 257       9.853  -3.125  24.893  0.00  0.00      ACHN  
ATOM   4017  HN  LEU A 257      10.000  -4.082  24.656  0.00  0.00      ACHN  
ATOM   4018  CA  LEU A 257       8.785  -2.975  25.901  0.00  0.00      ACHN  
ATOM   4019  HA  LEU A 257       8.290  -2.015  25.887  0.00  0.00      ACHN  
ATOM   4020  CB  LEU A 257       7.803  -4.092  25.614  0.00  0.00      ACHN  
ATOM   4021  HB1 LEU A 257       8.311  -5.081  25.596  0.00  0.00      ACHN  
ATOM   4022  HB2 LEU A 257       6.948  -4.209  26.314  0.00  0.00      ACHN  
ATOM   4023  CG  LEU A 257       7.231  -3.931  24.134  0.00  0.00      ACHN  
ATOM   4024  HG  LEU A 257       8.091  -3.700  23.469  0.00  0.00      ACHN  
ATOM   4025  CD1 LEU A 257       6.370  -5.114  23.557  0.00  0.00      ACHN  
ATOM   4026 HD11 LEU A 257       7.015  -6.018  23.499  0.00  0.00      ACHN  
ATOM   4027 HD12 LEU A 257       5.470  -5.304  24.180  0.00  0.00      ACHN  
ATOM   4028 HD13 LEU A 257       5.986  -4.985  22.523  0.00  0.00      ACHN  
ATOM   4029  CD2 LEU A 257       6.467  -2.637  24.019  0.00  0.00      ACHN  
ATOM   4030 HD21 LEU A 257       6.979  -1.724  24.393  0.00  0.00      ACHN  
ATOM   4031 HD22 LEU A 257       6.289  -2.466  22.936  0.00  0.00      ACHN  
ATOM   4032 HD23 LEU A 257       5.519  -2.814  24.571  0.00  0.00      ACHN  
ATOM   4033  C   LEU A 257       9.331  -3.228  27.261  0.00  0.00      ACHN  
ATOM   4034  OT1 LEU A 257       9.182  -2.282  28.167  0.00  0.00      ACHN  
ATOM   4035  OT2 LEU A 257       9.878  -4.316  27.524  0.00  0.00      ACHN  
ATOM   4036  C1  RET C 818      -5.236   4.599  -9.110  0.00  0.00      COFA  
ATOM   4037  C2  RET C 818      -6.285   5.138 -10.149  0.00  0.00      COFA  
ATOM   4038  H21 RET C 818      -7.211   4.638  -9.792  0.00  0.00      COFA  
ATOM   4039  H22 RET C 818      -6.008   4.793 -11.168  0.00  0.00      COFA  
ATOM   4040  C3  RET C 818      -6.563   6.731 -10.017  0.00  0.00      COFA  
ATOM   4041  H31 RET C 818      -7.444   6.954 -10.657  0.00  0.00      COFA  
ATOM   4042  H32 RET C 818      -5.650   7.349 -10.151  0.00  0.00      COFA  
ATOM   4043  C4  RET C 818      -6.962   6.954  -8.509  0.00  0.00      COFA  
ATOM   4044  H41 RET C 818      -7.979   6.570  -8.279  0.00  0.00      COFA  
ATOM   4045  H42 RET C 818      -7.112   8.038  -8.316  0.00  0.00      COFA  
ATOM   4046  C5  RET C 818      -5.984   6.425  -7.559  0.00  0.00      COFA  
ATOM   4047  C6  RET C 818      -5.191   5.369  -7.790  0.00  0.00      COFA  
ATOM   4048  C7  RET C 818      -4.101   5.123  -6.712  0.00  0.00      COFA  
ATOM   4049  H71 RET C 818      -3.911   5.888  -5.945  0.00  0.00      COFA  
ATOM   4050  C8  RET C 818      -3.261   4.053  -6.590  0.00  0.00      COFA  
ATOM   4051  H81 RET C 818      -3.234   3.271  -7.363  0.00  0.00      COFA  
ATOM   4052  C9  RET C 818      -2.255   3.841  -5.468  0.00  0.00      COFA  
ATOM   4053  C10 RET C 818      -1.330   2.870  -5.516  0.00  0.00      COFA  
ATOM   4054 H101 RET C 818      -1.509   2.204  -6.373  0.00  0.00      COFA  
ATOM   4055  C11 RET C 818      -0.598   2.371  -4.345  0.00  0.00      COFA  
ATOM   4056 H111 RET C 818      -1.148   2.446  -3.395  0.00  0.00      COFA  
ATOM   4057  C12 RET C 818       0.592   1.698  -4.422  0.00  0.00      COFA  
ATOM   4058 H121 RET C 818       0.770   1.320  -5.439  0.00  0.00      COFA  
ATOM   4059  C13 RET C 818       1.430   1.177  -3.298  0.00  0.00      COFA  
ATOM   4060  C14 RET C 818       2.254   0.180  -3.311  0.00  0.00      COFA  
ATOM   4061 H141 RET C 818       2.825   0.049  -2.380  0.00  0.00      COFA  
ATOM   4062  C15 RET C 818       2.581  -0.676  -4.469  0.00  0.00      COFA  
ATOM   4063  H15 RET C 818       2.159  -0.386  -5.442  0.00  0.00      COFA  
ATOM   4064  C16 RET C 818      -5.675   3.150  -8.884  0.00  0.00      COFA  
ATOM   4065 H161 RET C 818      -5.114   2.819  -7.984  0.00  0.00      COFA  
ATOM   4066 H162 RET C 818      -5.306   2.548  -9.743  0.00  0.00      COFA  
ATOM   4067 H163 RET C 818      -6.739   3.206  -8.570  0.00  0.00      COFA  
ATOM   4068  C17 RET C 818      -3.815   4.517  -9.748  0.00  0.00      COFA  
ATOM   4069 H171 RET C 818      -3.841   3.838 -10.627  0.00  0.00      COFA  
ATOM   4070 H172 RET C 818      -3.059   4.094  -9.052  0.00  0.00      COFA  
ATOM   4071 H173 RET C 818      -3.336   5.492  -9.983  0.00  0.00      COFA  
ATOM   4072  C18 RET C 818      -5.895   7.260  -6.326  0.00  0.00      COFA  
ATOM   4073 H181 RET C 818      -5.819   6.667  -5.389  0.00  0.00      COFA  
ATOM   4074 H182 RET C 818      -6.816   7.875  -6.234  0.00  0.00      COFA  
ATOM   4075 H183 RET C 818      -5.008   7.929  -6.290  0.00  0.00      COFA  
ATOM   4076  C19 RET C 818      -2.486   4.679  -4.217  0.00  0.00      COFA  
ATOM   4077 H191 RET C 818      -3.092   3.989  -3.592  0.00  0.00      COFA  
ATOM   4078 H192 RET C 818      -3.042   5.639  -4.275  0.00  0.00      COFA  
ATOM   4079 H193 RET C 818      -1.600   4.921  -3.592  0.00  0.00      COFA  
ATOM   4080  C20 RET C 818       1.191   1.997  -2.052  0.00  0.00      COFA  
ATOM   4081 H201 RET C 818       0.301   2.641  -2.220  0.00  0.00      COFA  
ATOM   4082 H202 RET C 818       2.086   2.621  -1.839  0.00  0.00      COFA  
ATOM   4083 H203 RET C 818       0.928   1.389  -1.161  0.00  0.00      COFA  
ATOM   4084  O   HOH W 901     -23.959  -5.403 -38.019  0.00  0.00      WAT1  
ATOM   4085  H1  HOH W 901     -23.848  -5.960 -37.249  0.00  0.00      WAT1  
ATOM   4086  H2  HOH W 901     -23.783  -5.981 -38.761  0.00  0.00      WAT1  
ATOM   4087  O   HOH W 902      -0.719  39.299 -27.915  0.00  0.00      WAT1  
ATOM   4088  H1  HOH W 902       0.034  39.865 -28.088  0.00  0.00      WAT1  
ATOM   4089  H2  HOH W 902      -1.260  39.800 -27.305  0.00  0.00      WAT1  
ATOM   4090  O   HOH W 903      13.510 -44.974 -52.382  0.00  0.00      WAT1  
ATOM   4091  H1  HOH W 903      14.104 -45.715 -52.506  0.00  0.00      WAT1  
ATOM   4092  H2  HOH W 903      13.997 -44.368 -51.824  0.00  0.00      WAT1  
ATOM   4093  O   HOH W 904      -8.794   6.974 -22.974  0.00  0.00      WAT1  
ATOM   4094  H1  HOH W 904      -8.833   6.370 -22.232  0.00  0.00      WAT1  
ATOM   4095  H2  HOH W 904      -8.895   6.415 -23.744  0.00  0.00      WAT1  
ATOM   4096  O   HOH W 905      10.414  -2.243  -0.684  0.00  0.00      WAT1  
ATOM   4097  H1  HOH W 905      10.786  -2.528   0.151  0.00  0.00      WAT1  
ATOM   4098  H2  HOH W 905      10.334  -1.293  -0.599  0.00  0.00      WAT1  
ATOM   4099  O   HOH W 906     -21.486 -11.027 -38.473  0.00  0.00      WAT1  
ATOM   4100  H1  HOH W 906     -21.513 -11.983 -38.436  0.00  0.00      WAT1  
ATOM   4101  H2  HOH W 906     -22.232 -10.787 -39.023  0.00  0.00      WAT1  
ATOM   4102  O   HOH W 907     -22.786  35.278  51.045  0.00  0.00      WAT1  
ATOM   4103  H1  HOH W 907     -23.017  34.660  51.739  0.00  0.00      WAT1  
ATOM   4104  H2  HOH W 907     -23.472  35.945  51.080  0.00  0.00      WAT1  
ATOM   4105  O   HOH W 908       2.688 -53.896  34.570  0.00  0.00      WAT1  
ATOM   4106  H1  HOH W 908       1.952 -54.166  35.118  0.00  0.00      WAT1  
ATOM   4107  H2  HOH W 908       3.459 -54.022  35.123  0.00  0.00      WAT1  
ATOM   4108  O   HOH W 909      27.094  32.757  48.513  0.00  0.00      WAT1  
ATOM   4109  H1  HOH W 909      26.543  32.773  49.295  0.00  0.00      WAT1  
ATOM   4110  H2  HOH W 909      27.962  33.012  48.825  0.00  0.00      WAT1  
ATOM   4111  O   HOH W 910      16.752  32.090  20.545  0.00  0.00      WAT1  
ATOM   4112  H1  HOH W 910      17.532  31.622  20.844  0.00  0.00      WAT1  
ATOM   4113  H2  HOH W 910      16.077  31.414  20.481  0.00  0.00      WAT1  
ATOM   4114  O   HOH W 911     -29.599  34.728 -16.516  0.00  0.00      WAT1  
ATOM   4115  H1  HOH W 911     -29.459  34.936 -17.440  0.00  0.00      WAT1  
ATOM   4116  H2  HOH W 911     -29.851  33.804 -16.513  0.00  0.00      WAT1  
ATOM   4117  O   HOH W 912     -46.999  -7.627  34.048  0.00  0.00      WAT1  
ATOM   4118  H1  HOH W 912     -46.589  -6.916  34.538  0.00  0.00      WAT1  
ATOM   4119  H2  HOH W 912     -47.234  -7.235  33.207  0.00  0.00      WAT1  
ATOM   4120  O   HOH W 913     -24.990 -36.237 -37.351  0.00  0.00      WAT1  
ATOM   4121  H1  HOH W 913     -24.862 -36.940 -37.987  0.00  0.00      WAT1  
ATOM   4122  H2  HOH W 913     -25.787 -36.482 -36.880  0.00  0.00      WAT1  
ATOM   4123  O   HOH W 914     -10.296  15.000 -20.615  0.00  0.00      WAT1  
ATOM   4124  H1  HOH W 914     -11.168  15.123 -20.241  0.00  0.00      WAT1  
ATOM   4125  H2  HOH W 914      -9.696  15.272 -19.921  0.00  0.00      WAT1  
ATOM   4126  O   HOH W 915      16.219   2.902 -55.696  0.00  0.00      WAT1  
ATOM   4127  H1  HOH W 915      16.649   3.742 -55.538  0.00  0.00      WAT1  
ATOM   4128  H2  HOH W 915      15.968   2.931 -56.620  0.00  0.00      WAT1  
ATOM   4129  O   HOH W 916       5.098  -3.385  -7.487  0.00  0.00      WAT1  
ATOM   4130  H1  HOH W 916       5.424  -3.934  -8.200  0.00  0.00      WAT1  
ATOM   4131  H2  HOH W 916       4.660  -3.996  -6.894  0.00  0.00      WAT1  
ATOM   4132  O   HOH W 917      50.444 -16.083 -41.533  0.00  0.00      WAT1  
ATOM   4133  H1  HOH W 917      50.654 -15.695 -40.684  0.00  0.00      WAT1  
ATOM   4134  H2  HOH W 917      50.947 -16.897 -41.556  0.00  0.00      WAT1  
ATOM   4135  O   HOH W 918      -2.962   8.408  19.043  0.00  0.00      WAT1  
ATOM   4136  H1  HOH W 918      -3.086   7.639  19.600  0.00  0.00      WAT1  
ATOM   4137  H2  HOH W 918      -2.742   9.113  19.652  0.00  0.00      WAT1  
ATOM   4138  O   HOH W 919       4.685  -1.477  -9.805  0.00  0.00      WAT1  
ATOM   4139  H1  HOH W 919       4.302  -2.218 -10.275  0.00  0.00      WAT1  
ATOM   4140  H2  HOH W 919       4.967  -1.844  -8.967  0.00  0.00      WAT1  
ATOM   4141  O   HOH W 920       3.906   6.635 -20.472  0.00  0.00      WAT1  
ATOM   4142  H1  HOH W 920       4.125   5.956 -21.110  0.00  0.00      WAT1  
ATOM   4143  H2  HOH W 920       3.457   7.308 -20.983  0.00  0.00      WAT1  
ATOM   4144  O   HOH W 921      25.748 -48.177 -31.716  0.00  0.00      WAT1  
ATOM   4145  H1  HOH W 921      26.119 -47.724 -30.959  0.00  0.00      WAT1  
ATOM   4146  H2  HOH W 921      24.812 -47.981 -31.679  0.00  0.00      WAT1  
ATOM   4147  O   HOH W 922     -18.581 -11.163 -21.949  0.00  0.00      WAT1  
ATOM   4148  H1  HOH W 922     -18.814 -11.750 -21.229  0.00  0.00      WAT1  
ATOM   4149  H2  HOH W 922     -18.068 -11.709 -22.546  0.00  0.00      WAT1  
ATOM   4150  O   HOH W 923     -24.523 -19.956  14.390  0.00  0.00      WAT1  
ATOM   4151  H1  HOH W 923     -24.665 -19.927  13.444  0.00  0.00      WAT1  
ATOM   4152  H2  HOH W 923     -25.383 -19.773  14.767  0.00  0.00      WAT1  
ATOM   4153  O   HOH W 924       9.005  11.436  35.346  0.00  0.00      WAT1  
ATOM   4154  H1  HOH W 924       8.229  11.426  34.786  0.00  0.00      WAT1  
ATOM   4155  H2  HOH W 924       9.115  12.356  35.588  0.00  0.00      WAT1  
ATOM   4156  O   HOH W 925     -29.879 -14.815 -49.523  0.00  0.00      WAT1  
ATOM   4157  H1  HOH W 925     -28.930 -14.693 -49.551  0.00  0.00      WAT1  
ATOM   4158  H2  HOH W 925     -30.236 -13.997 -49.868  0.00  0.00      WAT1  
ATOM   4159  O   HOH W 926      -2.207   2.959 -16.895  0.00  0.00      WAT1  
ATOM   4160  H1  HOH W 926      -2.260   2.023 -17.086  0.00  0.00      WAT1  
ATOM   4161  H2  HOH W 926      -3.050   3.171 -16.495  0.00  0.00      WAT1  
ATOM   4162  O   HOH W 927       3.549  -4.110  -9.923  0.00  0.00      WAT1  
ATOM   4163  H1  HOH W 927       3.608  -4.877 -10.492  0.00  0.00      WAT1  
ATOM   4164  H2  HOH W 927       3.608  -4.465  -9.036  0.00  0.00      WAT1  
ATOM   4165  O   HOH W 928      36.078  19.776 -37.196  0.00  0.00      WAT1  
ATOM   4166  H1  HOH W 928      35.882  20.215 -38.023  0.00  0.00      WAT1  
ATOM   4167  H2  HOH W 928      36.952  19.404 -37.322  0.00  0.00      WAT1  
ATOM   4168  O   HOH W 929      31.537  14.421  34.762  0.00  0.00      WAT1  
ATOM   4169  H1  HOH W 929      31.852  14.708  35.619  0.00  0.00      WAT1  
ATOM   4170  H2  HOH W 929      32.120  14.851  34.136  0.00  0.00      WAT1  
ATOM   4171  O   HOH W 930     -31.336 -26.686  35.660  0.00  0.00      WAT1  
ATOM   4172  H1  HOH W 930     -32.064 -26.129  35.387  0.00  0.00      WAT1  
ATOM   4173  H2  HOH W 930     -30.995 -27.053  34.845  0.00  0.00      WAT1  
ATOM   4174  O   HOH W 931       0.092 -10.438 -18.533  0.00  0.00      WAT1  
ATOM   4175  H1  HOH W 931       0.208  -9.605 -18.075  0.00  0.00      WAT1  
ATOM   4176  H2  HOH W 931       0.031 -10.197 -19.457  0.00  0.00      WAT1  
ATOM   4177  O   HOH W 932       3.272 -20.828  12.657  0.00  0.00      WAT1  
ATOM   4178  H1  HOH W 932       3.066 -21.761  12.714  0.00  0.00      WAT1  
ATOM   4179  H2  HOH W 932       2.439 -20.388  12.825  0.00  0.00      WAT1  
ATOM   4180  O   HOH W 933      18.680   3.711  21.230  0.00  0.00      WAT1  
ATOM   4181  H1  HOH W 933      18.631   2.778  21.021  0.00  0.00      WAT1  
ATOM   4182  H2  HOH W 933      17.824   4.059  20.981  0.00  0.00      WAT1  
ATOM   4183  O   HOH W 934     -27.341  11.666 -53.263  0.00  0.00      WAT1  
ATOM   4184  H1  HOH W 934     -27.843  10.951 -53.655  0.00  0.00      WAT1  
ATOM   4185  H2  HOH W 934     -28.004  12.293 -52.974  0.00  0.00      WAT1  
ATOM   4186  O   HOH W 935      -3.025   2.651 -21.566  0.00  0.00      WAT1  
ATOM   4187  H1  HOH W 935      -3.935   2.668 -21.268  0.00  0.00      WAT1  
ATOM   4188  H2  HOH W 935      -2.691   1.806 -21.267  0.00  0.00      WAT1  
ATOM   4189  O   HOH W 936      19.722 -42.664  25.587  0.00  0.00      WAT1  
ATOM   4190  H1  HOH W 936      20.590 -43.067  25.607  0.00  0.00      WAT1  
ATOM   4191  H2  HOH W 936      19.299 -42.967  26.390  0.00  0.00      WAT1  
ATOM   4192  O   HOH W 937      35.765 -47.054 -28.577  0.00  0.00      WAT1  
ATOM   4193  H1  HOH W 937      35.482 -47.083 -27.663  0.00  0.00      WAT1  
ATOM   4194  H2  HOH W 937      36.389 -47.775 -28.658  0.00  0.00      WAT1  
ATOM   4195  O   HOH W 938       1.335  13.992 -20.695  0.00  0.00      WAT1  
ATOM   4196  H1  HOH W 938       2.172  14.438 -20.562  0.00  0.00      WAT1  
ATOM   4197  H2  HOH W 938       1.441  13.148 -20.256  0.00  0.00      WAT1  
ATOM   4198  O   HOH W 939       6.175  -4.549 -13.090  0.00  0.00      WAT1  
ATOM   4199  H1  HOH W 939       6.887  -4.965 -13.575  0.00  0.00      WAT1  
ATOM   4200  H2  HOH W 939       5.865  -3.853 -13.670  0.00  0.00      WAT1  
ATOM   4201  O   HOH W 940       8.019  13.780  10.287  0.00  0.00      WAT1  
ATOM   4202  H1  HOH W 940       8.591  13.587  11.030  0.00  0.00      WAT1  
ATOM   4203  H2  HOH W 940       8.269  13.141   9.620  0.00  0.00      WAT1  
ATOM   4204  O   HOH W 941      31.432  24.289  20.302  0.00  0.00      WAT1  
ATOM   4205  H1  HOH W 941      30.675  23.706  20.234  0.00  0.00      WAT1  
ATOM   4206  H2  HOH W 941      31.590  24.368  21.243  0.00  0.00      WAT1  
ATOM   4207  O   HOH W 942     -10.115  -0.682  20.933  0.00  0.00      WAT1  
ATOM   4208  H1  HOH W 942     -10.526   0.117  20.602  0.00  0.00      WAT1  
ATOM   4209  H2  HOH W 942     -10.216  -1.315  20.223  0.00  0.00      WAT1  
ATOM   4210  O   HOH W 943       3.160 -11.186 -45.202  0.00  0.00      WAT1  
ATOM   4211  H1  HOH W 943       4.102 -11.051 -45.103  0.00  0.00      WAT1  
ATOM   4212  H2  HOH W 943       2.996 -11.057 -46.136  0.00  0.00      WAT1  
ATOM   4213  O   HOH W 944       4.844  -7.143 -10.117  0.00  0.00      WAT1  
ATOM   4214  H1  HOH W 944       4.373  -7.034  -9.290  0.00  0.00      WAT1  
ATOM   4215  H2  HOH W 944       5.660  -6.659  -9.993  0.00  0.00      WAT1  
ATOM   4216  O   HOH W 945      -8.814 -26.330  51.408  0.00  0.00      WAT1  
ATOM   4217  H1  HOH W 945      -8.325 -26.454  52.221  0.00  0.00      WAT1  
ATOM   4218  H2  HOH W 945      -9.674 -26.712  51.585  0.00  0.00      WAT1  
ATOM   4219  O   HOH W 946      18.971  12.133  23.869  0.00  0.00      WAT1  
ATOM   4220  H1  HOH W 946      18.679  12.440  24.728  0.00  0.00      WAT1  
ATOM   4221  H2  HOH W 946      19.435  11.316  24.051  0.00  0.00      WAT1  
ATOM   4222  O   HOH W 947      49.575  12.201  26.967  0.00  0.00      WAT1  
ATOM   4223  H1  HOH W 947      49.417  11.322  26.622  0.00  0.00      WAT1  
ATOM   4224  H2  HOH W 947      49.032  12.772  26.425  0.00  0.00      WAT1  
ATOM   4225  O   HOH W 948     -53.776  27.261 -51.697  0.00  0.00      WAT1  
ATOM   4226  H1  HOH W 948     -53.273  27.545 -52.460  0.00  0.00      WAT1  
ATOM   4227  H2  HOH W 948     -54.633  27.672 -51.807  0.00  0.00      WAT1  
ATOM   4228  O   HOH W 949     -15.399  -9.390  30.099  0.00  0.00      WAT1  
ATOM   4229  H1  HOH W 949     -16.179  -9.520  29.560  0.00  0.00      WAT1  
ATOM   4230  H2  HOH W 949     -15.564  -9.904  30.889  0.00  0.00      WAT1  
ATOM   4231  O   HOH W 950      31.312  39.295 -50.328  0.00  0.00      WAT1  
ATOM   4232  H1  HOH W 950      32.001  38.704 -50.632  0.00  0.00      WAT1  
ATOM   4233  H2  HOH W 950      30.770  39.451 -51.101  0.00  0.00      WAT1  
ATOM   4234  O   HOH W 951       9.641 -16.090  40.201  0.00  0.00      WAT1  
ATOM   4235  H1  HOH W 951       9.772 -16.787  39.559  0.00  0.00      WAT1  
ATOM   4236  H2  HOH W 951      10.441 -16.094  40.726  0.00  0.00      WAT1  
ATOM   4237  O   HOH W 952      -2.616   9.879  47.049  0.00  0.00      WAT1  
ATOM   4238  H1  HOH W 952      -2.953   9.467  46.253  0.00  0.00      WAT1  
ATOM   4239  H2  HOH W 952      -1.680   9.677  47.046  0.00  0.00      WAT1  
ATOM   4240  O   HOH W 953     -54.740 -23.506  20.552  0.00  0.00      WAT1  
ATOM   4241  H1  HOH W 953     -54.338 -24.209  20.042  0.00  0.00      WAT1  
ATOM   4242  H2  HOH W 953     -54.007 -22.947  20.809  0.00  0.00      WAT1  
ATOM   4243  O   HOH W 954     -10.309  33.941  26.563  0.00  0.00      WAT1  
ATOM   4244  H1  HOH W 954     -10.122  33.480  27.382  0.00  0.00      WAT1  
ATOM   4245  H2  HOH W 954     -10.089  33.310  25.878  0.00  0.00      WAT1  
ATOM   4246  O   HOH W 955     -41.301  24.787  42.499  0.00  0.00      WAT1  
ATOM   4247  H1  HOH W 955     -40.766  25.512  42.177  0.00  0.00      WAT1  
ATOM   4248  H2  HOH W 955     -40.681  24.210  42.944  0.00  0.00      WAT1  
ATOM   4249  O   HOH W 956      54.856  11.465 -23.439  0.00  0.00      WAT1  
ATOM   4250  H1  HOH W 956      53.914  11.369 -23.305  0.00  0.00      WAT1  
ATOM   4251  H2  HOH W 956      55.235  11.365 -22.565  0.00  0.00      WAT1  
ATOM   4252  O   HOH W 957      21.092  13.672  26.315  0.00  0.00      WAT1  
ATOM   4253  H1  HOH W 957      20.817  12.762  26.201  0.00  0.00      WAT1  
ATOM   4254  H2  HOH W 957      20.626  13.967  27.097  0.00  0.00      WAT1  
ATOM   4255  O   HOH W 958     -39.425 -12.053  23.213  0.00  0.00      WAT1  
ATOM   4256  H1  HOH W 958     -40.197 -12.573  22.991  0.00  0.00      WAT1  
ATOM   4257  H2  HOH W 958     -38.917 -12.615  23.798  0.00  0.00      WAT1  
ATOM   4258  O   HOH W 959     -30.886  15.600  23.901  0.00  0.00      WAT1  
ATOM   4259  H1  HOH W 959     -31.652  16.090  24.200  0.00  0.00      WAT1  
ATOM   4260  H2  HOH W 959     -30.187  15.855  24.503  0.00  0.00      WAT1  
ATOM   4261  O   HOH W 960      11.965  22.337 -58.861  0.00  0.00      WAT1  
ATOM   4262  H1  HOH W 960      12.787  22.445 -59.339  0.00  0.00      WAT1  
ATOM   4263  H2  HOH W 960      11.508  23.171 -58.978  0.00  0.00      WAT1  
ATOM   4264  O   HOH W 961     -16.427  13.352  27.361  0.00  0.00      WAT1  
ATOM   4265  H1  HOH W 961     -16.123  14.021  26.747  0.00  0.00      WAT1  
ATOM   4266  H2  HOH W 961     -17.381  13.372  27.283  0.00  0.00      WAT1  
ATOM   4267  O   HOH W 962      -7.050   3.909  -0.294  0.00  0.00      WAT1  
ATOM   4268  H1  HOH W 962      -6.680   3.131  -0.711  0.00  0.00      WAT1  
ATOM   4269  H2  HOH W 962      -6.411   4.149   0.377  0.00  0.00      WAT1  
ATOM   4270  O   HOH W 963       2.441  -6.053 -18.914  0.00  0.00      WAT1  
ATOM   4271  H1  HOH W 963       2.255  -5.161 -19.206  0.00  0.00      WAT1  
ATOM   4272  H2  HOH W 963       3.292  -6.260 -19.300  0.00  0.00      WAT1  
ATOM   4273  O   HOH W 964      33.943 -10.096  21.891  0.00  0.00      WAT1  
ATOM   4274  H1  HOH W 964      33.401  -9.468  22.370  0.00  0.00      WAT1  
ATOM   4275  H2  HOH W 964      34.171  -9.644  21.078  0.00  0.00      WAT1  
ATOM   4276  O   HOH W 965     -41.862  -4.939  42.396  0.00  0.00      WAT1  
ATOM   4277  H1  HOH W 965     -42.687  -5.134  41.952  0.00  0.00      WAT1  
ATOM   4278  H2  HOH W 965     -42.070  -4.208  42.979  0.00  0.00      WAT1  
ATOM   4279  O   HOH W 966      18.839  -0.891 -34.299  0.00  0.00      WAT1  
ATOM   4280  H1  HOH W 966      18.793  -1.142 -35.221  0.00  0.00      WAT1  
ATOM   4281  H2  HOH W 966      19.722  -1.140 -34.027  0.00  0.00      WAT1  
ATOM   4282  O   HOH W 967     -21.639 -27.379  24.296  0.00  0.00      WAT1  
ATOM   4283  H1  HOH W 967     -21.829 -27.130  25.201  0.00  0.00      WAT1  
ATOM   4284  H2  HOH W 967     -21.033 -28.116  24.372  0.00  0.00      WAT1  
ATOM   4285  O   HOH W 968     -40.253  51.644 -46.194  0.00  0.00      WAT1  
ATOM   4286  H1  HOH W 968     -40.783  51.460 -45.419  0.00  0.00      WAT1  
ATOM   4287  H2  HOH W 968     -39.765  52.437 -45.968  0.00  0.00      WAT1  
ATOM   4288  O   HOH W 969       3.842  -1.817 -12.987  0.00  0.00      WAT1  
ATOM   4289  H1  HOH W 969       4.023  -2.052 -13.897  0.00  0.00      WAT1  
ATOM   4290  H2  HOH W 969       4.550  -2.226 -12.489  0.00  0.00      WAT1  
ATOM   4291  O   HOH W 970      -4.155  51.388 -58.842  0.00  0.00      WAT1  
ATOM   4292  H1  HOH W 970      -4.564  50.662 -59.313  0.00  0.00      WAT1  
ATOM   4293  H2  HOH W 970      -3.688  51.879 -59.517  0.00  0.00      WAT1  
ATOM   4294  O   HOH W 971     -46.778 -28.311  31.566  0.00  0.00      WAT1  
ATOM   4295  H1  HOH W 971     -46.154 -28.464  32.276  0.00  0.00      WAT1  
ATOM   4296  H2  HOH W 971     -47.298 -27.563  31.860  0.00  0.00      WAT1  
ATOM   4297  O   HOH W 972     -42.076  49.680 -57.055  0.00  0.00      WAT1  
ATOM   4298  H1  HOH W 972     -42.673  49.446 -57.767  0.00  0.00      WAT1  
ATOM   4299  H2  HOH W 972     -42.650  49.862 -56.311  0.00  0.00      WAT1  
ATOM   4300  O   HOH W 973      19.803 -11.839  23.705  0.00  0.00      WAT1  
ATOM   4301  H1  HOH W 973      19.602 -11.782  24.639  0.00  0.00      WAT1  
ATOM   4302  H2  HOH W 973      19.407 -12.665  23.424  0.00  0.00      WAT1  
ATOM   4303  O   HOH W 974     -44.200  53.069 -57.926  0.00  0.00      WAT1  
ATOM   4304  H1  HOH W 974     -43.323  52.951 -57.561  0.00  0.00      WAT1  
ATOM   4305  H2  HOH W 974     -44.208  52.524 -58.713  0.00  0.00      WAT1  
ATOM   4306  O   HOH W 975     -43.549 -19.919 -59.796  0.00  0.00      WAT1  
ATOM   4307  H1  HOH W 975     -44.475 -19.677 -59.797  0.00  0.00      WAT1  
ATOM   4308  H2  HOH W 975     -43.217 -19.593 -58.959  0.00  0.00      WAT1  
ATOM   4309  O   HOH W 976     -21.017  -2.999  50.458  0.00  0.00      WAT1  
ATOM   4310  H1  HOH W 976     -20.320  -3.060  49.804  0.00  0.00      WAT1  
ATOM   4311  H2  HOH W 976     -21.794  -3.335  50.011  0.00  0.00      WAT1  
ATOM   4312  O   HOH W 977     -36.065  42.066  53.448  0.00  0.00      WAT1  
ATOM   4313  H1  HOH W 977     -36.807  41.927  52.859  0.00  0.00      WAT1  
ATOM   4314  H2  HOH W 977     -35.904  43.009  53.412  0.00  0.00      WAT1  
ATOM   4315  O   HOH W 978      44.911  31.465 -41.064  0.00  0.00      WAT1  
ATOM   4316  H1  HOH W 978      45.597  32.124 -41.173  0.00  0.00      WAT1  
ATOM   4317  H2  HOH W 978      45.038  31.133 -40.175  0.00  0.00      WAT1  
ATOM   4318  O   HOH W 979      11.724  15.995  17.668  0.00  0.00      WAT1  
ATOM   4319  H1  HOH W 979      11.366  16.419  16.889  0.00  0.00      WAT1  
ATOM   4320  H2  HOH W 979      11.196  16.334  18.391  0.00  0.00      WAT1  
ATOM   4321  O   HOH W 980       0.680  -8.014 -17.560  0.00  0.00      WAT1  
ATOM   4322  H1  HOH W 980       1.089  -7.765 -16.731  0.00  0.00      WAT1  
ATOM   4323  H2  HOH W 980       1.177  -7.538 -18.226  0.00  0.00      WAT1  
ATOM   4324  O   HOH W 981     -34.393  -2.787  27.595  0.00  0.00      WAT1  
ATOM   4325  H1  HOH W 981     -33.492  -2.861  27.281  0.00  0.00      WAT1  
ATOM   4326  H2  HOH W 981     -34.367  -2.072  28.231  0.00  0.00      WAT1  
ATOM   4327  O   HOH W 982     -19.957   1.732 -39.597  0.00  0.00      WAT1  
ATOM   4328  H1  HOH W 982     -19.692   2.650 -39.540  0.00  0.00      WAT1  
ATOM   4329  H2  HOH W 982     -19.503   1.399 -40.371  0.00  0.00      WAT1  
ATOM   4330  O   HOH W 983     -26.775 -50.089  39.352  0.00  0.00      WAT1  
ATOM   4331  H1  HOH W 983     -26.944 -50.936  38.939  0.00  0.00      WAT1  
ATOM   4332  H2  HOH W 983     -25.821 -50.016  39.368  0.00  0.00      WAT1  
ATOM   4333  O   HOH W 984     -19.674 -36.404 -36.308  0.00  0.00      WAT1  
ATOM   4334  H1  HOH W 984     -20.597 -36.476 -36.550  0.00  0.00      WAT1  
ATOM   4335  H2  HOH W 984     -19.339 -37.299 -36.366  0.00  0.00      WAT1  
ATOM   4336  O   HOH W 985      42.491   5.011 -26.781  0.00  0.00      WAT1  
ATOM   4337  H1  HOH W 985      42.170   4.655 -25.953  0.00  0.00      WAT1  
ATOM   4338  H2  HOH W 985      43.140   5.666 -26.525  0.00  0.00      WAT1  
ATOM   4339  O   HOH W 986      -3.017 -44.337  34.729  0.00  0.00      WAT1  
ATOM   4340  H1  HOH W 986      -2.634 -44.519  35.587  0.00  0.00      WAT1  
ATOM   4341  H2  HOH W 986      -2.281 -44.034  34.198  0.00  0.00      WAT1  
ATOM   4342  O   HOH W 987     -10.187 -39.078 -34.177  0.00  0.00      WAT1  
ATOM   4343  H1  HOH W 987     -10.223 -39.535 -33.337  0.00  0.00      WAT1  
ATOM   4344  H2  HOH W 987     -11.020 -38.609 -34.231  0.00  0.00      WAT1  
ATOM   4345  O   HOH W 988      -4.639  -8.234  46.004  0.00  0.00      WAT1  
ATOM   4346  H1  HOH W 988      -3.988  -7.595  45.716  0.00  0.00      WAT1  
ATOM   4347  H2  HOH W 988      -4.146  -8.853  46.543  0.00  0.00      WAT1  
ATOM   4348  O   HOH W 989     -51.660 -36.083 -58.862  0.00  0.00      WAT1  
ATOM   4349  H1  HOH W 989     -50.919 -35.750 -59.369  0.00  0.00      WAT1  
ATOM   4350  H2  HOH W 989     -51.826 -36.953 -59.224  0.00  0.00      WAT1  
ATOM   4351  O   HOH W 990     -11.378 -32.318  29.690  0.00  0.00      WAT1  
ATOM   4352  H1  HOH W 990     -11.703 -31.474  29.377  0.00  0.00      WAT1  
ATOM   4353  H2  HOH W 990     -11.948 -32.964  29.274  0.00  0.00      WAT1  
ATOM   4354  O   HOH W 991      12.879   3.265 -34.060  0.00  0.00      WAT1  
ATOM   4355  H1  HOH W 991      13.639   2.840 -33.663  0.00  0.00      WAT1  
ATOM   4356  H2  HOH W 991      13.035   3.205 -35.003  0.00  0.00      WAT1  
ATOM   4357  O   HOH W 992      25.668 -42.183  36.893  0.00  0.00      WAT1  
ATOM   4358  H1  HOH W 992      24.830 -42.625  36.758  0.00  0.00      WAT1  
ATOM   4359  H2  HOH W 992      25.683 -41.976  37.827  0.00  0.00      WAT1  
ATOM   4360  O   HOH W 993      43.550   7.220 -37.125  0.00  0.00      WAT1  
ATOM   4361  H1  HOH W 993      43.237   7.552 -36.283  0.00  0.00      WAT1  
ATOM   4362  H2  HOH W 993      42.778   6.826 -37.530  0.00  0.00      WAT1  
ATOM   4363  O   HOH W 994     -10.814   4.166  46.721  0.00  0.00      WAT1  
ATOM   4364  H1  HOH W 994     -11.169   3.899  45.874  0.00  0.00      WAT1  
ATOM   4365  H2  HOH W 994     -10.684   5.111  46.640  0.00  0.00      WAT1  
ATOM   4366  O   HOH W 995     -25.251  -9.131 -44.558  0.00  0.00      WAT1  
ATOM   4367  H1  HOH W 995     -25.908  -9.827 -44.520  0.00  0.00      WAT1  
ATOM   4368  H2  HOH W 995     -24.851  -9.226 -45.423  0.00  0.00      WAT1  
ATOM   4369  O   HOH W 996      38.395 -13.385  27.690  0.00  0.00      WAT1  
ATOM   4370  H1  HOH W 996      38.153 -13.517  28.606  0.00  0.00      WAT1  
ATOM   4371  H2  HOH W 996      39.228 -12.915  27.727  0.00  0.00      WAT1  
ATOM   4372  O   HOH W 997     -36.655   6.885 -43.117  0.00  0.00      WAT1  
ATOM   4373  H1  HOH W 997     -36.901   6.835 -42.193  0.00  0.00      WAT1  
ATOM   4374  H2  HOH W 997     -37.201   7.587 -43.473  0.00  0.00      WAT1  
ATOM   4375  O   HOH W 998      25.532  -2.114 -20.162  0.00  0.00      WAT1  
ATOM   4376  H1  HOH W 998      24.649  -1.790 -19.982  0.00  0.00      WAT1  
ATOM   4377  H2  HOH W 998      26.083  -1.687 -19.506  0.00  0.00      WAT1  
ATOM   4378  O   HOH W 999     -46.296   5.031  37.504  0.00  0.00      WAT1  
ATOM   4379  H1  HOH W 999     -45.815   5.571  36.877  0.00  0.00      WAT1  
ATOM   4380  H2  HOH W 999     -45.785   4.224  37.569  0.00  0.00      WAT1  
ATOM   4381  O   HOH W1000      43.261  31.587  41.508  0.00  0.00      WAT1  
ATOM   4382  H1  HOH W1000      43.752  30.980  42.063  0.00  0.00      WAT1  
ATOM   4383  H2  HOH W1000      43.065  32.329  42.080  0.00  0.00      WAT1  
ATOM   4384  O   HOH W1001     -34.588 -11.154 -45.777  0.00  0.00      WAT1  
ATOM   4385  H1  HOH W1001     -35.002 -10.463 -45.260  0.00  0.00      WAT1  
ATOM   4386  H2  HOH W1001     -33.719 -11.257 -45.388  0.00  0.00      WAT1  
ATOM   4387  O   HOH W1002      12.169 -22.940  44.579  0.00  0.00      WAT1  
ATOM   4388  H1  HOH W1002      12.894 -22.749  43.984  0.00  0.00      WAT1  
ATOM   4389  H2  HOH W1002      11.610 -23.544  44.090  0.00  0.00      WAT1  
ATOM   4390  O   HOH W1003     -16.360   1.427  39.700  0.00  0.00      WAT1  
ATOM   4391  H1  HOH W1003     -15.618   2.021  39.589  0.00  0.00      WAT1  
ATOM   4392  H2  HOH W1003     -16.122   0.649  39.195  0.00  0.00      WAT1  
ATOM   4393  O   HOH W1004     -39.831 -47.126  52.644  0.00  0.00      WAT1  
ATOM   4394  H1  HOH W1004     -40.171 -46.835  51.798  0.00  0.00      WAT1  
ATOM   4395  H2  HOH W1004     -39.183 -47.796  52.426  0.00  0.00      WAT1  
ATOM   4396  O   HOH W1005       8.182  -2.510  -7.476  0.00  0.00      WAT1  
ATOM   4397  H1  HOH W1005       8.152  -3.019  -8.287  0.00  0.00      WAT1  
ATOM   4398  H2  HOH W1005       7.329  -2.078  -7.432  0.00  0.00      WAT1  
ATOM   4399  O   HOH W1006      21.247  15.584 -43.339  0.00  0.00      WAT1  
ATOM   4400  H1  HOH W1006      21.025  16.052 -42.534  0.00  0.00      WAT1  
ATOM   4401  H2  HOH W1006      21.720  14.807 -43.043  0.00  0.00      WAT1  
ATOM   4402  O   HOH W1007       4.076  -6.251 -12.978  0.00  0.00      WAT1  
ATOM   4403  H1  HOH W1007       4.837  -5.692 -12.823  0.00  0.00      WAT1  
ATOM   4404  H2  HOH W1007       4.164  -6.959 -12.339  0.00  0.00      WAT1  
ATOM   4405  O   HOH W1008      13.617 -11.244 -28.688  0.00  0.00      WAT1  
ATOM   4406  H1  HOH W1008      12.686 -11.441 -28.793  0.00  0.00      WAT1  
ATOM   4407  H2  HOH W1008      13.658 -10.289 -28.651  0.00  0.00      WAT1  
ATOM   4408  O   HOH W1009     -13.983 -44.957 -18.082  0.00  0.00      WAT1  
ATOM   4409  H1  HOH W1009     -13.936 -45.205 -17.159  0.00  0.00      WAT1  
ATOM   4410  H2  HOH W1009     -13.080 -45.015 -18.393  0.00  0.00      WAT1  
ATOM   4411  O   HOH W1010      33.948   3.330 -37.116  0.00  0.00      WAT1  
ATOM   4412  H1  HOH W1010      34.114   3.928 -37.845  0.00  0.00      WAT1  
ATOM   4413  H2  HOH W1010      33.104   3.610 -36.763  0.00  0.00      WAT1  
ATOM   4414  O   HOH W1011      51.531   1.688 -38.719  0.00  0.00      WAT1  
ATOM   4415  H1  HOH W1011      51.391   2.327 -38.020  0.00  0.00      WAT1  
ATOM   4416  H2  HOH W1011      52.273   1.163 -38.419  0.00  0.00      WAT1  
ATOM   4417  O   HOH W1012      52.068 -32.024  21.946  0.00  0.00      WAT1  
ATOM   4418  H1  HOH W1012      51.647 -31.915  22.799  0.00  0.00      WAT1  
ATOM   4419  H2  HOH W1012      52.054 -31.150  21.557  0.00  0.00      WAT1  
ATOM   4420  O   HOH W1013      19.935  29.155  12.502  0.00  0.00      WAT1  
ATOM   4421  H1  HOH W1013      20.615  29.669  12.936  0.00  0.00      WAT1  
ATOM   4422  H2  HOH W1013      19.170  29.731  12.488  0.00  0.00      WAT1  
ATOM   4423  O   HOH W1014     -14.760  16.045 -27.173  0.00  0.00      WAT1  
ATOM   4424  H1  HOH W1014     -15.317  15.411 -27.624  0.00  0.00      WAT1  
ATOM   4425  H2  HOH W1014     -15.196  16.887 -27.309  0.00  0.00      WAT1  
ATOM   4426  O   HOH W1015     -23.411  28.743  24.645  0.00  0.00      WAT1  
ATOM   4427  H1  HOH W1015     -22.994  28.378  25.426  0.00  0.00      WAT1  
ATOM   4428  H2  HOH W1015     -22.742  28.678  23.964  0.00  0.00      WAT1  
ATOM   4429  O   HOH W1016     -36.164 -20.749 -22.805  0.00  0.00      WAT1  
ATOM   4430  H1  HOH W1016     -36.402 -20.750 -21.877  0.00  0.00      WAT1  
ATOM   4431  H2  HOH W1016     -36.766 -21.376 -23.207  0.00  0.00      WAT1  
ATOM   4432  O   HOH W1017      25.212   5.714  24.627  0.00  0.00      WAT1  
ATOM   4433  H1  HOH W1017      25.215   4.789  24.870  0.00  0.00      WAT1  
ATOM   4434  H2  HOH W1017      26.093   6.022  24.840  0.00  0.00      WAT1  
ATOM   4435  O   HOH W1018      -4.523  28.617 -52.538  0.00  0.00      WAT1  
ATOM   4436  H1  HOH W1018      -4.029  28.056 -51.940  0.00  0.00      WAT1  
ATOM   4437  H2  HOH W1018      -5.382  28.709 -52.126  0.00  0.00      WAT1  
ATOM   4438  O   HOH W1019     -14.724 -20.354  34.196  0.00  0.00      WAT1  
ATOM   4439  H1  HOH W1019     -14.296 -21.132  33.838  0.00  0.00      WAT1  
ATOM   4440  H2  HOH W1019     -15.557 -20.302  33.728  0.00  0.00      WAT1  
ATOM   4441  O   HOH W1020     -26.906  21.815  43.351  0.00  0.00      WAT1  
ATOM   4442  H1  HOH W1020     -27.706  22.336  43.413  0.00  0.00      WAT1  
ATOM   4443  H2  HOH W1020     -27.083  21.185  42.653  0.00  0.00      WAT1  
ATOM   4444  O   HOH W1021      27.514 -25.945 -27.326  0.00  0.00      WAT1  
ATOM   4445  H1  HOH W1021      27.425 -26.795 -27.757  0.00  0.00      WAT1  
ATOM   4446  H2  HOH W1021      26.946 -26.005 -26.558  0.00  0.00      WAT1  
ATOM   4447  N   POPCM   1      12.517 -12.499  15.051  0.00  0.00      MEMB  
ATOM   4448  C12 POPCM   1      12.450 -13.686  16.012  0.00  0.00      MEMB  
ATOM   4449 H12A POPCM   1      13.275 -13.641  16.707  0.00  0.00      MEMB  
ATOM   4450 H12B POPCM   1      12.475 -14.515  15.320  0.00  0.00      MEMB  
ATOM   4451  C13 POPCM   1      12.562 -11.147  15.743  0.00  0.00      MEMB  
ATOM   4452 H13A POPCM   1      13.372 -11.053  16.451  0.00  0.00      MEMB  
ATOM   4453 H13B POPCM   1      12.737 -10.341  15.045  0.00  0.00      MEMB  
ATOM   4454 H13C POPCM   1      11.671 -10.915  16.307  0.00  0.00      MEMB  
ATOM   4455  C14 POPCM   1      13.700 -12.657  14.258  0.00  0.00      MEMB  
ATOM   4456 H14A POPCM   1      14.488 -12.202  14.840  0.00  0.00      MEMB  
ATOM   4457 H14B POPCM   1      14.008 -13.648  13.960  0.00  0.00      MEMB  
ATOM   4458 H14C POPCM   1      13.513 -12.046  13.387  0.00  0.00      MEMB  
ATOM   4459  C15 POPCM   1      11.351 -12.439  14.133  0.00  0.00      MEMB  
ATOM   4460 H15A POPCM   1      11.396 -13.341  13.541  0.00  0.00      MEMB  
ATOM   4461 H15B POPCM   1      11.251 -11.595  13.467  0.00  0.00      MEMB  
ATOM   4462 H15C POPCM   1      10.468 -12.643  14.721  0.00  0.00      MEMB  
ATOM   4463  C11 POPCM   1      11.104 -13.918  16.788  0.00  0.00      MEMB  
ATOM   4464 H11A POPCM   1      10.849 -13.041  17.420  0.00  0.00      MEMB  
ATOM   4465 H11B POPCM   1      11.255 -14.806  17.438  0.00  0.00      MEMB  
ATOM   4466  P   POPCM   1       8.662 -14.882  16.116  0.00  0.00      MEMB  
ATOM   4467  O13 POPCM   1       7.516 -14.107  15.554  0.00  0.00      MEMB  
ATOM   4468  O14 POPCM   1       8.493 -15.288  17.512  0.00  0.00      MEMB  
ATOM   4469  O12 POPCM   1      10.044 -14.189  15.856  0.00  0.00      MEMB  
ATOM   4470  O11 POPCM   1       8.750 -16.212  15.347  0.00  0.00      MEMB  
ATOM   4471  C1  POPCM   1       9.952 -16.957  15.187  0.00  0.00      MEMB  
ATOM   4472  HA  POPCM   1       9.696 -18.037  15.245  0.00  0.00      MEMB  
ATOM   4473  HB  POPCM   1      10.728 -16.616  15.904  0.00  0.00      MEMB  
ATOM   4474  C2  POPCM   1      10.683 -16.689  13.789  0.00  0.00      MEMB  
ATOM   4475  HS  POPCM   1      10.839 -15.591  13.853  0.00  0.00      MEMB  
ATOM   4476  O21 POPCM   1       9.870 -17.124  12.767  0.00  0.00      MEMB  
ATOM   4477  C21 POPCM   1       9.739 -16.360  11.743  0.00  0.00      MEMB  
ATOM   4478  O22 POPCM   1      10.305 -15.287  11.533  0.00  0.00      MEMB  
ATOM   4479  C22 POPCM   1       8.720 -17.017  10.823  0.00  0.00      MEMB  
ATOM   4480  H2R POPCM   1       7.708 -16.688  11.142  0.00  0.00      MEMB  
ATOM   4481  H2S POPCM   1       8.796 -18.120  10.928  0.00  0.00      MEMB  
ATOM   4482  C3  POPCM   1      12.074 -17.420  13.707  0.00  0.00      MEMB  
ATOM   4483  HX  POPCM   1      11.837 -18.478  13.951  0.00  0.00      MEMB  
ATOM   4484  HY  POPCM   1      12.613 -17.056  14.607  0.00  0.00      MEMB  
ATOM   4485  O31 POPCM   1      12.819 -17.421  12.511  0.00  0.00      MEMB  
ATOM   4486  C31 POPCM   1      13.396 -16.217  12.288  0.00  0.00      MEMB  
ATOM   4487  O32 POPCM   1      13.375 -15.219  12.989  0.00  0.00      MEMB  
ATOM   4488  C32 POPCM   1      14.308 -16.404  11.059  0.00  0.00      MEMB  
ATOM   4489  H2X POPCM   1      14.458 -17.446  10.703  0.00  0.00      MEMB  
ATOM   4490  H2Y POPCM   1      15.214 -15.858  11.399  0.00  0.00      MEMB  
ATOM   4491  C23 POPCM   1       8.870 -16.645   9.374  0.00  0.00      MEMB  
ATOM   4492  H3R POPCM   1       9.471 -15.714   9.298  0.00  0.00      MEMB  
ATOM   4493  H3S POPCM   1       7.861 -16.488   8.935  0.00  0.00      MEMB  
ATOM   4494  C24 POPCM   1       9.552 -17.790   8.554  0.00  0.00      MEMB  
ATOM   4495  H4R POPCM   1       8.991 -18.742   8.670  0.00  0.00      MEMB  
ATOM   4496  H4S POPCM   1      10.523 -18.102   8.996  0.00  0.00      MEMB  
ATOM   4497  C25 POPCM   1       9.664 -17.398   7.050  0.00  0.00      MEMB  
ATOM   4498  H5R POPCM   1      10.240 -18.229   6.590  0.00  0.00      MEMB  
ATOM   4499  H5S POPCM   1      10.326 -16.510   6.967  0.00  0.00      MEMB  
ATOM   4500  C26 POPCM   1       8.315 -17.130   6.324  0.00  0.00      MEMB  
ATOM   4501  H6R POPCM   1       7.877 -16.249   6.839  0.00  0.00      MEMB  
ATOM   4502  H6S POPCM   1       7.581 -17.962   6.391  0.00  0.00      MEMB  
ATOM   4503  C27 POPCM   1       8.505 -16.803   4.831  0.00  0.00      MEMB  
ATOM   4504  H7R POPCM   1       8.984 -17.671   4.331  0.00  0.00      MEMB  
ATOM   4505  H7S POPCM   1       9.201 -15.950   4.683  0.00  0.00      MEMB  
ATOM   4506  C28 POPCM   1       7.160 -16.610   4.133  0.00  0.00      MEMB  
ATOM   4507  H8R POPCM   1       6.636 -17.550   3.858  0.00  0.00      MEMB  
ATOM   4508  H8S POPCM   1       7.356 -16.176   3.129  0.00  0.00      MEMB  
ATOM   4509  C29 POPCM   1       6.269 -15.593   4.796  0.00  0.00      MEMB  
ATOM   4510  H91 POPCM   1       5.999 -15.890   5.819  0.00  0.00      MEMB  
ATOM   4511 C210 POPCM   1       5.795 -14.384   4.390  0.00  0.00      MEMB  
ATOM   4512 H101 POPCM   1       5.313 -13.776   5.169  0.00  0.00      MEMB  
ATOM   4513 C211 POPCM   1       6.086 -13.660   3.074  0.00  0.00      MEMB  
ATOM   4514 H11R POPCM   1       7.057 -14.032   2.681  0.00  0.00      MEMB  
ATOM   4515 H11S POPCM   1       6.208 -12.598   3.376  0.00  0.00      MEMB  
ATOM   4516 C212 POPCM   1       5.145 -13.734   1.927  0.00  0.00      MEMB  
ATOM   4517 H12R POPCM   1       5.265 -12.927   1.172  0.00  0.00      MEMB  
ATOM   4518 H12S POPCM   1       4.182 -13.422   2.384  0.00  0.00      MEMB  
ATOM   4519 C213 POPCM   1       5.008 -15.111   1.205  0.00  0.00      MEMB  
ATOM   4520 H13R POPCM   1       4.871 -15.920   1.954  0.00  0.00      MEMB  
ATOM   4521 H13S POPCM   1       6.000 -15.265   0.729  0.00  0.00      MEMB  
ATOM   4522 C214 POPCM   1       3.788 -15.082   0.165  0.00  0.00      MEMB  
ATOM   4523 H14R POPCM   1       3.633 -16.040  -0.377  0.00  0.00      MEMB  
ATOM   4524 H14S POPCM   1       4.056 -14.413  -0.680  0.00  0.00      MEMB  
ATOM   4525 C215 POPCM   1       2.390 -14.728   0.833  0.00  0.00      MEMB  
ATOM   4526 H15R POPCM   1       1.553 -14.930   0.131  0.00  0.00      MEMB  
ATOM   4527 H15S POPCM   1       2.261 -13.694   1.217  0.00  0.00      MEMB  
ATOM   4528 C216 POPCM   1       2.028 -15.565   2.053  0.00  0.00      MEMB  
ATOM   4529 H16R POPCM   1       2.792 -15.511   2.858  0.00  0.00      MEMB  
ATOM   4530 H16S POPCM   1       1.990 -16.646   1.800  0.00  0.00      MEMB  
ATOM   4531 C217 POPCM   1       0.626 -15.218   2.662  0.00  0.00      MEMB  
ATOM   4532 H17R POPCM   1      -0.121 -15.863   2.153  0.00  0.00      MEMB  
ATOM   4533 H17S POPCM   1       0.412 -14.133   2.555  0.00  0.00      MEMB  
ATOM   4534 C218 POPCM   1       0.515 -15.641   4.122  0.00  0.00      MEMB  
ATOM   4535 H18R POPCM   1      -0.399 -15.256   4.622  0.00  0.00      MEMB  
ATOM   4536 H18S POPCM   1       1.351 -15.088   4.603  0.00  0.00      MEMB  
ATOM   4537 H18T POPCM   1       0.652 -16.735   4.258  0.00  0.00      MEMB  
ATOM   4538  C33 POPCM   1      13.953 -15.469   9.883  0.00  0.00      MEMB  
ATOM   4539  H3X POPCM   1      14.820 -15.223   9.233  0.00  0.00      MEMB  
ATOM   4540  H3Y POPCM   1      13.625 -14.541  10.398  0.00  0.00      MEMB  
ATOM   4541  C34 POPCM   1      12.779 -16.011   9.024  0.00  0.00      MEMB  
ATOM   4542  H4X POPCM   1      12.280 -15.185   8.474  0.00  0.00      MEMB  
ATOM   4543  H4Y POPCM   1      12.088 -16.622   9.644  0.00  0.00      MEMB  
ATOM   4544  C35 POPCM   1      13.241 -16.914   7.883  0.00  0.00      MEMB  
ATOM   4545  H5X POPCM   1      12.428 -17.546   7.464  0.00  0.00      MEMB  
ATOM   4546  H5Y POPCM   1      14.087 -17.535   8.247  0.00  0.00      MEMB  
ATOM   4547  C36 POPCM   1      13.953 -16.098   6.724  0.00  0.00      MEMB  
ATOM   4548  H6X POPCM   1      14.969 -15.750   7.009  0.00  0.00      MEMB  
ATOM   4549  H6Y POPCM   1      13.419 -15.174   6.417  0.00  0.00      MEMB  
ATOM   4550  C37 POPCM   1      14.163 -16.892   5.412  0.00  0.00      MEMB  
ATOM   4551  H7X POPCM   1      14.975 -17.634   5.573  0.00  0.00      MEMB  
ATOM   4552  H7Y POPCM   1      14.517 -16.303   4.540  0.00  0.00      MEMB  
ATOM   4553  C38 POPCM   1      12.933 -17.708   4.967  0.00  0.00      MEMB  
ATOM   4554  H8X POPCM   1      12.203 -16.871   4.980  0.00  0.00      MEMB  
ATOM   4555  H8Y POPCM   1      12.776 -18.469   5.760  0.00  0.00      MEMB  
ATOM   4556  C39 POPCM   1      13.043 -18.346   3.622  0.00  0.00      MEMB  
ATOM   4557  H9X POPCM   1      12.212 -19.059   3.435  0.00  0.00      MEMB  
ATOM   4558  H9Y POPCM   1      13.978 -18.946   3.613  0.00  0.00      MEMB  
ATOM   4559 C310 POPCM   1      12.968 -17.317   2.434  0.00  0.00      MEMB  
ATOM   4560 H10X POPCM   1      13.166 -17.881   1.498  0.00  0.00      MEMB  
ATOM   4561 H10Y POPCM   1      13.677 -16.465   2.518  0.00  0.00      MEMB  
ATOM   4562 C311 POPCM   1      11.497 -16.760   2.360  0.00  0.00      MEMB  
ATOM   4563 H11X POPCM   1      11.296 -16.074   3.210  0.00  0.00      MEMB  
ATOM   4564 H11Y POPCM   1      10.761 -17.576   2.522  0.00  0.00      MEMB  
ATOM   4565 C312 POPCM   1      11.127 -15.873   1.155  0.00  0.00      MEMB  
ATOM   4566 H12X POPCM   1      11.207 -16.520   0.256  0.00  0.00      MEMB  
ATOM   4567 H12Y POPCM   1      11.734 -14.960   0.975  0.00  0.00      MEMB  
ATOM   4568 C313 POPCM   1       9.705 -15.340   1.132  0.00  0.00      MEMB  
ATOM   4569 H13X POPCM   1       9.626 -14.658   2.005  0.00  0.00      MEMB  
ATOM   4570 H13Y POPCM   1       8.973 -16.117   1.440  0.00  0.00      MEMB  
ATOM   4571 C314 POPCM   1       9.270 -14.525  -0.112  0.00  0.00      MEMB  
ATOM   4572 H14X POPCM   1       9.779 -13.548   0.034  0.00  0.00      MEMB  
ATOM   4573 H14Y POPCM   1       8.173 -14.389  -0.002  0.00  0.00      MEMB  
ATOM   4574 C315 POPCM   1       9.687 -15.077  -1.451  0.00  0.00      MEMB  
ATOM   4575 H15X POPCM   1       8.996 -15.901  -1.733  0.00  0.00      MEMB  
ATOM   4576 H15Y POPCM   1      10.756 -15.378  -1.445  0.00  0.00      MEMB  
ATOM   4577 C316 POPCM   1       9.383 -14.024  -2.536  0.00  0.00      MEMB  
ATOM   4578 H16X POPCM   1       8.277 -13.916  -2.558  0.00  0.00      MEMB  
ATOM   4579 H16Y POPCM   1       9.789 -14.363  -3.513  0.00  0.00      MEMB  
ATOM   4580 H16Z POPCM   1       9.873 -13.064  -2.268  0.00  0.00      MEMB  
ATOM   4581  N   POPCM   2     -26.121   7.628  14.259  0.00  0.00      MEMB  
ATOM   4582  C12 POPCM   2     -24.679   7.628  14.036  0.00  0.00      MEMB  
ATOM   4583 H12A POPCM   2     -24.454   8.450  13.374  0.00  0.00      MEMB  
ATOM   4584 H12B POPCM   2     -24.509   6.731  13.459  0.00  0.00      MEMB  
ATOM   4585  C13 POPCM   2     -26.697   8.969  14.761  0.00  0.00      MEMB  
ATOM   4586 H13A POPCM   2     -26.473   9.203  15.791  0.00  0.00      MEMB  
ATOM   4587 H13B POPCM   2     -26.479   9.822  14.135  0.00  0.00      MEMB  
ATOM   4588 H13C POPCM   2     -27.768   8.831  14.751  0.00  0.00      MEMB  
ATOM   4589  C14 POPCM   2     -26.758   7.335  12.880  0.00  0.00      MEMB  
ATOM   4590 H14A POPCM   2     -26.430   6.342  12.609  0.00  0.00      MEMB  
ATOM   4591 H14B POPCM   2     -27.831   7.458  12.867  0.00  0.00      MEMB  
ATOM   4592 H14C POPCM   2     -26.476   8.024  12.096  0.00  0.00      MEMB  
ATOM   4593  C15 POPCM   2     -26.712   6.617  15.237  0.00  0.00      MEMB  
ATOM   4594 H15A POPCM   2     -27.791   6.649  15.271  0.00  0.00      MEMB  
ATOM   4595 H15B POPCM   2     -26.327   6.768  16.235  0.00  0.00      MEMB  
ATOM   4596 H15C POPCM   2     -26.403   5.613  14.988  0.00  0.00      MEMB  
ATOM   4597  C11 POPCM   2     -23.706   7.710  15.234  0.00  0.00      MEMB  
ATOM   4598 H11A POPCM   2     -23.809   8.692  15.745  0.00  0.00      MEMB  
ATOM   4599 H11B POPCM   2     -22.647   7.660  14.904  0.00  0.00      MEMB  
ATOM   4600  P   POPCM   2     -23.361   5.185  16.135  0.00  0.00      MEMB  
ATOM   4601  O13 POPCM   2     -24.382   4.337  16.845  0.00  0.00      MEMB  
ATOM   4602  O14 POPCM   2     -21.993   5.211  16.670  0.00  0.00      MEMB  
ATOM   4603  O12 POPCM   2     -23.942   6.656  16.210  0.00  0.00      MEMB  
ATOM   4604  O11 POPCM   2     -23.318   4.974  14.545  0.00  0.00      MEMB  
ATOM   4605  C1  POPCM   2     -22.193   4.208  13.982  0.00  0.00      MEMB  
ATOM   4606  HA  POPCM   2     -22.345   3.131  14.208  0.00  0.00      MEMB  
ATOM   4607  HB  POPCM   2     -21.234   4.486  14.469  0.00  0.00      MEMB  
ATOM   4608  C2  POPCM   2     -22.270   4.272  12.391  0.00  0.00      MEMB  
ATOM   4609  HS  POPCM   2     -21.476   3.631  11.953  0.00  0.00      MEMB  
ATOM   4610  O21 POPCM   2     -22.248   5.638  11.959  0.00  0.00      MEMB  
ATOM   4611  C21 POPCM   2     -21.028   6.120  11.751  0.00  0.00      MEMB  
ATOM   4612  O22 POPCM   2     -19.981   5.555  12.039  0.00  0.00      MEMB  
ATOM   4613  C22 POPCM   2     -21.201   7.498  11.219  0.00  0.00      MEMB  
ATOM   4614  H2R POPCM   2     -21.673   8.135  11.998  0.00  0.00      MEMB  
ATOM   4615  H2S POPCM   2     -21.731   7.480  10.243  0.00  0.00      MEMB  
ATOM   4616  C3  POPCM   2     -23.604   3.620  11.882  0.00  0.00      MEMB  
ATOM   4617  HX  POPCM   2     -24.400   3.883  12.610  0.00  0.00      MEMB  
ATOM   4618  HY  POPCM   2     -23.538   2.511  11.914  0.00  0.00      MEMB  
ATOM   4619  O31 POPCM   2     -23.735   3.913  10.420  0.00  0.00      MEMB  
ATOM   4620  C31 POPCM   2     -24.650   4.900  10.181  0.00  0.00      MEMB  
ATOM   4621  O32 POPCM   2     -25.409   5.391  11.037  0.00  0.00      MEMB  
ATOM   4622  C32 POPCM   2     -24.687   5.172   8.686  0.00  0.00      MEMB  
ATOM   4623  H2X POPCM   2     -25.752   5.402   8.469  0.00  0.00      MEMB  
ATOM   4624  H2Y POPCM   2     -24.536   4.215   8.140  0.00  0.00      MEMB  
ATOM   4625  C23 POPCM   2     -19.737   8.167  11.109  0.00  0.00      MEMB  
ATOM   4626  H3R POPCM   2     -19.034   7.903  11.928  0.00  0.00      MEMB  
ATOM   4627  H3S POPCM   2     -19.899   9.255  10.953  0.00  0.00      MEMB  
ATOM   4628  C24 POPCM   2     -18.981   7.697   9.840  0.00  0.00      MEMB  
ATOM   4629  H4R POPCM   2     -19.762   7.527   9.068  0.00  0.00      MEMB  
ATOM   4630  H4S POPCM   2     -18.330   6.800   9.923  0.00  0.00      MEMB  
ATOM   4631  C25 POPCM   2     -18.063   8.858   9.334  0.00  0.00      MEMB  
ATOM   4632  H5R POPCM   2     -18.646   9.802   9.273  0.00  0.00      MEMB  
ATOM   4633  H5S POPCM   2     -17.889   8.649   8.257  0.00  0.00      MEMB  
ATOM   4634  C26 POPCM   2     -16.826   9.044  10.141  0.00  0.00      MEMB  
ATOM   4635  H6R POPCM   2     -16.856   8.227  10.893  0.00  0.00      MEMB  
ATOM   4636  H6S POPCM   2     -16.826   9.853  10.902  0.00  0.00      MEMB  
ATOM   4637  C27 POPCM   2     -15.481   8.979   9.396  0.00  0.00      MEMB  
ATOM   4638  H7R POPCM   2     -15.385   9.723   8.576  0.00  0.00      MEMB  
ATOM   4639  H7S POPCM   2     -15.275   7.984   8.947  0.00  0.00      MEMB  
ATOM   4640  C28 POPCM   2     -14.234   9.246  10.333  0.00  0.00      MEMB  
ATOM   4641  H8R POPCM   2     -14.512  10.180  10.867  0.00  0.00      MEMB  
ATOM   4642  H8S POPCM   2     -13.284   9.435   9.788  0.00  0.00      MEMB  
ATOM   4643  C29 POPCM   2     -14.178   8.203  11.477  0.00  0.00      MEMB  
ATOM   4644  H91 POPCM   2     -14.983   8.309  12.220  0.00  0.00      MEMB  
ATOM   4645 C210 POPCM   2     -13.251   7.293  11.798  0.00  0.00      MEMB  
ATOM   4646 H101 POPCM   2     -13.191   6.747  12.751  0.00  0.00      MEMB  
ATOM   4647 C211 POPCM   2     -11.949   6.888  11.063  0.00  0.00      MEMB  
ATOM   4648 H11R POPCM   2     -11.302   6.495  11.877  0.00  0.00      MEMB  
ATOM   4649 H11S POPCM   2     -11.365   7.729  10.633  0.00  0.00      MEMB  
ATOM   4650 C212 POPCM   2     -12.053   5.845   9.906  0.00  0.00      MEMB  
ATOM   4651 H12R POPCM   2     -12.497   4.883  10.241  0.00  0.00      MEMB  
ATOM   4652 H12S POPCM   2     -11.055   5.782   9.421  0.00  0.00      MEMB  
ATOM   4653 C213 POPCM   2     -12.949   6.386   8.684  0.00  0.00      MEMB  
ATOM   4654 H13R POPCM   2     -12.677   7.458   8.577  0.00  0.00      MEMB  
ATOM   4655 H13S POPCM   2     -13.999   6.458   9.038  0.00  0.00      MEMB  
ATOM   4656 C214 POPCM   2     -12.896   5.499   7.442  0.00  0.00      MEMB  
ATOM   4657 H14R POPCM   2     -13.356   4.576   7.856  0.00  0.00      MEMB  
ATOM   4658 H14S POPCM   2     -11.876   5.189   7.127  0.00  0.00      MEMB  
ATOM   4659 C215 POPCM   2     -13.798   5.923   6.220  0.00  0.00      MEMB  
ATOM   4660 H15R POPCM   2     -13.324   6.897   5.974  0.00  0.00      MEMB  
ATOM   4661 H15S POPCM   2     -14.842   6.174   6.507  0.00  0.00      MEMB  
ATOM   4662 C216 POPCM   2     -13.762   4.806   5.242  0.00  0.00      MEMB  
ATOM   4663 H16R POPCM   2     -14.259   3.947   5.742  0.00  0.00      MEMB  
ATOM   4664 H16S POPCM   2     -12.728   4.486   4.992  0.00  0.00      MEMB  
ATOM   4665 C217 POPCM   2     -14.248   5.147   3.811  0.00  0.00      MEMB  
ATOM   4666 H17R POPCM   2     -14.293   4.143   3.338  0.00  0.00      MEMB  
ATOM   4667 H17S POPCM   2     -13.400   5.642   3.292  0.00  0.00      MEMB  
ATOM   4668 C218 POPCM   2     -15.628   5.841   3.745  0.00  0.00      MEMB  
ATOM   4669 H18R POPCM   2     -15.519   6.814   4.270  0.00  0.00      MEMB  
ATOM   4670 H18S POPCM   2     -16.449   5.264   4.222  0.00  0.00      MEMB  
ATOM   4671 H18T POPCM   2     -15.999   5.962   2.704  0.00  0.00      MEMB  
ATOM   4672  C33 POPCM   2     -23.802   6.242   8.168  0.00  0.00      MEMB  
ATOM   4673  H3X POPCM   2     -23.628   7.083   8.872  0.00  0.00      MEMB  
ATOM   4674  H3Y POPCM   2     -24.309   6.678   7.280  0.00  0.00      MEMB  
ATOM   4675  C34 POPCM   2     -22.376   5.871   7.747  0.00  0.00      MEMB  
ATOM   4676  H4X POPCM   2     -22.447   4.857   7.300  0.00  0.00      MEMB  
ATOM   4677  H4Y POPCM   2     -21.708   5.763   8.629  0.00  0.00      MEMB  
ATOM   4678  C35 POPCM   2     -21.884   6.839   6.686  0.00  0.00      MEMB  
ATOM   4679  H5X POPCM   2     -21.639   7.806   7.175  0.00  0.00      MEMB  
ATOM   4680  H5Y POPCM   2     -22.647   6.964   5.888  0.00  0.00      MEMB  
ATOM   4681  C36 POPCM   2     -20.500   6.376   6.045  0.00  0.00      MEMB  
ATOM   4682  H6X POPCM   2     -19.693   6.210   6.790  0.00  0.00      MEMB  
ATOM   4683  H6Y POPCM   2     -20.101   7.201   5.417  0.00  0.00      MEMB  
ATOM   4684  C37 POPCM   2     -20.530   5.018   5.290  0.00  0.00      MEMB  
ATOM   4685  H7X POPCM   2     -21.425   5.166   4.648  0.00  0.00      MEMB  
ATOM   4686  H7Y POPCM   2     -20.580   4.240   6.081  0.00  0.00      MEMB  
ATOM   4687  C38 POPCM   2     -19.348   4.899   4.331  0.00  0.00      MEMB  
ATOM   4688  H8X POPCM   2     -18.361   4.739   4.815  0.00  0.00      MEMB  
ATOM   4689  H8Y POPCM   2     -19.252   5.813   3.707  0.00  0.00      MEMB  
ATOM   4690  C39 POPCM   2     -19.399   3.831   3.248  0.00  0.00      MEMB  
ATOM   4691  H9X POPCM   2     -18.392   3.756   2.784  0.00  0.00      MEMB  
ATOM   4692  H9Y POPCM   2     -20.036   4.237   2.433  0.00  0.00      MEMB  
ATOM   4693 C310 POPCM   2     -19.725   2.372   3.731  0.00  0.00      MEMB  
ATOM   4694 H10X POPCM   2     -19.790   1.713   2.839  0.00  0.00      MEMB  
ATOM   4695 H10Y POPCM   2     -20.747   2.360   4.167  0.00  0.00      MEMB  
ATOM   4696 C311 POPCM   2     -18.686   1.715   4.697  0.00  0.00      MEMB  
ATOM   4697 H11X POPCM   2     -18.495   2.360   5.581  0.00  0.00      MEMB  
ATOM   4698 H11Y POPCM   2     -17.698   1.542   4.219  0.00  0.00      MEMB  
ATOM   4699 C312 POPCM   2     -19.307   0.272   5.043  0.00  0.00      MEMB  
ATOM   4700 H12X POPCM   2     -19.481  -0.260   4.083  0.00  0.00      MEMB  
ATOM   4701 H12Y POPCM   2     -20.215   0.517   5.634  0.00  0.00      MEMB  
ATOM   4702 C313 POPCM   2     -18.326  -0.617   5.926  0.00  0.00      MEMB  
ATOM   4703 H13X POPCM   2     -18.113  -0.070   6.869  0.00  0.00      MEMB  
ATOM   4704 H13Y POPCM   2     -17.440  -0.714   5.263  0.00  0.00      MEMB  
ATOM   4705 C314 POPCM   2     -18.691  -2.024   6.285  0.00  0.00      MEMB  
ATOM   4706 H14X POPCM   2     -17.961  -2.494   6.977  0.00  0.00      MEMB  
ATOM   4707 H14Y POPCM   2     -18.611  -2.635   5.360  0.00  0.00      MEMB  
ATOM   4708 C315 POPCM   2     -19.971  -2.236   7.097  0.00  0.00      MEMB  
ATOM   4709 H15X POPCM   2     -20.818  -1.913   6.455  0.00  0.00      MEMB  
ATOM   4710 H15Y POPCM   2     -20.123  -1.414   7.829  0.00  0.00      MEMB  
ATOM   4711 C316 POPCM   2     -20.131  -3.668   7.635  0.00  0.00      MEMB  
ATOM   4712 H16X POPCM   2     -19.503  -3.880   8.528  0.00  0.00      MEMB  
ATOM   4713 H16Y POPCM   2     -19.997  -4.371   6.785  0.00  0.00      MEMB  
ATOM   4714 H16Z POPCM   2     -21.194  -3.784   7.936  0.00  0.00      MEMB  
ATOM   4715  N   POPCM   3      -9.845 -15.672  19.945  0.00  0.00      MEMB  
ATOM   4716  C12 POPCM   3      -9.310 -16.349  18.678  0.00  0.00      MEMB  
ATOM   4717 H12A POPCM   3     -10.195 -16.653  18.140  0.00  0.00      MEMB  
ATOM   4718 H12B POPCM   3      -8.823 -17.275  18.946  0.00  0.00      MEMB  
ATOM   4719  C13 POPCM   3     -10.624 -14.421  19.573  0.00  0.00      MEMB  
ATOM   4720 H13A POPCM   3     -10.049 -13.833  18.874  0.00  0.00      MEMB  
ATOM   4721 H13B POPCM   3     -11.566 -14.684  19.114  0.00  0.00      MEMB  
ATOM   4722 H13C POPCM   3     -10.993 -13.810  20.384  0.00  0.00      MEMB  
ATOM   4723  C14 POPCM   3     -10.651 -16.610  20.788  0.00  0.00      MEMB  
ATOM   4724 H14A POPCM   3     -10.752 -16.330  21.826  0.00  0.00      MEMB  
ATOM   4725 H14B POPCM   3     -11.688 -16.699  20.500  0.00  0.00      MEMB  
ATOM   4726 H14C POPCM   3     -10.299 -17.631  20.817  0.00  0.00      MEMB  
ATOM   4727  C15 POPCM   3      -8.663 -15.268  20.827  0.00  0.00      MEMB  
ATOM   4728 H15A POPCM   3      -8.917 -14.778  21.755  0.00  0.00      MEMB  
ATOM   4729 H15B POPCM   3      -7.912 -14.716  20.280  0.00  0.00      MEMB  
ATOM   4730 H15C POPCM   3      -8.361 -16.247  21.168  0.00  0.00      MEMB  
ATOM   4731  C11 POPCM   3      -8.335 -15.483  17.807  0.00  0.00      MEMB  
ATOM   4732 H11A POPCM   3      -8.869 -14.523  17.638  0.00  0.00      MEMB  
ATOM   4733 H11B POPCM   3      -8.153 -16.004  16.843  0.00  0.00      MEMB  
ATOM   4734  P   POPCM   3      -5.754 -15.924  18.316  0.00  0.00      MEMB  
ATOM   4735  O13 POPCM   3      -5.537 -16.641  19.573  0.00  0.00      MEMB  
ATOM   4736  O14 POPCM   3      -4.730 -14.936  18.025  0.00  0.00      MEMB  
ATOM   4737  O12 POPCM   3      -7.131 -15.178  18.470  0.00  0.00      MEMB  
ATOM   4738  O11 POPCM   3      -5.926 -17.038  17.185  0.00  0.00      MEMB  
ATOM   4739  C1  POPCM   3      -4.762 -17.289  16.352  0.00  0.00      MEMB  
ATOM   4740  HA  POPCM   3      -4.863 -18.392  16.259  0.00  0.00      MEMB  
ATOM   4741  HB  POPCM   3      -3.790 -16.997  16.803  0.00  0.00      MEMB  
ATOM   4742  C2  POPCM   3      -5.059 -16.812  14.964  0.00  0.00      MEMB  
ATOM   4743  HS  POPCM   3      -4.357 -17.410  14.344  0.00  0.00      MEMB  
ATOM   4744  O21 POPCM   3      -4.936 -15.397  14.828  0.00  0.00      MEMB  
ATOM   4745  C21 POPCM   3      -3.721 -14.902  14.711  0.00  0.00      MEMB  
ATOM   4746  O22 POPCM   3      -2.734 -15.636  14.800  0.00  0.00      MEMB  
ATOM   4747  C22 POPCM   3      -3.818 -13.389  14.473  0.00  0.00      MEMB  
ATOM   4748  H2R POPCM   3      -4.689 -13.074  15.085  0.00  0.00      MEMB  
ATOM   4749  H2S POPCM   3      -3.965 -13.107  13.408  0.00  0.00      MEMB  
ATOM   4750  C3  POPCM   3      -6.381 -17.339  14.341  0.00  0.00      MEMB  
ATOM   4751  HX  POPCM   3      -7.205 -17.040  15.024  0.00  0.00      MEMB  
ATOM   4752  HY  POPCM   3      -6.421 -18.448  14.283  0.00  0.00      MEMB  
ATOM   4753  O31 POPCM   3      -6.741 -16.686  13.103  0.00  0.00      MEMB  
ATOM   4754  C31 POPCM   3      -6.052 -17.066  12.101  0.00  0.00      MEMB  
ATOM   4755  O32 POPCM   3      -5.148 -17.876  12.169  0.00  0.00      MEMB  
ATOM   4756  C32 POPCM   3      -6.477 -16.290  10.808  0.00  0.00      MEMB  
ATOM   4757  H2X POPCM   3      -6.157 -15.239  10.974  0.00  0.00      MEMB  
ATOM   4758  H2Y POPCM   3      -7.586 -16.243  10.760  0.00  0.00      MEMB  
ATOM   4759  C23 POPCM   3      -2.497 -12.691  14.908  0.00  0.00      MEMB  
ATOM   4760  H3R POPCM   3      -2.208 -13.154  15.875  0.00  0.00      MEMB  
ATOM   4761  H3S POPCM   3      -2.643 -11.593  14.987  0.00  0.00      MEMB  
ATOM   4762  C24 POPCM   3      -1.375 -13.102  13.860  0.00  0.00      MEMB  
ATOM   4763  H4R POPCM   3      -1.477 -14.186  13.638  0.00  0.00      MEMB  
ATOM   4764  H4S POPCM   3      -0.446 -12.932  14.446  0.00  0.00      MEMB  
ATOM   4765  C25 POPCM   3      -1.483 -12.402  12.476  0.00  0.00      MEMB  
ATOM   4766  H5R POPCM   3      -1.449 -11.318  12.721  0.00  0.00      MEMB  
ATOM   4767  H5S POPCM   3      -2.496 -12.557  12.047  0.00  0.00      MEMB  
ATOM   4768  C26 POPCM   3      -0.464 -12.801  11.462  0.00  0.00      MEMB  
ATOM   4769  H6R POPCM   3      -0.897 -13.616  10.844  0.00  0.00      MEMB  
ATOM   4770  H6S POPCM   3       0.338 -13.216  12.109  0.00  0.00      MEMB  
ATOM   4771  C27 POPCM   3       0.061 -11.753  10.463  0.00  0.00      MEMB  
ATOM   4772  H7R POPCM   3       0.829 -12.339   9.914  0.00  0.00      MEMB  
ATOM   4773  H7S POPCM   3       0.713 -10.963  10.894  0.00  0.00      MEMB  
ATOM   4774  C28 POPCM   3      -0.952 -10.984   9.606  0.00  0.00      MEMB  
ATOM   4775  H8R POPCM   3      -1.391 -10.228  10.291  0.00  0.00      MEMB  
ATOM   4776  H8S POPCM   3      -1.777 -11.693   9.379  0.00  0.00      MEMB  
ATOM   4777  C29 POPCM   3      -0.414 -10.521   8.321  0.00  0.00      MEMB  
ATOM   4778  H91 POPCM   3       0.473 -11.065   7.965  0.00  0.00      MEMB  
ATOM   4779 C210 POPCM   3      -0.952  -9.526   7.633  0.00  0.00      MEMB  
ATOM   4780 H101 POPCM   3      -0.584  -9.243   6.635  0.00  0.00      MEMB  
ATOM   4781 C211 POPCM   3      -2.004  -8.587   8.131  0.00  0.00      MEMB  
ATOM   4782 H11R POPCM   3      -1.759  -7.503   8.111  0.00  0.00      MEMB  
ATOM   4783 H11S POPCM   3      -2.327  -8.768   9.179  0.00  0.00      MEMB  
ATOM   4784 C212 POPCM   3      -3.276  -8.543   7.232  0.00  0.00      MEMB  
ATOM   4785 H12R POPCM   3      -3.702  -9.569   7.211  0.00  0.00      MEMB  
ATOM   4786 H12S POPCM   3      -2.804  -8.255   6.269  0.00  0.00      MEMB  
ATOM   4787 C213 POPCM   3      -4.283  -7.505   7.675  0.00  0.00      MEMB  
ATOM   4788 H13R POPCM   3      -3.964  -6.459   7.478  0.00  0.00      MEMB  
ATOM   4789 H13S POPCM   3      -4.434  -7.478   8.775  0.00  0.00      MEMB  
ATOM   4790 C214 POPCM   3      -5.648  -7.556   6.938  0.00  0.00      MEMB  
ATOM   4791 H14R POPCM   3      -6.086  -8.538   7.219  0.00  0.00      MEMB  
ATOM   4792 H14S POPCM   3      -5.639  -7.470   5.830  0.00  0.00      MEMB  
ATOM   4793 C215 POPCM   3      -6.752  -6.572   7.393  0.00  0.00      MEMB  
ATOM   4794 H15R POPCM   3      -6.448  -5.587   6.979  0.00  0.00      MEMB  
ATOM   4795 H15S POPCM   3      -6.664  -6.539   8.500  0.00  0.00      MEMB  
ATOM   4796 C216 POPCM   3      -8.125  -7.084   6.874  0.00  0.00      MEMB  
ATOM   4797 H16R POPCM   3      -8.419  -7.994   7.439  0.00  0.00      MEMB  
ATOM   4798 H16S POPCM   3      -8.075  -7.341   5.794  0.00  0.00      MEMB  
ATOM   4799 C217 POPCM   3      -9.319  -6.160   7.134  0.00  0.00      MEMB  
ATOM   4800 H17R POPCM   3     -10.315  -6.646   7.051  0.00  0.00      MEMB  
ATOM   4801 H17S POPCM   3      -9.197  -5.262   6.492  0.00  0.00      MEMB  
ATOM   4802 C218 POPCM   3      -9.310  -5.569   8.579  0.00  0.00      MEMB  
ATOM   4803 H18R POPCM   3      -8.838  -6.285   9.285  0.00  0.00      MEMB  
ATOM   4804 H18S POPCM   3     -10.283  -5.375   9.079  0.00  0.00      MEMB  
ATOM   4805 H18T POPCM   3      -8.600  -4.715   8.629  0.00  0.00      MEMB  
ATOM   4806  C33 POPCM   3      -5.888 -16.777   9.492  0.00  0.00      MEMB  
ATOM   4807  H3X POPCM   3      -6.558 -17.408   8.870  0.00  0.00      MEMB  
ATOM   4808  H3Y POPCM   3      -5.051 -17.503   9.570  0.00  0.00      MEMB  
ATOM   4809  C34 POPCM   3      -5.241 -15.625   8.672  0.00  0.00      MEMB  
ATOM   4810  H4X POPCM   3      -5.784 -14.671   8.850  0.00  0.00      MEMB  
ATOM   4811  H4Y POPCM   3      -5.261 -15.878   7.591  0.00  0.00      MEMB  
ATOM   4812  C35 POPCM   3      -3.769 -15.245   9.079  0.00  0.00      MEMB  
ATOM   4813  H5X POPCM   3      -3.198 -16.101   8.660  0.00  0.00      MEMB  
ATOM   4814  H5Y POPCM   3      -3.491 -15.212  10.154  0.00  0.00      MEMB  
ATOM   4815  C36 POPCM   3      -3.380 -13.889   8.411  0.00  0.00      MEMB  
ATOM   4816  H6X POPCM   3      -2.318 -13.688   8.671  0.00  0.00      MEMB  
ATOM   4817  H6Y POPCM   3      -4.083 -13.057   8.628  0.00  0.00      MEMB  
ATOM   4818  C37 POPCM   3      -3.434 -13.885   6.902  0.00  0.00      MEMB  
ATOM   4819  H7X POPCM   3      -4.433 -14.118   6.474  0.00  0.00      MEMB  
ATOM   4820  H7Y POPCM   3      -2.760 -14.740   6.679  0.00  0.00      MEMB  
ATOM   4821  C38 POPCM   3      -2.812 -12.597   6.255  0.00  0.00      MEMB  
ATOM   4822  H8X POPCM   3      -1.737 -12.561   6.536  0.00  0.00      MEMB  
ATOM   4823  H8Y POPCM   3      -3.205 -11.664   6.714  0.00  0.00      MEMB  
ATOM   4824  C39 POPCM   3      -2.911 -12.533   4.751  0.00  0.00      MEMB  
ATOM   4825  H9X POPCM   3      -3.967 -12.820   4.562  0.00  0.00      MEMB  
ATOM   4826  H9Y POPCM   3      -2.262 -13.306   4.287  0.00  0.00      MEMB  
ATOM   4827 C310 POPCM   3      -2.560 -11.133   4.104  0.00  0.00      MEMB  
ATOM   4828 H10X POPCM   3      -1.718 -10.717   4.697  0.00  0.00      MEMB  
ATOM   4829 H10Y POPCM   3      -3.430 -10.474   4.314  0.00  0.00      MEMB  
ATOM   4830 C311 POPCM   3      -2.343 -11.067   2.575  0.00  0.00      MEMB  
ATOM   4831 H11X POPCM   3      -1.571 -11.859   2.460  0.00  0.00      MEMB  
ATOM   4832 H11Y POPCM   3      -1.956 -10.082   2.237  0.00  0.00      MEMB  
ATOM   4833 C312 POPCM   3      -3.517 -11.568   1.699  0.00  0.00      MEMB  
ATOM   4834 H12X POPCM   3      -3.692 -12.582   2.117  0.00  0.00      MEMB  
ATOM   4835 H12Y POPCM   3      -3.090 -11.677   0.679  0.00  0.00      MEMB  
ATOM   4836 C313 POPCM   3      -4.785 -10.720   1.652  0.00  0.00      MEMB  
ATOM   4837 H13X POPCM   3      -4.482  -9.768   1.166  0.00  0.00      MEMB  
ATOM   4838 H13Y POPCM   3      -5.118 -10.498   2.688  0.00  0.00      MEMB  
ATOM   4839 C314 POPCM   3      -5.929 -11.319   0.846  0.00  0.00      MEMB  
ATOM   4840 H14X POPCM   3      -5.558 -11.461  -0.192  0.00  0.00      MEMB  
ATOM   4841 H14Y POPCM   3      -6.785 -10.636   0.657  0.00  0.00      MEMB  
ATOM   4842 C315 POPCM   3      -6.601 -12.512   1.462  0.00  0.00      MEMB  
ATOM   4843 H15X POPCM   3      -6.956 -12.353   2.502  0.00  0.00      MEMB  
ATOM   4844 H15Y POPCM   3      -5.868 -13.327   1.645  0.00  0.00      MEMB  
ATOM   4845 C316 POPCM   3      -7.738 -13.145   0.652  0.00  0.00      MEMB  
ATOM   4846 H16X POPCM   3      -8.170 -14.049   1.133  0.00  0.00      MEMB  
ATOM   4847 H16Y POPCM   3      -7.383 -13.352  -0.381  0.00  0.00      MEMB  
ATOM   4848 H16Z POPCM   3      -8.569 -12.411   0.588  0.00  0.00      MEMB  
ATOM   4849  N   POPCM   4      12.178  22.557  18.183  0.00  0.00      MEMB  
ATOM   4850  C12 POPCM   4      11.953  21.230  17.475  0.00  0.00      MEMB  
ATOM   4851 H12A POPCM   4      11.810  20.516  18.272  0.00  0.00      MEMB  
ATOM   4852 H12B POPCM   4      12.843  20.865  16.984  0.00  0.00      MEMB  
ATOM   4853  C13 POPCM   4      10.962  22.992  18.913  0.00  0.00      MEMB  
ATOM   4854 H13A POPCM   4      10.521  22.210  19.513  0.00  0.00      MEMB  
ATOM   4855 H13B POPCM   4      11.251  23.797  19.572  0.00  0.00      MEMB  
ATOM   4856 H13C POPCM   4      10.194  23.216  18.188  0.00  0.00      MEMB  
ATOM   4857  C14 POPCM   4      13.280  22.366  19.231  0.00  0.00      MEMB  
ATOM   4858 H14A POPCM   4      13.458  23.338  19.667  0.00  0.00      MEMB  
ATOM   4859 H14B POPCM   4      13.005  21.688  20.026  0.00  0.00      MEMB  
ATOM   4860 H14C POPCM   4      14.186  22.041  18.742  0.00  0.00      MEMB  
ATOM   4861  C15 POPCM   4      12.533  23.553  17.104  0.00  0.00      MEMB  
ATOM   4862 H15A POPCM   4      12.948  24.438  17.564  0.00  0.00      MEMB  
ATOM   4863 H15B POPCM   4      11.676  23.915  16.556  0.00  0.00      MEMB  
ATOM   4864 H15C POPCM   4      13.265  23.085  16.462  0.00  0.00      MEMB  
ATOM   4865  C11 POPCM   4      10.843  21.052  16.448  0.00  0.00      MEMB  
ATOM   4866 H11A POPCM   4      10.891  21.809  15.637  0.00  0.00      MEMB  
ATOM   4867 H11B POPCM   4       9.928  21.033  17.077  0.00  0.00      MEMB  
ATOM   4868  P   POPCM   4      10.286  18.541  16.381  0.00  0.00      MEMB  
ATOM   4869  O13 POPCM   4      10.326  18.500  17.898  0.00  0.00      MEMB  
ATOM   4870  O14 POPCM   4      10.825  17.382  15.697  0.00  0.00      MEMB  
ATOM   4871  O12 POPCM   4      11.096  19.779  15.874  0.00  0.00      MEMB  
ATOM   4872  O11 POPCM   4       8.811  18.825  15.921  0.00  0.00      MEMB  
ATOM   4873  C1  POPCM   4       8.296  19.788  14.967  0.00  0.00      MEMB  
ATOM   4874  HA  POPCM   4       8.571  19.347  13.985  0.00  0.00      MEMB  
ATOM   4875  HB  POPCM   4       8.731  20.809  15.023  0.00  0.00      MEMB  
ATOM   4876  C2  POPCM   4       6.817  20.007  14.798  0.00  0.00      MEMB  
ATOM   4877  HS  POPCM   4       6.450  20.165  15.835  0.00  0.00      MEMB  
ATOM   4878  O21 POPCM   4       6.168  18.816  14.208  0.00  0.00      MEMB  
ATOM   4879  C21 POPCM   4       4.955  18.628  14.719  0.00  0.00      MEMB  
ATOM   4880  O22 POPCM   4       4.369  19.462  15.395  0.00  0.00      MEMB  
ATOM   4881  C22 POPCM   4       4.378  17.249  14.253  0.00  0.00      MEMB  
ATOM   4882  H2R POPCM   4       4.971  16.501  14.820  0.00  0.00      MEMB  
ATOM   4883  H2S POPCM   4       4.552  17.147  13.160  0.00  0.00      MEMB  
ATOM   4884  C3  POPCM   4       6.481  21.299  13.961  0.00  0.00      MEMB  
ATOM   4885  HX  POPCM   4       7.064  22.110  14.447  0.00  0.00      MEMB  
ATOM   4886  HY  POPCM   4       5.386  21.378  14.130  0.00  0.00      MEMB  
ATOM   4887  O31 POPCM   4       6.713  21.202  12.596  0.00  0.00      MEMB  
ATOM   4888  C31 POPCM   4       7.904  21.754  12.162  0.00  0.00      MEMB  
ATOM   4889  O32 POPCM   4       8.795  22.197  12.841  0.00  0.00      MEMB  
ATOM   4890  C32 POPCM   4       7.908  21.694  10.562  0.00  0.00      MEMB  
ATOM   4891  H2X POPCM   4       6.983  22.197  10.206  0.00  0.00      MEMB  
ATOM   4892  H2Y POPCM   4       7.794  20.591  10.503  0.00  0.00      MEMB  
ATOM   4893  C23 POPCM   4       2.896  17.027  14.419  0.00  0.00      MEMB  
ATOM   4894  H3R POPCM   4       2.452  17.421  15.359  0.00  0.00      MEMB  
ATOM   4895  H3S POPCM   4       2.717  15.932  14.381  0.00  0.00      MEMB  
ATOM   4896  C24 POPCM   4       2.191  17.726  13.216  0.00  0.00      MEMB  
ATOM   4897  H4R POPCM   4       2.348  17.092  12.318  0.00  0.00      MEMB  
ATOM   4898  H4S POPCM   4       2.593  18.740  13.005  0.00  0.00      MEMB  
ATOM   4899  C25 POPCM   4       0.626  17.839  13.305  0.00  0.00      MEMB  
ATOM   4900  H5R POPCM   4       0.369  18.388  14.236  0.00  0.00      MEMB  
ATOM   4901  H5S POPCM   4       0.184  16.855  13.571  0.00  0.00      MEMB  
ATOM   4902  C26 POPCM   4      -0.088  18.525  12.178  0.00  0.00      MEMB  
ATOM   4903  H6R POPCM   4       0.194  19.587  12.343  0.00  0.00      MEMB  
ATOM   4904  H6S POPCM   4      -1.173  18.313  12.288  0.00  0.00      MEMB  
ATOM   4905  C27 POPCM   4       0.283  18.108  10.721  0.00  0.00      MEMB  
ATOM   4906  H7R POPCM   4       0.022  17.032  10.632  0.00  0.00      MEMB  
ATOM   4907  H7S POPCM   4       1.384  18.124  10.571  0.00  0.00      MEMB  
ATOM   4908  C28 POPCM   4      -0.622  18.788   9.659  0.00  0.00      MEMB  
ATOM   4909  H8R POPCM   4      -0.626  19.858   9.955  0.00  0.00      MEMB  
ATOM   4910  H8S POPCM   4      -1.612  18.314   9.835  0.00  0.00      MEMB  
ATOM   4911  C29 POPCM   4      -0.067  18.588   8.216  0.00  0.00      MEMB  
ATOM   4912  H91 POPCM   4       0.787  19.221   7.934  0.00  0.00      MEMB  
ATOM   4913 C210 POPCM   4      -0.195  17.452   7.461  0.00  0.00      MEMB  
ATOM   4914 H101 POPCM   4       0.315  17.392   6.488  0.00  0.00      MEMB  
ATOM   4915 C211 POPCM   4      -1.271  16.283   7.649  0.00  0.00      MEMB  
ATOM   4916 H11R POPCM   4      -1.884  16.401   8.568  0.00  0.00      MEMB  
ATOM   4917 H11S POPCM   4      -0.645  15.405   7.914  0.00  0.00      MEMB  
ATOM   4918 C212 POPCM   4      -2.186  16.120   6.420  0.00  0.00      MEMB  
ATOM   4919 H12R POPCM   4      -1.546  15.618   5.664  0.00  0.00      MEMB  
ATOM   4920 H12S POPCM   4      -2.461  17.148   6.103  0.00  0.00      MEMB  
ATOM   4921 C213 POPCM   4      -3.465  15.243   6.759  0.00  0.00      MEMB  
ATOM   4922 H13R POPCM   4      -4.183  15.897   7.299  0.00  0.00      MEMB  
ATOM   4923 H13S POPCM   4      -3.243  14.446   7.500  0.00  0.00      MEMB  
ATOM   4924 C214 POPCM   4      -3.985  14.587   5.471  0.00  0.00      MEMB  
ATOM   4925 H14R POPCM   4      -4.945  14.093   5.732  0.00  0.00      MEMB  
ATOM   4926 H14S POPCM   4      -3.333  13.763   5.109  0.00  0.00      MEMB  
ATOM   4927 C215 POPCM   4      -4.455  15.572   4.356  0.00  0.00      MEMB  
ATOM   4928 H15R POPCM   4      -3.674  16.339   4.164  0.00  0.00      MEMB  
ATOM   4929 H15S POPCM   4      -5.289  16.149   4.811  0.00  0.00      MEMB  
ATOM   4930 C216 POPCM   4      -5.181  15.037   3.019  0.00  0.00      MEMB  
ATOM   4931 H16R POPCM   4      -4.413  14.446   2.477  0.00  0.00      MEMB  
ATOM   4932 H16S POPCM   4      -5.487  15.781   2.253  0.00  0.00      MEMB  
ATOM   4933 C217 POPCM   4      -6.481  14.257   3.317  0.00  0.00      MEMB  
ATOM   4934 H17R POPCM   4      -6.231  13.451   4.040  0.00  0.00      MEMB  
ATOM   4935 H17S POPCM   4      -6.788  13.679   2.418  0.00  0.00      MEMB  
ATOM   4936 C218 POPCM   4      -7.650  15.107   3.830  0.00  0.00      MEMB  
ATOM   4937 H18R POPCM   4      -7.208  15.703   4.656  0.00  0.00      MEMB  
ATOM   4938 H18S POPCM   4      -8.520  14.449   4.041  0.00  0.00      MEMB  
ATOM   4939 H18T POPCM   4      -7.836  15.804   2.985  0.00  0.00      MEMB  
ATOM   4940  C33 POPCM   4       9.269  22.073   9.930  0.00  0.00      MEMB  
ATOM   4941  H3X POPCM   4      10.075  21.758  10.628  0.00  0.00      MEMB  
ATOM   4942  H3Y POPCM   4       9.381  23.162   9.741  0.00  0.00      MEMB  
ATOM   4943  C34 POPCM   4       9.444  21.393   8.598  0.00  0.00      MEMB  
ATOM   4944  H4X POPCM   4       9.667  20.310   8.704  0.00  0.00      MEMB  
ATOM   4945  H4Y POPCM   4      10.360  21.792   8.112  0.00  0.00      MEMB  
ATOM   4946  C35 POPCM   4       8.301  21.677   7.574  0.00  0.00      MEMB  
ATOM   4947  H5X POPCM   4       8.091  22.765   7.641  0.00  0.00      MEMB  
ATOM   4948  H5Y POPCM   4       7.416  21.111   7.938  0.00  0.00      MEMB  
ATOM   4949  C36 POPCM   4       8.678  21.174   6.180  0.00  0.00      MEMB  
ATOM   4950  H6X POPCM   4       9.102  20.152   6.276  0.00  0.00      MEMB  
ATOM   4951  H6Y POPCM   4       9.511  21.858   5.912  0.00  0.00      MEMB  
ATOM   4952  C37 POPCM   4       7.568  21.235   5.141  0.00  0.00      MEMB  
ATOM   4953  H7X POPCM   4       7.224  22.277   4.970  0.00  0.00      MEMB  
ATOM   4954  H7Y POPCM   4       6.727  20.722   5.655  0.00  0.00      MEMB  
ATOM   4955  C38 POPCM   4       7.834  20.547   3.815  0.00  0.00      MEMB  
ATOM   4956  H8X POPCM   4       8.832  20.825   3.413  0.00  0.00      MEMB  
ATOM   4957  H8Y POPCM   4       7.154  21.013   3.069  0.00  0.00      MEMB  
ATOM   4958  C39 POPCM   4       7.543  19.073   3.912  0.00  0.00      MEMB  
ATOM   4959  H9X POPCM   4       6.546  18.857   4.353  0.00  0.00      MEMB  
ATOM   4960  H9Y POPCM   4       8.351  18.615   4.521  0.00  0.00      MEMB  
ATOM   4961 C310 POPCM   4       7.607  18.467   2.502  0.00  0.00      MEMB  
ATOM   4962 H10X POPCM   4       8.072  17.458   2.519  0.00  0.00      MEMB  
ATOM   4963 H10Y POPCM   4       8.192  18.987   1.714  0.00  0.00      MEMB  
ATOM   4964 C311 POPCM   4       6.190  18.300   1.983  0.00  0.00      MEMB  
ATOM   4965 H11X POPCM   4       5.752  19.312   1.847  0.00  0.00      MEMB  
ATOM   4966 H11Y POPCM   4       5.662  17.649   2.712  0.00  0.00      MEMB  
ATOM   4967 C312 POPCM   4       6.085  17.686   0.608  0.00  0.00      MEMB  
ATOM   4968 H12X POPCM   4       5.032  17.509   0.301  0.00  0.00      MEMB  
ATOM   4969 H12Y POPCM   4       6.538  16.675   0.686  0.00  0.00      MEMB  
ATOM   4970 C313 POPCM   4       6.669  18.608  -0.429  0.00  0.00      MEMB  
ATOM   4971 H13X POPCM   4       7.744  18.731  -0.180  0.00  0.00      MEMB  
ATOM   4972 H13Y POPCM   4       6.123  19.569  -0.316  0.00  0.00      MEMB  
ATOM   4973 C314 POPCM   4       6.431  18.058  -1.861  0.00  0.00      MEMB  
ATOM   4974 H14X POPCM   4       5.355  17.813  -1.988  0.00  0.00      MEMB  
ATOM   4975 H14Y POPCM   4       6.873  17.057  -2.055  0.00  0.00      MEMB  
ATOM   4976 C315 POPCM   4       6.806  18.986  -3.000  0.00  0.00      MEMB  
ATOM   4977 H15X POPCM   4       7.874  19.292  -2.989  0.00  0.00      MEMB  
ATOM   4978 H15Y POPCM   4       6.312  19.957  -2.781  0.00  0.00      MEMB  
ATOM   4979 C316 POPCM   4       6.425  18.512  -4.422  0.00  0.00      MEMB  
ATOM   4980 H16X POPCM   4       6.381  19.372  -5.124  0.00  0.00      MEMB  
ATOM   4981 H16Y POPCM   4       5.451  17.977  -4.437  0.00  0.00      MEMB  
ATOM   4982 H16Z POPCM   4       7.203  17.844  -4.852  0.00  0.00      MEMB  
ATOM   4983  N   POPCM   5      18.315  -9.536  20.416  0.00  0.00      MEMB  
ATOM   4984  C12 POPCM   5      19.271  -9.881  19.273  0.00  0.00      MEMB  
ATOM   4985 H12A POPCM   5      20.193  -9.324  19.352  0.00  0.00      MEMB  
ATOM   4986 H12B POPCM   5      18.772  -9.607  18.355  0.00  0.00      MEMB  
ATOM   4987  C13 POPCM   5      18.810  -9.955  21.746  0.00  0.00      MEMB  
ATOM   4988 H13A POPCM   5      18.410  -9.244  22.454  0.00  0.00      MEMB  
ATOM   4989 H13B POPCM   5      18.532 -10.993  21.858  0.00  0.00      MEMB  
ATOM   4990 H13C POPCM   5      19.888  -9.938  21.683  0.00  0.00      MEMB  
ATOM   4991  C14 POPCM   5      18.097  -8.022  20.378  0.00  0.00      MEMB  
ATOM   4992 H14A POPCM   5      18.979  -7.471  20.667  0.00  0.00      MEMB  
ATOM   4993 H14B POPCM   5      17.873  -7.783  19.348  0.00  0.00      MEMB  
ATOM   4994 H14C POPCM   5      17.314  -7.595  20.987  0.00  0.00      MEMB  
ATOM   4995  C15 POPCM   5      16.982 -10.187  20.123  0.00  0.00      MEMB  
ATOM   4996 H15A POPCM   5      17.071 -11.236  19.884  0.00  0.00      MEMB  
ATOM   4997 H15B POPCM   5      16.465  -9.743  19.285  0.00  0.00      MEMB  
ATOM   4998 H15C POPCM   5      16.302 -10.159  20.961  0.00  0.00      MEMB  
ATOM   4999  C11 POPCM   5      19.674 -11.299  19.135  0.00  0.00      MEMB  
ATOM   5000 H11A POPCM   5      20.234 -11.724  19.995  0.00  0.00      MEMB  
ATOM   5001 H11B POPCM   5      20.481 -11.300  18.371  0.00  0.00      MEMB  
ATOM   5002  P   POPCM   5      18.746 -13.359  17.705  0.00  0.00      MEMB  
ATOM   5003  O13 POPCM   5      17.425 -13.987  17.425  0.00  0.00      MEMB  
ATOM   5004  O14 POPCM   5      19.850 -14.262  18.102  0.00  0.00      MEMB  
ATOM   5005  O12 POPCM   5      18.627 -12.139  18.738  0.00  0.00      MEMB  
ATOM   5006  O11 POPCM   5      19.213 -12.636  16.380  0.00  0.00      MEMB  
ATOM   5007  C1  POPCM   5      18.315 -11.819  15.751  0.00  0.00      MEMB  
ATOM   5008  HA  POPCM   5      18.374 -10.777  16.134  0.00  0.00      MEMB  
ATOM   5009  HB  POPCM   5      17.271 -12.199  15.741  0.00  0.00      MEMB  
ATOM   5010  C2  POPCM   5      18.823 -11.601  14.264  0.00  0.00      MEMB  
ATOM   5011  HS  POPCM   5      18.059 -10.996  13.731  0.00  0.00      MEMB  
ATOM   5012  O21 POPCM   5      19.038 -12.778  13.444  0.00  0.00      MEMB  
ATOM   5013  C21 POPCM   5      17.988 -13.548  13.324  0.00  0.00      MEMB  
ATOM   5014  O22 POPCM   5      16.811 -13.260  13.547  0.00  0.00      MEMB  
ATOM   5015  C22 POPCM   5      18.406 -14.934  12.684  0.00  0.00      MEMB  
ATOM   5016  H2R POPCM   5      17.512 -15.587  12.767  0.00  0.00      MEMB  
ATOM   5017  H2S POPCM   5      19.264 -15.263  13.309  0.00  0.00      MEMB  
ATOM   5018  C3  POPCM   5      20.127 -10.830  14.243  0.00  0.00      MEMB  
ATOM   5019  HX  POPCM   5      20.803 -11.591  14.688  0.00  0.00      MEMB  
ATOM   5020  HY  POPCM   5      20.132  -9.928  14.893  0.00  0.00      MEMB  
ATOM   5021  O31 POPCM   5      20.433 -10.400  12.906  0.00  0.00      MEMB  
ATOM   5022  C31 POPCM   5      21.618 -10.699  12.462  0.00  0.00      MEMB  
ATOM   5023  O32 POPCM   5      22.526 -11.243  13.020  0.00  0.00      MEMB  
ATOM   5024  C32 POPCM   5      21.847 -10.186  11.051  0.00  0.00      MEMB  
ATOM   5025  H2X POPCM   5      21.556  -9.136  10.832  0.00  0.00      MEMB  
ATOM   5026  H2Y POPCM   5      21.234 -10.768  10.330  0.00  0.00      MEMB  
ATOM   5027  C23 POPCM   5      18.913 -14.666  11.199  0.00  0.00      MEMB  
ATOM   5028  H3R POPCM   5      19.771 -15.356  11.055  0.00  0.00      MEMB  
ATOM   5029  H3S POPCM   5      19.323 -13.645  11.050  0.00  0.00      MEMB  
ATOM   5030  C24 POPCM   5      17.801 -14.944  10.221  0.00  0.00      MEMB  
ATOM   5031  H4R POPCM   5      16.972 -14.253  10.483  0.00  0.00      MEMB  
ATOM   5032  H4S POPCM   5      17.637 -16.024  10.420  0.00  0.00      MEMB  
ATOM   5033  C25 POPCM   5      18.144 -14.754   8.724  0.00  0.00      MEMB  
ATOM   5034  H5R POPCM   5      17.431 -15.286   8.058  0.00  0.00      MEMB  
ATOM   5035  H5S POPCM   5      19.128 -15.189   8.448  0.00  0.00      MEMB  
ATOM   5036  C26 POPCM   5      18.256 -13.320   8.425  0.00  0.00      MEMB  
ATOM   5037  H6R POPCM   5      18.849 -12.827   9.225  0.00  0.00      MEMB  
ATOM   5038  H6S POPCM   5      17.284 -12.786   8.359  0.00  0.00      MEMB  
ATOM   5039  C27 POPCM   5      18.858 -13.013   6.982  0.00  0.00      MEMB  
ATOM   5040  H7R POPCM   5      17.995 -12.712   6.350  0.00  0.00      MEMB  
ATOM   5041  H7S POPCM   5      19.358 -13.932   6.609  0.00  0.00      MEMB  
ATOM   5042  C28 POPCM   5      19.844 -11.821   6.946  0.00  0.00      MEMB  
ATOM   5043  H8R POPCM   5      20.360 -11.775   5.963  0.00  0.00      MEMB  
ATOM   5044  H8S POPCM   5      20.664 -11.990   7.677  0.00  0.00      MEMB  
ATOM   5045  C29 POPCM   5      19.215 -10.581   7.419  0.00  0.00      MEMB  
ATOM   5046  H91 POPCM   5      18.784 -10.732   8.420  0.00  0.00      MEMB  
ATOM   5047 C210 POPCM   5      19.064  -9.383   6.778  0.00  0.00      MEMB  
ATOM   5048 H101 POPCM   5      18.804  -8.455   7.308  0.00  0.00      MEMB  
ATOM   5049 C211 POPCM   5      19.643  -9.172   5.439  0.00  0.00      MEMB  
ATOM   5050 H11R POPCM   5      18.921  -8.461   4.984  0.00  0.00      MEMB  
ATOM   5051 H11S POPCM   5      19.669 -10.082   4.801  0.00  0.00      MEMB  
ATOM   5052 C212 POPCM   5      20.983  -8.413   5.305  0.00  0.00      MEMB  
ATOM   5053 H12R POPCM   5      21.528  -8.969   4.512  0.00  0.00      MEMB  
ATOM   5054 H12S POPCM   5      21.567  -8.495   6.246  0.00  0.00      MEMB  
ATOM   5055 C213 POPCM   5      20.819  -6.881   5.116  0.00  0.00      MEMB  
ATOM   5056 H13R POPCM   5      20.285  -6.379   5.950  0.00  0.00      MEMB  
ATOM   5057 H13S POPCM   5      20.183  -6.786   4.210  0.00  0.00      MEMB  
ATOM   5058 C214 POPCM   5      22.043  -5.957   4.980  0.00  0.00      MEMB  
ATOM   5059 H14R POPCM   5      22.704  -5.980   5.872  0.00  0.00      MEMB  
ATOM   5060 H14S POPCM   5      21.651  -4.922   4.886  0.00  0.00      MEMB  
ATOM   5061 C215 POPCM   5      22.905  -6.299   3.714  0.00  0.00      MEMB  
ATOM   5062 H15R POPCM   5      23.463  -7.246   3.876  0.00  0.00      MEMB
[truncated: 10,812,893 more chars]
