# Supplementary material for: Proton transfer and conformational changes along the hydrogen bond network in heliorhodopsin
Source: Commun Biol. 2022 Dec 6;5:1336. doi: 10.1038/s42003-022-04311-x (PMC9726877; doi:10.1038/s42003-022-04311-x)
Supplement: Supplementary file 5 — Supplementary Data 3 [file 42003_2022_4311_MOESM5_ESM.zip › Supplementary Data 3/0ns/His80_H+.pdb]

CRYST1  109.738  110.999  112.994  90.00  90.00  90.00 P 1           1
ATOM      1  N   ALA A   2       2.222  -8.055 -34.653  0.00  0.00      ACHN  
ATOM      2  HT1 ALA A   2       2.043  -7.848 -35.656  0.00  0.00      ACHN  
ATOM      3  HT2 ALA A   2       1.324  -7.908 -34.149  0.00  0.00      ACHN  
ATOM      4  HT3 ALA A   2       2.412  -9.063 -34.479  0.00  0.00      ACHN  
ATOM      5  CA  ALA A   2       3.255  -7.171 -34.013  0.00  0.00      ACHN  
ATOM      6  HA  ALA A   2       4.147  -7.262 -34.616  0.00  0.00      ACHN  
ATOM      7  CB  ALA A   2       2.766  -5.750 -34.241  0.00  0.00      ACHN  
ATOM      8  HB1 ALA A   2       1.864  -5.508 -33.640  0.00  0.00      ACHN  
ATOM      9  HB2 ALA A   2       3.559  -5.042 -33.915  0.00  0.00      ACHN  
ATOM     10  HB3 ALA A   2       2.649  -5.525 -35.323  0.00  0.00      ACHN  
ATOM     11  C   ALA A   2       3.629  -7.456 -32.629  0.00  0.00      ACHN  
ATOM     12  O   ALA A   2       3.117  -8.460 -32.110  0.00  0.00      ACHN  
ATOM     13  N   LYS A   3       4.576  -6.732 -32.064  0.00  0.00      ACHN  
ATOM     14  HN  LYS A   3       5.156  -6.001 -32.415  0.00  0.00      ACHN  
ATOM     15  CA  LYS A   3       4.948  -7.000 -30.677  0.00  0.00      ACHN  
ATOM     16  HA  LYS A   3       4.110  -7.334 -30.083  0.00  0.00      ACHN  
ATOM     17  CB  LYS A   3       6.024  -8.082 -30.756  0.00  0.00      ACHN  
ATOM     18  HB1 LYS A   3       5.605  -9.042 -31.126  0.00  0.00      ACHN  
ATOM     19  HB2 LYS A   3       6.789  -7.719 -31.474  0.00  0.00      ACHN  
ATOM     20  CG  LYS A   3       6.603  -8.514 -29.420  0.00  0.00      ACHN  
ATOM     21  HG1 LYS A   3       7.207  -7.678 -29.007  0.00  0.00      ACHN  
ATOM     22  HG2 LYS A   3       5.799  -8.756 -28.693  0.00  0.00      ACHN  
ATOM     23  CD  LYS A   3       7.375  -9.768 -29.532  0.00  0.00      ACHN  
ATOM     24  HD1 LYS A   3       7.476 -10.202 -28.514  0.00  0.00      ACHN  
ATOM     25  HD2 LYS A   3       6.746 -10.452 -30.140  0.00  0.00      ACHN  
ATOM     26  CE  LYS A   3       8.810  -9.631 -30.200  0.00  0.00      ACHN  
ATOM     27  HE1 LYS A   3       8.711  -9.191 -31.215  0.00  0.00      ACHN  
ATOM     28  HE2 LYS A   3       9.483  -8.972 -29.611  0.00  0.00      ACHN  
ATOM     29  NZ  LYS A   3       9.451 -10.976 -30.325  0.00  0.00      ACHN  
ATOM     30  HZ1 LYS A   3      10.346 -10.907 -30.851  0.00  0.00      ACHN  
ATOM     31  HZ2 LYS A   3       9.647 -11.523 -29.463  0.00  0.00      ACHN  
ATOM     32  HZ3 LYS A   3       8.789 -11.531 -30.904  0.00  0.00      ACHN  
ATOM     33  C   LYS A   3       5.618  -5.760 -30.088  0.00  0.00      ACHN  
ATOM     34  O   LYS A   3       6.330  -5.162 -30.886  0.00  0.00      ACHN  
ATOM     35  N   PRO A   4       5.519  -5.328 -28.796  0.00  0.00      ACHN  
ATOM     36  CD  PRO A   4       4.697  -5.961 -27.772  0.00  0.00      ACHN  
ATOM     37  HD1 PRO A   4       3.651  -5.810 -28.114  0.00  0.00      ACHN  
ATOM     38  HD2 PRO A   4       4.917  -7.041 -27.629  0.00  0.00      ACHN  
ATOM     39  CA  PRO A   4       6.296  -4.207 -28.234  0.00  0.00      ACHN  
ATOM     40  HA  PRO A   4       5.818  -3.323 -28.630  0.00  0.00      ACHN  
ATOM     41  CB  PRO A   4       6.193  -4.401 -26.732  0.00  0.00      ACHN  
ATOM     42  HB1 PRO A   4       6.338  -3.434 -26.205  0.00  0.00      ACHN  
ATOM     43  HB2 PRO A   4       6.936  -5.132 -26.347  0.00  0.00      ACHN  
ATOM     44  CG  PRO A   4       4.869  -5.152 -26.424  0.00  0.00      ACHN  
ATOM     45  HG1 PRO A   4       4.038  -4.417 -26.364  0.00  0.00      ACHN  
ATOM     46  HG2 PRO A   4       4.905  -5.815 -25.534  0.00  0.00      ACHN  
ATOM     47  C   PRO A   4       7.751  -4.151 -28.618  0.00  0.00      ACHN  
ATOM     48  O   PRO A   4       8.313  -5.220 -28.878  0.00  0.00      ACHN  
ATOM     49  N   THR A   5       8.389  -2.962 -28.686  0.00  0.00      ACHN  
ATOM     50  HN  THR A   5       7.824  -2.166 -28.484  0.00  0.00      ACHN  
ATOM     51  CA  THR A   5       9.819  -2.735 -28.780  0.00  0.00      ACHN  
ATOM     52  HA  THR A   5      10.226  -2.985 -29.748  0.00  0.00      ACHN  
ATOM     53  CB  THR A   5      10.207  -1.201 -28.491  0.00  0.00      ACHN  
ATOM     54  HB  THR A   5      10.092  -0.924 -27.421  0.00  0.00      ACHN  
ATOM     55  OG1 THR A   5       9.403  -0.296 -29.322  0.00  0.00      ACHN  
ATOM     56  HG1 THR A   5       9.638   0.592 -29.044  0.00  0.00      ACHN  
ATOM     57  CG2 THR A   5      11.683  -0.986 -28.906  0.00  0.00      ACHN  
ATOM     58 HG21 THR A   5      11.890  -1.208 -29.974  0.00  0.00      ACHN  
ATOM     59 HG22 THR A   5      11.864   0.108 -28.851  0.00  0.00      ACHN  
ATOM     60 HG23 THR A   5      12.307  -1.526 -28.162  0.00  0.00      ACHN  
ATOM     61  C   THR A   5      10.497  -3.546 -27.728  0.00  0.00      ACHN  
ATOM     62  O   THR A   5      10.302  -3.307 -26.554  0.00  0.00      ACHN  
ATOM     63  N   VAL A   6      11.334  -4.534 -28.086  0.00  0.00      ACHN  
ATOM     64  HN  VAL A   6      11.546  -4.657 -29.052  0.00  0.00      ACHN  
ATOM     65  CA  VAL A   6      11.765  -5.650 -27.174  0.00  0.00      ACHN  
ATOM     66  HA  VAL A   6      10.943  -6.079 -26.620  0.00  0.00      ACHN  
ATOM     67  CB  VAL A   6      12.598  -6.736 -27.933  0.00  0.00      ACHN  
ATOM     68  HB  VAL A   6      13.361  -6.206 -28.542  0.00  0.00      ACHN  
ATOM     69  CG1 VAL A   6      13.385  -7.806 -27.033  0.00  0.00      ACHN  
ATOM     70 HG11 VAL A   6      14.024  -8.442 -27.682  0.00  0.00      ACHN  
ATOM     71 HG12 VAL A   6      14.062  -7.239 -26.358  0.00  0.00      ACHN  
ATOM     72 HG13 VAL A   6      12.659  -8.401 -26.439  0.00  0.00      ACHN  
ATOM     73  CG2 VAL A   6      11.569  -7.507 -28.798  0.00  0.00      ACHN  
ATOM     74 HG21 VAL A   6      10.818  -8.034 -28.172  0.00  0.00      ACHN  
ATOM     75 HG22 VAL A   6      10.992  -6.837 -29.471  0.00  0.00      ACHN  
ATOM     76 HG23 VAL A   6      12.094  -8.240 -29.447  0.00  0.00      ACHN  
ATOM     77  C   VAL A   6      12.719  -4.987 -26.114  0.00  0.00      ACHN  
ATOM     78  O   VAL A   6      12.535  -5.331 -24.950  0.00  0.00      ACHN  
ATOM     79  N   LYS A   7      13.587  -3.965 -26.501  0.00  0.00      ACHN  
ATOM     80  HN  LYS A   7      13.701  -3.641 -27.437  0.00  0.00      ACHN  
ATOM     81  CA  LYS A   7      14.482  -3.483 -25.502  0.00  0.00      ACHN  
ATOM     82  HA  LYS A   7      14.976  -4.360 -25.110  0.00  0.00      ACHN  
ATOM     83  CB  LYS A   7      15.415  -2.284 -25.968  0.00  0.00      ACHN  
ATOM     84  HB1 LYS A   7      14.834  -1.362 -26.185  0.00  0.00      ACHN  
ATOM     85  HB2 LYS A   7      16.089  -1.941 -25.154  0.00  0.00      ACHN  
ATOM     86  CG  LYS A   7      16.407  -2.629 -27.046  0.00  0.00      ACHN  
ATOM     87  HG1 LYS A   7      17.060  -3.439 -26.655  0.00  0.00      ACHN  
ATOM     88  HG2 LYS A   7      15.871  -3.069 -27.914  0.00  0.00      ACHN  
ATOM     89  CD  LYS A   7      17.371  -1.475 -27.613  0.00  0.00      ACHN  
ATOM     90  HD1 LYS A   7      18.261  -2.014 -28.003  0.00  0.00      ACHN  
ATOM     91  HD2 LYS A   7      16.783  -0.920 -28.374  0.00  0.00      ACHN  
ATOM     92  CE  LYS A   7      17.744  -0.442 -26.647  0.00  0.00      ACHN  
ATOM     93  HE1 LYS A   7      16.821   0.119 -26.389  0.00  0.00      ACHN  
ATOM     94  HE2 LYS A   7      18.158  -0.886 -25.716  0.00  0.00      ACHN  
ATOM     95  NZ  LYS A   7      18.700   0.506 -27.304  0.00  0.00      ACHN  
ATOM     96  HZ1 LYS A   7      18.166   1.299 -27.714  0.00  0.00      ACHN  
ATOM     97  HZ2 LYS A   7      19.412   0.923 -26.671  0.00  0.00      ACHN  
ATOM     98  HZ3 LYS A   7      19.215  -0.059 -28.009  0.00  0.00      ACHN  
ATOM     99  C   LYS A   7      13.723  -2.797 -24.303  0.00  0.00      ACHN  
ATOM    100  O   LYS A   7      14.055  -2.946 -23.116  0.00  0.00      ACHN  
ATOM    101  N   GLU A   8      12.665  -2.082 -24.555  0.00  0.00      ACHN  
ATOM    102  HN  GLU A   8      12.333  -2.261 -25.478  0.00  0.00      ACHN  
ATOM    103  CA  GLU A   8      11.840  -1.480 -23.562  0.00  0.00      ACHN  
ATOM    104  HA  GLU A   8      12.430  -1.006 -22.792  0.00  0.00      ACHN  
ATOM    105  CB  GLU A   8      10.903  -0.472 -24.293  0.00  0.00      ACHN  
ATOM    106  HB1 GLU A   8      10.321  -1.134 -24.969  0.00  0.00      ACHN  
ATOM    107  HB2 GLU A   8      10.247   0.011 -23.538  0.00  0.00      ACHN  
ATOM    108  CG  GLU A   8      11.579   0.729 -25.034  0.00  0.00      ACHN  
ATOM    109  HG1 GLU A   8      12.339   0.212 -25.659  0.00  0.00      ACHN  
ATOM    110  HG2 GLU A   8      10.838   1.185 -25.725  0.00  0.00      ACHN  
ATOM    111  CD  GLU A   8      12.162   1.864 -24.173  0.00  0.00      ACHN  
ATOM    112  OE1 GLU A   8      11.565   2.954 -24.352  0.00  0.00      ACHN  
ATOM    113  OE2 GLU A   8      13.105   1.682 -23.364  0.00  0.00      ACHN  
ATOM    114  C   GLU A   8      11.044  -2.467 -22.736  0.00  0.00      ACHN  
ATOM    115  O   GLU A   8      11.025  -2.352 -21.550  0.00  0.00      ACHN  
ATOM    116  N   ILE A   9      10.341  -3.478 -23.265  0.00  0.00      ACHN  
ATOM    117  HN  ILE A   9      10.379  -3.491 -24.262  0.00  0.00      ACHN  
ATOM    118  CA  ILE A   9       9.526  -4.396 -22.445  0.00  0.00      ACHN  
ATOM    119  HA  ILE A   9       8.901  -3.757 -21.839  0.00  0.00      ACHN  
ATOM    120  CB  ILE A   9       8.594  -5.252 -23.359  0.00  0.00      ACHN  
ATOM    121  HB  ILE A   9       8.073  -4.455 -23.932  0.00  0.00      ACHN  
ATOM    122  CG2 ILE A   9       9.387  -6.107 -24.328  0.00  0.00      ACHN  
ATOM    123 HG21 ILE A   9       8.729  -6.482 -25.141  0.00  0.00      ACHN  
ATOM    124 HG22 ILE A   9      10.051  -5.453 -24.932  0.00  0.00      ACHN  
ATOM    125 HG23 ILE A   9      10.059  -6.919 -23.976  0.00  0.00      ACHN  
ATOM    126  CG1 ILE A   9       7.600  -6.139 -22.503  0.00  0.00      ACHN  
ATOM    127 HG11 ILE A   9       8.197  -6.583 -21.679  0.00  0.00      ACHN  
ATOM    128 HG12 ILE A   9       6.837  -5.465 -22.056  0.00  0.00      ACHN  
ATOM    129  CD1 ILE A   9       6.799  -7.295 -23.172  0.00  0.00      ACHN  
ATOM    130  HD1 ILE A   9       6.213  -7.795 -22.372  0.00  0.00      ACHN  
ATOM    131  HD2 ILE A   9       6.218  -6.849 -24.007  0.00  0.00      ACHN  
ATOM    132  HD3 ILE A   9       7.464  -8.122 -23.501  0.00  0.00      ACHN  
ATOM    133  C   ILE A   9      10.325  -5.253 -21.480  0.00  0.00      ACHN  
ATOM    134  O   ILE A   9      10.093  -5.509 -20.326  0.00  0.00      ACHN  
ATOM    135  N   LYS A  10      11.523  -5.589 -21.977  0.00  0.00      ACHN  
ATOM    136  HN  LYS A  10      11.563  -5.451 -22.964  0.00  0.00      ACHN  
ATOM    137  CA  LYS A  10      12.557  -6.320 -21.316  0.00  0.00      ACHN  
ATOM    138  HA  LYS A  10      12.103  -7.095 -20.715  0.00  0.00      ACHN  
ATOM    139  CB  LYS A  10      13.574  -6.898 -22.305  0.00  0.00      ACHN  
ATOM    140  HB1 LYS A  10      13.786  -6.079 -23.025  0.00  0.00      ACHN  
ATOM    141  HB2 LYS A  10      14.524  -7.169 -21.795  0.00  0.00      ACHN  
ATOM    142  CG  LYS A  10      13.073  -8.091 -23.028  0.00  0.00      ACHN  
ATOM    143  HG1 LYS A  10      12.796  -8.848 -22.264  0.00  0.00      ACHN  
ATOM    144  HG2 LYS A  10      12.239  -7.824 -23.711  0.00  0.00      ACHN  
ATOM    145  CD  LYS A  10      14.125  -8.840 -23.888  0.00  0.00      ACHN  
ATOM    146  HD1 LYS A  10      13.446  -9.430 -24.540  0.00  0.00      ACHN  
ATOM    147  HD2 LYS A  10      14.819  -8.233 -24.508  0.00  0.00      ACHN  
ATOM    148  CE  LYS A  10      14.789  -9.926 -23.042  0.00  0.00      ACHN  
ATOM    149  HE1 LYS A  10      15.449  -9.441 -22.292  0.00  0.00      ACHN  
ATOM    150  HE2 LYS A  10      14.092 -10.484 -22.380  0.00  0.00      ACHN  
ATOM    151  NZ  LYS A  10      15.594 -10.683 -24.013  0.00  0.00      ACHN  
ATOM    152  HZ1 LYS A  10      16.509 -10.194 -24.089  0.00  0.00      ACHN  
ATOM    153  HZ2 LYS A  10      15.803 -11.659 -23.722  0.00  0.00      ACHN  
ATOM    154  HZ3 LYS A  10      15.195 -10.679 -24.974  0.00  0.00      ACHN  
ATOM    155  C   LYS A  10      13.290  -5.438 -20.234  0.00  0.00      ACHN  
ATOM    156  O   LYS A  10      13.478  -5.852 -19.096  0.00  0.00      ACHN  
ATOM    157  N   SER A  11      13.492  -4.146 -20.525  0.00  0.00      ACHN  
ATOM    158  HN  SER A  11      13.530  -3.780 -21.452  0.00  0.00      ACHN  
ATOM    159  CA  SER A  11      13.793  -3.123 -19.513  0.00  0.00      ACHN  
ATOM    160  HA  SER A  11      14.788  -3.285 -19.126  0.00  0.00      ACHN  
ATOM    161  CB  SER A  11      13.941  -1.712 -20.253  0.00  0.00      ACHN  
ATOM    162  HB1 SER A  11      14.616  -1.842 -21.127  0.00  0.00      ACHN  
ATOM    163  HB2 SER A  11      12.959  -1.400 -20.667  0.00  0.00      ACHN  
ATOM    164  OG  SER A  11      14.365  -0.611 -19.413  0.00  0.00      ACHN  
ATOM    165  HG1 SER A  11      14.496   0.133 -20.006  0.00  0.00      ACHN  
ATOM    166  C   SER A  11      12.783  -2.978 -18.411  0.00  0.00      ACHN  
ATOM    167  O   SER A  11      13.196  -2.815 -17.253  0.00  0.00      ACHN  
ATOM    168  N   LEU A  12      11.475  -3.102 -18.643  0.00  0.00      ACHN  
ATOM    169  HN  LEU A  12      11.137  -3.211 -19.574  0.00  0.00      ACHN  
ATOM    170  CA  LEU A  12      10.461  -3.206 -17.577  0.00  0.00      ACHN  
ATOM    171  HA  LEU A  12      10.720  -2.322 -17.013  0.00  0.00      ACHN  
ATOM    172  CB  LEU A  12       9.065  -2.916 -18.192  0.00  0.00      ACHN  
ATOM    173  HB1 LEU A  12       8.860  -3.721 -18.930  0.00  0.00      ACHN  
ATOM    174  HB2 LEU A  12       8.283  -2.985 -17.406  0.00  0.00      ACHN  
ATOM    175  CG  LEU A  12       8.924  -1.486 -18.887  0.00  0.00      ACHN  
ATOM    176  HG  LEU A  12       9.837  -1.162 -19.430  0.00  0.00      ACHN  
ATOM    177  CD1 LEU A  12       7.741  -1.585 -19.836  0.00  0.00      ACHN  
ATOM    178 HD11 LEU A  12       8.002  -2.319 -20.629  0.00  0.00      ACHN  
ATOM    179 HD12 LEU A  12       6.780  -1.933 -19.400  0.00  0.00      ACHN  
ATOM    180 HD13 LEU A  12       7.468  -0.619 -20.312  0.00  0.00      ACHN  
ATOM    181  CD2 LEU A  12       8.520  -0.470 -17.726  0.00  0.00      ACHN  
ATOM    182 HD21 LEU A  12       9.377  -0.294 -17.041  0.00  0.00      ACHN  
ATOM    183 HD22 LEU A  12       8.123   0.475 -18.154  0.00  0.00      ACHN  
ATOM    184 HD23 LEU A  12       7.768  -0.781 -16.969  0.00  0.00      ACHN  
ATOM    185  C   LEU A  12      10.536  -4.520 -16.859  0.00  0.00      ACHN  
ATOM    186  O   LEU A  12      10.428  -4.589 -15.622  0.00  0.00      ACHN  
ATOM    187  N   GLN A  13      10.820  -5.665 -17.536  0.00  0.00      ACHN  
ATOM    188  HN  GLN A  13      10.818  -5.659 -18.533  0.00  0.00      ACHN  
ATOM    189  CA  GLN A  13      11.007  -6.972 -16.957  0.00  0.00      ACHN  
ATOM    190  HA  GLN A  13      10.112  -7.345 -16.480  0.00  0.00      ACHN  
ATOM    191  CB  GLN A  13      11.192  -8.146 -18.098  0.00  0.00      ACHN  
ATOM    192  HB1 GLN A  13      10.586  -7.770 -18.951  0.00  0.00      ACHN  
ATOM    193  HB2 GLN A  13      12.263  -8.123 -18.394  0.00  0.00      ACHN  
ATOM    194  CG  GLN A  13      10.944  -9.585 -17.722  0.00  0.00      ACHN  
ATOM    195  HG1 GLN A  13      11.135  -9.898 -16.673  0.00  0.00      ACHN  
ATOM    196  HG2 GLN A  13       9.894  -9.906 -17.891  0.00  0.00      ACHN  
ATOM    197  CD  GLN A  13      11.753 -10.629 -18.550  0.00  0.00      ACHN  
ATOM    198  OE1 GLN A  13      12.503 -10.333 -19.455  0.00  0.00      ACHN  
ATOM    199  NE2 GLN A  13      11.581 -11.953 -18.317  0.00  0.00      ACHN  
ATOM    200 HE21 GLN A  13      12.077 -12.641 -18.848  0.00  0.00      ACHN  
ATOM    201 HE22 GLN A  13      11.204 -12.195 -17.424  0.00  0.00      ACHN  
ATOM    202  C   GLN A  13      12.192  -7.011 -15.931  0.00  0.00      ACHN  
ATOM    203  O   GLN A  13      12.102  -7.606 -14.881  0.00  0.00      ACHN  
ATOM    204  N   ASN A  14      13.353  -6.361 -16.347  0.00  0.00      ACHN  
ATOM    205  HN  ASN A  14      13.332  -6.038 -17.290  0.00  0.00      ACHN  
ATOM    206  CA  ASN A  14      14.487  -6.189 -15.494  0.00  0.00      ACHN  
ATOM    207  HA  ASN A  14      14.811  -7.160 -15.148  0.00  0.00      ACHN  
ATOM    208  CB  ASN A  14      15.599  -5.356 -16.221  0.00  0.00      ACHN  
ATOM    209  HB1 ASN A  14      15.309  -4.337 -16.555  0.00  0.00      ACHN  
ATOM    210  HB2 ASN A  14      16.433  -5.254 -15.494  0.00  0.00      ACHN  
ATOM    211  CG  ASN A  14      16.233  -6.081 -17.432  0.00  0.00      ACHN  
ATOM    212  OD1 ASN A  14      15.903  -7.248 -17.696  0.00  0.00      ACHN  
ATOM    213  ND2 ASN A  14      17.192  -5.449 -18.139  0.00  0.00      ACHN  
ATOM    214 HD21 ASN A  14      17.617  -5.901 -18.923  0.00  0.00      ACHN  
ATOM    215 HD22 ASN A  14      17.608  -4.613 -17.782  0.00  0.00      ACHN  
ATOM    216  C   ASN A  14      14.064  -5.307 -14.256  0.00  0.00      ACHN  
ATOM    217  O   ASN A  14      14.475  -5.650 -13.111  0.00  0.00      ACHN  
ATOM    218  N   PHE A  15      13.294  -4.244 -14.563  0.00  0.00      ACHN  
ATOM    219  HN  PHE A  15      13.027  -4.024 -15.498  0.00  0.00      ACHN  
ATOM    220  CA  PHE A  15      12.866  -3.327 -13.496  0.00  0.00      ACHN  
ATOM    221  HA  PHE A  15      13.757  -3.118 -12.923  0.00  0.00      ACHN  
ATOM    222  CB  PHE A  15      12.095  -2.091 -14.121  0.00  0.00      ACHN  
ATOM    223  HB1 PHE A  15      12.520  -1.924 -15.134  0.00  0.00      ACHN  
ATOM    224  HB2 PHE A  15      11.013  -2.242 -14.324  0.00  0.00      ACHN  
ATOM    225  CG  PHE A  15      12.313  -0.788 -13.350  0.00  0.00      ACHN  
ATOM    226  CD1 PHE A  15      13.168   0.246 -13.816  0.00  0.00      ACHN  
ATOM    227  HD1 PHE A  15      13.704   0.088 -14.740  0.00  0.00      ACHN  
ATOM    228  CE1 PHE A  15      13.340   1.458 -13.038  0.00  0.00      ACHN  
ATOM    229  HE1 PHE A  15      13.995   2.221 -13.430  0.00  0.00      ACHN  
ATOM    230  CZ  PHE A  15      12.675   1.620 -11.847  0.00  0.00      ACHN  
ATOM    231  HZ  PHE A  15      12.844   2.490 -11.230  0.00  0.00      ACHN  
ATOM    232  CD2 PHE A  15      11.628  -0.630 -12.123  0.00  0.00      ACHN  
ATOM    233  HD2 PHE A  15      10.927  -1.365 -11.756  0.00  0.00      ACHN  
ATOM    234  CE2 PHE A  15      11.856   0.547 -11.343  0.00  0.00      ACHN  
ATOM    235  HE2 PHE A  15      11.364   0.672 -10.389  0.00  0.00      ACHN  
ATOM    236  C   PHE A  15      11.952  -4.046 -12.477  0.00  0.00      ACHN  
ATOM    237  O   PHE A  15      12.159  -3.973 -11.255  0.00  0.00      ACHN  
ATOM    238  N   ASN A  16      10.952  -4.758 -12.956  0.00  0.00      ACHN  
ATOM    239  HN  ASN A  16      10.742  -4.744 -13.930  0.00  0.00      ACHN  
ATOM    240  CA  ASN A  16      10.153  -5.615 -12.034  0.00  0.00      ACHN  
ATOM    241  HA  ASN A  16       9.677  -5.012 -11.275  0.00  0.00      ACHN  
ATOM    242  CB  ASN A  16       9.097  -6.428 -12.767  0.00  0.00      ACHN  
ATOM    243  HB1 ASN A  16       9.447  -6.804 -13.752  0.00  0.00      ACHN  
ATOM    244  HB2 ASN A  16       8.720  -7.281 -12.163  0.00  0.00      ACHN  
ATOM    245  CG  ASN A  16       7.843  -5.658 -13.058  0.00  0.00      ACHN  
ATOM    246  OD1 ASN A  16       6.856  -5.767 -12.347  0.00  0.00      ACHN  
ATOM    247  ND2 ASN A  16       7.852  -4.770 -14.079  0.00  0.00      ACHN  
ATOM    248 HD21 ASN A  16       6.977  -4.327 -14.277  0.00  0.00      ACHN  
ATOM    249 HD22 ASN A  16       8.706  -4.638 -14.583  0.00  0.00      ACHN  
ATOM    250  C   ASN A  16      10.921  -6.703 -11.176  0.00  0.00      ACHN  
ATOM    251  O   ASN A  16      10.541  -6.936 -10.042  0.00  0.00      ACHN  
ATOM    252  N   ARG A  17      11.943  -7.254 -11.760  0.00  0.00      ACHN  
ATOM    253  HN  ARG A  17      12.063  -7.002 -12.717  0.00  0.00      ACHN  
ATOM    254  CA  ARG A  17      12.807  -8.160 -11.060  0.00  0.00      ACHN  
ATOM    255  HA  ARG A  17      12.177  -8.886 -10.568  0.00  0.00      ACHN  
ATOM    256  CB  ARG A  17      13.762  -8.776 -12.117  0.00  0.00      ACHN  
ATOM    257  HB1 ARG A  17      14.101  -7.934 -12.758  0.00  0.00      ACHN  
ATOM    258  HB2 ARG A  17      14.667  -9.099 -11.558  0.00  0.00      ACHN  
ATOM    259  CG  ARG A  17      13.089 -10.004 -12.797  0.00  0.00      ACHN  
ATOM    260  HG1 ARG A  17      12.828 -10.711 -11.981  0.00  0.00      ACHN  
ATOM    261  HG2 ARG A  17      12.161  -9.581 -13.239  0.00  0.00      ACHN  
ATOM    262  CD  ARG A  17      13.909 -10.595 -13.905  0.00  0.00      ACHN  
ATOM    263  HD1 ARG A  17      13.812  -9.858 -14.731  0.00  0.00      ACHN  
ATOM    264  HD2 ARG A  17      14.966 -10.719 -13.583  0.00  0.00      ACHN  
ATOM    265  NE  ARG A  17      13.283 -11.890 -14.412  0.00  0.00      ACHN  
ATOM    266  HE  ARG A  17      12.688 -12.376 -13.771  0.00  0.00      ACHN  
ATOM    267  CZ  ARG A  17      13.712 -12.555 -15.424  0.00  0.00      ACHN  
ATOM    268  NH1 ARG A  17      14.579 -12.038 -16.304  0.00  0.00      ACHN  
ATOM    269 HH11 ARG A  17      14.779 -12.492 -17.172  0.00  0.00      ACHN  
ATOM    270 HH12 ARG A  17      15.012 -11.151 -16.141  0.00  0.00      ACHN  
ATOM    271  NH2 ARG A  17      13.395 -13.824 -15.643  0.00  0.00      ACHN  
ATOM    272 HH21 ARG A  17      13.963 -14.372 -16.257  0.00  0.00      ACHN  
ATOM    273 HH22 ARG A  17      12.534 -14.228 -15.334  0.00  0.00      ACHN  
ATOM    274  C   ARG A  17      13.578  -7.429  -9.997  0.00  0.00      ACHN  
ATOM    275  O   ARG A  17      13.601  -7.810  -8.840  0.00  0.00      ACHN  
ATOM    276  N   ILE A  18      14.147  -6.256 -10.280  0.00  0.00      ACHN  
ATOM    277  HN  ILE A  18      14.212  -5.934 -11.221  0.00  0.00      ACHN  
ATOM    278  CA  ILE A  18      14.714  -5.406  -9.213  0.00  0.00      ACHN  
ATOM    279  HA  ILE A  18      15.431  -5.963  -8.629  0.00  0.00      ACHN  
ATOM    280  CB  ILE A  18      15.554  -4.343  -9.856  0.00  0.00      ACHN  
ATOM    281  HB  ILE A  18      14.997  -3.723 -10.590  0.00  0.00      ACHN  
ATOM    282  CG2 ILE A  18      16.267  -3.420  -8.838  0.00  0.00      ACHN  
ATOM    283 HG21 ILE A  18      16.778  -3.966  -8.016  0.00  0.00      ACHN  
ATOM    284 HG22 ILE A  18      17.011  -2.768  -9.342  0.00  0.00      ACHN  
ATOM    285 HG23 ILE A  18      15.468  -2.779  -8.407  0.00  0.00      ACHN  
ATOM    286  CG1 ILE A  18      16.619  -5.104 -10.703  0.00  0.00      ACHN  
ATOM    287 HG11 ILE A  18      17.525  -5.344 -10.107  0.00  0.00      ACHN  
ATOM    288 HG12 ILE A  18      16.313  -6.001 -11.284  0.00  0.00      ACHN  
ATOM    289  CD1 ILE A  18      17.158  -4.163 -11.757  0.00  0.00      ACHN  
ATOM    290  HD1 ILE A  18      17.969  -4.581 -12.392  0.00  0.00      ACHN  
ATOM    291  HD2 ILE A  18      16.304  -3.837 -12.388  0.00  0.00      ACHN  
ATOM    292  HD3 ILE A  18      17.553  -3.242 -11.279  0.00  0.00      ACHN  
ATOM    293  C   ILE A  18      13.682  -4.801  -8.156  0.00  0.00      ACHN  
ATOM    294  O   ILE A  18      14.017  -4.803  -6.972  0.00  0.00      ACHN  
ATOM    295  N   ALA A  19      12.536  -4.303  -8.578  0.00  0.00      ACHN  
ATOM    296  HN  ALA A  19      12.443  -4.138  -9.557  0.00  0.00      ACHN  
ATOM    297  CA  ALA A  19      11.514  -3.818  -7.665  0.00  0.00      ACHN  
ATOM    298  HA  ALA A  19      11.966  -2.965  -7.181  0.00  0.00      ACHN  
ATOM    299  CB  ALA A  19      10.323  -3.424  -8.599  0.00  0.00      ACHN  
ATOM    300  HB1 ALA A  19       9.470  -3.025  -8.009  0.00  0.00      ACHN  
ATOM    301  HB2 ALA A  19      10.753  -2.798  -9.410  0.00  0.00      ACHN  
ATOM    302  HB3 ALA A  19       9.738  -4.277  -9.004  0.00  0.00      ACHN  
ATOM    303  C   ALA A  19      11.042  -4.856  -6.624  0.00  0.00      ACHN  
ATOM    304  O   ALA A  19      11.007  -4.630  -5.407  0.00  0.00      ACHN  
ATOM    305  N   GLY A  20      10.827  -6.106  -7.126  0.00  0.00      ACHN  
ATOM    306  HN  GLY A  20      10.810  -6.082  -8.122  0.00  0.00      ACHN  
ATOM    307  CA  GLY A  20      10.741  -7.324  -6.450  0.00  0.00      ACHN  
ATOM    308  HA1 GLY A  20      11.055  -8.118  -7.112  0.00  0.00      ACHN  
ATOM    309  HA2 GLY A  20       9.759  -7.601  -6.096  0.00  0.00      ACHN  
ATOM    310  C   GLY A  20      11.718  -7.484  -5.309  0.00  0.00      ACHN  
ATOM    311  O   GLY A  20      11.255  -7.726  -4.199  0.00  0.00      ACHN  
ATOM    312  N   VAL A  21      13.063  -7.409  -5.579  0.00  0.00      ACHN  
ATOM    313  HN  VAL A  21      13.194  -7.412  -6.567  0.00  0.00      ACHN  
ATOM    314  CA  VAL A  21      14.119  -7.502  -4.630  0.00  0.00      ACHN  
ATOM    315  HA  VAL A  21      14.078  -8.445  -4.104  0.00  0.00      ACHN  
ATOM    316  CB  VAL A  21      15.481  -7.595  -5.304  0.00  0.00      ACHN  
ATOM    317  HB  VAL A  21      15.675  -6.753  -6.004  0.00  0.00      ACHN  
ATOM    318  CG1 VAL A  21      16.685  -7.641  -4.266  0.00  0.00      ACHN  
ATOM    319 HG11 VAL A  21      16.418  -8.097  -3.289  0.00  0.00      ACHN  
ATOM    320 HG12 VAL A  21      17.452  -8.278  -4.756  0.00  0.00      ACHN  
ATOM    321 HG13 VAL A  21      17.160  -6.640  -4.176  0.00  0.00      ACHN  
ATOM    322  CG2 VAL A  21      15.440  -8.886  -6.065  0.00  0.00      ACHN  
ATOM    323 HG21 VAL A  21      15.623  -9.786  -5.440  0.00  0.00      ACHN  
ATOM    324 HG22 VAL A  21      14.432  -9.054  -6.501  0.00  0.00      ACHN  
ATOM    325 HG23 VAL A  21      16.036  -8.924  -7.002  0.00  0.00      ACHN  
ATOM    326  C   VAL A  21      14.055  -6.428  -3.619  0.00  0.00      ACHN  
ATOM    327  O   VAL A  21      14.168  -6.777  -2.424  0.00  0.00      ACHN  
ATOM    328  N   PHE A  22      13.757  -5.116  -3.956  0.00  0.00      ACHN  
ATOM    329  HN  PHE A  22      13.666  -4.893  -4.924  0.00  0.00      ACHN  
ATOM    330  CA  PHE A  22      13.753  -4.026  -2.977  0.00  0.00      ACHN  
ATOM    331  HA  PHE A  22      14.584  -4.185  -2.305  0.00  0.00      ACHN  
ATOM    332  CB  PHE A  22      13.676  -2.606  -3.571  0.00  0.00      ACHN  
ATOM    333  HB1 PHE A  22      12.811  -2.507  -4.261  0.00  0.00      ACHN  
ATOM    334  HB2 PHE A  22      13.481  -1.896  -2.740  0.00  0.00      ACHN  
ATOM    335  CG  PHE A  22      14.920  -2.186  -4.311  0.00  0.00      ACHN  
ATOM    336  CD1 PHE A  22      14.753  -1.138  -5.200  0.00  0.00      ACHN  
ATOM    337  HD1 PHE A  22      13.762  -0.737  -5.358  0.00  0.00      ACHN  
ATOM    338  CE1 PHE A  22      15.789  -0.594  -5.926  0.00  0.00      ACHN  
ATOM    339  HE1 PHE A  22      15.590   0.152  -6.681  0.00  0.00      ACHN  
ATOM    340  CZ  PHE A  22      17.108  -1.039  -5.651  0.00  0.00      ACHN  
ATOM    341  HZ  PHE A  22      17.906  -0.536  -6.177  0.00  0.00      ACHN  
ATOM    342  CD2 PHE A  22      16.182  -2.702  -4.062  0.00  0.00      ACHN  
ATOM    343  HD2 PHE A  22      16.331  -3.481  -3.329  0.00  0.00      ACHN  
ATOM    344  CE2 PHE A  22      17.310  -2.145  -4.749  0.00  0.00      ACHN  
ATOM    345  HE2 PHE A  22      18.317  -2.465  -4.526  0.00  0.00      ACHN  
ATOM    346  C   PHE A  22      12.589  -4.247  -1.988  0.00  0.00      ACHN  
ATOM    347  O   PHE A  22      12.792  -4.241  -0.770  0.00  0.00      ACHN  
ATOM    348  N   HSE A  23      11.345  -4.624  -2.467  0.00  0.00      ACHN  
ATOM    349  HN  HSE A  23      11.162  -4.706  -3.444  0.00  0.00      ACHN  
ATOM    350  CA  HSE A  23      10.275  -5.069  -1.590  0.00  0.00      ACHN  
ATOM    351  HA  HSE A  23      10.188  -4.248  -0.893  0.00  0.00      ACHN  
ATOM    352  CB  HSE A  23       8.978  -5.208  -2.334  0.00  0.00      ACHN  
ATOM    353  HB1 HSE A  23       9.043  -5.899  -3.202  0.00  0.00      ACHN  
ATOM    354  HB2 HSE A  23       8.203  -5.611  -1.648  0.00  0.00      ACHN  
ATOM    355  ND1 HSE A  23       8.453  -2.708  -2.319  0.00  0.00      ACHN  
ATOM    356  CG  HSE A  23       8.460  -3.943  -3.014  0.00  0.00      ACHN  
ATOM    357  CE1 HSE A  23       7.952  -1.850  -3.204  0.00  0.00      ACHN  
ATOM    358  HE1 HSE A  23       7.828  -0.767  -3.215  0.00  0.00      ACHN  
ATOM    359  NE2 HSE A  23       7.660  -2.425  -4.395  0.00  0.00      ACHN  
ATOM    360  HE2 HSE A  23       7.315  -1.910  -5.180  0.00  0.00      ACHN  
ATOM    361  CD2 HSE A  23       8.062  -3.745  -4.277  0.00  0.00      ACHN  
ATOM    362  HD2 HSE A  23       7.995  -4.557  -4.991  0.00  0.00      ACHN  
ATOM    363  C   HSE A  23      10.549  -6.359  -0.787  0.00  0.00      ACHN  
ATOM    364  O   HSE A  23      10.306  -6.394   0.407  0.00  0.00      ACHN  
ATOM    365  N   LEU A  24      11.077  -7.503  -1.353  0.00  0.00      ACHN  
ATOM    366  HN  LEU A  24      11.262  -7.553  -2.332  0.00  0.00      ACHN  
ATOM    367  CA  LEU A  24      11.413  -8.675  -0.466  0.00  0.00      ACHN  
ATOM    368  HA  LEU A  24      10.496  -8.904   0.055  0.00  0.00      ACHN  
ATOM    369  CB  LEU A  24      11.625  -9.899  -1.352  0.00  0.00      ACHN  
ATOM    370  HB1 LEU A  24      10.735  -9.969  -2.014  0.00  0.00      ACHN  
ATOM    371  HB2 LEU A  24      12.469  -9.787  -2.066  0.00  0.00      ACHN  
ATOM    372  CG  LEU A  24      11.978 -11.242  -0.588  0.00  0.00      ACHN  
ATOM    373  HG  LEU A  24      12.862 -11.063   0.061  0.00  0.00      ACHN  
ATOM    374  CD1 LEU A  24      10.738 -11.732   0.283  0.00  0.00      ACHN  
ATOM    375 HD11 LEU A  24       9.735 -11.351  -0.003  0.00  0.00      ACHN  
ATOM    376 HD12 LEU A  24      10.677 -12.841   0.299  0.00  0.00      ACHN  
ATOM    377 HD13 LEU A  24      10.910 -11.297   1.291  0.00  0.00      ACHN  
ATOM    378  CD2 LEU A  24      12.421 -12.487  -1.372  0.00  0.00      ACHN  
ATOM    379 HD21 LEU A  24      12.660 -13.197  -0.551  0.00  0.00      ACHN  
ATOM    380 HD22 LEU A  24      11.652 -13.043  -1.950  0.00  0.00      ACHN  
ATOM    381 HD23 LEU A  24      13.274 -12.207  -2.026  0.00  0.00      ACHN  
ATOM    382  C   LEU A  24      12.491  -8.393   0.544  0.00  0.00      ACHN  
ATOM    383  O   LEU A  24      12.402  -8.881   1.698  0.00  0.00      ACHN  
ATOM    384  N   LEU A  25      13.503  -7.562   0.213  0.00  0.00      ACHN  
ATOM    385  HN  LEU A  25      13.502  -7.226  -0.726  0.00  0.00      ACHN  
ATOM    386  CA  LEU A  25      14.624  -7.209   1.121  0.00  0.00      ACHN  
ATOM    387  HA  LEU A  25      14.948  -8.185   1.450  0.00  0.00      ACHN  
ATOM    388  CB  LEU A  25      15.672  -6.437   0.427  0.00  0.00      ACHN  
ATOM    389  HB1 LEU A  25      15.184  -5.698  -0.245  0.00  0.00      ACHN  
ATOM    390  HB2 LEU A  25      16.277  -5.826   1.131  0.00  0.00      ACHN  
ATOM    391  CG  LEU A  25      16.594  -7.218  -0.507  0.00  0.00      ACHN  
ATOM    392  HG  LEU A  25      15.935  -7.802  -1.184  0.00  0.00      ACHN  
ATOM    393  CD1 LEU A  25      17.363  -6.188  -1.368  0.00  0.00      ACHN  
ATOM    394 HD11 LEU A  25      16.621  -5.681  -2.022  0.00  0.00      ACHN  
ATOM    395 HD12 LEU A  25      17.819  -5.412  -0.716  0.00  0.00      ACHN  
ATOM    396 HD13 LEU A  25      18.166  -6.607  -2.011  0.00  0.00      ACHN  
ATOM    397  CD2 LEU A  25      17.588  -8.186   0.199  0.00  0.00      ACHN  
ATOM    398 HD21 LEU A  25      18.365  -8.545  -0.510  0.00  0.00      ACHN  
ATOM    399 HD22 LEU A  25      18.106  -7.660   1.029  0.00  0.00      ACHN  
ATOM    400 HD23 LEU A  25      17.116  -9.136   0.530  0.00  0.00      ACHN  
ATOM    401  C   LEU A  25      14.089  -6.462   2.334  0.00  0.00      ACHN  
ATOM    402  O   LEU A  25      14.357  -6.789   3.492  0.00  0.00      ACHN  
ATOM    403  N   GLN A  26      13.214  -5.449   2.030  0.00  0.00      ACHN  
ATOM    404  HN  GLN A  26      13.011  -5.193   1.088  0.00  0.00      ACHN  
ATOM    405  CA  GLN A  26      12.517  -4.643   2.978  0.00  0.00      ACHN  
ATOM    406  HA  GLN A  26      13.232  -4.101   3.579  0.00  0.00      ACHN  
ATOM    407  CB  GLN A  26      11.717  -3.505   2.317  0.00  0.00      ACHN  
ATOM    408  HB1 GLN A  26      11.240  -3.918   1.402  0.00  0.00      ACHN  
ATOM    409  HB2 GLN A  26      11.070  -3.012   3.074  0.00  0.00      ACHN  
ATOM    410  CG  GLN A  26      12.587  -2.345   1.855  0.00  0.00      ACHN  
ATOM    411  HG1 GLN A  26      13.092  -1.812   2.689  0.00  0.00      ACHN  
ATOM    412  HG2 GLN A  26      13.411  -2.682   1.190  0.00  0.00      ACHN  
ATOM    413  CD  GLN A  26      11.768  -1.310   1.117  0.00  0.00      ACHN  
ATOM    414  OE1 GLN A  26      11.597  -0.124   1.459  0.00  0.00      ACHN  
ATOM    415  NE2 GLN A  26      11.355  -1.725  -0.078  0.00  0.00      ACHN  
ATOM    416 HE21 GLN A  26      10.847  -1.080  -0.649  0.00  0.00      ACHN  
ATOM    417 HE22 GLN A  26      11.467  -2.679  -0.358  0.00  0.00      ACHN  
ATOM    418  C   GLN A  26      11.561  -5.441   3.898  0.00  0.00      ACHN  
ATOM    419  O   GLN A  26      11.583  -5.293   5.138  0.00  0.00      ACHN  
ATOM    420  N   MET A  27      10.799  -6.298   3.234  0.00  0.00      ACHN  
ATOM    421  HN  MET A  27      10.814  -6.384   2.241  0.00  0.00      ACHN  
ATOM    422  CA  MET A  27       9.913  -7.228   3.958  0.00  0.00      ACHN  
ATOM    423  HA  MET A  27       9.080  -6.707   4.409  0.00  0.00      ACHN  
ATOM    424  CB  MET A  27       9.235  -8.164   2.883  0.00  0.00      ACHN  
ATOM    425  HB1 MET A  27       8.742  -7.468   2.171  0.00  0.00      ACHN  
ATOM    426  HB2 MET A  27      10.045  -8.698   2.342  0.00  0.00      ACHN  
ATOM    427  CG  MET A  27       8.138  -9.149   3.372  0.00  0.00      ACHN  
ATOM    428  HG1 MET A  27       8.470  -9.907   4.112  0.00  0.00      ACHN  
ATOM    429  HG2 MET A  27       7.387  -8.557   3.938  0.00  0.00      ACHN  
ATOM    430  SD  MET A  27       7.426  -9.934   1.965  0.00  0.00      ACHN  
ATOM    431  CE  MET A  27       6.158 -10.992   2.799  0.00  0.00      ACHN  
ATOM    432  HE1 MET A  27       5.592 -11.647   2.103  0.00  0.00      ACHN  
ATOM    433  HE2 MET A  27       6.511 -11.736   3.545  0.00  0.00      ACHN  
ATOM    434  HE3 MET A  27       5.354 -10.387   3.270  0.00  0.00      ACHN  
ATOM    435  C   MET A  27      10.470  -8.067   5.087  0.00  0.00      ACHN  
ATOM    436  O   MET A  27       9.921  -8.244   6.182  0.00  0.00      ACHN  
ATOM    437  N   LEU A  28      11.590  -8.629   4.660  0.00  0.00      ACHN  
ATOM    438  HN  LEU A  28      11.942  -8.520   3.734  0.00  0.00      ACHN  
ATOM    439  CA  LEU A  28      12.473  -9.461   5.553  0.00  0.00      ACHN  
ATOM    440  HA  LEU A  28      11.840 -10.259   5.912  0.00  0.00      ACHN  
ATOM    441  CB  LEU A  28      13.616 -10.028   4.732  0.00  0.00      ACHN  
ATOM    442  HB1 LEU A  28      14.067  -9.188   4.164  0.00  0.00      ACHN  
ATOM    443  HB2 LEU A  28      14.457 -10.441   5.330  0.00  0.00      ACHN  
ATOM    444  CG  LEU A  28      13.300 -11.229   3.772  0.00  0.00      ACHN  
ATOM    445  HG  LEU A  28      12.377 -10.981   3.204  0.00  0.00      ACHN  
ATOM    446  CD1 LEU A  28      14.451 -11.549   2.818  0.00  0.00      ACHN  
ATOM    447 HD11 LEU A  28      14.794 -10.579   2.399  0.00  0.00      ACHN  
ATOM    448 HD12 LEU A  28      15.252 -12.167   3.276  0.00  0.00      ACHN  
ATOM    449 HD13 LEU A  28      14.016 -12.006   1.903  0.00  0.00      ACHN  
ATOM    450  CD2 LEU A  28      12.932 -12.530   4.543  0.00  0.00      ACHN  
ATOM    451 HD21 LEU A  28      11.881 -12.604   4.895  0.00  0.00      ACHN  
ATOM    452 HD22 LEU A  28      13.310 -13.355   3.903  0.00  0.00      ACHN  
ATOM    453 HD23 LEU A  28      13.531 -12.605   5.475  0.00  0.00      ACHN  
ATOM    454  C   LEU A  28      13.041  -8.673   6.781  0.00  0.00      ACHN  
ATOM    455  O   LEU A  28      13.036  -9.200   7.881  0.00  0.00      ACHN  
ATOM    456  N   ALA A  29      13.460  -7.378   6.573  0.00  0.00      ACHN  
ATOM    457  HN  ALA A  29      13.507  -7.058   5.629  0.00  0.00      ACHN  
ATOM    458  CA  ALA A  29      13.847  -6.409   7.604  0.00  0.00      ACHN  
ATOM    459  HA  ALA A  29      14.688  -6.776   8.174  0.00  0.00      ACHN  
ATOM    460  CB  ALA A  29      14.219  -5.023   7.047  0.00  0.00      ACHN  
ATOM    461  HB1 ALA A  29      14.678  -4.335   7.788  0.00  0.00      ACHN  
ATOM    462  HB2 ALA A  29      15.011  -5.085   6.270  0.00  0.00      ACHN  
ATOM    463  HB3 ALA A  29      13.338  -4.521   6.592  0.00  0.00      ACHN  
ATOM    464  C   ALA A  29      12.705  -6.062   8.492  0.00  0.00      ACHN  
ATOM    465  O   ALA A  29      12.909  -6.045   9.726  0.00  0.00      ACHN  
ATOM    466  N   VAL A  30      11.435  -5.882   8.077  0.00  0.00      ACHN  
ATOM    467  HN  VAL A  30      11.234  -5.820   7.103  0.00  0.00      ACHN  
ATOM    468  CA  VAL A  30      10.256  -5.520   8.872  0.00  0.00      ACHN  
ATOM    469  HA  VAL A  30      10.542  -4.646   9.439  0.00  0.00      ACHN  
ATOM    470  CB  VAL A  30       9.057  -5.277   7.931  0.00  0.00      ACHN  
ATOM    471  HB  VAL A  30       8.827  -6.061   7.178  0.00  0.00      ACHN  
ATOM    472  CG1 VAL A  30       7.785  -5.158   8.845  0.00  0.00      ACHN  
ATOM    473 HG11 VAL A  30       7.548  -6.137   9.313  0.00  0.00      ACHN  
ATOM    474 HG12 VAL A  30       7.921  -4.407   9.653  0.00  0.00      ACHN  
ATOM    475 HG13 VAL A  30       6.845  -4.844   8.342  0.00  0.00      ACHN  
ATOM    476  CG2 VAL A  30       9.260  -3.973   7.124  0.00  0.00      ACHN  
ATOM    477 HG21 VAL A  30       9.455  -3.069   7.740  0.00  0.00      ACHN  
ATOM    478 HG22 VAL A  30      10.077  -4.003   6.371  0.00  0.00      ACHN  
ATOM    479 HG23 VAL A  30       8.259  -3.772   6.686  0.00  0.00      ACHN  
ATOM    480  C   VAL A  30       9.988  -6.701   9.880  0.00  0.00      ACHN  
ATOM    481  O   VAL A  30       9.747  -6.472  11.071  0.00  0.00      ACHN  
ATOM    482  N   LEU A  31      10.131  -7.930   9.394  0.00  0.00      ACHN  
ATOM    483  HN  LEU A  31      10.322  -8.045   8.422  0.00  0.00      ACHN  
ATOM    484  CA  LEU A  31       9.723  -9.158  10.141  0.00  0.00      ACHN  
ATOM    485  HA  LEU A  31       8.846  -8.881  10.706  0.00  0.00      ACHN  
ATOM    486  CB  LEU A  31       9.609 -10.346   9.173  0.00  0.00      ACHN  
ATOM    487  HB1 LEU A  31      10.564 -10.314   8.607  0.00  0.00      ACHN  
ATOM    488  HB2 LEU A  31       9.638 -11.261   9.803  0.00  0.00      ACHN  
ATOM    489  CG  LEU A  31       8.434 -10.305   8.135  0.00  0.00      ACHN  
ATOM    490  HG  LEU A  31       8.376  -9.368   7.541  0.00  0.00      ACHN  
ATOM    491  CD1 LEU A  31       8.618 -11.436   7.009  0.00  0.00      ACHN  
ATOM    492 HD11 LEU A  31       9.684 -11.283   6.735  0.00  0.00      ACHN  
ATOM    493 HD12 LEU A  31       8.478 -12.349   7.626  0.00  0.00      ACHN  
ATOM    494 HD13 LEU A  31       7.974 -11.360   6.106  0.00  0.00      ACHN  
ATOM    495  CD2 LEU A  31       7.055 -10.451   8.762  0.00  0.00      ACHN  
ATOM    496 HD21 LEU A  31       7.020 -11.426   9.294  0.00  0.00      ACHN  
ATOM    497 HD22 LEU A  31       6.840  -9.679   9.531  0.00  0.00      ACHN  
ATOM    498 HD23 LEU A  31       6.221 -10.423   8.028  0.00  0.00      ACHN  
ATOM    499  C   LEU A  31      10.661  -9.407  11.280  0.00  0.00      ACHN  
ATOM    500  O   LEU A  31      10.318  -9.901  12.347  0.00  0.00      ACHN  
ATOM    501  N   ALA A  32      11.906  -8.973  11.060  0.00  0.00      ACHN  
ATOM    502  HN  ALA A  32      12.223  -8.657  10.169  0.00  0.00      ACHN  
ATOM    503  CA  ALA A  32      12.880  -8.854  12.116  0.00  0.00      ACHN  
ATOM    504  HA  ALA A  32      13.075  -9.806  12.586  0.00  0.00      ACHN  
ATOM    505  CB  ALA A  32      14.208  -8.469  11.542  0.00  0.00      ACHN  
ATOM    506  HB1 ALA A  32      14.223  -7.368  11.394  0.00  0.00      ACHN  
ATOM    507  HB2 ALA A  32      14.931  -8.797  12.320  0.00  0.00      ACHN  
ATOM    508  HB3 ALA A  32      14.464  -9.010  10.606  0.00  0.00      ACHN  
ATOM    509  C   ALA A  32      12.565  -7.876  13.240  0.00  0.00      ACHN  
ATOM    510  O   ALA A  32      12.720  -8.066  14.439  0.00  0.00      ACHN  
ATOM    511  N   LEU A  33      12.047  -6.710  12.751  0.00  0.00      ACHN  
ATOM    512  HN  LEU A  33      12.028  -6.601  11.761  0.00  0.00      ACHN  
ATOM    513  CA  LEU A  33      11.925  -5.525  13.636  0.00  0.00      ACHN  
ATOM    514  HA  LEU A  33      12.555  -5.696  14.496  0.00  0.00      ACHN  
ATOM    515  CB  LEU A  33      12.427  -4.327  12.822  0.00  0.00      ACHN  
ATOM    516  HB1 LEU A  33      12.074  -4.493  11.782  0.00  0.00      ACHN  
ATOM    517  HB2 LEU A  33      11.974  -3.412  13.260  0.00  0.00      ACHN  
ATOM    518  CG  LEU A  33      13.897  -4.144  12.846  0.00  0.00      ACHN  
ATOM    519  HG  LEU A  33      14.324  -5.152  12.660  0.00  0.00      ACHN  
ATOM    520  CD1 LEU A  33      14.256  -3.149  11.703  0.00  0.00      ACHN  
ATOM    521 HD11 LEU A  33      13.714  -2.179  11.695  0.00  0.00      ACHN  
ATOM    522 HD12 LEU A  33      15.353  -3.036  11.832  0.00  0.00      ACHN  
ATOM    523 HD13 LEU A  33      14.165  -3.678  10.731  0.00  0.00      ACHN  
ATOM    524  CD2 LEU A  33      14.327  -3.539  14.161  0.00  0.00      ACHN  
ATOM    525 HD21 LEU A  33      15.434  -3.458  14.178  0.00  0.00      ACHN  
ATOM    526 HD22 LEU A  33      13.873  -2.532  14.287  0.00  0.00      ACHN  
ATOM    527 HD23 LEU A  33      14.134  -4.168  15.056  0.00  0.00      ACHN  
ATOM    528  C   LEU A  33      10.491  -5.301  14.289  0.00  0.00      ACHN  
ATOM    529  O   LEU A  33      10.193  -4.387  15.019  0.00  0.00      ACHN  
ATOM    530  N   ALA A  34       9.592  -6.259  13.959  0.00  0.00      ACHN  
ATOM    531  HN  ALA A  34       9.980  -7.022  13.448  0.00  0.00      ACHN  
ATOM    532  CA  ALA A  34       8.174  -6.403  14.362  0.00  0.00      ACHN  
ATOM    533  HA  ALA A  34       7.656  -5.608  13.847  0.00  0.00      ACHN  
ATOM    534  CB  ALA A  34       7.631  -7.814  14.082  0.00  0.00      ACHN  
ATOM    535  HB1 ALA A  34       8.081  -8.579  14.751  0.00  0.00      ACHN  
ATOM    536  HB2 ALA A  34       6.526  -7.916  14.050  0.00  0.00      ACHN  
ATOM    537  HB3 ALA A  34       8.026  -8.007  13.061  0.00  0.00      ACHN  
ATOM    538  C   ALA A  34       8.018  -6.135  15.903  0.00  0.00      ACHN  
ATOM    539  O   ALA A  34       8.905  -6.539  16.669  0.00  0.00      ACHN  
ATOM    540  N   ASN A  35       6.854  -5.559  16.374  0.00  0.00      ACHN  
ATOM    541  HN  ASN A  35       6.149  -5.415  15.684  0.00  0.00      ACHN  
ATOM    542  CA  ASN A  35       6.632  -5.102  17.652  0.00  0.00      ACHN  
ATOM    543  HA  ASN A  35       7.492  -5.358  18.253  0.00  0.00      ACHN  
ATOM    544  CB  ASN A  35       6.609  -3.567  17.822  0.00  0.00      ACHN  
ATOM    545  HB1 ASN A  35       6.793  -3.241  18.868  0.00  0.00      ACHN  
ATOM    546  HB2 ASN A  35       7.470  -3.131  17.271  0.00  0.00      ACHN  
ATOM    547  CG  ASN A  35       5.358  -2.918  17.141  0.00  0.00      ACHN  
ATOM    548  OD1 ASN A  35       5.109  -3.164  15.980  0.00  0.00      ACHN  
ATOM    549  ND2 ASN A  35       4.515  -2.306  17.974  0.00  0.00      ACHN  
ATOM    550 HD21 ASN A  35       3.652  -2.013  17.562  0.00  0.00      ACHN  
ATOM    551 HD22 ASN A  35       4.591  -2.446  18.961  0.00  0.00      ACHN  
ATOM    552  C   ASN A  35       5.511  -5.829  18.279  0.00  0.00      ACHN  
ATOM    553  O   ASN A  35       4.625  -6.360  17.571  0.00  0.00      ACHN  
ATOM    554  N   ASP A  36       5.359  -5.844  19.677  0.00  0.00      ACHN  
ATOM    555  HN  ASP A  36       6.036  -5.414  20.269  0.00  0.00      ACHN  
ATOM    556  CA  ASP A  36       4.321  -6.584  20.342  0.00  0.00      ACHN  
ATOM    557  HA  ASP A  36       4.176  -7.568  19.923  0.00  0.00      ACHN  
ATOM    558  CB  ASP A  36       4.664  -6.833  21.845  0.00  0.00      ACHN  
ATOM    559  HB1 ASP A  36       4.822  -5.868  22.372  0.00  0.00      ACHN  
ATOM    560  HB2 ASP A  36       3.846  -7.468  22.247  0.00  0.00      ACHN  
ATOM    561  CG  ASP A  36       5.882  -7.696  21.978  0.00  0.00      ACHN  
ATOM    562  OD1 ASP A  36       5.873  -8.866  21.640  0.00  0.00      ACHN  
ATOM    563  OD2 ASP A  36       6.873  -7.152  22.559  0.00  0.00      ACHN  
ATOM    564  C   ASP A  36       2.953  -5.904  20.179  0.00  0.00      ACHN  
ATOM    565  O   ASP A  36       1.933  -6.501  19.945  0.00  0.00      ACHN  
ATOM    566  N   PHE A  37       2.927  -4.599  20.353  0.00  0.00      ACHN  
ATOM    567  HN  PHE A  37       3.714  -4.057  20.637  0.00  0.00      ACHN  
ATOM    568  CA  PHE A  37       1.701  -3.806  20.193  0.00  0.00      ACHN  
ATOM    569  HA  PHE A  37       1.068  -4.166  20.991  0.00  0.00      ACHN  
ATOM    570  CB  PHE A  37       1.892  -2.358  20.659  0.00  0.00      ACHN  
ATOM    571  HB1 PHE A  37       2.148  -2.308  21.739  0.00  0.00      ACHN  
ATOM    572  HB2 PHE A  37       2.780  -1.894  20.179  0.00  0.00      ACHN  
ATOM    573  CG  PHE A  37       0.692  -1.483  20.323  0.00  0.00      ACHN  
ATOM    574  CD1 PHE A  37      -0.671  -1.739  20.539  0.00  0.00      ACHN  
ATOM    575  HD1 PHE A  37      -0.924  -2.685  20.996  0.00  0.00      ACHN  
ATOM    576  CE1 PHE A  37      -1.780  -0.858  20.193  0.00  0.00      ACHN  
ATOM    577  HE1 PHE A  37      -2.824  -1.123  20.282  0.00  0.00      ACHN  
ATOM    578  CZ  PHE A  37      -1.396   0.360  19.601  0.00  0.00      ACHN  
ATOM    579  HZ  PHE A  37      -2.201   1.035  19.351  0.00  0.00      ACHN  
ATOM    580  CD2 PHE A  37       0.961  -0.221  19.728  0.00  0.00      ACHN  
ATOM    581  HD2 PHE A  37       1.981   0.129  19.665  0.00  0.00      ACHN  
ATOM    582  CE2 PHE A  37      -0.018   0.677  19.334  0.00  0.00      ACHN  
ATOM    583  HE2 PHE A  37       0.243   1.665  18.987  0.00  0.00      ACHN  
ATOM    584  C   PHE A  37       0.993  -3.971  18.773  0.00  0.00      ACHN  
ATOM    585  O   PHE A  37       1.681  -3.817  17.775  0.00  0.00      ACHN  
ATOM    586  N   ALA A  38      -0.257  -4.507  18.711  0.00  0.00      ACHN  
ATOM    587  HN  ALA A  38      -0.668  -4.944  19.507  0.00  0.00      ACHN  
ATOM    588  CA  ALA A  38      -1.083  -4.689  17.510  0.00  0.00      ACHN  
ATOM    589  HA  ALA A  38      -0.501  -4.317  16.680  0.00  0.00      ACHN  
ATOM    590  CB  ALA A  38      -1.418  -6.137  17.358  0.00  0.00      ACHN  
ATOM    591  HB1 ALA A  38      -1.988  -6.393  16.440  0.00  0.00      ACHN  
ATOM    592  HB2 ALA A  38      -0.506  -6.738  17.154  0.00  0.00      ACHN  
ATOM    593  HB3 ALA A  38      -1.858  -6.548  18.292  0.00  0.00      ACHN  
ATOM    594  C   ALA A  38      -2.313  -3.803  17.622  0.00  0.00      ACHN  
ATOM    595  O   ALA A  38      -3.046  -3.561  18.601  0.00  0.00      ACHN  
ATOM    596  N   LEU A  39      -2.682  -3.214  16.443  0.00  0.00      ACHN  
ATOM    597  HN  LEU A  39      -2.305  -3.452  15.551  0.00  0.00      ACHN  
ATOM    598  CA  LEU A  39      -3.711  -2.193  16.342  0.00  0.00      ACHN  
ATOM    599  HA  LEU A  39      -3.458  -1.456  17.090  0.00  0.00      ACHN  
ATOM    600  CB  LEU A  39      -3.548  -1.393  15.050  0.00  0.00      ACHN  
ATOM    601  HB1 LEU A  39      -3.635  -2.043  14.153  0.00  0.00      ACHN  
ATOM    602  HB2 LEU A  39      -4.372  -0.653  14.968  0.00  0.00      ACHN  
ATOM    603  CG  LEU A  39      -2.205  -0.638  15.018  0.00  0.00      ACHN  
ATOM    604  HG  LEU A  39      -1.379  -1.298  15.359  0.00  0.00      ACHN  
ATOM    605  CD1 LEU A  39      -1.894  -0.215  13.572  0.00  0.00      ACHN  
ATOM    606 HD11 LEU A  39      -2.586   0.537  13.137  0.00  0.00      ACHN  
ATOM    607 HD12 LEU A  39      -0.902   0.267  13.439  0.00  0.00      ACHN  
ATOM    608 HD13 LEU A  39      -1.950  -1.046  12.837  0.00  0.00      ACHN  
ATOM    609  CD2 LEU A  39      -2.214   0.656  15.832  0.00  0.00      ACHN  
ATOM    610 HD21 LEU A  39      -2.301   0.296  16.880  0.00  0.00      ACHN  
ATOM    611 HD22 LEU A  39      -1.308   1.297  15.783  0.00  0.00      ACHN  
ATOM    612 HD23 LEU A  39      -3.167   1.160  15.563  0.00  0.00      ACHN  
ATOM    613  C   LEU A  39      -5.166  -2.743  16.273  0.00  0.00      ACHN  
ATOM    614  O   LEU A  39      -5.441  -3.677  15.472  0.00  0.00      ACHN  
ATOM    615  N   PRO A  40      -5.998  -2.269  17.186  0.00  0.00      ACHN  
ATOM    616  CD  PRO A  40      -5.787  -1.086  18.010  0.00  0.00      ACHN  
ATOM    617  HD1 PRO A  40      -4.748  -0.792  18.274  0.00  0.00      ACHN  
ATOM    618  HD2 PRO A  40      -6.173  -0.259  17.377  0.00  0.00      ACHN  
ATOM    619  CA  PRO A  40      -7.199  -2.960  17.586  0.00  0.00      ACHN  
ATOM    620  HA  PRO A  40      -7.120  -4.033  17.496  0.00  0.00      ACHN  
ATOM    621  CB  PRO A  40      -7.392  -2.576  19.078  0.00  0.00      ACHN  
ATOM    622  HB1 PRO A  40      -6.818  -3.301  19.694  0.00  0.00      ACHN  
ATOM    623  HB2 PRO A  40      -8.453  -2.717  19.377  0.00  0.00      ACHN  
ATOM    624  CG  PRO A  40      -6.820  -1.167  19.164  0.00  0.00      ACHN  
ATOM    625  HG1 PRO A  40      -6.292  -1.095  20.139  0.00  0.00      ACHN  
ATOM    626  HG2 PRO A  40      -7.534  -0.319  19.102  0.00  0.00      ACHN  
ATOM    627  C   PRO A  40      -8.457  -2.495  16.883  0.00  0.00      ACHN  
ATOM    628  O   PRO A  40      -8.722  -1.328  16.843  0.00  0.00      ACHN  
ATOM    629  N   MET A  41      -9.213  -3.453  16.375  0.00  0.00      ACHN  
ATOM    630  HN  MET A  41      -8.961  -4.373  16.666  0.00  0.00      ACHN  
ATOM    631  CA  MET A  41     -10.516  -3.260  15.788  0.00  0.00      ACHN  
ATOM    632  HA  MET A  41     -10.453  -2.241  15.433  0.00  0.00      ACHN  
ATOM    633  CB  MET A  41     -10.750  -4.071  14.564  0.00  0.00      ACHN  
ATOM    634  HB1 MET A  41     -11.073  -5.125  14.694  0.00  0.00      ACHN  
ATOM    635  HB2 MET A  41     -11.641  -3.717  14.003  0.00  0.00      ACHN  
ATOM    636  CG  MET A  41      -9.587  -3.944  13.566  0.00  0.00      ACHN  
ATOM    637  HG1 MET A  41      -9.431  -2.854  13.415  0.00  0.00      ACHN  
ATOM    638  HG2 MET A  41      -8.698  -4.459  13.990  0.00  0.00      ACHN  
ATOM    639  SD  MET A  41     -10.098  -4.694  12.035  0.00  0.00      ACHN  
ATOM    640  CE  MET A  41      -8.686  -4.515  10.897  0.00  0.00      ACHN  
ATOM    641  HE1 MET A  41      -7.677  -4.611  11.350  0.00  0.00      ACHN  
ATOM    642  HE2 MET A  41      -8.813  -5.210  10.040  0.00  0.00      ACHN  
ATOM    643  HE3 MET A  41      -8.593  -3.448  10.601  0.00  0.00      ACHN  
ATOM    644  C   MET A  41     -11.690  -3.392  16.740  0.00  0.00      ACHN  
ATOM    645  O   MET A  41     -11.732  -4.371  17.471  0.00  0.00      ACHN  
ATOM    646  N   THR A  42     -12.602  -2.494  16.860  0.00  0.00      ACHN  
ATOM    647  HN  THR A  42     -12.651  -1.763  16.185  0.00  0.00      ACHN  
ATOM    648  CA  THR A  42     -13.551  -2.472  17.950  0.00  0.00      ACHN  
ATOM    649  HA  THR A  42     -13.479  -3.413  18.476  0.00  0.00      ACHN  
ATOM    650  CB  THR A  42     -13.267  -1.427  19.026  0.00  0.00      ACHN  
ATOM    651  HB  THR A  42     -13.870  -1.650  19.932  0.00  0.00      ACHN  
ATOM    652  OG1 THR A  42     -13.409  -0.091  18.594  0.00  0.00      ACHN  
ATOM    653  HG1 THR A  42     -14.354   0.071  18.640  0.00  0.00      ACHN  
ATOM    654  CG2 THR A  42     -11.733  -1.497  19.435  0.00  0.00      ACHN  
ATOM    655 HG21 THR A  42     -11.561  -0.807  20.289  0.00  0.00      ACHN  
ATOM    656 HG22 THR A  42     -11.529  -2.577  19.592  0.00  0.00      ACHN  
ATOM    657 HG23 THR A  42     -10.984  -1.210  18.667  0.00  0.00      ACHN  
ATOM    658  C   THR A  42     -15.001  -2.476  17.484  0.00  0.00      ACHN  
ATOM    659  O   THR A  42     -15.336  -1.824  16.501  0.00  0.00      ACHN  
ATOM    660  N   GLY A  43     -15.855  -3.189  18.228  0.00  0.00      ACHN  
ATOM    661  HN  GLY A  43     -15.548  -3.713  19.019  0.00  0.00      ACHN  
ATOM    662  CA  GLY A  43     -17.275  -3.111  18.122  0.00  0.00      ACHN  
ATOM    663  HA1 GLY A  43     -17.663  -4.112  18.008  0.00  0.00      ACHN  
ATOM    664  HA2 GLY A  43     -17.612  -2.480  17.313  0.00  0.00      ACHN  
ATOM    665  C   GLY A  43     -17.890  -2.394  19.319  0.00  0.00      ACHN  
ATOM    666  O   GLY A  43     -17.221  -2.359  20.340  0.00  0.00      ACHN  
ATOM    667  N   THR A  44     -19.208  -1.905  19.270  0.00  0.00      ACHN  
ATOM    668  HN  THR A  44     -19.907  -2.051  18.574  0.00  0.00      ACHN  
ATOM    669  CA  THR A  44     -19.733  -1.186  20.454  0.00  0.00      ACHN  
ATOM    670  HA  THR A  44     -19.179  -1.559  21.303  0.00  0.00      ACHN  
ATOM    671  CB  THR A  44     -19.750   0.302  20.437  0.00  0.00      ACHN  
ATOM    672  HB  THR A  44     -20.760   0.702  20.202  0.00  0.00      ACHN  
ATOM    673  OG1 THR A  44     -18.812   0.928  19.544  0.00  0.00      ACHN  
ATOM    674  HG1 THR A  44     -19.133   0.646  18.684  0.00  0.00      ACHN  
ATOM    675  CG2 THR A  44     -19.349   0.759  21.793  0.00  0.00      ACHN  
ATOM    676 HG21 THR A  44     -19.997   0.312  22.576  0.00  0.00      ACHN  
ATOM    677 HG22 THR A  44     -18.275   0.613  22.035  0.00  0.00      ACHN  
ATOM    678 HG23 THR A  44     -19.451   1.864  21.848  0.00  0.00      ACHN  
ATOM    679  C   THR A  44     -21.187  -1.554  20.778  0.00  0.00      ACHN  
ATOM    680  O   THR A  44     -22.093  -1.642  19.920  0.00  0.00      ACHN  
ATOM    681  N   TYR A  45     -21.527  -1.864  22.045  0.00  0.00      ACHN  
ATOM    682  HN  TYR A  45     -20.924  -1.634  22.805  0.00  0.00      ACHN  
ATOM    683  CA  TYR A  45     -22.695  -2.662  22.364  0.00  0.00      ACHN  
ATOM    684  HA  TYR A  45     -23.309  -2.865  21.499  0.00  0.00      ACHN  
ATOM    685  CB  TYR A  45     -22.438  -3.980  23.027  0.00  0.00      ACHN  
ATOM    686  HB1 TYR A  45     -21.737  -3.976  23.889  0.00  0.00      ACHN  
ATOM    687  HB2 TYR A  45     -23.410  -4.343  23.426  0.00  0.00      ACHN  
ATOM    688  CG  TYR A  45     -21.986  -4.988  22.088  0.00  0.00      ACHN  
ATOM    689  CD1 TYR A  45     -23.024  -5.795  21.507  0.00  0.00      ACHN  
ATOM    690  HD1 TYR A  45     -24.067  -5.723  21.774  0.00  0.00      ACHN  
ATOM    691  CE1 TYR A  45     -22.631  -6.870  20.661  0.00  0.00      ACHN  
ATOM    692  HE1 TYR A  45     -23.366  -7.538  20.235  0.00  0.00      ACHN  
ATOM    693  CZ  TYR A  45     -21.321  -7.049  20.282  0.00  0.00      ACHN  
ATOM    694  OH  TYR A  45     -21.022  -8.060  19.435  0.00  0.00      ACHN  
ATOM    695  HH  TYR A  45     -20.343  -7.732  18.842  0.00  0.00      ACHN  
ATOM    696  CD2 TYR A  45     -20.640  -5.261  21.784  0.00  0.00      ACHN  
ATOM    697  HD2 TYR A  45     -19.818  -4.686  22.184  0.00  0.00      ACHN  
ATOM    698  CE2 TYR A  45     -20.280  -6.314  20.903  0.00  0.00      ACHN  
ATOM    699  HE2 TYR A  45     -19.251  -6.541  20.665  0.00  0.00      ACHN  
ATOM    700  C   TYR A  45     -23.518  -1.837  23.329  0.00  0.00      ACHN  
ATOM    701  O   TYR A  45     -23.020  -1.005  24.086  0.00  0.00      ACHN  
ATOM    702  N   LEU A  46     -24.833  -2.025  23.319  0.00  0.00      ACHN  
ATOM    703  HN  LEU A  46     -25.260  -2.804  22.867  0.00  0.00      ACHN  
ATOM    704  CA  LEU A  46     -25.775  -1.279  24.103  0.00  0.00      ACHN  
ATOM    705  HA  LEU A  46     -25.350  -0.319  24.357  0.00  0.00      ACHN  
ATOM    706  CB  LEU A  46     -27.149  -1.246  23.533  0.00  0.00      ACHN  
ATOM    707  HB1 LEU A  46     -27.725  -2.182  23.368  0.00  0.00      ACHN  
ATOM    708  HB2 LEU A  46     -27.840  -0.726  24.231  0.00  0.00      ACHN  
ATOM    709  CG  LEU A  46     -27.169  -0.418  22.219  0.00  0.00      ACHN  
ATOM    710  HG  LEU A  46     -26.181  -0.509  21.720  0.00  0.00      ACHN  
ATOM    711  CD1 LEU A  46     -28.084  -1.176  21.158  0.00  0.00      ACHN  
ATOM    712 HD11 LEU A  46     -27.735  -2.142  20.733  0.00  0.00      ACHN  
ATOM    713 HD12 LEU A  46     -29.092  -1.319  21.603  0.00  0.00      ACHN  
ATOM    714 HD13 LEU A  46     -28.210  -0.455  20.322  0.00  0.00      ACHN  
ATOM    715  CD2 LEU A  46     -27.604   1.010  22.425  0.00  0.00      ACHN  
ATOM    716 HD21 LEU A  46     -26.907   1.688  22.962  0.00  0.00      ACHN  
ATOM    717 HD22 LEU A  46     -27.515   1.411  21.393  0.00  0.00      ACHN  
ATOM    718 HD23 LEU A  46     -28.635   1.158  22.810  0.00  0.00      ACHN  
ATOM    719  C   LEU A  46     -25.790  -1.870  25.530  0.00  0.00      ACHN  
ATOM    720  O   LEU A  46     -25.928  -3.092  25.765  0.00  0.00      ACHN  
ATOM    721  N   ASN A  47     -25.779  -0.958  26.536  0.00  0.00      ACHN  
ATOM    722  HN  ASN A  47     -25.778   0.037  26.474  0.00  0.00      ACHN  
ATOM    723  CA  ASN A  47     -25.866  -1.316  27.973  0.00  0.00      ACHN  
ATOM    724  HA  ASN A  47     -25.060  -2.011  28.154  0.00  0.00      ACHN  
ATOM    725  CB  ASN A  47     -25.891  -0.048  28.876  0.00  0.00      ACHN  
ATOM    726  HB1 ASN A  47     -26.417   0.755  28.318  0.00  0.00      ACHN  
ATOM    727  HB2 ASN A  47     -26.323  -0.366  29.849  0.00  0.00      ACHN  
ATOM    728  CG  ASN A  47     -24.502   0.584  29.163  0.00  0.00      ACHN  
ATOM    729  OD1 ASN A  47     -24.295   1.760  28.939  0.00  0.00      ACHN  
ATOM    730  ND2 ASN A  47     -23.664  -0.138  29.939  0.00  0.00      ACHN  
ATOM    731 HD21 ASN A  47     -22.706   0.078  29.749  0.00  0.00      ACHN  
ATOM    732 HD22 ASN A  47     -23.848  -1.090  30.183  0.00  0.00      ACHN  
ATOM    733  C   ASN A  47     -27.205  -2.121  28.217  0.00  0.00      ACHN  
ATOM    734  O   ASN A  47     -27.318  -3.189  28.802  0.00  0.00      ACHN  
ATOM    735  N   GLY A  48     -28.293  -1.590  27.558  0.00  0.00      ACHN  
ATOM    736  HN  GLY A  48     -28.299  -0.653  27.218  0.00  0.00      ACHN  
ATOM    737  CA  GLY A  48     -29.642  -2.165  27.682  0.00  0.00      ACHN  
ATOM    738  HA1 GLY A  48     -30.320  -1.486  28.176  0.00  0.00      ACHN  
ATOM    739  HA2 GLY A  48     -29.476  -3.170  28.043  0.00  0.00      ACHN  
ATOM    740  C   GLY A  48     -30.278  -2.387  26.314  0.00  0.00      ACHN  
ATOM    741  O   GLY A  48     -29.603  -2.192  25.309  0.00  0.00      ACHN  
ATOM    742  N   PRO A  49     -31.556  -2.719  26.174  0.00  0.00      ACHN  
ATOM    743  CD  PRO A  49     -32.344  -3.358  27.217  0.00  0.00      ACHN  
ATOM    744  HD1 PRO A  49     -31.735  -4.163  27.680  0.00  0.00      ACHN  
ATOM    745  HD2 PRO A  49     -32.585  -2.581  27.975  0.00  0.00      ACHN  
ATOM    746  CA  PRO A  49     -32.252  -2.573  24.858  0.00  0.00      ACHN  
ATOM    747  HA  PRO A  49     -31.985  -3.366  24.176  0.00  0.00      ACHN  
ATOM    748  CB  PRO A  49     -33.709  -2.954  25.259  0.00  0.00      ACHN  
ATOM    749  HB1 PRO A  49     -34.094  -3.584  24.428  0.00  0.00      ACHN  
ATOM    750  HB2 PRO A  49     -34.380  -2.083  25.419  0.00  0.00      ACHN  
ATOM    751  CG  PRO A  49     -33.549  -3.927  26.498  0.00  0.00      ACHN  
ATOM    752  HG1 PRO A  49     -33.251  -4.928  26.117  0.00  0.00      ACHN  
ATOM    753  HG2 PRO A  49     -34.509  -4.141  27.016  0.00  0.00      ACHN  
ATOM    754  C   PRO A  49     -32.023  -1.285  24.101  0.00  0.00      ACHN  
ATOM    755  O   PRO A  49     -31.767  -0.260  24.753  0.00  0.00      ACHN  
ATOM    756  N   PRO A  50     -31.987  -1.176  22.768  0.00  0.00      ACHN  
ATOM    757  CD  PRO A  50     -32.505  -2.234  21.917  0.00  0.00      ACHN  
ATOM    758  HD1 PRO A  50     -32.230  -3.273  22.199  0.00  0.00      ACHN  
ATOM    759  HD2 PRO A  50     -33.610  -2.142  21.842  0.00  0.00      ACHN  
ATOM    760  CA  PRO A  50     -31.621  -0.029  21.969  0.00  0.00      ACHN  
ATOM    761  HA  PRO A  50     -30.569   0.075  22.190  0.00  0.00      ACHN  
ATOM    762  CB  PRO A  50     -31.828  -0.416  20.544  0.00  0.00      ACHN  
ATOM    763  HB1 PRO A  50     -30.909  -0.229  19.947  0.00  0.00      ACHN  
ATOM    764  HB2 PRO A  50     -32.739   0.038  20.100  0.00  0.00      ACHN  
ATOM    765  CG  PRO A  50     -31.936  -1.946  20.503  0.00  0.00      ACHN  
ATOM    766  HG1 PRO A  50     -30.895  -2.334  20.511  0.00  0.00      ACHN  
ATOM    767  HG2 PRO A  50     -32.458  -2.223  19.562  0.00  0.00      ACHN  
ATOM    768  C   PRO A  50     -32.189   1.300  22.351  0.00  0.00      ACHN  
ATOM    769  O   PRO A  50     -33.377   1.376  22.689  0.00  0.00      ACHN  
ATOM    770  N   GLY A  51     -31.380   2.350  22.210  0.00  0.00      ACHN  
ATOM    771  HN  GLY A  51     -30.538   2.274  21.681  0.00  0.00      ACHN  
ATOM    772  CA  GLY A  51     -31.779   3.700  22.585  0.00  0.00      ACHN  
ATOM    773  HA1 GLY A  51     -32.857   3.681  22.518  0.00  0.00      ACHN  
ATOM    774  HA2 GLY A  51     -31.231   4.267  21.847  0.00  0.00      ACHN  
ATOM    775  C   GLY A  51     -31.465   3.966  24.034  0.00  0.00      ACHN  
ATOM    776  O   GLY A  51     -31.772   5.002  24.587  0.00  0.00      ACHN  
ATOM    777  N   THR A  52     -30.789   3.015  24.691  0.00  0.00      ACHN  
ATOM    778  HN  THR A  52     -30.632   2.163  24.196  0.00  0.00      ACHN  
ATOM    779  CA  THR A  52     -29.994   3.162  25.931  0.00  0.00      ACHN  
ATOM    780  HA  THR A  52     -30.484   3.967  26.458  0.00  0.00      ACHN  
ATOM    781  CB  THR A  52     -29.850   1.914  26.851  0.00  0.00      ACHN  
ATOM    782  HB  THR A  52     -29.091   2.214  27.604  0.00  0.00      ACHN  
ATOM    783  OG1 THR A  52     -29.421   0.705  26.079  0.00  0.00      ACHN  
ATOM    784  HG1 THR A  52     -30.133   0.481  25.475  0.00  0.00      ACHN  
ATOM    785  CG2 THR A  52     -31.184   1.543  27.507  0.00  0.00      ACHN  
ATOM    786 HG21 THR A  52     -31.512   0.518  27.230  0.00  0.00      ACHN  
ATOM    787 HG22 THR A  52     -30.980   1.376  28.586  0.00  0.00      ACHN  
ATOM    788 HG23 THR A  52     -31.930   2.364  27.575  0.00  0.00      ACHN  
ATOM    789  C   THR A  52     -28.645   3.675  25.553  0.00  0.00      ACHN  
ATOM    790  O   THR A  52     -28.349   3.852  24.370  0.00  0.00      ACHN  
ATOM    791  N   THR A  53     -27.740   4.078  26.526  0.00  0.00      ACHN  
ATOM    792  HN  THR A  53     -27.786   4.026  27.520  0.00  0.00      ACHN  
ATOM    793  CA  THR A  53     -26.336   4.431  26.194  0.00  0.00      ACHN  
ATOM    794  HA  THR A  53     -26.368   5.207  25.444  0.00  0.00      ACHN  
ATOM    795  CB  THR A  53     -25.526   4.993  27.392  0.00  0.00      ACHN  
ATOM    796  HB  THR A  53     -24.425   4.988  27.243  0.00  0.00      ACHN  
ATOM    797  OG1 THR A  53     -25.707   4.210  28.605  0.00  0.00      ACHN  
ATOM    798  HG1 THR A  53     -25.075   3.489  28.564  0.00  0.00      ACHN  
ATOM    799  CG2 THR A  53     -25.989   6.424  27.634  0.00  0.00      ACHN  
ATOM    800 HG21 THR A  53     -25.832   6.767  28.679  0.00  0.00      ACHN  
ATOM    801 HG22 THR A  53     -25.352   7.148  27.082  0.00  0.00      ACHN  
ATOM    802 HG23 THR A  53     -27.069   6.476  27.379  0.00  0.00      ACHN  
ATOM    803  C   THR A  53     -25.599   3.245  25.671  0.00  0.00      ACHN  
ATOM    804  O   THR A  53     -25.993   2.131  25.974  0.00  0.00      ACHN  
ATOM    805  N   PHE A  54     -24.598   3.528  24.849  0.00  0.00      ACHN  
ATOM    806  HN  PHE A  54     -24.360   4.408  24.445  0.00  0.00      ACHN  
ATOM    807  CA  PHE A  54     -23.589   2.511  24.526  0.00  0.00      ACHN  
ATOM    808  HA  PHE A  54     -24.072   1.549  24.436  0.00  0.00      ACHN  
ATOM    809  CB  PHE A  54     -22.757   2.874  23.251  0.00  0.00      ACHN  
ATOM    810  HB1 PHE A  54     -22.329   3.896  23.323  0.00  0.00      ACHN  
ATOM    811  HB2 PHE A  54     -21.838   2.259  23.149  0.00  0.00      ACHN  
ATOM    812  CG  PHE A  54     -23.517   2.717  21.971  0.00  0.00      ACHN  
ATOM    813  CD1 PHE A  54     -23.486   1.446  21.323  0.00  0.00      ACHN  
ATOM    814  HD1 PHE A  54     -22.747   0.796  21.767  0.00  0.00      ACHN  
ATOM    815  CE1 PHE A  54     -24.280   1.208  20.232  0.00  0.00      ACHN  
ATOM    816  HE1 PHE A  54     -24.304   0.238  19.756  0.00  0.00      ACHN  
ATOM    817  CZ  PHE A  54     -25.153   2.225  19.749  0.00  0.00      ACHN  
ATOM    818  HZ  PHE A  54     -25.814   2.095  18.905  0.00  0.00      ACHN  
ATOM    819  CD2 PHE A  54     -24.405   3.694  21.522  0.00  0.00      ACHN  
ATOM    820  HD2 PHE A  54     -24.549   4.629  22.043  0.00  0.00      ACHN  
ATOM    821  CE2 PHE A  54     -25.116   3.441  20.361  0.00  0.00      ACHN  
ATOM    822  HE2 PHE A  54     -25.884   4.155  20.101  0.00  0.00      ACHN  
ATOM    823  C   PHE A  54     -22.661   2.423  25.770  0.00  0.00      ACHN  
ATOM    824  O   PHE A  54     -22.368   3.326  26.561  0.00  0.00      ACHN  
ATOM    825  N   SER A  55     -22.138   1.182  25.890  0.00  0.00      ACHN  
ATOM    826  HN  SER A  55     -22.432   0.472  25.254  0.00  0.00      ACHN  
ATOM    827  CA  SER A  55     -21.047   0.841  26.701  0.00  0.00      ACHN  
ATOM    828  HA  SER A  55     -20.981   1.357  27.647  0.00  0.00      ACHN  
ATOM    829  CB  SER A  55     -21.103  -0.678  27.076  0.00  0.00      ACHN  
ATOM    830  HB1 SER A  55     -22.107  -0.958  27.460  0.00  0.00      ACHN  
ATOM    831  HB2 SER A  55     -20.848  -1.343  26.224  0.00  0.00      ACHN  
ATOM    832  OG  SER A  55     -20.147  -0.875  28.124  0.00  0.00      ACHN  
ATOM    833  HG1 SER A  55     -19.579  -1.627  27.939  0.00  0.00      ACHN  
ATOM    834  C   SER A  55     -19.770   1.178  25.862  0.00  0.00      ACHN  
ATOM    835  O   SER A  55     -19.791   1.618  24.699  0.00  0.00      ACHN  
ATOM    836  N   ALA A  56     -18.614   1.006  26.494  0.00  0.00      ACHN  
ATOM    837  HN  ALA A  56     -18.598   0.581  27.396  0.00  0.00      ACHN  
ATOM    838  CA  ALA A  56     -17.337   1.223  25.990  0.00  0.00      ACHN  
ATOM    839  HA  ALA A  56     -17.274   2.248  25.657  0.00  0.00      ACHN  
ATOM    840  CB  ALA A  56     -16.441   1.157  27.130  0.00  0.00      ACHN  
ATOM    841  HB1 ALA A  56     -16.699   1.906  27.909  0.00  0.00      ACHN  
ATOM    842  HB2 ALA A  56     -16.445   0.122  27.532  0.00  0.00      ACHN  
ATOM    843  HB3 ALA A  56     -15.376   1.386  26.911  0.00  0.00      ACHN  
ATOM    844  C   ALA A  56     -16.732   0.355  24.886  0.00  0.00      ACHN  
ATOM    845  O   ALA A  56     -16.866  -0.828  25.020  0.00  0.00      ACHN  
ATOM    846  N   PRO A  57     -16.014   0.794  23.826  0.00  0.00      ACHN  
ATOM    847  CD  PRO A  57     -15.720   2.202  23.649  0.00  0.00      ACHN  
ATOM    848  HD1 PRO A  57     -16.633   2.797  23.866  0.00  0.00      ACHN  
ATOM    849  HD2 PRO A  57     -14.886   2.431  24.347  0.00  0.00      ACHN  
ATOM    850  CA  PRO A  57     -15.564  -0.120  22.771  0.00  0.00      ACHN  
ATOM    851  HA  PRO A  57     -16.460  -0.534  22.334  0.00  0.00      ACHN  
ATOM    852  CB  PRO A  57     -14.741   0.860  21.876  0.00  0.00      ACHN  
ATOM    853  HB1 PRO A  57     -14.774   0.629  20.790  0.00  0.00      ACHN  
ATOM    854  HB2 PRO A  57     -13.677   0.918  22.187  0.00  0.00      ACHN  
ATOM    855  CG  PRO A  57     -15.436   2.248  22.155  0.00  0.00      ACHN  
ATOM    856  HG1 PRO A  57     -16.336   2.374  21.516  0.00  0.00      ACHN  
ATOM    857  HG2 PRO A  57     -14.689   3.044  21.949  0.00  0.00      ACHN  
ATOM    858  C   PRO A  57     -14.798  -1.460  23.227  0.00  0.00      ACHN  
ATOM    859  O   PRO A  57     -13.926  -1.445  24.141  0.00  0.00      ACHN  
ATOM    860  N   VAL A  58     -15.275  -2.575  22.552  0.00  0.00      ACHN  
ATOM    861  HN  VAL A  58     -15.927  -2.564  21.797  0.00  0.00      ACHN  
ATOM    862  CA  VAL A  58     -14.646  -3.828  22.838  0.00  0.00      ACHN  
ATOM    863  HA  VAL A  58     -13.954  -3.731  23.661  0.00  0.00      ACHN  
ATOM    864  CB  VAL A  58     -15.581  -4.915  23.286  0.00  0.00      ACHN  
ATOM    865  HB  VAL A  58     -15.013  -5.852  23.474  0.00  0.00      ACHN  
ATOM    866  CG1 VAL A  58     -16.195  -4.419  24.516  0.00  0.00      ACHN  
ATOM    867 HG11 VAL A  58     -16.958  -5.170  24.813  0.00  0.00      ACHN  
ATOM    868 HG12 VAL A  58     -15.407  -4.150  25.252  0.00  0.00      ACHN  
ATOM    869 HG13 VAL A  58     -16.888  -3.573  24.322  0.00  0.00      ACHN  
ATOM    870  CG2 VAL A  58     -16.678  -5.258  22.256  0.00  0.00      ACHN  
ATOM    871 HG21 VAL A  58     -17.309  -4.374  22.024  0.00  0.00      ACHN  
ATOM    872 HG22 VAL A  58     -16.198  -5.583  21.308  0.00  0.00      ACHN  
ATOM    873 HG23 VAL A  58     -17.338  -6.060  22.650  0.00  0.00      ACHN  
ATOM    874  C   VAL A  58     -13.808  -4.326  21.671  0.00  0.00      ACHN  
ATOM    875  O   VAL A  58     -14.269  -4.495  20.570  0.00  0.00      ACHN  
ATOM    876  N   VAL A  59     -12.579  -4.761  21.994  0.00  0.00      ACHN  
ATOM    877  HN  VAL A  59     -12.239  -4.798  22.931  0.00  0.00      ACHN  
ATOM    878  CA  VAL A  59     -11.684  -5.323  20.958  0.00  0.00      ACHN  
ATOM    879  HA  VAL A  59     -11.717  -4.730  20.056  0.00  0.00      ACHN  
ATOM    880  CB  VAL A  59     -10.251  -5.207  21.279  0.00  0.00      ACHN  
ATOM    881  HB  VAL A  59      -9.997  -5.829  22.164  0.00  0.00      ACHN  
ATOM    882  CG1 VAL A  59      -9.291  -5.548  20.131  0.00  0.00      ACHN  
ATOM    883 HG11 VAL A  59      -9.478  -4.852  19.285  0.00  0.00      ACHN  
ATOM    884 HG12 VAL A  59      -8.299  -5.313  20.573  0.00  0.00      ACHN  
ATOM    885 HG13 VAL A  59      -9.286  -6.611  19.807  0.00  0.00      ACHN  
ATOM    886  CG2 VAL A  59      -9.956  -3.751  21.817  0.00  0.00      ACHN  
ATOM    887 HG21 VAL A  59      -8.869  -3.592  21.983  0.00  0.00      ACHN  
ATOM    888 HG22 VAL A  59     -10.243  -3.011  21.039  0.00  0.00      ACHN  
ATOM    889 HG23 VAL A  59     -10.423  -3.594  22.813  0.00  0.00      ACHN  
ATOM    890  C   VAL A  59     -12.065  -6.656  20.326  0.00  0.00      ACHN  
ATOM    891  O   VAL A  59     -12.147  -7.705  20.975  0.00  0.00      ACHN  
ATOM    892  N   ILE A  60     -12.368  -6.674  18.993  0.00  0.00      ACHN  
ATOM    893  HN  ILE A  60     -12.270  -5.814  18.498  0.00  0.00      ACHN  
ATOM    894  CA  ILE A  60     -12.739  -7.778  18.125  0.00  0.00      ACHN  
ATOM    895  HA  ILE A  60     -13.280  -8.490  18.730  0.00  0.00      ACHN  
ATOM    896  CB  ILE A  60     -13.426  -7.312  16.792  0.00  0.00      ACHN  
ATOM    897  HB  ILE A  60     -12.701  -6.638  16.287  0.00  0.00      ACHN  
ATOM    898  CG2 ILE A  60     -13.867  -8.598  15.958  0.00  0.00      ACHN  
ATOM    899 HG21 ILE A  60     -14.484  -9.192  16.666  0.00  0.00      ACHN  
ATOM    900 HG22 ILE A  60     -14.547  -8.356  15.112  0.00  0.00      ACHN  
ATOM    901 HG23 ILE A  60     -13.010  -9.221  15.625  0.00  0.00      ACHN  
ATOM    902  CG1 ILE A  60     -14.644  -6.520  17.134  0.00  0.00      ACHN  
ATOM    903 HG11 ILE A  60     -15.334  -6.999  17.861  0.00  0.00      ACHN  
ATOM    904 HG12 ILE A  60     -14.356  -5.647  17.758  0.00  0.00      ACHN  
ATOM    905  CD1 ILE A  60     -15.395  -5.977  15.931  0.00  0.00      ACHN  
ATOM    906  HD1 ILE A  60     -16.141  -5.227  16.272  0.00  0.00      ACHN  
ATOM    907  HD2 ILE A  60     -14.674  -5.448  15.272  0.00  0.00      ACHN  
ATOM    908  HD3 ILE A  60     -15.932  -6.763  15.359  0.00  0.00      ACHN  
ATOM    909  C   ILE A  60     -11.526  -8.528  17.770  0.00  0.00      ACHN  
ATOM    910  O   ILE A  60     -11.465  -9.688  18.152  0.00  0.00      ACHN  
ATOM    911  N   LEU A  61     -10.493  -7.829  17.250  0.00  0.00      ACHN  
ATOM    912  HN  LEU A  61     -10.694  -6.880  17.019  0.00  0.00      ACHN  
ATOM    913  CA  LEU A  61      -9.216  -8.429  16.903  0.00  0.00      ACHN  
ATOM    914  HA  LEU A  61      -8.945  -9.137  17.672  0.00  0.00      ACHN  
ATOM    915  CB  LEU A  61      -9.149  -9.218  15.512  0.00  0.00      ACHN  
ATOM    916  HB1 LEU A  61      -8.101  -9.574  15.419  0.00  0.00      ACHN  
ATOM    917  HB2 LEU A  61      -9.663 -10.191  15.665  0.00  0.00      ACHN  
ATOM    918  CG  LEU A  61      -9.741  -8.573  14.220  0.00  0.00      ACHN  
ATOM    919  HG  LEU A  61     -10.559  -7.868  14.480  0.00  0.00      ACHN  
ATOM    920  CD1 LEU A  61      -8.621  -7.960  13.384  0.00  0.00      ACHN  
ATOM    921 HD11 LEU A  61      -7.912  -8.769  13.107  0.00  0.00      ACHN  
ATOM    922 HD12 LEU A  61      -9.058  -7.685  12.400  0.00  0.00      ACHN  
ATOM    923 HD13 LEU A  61      -7.996  -7.205  13.907  0.00  0.00      ACHN  
ATOM    924  CD2 LEU A  61     -10.499  -9.714  13.416  0.00  0.00      ACHN  
ATOM    925 HD21 LEU A  61     -11.303  -9.225  12.824  0.00  0.00      ACHN  
ATOM    926 HD22 LEU A  61      -9.727 -10.160  12.753  0.00  0.00      ACHN  
ATOM    927 HD23 LEU A  61     -10.980 -10.448  14.098  0.00  0.00      ACHN  
ATOM    928  C   LEU A  61      -8.213  -7.303  16.792  0.00  0.00      ACHN  
ATOM    929  O   LEU A  61      -8.592  -6.192  16.793  0.00  0.00      ACHN  
ATOM    930  N   GLU A  62      -6.870  -7.624  16.774  0.00  0.00      ACHN  
ATOM    931  HN  GLU A  62      -6.656  -8.590  16.899  0.00  0.00      ACHN  
ATOM    932  CA  GLU A  62      -5.713  -6.749  16.686  0.00  0.00      ACHN  
ATOM    933  HA  GLU A  62      -5.979  -5.726  16.465  0.00  0.00      ACHN  
ATOM    934  CB  GLU A  62      -4.841  -6.847  18.018  0.00  0.00      ACHN  
ATOM    935  HB1 GLU A  62      -4.520  -7.909  18.076  0.00  0.00      ACHN  
ATOM    936  HB2 GLU A  62      -3.984  -6.141  17.966  0.00  0.00      ACHN  
ATOM    937  CG  GLU A  62      -5.634  -6.446  19.305  0.00  0.00      ACHN  
ATOM    938  HG1 GLU A  62      -5.920  -5.373  19.258  0.00  0.00      ACHN  
ATOM    939  HG2 GLU A  62      -6.530  -7.098  19.223  0.00  0.00      ACHN  
ATOM    940  CD  GLU A  62      -4.871  -6.795  20.569  0.00  0.00      ACHN  
ATOM    941  OE1 GLU A  62      -5.299  -7.809  21.179  0.00  0.00      ACHN  
ATOM    942  OE2 GLU A  62      -3.882  -6.161  20.989  0.00  0.00      ACHN  
ATOM    943  C   GLU A  62      -4.881  -7.138  15.520  0.00  0.00      ACHN  
ATOM    944  O   GLU A  62      -4.539  -8.237  15.281  0.00  0.00      ACHN  
ATOM    945  N   THR A  63      -4.542  -6.082  14.710  0.00  0.00      ACHN  
ATOM    946  HN  THR A  63      -4.804  -5.134  14.872  0.00  0.00      ACHN  
ATOM    947  CA  THR A  63      -3.845  -6.279  13.477  0.00  0.00      ACHN  
ATOM    948  HA  THR A  63      -4.190  -7.243  13.135  0.00  0.00      ACHN  
ATOM    949  CB  THR A  63      -4.122  -5.124  12.487  0.00  0.00      ACHN  
ATOM    950  HB  THR A  63      -3.882  -4.113  12.882  0.00  0.00      ACHN  
ATOM    951  OG1 THR A  63      -5.515  -5.246  12.121  0.00  0.00      ACHN  
ATOM    952  HG1 THR A  63      -5.862  -4.522  11.594  0.00  0.00      ACHN  
ATOM    953  CG2 THR A  63      -3.440  -5.432  11.114  0.00  0.00      ACHN  
ATOM    954 HG21 THR A  63      -3.534  -6.493  10.797  0.00  0.00      ACHN  
ATOM    955 HG22 THR A  63      -3.854  -4.737  10.353  0.00  0.00      ACHN  
ATOM    956 HG23 THR A  63      -2.380  -5.132  11.255  0.00  0.00      ACHN  
ATOM    957  C   THR A  63      -2.425  -6.212  13.762  0.00  0.00      ACHN  
ATOM    958  O   THR A  63      -1.991  -5.090  14.161  0.00  0.00      ACHN  
ATOM    959  N   PRO A  64      -1.574  -7.275  13.573  0.00  0.00      ACHN  
ATOM    960  CD  PRO A  64      -1.981  -8.590  13.274  0.00  0.00      ACHN  
ATOM    961  HD1 PRO A  64      -2.972  -8.882  13.682  0.00  0.00      ACHN  
ATOM    962  HD2 PRO A  64      -2.058  -8.538  12.167  0.00  0.00      ACHN  
ATOM    963  CA  PRO A  64      -0.124  -7.129  13.672  0.00  0.00      ACHN  
ATOM    964  HA  PRO A  64       0.139  -6.798  14.666  0.00  0.00      ACHN  
ATOM    965  CB  PRO A  64       0.387  -8.505  13.360  0.00  0.00      ACHN  
ATOM    966  HB1 PRO A  64       1.285  -8.716  13.979  0.00  0.00      ACHN  
ATOM    967  HB2 PRO A  64       0.640  -8.653  12.289  0.00  0.00      ACHN  
ATOM    968  CG  PRO A  64      -0.819  -9.432  13.736  0.00  0.00      ACHN  
ATOM    969  HG1 PRO A  64      -0.857  -9.714  14.810  0.00  0.00      ACHN  
ATOM    970  HG2 PRO A  64      -0.822 -10.320  13.069  0.00  0.00      ACHN  
ATOM    971  C   PRO A  64       0.359  -6.056  12.735  0.00  0.00      ACHN  
ATOM    972  O   PRO A  64      -0.036  -6.118  11.565  0.00  0.00      ACHN  
ATOM    973  N   VAL A  65       1.170  -5.074  13.198  0.00  0.00      ACHN  
ATOM    974  HN  VAL A  65       1.431  -5.049  14.160  0.00  0.00      ACHN  
ATOM    975  CA  VAL A  65       1.712  -3.981  12.373  0.00  0.00      ACHN  
ATOM    976  HA  VAL A  65       0.848  -3.603  11.847  0.00  0.00      ACHN  
ATOM    977  CB  VAL A  65       2.507  -2.870  13.188  0.00  0.00      ACHN  
ATOM    978  HB  VAL A  65       3.531  -3.273  13.339  0.00  0.00      ACHN  
ATOM    979  CG1 VAL A  65       2.774  -1.644  12.291  0.00  0.00      ACHN  
ATOM    980 HG11 VAL A  65       3.392  -1.858  11.393  0.00  0.00      ACHN  
ATOM    981 HG12 VAL A  65       1.825  -1.121  12.044  0.00  0.00      ACHN  
ATOM    982 HG13 VAL A  65       3.405  -1.048  12.984  0.00  0.00      ACHN  
ATOM    983  CG2 VAL A  65       1.862  -2.518  14.528  0.00  0.00      ACHN  
ATOM    984 HG21 VAL A  65       2.443  -1.684  14.976  0.00  0.00      ACHN  
ATOM    985 HG22 VAL A  65       0.783  -2.304  14.371  0.00  0.00      ACHN  
ATOM    986 HG23 VAL A  65       1.972  -3.374  15.227  0.00  0.00      ACHN  
ATOM    987  C   VAL A  65       2.665  -4.588  11.318  0.00  0.00      ACHN  
ATOM    988  O   VAL A  65       2.402  -4.427  10.138  0.00  0.00      ACHN  
ATOM    989  N   GLY A  66       3.702  -5.352  11.761  0.00  0.00      ACHN  
ATOM    990  HN  GLY A  66       3.698  -5.560  12.736  0.00  0.00      ACHN  
ATOM    991  CA  GLY A  66       4.784  -5.905  10.902  0.00  0.00      ACHN  
ATOM    992  HA1 GLY A  66       5.434  -6.442  11.578  0.00  0.00      ACHN  
ATOM    993  HA2 GLY A  66       5.182  -5.079  10.333  0.00  0.00      ACHN  
ATOM    994  C   GLY A  66       4.395  -6.911   9.854  0.00  0.00      ACHN  
ATOM    995  O   GLY A  66       4.973  -7.024   8.808  0.00  0.00      ACHN  
ATOM    996  N   LEU A  67       3.398  -7.786  10.197  0.00  0.00      ACHN  
ATOM    997  HN  LEU A  67       3.065  -7.794  11.136  0.00  0.00      ACHN  
ATOM    998  CA  LEU A  67       2.833  -8.686   9.240  0.00  0.00      ACHN  
ATOM    999  HA  LEU A  67       3.614  -9.192   8.692  0.00  0.00      ACHN  
ATOM   1000  CB  LEU A  67       1.970  -9.799   9.873  0.00  0.00      ACHN  
ATOM   1001  HB1 LEU A  67       1.009  -9.391  10.252  0.00  0.00      ACHN  
ATOM   1002  HB2 LEU A  67       1.789 -10.552   9.076  0.00  0.00      ACHN  
ATOM   1003  CG  LEU A  67       2.625 -10.491  11.068  0.00  0.00      ACHN  
ATOM   1004  HG  LEU A  67       2.724  -9.676  11.817  0.00  0.00      ACHN  
ATOM   1005  CD1 LEU A  67       1.649 -11.574  11.613  0.00  0.00      ACHN  
ATOM   1006 HD11 LEU A  67       1.952 -12.079  12.555  0.00  0.00      ACHN  
ATOM   1007 HD12 LEU A  67       0.649 -11.119  11.774  0.00  0.00      ACHN  
ATOM   1008 HD13 LEU A  67       1.476 -12.334  10.821  0.00  0.00      ACHN  
ATOM   1009  CD2 LEU A  67       3.923 -11.166  10.700  0.00  0.00      ACHN  
ATOM   1010 HD21 LEU A  67       3.869 -11.877   9.847  0.00  0.00      ACHN  
ATOM   1011 HD22 LEU A  67       4.743 -10.433  10.546  0.00  0.00      ACHN  
ATOM   1012 HD23 LEU A  67       4.344 -11.779  11.526  0.00  0.00      ACHN  
ATOM   1013  C   LEU A  67       1.947  -7.975   8.160  0.00  0.00      ACHN  
ATOM   1014  O   LEU A  67       1.836  -8.381   6.995  0.00  0.00      ACHN  
ATOM   1015  N   ALA A  68       1.203  -6.933   8.580  0.00  0.00      ACHN  
ATOM   1016  HN  ALA A  68       1.348  -6.552   9.489  0.00  0.00      ACHN  
ATOM   1017  CA  ALA A  68       0.306  -6.161   7.666  0.00  0.00      ACHN  
ATOM   1018  HA  ALA A  68      -0.215  -6.953   7.149  0.00  0.00      ACHN  
ATOM   1019  CB  ALA A  68      -0.689  -5.377   8.556  0.00  0.00      ACHN  
ATOM   1020  HB1 ALA A  68      -1.350  -4.673   8.006  0.00  0.00      ACHN  
ATOM   1021  HB2 ALA A  68      -1.308  -6.197   8.979  0.00  0.00      ACHN  
ATOM   1022  HB3 ALA A  68      -0.108  -4.853   9.344  0.00  0.00      ACHN  
ATOM   1023  C   ALA A  68       1.114  -5.238   6.694  0.00  0.00      ACHN  
ATOM   1024  O   ALA A  68       0.803  -5.079   5.527  0.00  0.00      ACHN  
ATOM   1025  N   VAL A  69       2.218  -4.569   7.246  0.00  0.00      ACHN  
ATOM   1026  HN  VAL A  69       2.270  -4.505   8.240  0.00  0.00      ACHN  
ATOM   1027  CA  VAL A  69       3.281  -3.940   6.466  0.00  0.00      ACHN  
ATOM   1028  HA  VAL A  69       2.804  -3.176   5.870  0.00  0.00      ACHN  
ATOM   1029  CB  VAL A  69       4.457  -3.399   7.329  0.00  0.00      ACHN  
ATOM   1030  HB  VAL A  69       4.837  -4.166   8.038  0.00  0.00      ACHN  
ATOM   1031  CG1 VAL A  69       5.663  -2.901   6.572  0.00  0.00      ACHN  
ATOM   1032 HG11 VAL A  69       5.990  -3.635   5.804  0.00  0.00      ACHN  
ATOM   1033 HG12 VAL A  69       5.415  -2.008   5.960  0.00  0.00      ACHN  
ATOM   1034 HG13 VAL A  69       6.531  -2.621   7.206  0.00  0.00      ACHN  
ATOM   1035  CG2 VAL A  69       3.952  -2.188   8.079  0.00  0.00      ACHN  
ATOM   1036 HG21 VAL A  69       3.572  -1.456   7.333  0.00  0.00      ACHN  
ATOM   1037 HG22 VAL A  69       3.089  -2.436   8.733  0.00  0.00      ACHN  
ATOM   1038 HG23 VAL A  69       4.722  -1.663   8.684  0.00  0.00      ACHN  
ATOM   1039  C   VAL A  69       3.858  -4.891   5.445  0.00  0.00      ACHN  
ATOM   1040  O   VAL A  69       3.993  -4.612   4.259  0.00  0.00      ACHN  
ATOM   1041  N   ALA A  70       4.246  -6.106   5.890  0.00  0.00      ACHN  
ATOM   1042  HN  ALA A  70       4.209  -6.444   6.828  0.00  0.00      ACHN  
ATOM   1043  CA  ALA A  70       4.833  -7.070   4.932  0.00  0.00      ACHN  
ATOM   1044  HA  ALA A  70       5.606  -6.543   4.392  0.00  0.00      ACHN  
ATOM   1045  CB  ALA A  70       5.210  -8.243   5.803  0.00  0.00      ACHN  
ATOM   1046  HB1 ALA A  70       4.372  -8.642   6.414  0.00  0.00      ACHN  
ATOM   1047  HB2 ALA A  70       5.587  -9.101   5.207  0.00  0.00      ACHN  
ATOM   1048  HB3 ALA A  70       6.016  -7.971   6.518  0.00  0.00      ACHN  
ATOM   1049  C   ALA A  70       3.882  -7.618   3.862  0.00  0.00      ACHN  
ATOM   1050  O   ALA A  70       4.279  -7.854   2.752  0.00  0.00      ACHN  
ATOM   1051  N   LEU A  71       2.605  -7.850   4.150  0.00  0.00      ACHN  
ATOM   1052  HN  LEU A  71       2.350  -7.799   5.112  0.00  0.00      ACHN  
ATOM   1053  CA  LEU A  71       1.606  -8.175   3.208  0.00  0.00      ACHN  
ATOM   1054  HA  LEU A  71       1.871  -9.123   2.765  0.00  0.00      ACHN  
ATOM   1055  CB  LEU A  71       0.217  -8.384   3.922  0.00  0.00      ACHN  
ATOM   1056  HB1 LEU A  71       0.266  -9.132   4.742  0.00  0.00      ACHN  
ATOM   1057  HB2 LEU A  71      -0.068  -7.448   4.449  0.00  0.00      ACHN  
ATOM   1058  CG  LEU A  71      -0.923  -8.763   2.996  0.00  0.00      ACHN  
ATOM   1059  HG  LEU A  71      -1.138  -7.974   2.244  0.00  0.00      ACHN  
ATOM   1060  CD1 LEU A  71      -0.597  -9.969   2.087  0.00  0.00      ACHN  
ATOM   1061 HD11 LEU A  71      -1.484 -10.368   1.551  0.00  0.00      ACHN  
ATOM   1062 HD12 LEU A  71       0.198  -9.778   1.334  0.00  0.00      ACHN  
ATOM   1063 HD13 LEU A  71      -0.227 -10.715   2.823  0.00  0.00      ACHN  
ATOM   1064  CD2 LEU A  71      -2.255  -8.944   3.655  0.00  0.00      ACHN  
ATOM   1065 HD21 LEU A  71      -2.993  -9.336   2.923  0.00  0.00      ACHN  
ATOM   1066 HD22 LEU A  71      -2.210  -9.549   4.586  0.00  0.00      ACHN  
ATOM   1067 HD23 LEU A  71      -2.626  -7.980   4.064  0.00  0.00      ACHN  
ATOM   1068  C   LEU A  71       1.514  -7.229   2.068  0.00  0.00      ACHN  
ATOM   1069  O   LEU A  71       1.532  -7.709   0.948  0.00  0.00      ACHN  
ATOM   1070  N   PHE A  72       1.367  -5.882   2.283  0.00  0.00      ACHN  
ATOM   1071  HN  PHE A  72       1.109  -5.553   3.188  0.00  0.00      ACHN  
ATOM   1072  CA  PHE A  72       1.444  -4.944   1.115  0.00  0.00      ACHN  
ATOM   1073  HA  PHE A  72       0.800  -5.408   0.382  0.00  0.00      ACHN  
ATOM   1074  CB  PHE A  72       1.010  -3.426   1.369  0.00  0.00      ACHN  
ATOM   1075  HB1 PHE A  72       0.928  -2.885   0.402  0.00  0.00      ACHN  
ATOM   1076  HB2 PHE A  72       0.013  -3.374   1.856  0.00  0.00      ACHN  
ATOM   1077  CG  PHE A  72       1.897  -2.632   2.234  0.00  0.00      ACHN  
ATOM   1078  CD1 PHE A  72       1.504  -2.206   3.507  0.00  0.00      ACHN  
ATOM   1079  HD1 PHE A  72       0.515  -2.520   3.805  0.00  0.00      ACHN  
ATOM   1080  CE1 PHE A  72       2.272  -1.334   4.290  0.00  0.00      ACHN  
ATOM   1081  HE1 PHE A  72       1.866  -0.999   5.233  0.00  0.00      ACHN  
ATOM   1082  CZ  PHE A  72       3.425  -0.756   3.767  0.00  0.00      ACHN  
ATOM   1083  HZ  PHE A  72       3.955  -0.089   4.431  0.00  0.00      ACHN  
ATOM   1084  CD2 PHE A  72       3.045  -1.999   1.685  0.00  0.00      ACHN  
ATOM   1085  HD2 PHE A  72       3.393  -2.284   0.704  0.00  0.00      ACHN  
ATOM   1086  CE2 PHE A  72       3.768  -1.010   2.434  0.00  0.00      ACHN  
ATOM   1087  HE2 PHE A  72       4.691  -0.637   2.016  0.00  0.00      ACHN  
ATOM   1088  C   PHE A  72       2.757  -4.998   0.268  0.00  0.00      ACHN  
ATOM   1089  O   PHE A  72       2.735  -4.965  -0.924  0.00  0.00      ACHN  
ATOM   1090  N   LEU A  73       3.899  -5.000   0.979  0.00  0.00      ACHN  
ATOM   1091  HN  LEU A  73       3.837  -4.812   1.956  0.00  0.00      ACHN  
ATOM   1092  CA  LEU A  73       5.199  -4.981   0.402  0.00  0.00      ACHN  
ATOM   1093  HA  LEU A  73       5.316  -4.181  -0.313  0.00  0.00      ACHN  
ATOM   1094  CB  LEU A  73       6.303  -4.811   1.357  0.00  0.00      ACHN  
ATOM   1095  HB1 LEU A  73       6.127  -5.538   2.178  0.00  0.00      ACHN  
ATOM   1096  HB2 LEU A  73       7.325  -4.987   0.959  0.00  0.00      ACHN  
ATOM   1097  CG  LEU A  73       6.369  -3.469   2.078  0.00  0.00      ACHN  
ATOM   1098  HG  LEU A  73       5.410  -3.170   2.553  0.00  0.00      ACHN  
ATOM   1099  CD1 LEU A  73       7.145  -3.699   3.404  0.00  0.00      ACHN  
ATOM   1100 HD11 LEU A  73       6.700  -4.573   3.927  0.00  0.00      ACHN  
ATOM   1101 HD12 LEU A  73       8.250  -3.801   3.341  0.00  0.00      ACHN  
ATOM   1102 HD13 LEU A  73       6.843  -2.779   3.949  0.00  0.00      ACHN  
ATOM   1103  CD2 LEU A  73       7.001  -2.222   1.358  0.00  0.00      ACHN  
ATOM   1104 HD21 LEU A  73       7.212  -1.410   2.086  0.00  0.00      ACHN  
ATOM   1105 HD22 LEU A  73       7.975  -2.552   0.936  0.00  0.00      ACHN  
ATOM   1106 HD23 LEU A  73       6.178  -1.959   0.659  0.00  0.00      ACHN  
ATOM   1107  C   LEU A  73       5.474  -6.330  -0.295  0.00  0.00      ACHN  
ATOM   1108  O   LEU A  73       5.960  -6.445  -1.408  0.00  0.00      ACHN  
ATOM   1109  N   GLY A  74       5.141  -7.476   0.285  0.00  0.00      ACHN  
ATOM   1110  HN  GLY A  74       4.840  -7.451   1.235  0.00  0.00      ACHN  
ATOM   1111  CA  GLY A  74       5.366  -8.783  -0.210  0.00  0.00      ACHN  
ATOM   1112  HA1 GLY A  74       5.190  -9.591   0.485  0.00  0.00      ACHN  
ATOM   1113  HA2 GLY A  74       6.333  -8.845  -0.687  0.00  0.00      ACHN  
ATOM   1114  C   GLY A  74       4.365  -9.220  -1.261  0.00  0.00      ACHN  
ATOM   1115  O   GLY A  74       4.675  -9.950  -2.217  0.00  0.00      ACHN  
ATOM   1116  N   LEU A  75       3.074  -8.782  -1.279  0.00  0.00      ACHN  
ATOM   1117  HN  LEU A  75       2.843  -8.198  -0.505  0.00  0.00      ACHN  
ATOM   1118  CA  LEU A  75       2.123  -8.844  -2.390  0.00  0.00      ACHN  
ATOM   1119  HA  LEU A  75       2.036  -9.870  -2.715  0.00  0.00      ACHN  
ATOM   1120  CB  LEU A  75       0.736  -8.285  -1.895  0.00  0.00      ACHN  
ATOM   1121  HB1 LEU A  75       0.472  -8.967  -1.058  0.00  0.00      ACHN  
ATOM   1122  HB2 LEU A  75       0.758  -7.242  -1.514  0.00  0.00      ACHN  
ATOM   1123  CG  LEU A  75      -0.450  -8.500  -2.821  0.00  0.00      ACHN  
ATOM   1124  HG  LEU A  75      -0.422  -9.538  -3.215  0.00  0.00      ACHN  
ATOM   1125  CD1 LEU A  75      -1.721  -8.376  -1.997  0.00  0.00      ACHN  
ATOM   1126 HD11 LEU A  75      -1.762  -9.074  -1.134  0.00  0.00      ACHN  
ATOM   1127 HD12 LEU A  75      -1.855  -7.332  -1.639  0.00  0.00      ACHN  
ATOM   1128 HD13 LEU A  75      -2.606  -8.596  -2.630  0.00  0.00      ACHN  
ATOM   1129  CD2 LEU A  75      -0.430  -7.533  -4.012  0.00  0.00      ACHN  
ATOM   1130 HD21 LEU A  75      -1.315  -7.654  -4.673  0.00  0.00      ACHN  
ATOM   1131 HD22 LEU A  75      -0.582  -6.482  -3.685  0.00  0.00      ACHN  
ATOM   1132 HD23 LEU A  75       0.457  -7.524  -4.681  0.00  0.00      ACHN  
ATOM   1133  C   LEU A  75       2.626  -8.040  -3.531  0.00  0.00      ACHN  
ATOM   1134  O   LEU A  75       2.537  -8.474  -4.688  0.00  0.00      ACHN  
ATOM   1135  N   SER A  76       3.257  -6.854  -3.242  0.00  0.00      ACHN  
ATOM   1136  HN  SER A  76       3.447  -6.537  -2.317  0.00  0.00      ACHN  
ATOM   1137  CA  SER A  76       3.877  -6.127  -4.363  0.00  0.00      ACHN  
ATOM   1138  HA  SER A  76       3.090  -5.977  -5.087  0.00  0.00      ACHN  
ATOM   1139  CB  SER A  76       4.180  -4.639  -3.850  0.00  0.00      ACHN  
ATOM   1140  HB1 SER A  76       3.306  -4.159  -3.360  0.00  0.00      ACHN  
ATOM   1141  HB2 SER A  76       5.119  -4.679  -3.258  0.00  0.00      ACHN  
ATOM   1142  OG  SER A  76       4.511  -3.773  -4.911  0.00  0.00      ACHN  
ATOM   1143  HG1 SER A  76       3.836  -3.971  -5.563  0.00  0.00      ACHN  
ATOM   1144  C   SER A  76       5.047  -6.811  -4.963  0.00  0.00      ACHN  
ATOM   1145  O   SER A  76       5.280  -6.899  -6.149  0.00  0.00      ACHN  
ATOM   1146  N   ALA A  77       5.957  -7.424  -4.109  0.00  0.00      ACHN  
ATOM   1147  HN  ALA A  77       5.803  -7.427  -3.124  0.00  0.00      ACHN  
ATOM   1148  CA  ALA A  77       6.970  -8.294  -4.623  0.00  0.00      ACHN  
ATOM   1149  HA  ALA A  77       7.437  -7.670  -5.370  0.00  0.00      ACHN  
ATOM   1150  CB  ALA A  77       7.908  -8.626  -3.458  0.00  0.00      ACHN  
ATOM   1151  HB1 ALA A  77       8.878  -9.098  -3.722  0.00  0.00      ACHN  
ATOM   1152  HB2 ALA A  77       8.309  -7.705  -2.982  0.00  0.00      ACHN  
ATOM   1153  HB3 ALA A  77       7.316  -9.148  -2.677  0.00  0.00      ACHN  
ATOM   1154  C   ALA A  77       6.474  -9.564  -5.447  0.00  0.00      ACHN  
ATOM   1155  O   ALA A  77       7.105  -9.866  -6.415  0.00  0.00      ACHN  
ATOM   1156  N   LEU A  78       5.446 -10.237  -4.965  0.00  0.00      ACHN  
ATOM   1157  HN  LEU A  78       5.081 -10.049  -4.056  0.00  0.00      ACHN  
ATOM   1158  CA  LEU A  78       4.912 -11.433  -5.672  0.00  0.00      ACHN  
ATOM   1159  HA  LEU A  78       5.649 -12.191  -5.894  0.00  0.00      ACHN  
ATOM   1160  CB  LEU A  78       3.717 -12.122  -4.838  0.00  0.00      ACHN  
ATOM   1161  HB1 LEU A  78       4.162 -12.172  -3.822  0.00  0.00      ACHN  
ATOM   1162  HB2 LEU A  78       2.983 -11.296  -4.717  0.00  0.00      ACHN  
ATOM   1163  CG  LEU A  78       3.034 -13.327  -5.362  0.00  0.00      ACHN  
ATOM   1164  HG  LEU A  78       3.490 -13.734  -6.290  0.00  0.00      ACHN  
ATOM   1165  CD1 LEU A  78       3.215 -14.528  -4.356  0.00  0.00      ACHN  
ATOM   1166 HD11 LEU A  78       4.198 -15.012  -4.535  0.00  0.00      ACHN  
ATOM   1167 HD12 LEU A  78       3.150 -14.139  -3.318  0.00  0.00      ACHN  
ATOM   1168 HD13 LEU A  78       2.519 -15.364  -4.582  0.00  0.00      ACHN  
ATOM   1169  CD2 LEU A  78       1.507 -12.972  -5.482  0.00  0.00      ACHN  
ATOM   1170 HD21 LEU A  78       1.219 -12.511  -4.513  0.00  0.00      ACHN  
ATOM   1171 HD22 LEU A  78       1.229 -12.255  -6.283  0.00  0.00      ACHN  
ATOM   1172 HD23 LEU A  78       0.901 -13.897  -5.597  0.00  0.00      ACHN  
ATOM   1173  C   LEU A  78       4.435 -11.093  -7.026  0.00  0.00      ACHN  
ATOM   1174  O   LEU A  78       4.831 -11.606  -8.082  0.00  0.00      ACHN  
ATOM   1175  N   PHE A  79       3.535 -10.061  -7.105  0.00  0.00      ACHN  
ATOM   1176  HN  PHE A  79       3.292  -9.649  -6.230  0.00  0.00      ACHN  
ATOM   1177  CA  PHE A  79       3.090  -9.463  -8.389  0.00  0.00      ACHN  
ATOM   1178  HA  PHE A  79       2.630 -10.322  -8.854  0.00  0.00      ACHN  
ATOM   1179  CB  PHE A  79       2.174  -8.202  -8.254  0.00  0.00      ACHN  
ATOM   1180  HB1 PHE A  79       2.449  -7.635  -7.339  0.00  0.00      ACHN  
ATOM   1181  HB2 PHE A  79       2.274  -7.446  -9.061  0.00  0.00      ACHN  
ATOM   1182  CG  PHE A  79       0.752  -8.664  -8.294  0.00  0.00      ACHN  
ATOM   1183  CD1 PHE A  79       0.130  -8.843  -9.536  0.00  0.00      ACHN  
ATOM   1184  HD1 PHE A  79       0.603  -8.753 -10.503  0.00  0.00      ACHN  
ATOM   1185  CE1 PHE A  79      -1.189  -9.321  -9.473  0.00  0.00      ACHN  
ATOM   1186  HE1 PHE A  79      -1.649  -9.478 -10.437  0.00  0.00      ACHN  
ATOM   1187  CZ  PHE A  79      -1.896  -9.417  -8.295  0.00  0.00      ACHN  
ATOM   1188  HZ  PHE A  79      -2.903  -9.804  -8.243  0.00  0.00      ACHN  
ATOM   1189  CD2 PHE A  79       0.199  -9.082  -7.034  0.00  0.00      ACHN  
ATOM   1190  HD2 PHE A  79       0.762  -9.037  -6.113  0.00  0.00      ACHN  
ATOM   1191  CE2 PHE A  79      -1.173  -9.472  -7.079  0.00  0.00      ACHN  
ATOM   1192  HE2 PHE A  79      -1.650  -9.764  -6.155  0.00  0.00      ACHN  
ATOM   1193  C   PHE A  79       4.124  -9.006  -9.414  0.00  0.00      ACHN  
ATOM   1194  O   PHE A  79       4.172  -9.402 -10.551  0.00  0.00      ACHN  
ATOM   1195  N   HSP A  80       5.105  -8.292  -8.865  0.00  0.00      ACHN  
ATOM   1196  HN  HSP A  80       4.844  -7.921  -7.977  0.00  0.00      ACHN  
ATOM   1197  CA  HSP A  80       6.269  -7.921  -9.591  0.00  0.00      ACHN  
ATOM   1198  HA  HSP A  80       5.924  -7.422 -10.485  0.00  0.00      ACHN  
ATOM   1199  CB  HSP A  80       7.166  -6.799  -8.881  0.00  0.00      ACHN  
ATOM   1200  HB1 HSP A  80       7.469  -7.080  -7.850  0.00  0.00      ACHN  
ATOM   1201  HB2 HSP A  80       8.070  -6.536  -9.471  0.00  0.00      ACHN  
ATOM   1202  CD2 HSP A  80       5.794  -4.646  -7.967  0.00  0.00      ACHN  
ATOM   1203  HD2 HSP A  80       5.700  -4.810  -6.901  0.00  0.00      ACHN  
ATOM   1204  CG  HSP A  80       6.370  -5.420  -8.891  0.00  0.00      ACHN  
ATOM   1205  NE2 HSP A  80       4.961  -3.815  -8.567  0.00  0.00      ACHN  
ATOM   1206  HE2 HSP A  80       4.089  -3.614  -8.121  0.00  0.00      ACHN  
ATOM   1207  ND1 HSP A  80       5.918  -4.980 -10.066  0.00  0.00      ACHN  
ATOM   1208  HD1 HSP A  80       6.092  -5.382 -10.964  0.00  0.00      ACHN  
ATOM   1209  CE1 HSP A  80       5.067  -3.986  -9.872  0.00  0.00      ACHN  
ATOM   1210  HE1 HSP A  80       4.580  -3.402 -10.625  0.00  0.00      ACHN  
ATOM   1211  C   HSP A  80       7.246  -9.023  -9.948  0.00  0.00      ACHN  
ATOM   1212  O   HSP A  80       7.672  -9.082 -11.082  0.00  0.00      ACHN  
ATOM   1213  N   PHE A  81       7.600 -10.018  -9.066  0.00  0.00      ACHN  
ATOM   1214  HN  PHE A  81       7.333 -10.037  -8.106  0.00  0.00      ACHN  
ATOM   1215  CA  PHE A  81       8.143 -11.264  -9.459  0.00  0.00      ACHN  
ATOM   1216  HA  PHE A  81       9.085 -10.937  -9.875  0.00  0.00      ACHN  
ATOM   1217  CB  PHE A  81       8.481 -12.316  -8.289  0.00  0.00      ACHN  
ATOM   1218  HB1 PHE A  81       7.513 -12.637  -7.849  0.00  0.00      ACHN  
ATOM   1219  HB2 PHE A  81       8.917 -13.244  -8.717  0.00  0.00      ACHN  
ATOM   1220  CG  PHE A  81       9.641 -11.642  -7.398  0.00  0.00      ACHN  
ATOM   1221  CD1 PHE A  81      10.892 -11.278  -7.913  0.00  0.00      ACHN  
ATOM   1222  HD1 PHE A  81      11.045 -11.215  -8.980  0.00  0.00      ACHN  
ATOM   1223  CE1 PHE A  81      11.915 -10.900  -7.000  0.00  0.00      ACHN  
ATOM   1224  HE1 PHE A  81      12.874 -10.677  -7.443  0.00  0.00      ACHN  
ATOM   1225  CZ  PHE A  81      11.792 -11.100  -5.640  0.00  0.00      ACHN  
ATOM   1226  HZ  PHE A  81      12.691 -11.031  -5.046  0.00  0.00      ACHN  
ATOM   1227  CD2 PHE A  81       9.517 -11.726  -5.981  0.00  0.00      ACHN  
ATOM   1228  HD2 PHE A  81       8.587 -12.204  -5.713  0.00  0.00      ACHN  
ATOM   1229  CE2 PHE A  81      10.564 -11.423  -5.082  0.00  0.00      ACHN  
ATOM   1230  HE2 PHE A  81      10.437 -11.496  -4.012  0.00  0.00      ACHN  
ATOM   1231  C   PHE A  81       7.313 -12.036 -10.509  0.00  0.00      ACHN  
ATOM   1232  O   PHE A  81       8.012 -12.689 -11.283  0.00  0.00      ACHN  
ATOM   1233  N   ILE A  82       5.990 -12.071 -10.438  0.00  0.00      ACHN  
ATOM   1234  HN  ILE A  82       5.516 -11.722  -9.634  0.00  0.00      ACHN  
ATOM   1235  CA  ILE A  82       5.143 -12.778 -11.304  0.00  0.00      ACHN  
ATOM   1236  HA  ILE A  82       5.621 -13.746 -11.329  0.00  0.00      ACHN  
ATOM   1237  CB  ILE A  82       3.733 -12.917 -10.735  0.00  0.00      ACHN  
ATOM   1238  HB  ILE A  82       3.518 -12.068 -10.051  0.00  0.00      ACHN  
ATOM   1239  CG2 ILE A  82       2.639 -12.988 -11.857  0.00  0.00      ACHN  
ATOM   1240 HG21 ILE A  82       1.708 -13.356 -11.376  0.00  0.00      ACHN  
ATOM   1241 HG22 ILE A  82       2.341 -11.992 -12.250  0.00  0.00      ACHN  
ATOM   1242 HG23 ILE A  82       2.943 -13.696 -12.657  0.00  0.00      ACHN  
ATOM   1243  CG1 ILE A  82       3.861 -14.207  -9.878  0.00  0.00      ACHN  
ATOM   1244 HG11 ILE A  82       4.121 -15.050 -10.554  0.00  0.00      ACHN  
ATOM   1245 HG12 ILE A  82       4.731 -14.006  -9.216  0.00  0.00      ACHN  
ATOM   1246  CD1 ILE A  82       2.615 -14.673  -9.086  0.00  0.00      ACHN  
ATOM   1247  HD1 ILE A  82       2.038 -15.299  -9.799  0.00  0.00      ACHN  
ATOM   1248  HD2 ILE A  82       2.975 -15.333  -8.269  0.00  0.00      ACHN  
ATOM   1249  HD3 ILE A  82       1.966 -13.813  -8.814  0.00  0.00      ACHN  
ATOM   1250  C   ILE A  82       5.113 -12.254 -12.730  0.00  0.00      ACHN  
ATOM   1251  O   ILE A  82       5.366 -13.017 -13.617  0.00  0.00      ACHN  
ATOM   1252  N   VAL A  83       4.842 -10.898 -12.979  0.00  0.00      ACHN  
ATOM   1253  HN  VAL A  83       4.754 -10.430 -12.104  0.00  0.00      ACHN  
ATOM   1254  CA  VAL A  83       4.699 -10.196 -14.298  0.00  0.00      ACHN  
ATOM   1255  HA  VAL A  83       3.947 -10.770 -14.818  0.00  0.00      ACHN  
ATOM   1256  CB  VAL A  83       4.214  -8.777 -14.039  0.00  0.00      ACHN  
ATOM   1257  HB  VAL A  83       3.448  -8.773 -13.234  0.00  0.00      ACHN  
ATOM   1258  CG1 VAL A  83       5.357  -7.872 -13.657  0.00  0.00      ACHN  
ATOM   1259 HG11 VAL A  83       4.957  -6.853 -13.468  0.00  0.00      ACHN  
ATOM   1260 HG12 VAL A  83       5.936  -8.317 -12.820  0.00  0.00      ACHN  
ATOM   1261 HG13 VAL A  83       6.003  -7.657 -14.535  0.00  0.00      ACHN  
ATOM   1262  CG2 VAL A  83       3.524  -8.211 -15.211  0.00  0.00      ACHN  
ATOM   1263 HG21 VAL A  83       2.848  -9.005 -15.594  0.00  0.00      ACHN  
ATOM   1264 HG22 VAL A  83       2.820  -7.458 -14.799  0.00  0.00      ACHN  
ATOM   1265 HG23 VAL A  83       4.139  -7.900 -16.083  0.00  0.00      ACHN  
ATOM   1266  C   VAL A  83       5.907 -10.227 -15.176  0.00  0.00      ACHN  
ATOM   1267  O   VAL A  83       5.764 -10.046 -16.400  0.00  0.00      ACHN  
ATOM   1268  N   SER A  84       7.031 -10.535 -14.568  0.00  0.00      ACHN  
ATOM   1269  HN  SER A  84       6.942 -10.502 -13.576  0.00  0.00      ACHN  
ATOM   1270  CA  SER A  84       8.356 -10.581 -15.186  0.00  0.00      ACHN  
ATOM   1271  HA  SER A  84       8.342 -10.040 -16.121  0.00  0.00      ACHN  
ATOM   1272  CB  SER A  84       9.464  -9.940 -14.295  0.00  0.00      ACHN  
ATOM   1273  HB1 SER A  84      10.497 -10.140 -14.652  0.00  0.00      ACHN  
ATOM   1274  HB2 SER A  84       9.327  -8.846 -14.429  0.00  0.00      ACHN  
ATOM   1275  OG  SER A  84       9.267 -10.356 -12.957  0.00  0.00      ACHN  
ATOM   1276  HG1 SER A  84       8.549  -9.889 -12.524  0.00  0.00      ACHN  
ATOM   1277  C   SER A  84       8.865 -12.009 -15.429  0.00  0.00      ACHN  
ATOM   1278  O   SER A  84      10.005 -12.260 -15.865  0.00  0.00      ACHN  
ATOM   1279  N   SER A  85       7.940 -12.975 -15.127  0.00  0.00      ACHN  
ATOM   1280  HN  SER A  85       7.040 -12.678 -14.820  0.00  0.00      ACHN  
ATOM   1281  CA  SER A  85       8.247 -14.370 -15.229  0.00  0.00      ACHN  
ATOM   1282  HA  SER A  85       9.256 -14.434 -15.609  0.00  0.00      ACHN  
ATOM   1283  CB  SER A  85       8.099 -15.003 -13.863  0.00  0.00      ACHN  
ATOM   1284  HB1 SER A  85       7.104 -14.768 -13.429  0.00  0.00      ACHN  
ATOM   1285  HB2 SER A  85       8.077 -16.113 -13.905  0.00  0.00      ACHN  
ATOM   1286  OG  SER A  85       9.113 -14.568 -12.941  0.00  0.00      ACHN  
ATOM   1287  HG1 SER A  85       8.700 -14.156 -12.179  0.00  0.00      ACHN  
ATOM   1288  C   SER A  85       7.303 -15.193 -16.107  0.00  0.00      ACHN  
ATOM   1289  O   SER A  85       6.108 -15.114 -15.951  0.00  0.00      ACHN  
ATOM   1290  N   GLY A  86       7.770 -16.005 -17.008  0.00  0.00      ACHN  
ATOM   1291  HN  GLY A  86       8.711 -15.982 -17.337  0.00  0.00      ACHN  
ATOM   1292  CA  GLY A  86       6.957 -17.117 -17.471  0.00  0.00      ACHN  
ATOM   1293  HA1 GLY A  86       6.557 -17.645 -16.618  0.00  0.00      ACHN  
ATOM   1294  HA2 GLY A  86       7.669 -17.759 -17.967  0.00  0.00      ACHN  
ATOM   1295  C   GLY A  86       5.913 -16.785 -18.477  0.00  0.00      ACHN  
ATOM   1296  O   GLY A  86       5.978 -15.822 -19.223  0.00  0.00      ACHN  
ATOM   1297  N   ASN A  87       4.862 -17.597 -18.470  0.00  0.00      ACHN  
ATOM   1298  HN  ASN A  87       4.785 -18.387 -17.866  0.00  0.00      ACHN  
ATOM   1299  CA  ASN A  87       3.730 -17.375 -19.383  0.00  0.00      ACHN  
ATOM   1300  HA  ASN A  87       4.160 -17.245 -20.366  0.00  0.00      ACHN  
ATOM   1301  CB  ASN A  87       2.797 -18.606 -19.298  0.00  0.00      ACHN  
ATOM   1302  HB1 ASN A  87       2.399 -18.649 -18.262  0.00  0.00      ACHN  
ATOM   1303  HB2 ASN A  87       1.904 -18.476 -19.946  0.00  0.00      ACHN  
ATOM   1304  CG  ASN A  87       3.600 -19.769 -19.809  0.00  0.00      ACHN  
ATOM   1305  OD1 ASN A  87       4.313 -20.471 -19.024  0.00  0.00      ACHN  
ATOM   1306  ND2 ASN A  87       3.554 -19.937 -21.177  0.00  0.00      ACHN  
ATOM   1307 HD21 ASN A  87       4.152 -20.655 -21.531  0.00  0.00      ACHN  
ATOM   1308 HD22 ASN A  87       3.093 -19.328 -21.822  0.00  0.00      ACHN  
ATOM   1309  C   ASN A  87       2.972 -16.109 -18.931  0.00  0.00      ACHN  
ATOM   1310  O   ASN A  87       2.317 -15.521 -19.807  0.00  0.00      ACHN  
ATOM   1311  N   PHE A  88       3.070 -15.671 -17.631  0.00  0.00      ACHN  
ATOM   1312  HN  PHE A  88       3.724 -16.080 -17.000  0.00  0.00      ACHN  
ATOM   1313  CA  PHE A  88       2.366 -14.486 -17.180  0.00  0.00      ACHN  
ATOM   1314  HA  PHE A  88       1.327 -14.420 -17.467  0.00  0.00      ACHN  
ATOM   1315  CB  PHE A  88       2.511 -14.390 -15.689  0.00  0.00      ACHN  
ATOM   1316  HB1 PHE A  88       3.590 -14.230 -15.476  0.00  0.00      ACHN  
ATOM   1317  HB2 PHE A  88       1.963 -13.569 -15.179  0.00  0.00      ACHN  
ATOM   1318  CG  PHE A  88       2.020 -15.644 -14.878  0.00  0.00      ACHN  
ATOM   1319  CD1 PHE A  88       0.822 -16.390 -15.170  0.00  0.00      ACHN  
ATOM   1320  HD1 PHE A  88       0.261 -16.207 -16.075  0.00  0.00      ACHN  
ATOM   1321  CE1 PHE A  88       0.477 -17.520 -14.433  0.00  0.00      ACHN  
ATOM   1322  HE1 PHE A  88      -0.437 -17.998 -14.753  0.00  0.00      ACHN  
ATOM   1323  CZ  PHE A  88       1.173 -17.803 -13.276  0.00  0.00      ACHN  
ATOM   1324  HZ  PHE A  88       0.843 -18.697 -12.768  0.00  0.00      ACHN  
ATOM   1325  CD2 PHE A  88       2.803 -16.038 -13.756  0.00  0.00      ACHN  
ATOM   1326  HD2 PHE A  88       3.698 -15.502 -13.475  0.00  0.00      ACHN  
ATOM   1327  CE2 PHE A  88       2.360 -17.090 -12.940  0.00  0.00      ACHN  
ATOM   1328  HE2 PHE A  88       2.932 -17.348 -12.060  0.00  0.00      ACHN  
ATOM   1329  C   PHE A  88       3.055 -13.220 -17.743  0.00  0.00      ACHN  
ATOM   1330  O   PHE A  88       2.477 -12.160 -17.835  0.00  0.00      ACHN  
ATOM   1331  N   PHE A  89       4.330 -13.309 -18.194  0.00  0.00      ACHN  
ATOM   1332  HN  PHE A  89       4.765 -14.119 -17.809  0.00  0.00      ACHN  
ATOM   1333  CA  PHE A  89       5.053 -12.361 -19.063  0.00  0.00      ACHN  
ATOM   1334  HA  PHE A  89       4.780 -11.397 -18.658  0.00  0.00      ACHN  
ATOM   1335  CB  PHE A  89       6.596 -12.603 -18.824  0.00  0.00      ACHN  
ATOM   1336  HB1 PHE A  89       6.688 -12.727 -17.723  0.00  0.00      ACHN  
ATOM   1337  HB2 PHE A  89       6.892 -13.585 -19.249  0.00  0.00      ACHN  
ATOM   1338  CG  PHE A  89       7.462 -11.541 -19.466  0.00  0.00      ACHN  
ATOM   1339  CD1 PHE A  89       8.625 -11.895 -20.161  0.00  0.00      ACHN  
ATOM   1340  HD1 PHE A  89       8.954 -12.921 -20.239  0.00  0.00      ACHN  
ATOM   1341  CE1 PHE A  89       9.319 -10.908 -20.904  0.00  0.00      ACHN  
ATOM   1342  HE1 PHE A  89      10.122 -11.205 -21.562  0.00  0.00      ACHN  
ATOM   1343  CZ  PHE A  89       8.966  -9.552 -20.680  0.00  0.00      ACHN  
ATOM   1344  HZ  PHE A  89       9.598  -8.750 -21.031  0.00  0.00      ACHN  
ATOM   1345  CD2 PHE A  89       7.135 -10.193 -19.298  0.00  0.00      ACHN  
ATOM   1346  HD2 PHE A  89       6.328  -9.722 -18.756  0.00  0.00      ACHN  
ATOM   1347  CE2 PHE A  89       7.925  -9.214 -19.904  0.00  0.00      ACHN  
ATOM   1348  HE2 PHE A  89       7.637  -8.176 -19.831  0.00  0.00      ACHN  
ATOM   1349  C   PHE A  89       4.575 -12.378 -20.542  0.00  0.00      ACHN  
ATOM   1350  O   PHE A  89       4.472 -11.281 -21.092  0.00  0.00      ACHN  
ATOM   1351  N   LYS A  90       4.345 -13.510 -21.157  0.00  0.00      ACHN  
ATOM   1352  HN  LYS A  90       4.609 -14.417 -20.837  0.00  0.00      ACHN  
ATOM   1353  CA  LYS A  90       3.775 -13.565 -22.499  0.00  0.00      ACHN  
ATOM   1354  HA  LYS A  90       4.394 -12.907 -23.090  0.00  0.00      ACHN  
ATOM   1355  CB  LYS A  90       3.849 -15.016 -23.114  0.00  0.00      ACHN  
ATOM   1356  HB1 LYS A  90       3.187 -15.643 -22.479  0.00  0.00      ACHN  
ATOM   1357  HB2 LYS A  90       3.354 -15.010 -24.109  0.00  0.00      ACHN  
ATOM   1358  CG  LYS A  90       5.238 -15.676 -23.329  0.00  0.00      ACHN  
ATOM   1359  HG1 LYS A  90       5.770 -15.068 -24.092  0.00  0.00      ACHN  
ATOM   1360  HG2 LYS A  90       5.838 -15.660 -22.394  0.00  0.00      ACHN  
ATOM   1361  CD  LYS A  90       5.154 -17.126 -23.774  0.00  0.00      ACHN  
ATOM   1362  HD1 LYS A  90       6.182 -17.538 -23.866  0.00  0.00      ACHN  
ATOM   1363  HD2 LYS A  90       4.628 -17.787 -23.053  0.00  0.00      ACHN  
ATOM   1364  CE  LYS A  90       4.604 -17.283 -25.187  0.00  0.00      ACHN  
ATOM   1365  HE1 LYS A  90       3.565 -16.913 -25.319  0.00  0.00      ACHN  
ATOM   1366  HE2 LYS A  90       5.218 -16.765 -25.955  0.00  0.00      ACHN  
ATOM   1367  NZ  LYS A  90       4.566 -18.675 -25.542  0.00  0.00      ACHN  
ATOM   1368  HZ1 LYS A  90       4.037 -19.397 -25.011  0.00  0.00      ACHN  
ATOM   1369  HZ2 LYS A  90       4.047 -18.725 -26.442  0.00  0.00      ACHN  
ATOM   1370  HZ3 LYS A  90       5.494 -19.056 -25.816  0.00  0.00      ACHN  
ATOM   1371  C   LYS A  90       2.359 -13.023 -22.477  0.00  0.00      ACHN  
ATOM   1372  O   LYS A  90       2.045 -12.247 -23.415  0.00  0.00      ACHN  
ATOM   1373  N   ARG A  91       1.435 -13.252 -21.432  0.00  0.00      ACHN  
ATOM   1374  HN  ARG A  91       1.516 -14.105 -20.921  0.00  0.00      ACHN  
ATOM   1375  CA  ARG A  91       0.276 -12.373 -21.235  0.00  0.00      ACHN  
ATOM   1376  HA  ARG A  91      -0.393 -12.379 -22.083  0.00  0.00      ACHN  
ATOM   1377  CB  ARG A  91      -0.658 -12.959 -20.165  0.00  0.00      ACHN  
ATOM   1378  HB1 ARG A  91      -0.133 -13.168 -19.209  0.00  0.00      ACHN  
ATOM   1379  HB2 ARG A  91      -1.432 -12.167 -20.071  0.00  0.00      ACHN  
ATOM   1380  CG  ARG A  91      -1.419 -14.267 -20.467  0.00  0.00      ACHN  
ATOM   1381  HG1 ARG A  91      -1.845 -14.135 -21.485  0.00  0.00      ACHN  
ATOM   1382  HG2 ARG A  91      -0.716 -15.120 -20.580  0.00  0.00      ACHN  
ATOM   1383  CD  ARG A  91      -2.406 -14.676 -19.449  0.00  0.00      ACHN  
ATOM   1384  HD1 ARG A  91      -1.780 -15.073 -18.622  0.00  0.00      ACHN  
ATOM   1385  HD2 ARG A  91      -3.149 -13.898 -19.170  0.00  0.00      ACHN  
ATOM   1386  NE  ARG A  91      -3.226 -15.821 -19.979  0.00  0.00      ACHN  
ATOM   1387  HE  ARG A  91      -3.211 -16.010 -20.961  0.00  0.00      ACHN  
ATOM   1388  CZ  ARG A  91      -4.282 -16.397 -19.380  0.00  0.00      ACHN  
ATOM   1389  NH1 ARG A  91      -5.139 -17.033 -20.100  0.00  0.00      ACHN  
ATOM   1390 HH11 ARG A  91      -5.722 -17.718 -19.662  0.00  0.00      ACHN  
ATOM   1391 HH12 ARG A  91      -4.941 -17.082 -21.079  0.00  0.00      ACHN  
ATOM   1392  NH2 ARG A  91      -4.505 -16.434 -18.046  0.00  0.00      ACHN  
ATOM   1393 HH21 ARG A  91      -5.416 -16.709 -17.739  0.00  0.00      ACHN  
ATOM   1394 HH22 ARG A  91      -3.990 -15.793 -17.476  0.00  0.00      ACHN  
ATOM   1395  C   ARG A  91       0.568 -10.866 -20.936  0.00  0.00      ACHN  
ATOM   1396  O   ARG A  91      -0.257 -10.040 -21.319  0.00  0.00      ACHN  
ATOM   1397  N   TYR A  92       1.640 -10.477 -20.207  0.00  0.00      ACHN  
ATOM   1398  HN  TYR A  92       2.323 -11.109 -19.849  0.00  0.00      ACHN  
ATOM   1399  CA  TYR A  92       2.038  -9.050 -20.194  0.00  0.00      ACHN  
ATOM   1400  HA  TYR A  92       1.185  -8.492 -19.835  0.00  0.00      ACHN  
ATOM   1401  CB  TYR A  92       3.289  -8.737 -19.169  0.00  0.00      ACHN  
ATOM   1402  HB1 TYR A  92       2.999  -9.140 -18.175  0.00  0.00      ACHN  
ATOM   1403  HB2 TYR A  92       4.153  -9.320 -19.553  0.00  0.00      ACHN  
ATOM   1404  CG  TYR A  92       3.629  -7.340 -19.094  0.00  0.00      ACHN  
ATOM   1405  CD1 TYR A  92       4.732  -6.821 -19.780  0.00  0.00      ACHN  
ATOM   1406  HD1 TYR A  92       5.288  -7.450 -20.459  0.00  0.00      ACHN  
ATOM   1407  CE1 TYR A  92       5.150  -5.451 -19.695  0.00  0.00      ACHN  
ATOM   1408  HE1 TYR A  92       6.029  -5.030 -20.160  0.00  0.00      ACHN  
ATOM   1409  CZ  TYR A  92       4.341  -4.672 -18.813  0.00  0.00      ACHN  
ATOM   1410  OH  TYR A  92       4.593  -3.243 -18.658  0.00  0.00      ACHN  
ATOM   1411  HH  TYR A  92       3.851  -2.869 -18.177  0.00  0.00      ACHN  
ATOM   1412  CD2 TYR A  92       2.927  -6.599 -18.250  0.00  0.00      ACHN  
ATOM   1413  HD2 TYR A  92       2.074  -6.995 -17.719  0.00  0.00      ACHN  
ATOM   1414  CE2 TYR A  92       3.240  -5.203 -18.117  0.00  0.00      ACHN  
ATOM   1415  HE2 TYR A  92       2.648  -4.545 -17.499  0.00  0.00      ACHN  
ATOM   1416  C   TYR A  92       2.227  -8.373 -21.518  0.00  0.00      ACHN  
ATOM   1417  O   TYR A  92       1.671  -7.297 -21.784  0.00  0.00      ACHN  
ATOM   1418  N   SER A  93       2.926  -9.044 -22.453  0.00  0.00      ACHN  
ATOM   1419  HN  SER A  93       3.353  -9.858 -22.066  0.00  0.00      ACHN  
ATOM   1420  CA  SER A  93       3.253  -8.599 -23.829  0.00  0.00      ACHN  
ATOM   1421  HA  SER A  93       3.685  -7.616 -23.711  0.00  0.00      ACHN  
ATOM   1422  CB  SER A  93       4.205  -9.675 -24.513  0.00  0.00      ACHN  
ATOM   1423  HB1 SER A  93       5.070  -9.947 -23.871  0.00  0.00      ACHN  
ATOM   1424  HB2 SER A  93       3.625 -10.621 -24.578  0.00  0.00      ACHN  
ATOM   1425  OG  SER A  93       4.591  -9.277 -25.818  0.00  0.00      ACHN  
ATOM   1426  HG1 SER A  93       5.193  -9.934 -26.176  0.00  0.00      ACHN  
ATOM   1427  C   SER A  93       1.979  -8.540 -24.696  0.00  0.00      ACHN  
ATOM   1428  O   SER A  93       1.829  -7.623 -25.461  0.00  0.00      ACHN  
ATOM   1429  N   ALA A  94       1.047  -9.409 -24.506  0.00  0.00      ACHN  
ATOM   1430  HN  ALA A  94       1.163 -10.205 -23.917  0.00  0.00      ACHN  
ATOM   1431  CA  ALA A  94      -0.235  -9.408 -25.208  0.00  0.00      ACHN  
ATOM   1432  HA  ALA A  94      -0.038  -9.189 -26.247  0.00  0.00      ACHN  
ATOM   1433  CB  ALA A  94      -0.735 -10.884 -25.101  0.00  0.00      ACHN  
ATOM   1434  HB1 ALA A  94       0.038 -11.479 -25.632  0.00  0.00      ACHN  
ATOM   1435  HB2 ALA A  94      -1.029 -11.041 -24.041  0.00  0.00      ACHN  
ATOM   1436  HB3 ALA A  94      -1.712 -10.949 -25.626  0.00  0.00      ACHN  
ATOM   1437  C   ALA A  94      -1.125  -8.199 -24.736  0.00  0.00      ACHN  
ATOM   1438  O   ALA A  94      -1.537  -7.365 -25.558  0.00  0.00      ACHN  
ATOM   1439  N   SER A  95      -1.395  -7.974 -23.406  0.00  0.00      ACHN  
ATOM   1440  HN  SER A  95      -1.129  -8.673 -22.747  0.00  0.00      ACHN  
ATOM   1441  CA  SER A  95      -2.026  -6.712 -23.012  0.00  0.00      ACHN  
ATOM   1442  HA  SER A  95      -2.890  -6.611 -23.652  0.00  0.00      ACHN  
ATOM   1443  CB  SER A  95      -2.410  -6.662 -21.489  0.00  0.00      ACHN  
ATOM   1444  HB1 SER A  95      -1.588  -7.053 -20.851  0.00  0.00      ACHN  
ATOM   1445  HB2 SER A  95      -2.513  -5.622 -21.111  0.00  0.00      ACHN  
ATOM   1446  OG  SER A  95      -3.576  -7.406 -21.167  0.00  0.00      ACHN  
ATOM   1447  HG1 SER A  95      -3.459  -8.321 -21.432  0.00  0.00      ACHN  
ATOM   1448  C   SER A  95      -1.183  -5.488 -23.282  0.00  0.00      ACHN  
ATOM   1449  O   SER A  95      -1.704  -4.431 -23.495  0.00  0.00      ACHN  
ATOM   1450  N   LEU A  96       0.184  -5.615 -23.270  0.00  0.00      ACHN  
ATOM   1451  HN  LEU A  96       0.691  -6.457 -23.102  0.00  0.00      ACHN  
ATOM   1452  CA  LEU A  96       1.105  -4.513 -23.504  0.00  0.00      ACHN  
ATOM   1453  HA  LEU A  96       0.691  -3.656 -22.992  0.00  0.00      ACHN  
ATOM   1454  CB  LEU A  96       2.609  -4.639 -23.104  0.00  0.00      ACHN  
ATOM   1455  HB1 LEU A  96       2.627  -5.227 -22.161  0.00  0.00      ACHN  
ATOM   1456  HB2 LEU A  96       3.157  -5.306 -23.803  0.00  0.00      ACHN  
ATOM   1457  CG  LEU A  96       3.309  -3.321 -22.952  0.00  0.00      ACHN  
ATOM   1458  HG  LEU A  96       3.123  -2.609 -23.784  0.00  0.00      ACHN  
ATOM   1459  CD1 LEU A  96       2.838  -2.759 -21.590  0.00  0.00      ACHN  
ATOM   1460 HD11 LEU A  96       2.955  -3.416 -20.702  0.00  0.00      ACHN  
ATOM   1461 HD12 LEU A  96       3.374  -1.811 -21.369  0.00  0.00      ACHN  
ATOM   1462 HD13 LEU A  96       1.786  -2.402 -21.606  0.00  0.00      ACHN  
ATOM   1463  CD2 LEU A  96       4.877  -3.638 -22.968  0.00  0.00      ACHN  
ATOM   1464 HD21 LEU A  96       5.289  -4.012 -22.006  0.00  0.00      ACHN  
ATOM   1465 HD22 LEU A  96       5.032  -4.297 -23.849  0.00  0.00      ACHN  
ATOM   1466 HD23 LEU A  96       5.422  -2.706 -23.231  0.00  0.00      ACHN  
ATOM   1467  C   LEU A  96       1.050  -4.072 -25.049  0.00  0.00      ACHN  
ATOM   1468  O   LEU A  96       1.221  -2.895 -25.360  0.00  0.00      ACHN  
ATOM   1469  N   MET A  97       0.880  -4.983 -26.019  0.00  0.00      ACHN  
ATOM   1470  HN  MET A  97       0.939  -5.976 -25.955  0.00  0.00      ACHN  
ATOM   1471  CA  MET A  97       0.685  -4.715 -27.474  0.00  0.00      ACHN  
ATOM   1472  HA  MET A  97       1.579  -4.240 -27.851  0.00  0.00      ACHN  
ATOM   1473  CB  MET A  97       0.566  -6.131 -28.210  0.00  0.00      ACHN  
ATOM   1474  HB1 MET A  97       1.557  -6.616 -28.082  0.00  0.00      ACHN  
ATOM   1475  HB2 MET A  97      -0.297  -6.755 -27.891  0.00  0.00      ACHN  
ATOM   1476  CG  MET A  97       0.410  -5.996 -29.745  0.00  0.00      ACHN  
ATOM   1477  HG1 MET A  97       0.166  -6.968 -30.224  0.00  0.00      ACHN  
ATOM   1478  HG2 MET A  97      -0.480  -5.375 -29.982  0.00  0.00      ACHN  
ATOM   1479  SD  MET A  97       1.703  -5.121 -30.670  0.00  0.00      ACHN  
ATOM   1480  CE  MET A  97       0.673  -3.864 -31.483  0.00  0.00      ACHN  
ATOM   1481  HE1 MET A  97       1.195  -3.547 -32.411  0.00  0.00      ACHN  
ATOM   1482  HE2 MET A  97      -0.296  -4.292 -31.819  0.00  0.00      ACHN  
ATOM   1483  HE3 MET A  97       0.488  -3.056 -30.744  0.00  0.00      ACHN  
ATOM   1484  C   MET A  97      -0.632  -3.912 -27.538  0.00  0.00      ACHN  
ATOM   1485  O   MET A  97      -0.773  -3.094 -28.456  0.00  0.00      ACHN  
ATOM   1486  N   LYS A  98      -1.627  -4.176 -26.624  0.00  0.00      ACHN  
ATOM   1487  HN  LYS A  98      -1.556  -4.752 -25.814  0.00  0.00      ACHN  
ATOM   1488  CA  LYS A  98      -2.922  -3.497 -26.679  0.00  0.00      ACHN  
ATOM   1489  HA  LYS A  98      -3.235  -3.025 -27.599  0.00  0.00      ACHN  
ATOM   1490  CB  LYS A  98      -3.989  -4.532 -26.316  0.00  0.00      ACHN  
ATOM   1491  HB1 LYS A  98      -3.589  -5.022 -25.402  0.00  0.00      ACHN  
ATOM   1492  HB2 LYS A  98      -4.975  -4.031 -26.215  0.00  0.00      ACHN  
ATOM   1493  CG  LYS A  98      -4.328  -5.598 -27.375  0.00  0.00      ACHN  
ATOM   1494  HG1 LYS A  98      -3.370  -6.080 -27.666  0.00  0.00      ACHN  
ATOM   1495  HG2 LYS A  98      -4.963  -6.325 -26.825  0.00  0.00      ACHN  
ATOM   1496  CD  LYS A  98      -5.039  -5.005 -28.581  0.00  0.00      ACHN  
ATOM   1497  HD1 LYS A  98      -6.060  -4.629 -28.361  0.00  0.00      ACHN  
ATOM   1498  HD2 LYS A  98      -4.436  -4.143 -28.938  0.00  0.00      ACHN  
ATOM   1499  CE  LYS A  98      -5.164  -5.881 -29.795  0.00  0.00      ACHN  
ATOM   1500  HE1 LYS A  98      -4.228  -6.278 -30.241  0.00  0.00      ACHN  
ATOM   1501  HE2 LYS A  98      -5.825  -6.759 -29.632  0.00  0.00      ACHN  
ATOM   1502  NZ  LYS A  98      -5.895  -5.022 -30.809  0.00  0.00      ACHN  
ATOM   1503  HZ1 LYS A  98      -5.397  -4.110 -30.848  0.00  0.00      ACHN  
ATOM   1504  HZ2 LYS A  98      -5.909  -5.437 -31.763  0.00  0.00      ACHN  
ATOM   1505  HZ3 LYS A  98      -6.890  -4.975 -30.509  0.00  0.00      ACHN  
ATOM   1506  C   LYS A  98      -2.934  -2.408 -25.658  0.00  0.00      ACHN  
ATOM   1507  O   LYS A  98      -4.039  -1.920 -25.426  0.00  0.00      ACHN  
ATOM   1508  N   ASN A  99      -1.815  -1.964 -25.032  0.00  0.00      ACHN  
ATOM   1509  HN  ASN A  99      -0.996  -2.480 -25.268  0.00  0.00      ACHN  
ATOM   1510  CA  ASN A  99      -1.619  -0.659 -24.315  0.00  0.00      ACHN  
ATOM   1511  HA  ASN A  99      -0.613  -0.630 -23.923  0.00  0.00      ACHN  
ATOM   1512  CB  ASN A  99      -1.862   0.560 -25.237  0.00  0.00      ACHN  
ATOM   1513  HB1 ASN A  99      -2.888   0.683 -25.647  0.00  0.00      ACHN  
ATOM   1514  HB2 ASN A  99      -1.637   1.463 -24.629  0.00  0.00      ACHN  
ATOM   1515  CG  ASN A  99      -0.947   0.462 -26.490  0.00  0.00      ACHN  
ATOM   1516  OD1 ASN A  99       0.229   0.861 -26.463  0.00  0.00      ACHN  
ATOM   1517  ND2 ASN A  99      -1.527   0.006 -27.626  0.00  0.00      ACHN  
ATOM   1518 HD21 ASN A  99      -0.898  -0.218 -28.370  0.00  0.00      ACHN  
ATOM   1519 HD22 ASN A  99      -2.366  -0.535 -27.563  0.00  0.00      ACHN  
ATOM   1520  C   ASN A  99      -2.477  -0.676 -23.070  0.00  0.00      ACHN  
ATOM   1521  O   ASN A  99      -3.256   0.215 -22.863  0.00  0.00      ACHN  
ATOM   1522  N   GLN A 100      -2.341  -1.746 -22.243  0.00  0.00      ACHN  
ATOM   1523  HN  GLN A 100      -1.661  -2.442 -22.458  0.00  0.00      ACHN  
ATOM   1524  CA  GLN A 100      -3.100  -1.917 -21.044  0.00  0.00      ACHN  
ATOM   1525  HA  GLN A 100      -3.136  -0.987 -20.495  0.00  0.00      ACHN  
ATOM   1526  CB  GLN A 100      -4.517  -2.410 -21.355  0.00  0.00      ACHN  
ATOM   1527  HB1 GLN A 100      -5.113  -2.403 -20.418  0.00  0.00      ACHN  
ATOM   1528  HB2 GLN A 100      -5.033  -1.594 -21.905  0.00  0.00      ACHN  
ATOM   1529  CG  GLN A 100      -4.662  -3.696 -22.110  0.00  0.00      ACHN  
ATOM   1530  HG1 GLN A 100      -4.032  -3.580 -23.018  0.00  0.00      ACHN  
ATOM   1531  HG2 GLN A 100      -4.257  -4.582 -21.575  0.00  0.00      ACHN  
ATOM   1532  CD  GLN A 100      -6.079  -3.924 -22.696  0.00  0.00      ACHN  
ATOM   1533  OE1 GLN A 100      -6.827  -4.806 -22.333  0.00  0.00      ACHN  
ATOM   1534  NE2 GLN A 100      -6.307  -3.211 -23.812  0.00  0.00      ACHN  
ATOM   1535 HE21 GLN A 100      -7.112  -3.495 -24.333  0.00  0.00      ACHN  
ATOM   1536 HE22 GLN A 100      -5.645  -2.589 -24.231  0.00  0.00      ACHN  
ATOM   1537  C   GLN A 100      -2.281  -2.842 -20.217  0.00  0.00      ACHN  
ATOM   1538  O   GLN A 100      -1.371  -3.463 -20.701  0.00  0.00      ACHN  
ATOM   1539  N   ASN A 101      -2.484  -2.892 -18.856  0.00  0.00      ACHN  
ATOM   1540  HN  ASN A 101      -3.197  -2.308 -18.477  0.00  0.00      ACHN  
ATOM   1541  CA  ASN A 101      -1.863  -3.822 -17.955  0.00  0.00      ACHN  
ATOM   1542  HA  ASN A 101      -1.502  -4.644 -18.556  0.00  0.00      ACHN  
ATOM   1543  CB  ASN A 101      -0.527  -3.262 -17.273  0.00  0.00      ACHN  
ATOM   1544  HB1 ASN A 101       0.261  -3.019 -18.017  0.00  0.00      ACHN  
ATOM   1545  HB2 ASN A 101      -0.845  -2.318 -16.781  0.00  0.00      ACHN  
ATOM   1546  CG  ASN A 101       0.128  -4.189 -16.203  0.00  0.00      ACHN  
ATOM   1547  OD1 ASN A 101      -0.037  -5.394 -16.265  0.00  0.00      ACHN  
ATOM   1548  ND2 ASN A 101       0.995  -3.582 -15.426  0.00  0.00      ACHN  
ATOM   1549 HD21 ASN A 101       1.445  -4.082 -14.685  0.00  0.00      ACHN  
ATOM   1550 HD22 ASN A 101       1.312  -2.667 -15.677  0.00  0.00      ACHN  
ATOM   1551  C   ASN A 101      -2.808  -4.385 -16.877  0.00  0.00      ACHN  
ATOM   1552  O   ASN A 101      -3.376  -3.630 -16.118  0.00  0.00      ACHN  
ATOM   1553  N   ILE A 102      -2.944  -5.737 -16.778  0.00  0.00      ACHN  
ATOM   1554  HN  ILE A 102      -2.448  -6.410 -17.320  0.00  0.00      ACHN  
ATOM   1555  CA  ILE A 102      -3.965  -6.213 -15.845  0.00  0.00      ACHN  
ATOM   1556  HA  ILE A 102      -4.753  -5.513 -15.608  0.00  0.00      ACHN  
ATOM   1557  CB  ILE A 102      -4.691  -7.473 -16.307  0.00  0.00      ACHN  
ATOM   1558  HB  ILE A 102      -3.878  -8.229 -16.330  0.00  0.00      ACHN  
ATOM   1559  CG2 ILE A 102      -5.847  -8.003 -15.404  0.00  0.00      ACHN  
ATOM   1560 HG21 ILE A 102      -6.187  -8.988 -15.789  0.00  0.00      ACHN  
ATOM   1561 HG22 ILE A 102      -5.594  -8.243 -14.349  0.00  0.00      ACHN  
ATOM   1562 HG23 ILE A 102      -6.753  -7.375 -15.536  0.00  0.00      ACHN  
ATOM   1563  CG1 ILE A 102      -5.266  -7.254 -17.712  0.00  0.00      ACHN  
ATOM   1564 HG11 ILE A 102      -4.433  -7.128 -18.436  0.00  0.00      ACHN  
ATOM   1565 HG12 ILE A 102      -5.916  -8.081 -18.069  0.00  0.00      ACHN  
ATOM   1566  CD1 ILE A 102      -6.145  -5.941 -17.772  0.00  0.00      ACHN  
ATOM   1567  HD1 ILE A 102      -6.918  -6.069 -16.985  0.00  0.00      ACHN  
ATOM   1568  HD2 ILE A 102      -5.568  -5.010 -17.587  0.00  0.00      ACHN  
ATOM   1569  HD3 ILE A 102      -6.634  -5.871 -18.767  0.00  0.00      ACHN  
ATOM   1570  C   ILE A 102      -3.307  -6.491 -14.466  0.00  0.00      ACHN  
ATOM   1571  O   ILE A 102      -3.939  -6.264 -13.390  0.00  0.00      ACHN  
ATOM   1572  N   PHE A 103      -1.936  -6.891 -14.456  0.00  0.00      ACHN  
ATOM   1573  HN  PHE A 103      -1.508  -6.845 -15.355  0.00  0.00      ACHN  
ATOM   1574  CA  PHE A 103      -1.202  -7.244 -13.276  0.00  0.00      ACHN  
ATOM   1575  HA  PHE A 103      -1.737  -7.981 -12.696  0.00  0.00      ACHN  
ATOM   1576  CB  PHE A 103       0.195  -7.760 -13.694  0.00  0.00      ACHN  
ATOM   1577  HB1 PHE A 103       0.638  -7.090 -14.461  0.00  0.00      ACHN  
ATOM   1578  HB2 PHE A 103       0.933  -7.920 -12.879  0.00  0.00      ACHN  
ATOM   1579  CG  PHE A 103       0.073  -9.113 -14.309  0.00  0.00      ACHN  
ATOM   1580  CD1 PHE A 103      -0.166 -10.222 -13.491  0.00  0.00      ACHN  
ATOM   1581  HD1 PHE A 103      -0.129 -10.105 -12.418  0.00  0.00      ACHN  
ATOM   1582  CE1 PHE A 103      -0.238 -11.436 -14.040  0.00  0.00      ACHN  
ATOM   1583  HE1 PHE A 103      -0.445 -12.302 -13.429  0.00  0.00      ACHN  
ATOM   1584  CZ  PHE A 103      -0.084 -11.682 -15.416  0.00  0.00      ACHN  
ATOM   1585  HZ  PHE A 103      -0.142 -12.658 -15.874  0.00  0.00      ACHN  
ATOM   1586  CD2 PHE A 103       0.185  -9.249 -15.708  0.00  0.00      ACHN  
ATOM   1587  HD2 PHE A 103       0.316  -8.366 -16.316  0.00  0.00      ACHN  
ATOM   1588  CE2 PHE A 103       0.058 -10.527 -16.248  0.00  0.00      ACHN  
ATOM   1589  HE2 PHE A 103       0.081 -10.689 -17.316  0.00  0.00      ACHN  
ATOM   1590  C   PHE A 103      -1.083  -6.075 -12.319  0.00  0.00      ACHN  
ATOM   1591  O   PHE A 103      -1.240  -6.341 -11.091  0.00  0.00      ACHN  
ATOM   1592  N   ARG A 104      -0.817  -4.792 -12.717  0.00  0.00      ACHN  
ATOM   1593  HN  ARG A 104      -0.528  -4.628 -13.658  0.00  0.00      ACHN  
ATOM   1594  CA  ARG A 104      -0.911  -3.567 -11.865  0.00  0.00      ACHN  
ATOM   1595  HA  ARG A 104      -0.211  -3.617 -11.044  0.00  0.00      ACHN  
ATOM   1596  CB  ARG A 104      -0.661  -2.337 -12.795  0.00  0.00      ACHN  
ATOM   1597  HB1 ARG A 104       0.220  -2.553 -13.436  0.00  0.00      ACHN  
ATOM   1598  HB2 ARG A 104      -1.525  -2.108 -13.455  0.00  0.00      ACHN  
ATOM   1599  CG  ARG A 104      -0.526  -1.014 -12.055  0.00  0.00      ACHN  
ATOM   1600  HG1 ARG A 104      -1.233  -0.946 -11.201  0.00  0.00      ACHN  
ATOM   1601  HG2 ARG A 104       0.493  -0.924 -11.624  0.00  0.00      ACHN  
ATOM   1602  CD  ARG A 104      -0.712   0.230 -12.955  0.00  0.00      ACHN  
ATOM   1603  HD1 ARG A 104      -1.770   0.440 -13.221  0.00  0.00      ACHN  
ATOM   1604  HD2 ARG A 104      -0.365   1.130 -12.403  0.00  0.00      ACHN  
ATOM   1605  NE  ARG A 104       0.086   0.208 -14.197  0.00  0.00      ACHN  
ATOM   1606  HE  ARG A 104       1.047  -0.051 -14.295  0.00  0.00      ACHN  
ATOM   1607  CZ  ARG A 104      -0.506   0.334 -15.455  0.00  0.00      ACHN  
ATOM   1608  NH1 ARG A 104      -1.797   0.550 -15.745  0.00  0.00      ACHN  
ATOM   1609 HH11 ARG A 104      -2.100   0.541 -16.698  0.00  0.00      ACHN  
ATOM   1610 HH12 ARG A 104      -2.571   0.587 -15.113  0.00  0.00      ACHN  
ATOM   1611  NH2 ARG A 104       0.320   0.233 -16.496  0.00  0.00      ACHN  
ATOM   1612 HH21 ARG A 104      -0.015   0.229 -17.438  0.00  0.00      ACHN  
ATOM   1613 HH22 ARG A 104       1.285   0.137 -16.255  0.00  0.00      ACHN  
ATOM   1614  C   ARG A 104      -2.335  -3.410 -11.259  0.00  0.00      ACHN  
ATOM   1615  O   ARG A 104      -2.435  -3.081 -10.076  0.00  0.00      ACHN  
ATOM   1616  N   TRP A 105      -3.369  -3.518 -12.037  0.00  0.00      ACHN  
ATOM   1617  HN  TRP A 105      -3.399  -3.664 -13.023  0.00  0.00      ACHN  
ATOM   1618  CA  TRP A 105      -4.596  -3.067 -11.522  0.00  0.00      ACHN  
ATOM   1619  HA  TRP A 105      -4.405  -2.118 -11.043  0.00  0.00      ACHN  
ATOM   1620  CB  TRP A 105      -5.669  -2.807 -12.553  0.00  0.00      ACHN  
ATOM   1621  HB1 TRP A 105      -5.993  -3.737 -13.067  0.00  0.00      ACHN  
ATOM   1622  HB2 TRP A 105      -6.530  -2.450 -11.949  0.00  0.00      ACHN  
ATOM   1623  CG  TRP A 105      -5.284  -1.645 -13.556  0.00  0.00      ACHN  
ATOM   1624  CD1 TRP A 105      -5.382  -1.693 -14.944  0.00  0.00      ACHN  
ATOM   1625  HD1 TRP A 105      -5.615  -2.561 -15.542  0.00  0.00      ACHN  
ATOM   1626  NE1 TRP A 105      -5.120  -0.443 -15.439  0.00  0.00      ACHN  
ATOM   1627  HE1 TRP A 105      -5.017  -0.325 -16.403  0.00  0.00      ACHN  
ATOM   1628  CE2 TRP A 105      -4.922   0.462 -14.395  0.00  0.00      ACHN  
ATOM   1629  CD2 TRP A 105      -5.013  -0.254 -13.215  0.00  0.00      ACHN  
ATOM   1630  CE3 TRP A 105      -4.812   0.380 -11.969  0.00  0.00      ACHN  
ATOM   1631  HE3 TRP A 105      -4.873  -0.161 -11.036  0.00  0.00      ACHN  
ATOM   1632  CZ3 TRP A 105      -4.558   1.775 -12.000  0.00  0.00      ACHN  
ATOM   1633  HZ3 TRP A 105      -4.608   2.314 -11.066  0.00  0.00      ACHN  
ATOM   1634  CZ2 TRP A 105      -4.508   1.751 -14.428  0.00  0.00      ACHN  
ATOM   1635  HZ2 TRP A 105      -4.454   2.195 -15.412  0.00  0.00      ACHN  
ATOM   1636  CH2 TRP A 105      -4.337   2.436 -13.250  0.00  0.00      ACHN  
ATOM   1637  HH2 TRP A 105      -4.137   3.493 -13.151  0.00  0.00      ACHN  
ATOM   1638  C   TRP A 105      -5.169  -3.992 -10.424  0.00  0.00      ACHN  
ATOM   1639  O   TRP A 105      -5.668  -3.589  -9.335  0.00  0.00      ACHN  
ATOM   1640  N   VAL A 106      -4.869  -5.301 -10.555  0.00  0.00      ACHN  
ATOM   1641  HN  VAL A 106      -4.366  -5.636 -11.348  0.00  0.00      ACHN  
ATOM   1642  CA  VAL A 106      -5.113  -6.282  -9.437  0.00  0.00      ACHN  
ATOM   1643  HA  VAL A 106      -6.107  -6.203  -9.022  0.00  0.00      ACHN  
ATOM   1644  CB  VAL A 106      -4.931  -7.711  -9.771  0.00  0.00      ACHN  
ATOM   1645  HB  VAL A 106      -3.921  -8.156  -9.642  0.00  0.00      ACHN  
ATOM   1646  CG1 VAL A 106      -5.839  -8.455  -8.815  0.00  0.00      ACHN  
ATOM   1647 HG11 VAL A 106      -5.584  -9.533  -8.900  0.00  0.00      ACHN  
ATOM   1648 HG12 VAL A 106      -5.790  -8.194  -7.736  0.00  0.00      ACHN  
ATOM   1649 HG13 VAL A 106      -6.857  -8.249  -9.210  0.00  0.00      ACHN  
ATOM   1650  CG2 VAL A 106      -5.367  -8.096 -11.134  0.00  0.00      ACHN  
ATOM   1651 HG21 VAL A 106      -4.566  -7.938 -11.887  0.00  0.00      ACHN  
ATOM   1652 HG22 VAL A 106      -5.556  -9.188 -11.214  0.00  0.00      ACHN  
ATOM   1653 HG23 VAL A 106      -6.296  -7.592 -11.475  0.00  0.00      ACHN  
ATOM   1654  C   VAL A 106      -4.140  -5.992  -8.240  0.00  0.00      ACHN  
ATOM   1655  O   VAL A 106      -4.566  -5.982  -7.094  0.00  0.00      ACHN  
ATOM   1656  N   GLU A 107      -2.828  -5.699  -8.498  0.00  0.00      ACHN  
ATOM   1657  HN  GLU A 107      -2.503  -5.568  -9.431  0.00  0.00      ACHN  
ATOM   1658  CA  GLU A 107      -1.875  -5.370  -7.430  0.00  0.00      ACHN  
ATOM   1659  HA  GLU A 107      -1.763  -6.210  -6.761  0.00  0.00      ACHN  
ATOM   1660  CB  GLU A 107      -0.473  -5.017  -8.060  0.00  0.00      ACHN  
ATOM   1661  HB1 GLU A 107      -0.288  -5.806  -8.820  0.00  0.00      ACHN  
ATOM   1662  HB2 GLU A 107      -0.570  -4.036  -8.572  0.00  0.00      ACHN  
ATOM   1663  CG  GLU A 107       0.638  -4.831  -7.087  0.00  0.00      ACHN  
ATOM   1664  HG1 GLU A 107       0.445  -3.910  -6.497  0.00  0.00      ACHN  
ATOM   1665  HG2 GLU A 107       0.675  -5.609  -6.294  0.00  0.00      ACHN  
ATOM   1666  CD  GLU A 107       2.054  -4.693  -7.700  0.00  0.00      ACHN  
ATOM   1667  OE1 GLU A 107       2.995  -4.485  -6.928  0.00  0.00      ACHN  
ATOM   1668  OE2 GLU A 107       2.210  -4.754  -8.922  0.00  0.00      ACHN  
ATOM   1669  C   GLU A 107      -2.264  -4.154  -6.631  0.00  0.00      ACHN  
ATOM   1670  O   GLU A 107      -2.345  -4.238  -5.375  0.00  0.00      ACHN  
ATOM   1671  N   TYR A 108      -2.599  -3.126  -7.339  0.00  0.00      ACHN  
ATOM   1672  HN  TYR A 108      -2.462  -3.046  -8.323  0.00  0.00      ACHN  
ATOM   1673  CA  TYR A 108      -3.052  -1.835  -6.625  0.00  0.00      ACHN  
ATOM   1674  HA  TYR A 108      -2.304  -1.522  -5.911  0.00  0.00      ACHN  
ATOM   1675  CB  TYR A 108      -3.380  -0.719  -7.595  0.00  0.00      ACHN  
ATOM   1676  HB1 TYR A 108      -3.919  -1.183  -8.449  0.00  0.00      ACHN  
ATOM   1677  HB2 TYR A 108      -3.924   0.083  -7.052  0.00  0.00      ACHN  
ATOM   1678  CG  TYR A 108      -2.140  -0.045  -8.182  0.00  0.00      ACHN  
ATOM   1679  CD1 TYR A 108      -0.815  -0.592  -8.131  0.00  0.00      ACHN  
ATOM   1680  HD1 TYR A 108      -0.538  -1.474  -7.572  0.00  0.00      ACHN  
ATOM   1681  CE1 TYR A 108       0.225   0.256  -8.474  0.00  0.00      ACHN  
ATOM   1682  HE1 TYR A 108       1.223  -0.155  -8.515  0.00  0.00      ACHN  
ATOM   1683  CZ  TYR A 108      -0.047   1.473  -9.122  0.00  0.00      ACHN  
ATOM   1684  OH  TYR A 108       1.025   2.247  -9.645  0.00  0.00      ACHN  
ATOM   1685  HH  TYR A 108       1.676   1.690 -10.077  0.00  0.00      ACHN  
ATOM   1686  CD2 TYR A 108      -2.407   1.160  -8.798  0.00  0.00      ACHN  
ATOM   1687  HD2 TYR A 108      -3.396   1.559  -8.971  0.00  0.00      ACHN  
ATOM   1688  CE2 TYR A 108      -1.355   1.879  -9.292  0.00  0.00      ACHN  
ATOM   1689  HE2 TYR A 108      -1.522   2.827  -9.782  0.00  0.00      ACHN  
ATOM   1690  C   TYR A 108      -4.231  -2.061  -5.813  0.00  0.00      ACHN  
ATOM   1691  O   TYR A 108      -4.175  -1.642  -4.702  0.00  0.00      ACHN  
ATOM   1692  N   SER A 109      -5.319  -2.695  -6.318  0.00  0.00      ACHN  
ATOM   1693  HN  SER A 109      -5.345  -2.942  -7.284  0.00  0.00      ACHN  
ATOM   1694  CA  SER A 109      -6.552  -3.034  -5.617  0.00  0.00      ACHN  
ATOM   1695  HA  SER A 109      -7.180  -2.162  -5.505  0.00  0.00      ACHN  
ATOM   1696  CB  SER A 109      -7.325  -4.128  -6.451  0.00  0.00      ACHN  
ATOM   1697  HB1 SER A 109      -6.568  -4.819  -6.879  0.00  0.00      ACHN  
ATOM   1698  HB2 SER A 109      -8.000  -4.775  -5.851  0.00  0.00      ACHN  
ATOM   1699  OG  SER A 109      -8.069  -3.530  -7.529  0.00  0.00      ACHN  
ATOM   1700  HG1 SER A 109      -7.517  -3.594  -8.312  0.00  0.00      ACHN  
ATOM   1701  C   SER A 109      -6.308  -3.753  -4.264  0.00  0.00      ACHN  
ATOM   1702  O   SER A 109      -6.861  -3.410  -3.194  0.00  0.00      ACHN  
ATOM   1703  N   LEU A 110      -5.392  -4.713  -4.228  0.00  0.00      ACHN  
ATOM   1704  HN  LEU A 110      -4.888  -5.003  -5.039  0.00  0.00      ACHN  
ATOM   1705  CA  LEU A 110      -5.098  -5.428  -3.012  0.00  0.00      ACHN  
ATOM   1706  HA  LEU A 110      -5.998  -5.546  -2.428  0.00  0.00      ACHN  
ATOM   1707  CB  LEU A 110      -4.622  -6.837  -3.326  0.00  0.00      ACHN  
ATOM   1708  HB1 LEU A 110      -3.701  -6.671  -3.926  0.00  0.00      ACHN  
ATOM   1709  HB2 LEU A 110      -4.316  -7.455  -2.455  0.00  0.00      ACHN  
ATOM   1710  CG  LEU A 110      -5.484  -7.829  -4.136  0.00  0.00      ACHN  
ATOM   1711  HG  LEU A 110      -6.011  -7.207  -4.891  0.00  0.00      ACHN  
ATOM   1712  CD1 LEU A 110      -4.721  -8.884  -4.800  0.00  0.00      ACHN  
ATOM   1713 HD11 LEU A 110      -4.156  -9.520  -4.086  0.00  0.00      ACHN  
ATOM   1714 HD12 LEU A 110      -5.436  -9.571  -5.301  0.00  0.00      ACHN  
ATOM   1715 HD13 LEU A 110      -3.990  -8.558  -5.571  0.00  0.00      ACHN  
ATOM   1716  CD2 LEU A 110      -6.445  -8.425  -3.169  0.00  0.00      ACHN  
ATOM   1717 HD21 LEU A 110      -5.906  -9.022  -2.402  0.00  0.00      ACHN  
ATOM   1718 HD22 LEU A 110      -7.094  -7.669  -2.677  0.00  0.00      ACHN  
ATOM   1719 HD23 LEU A 110      -7.169  -9.095  -3.680  0.00  0.00      ACHN  
ATOM   1720  C   LEU A 110      -4.132  -4.657  -2.081  0.00  0.00      ACHN  
ATOM   1721  O   LEU A 110      -4.481  -4.402  -0.933  0.00  0.00      ACHN  
ATOM   1722  N   SER A 111      -2.978  -4.256  -2.640  0.00  0.00      ACHN  
ATOM   1723  HN  SER A 111      -2.701  -4.424  -3.583  0.00  0.00      ACHN  
ATOM   1724  CA  SER A 111      -1.882  -3.528  -1.900  0.00  0.00      ACHN  
ATOM   1725  HA  SER A 111      -1.663  -4.178  -1.067  0.00  0.00      ACHN  
ATOM   1726  CB  SER A 111      -0.617  -3.528  -2.772  0.00  0.00      ACHN  
ATOM   1727  HB1 SER A 111       0.331  -3.317  -2.232  0.00  0.00      ACHN  
ATOM   1728  HB2 SER A 111      -0.585  -4.599  -3.064  0.00  0.00      ACHN  
ATOM   1729  OG  SER A 111      -0.749  -2.621  -3.905  0.00  0.00      ACHN  
ATOM   1730  HG1 SER A 111      -1.266  -3.118  -4.543  0.00  0.00      ACHN  
ATOM   1731  C   SER A 111      -2.237  -2.169  -1.242  0.00  0.00      ACHN  
ATOM   1732  O   SER A 111      -2.086  -2.093  -0.049  0.00  0.00      ACHN  
ATOM   1733  N   SER A 112      -2.691  -1.107  -1.971  0.00  0.00      ACHN  
ATOM   1734  HN  SER A 112      -2.789  -1.220  -2.957  0.00  0.00      ACHN  
ATOM   1735  CA  SER A 112      -3.026   0.259  -1.604  0.00  0.00      ACHN  
ATOM   1736  HA  SER A 112      -2.141   0.550  -1.058  0.00  0.00      ACHN  
ATOM   1737  CB  SER A 112      -3.361   1.159  -2.817  0.00  0.00      ACHN  
ATOM   1738  HB1 SER A 112      -3.465   2.196  -2.433  0.00  0.00      ACHN  
ATOM   1739  HB2 SER A 112      -2.612   1.115  -3.637  0.00  0.00      ACHN  
ATOM   1740  OG  SER A 112      -4.643   0.901  -3.378  0.00  0.00      ACHN  
ATOM   1741  HG1 SER A 112      -4.550   0.749  -4.321  0.00  0.00      ACHN  
ATOM   1742  C   SER A 112      -4.137   0.203  -0.513  0.00  0.00      ACHN  
ATOM   1743  O   SER A 112      -4.188   0.953   0.464  0.00  0.00      ACHN  
ATOM   1744  N   SER A 113      -5.217  -0.604  -0.764  0.00  0.00      ACHN  
ATOM   1745  HN  SER A 113      -5.309  -1.139  -1.600  0.00  0.00      ACHN  
ATOM   1746  CA  SER A 113      -6.233  -0.901   0.220  0.00  0.00      ACHN  
ATOM   1747  HA  SER A 113      -6.792   0.009   0.382  0.00  0.00      ACHN  
ATOM   1748  CB  SER A 113      -7.180  -1.904  -0.380  0.00  0.00      ACHN  
ATOM   1749  HB1 SER A 113      -6.652  -2.848  -0.636  0.00  0.00      ACHN  
ATOM   1750  HB2 SER A 113      -8.031  -2.177   0.280  0.00  0.00      ACHN  
ATOM   1751  OG  SER A 113      -7.763  -1.370  -1.607  0.00  0.00      ACHN  
ATOM   1752  HG1 SER A 113      -7.668  -2.144  -2.168  0.00  0.00      ACHN  
ATOM   1753  C   SER A 113      -5.742  -1.486   1.598  0.00  0.00      ACHN  
ATOM   1754  O   SER A 113      -6.203  -1.005   2.690  0.00  0.00      ACHN  
ATOM   1755  N   VAL A 114      -4.765  -2.380   1.609  0.00  0.00      ACHN  
ATOM   1756  HN  VAL A 114      -4.502  -2.852   0.771  0.00  0.00      ACHN  
ATOM   1757  CA  VAL A 114      -4.079  -2.863   2.816  0.00  0.00      ACHN  
ATOM   1758  HA  VAL A 114      -4.835  -3.295   3.455  0.00  0.00      ACHN  
ATOM   1759  CB  VAL A 114      -3.228  -4.050   2.541  0.00  0.00      ACHN  
ATOM   1760  HB  VAL A 114      -2.596  -3.980   1.630  0.00  0.00      ACHN  
ATOM   1761  CG1 VAL A 114      -2.227  -4.307   3.721  0.00  0.00      ACHN  
ATOM   1762 HG11 VAL A 114      -1.473  -3.501   3.850  0.00  0.00      ACHN  
ATOM   1763 HG12 VAL A 114      -2.734  -4.335   4.709  0.00  0.00      ACHN  
ATOM   1764 HG13 VAL A 114      -1.612  -5.219   3.565  0.00  0.00      ACHN  
ATOM   1765  CG2 VAL A 114      -4.014  -5.355   2.371  0.00  0.00      ACHN  
ATOM   1766 HG21 VAL A 114      -4.561  -5.320   1.405  0.00  0.00      ACHN  
ATOM   1767 HG22 VAL A 114      -3.441  -6.305   2.320  0.00  0.00      ACHN  
ATOM   1768 HG23 VAL A 114      -4.805  -5.356   3.151  0.00  0.00      ACHN  
ATOM   1769  C   VAL A 114      -3.395  -1.723   3.503  0.00  0.00      ACHN  
ATOM   1770  O   VAL A 114      -3.515  -1.591   4.708  0.00  0.00      ACHN  
ATOM   1771  N   MET A 115      -2.660  -0.821   2.760  0.00  0.00      ACHN  
ATOM   1772  HN  MET A 115      -2.511  -0.976   1.786  0.00  0.00      ACHN  
ATOM   1773  CA  MET A 115      -2.102   0.373   3.301  0.00  0.00      ACHN  
ATOM   1774  HA  MET A 115      -1.527   0.046   4.155  0.00  0.00      ACHN  
ATOM   1775  CB  MET A 115      -1.229   1.023   2.255  0.00  0.00      ACHN  
ATOM   1776  HB1 MET A 115      -1.839   1.363   1.391  0.00  0.00      ACHN  
ATOM   1777  HB2 MET A 115      -0.923   1.986   2.716  0.00  0.00      ACHN  
ATOM   1778  CG  MET A 115      -0.069   0.144   1.782  0.00  0.00      ACHN  
ATOM   1779  HG1 MET A 115       0.716  -0.039   2.547  0.00  0.00      ACHN  
ATOM   1780  HG2 MET A 115      -0.521  -0.857   1.613  0.00  0.00      ACHN  
ATOM   1781  SD  MET A 115       0.646   0.813   0.232  0.00  0.00      ACHN  
ATOM   1782  CE  MET A 115       1.711   2.154   0.799  0.00  0.00      ACHN  
ATOM   1783  HE1 MET A 115       1.978   2.747  -0.102  0.00  0.00      ACHN  
ATOM   1784  HE2 MET A 115       1.065   2.961   1.206  0.00  0.00      ACHN  
ATOM   1785  HE3 MET A 115       2.572   1.811   1.411  0.00  0.00      ACHN  
ATOM   1786  C   MET A 115      -3.130   1.345   3.877  0.00  0.00      ACHN  
ATOM   1787  O   MET A 115      -2.944   1.947   4.972  0.00  0.00      ACHN  
ATOM   1788  N   ILE A 116      -4.196   1.722   3.129  0.00  0.00      ACHN  
ATOM   1789  HN  ILE A 116      -4.433   1.222   2.299  0.00  0.00      ACHN  
ATOM   1790  CA  ILE A 116      -5.122   2.768   3.477  0.00  0.00      ACHN  
ATOM   1791  HA  ILE A 116      -4.463   3.547   3.832  0.00  0.00      ACHN  
ATOM   1792  CB  ILE A 116      -6.021   3.494   2.375  0.00  0.00      ACHN  
ATOM   1793  HB  ILE A 116      -5.401   4.033   1.627  0.00  0.00      ACHN  
ATOM   1794  CG2 ILE A 116      -6.825   2.396   1.613  0.00  0.00      ACHN  
ATOM   1795 HG21 ILE A 116      -6.977   1.449   2.174  0.00  0.00      ACHN  
ATOM   1796 HG22 ILE A 116      -7.824   2.814   1.364  0.00  0.00      ACHN  
ATOM   1797 HG23 ILE A 116      -6.295   2.170   0.664  0.00  0.00      ACHN  
ATOM   1798  CG1 ILE A 116      -7.038   4.540   2.990  0.00  0.00      ACHN  
ATOM   1799 HG11 ILE A 116      -7.581   5.016   2.146  0.00  0.00      ACHN  
ATOM   1800 HG12 ILE A 116      -7.763   4.015   3.648  0.00  0.00      ACHN  
ATOM   1801  CD1 ILE A 116      -6.388   5.684   3.725  0.00  0.00      ACHN  
ATOM   1802  HD1 ILE A 116      -7.238   6.389   3.846  0.00  0.00      ACHN  
ATOM   1803  HD2 ILE A 116      -5.935   5.404   4.700  0.00  0.00      ACHN  
ATOM   1804  HD3 ILE A 116      -5.747   6.335   3.094  0.00  0.00      ACHN  
ATOM   1805  C   ILE A 116      -5.874   2.420   4.767  0.00  0.00      ACHN  
ATOM   1806  O   ILE A 116      -6.001   3.206   5.691  0.00  0.00      ACHN  
ATOM   1807  N   VAL A 117      -6.304   1.117   4.983  0.00  0.00      ACHN  
ATOM   1808  HN  VAL A 117      -6.234   0.444   4.250  0.00  0.00      ACHN  
ATOM   1809  CA  VAL A 117      -6.670   0.624   6.257  0.00  0.00      ACHN  
ATOM   1810  HA  VAL A 117      -7.431   1.324   6.568  0.00  0.00      ACHN  
ATOM   1811  CB  VAL A 117      -7.387  -0.722   6.137  0.00  0.00      ACHN  
ATOM   1812  HB  VAL A 117      -6.781  -1.533   5.679  0.00  0.00      ACHN  
ATOM   1813  CG1 VAL A 117      -7.879  -1.123   7.506  0.00  0.00      ACHN  
ATOM   1814 HG11 VAL A 117      -8.505  -0.234   7.736  0.00  0.00      ACHN  
ATOM   1815 HG12 VAL A 117      -8.518  -2.031   7.498  0.00  0.00      ACHN  
ATOM   1816 HG13 VAL A 117      -7.059  -1.286   8.238  0.00  0.00      ACHN  
ATOM   1817  CG2 VAL A 117      -8.680  -0.620   5.220  0.00  0.00      ACHN  
ATOM   1818 HG21 VAL A 117      -9.031  -1.656   5.025  0.00  0.00      ACHN  
ATOM   1819 HG22 VAL A 117      -9.479  -0.022   5.708  0.00  0.00      ACHN  
ATOM   1820 HG23 VAL A 117      -8.288  -0.300   4.231  0.00  0.00      ACHN  
ATOM   1821  C   VAL A 117      -5.639   0.634   7.365  0.00  0.00      ACHN  
ATOM   1822  O   VAL A 117      -5.876   1.205   8.428  0.00  0.00      ACHN  
ATOM   1823  N   LEU A 118      -4.391   0.235   7.110  0.00  0.00      ACHN  
ATOM   1824  HN  LEU A 118      -4.113  -0.026   6.189  0.00  0.00      ACHN  
ATOM   1825  CA  LEU A 118      -3.345   0.270   8.136  0.00  0.00      ACHN  
ATOM   1826  HA  LEU A 118      -3.723  -0.301   8.971  0.00  0.00      ACHN  
ATOM   1827  CB  LEU A 118      -2.080  -0.606   7.699  0.00  0.00      ACHN  
ATOM   1828  HB1 LEU A 118      -2.416  -1.596   7.324  0.00  0.00      ACHN  
ATOM   1829  HB2 LEU A 118      -1.587  -0.068   6.861  0.00  0.00      ACHN  
ATOM   1830  CG  LEU A 118      -1.030  -0.954   8.773  0.00  0.00      ACHN  
ATOM   1831  HG  LEU A 118      -0.731  -0.005   9.269  0.00  0.00      ACHN  
ATOM   1832  CD1 LEU A 118      -1.593  -1.707   9.977  0.00  0.00      ACHN  
ATOM   1833 HD11 LEU A 118      -0.786  -1.883  10.721  0.00  0.00      ACHN  
ATOM   1834 HD12 LEU A 118      -2.328  -1.068  10.513  0.00  0.00      ACHN  
ATOM   1835 HD13 LEU A 118      -2.080  -2.681   9.754  0.00  0.00      ACHN  
ATOM   1836  CD2 LEU A 118       0.228  -1.530   8.214  0.00  0.00      ACHN  
ATOM   1837 HD21 LEU A 118       0.031  -2.213   7.360  0.00  0.00      ACHN  
ATOM   1838 HD22 LEU A 118       0.949  -0.782   7.820  0.00  0.00      ACHN  
ATOM   1839 HD23 LEU A 118       0.841  -2.066   8.969  0.00  0.00      ACHN  
ATOM   1840  C   LEU A 118      -3.055   1.683   8.605  0.00  0.00      ACHN  
ATOM   1841  O   LEU A 118      -2.864   1.943   9.767  0.00  0.00      ACHN  
ATOM   1842  N   ILE A 119      -2.957   2.691   7.681  0.00  0.00      ACHN  
ATOM   1843  HN  ILE A 119      -3.098   2.440   6.726  0.00  0.00      ACHN  
ATOM   1844  CA  ILE A 119      -2.872   4.095   8.043  0.00  0.00      ACHN  
ATOM   1845  HA  ILE A 119      -1.959   4.270   8.593  0.00  0.00      ACHN  
ATOM   1846  CB  ILE A 119      -2.922   5.011   6.772  0.00  0.00      ACHN  
ATOM   1847  HB  ILE A 119      -3.800   4.836   6.114  0.00  0.00      ACHN  
ATOM   1848  CG2 ILE A 119      -3.231   6.522   7.088  0.00  0.00      ACHN  
ATOM   1849 HG21 ILE A 119      -4.163   6.591   7.689  0.00  0.00      ACHN  
ATOM   1850 HG22 ILE A 119      -2.373   6.935   7.662  0.00  0.00      ACHN  
ATOM   1851 HG23 ILE A 119      -3.319   7.078   6.130  0.00  0.00      ACHN  
ATOM   1852  CG1 ILE A 119      -1.652   4.747   5.882  0.00  0.00      ACHN  
ATOM   1853 HG11 ILE A 119      -0.823   5.163   6.494  0.00  0.00      ACHN  
ATOM   1854 HG12 ILE A 119      -1.519   3.646   5.943  0.00  0.00      ACHN  
ATOM   1855  CD1 ILE A 119      -1.760   5.284   4.464  0.00  0.00      ACHN  
ATOM   1856  HD1 ILE A 119      -2.511   4.730   3.862  0.00  0.00      ACHN  
ATOM   1857  HD2 ILE A 119      -1.906   6.384   4.404  0.00  0.00      ACHN  
ATOM   1858  HD3 ILE A 119      -0.831   4.964   3.945  0.00  0.00      ACHN  
ATOM   1859  C   ILE A 119      -3.983   4.528   9.069  0.00  0.00      ACHN  
ATOM   1860  O   ILE A 119      -3.814   5.262  10.026  0.00  0.00      ACHN  
ATOM   1861  N   ALA A 120      -5.200   4.165   8.753  0.00  0.00      ACHN  
ATOM   1862  HN  ALA A 120      -5.326   3.413   8.110  0.00  0.00      ACHN  
ATOM   1863  CA  ALA A 120      -6.408   4.528   9.480  0.00  0.00      ACHN  
ATOM   1864  HA  ALA A 120      -6.387   5.581   9.720  0.00  0.00      ACHN  
ATOM   1865  CB  ALA A 120      -7.644   4.172   8.722  0.00  0.00      ACHN  
ATOM   1866  HB1 ALA A 120      -7.634   4.799   7.805  0.00  0.00      ACHN  
ATOM   1867  HB2 ALA A 120      -7.676   3.073   8.563  0.00  0.00      ACHN  
ATOM   1868  HB3 ALA A 120      -8.542   4.561   9.248  0.00  0.00      ACHN  
ATOM   1869  C   ALA A 120      -6.367   3.967  10.907  0.00  0.00      ACHN  
ATOM   1870  O   ALA A 120      -6.586   4.773  11.850  0.00  0.00      ACHN  
ATOM   1871  N   GLN A 121      -6.003   2.700  11.055  0.00  0.00      ACHN  
ATOM   1872  HN  GLN A 121      -5.975   2.095  10.262  0.00  0.00      ACHN  
ATOM   1873  CA  GLN A 121      -5.598   1.992  12.263  0.00  0.00      ACHN  
ATOM   1874  HA  GLN A 121      -6.441   1.974  12.938  0.00  0.00      ACHN  
ATOM   1875  CB  GLN A 121      -5.396   0.431  12.182  0.00  0.00      ACHN  
ATOM   1876  HB1 GLN A 121      -4.500   0.301  11.539  0.00  0.00      ACHN  
ATOM   1877  HB2 GLN A 121      -5.018   0.031  13.147  0.00  0.00      ACHN  
ATOM   1878  CG  GLN A 121      -6.467  -0.410  11.520  0.00  0.00      ACHN  
ATOM   1879  HG1 GLN A 121      -7.463  -0.109  11.908  0.00  0.00      ACHN  
ATOM   1880  HG2 GLN A 121      -6.434  -0.184  10.432  0.00  0.00      ACHN  
ATOM   1881  CD  GLN A 121      -6.313  -1.886  11.746  0.00  0.00      ACHN  
ATOM   1882  OE1 GLN A 121      -5.897  -2.672  10.872  0.00  0.00      ACHN  
ATOM   1883  NE2 GLN A 121      -6.626  -2.244  13.041  0.00  0.00      ACHN  
ATOM   1884 HE21 GLN A 121      -6.767  -3.225  13.172  0.00  0.00      ACHN  
ATOM   1885 HE22 GLN A 121      -6.621  -1.508  13.718  0.00  0.00      ACHN  
ATOM   1886  C   GLN A 121      -4.551   2.655  13.155  0.00  0.00      ACHN  
ATOM   1887  O   GLN A 121      -4.596   2.758  14.341  0.00  0.00      ACHN  
ATOM   1888  N   ILE A 122      -3.458   3.155  12.528  0.00  0.00      ACHN  
ATOM   1889  HN  ILE A 122      -3.500   3.143  11.532  0.00  0.00      ACHN  
ATOM   1890  CA  ILE A 122      -2.298   3.675  13.251  0.00  0.00      ACHN  
ATOM   1891  HA  ILE A 122      -2.209   3.106  14.165  0.00  0.00      ACHN  
ATOM   1892  CB  ILE A 122      -0.956   3.577  12.446  0.00  0.00      ACHN  
ATOM   1893  HB  ILE A 122      -0.966   2.509  12.140  0.00  0.00      ACHN  
ATOM   1894  CG2 ILE A 122      -0.980   4.353  11.125  0.00  0.00      ACHN  
ATOM   1895 HG21 ILE A 122      -1.834   4.028  10.493  0.00  0.00      ACHN  
ATOM   1896 HG22 ILE A 122      -1.163   5.446  11.201  0.00  0.00      ACHN  
ATOM   1897 HG23 ILE A 122      -0.043   4.196  10.548  0.00  0.00      ACHN  
ATOM   1898  CG1 ILE A 122       0.292   3.806  13.332  0.00  0.00      ACHN  
ATOM   1899 HG11 ILE A 122       0.400   4.886  13.568  0.00  0.00      ACHN  
ATOM   1900 HG12 ILE A 122       0.125   3.330  14.322  0.00  0.00      ACHN  
ATOM   1901  CD1 ILE A 122       1.498   3.240  12.723  0.00  0.00      ACHN  
ATOM   1902  HD1 ILE A 122       2.292   3.055  13.478  0.00  0.00      ACHN  
ATOM   1903  HD2 ILE A 122       1.200   2.286  12.237  0.00  0.00      ACHN  
ATOM   1904  HD3 ILE A 122       1.831   3.940  11.928  0.00  0.00      ACHN  
ATOM   1905  C   ILE A 122      -2.515   5.089  13.743  0.00  0.00      ACHN  
ATOM   1906  O   ILE A 122      -1.953   5.622  14.686  0.00  0.00      ACHN  
ATOM   1907  N   CYS A 123      -3.505   5.819  13.033  0.00  0.00      ACHN  
ATOM   1908  HN  CYS A 123      -3.871   5.460  12.177  0.00  0.00      ACHN  
ATOM   1909  CA  CYS A 123      -4.077   7.057  13.435  0.00  0.00      ACHN  
ATOM   1910  HA  CYS A 123      -3.241   7.649  13.776  0.00  0.00      ACHN  
ATOM   1911  CB  CYS A 123      -4.836   7.611  12.216  0.00  0.00      ACHN  
ATOM   1912  HB1 CYS A 123      -4.179   7.463  11.333  0.00  0.00      ACHN  
ATOM   1913  HB2 CYS A 123      -5.798   7.088  12.025  0.00  0.00      ACHN  
ATOM   1914  SG  CYS A 123      -5.330   9.330  12.488  0.00  0.00      ACHN  
ATOM   1915  HG1 CYS A 123      -5.060   9.329  13.785  0.00  0.00      ACHN  
ATOM   1916  C   CYS A 123      -5.056   6.887  14.620  0.00  0.00      ACHN  
ATOM   1917  O   CYS A 123      -5.103   7.756  15.438  0.00  0.00      ACHN  
ATOM   1918  N   GLY A 124      -5.738   5.690  14.845  0.00  0.00      ACHN  
ATOM   1919  HN  GLY A 124      -5.691   5.028  14.101  0.00  0.00      ACHN  
ATOM   1920  CA  GLY A 124      -6.602   5.585  16.040  0.00  0.00      ACHN  
ATOM   1921  HA1 GLY A 124      -6.780   6.583  16.411  0.00  0.00      ACHN  
ATOM   1922  HA2 GLY A 124      -6.032   4.999  16.746  0.00  0.00      ACHN  
ATOM   1923  C   GLY A 124      -7.995   5.104  15.765  0.00  0.00      ACHN  
ATOM   1924  O   GLY A 124      -8.890   5.024  16.605  0.00  0.00      ACHN  
ATOM   1925  N   ILE A 125      -8.286   4.920  14.482  0.00  0.00      ACHN  
ATOM   1926  HN  ILE A 125      -7.562   4.969  13.798  0.00  0.00      ACHN  
ATOM   1927  CA  ILE A 125      -9.656   4.558  13.986  0.00  0.00      ACHN  
ATOM   1928  HA  ILE A 125     -10.471   4.994  14.544  0.00  0.00      ACHN  
ATOM   1929  CB  ILE A 125      -9.791   4.975  12.528  0.00  0.00      ACHN  
ATOM   1930  HB  ILE A 125      -9.242   4.354  11.788  0.00  0.00      ACHN  
ATOM   1931  CG2 ILE A 125     -11.310   4.811  12.198  0.00  0.00      ACHN  
ATOM   1932 HG21 ILE A 125     -11.436   3.711  12.101  0.00  0.00      ACHN  
ATOM   1933 HG22 ILE A 125     -11.923   5.282  12.997  0.00  0.00      ACHN  
ATOM   1934 HG23 ILE A 125     -11.493   5.374  11.258  0.00  0.00      ACHN  
ATOM   1935  CG1 ILE A 125      -9.478   6.493  12.424  0.00  0.00      ACHN  
ATOM   1936 HG11 ILE A 125     -10.219   7.118  12.965  0.00  0.00      ACHN  
ATOM   1937 HG12 ILE A 125      -8.594   6.793  13.026  0.00  0.00      ACHN  
ATOM   1938  CD1 ILE A 125      -9.147   6.906  10.962  0.00  0.00      ACHN  
ATOM   1939  HD1 ILE A 125      -8.486   6.171  10.454  0.00  0.00      ACHN  
ATOM   1940  HD2 ILE A 125     -10.091   6.981  10.382  0.00  0.00      ACHN  
ATOM   1941  HD3 ILE A 125      -8.751   7.940  10.868  0.00  0.00      ACHN  
ATOM   1942  C   ILE A 125      -9.616   3.057  14.103  0.00  0.00      ACHN  
ATOM   1943  O   ILE A 125      -8.570   2.396  13.941  0.00  0.00      ACHN  
ATOM   1944  N   ALA A 126     -10.728   2.491  14.598  0.00  0.00      ACHN  
ATOM   1945  HN  ALA A 126     -11.499   3.078  14.832  0.00  0.00      ACHN  
ATOM   1946  CA  ALA A 126     -10.874   1.093  14.964  0.00  0.00      ACHN  
ATOM   1947  HA  ALA A 126     -10.195   0.574  14.304  0.00  0.00      ACHN  
ATOM   1948  CB  ALA A 126     -10.498   1.103  16.439  0.00  0.00      ACHN  
ATOM   1949  HB1 ALA A 126     -10.710   0.121  16.913  0.00  0.00      ACHN  
ATOM   1950  HB2 ALA A 126      -9.418   1.326  16.574  0.00  0.00      ACHN  
ATOM   1951  HB3 ALA A 126     -11.078   1.913  16.932  0.00  0.00      ACHN  
ATOM   1952  C   ALA A 126     -12.222   0.467  14.817  0.00  0.00      ACHN  
ATOM   1953  O   ALA A 126     -12.374  -0.740  14.880  0.00  0.00      ACHN  
ATOM   1954  N   ASP A 127     -13.354   1.217  14.533  0.00  0.00      ACHN  
ATOM   1955  HN  ASP A 127     -13.344   2.211  14.619  0.00  0.00      ACHN  
ATOM   1956  CA  ASP A 127     -14.684   0.727  14.160  0.00  0.00      ACHN  
ATOM   1957  HA  ASP A 127     -15.044   0.113  14.972  0.00  0.00      ACHN  
ATOM   1958  CB  ASP A 127     -15.649   1.939  13.919  0.00  0.00      ACHN  
ATOM   1959  HB1 ASP A 127     -15.125   2.717  13.323  0.00  0.00      ACHN  
ATOM   1960  HB2 ASP A 127     -16.615   1.695  13.429  0.00  0.00      ACHN  
ATOM   1961  CG  ASP A 127     -15.903   2.575  15.258  0.00  0.00      ACHN  
ATOM   1962  OD1 ASP A 127     -15.634   3.751  15.534  0.00  0.00      ACHN  
ATOM   1963  OD2 ASP A 127     -16.716   1.976  16.001  0.00  0.00      ACHN  
ATOM   1964  C   ASP A 127     -14.650  -0.193  12.913  0.00  0.00      ACHN  
ATOM   1965  O   ASP A 127     -14.381   0.201  11.775  0.00  0.00      ACHN  
ATOM   1966  N   ILE A 128     -14.940  -1.509  13.027  0.00  0.00      ACHN  
ATOM   1967  HN  ILE A 128     -15.215  -1.847  13.923  0.00  0.00      ACHN  
ATOM   1968  CA  ILE A 128     -14.576  -2.470  11.995  0.00  0.00      ACHN  
ATOM   1969  HA  ILE A 128     -13.563  -2.177  11.764  0.00  0.00      ACHN  
ATOM   1970  CB  ILE A 128     -14.682  -3.876  12.592  0.00  0.00      ACHN  
ATOM   1971  HB  ILE A 128     -14.211  -3.752  13.590  0.00  0.00      ACHN  
ATOM   1972  CG2 ILE A 128     -16.155  -4.276  12.991  0.00  0.00      ACHN  
ATOM   1973 HG21 ILE A 128     -16.787  -4.425  12.089  0.00  0.00      ACHN  
ATOM   1974 HG22 ILE A 128     -16.184  -5.190  13.622  0.00  0.00      ACHN  
ATOM   1975 HG23 ILE A 128     -16.681  -3.516  13.608  0.00  0.00      ACHN  
ATOM   1976  CG1 ILE A 128     -14.165  -4.949  11.691  0.00  0.00      ACHN  
ATOM   1977 HG11 ILE A 128     -14.867  -5.024  10.833  0.00  0.00      ACHN  
ATOM   1978 HG12 ILE A 128     -13.219  -4.616  11.214  0.00  0.00      ACHN  
ATOM   1979  CD1 ILE A 128     -14.060  -6.336  12.283  0.00  0.00      ACHN  
ATOM   1980  HD1 ILE A 128     -13.368  -6.385  13.151  0.00  0.00      ACHN  
ATOM   1981  HD2 ILE A 128     -15.023  -6.800  12.588  0.00  0.00      ACHN  
ATOM   1982  HD3 ILE A 128     -13.716  -7.091  11.544  0.00  0.00      ACHN  
ATOM   1983  C   ILE A 128     -15.325  -2.315  10.729  0.00  0.00      ACHN  
ATOM   1984  O   ILE A 128     -14.854  -2.632   9.620  0.00  0.00      ACHN  
ATOM   1985  N   VAL A 129     -16.585  -1.833  10.817  0.00  0.00      ACHN  
ATOM   1986  HN  VAL A 129     -17.076  -1.782  11.683  0.00  0.00      ACHN  
ATOM   1987  CA  VAL A 129     -17.437  -1.445   9.711  0.00  0.00      ACHN  
ATOM   1988  HA  VAL A 129     -17.429  -2.296   9.046  0.00  0.00      ACHN  
ATOM   1989  CB  VAL A 129     -18.812  -1.233  10.243  0.00  0.00      ACHN  
ATOM   1990  HB  VAL A 129     -19.540  -0.928   9.462  0.00  0.00      ACHN  
ATOM   1991  CG1 VAL A 129     -19.396  -2.603  10.603  0.00  0.00      ACHN  
ATOM   1992 HG11 VAL A 129     -19.315  -3.290   9.734  0.00  0.00      ACHN  
ATOM   1993 HG12 VAL A 129     -18.805  -2.967  11.471  0.00  0.00      ACHN  
ATOM   1994 HG13 VAL A 129     -20.445  -2.590  10.970  0.00  0.00      ACHN  
ATOM   1995  CG2 VAL A 129     -18.922  -0.248  11.391  0.00  0.00      ACHN  
ATOM   1996 HG21 VAL A 129     -18.495  -0.709  12.307  0.00  0.00      ACHN  
ATOM   1997 HG22 VAL A 129     -18.486   0.731  11.099  0.00  0.00      ACHN  
ATOM   1998 HG23 VAL A 129     -19.989  -0.094  11.658  0.00  0.00      ACHN  
ATOM   1999  C   VAL A 129     -16.943  -0.281   8.855  0.00  0.00      ACHN  
ATOM   2000  O   VAL A 129     -16.871  -0.353   7.608  0.00  0.00      ACHN  
ATOM   2001  N   ALA A 130     -16.335   0.681   9.514  0.00  0.00      ACHN  
ATOM   2002  HN  ALA A 130     -16.267   0.728  10.507  0.00  0.00      ACHN  
ATOM   2003  CA  ALA A 130     -15.506   1.631   8.831  0.00  0.00      ACHN  
ATOM   2004  HA  ALA A 130     -16.132   2.105   8.089  0.00  0.00      ACHN  
ATOM   2005  CB  ALA A 130     -14.938   2.629   9.840  0.00  0.00      ACHN  
ATOM   2006  HB1 ALA A 130     -14.241   2.155  10.564  0.00  0.00      ACHN  
ATOM   2007  HB2 ALA A 130     -14.377   3.480   9.398  0.00  0.00      ACHN  
ATOM   2008  HB3 ALA A 130     -15.807   3.147  10.298  0.00  0.00      ACHN  
ATOM   2009  C   ALA A 130     -14.268   1.131   8.054  0.00  0.00      ACHN  
ATOM   2010  O   ALA A 130     -14.071   1.362   6.812  0.00  0.00      ACHN  
ATOM   2011  N   LEU A 131     -13.444   0.330   8.671  0.00  0.00      ACHN  
ATOM   2012  HN  LEU A 131     -13.584   0.078   9.625  0.00  0.00      ACHN  
ATOM   2013  CA  LEU A 131     -12.324  -0.366   8.169  0.00  0.00      ACHN  
ATOM   2014  HA  LEU A 131     -11.574   0.337   7.839  0.00  0.00      ACHN  
ATOM   2015  CB  LEU A 131     -11.648  -1.119   9.323  0.00  0.00      ACHN  
ATOM   2016  HB1 LEU A 131     -12.309  -1.940   9.677  0.00  0.00      ACHN  
ATOM   2017  HB2 LEU A 131     -10.749  -1.593   8.875  0.00  0.00      ACHN  
ATOM   2018  CG  LEU A 131     -11.151  -0.164  10.426  0.00  0.00      ACHN  
ATOM   2019  HG  LEU A 131     -12.076   0.312  10.817  0.00  0.00      ACHN  
ATOM   2020  CD1 LEU A 131     -10.294  -0.824  11.539  0.00  0.00      ACHN  
ATOM   2021 HD11 LEU A 131     -10.928  -1.597  12.023  0.00  0.00      ACHN  
ATOM   2022 HD12 LEU A 131      -9.475  -1.473  11.162  0.00  0.00      ACHN  
ATOM   2023 HD13 LEU A 131      -9.971  -0.102  12.320  0.00  0.00      ACHN  
ATOM   2024  CD2 LEU A 131     -10.402   1.114   9.987  0.00  0.00      ACHN  
ATOM   2025 HD21 LEU A 131      -9.457   0.848   9.466  0.00  0.00      ACHN  
ATOM   2026 HD22 LEU A 131     -11.042   1.687   9.283  0.00  0.00      ACHN  
ATOM   2027 HD23 LEU A 131     -10.032   1.750  10.819  0.00  0.00      ACHN  
ATOM   2028  C   LEU A 131     -12.599  -1.201   6.984  0.00  0.00      ACHN  
ATOM   2029  O   LEU A 131     -11.875  -1.051   5.967  0.00  0.00      ACHN  
ATOM   2030  N   LEU A 132     -13.756  -1.916   7.017  0.00  0.00      ACHN  
ATOM   2031  HN  LEU A 132     -14.260  -1.930   7.877  0.00  0.00      ACHN  
ATOM   2032  CA  LEU A 132     -14.304  -2.807   5.984  0.00  0.00      ACHN  
ATOM   2033  HA  LEU A 132     -13.464  -3.401   5.655  0.00  0.00      ACHN  
ATOM   2034  CB  LEU A 132     -15.502  -3.554   6.586  0.00  0.00      ACHN  
ATOM   2035  HB1 LEU A 132     -15.264  -4.028   7.562  0.00  0.00      ACHN  
ATOM   2036  HB2 LEU A 132     -16.337  -2.849   6.786  0.00  0.00      ACHN  
ATOM   2037  CG  LEU A 132     -16.181  -4.646   5.686  0.00  0.00      ACHN  
ATOM   2038  HG  LEU A 132     -16.325  -4.245   4.660  0.00  0.00      ACHN  
ATOM   2039  CD1 LEU A 132     -15.269  -5.869   5.537  0.00  0.00      ACHN  
ATOM   2040 HD11 LEU A 132     -15.110  -6.302   6.548  0.00  0.00      ACHN  
ATOM   2041 HD12 LEU A 132     -15.803  -6.653   4.959  0.00  0.00      ACHN  
ATOM   2042 HD13 LEU A 132     -14.352  -5.648   4.951  0.00  0.00      ACHN  
ATOM   2043  CD2 LEU A 132     -17.501  -4.990   6.287  0.00  0.00      ACHN  
ATOM   2044 HD21 LEU A 132     -18.065  -4.045   6.440  0.00  0.00      ACHN  
ATOM   2045 HD22 LEU A 132     -18.157  -5.618   5.648  0.00  0.00      ACHN  
ATOM   2046 HD23 LEU A 132     -17.315  -5.402   7.302  0.00  0.00      ACHN  
ATOM   2047  C   LEU A 132     -14.740  -2.007   4.768  0.00  0.00      ACHN  
ATOM   2048  O   LEU A 132     -14.582  -2.444   3.629  0.00  0.00      ACHN  
ATOM   2049  N   ALA A 133     -15.361  -0.800   4.928  0.00  0.00      ACHN  
ATOM   2050  HN  ALA A 133     -15.333  -0.426   5.852  0.00  0.00      ACHN  
ATOM   2051  CA  ALA A 133     -15.797   0.097   3.807  0.00  0.00      ACHN  
ATOM   2052  HA  ALA A 133     -16.396  -0.472   3.112  0.00  0.00      ACHN  
ATOM   2053  CB  ALA A 133     -16.659   1.317   4.440  0.00  0.00      ACHN  
ATOM   2054  HB1 ALA A 133     -17.551   0.904   4.958  0.00  0.00      ACHN  
ATOM   2055  HB2 ALA A 133     -16.045   1.924   5.139  0.00  0.00      ACHN  
ATOM   2056  HB3 ALA A 133     -16.896   1.995   3.592  0.00  0.00      ACHN  
ATOM   2057  C   ALA A 133     -14.619   0.721   3.131  0.00  0.00      ACHN  
ATOM   2058  O   ALA A 133     -14.596   0.933   1.913  0.00  0.00      ACHN  
ATOM   2059  N   ILE A 134     -13.585   1.197   3.854  0.00  0.00      ACHN  
ATOM   2060  HN  ILE A 134     -13.581   1.034   4.838  0.00  0.00      ACHN  
ATOM   2061  CA  ILE A 134     -12.358   1.870   3.290  0.00  0.00      ACHN  
ATOM   2062  HA  ILE A 134     -12.617   2.733   2.696  0.00  0.00      ACHN  
ATOM   2063  CB  ILE A 134     -11.421   2.187   4.492  0.00  0.00      ACHN  
ATOM   2064  HB  ILE A 134     -11.220   1.337   5.179  0.00  0.00      ACHN  
ATOM   2065  CG2 ILE A 134     -10.021   2.628   4.038  0.00  0.00      ACHN  
ATOM   2066 HG21 ILE A 134      -9.442   3.001   4.910  0.00  0.00      ACHN  
ATOM   2067 HG22 ILE A 134      -9.316   1.860   3.653  0.00  0.00      ACHN  
ATOM   2068 HG23 ILE A 134     -10.000   3.418   3.258  0.00  0.00      ACHN  
ATOM   2069  CG1 ILE A 134     -11.966   3.380   5.381  0.00  0.00      ACHN  
ATOM   2070 HG11 ILE A 134     -11.863   4.384   4.916  0.00  0.00      ACHN  
ATOM   2071 HG12 ILE A 134     -13.037   3.117   5.517  0.00  0.00      ACHN  
ATOM   2072  CD1 ILE A 134     -11.285   3.564   6.834  0.00  0.00      ACHN  
ATOM   2073  HD1 ILE A 134     -10.985   2.593   7.283  0.00  0.00      ACHN  
ATOM   2074  HD2 ILE A 134     -10.419   4.240   6.666  0.00  0.00      ACHN  
ATOM   2075  HD3 ILE A 134     -12.011   4.130   7.457  0.00  0.00      ACHN  
ATOM   2076  C   ILE A 134     -11.618   0.953   2.302  0.00  0.00      ACHN  
ATOM   2077  O   ILE A 134     -11.237   1.484   1.252  0.00  0.00      ACHN  
ATOM   2078  N   PHE A 135     -11.435  -0.345   2.508  0.00  0.00      ACHN  
ATOM   2079  HN  PHE A 135     -11.561  -0.730   3.419  0.00  0.00      ACHN  
ATOM   2080  CA  PHE A 135     -10.866  -1.320   1.537  0.00  0.00      ACHN  
ATOM   2081  HA  PHE A 135      -9.859  -0.976   1.356  0.00  0.00      ACHN  
ATOM   2082  CB  PHE A 135     -10.918  -2.772   2.159  0.00  0.00      ACHN  
ATOM   2083  HB1 PHE A 135     -10.936  -2.667   3.265  0.00  0.00      ACHN  
ATOM   2084  HB2 PHE A 135     -11.907  -3.269   2.064  0.00  0.00      ACHN  
ATOM   2085  CG  PHE A 135      -9.864  -3.757   1.756  0.00  0.00      ACHN  
ATOM   2086  CD1 PHE A 135      -9.942  -4.641   0.680  0.00  0.00      ACHN  
ATOM   2087  HD1 PHE A 135     -10.838  -4.595   0.079  0.00  0.00      ACHN  
ATOM   2088  CE1 PHE A 135      -8.881  -5.520   0.347  0.00  0.00      ACHN  
ATOM   2089  HE1 PHE A 135      -9.071  -6.273  -0.403  0.00  0.00      ACHN  
ATOM   2090  CZ  PHE A 135      -7.709  -5.441   1.066  0.00  0.00      ACHN  
ATOM   2091  HZ  PHE A 135      -6.897  -6.090   0.772  0.00  0.00      ACHN  
ATOM   2092  CD2 PHE A 135      -8.586  -3.740   2.463  0.00  0.00      ACHN  
ATOM   2093  HD2 PHE A 135      -8.531  -3.041   3.285  0.00  0.00      ACHN  
ATOM   2094  CE2 PHE A 135      -7.515  -4.660   2.175  0.00  0.00      ACHN  
ATOM   2095  HE2 PHE A 135      -6.626  -4.554   2.779  0.00  0.00      ACHN  
ATOM   2096  C   PHE A 135     -11.676  -1.311   0.261  0.00  0.00      ACHN  
ATOM   2097  O   PHE A 135     -11.078  -1.276  -0.834  0.00  0.00      ACHN  
ATOM   2098  N   GLY A 136     -13.025  -1.341   0.338  0.00  0.00      ACHN  
ATOM   2099  HN  GLY A 136     -13.448  -1.371   1.241  0.00  0.00      ACHN  
ATOM   2100  CA  GLY A 136     -13.965  -1.514  -0.722  0.00  0.00      ACHN  
ATOM   2101  HA1 GLY A 136     -14.826  -1.643  -0.081  0.00  0.00      ACHN  
ATOM   2102  HA2 GLY A 136     -13.712  -2.336  -1.375  0.00  0.00      ACHN  
ATOM   2103  C   GLY A 136     -14.110  -0.252  -1.512  0.00  0.00      ACHN  
ATOM   2104  O   GLY A 136     -14.237  -0.308  -2.734  0.00  0.00      ACHN  
ATOM   2105  N   VAL A 137     -14.137   0.987  -0.919  0.00  0.00      ACHN  
ATOM   2106  HN  VAL A 137     -14.038   1.143   0.060  0.00  0.00      ACHN  
ATOM   2107  CA  VAL A 137     -14.171   2.194  -1.697  0.00  0.00      ACHN  
ATOM   2108  HA  VAL A 137     -14.965   2.214  -2.428  0.00  0.00      ACHN  
ATOM   2109  CB  VAL A 137     -14.437   3.504  -0.913  0.00  0.00      ACHN  
ATOM   2110  HB  VAL A 137     -14.332   4.401  -1.559  0.00  0.00      ACHN  
ATOM   2111  CG1 VAL A 137     -15.929   3.588  -0.370  0.00  0.00      ACHN  
ATOM   2112 HG11 VAL A 137     -16.122   4.651  -0.111  0.00  0.00      ACHN  
ATOM   2113 HG12 VAL A 137     -16.702   3.325  -1.123  0.00  0.00      ACHN  
ATOM   2114 HG13 VAL A 137     -16.199   2.969   0.513  0.00  0.00      ACHN  
ATOM   2115  CG2 VAL A 137     -13.472   3.812   0.256  0.00  0.00      ACHN  
ATOM   2116 HG21 VAL A 137     -12.434   4.088  -0.031  0.00  0.00      ACHN  
ATOM   2117 HG22 VAL A 137     -13.619   4.750   0.833  0.00  0.00      ACHN  
ATOM   2118 HG23 VAL A 137     -13.570   2.985   0.992  0.00  0.00      ACHN  
ATOM   2119  C   VAL A 137     -12.874   2.425  -2.475  0.00  0.00      ACHN  
ATOM   2120  O   VAL A 137     -12.758   3.002  -3.600  0.00  0.00      ACHN  
ATOM   2121  N   ASN A 138     -11.808   1.906  -1.826  0.00  0.00      ACHN  
ATOM   2122  HN  ASN A 138     -11.910   1.415  -0.965  0.00  0.00      ACHN  
ATOM   2123  CA  ASN A 138     -10.459   1.994  -2.342  0.00  0.00      ACHN  
ATOM   2124  HA  ASN A 138     -10.250   2.991  -2.698  0.00  0.00      ACHN  
ATOM   2125  CB  ASN A 138      -9.401   1.811  -1.275  0.00  0.00      ACHN  
ATOM   2126  HB1 ASN A 138      -9.715   2.297  -0.327  0.00  0.00      ACHN  
ATOM   2127  HB2 ASN A 138      -9.363   0.722  -1.056  0.00  0.00      ACHN  
ATOM   2128  CG  ASN A 138      -8.028   2.285  -1.677  0.00  0.00      ACHN  
ATOM   2129  OD1 ASN A 138      -7.661   3.397  -1.293  0.00  0.00      ACHN  
ATOM   2130  ND2 ASN A 138      -7.263   1.374  -2.298  0.00  0.00      ACHN  
ATOM   2131 HD21 ASN A 138      -6.325   1.652  -2.509  0.00  0.00      ACHN  
ATOM   2132 HD22 ASN A 138      -7.606   0.444  -2.425  0.00  0.00      ACHN  
ATOM   2133  C   ASN A 138     -10.331   1.009  -3.577  0.00  0.00      ACHN  
ATOM   2134  O   ASN A 138      -9.900   1.309  -4.681  0.00  0.00      ACHN  
ATOM   2135  N   ALA A 139     -10.931  -0.199  -3.433  0.00  0.00      ACHN  
ATOM   2136  HN  ALA A 139     -11.296  -0.555  -2.576  0.00  0.00      ACHN  
ATOM   2137  CA  ALA A 139     -11.169  -1.171  -4.489  0.00  0.00      ACHN  
ATOM   2138  HA  ALA A 139     -10.205  -1.436  -4.899  0.00  0.00      ACHN  
ATOM   2139  CB  ALA A 139     -11.824  -2.409  -3.865  0.00  0.00      ACHN  
ATOM   2140  HB1 ALA A 139     -12.685  -2.097  -3.236  0.00  0.00      ACHN  
ATOM   2141  HB2 ALA A 139     -12.394  -2.970  -4.637  0.00  0.00      ACHN  
ATOM   2142  HB3 ALA A 139     -11.145  -3.115  -3.341  0.00  0.00      ACHN  
ATOM   2143  C   ALA A 139     -11.982  -0.622  -5.555  0.00  0.00      ACHN  
ATOM   2144  O   ALA A 139     -11.698  -0.989  -6.720  0.00  0.00      ACHN  
ATOM   2145  N   SER A 140     -12.965   0.263  -5.221  0.00  0.00      ACHN  
ATOM   2146  HN  SER A 140     -12.963   0.488  -4.250  0.00  0.00      ACHN  
ATOM   2147  CA  SER A 140     -13.945   0.808  -6.083  0.00  0.00      ACHN  
ATOM   2148  HA  SER A 140     -14.378   0.026  -6.690  0.00  0.00      ACHN  
ATOM   2149  CB  SER A 140     -15.102   1.592  -5.388  0.00  0.00      ACHN  
ATOM   2150  HB1 SER A 140     -14.687   2.458  -4.830  0.00  0.00      ACHN  
ATOM   2151  HB2 SER A 140     -15.888   2.014  -6.051  0.00  0.00      ACHN  
ATOM   2152  OG  SER A 140     -15.894   0.717  -4.531  0.00  0.00      ACHN  
ATOM   2153  HG1 SER A 140     -15.223   0.280  -4.002  0.00  0.00      ACHN  
ATOM   2154  C   SER A 140     -13.345   1.920  -6.991  0.00  0.00      ACHN  
ATOM   2155  O   SER A 140     -13.788   2.063  -8.126  0.00  0.00      ACHN  
ATOM   2156  N   MET A 141     -12.291   2.625  -6.541  0.00  0.00      ACHN  
ATOM   2157  HN  MET A 141     -11.998   2.464  -5.602  0.00  0.00      ACHN  
ATOM   2158  CA  MET A 141     -11.524   3.624  -7.223  0.00  0.00      ACHN  
ATOM   2159  HA  MET A 141     -12.199   4.272  -7.762  0.00  0.00      ACHN  
ATOM   2160  CB  MET A 141     -10.687   4.314  -6.068  0.00  0.00      ACHN  
ATOM   2161  HB1 MET A 141     -11.505   4.904  -5.603  0.00  0.00      ACHN  
ATOM   2162  HB2 MET A 141     -10.300   3.518  -5.396  0.00  0.00      ACHN  
ATOM   2163  CG  MET A 141      -9.507   5.232  -6.550  0.00  0.00      ACHN  
ATOM   2164  HG1 MET A 141      -9.014   4.688  -7.384  0.00  0.00      ACHN  
ATOM   2165  HG2 MET A 141      -9.723   6.213  -7.023  0.00  0.00      ACHN  
ATOM   2166  SD  MET A 141      -8.351   5.546  -5.228  0.00  0.00      ACHN  
ATOM   2167  CE  MET A 141      -7.818   3.938  -4.720  0.00  0.00      ACHN  
ATOM   2168  HE1 MET A 141      -8.624   3.420  -4.157  0.00  0.00      ACHN  
ATOM   2169  HE2 MET A 141      -7.517   3.312  -5.588  0.00  0.00      ACHN  
ATOM   2170  HE3 MET A 141      -6.914   4.023  -4.081  0.00  0.00      ACHN  
ATOM   2171  C   MET A 141     -10.715   3.001  -8.284  0.00  0.00      ACHN  
ATOM   2172  O   MET A 141     -10.699   3.404  -9.370  0.00  0.00      ACHN  
ATOM   2173  N   ILE A 142     -10.082   1.866  -7.956  0.00  0.00      ACHN  
ATOM   2174  HN  ILE A 142     -10.143   1.544  -7.014  0.00  0.00      ACHN  
ATOM   2175  CA  ILE A 142      -9.312   1.208  -8.963  0.00  0.00      ACHN  
ATOM   2176  HA  ILE A 142      -8.667   1.951  -9.409  0.00  0.00      ACHN  
ATOM   2177  CB  ILE A 142      -8.304   0.205  -8.415  0.00  0.00      ACHN  
ATOM   2178  HB  ILE A 142      -8.797  -0.627  -7.868  0.00  0.00      ACHN  
ATOM   2179  CG2 ILE A 142      -7.409  -0.494  -9.493  0.00  0.00      ACHN  
ATOM   2180 HG21 ILE A 142      -6.753  -1.169  -8.901  0.00  0.00      ACHN  
ATOM   2181 HG22 ILE A 142      -8.060  -1.063 -10.191  0.00  0.00      ACHN  
ATOM   2182 HG23 ILE A 142      -6.798   0.232 -10.071  0.00  0.00      ACHN  
ATOM   2183  CG1 ILE A 142      -7.467   0.838  -7.282  0.00  0.00      ACHN  
ATOM   2184 HG11 ILE A 142      -8.050   1.355  -6.490  0.00  0.00      ACHN  
ATOM   2185 HG12 ILE A 142      -7.078   0.019  -6.639  0.00  0.00      ACHN  
ATOM   2186  CD1 ILE A 142      -6.289   1.825  -7.693  0.00  0.00      ACHN  
ATOM   2187  HD1 ILE A 142      -5.852   1.722  -8.709  0.00  0.00      ACHN  
ATOM   2188  HD2 ILE A 142      -6.819   2.802  -7.694  0.00  0.00      ACHN  
ATOM   2189  HD3 ILE A 142      -5.435   1.783  -6.983  0.00  0.00      ACHN  
ATOM   2190  C   ILE A 142     -10.099   0.508 -10.017  0.00  0.00      ACHN  
ATOM   2191  O   ILE A 142      -9.765   0.505 -11.197  0.00  0.00      ACHN  
ATOM   2192  N   LEU A 143     -11.240  -0.218  -9.638  0.00  0.00      ACHN  
ATOM   2193  HN  LEU A 143     -11.366  -0.450  -8.677  0.00  0.00      ACHN  
ATOM   2194  CA  LEU A 143     -12.256  -0.624 -10.600  0.00  0.00      ACHN  
ATOM   2195  HA  LEU A 143     -11.746  -1.394 -11.160  0.00  0.00      ACHN  
ATOM   2196  CB  LEU A 143     -13.639  -0.916 -10.018  0.00  0.00      ACHN  
ATOM   2197  HB1 LEU A 143     -13.457  -1.359  -9.016  0.00  0.00      ACHN  
ATOM   2198  HB2 LEU A 143     -14.275  -0.010  -9.918  0.00  0.00      ACHN  
ATOM   2199  CG  LEU A 143     -14.418  -1.808 -11.077  0.00  0.00      ACHN  
ATOM   2200  HG  LEU A 143     -14.393  -1.324 -12.076  0.00  0.00      ACHN  
ATOM   2201  CD1 LEU A 143     -13.854  -3.188 -11.147  0.00  0.00      ACHN  
ATOM   2202 HD11 LEU A 143     -14.304  -3.839 -11.928  0.00  0.00      ACHN  
ATOM   2203 HD12 LEU A 143     -12.764  -3.228 -11.357  0.00  0.00      ACHN  
ATOM   2204 HD13 LEU A 143     -13.895  -3.742 -10.184  0.00  0.00      ACHN  
ATOM   2205  CD2 LEU A 143     -15.928  -1.758 -10.855  0.00  0.00      ACHN  
ATOM   2206 HD21 LEU A 143     -16.434  -0.773 -10.943  0.00  0.00      ACHN  
ATOM   2207 HD22 LEU A 143     -16.460  -2.421 -11.571  0.00  0.00      ACHN  
ATOM   2208 HD23 LEU A 143     -16.186  -2.175  -9.859  0.00  0.00      ACHN  
ATOM   2209  C   LEU A 143     -12.549   0.357 -11.822  0.00  0.00      ACHN  
ATOM   2210  O   LEU A 143     -12.379   0.007 -12.976  0.00  0.00      ACHN  
ATOM   2211  N   PHE A 144     -12.995   1.597 -11.525  0.00  0.00      ACHN  
ATOM   2212  HN  PHE A 144     -13.103   1.866 -10.571  0.00  0.00      ACHN  
ATOM   2213  CA  PHE A 144     -13.225   2.587 -12.566  0.00  0.00      ACHN  
ATOM   2214  HA  PHE A 144     -13.970   2.145 -13.211  0.00  0.00      ACHN  
ATOM   2215  CB  PHE A 144     -13.679   3.962 -11.829  0.00  0.00      ACHN  
ATOM   2216  HB1 PHE A 144     -12.869   4.123 -11.086  0.00  0.00      ACHN  
ATOM   2217  HB2 PHE A 144     -13.624   4.691 -12.666  0.00  0.00      ACHN  
ATOM   2218  CG  PHE A 144     -15.043   3.867 -11.258  0.00  0.00      ACHN  
ATOM   2219  CD1 PHE A 144     -16.129   3.378 -11.990  0.00  0.00      ACHN  
ATOM   2220  HD1 PHE A 144     -16.017   3.306 -13.062  0.00  0.00      ACHN  
ATOM   2221  CE1 PHE A 144     -17.377   3.175 -11.404  0.00  0.00      ACHN  
ATOM   2222  HE1 PHE A 144     -18.220   2.809 -11.972  0.00  0.00      ACHN  
ATOM   2223  CZ  PHE A 144     -17.596   3.632 -10.129  0.00  0.00      ACHN  
ATOM   2224  HZ  PHE A 144     -18.584   3.632  -9.693  0.00  0.00      ACHN  
ATOM   2225  CD2 PHE A 144     -15.314   4.081  -9.925  0.00  0.00      ACHN  
ATOM   2226  HD2 PHE A 144     -14.413   4.222  -9.346  0.00  0.00      ACHN  
ATOM   2227  CE2 PHE A 144     -16.515   4.034  -9.308  0.00  0.00      ACHN  
ATOM   2228  HE2 PHE A 144     -16.625   4.331  -8.276  0.00  0.00      ACHN  
ATOM   2229  C   PHE A 144     -11.978   2.986 -13.446  0.00  0.00      ACHN  
ATOM   2230  O   PHE A 144     -12.118   3.162 -14.648  0.00  0.00      ACHN  
ATOM   2231  N   GLY A 145     -10.789   2.959 -12.819  0.00  0.00      ACHN  
ATOM   2232  HN  GLY A 145     -10.733   2.758 -11.844  0.00  0.00      ACHN  
ATOM   2233  CA  GLY A 145      -9.513   3.111 -13.504  0.00  0.00      ACHN  
ATOM   2234  HA1 GLY A 145      -8.809   2.974 -12.697  0.00  0.00      ACHN  
ATOM   2235  HA2 GLY A 145      -9.620   4.065 -13.999  0.00  0.00      ACHN  
ATOM   2236  C   GLY A 145      -9.081   1.994 -14.442  0.00  0.00      ACHN  
ATOM   2237  O   GLY A 145      -8.537   2.199 -15.501  0.00  0.00      ACHN  
ATOM   2238  N   TRP A 146      -9.262   0.743 -13.934  0.00  0.00      ACHN  
ATOM   2239  HN  TRP A 146      -9.662   0.629 -13.028  0.00  0.00      ACHN  
ATOM   2240  CA  TRP A 146      -8.931  -0.550 -14.468  0.00  0.00      ACHN  
ATOM   2241  HA  TRP A 146      -7.908  -0.535 -14.815  0.00  0.00      ACHN  
ATOM   2242  CB  TRP A 146      -9.034  -1.592 -13.336  0.00  0.00      ACHN  
ATOM   2243  HB1 TRP A 146      -8.297  -1.145 -12.636  0.00  0.00      ACHN  
ATOM   2244  HB2 TRP A 146     -10.041  -1.569 -12.867  0.00  0.00      ACHN  
ATOM   2245  CG  TRP A 146      -8.777  -3.074 -13.645  0.00  0.00      ACHN  
ATOM   2246  CD1 TRP A 146      -8.196  -3.639 -14.688  0.00  0.00      ACHN  
ATOM   2247  HD1 TRP A 146      -7.889  -3.172 -15.612  0.00  0.00      ACHN  
ATOM   2248  NE1 TRP A 146      -8.035  -5.009 -14.548  0.00  0.00      ACHN  
ATOM   2249  HE1 TRP A 146      -7.401  -5.495 -15.109  0.00  0.00      ACHN  
ATOM   2250  CE2 TRP A 146      -8.459  -5.276 -13.266  0.00  0.00      ACHN  
ATOM   2251  CD2 TRP A 146      -8.984  -4.102 -12.687  0.00  0.00      ACHN  
ATOM   2252  CE3 TRP A 146      -9.466  -4.121 -11.399  0.00  0.00      ACHN  
ATOM   2253  HE3 TRP A 146      -9.750  -3.135 -11.062  0.00  0.00      ACHN  
ATOM   2254  CZ3 TRP A 146      -9.331  -5.318 -10.636  0.00  0.00      ACHN  
ATOM   2255  HZ3 TRP A 146      -9.756  -5.284  -9.644  0.00  0.00      ACHN  
ATOM   2256  CZ2 TRP A 146      -8.501  -6.482 -12.632  0.00  0.00      ACHN  
ATOM   2257  HZ2 TRP A 146      -8.297  -7.387 -13.186  0.00  0.00      ACHN  
ATOM   2258  CH2 TRP A 146      -8.977  -6.500 -11.289  0.00  0.00      ACHN  
ATOM   2259  HH2 TRP A 146      -8.862  -7.374 -10.665  0.00  0.00      ACHN  
ATOM   2260  C   TRP A 146      -9.805  -0.759 -15.634  0.00  0.00      ACHN  
ATOM   2261  O   TRP A 146      -9.383  -1.204 -16.707  0.00  0.00      ACHN  
ATOM   2262  N   LEU A 147     -11.073  -0.406 -15.432  0.00  0.00      ACHN  
ATOM   2263  HN  LEU A 147     -11.380  -0.220 -14.501  0.00  0.00      ACHN  
ATOM   2264  CA  LEU A 147     -12.031  -0.321 -16.496  0.00  0.00      ACHN  
ATOM   2265  HA  LEU A 147     -12.118  -1.346 -16.827  0.00  0.00      ACHN  
ATOM   2266  CB  LEU A 147     -13.486   0.075 -16.009  0.00  0.00      ACHN  
ATOM   2267  HB1 LEU A 147     -13.408   0.995 -15.392  0.00  0.00      ACHN  
ATOM   2268  HB2 LEU A 147     -14.213   0.207 -16.839  0.00  0.00      ACHN  
ATOM   2269  CG  LEU A 147     -14.201  -0.953 -15.092  0.00  0.00      ACHN  
ATOM   2270  HG  LEU A 147     -13.421  -1.172 -14.331  0.00  0.00      ACHN  
ATOM   2271  CD1 LEU A 147     -15.340  -0.230 -14.329  0.00  0.00      ACHN  
ATOM   2272 HD11 LEU A 147     -15.995  -0.857 -13.687  0.00  0.00      ACHN  
ATOM   2273 HD12 LEU A 147     -14.825   0.451 -13.618  0.00  0.00      ACHN  
ATOM   2274 HD13 LEU A 147     -16.027   0.418 -14.914  0.00  0.00      ACHN  
ATOM   2275  CD2 LEU A 147     -14.671  -2.244 -15.773  0.00  0.00      ACHN  
ATOM   2276 HD21 LEU A 147     -15.278  -2.957 -15.175  0.00  0.00      ACHN  
ATOM   2277 HD22 LEU A 147     -15.213  -2.015 -16.715  0.00  0.00      ACHN  
ATOM   2278 HD23 LEU A 147     -13.708  -2.701 -16.084  0.00  0.00      ACHN  
ATOM   2279  C   LEU A 147     -11.774   0.593 -17.632  0.00  0.00      ACHN  
ATOM   2280  O   LEU A 147     -11.903   0.250 -18.827  0.00  0.00      ACHN  
ATOM   2281  N   GLN A 148     -11.407   1.883 -17.315  0.00  0.00      ACHN  
ATOM   2282  HN  GLN A 148     -11.430   2.187 -16.366  0.00  0.00      ACHN  
ATOM   2283  CA  GLN A 148     -11.076   2.867 -18.316  0.00  0.00      ACHN  
ATOM   2284  HA  GLN A 148     -11.912   2.842 -19.000  0.00  0.00      ACHN  
ATOM   2285  CB  GLN A 148     -10.845   4.247 -17.596  0.00  0.00      ACHN  
ATOM   2286  HB1 GLN A 148     -11.851   4.523 -17.216  0.00  0.00      ACHN  
ATOM   2287  HB2 GLN A 148     -10.196   4.026 -16.722  0.00  0.00      ACHN  
ATOM   2288  CG  GLN A 148     -10.270   5.340 -18.502  0.00  0.00      ACHN  
ATOM   2289  HG1 GLN A 148      -9.231   5.117 -18.829  0.00  0.00      ACHN  
ATOM   2290  HG2 GLN A 148     -10.755   5.370 -19.501  0.00  0.00      ACHN  
ATOM   2291  CD  GLN A 148     -10.300   6.733 -17.826  0.00  0.00      ACHN  
ATOM   2292  OE1 GLN A 148     -11.348   7.379 -17.668  0.00  0.00      ACHN  
ATOM   2293  NE2 GLN A 148      -9.071   7.180 -17.375  0.00  0.00      ACHN  
ATOM   2294 HE21 GLN A 148      -8.973   8.107 -17.014  0.00  0.00      ACHN  
ATOM   2295 HE22 GLN A 148      -8.305   6.564 -17.558  0.00  0.00      ACHN  
ATOM   2296  C   GLN A 148      -9.881   2.405 -19.142  0.00  0.00      ACHN  
ATOM   2297  O   GLN A 148      -9.811   2.530 -20.355  0.00  0.00      ACHN  
ATOM   2298  N   GLU A 149      -8.808   1.875 -18.488  0.00  0.00      ACHN  
ATOM   2299  HN  GLU A 149      -8.834   2.054 -17.507  0.00  0.00      ACHN  
ATOM   2300  CA  GLU A 149      -7.664   1.596 -19.281  0.00  0.00      ACHN  
ATOM   2301  HA  GLU A 149      -7.402   2.421 -19.927  0.00  0.00      ACHN  
ATOM   2302  CB  GLU A 149      -6.523   1.283 -18.378  0.00  0.00      ACHN  
ATOM   2303  HB1 GLU A 149      -6.423   2.176 -17.724  0.00  0.00      ACHN  
ATOM   2304  HB2 GLU A 149      -6.664   0.434 -17.677  0.00  0.00      ACHN  
ATOM   2305  CG  GLU A 149      -5.228   1.018 -19.109  0.00  0.00      ACHN  
ATOM   2306  HG1 GLU A 149      -5.341   0.228 -19.883  0.00  0.00      ACHN  
ATOM   2307  HG2 GLU A 149      -4.880   1.929 -19.642  0.00  0.00      ACHN  
ATOM   2308  CD  GLU A 149      -4.075   0.481 -18.322  0.00  0.00      ACHN  
ATOM   2309  OE1 GLU A 149      -4.000  -0.763 -18.039  0.00  0.00      ACHN  
ATOM   2310  OE2 GLU A 149      -3.074   1.206 -17.992  0.00  0.00      ACHN  
ATOM   2311  C   GLU A 149      -7.816   0.381 -20.208  0.00  0.00      ACHN  
ATOM   2312  O   GLU A 149      -7.227   0.260 -21.271  0.00  0.00      ACHN  
ATOM   2313  N   LYS A 150      -8.640  -0.586 -19.780  0.00  0.00      ACHN  
ATOM   2314  HN  LYS A 150      -9.169  -0.451 -18.945  0.00  0.00      ACHN  
ATOM   2315  CA  LYS A 150      -8.857  -1.824 -20.518  0.00  0.00      ACHN  
ATOM   2316  HA  LYS A 150      -7.983  -2.254 -20.985  0.00  0.00      ACHN  
ATOM   2317  CB  LYS A 150      -9.419  -2.742 -19.505  0.00  0.00      ACHN  
ATOM   2318  HB1 LYS A 150      -8.721  -2.831 -18.645  0.00  0.00      ACHN  
ATOM   2319  HB2 LYS A 150     -10.361  -2.279 -19.142  0.00  0.00      ACHN  
ATOM   2320  CG  LYS A 150      -9.436  -4.229 -19.985  0.00  0.00      ACHN  
ATOM   2321  HG1 LYS A 150     -10.289  -4.422 -20.670  0.00  0.00      ACHN  
ATOM   2322  HG2 LYS A 150      -8.469  -4.381 -20.511  0.00  0.00      ACHN  
ATOM   2323  CD  LYS A 150      -9.662  -5.285 -18.903  0.00  0.00      ACHN  
ATOM   2324  HD1 LYS A 150      -8.859  -5.101 -18.158  0.00  0.00      ACHN  
ATOM   2325  HD2 LYS A 150     -10.673  -5.222 -18.446  0.00  0.00      ACHN  
ATOM   2326  CE  LYS A 150      -9.409  -6.758 -19.341  0.00  0.00      ACHN  
ATOM   2327  HE1 LYS A 150     -10.104  -7.147 -20.115  0.00  0.00      ACHN  
ATOM   2328  HE2 LYS A 150      -8.388  -7.031 -19.682  0.00  0.00      ACHN  
ATOM   2329  NZ  LYS A 150      -9.675  -7.701 -18.191  0.00  0.00      ACHN  
ATOM   2330  HZ1 LYS A 150     -10.424  -8.367 -18.469  0.00  0.00      ACHN  
ATOM   2331  HZ2 LYS A 150      -8.879  -8.359 -18.065  0.00  0.00      ACHN  
ATOM   2332  HZ3 LYS A 150     -10.018  -7.191 -17.352  0.00  0.00      ACHN  
ATOM   2333  C   LYS A 150      -9.857  -1.614 -21.640  0.00  0.00      ACHN  
ATOM   2334  O   LYS A 150      -9.630  -1.925 -22.818  0.00  0.00      ACHN  
ATOM   2335  N   TYR A 151     -10.986  -0.991 -21.291  0.00  0.00      ACHN  
ATOM   2336  HN  TYR A 151     -11.159  -0.599 -20.390  0.00  0.00      ACHN  
ATOM   2337  CA  TYR A 151     -12.198  -0.967 -22.169  0.00  0.00      ACHN  
ATOM   2338  HA  TYR A 151     -12.109  -1.700 -22.957  0.00  0.00      ACHN  
ATOM   2339  CB  TYR A 151     -13.476  -1.244 -21.282  0.00  0.00      ACHN  
ATOM   2340  HB1 TYR A 151     -13.423  -0.487 -20.470  0.00  0.00      ACHN  
ATOM   2341  HB2 TYR A 151     -14.399  -1.260 -21.900  0.00  0.00      ACHN  
ATOM   2342  CG  TYR A 151     -13.471  -2.679 -20.784  0.00  0.00      ACHN  
ATOM   2343  CD1 TYR A 151     -13.096  -3.756 -21.615  0.00  0.00      ACHN  
ATOM   2344  HD1 TYR A 151     -12.699  -3.679 -22.616  0.00  0.00      ACHN  
ATOM   2345  CE1 TYR A 151     -13.131  -5.040 -21.085  0.00  0.00      ACHN  
ATOM   2346  HE1 TYR A 151     -12.698  -5.802 -21.717  0.00  0.00      ACHN  
ATOM   2347  CZ  TYR A 151     -13.493  -5.275 -19.735  0.00  0.00      ACHN  
ATOM   2348  OH  TYR A 151     -13.369  -6.501 -19.044  0.00  0.00      ACHN  
ATOM   2349  HH  TYR A 151     -13.874  -6.469 -18.229  0.00  0.00      ACHN  
ATOM   2350  CD2 TYR A 151     -13.853  -2.891 -19.423  0.00  0.00      ACHN  
ATOM   2351  HD2 TYR A 151     -14.221  -2.088 -18.801  0.00  0.00      ACHN  
ATOM   2352  CE2 TYR A 151     -13.952  -4.227 -18.950  0.00  0.00      ACHN  
ATOM   2353  HE2 TYR A 151     -14.268  -4.446 -17.941  0.00  0.00      ACHN  
ATOM   2354  C   TYR A 151     -12.454   0.348 -22.897  0.00  0.00      ACHN  
ATOM   2355  O   TYR A 151     -13.393   0.549 -23.649  0.00  0.00      ACHN  
ATOM   2356  N   THR A 152     -11.527   1.347 -22.686  0.00  0.00      ACHN  
ATOM   2357  HN  THR A 152     -10.678   1.167 -22.194  0.00  0.00      ACHN  
ATOM   2358  CA  THR A 152     -11.647   2.609 -23.369  0.00  0.00      ACHN  
ATOM   2359  HA  THR A 152     -12.335   2.493 -24.194  0.00  0.00      ACHN  
ATOM   2360  CB  THR A 152     -12.196   3.766 -22.487  0.00  0.00      ACHN  
ATOM   2361  HB  THR A 152     -12.373   4.592 -23.209  0.00  0.00      ACHN  
ATOM   2362  OG1 THR A 152     -11.224   4.268 -21.616  0.00  0.00      ACHN  
ATOM   2363  HG1 THR A 152     -10.868   3.445 -21.273  0.00  0.00      ACHN  
ATOM   2364  CG2 THR A 152     -13.531   3.406 -21.757  0.00  0.00      ACHN  
ATOM   2365 HG21 THR A 152     -14.168   2.931 -22.533  0.00  0.00      ACHN  
ATOM   2366 HG22 THR A 152     -13.388   2.793 -20.841  0.00  0.00      ACHN  
ATOM   2367 HG23 THR A 152     -14.035   4.329 -21.397  0.00  0.00      ACHN  
ATOM   2368  C   THR A 152     -10.391   2.920 -23.996  0.00  0.00      ACHN  
ATOM   2369  O   THR A 152      -9.342   2.598 -23.470  0.00  0.00      ACHN  
ATOM   2370  N   GLN A 153     -10.429   3.764 -25.106  0.00  0.00      ACHN  
ATOM   2371  HN  GLN A 153     -11.327   4.022 -25.455  0.00  0.00      ACHN  
ATOM   2372  CA  GLN A 153      -9.341   4.296 -25.782  0.00  0.00      ACHN  
ATOM   2373  HA  GLN A 153      -8.496   3.625 -25.738  0.00  0.00      ACHN  
ATOM   2374  CB  GLN A 153      -9.663   4.521 -27.267  0.00  0.00      ACHN  
ATOM   2375  HB1 GLN A 153     -10.664   4.987 -27.394  0.00  0.00      ACHN  
ATOM   2376  HB2 GLN A 153      -8.902   5.158 -27.766  0.00  0.00      ACHN  
ATOM   2377  CG  GLN A 153      -9.706   3.245 -28.097  0.00  0.00      ACHN  
ATOM   2378  HG1 GLN A 153     -10.532   2.552 -27.828  0.00  0.00      ACHN  
ATOM   2379  HG2 GLN A 153      -9.865   3.579 -29.145  0.00  0.00      ACHN  
ATOM   2380  CD  GLN A 153      -8.381   2.469 -27.972  0.00  0.00      ACHN  
ATOM   2381  OE1 GLN A 153      -7.323   3.006 -28.357  0.00  0.00      ACHN  
ATOM   2382  NE2 GLN A 153      -8.466   1.293 -27.302  0.00  0.00      ACHN  
ATOM   2383 HE21 GLN A 153      -7.869   0.586 -27.681  0.00  0.00      ACHN  
ATOM   2384 HE22 GLN A 153      -9.363   1.106 -26.900  0.00  0.00      ACHN  
ATOM   2385  C   GLN A 153      -8.895   5.698 -25.227  0.00  0.00      ACHN  
ATOM   2386  O   GLN A 153      -9.714   6.452 -24.659  0.00  0.00      ACHN  
ATOM   2387  N   PRO A 154      -7.628   6.119 -25.240  0.00  0.00      ACHN  
ATOM   2388  CD  PRO A 154      -6.528   5.217 -25.140  0.00  0.00      ACHN  
ATOM   2389  HD1 PRO A 154      -6.814   4.345 -24.513  0.00  0.00      ACHN  
ATOM   2390  HD2 PRO A 154      -6.265   4.960 -26.188  0.00  0.00      ACHN  
ATOM   2391  CA  PRO A 154      -7.239   7.478 -24.945  0.00  0.00      ACHN  
ATOM   2392  HA  PRO A 154      -7.696   7.743 -24.003  0.00  0.00      ACHN  
ATOM   2393  CB  PRO A 154      -5.694   7.456 -24.754  0.00  0.00      ACHN  
ATOM   2394  HB1 PRO A 154      -5.280   8.133 -23.976  0.00  0.00      ACHN  
ATOM   2395  HB2 PRO A 154      -5.137   7.505 -25.714  0.00  0.00      ACHN  
ATOM   2396  CG  PRO A 154      -5.403   5.991 -24.461  0.00  0.00      ACHN  
ATOM   2397  HG1 PRO A 154      -5.498   5.847 -23.364  0.00  0.00      ACHN  
ATOM   2398  HG2 PRO A 154      -4.444   5.677 -24.926  0.00  0.00      ACHN  
ATOM   2399  C   PRO A 154      -7.641   8.445 -26.043  0.00  0.00      ACHN  
ATOM   2400  O   PRO A 154      -7.397   8.026 -27.173  0.00  0.00      ACHN  
ATOM   2401  N   LYS A 155      -8.036   9.694 -25.726  0.00  0.00      ACHN  
ATOM   2402  HN  LYS A 155      -7.971   9.988 -24.776  0.00  0.00      ACHN  
ATOM   2403  CA  LYS A 155      -8.268  10.710 -26.786  0.00  0.00      ACHN  
ATOM   2404  HA  LYS A 155      -8.541  11.581 -26.208  0.00  0.00      ACHN  
ATOM   2405  CB  LYS A 155      -7.017  11.174 -27.659  0.00  0.00      ACHN  
ATOM   2406  HB1 LYS A 155      -6.843  10.376 -28.413  0.00  0.00      ACHN  
ATOM   2407  HB2 LYS A 155      -7.197  12.114 -28.223  0.00  0.00      ACHN  
ATOM   2408  CG  LYS A 155      -5.750  11.343 -26.773  0.00  0.00      ACHN  
ATOM   2409  HG1 LYS A 155      -6.076  11.955 -25.905  0.00  0.00      ACHN  
ATOM   2410  HG2 LYS A 155      -5.478  10.329 -26.411  0.00  0.00      ACHN  
ATOM   2411  CD  LYS A 155      -4.584  11.953 -27.538  0.00  0.00      ACHN  
ATOM   2412  HD1 LYS A 155      -4.902  12.965 -27.867  0.00  0.00      ACHN  
ATOM   2413  HD2 LYS A 155      -3.790  12.283 -26.833  0.00  0.00      ACHN  
ATOM   2414  CE  LYS A 155      -3.950  11.019 -28.605  0.00  0.00      ACHN  
ATOM   2415  HE1 LYS A 155      -4.723  10.825 -29.380  0.00  0.00      ACHN  
ATOM   2416  HE2 LYS A 155      -3.081  11.506 -29.097  0.00  0.00      ACHN  
ATOM   2417  NZ  LYS A 155      -3.410   9.731 -28.077  0.00  0.00      ACHN  
ATOM   2418  HZ1 LYS A 155      -4.074   8.962 -28.297  0.00  0.00      ACHN  
ATOM   2419  HZ2 LYS A 155      -2.459   9.569 -28.468  0.00  0.00      ACHN  
ATOM   2420  HZ3 LYS A 155      -3.279   9.745 -27.046  0.00  0.00      ACHN  
ATOM   2421  C   LYS A 155      -9.468  10.368 -27.719  0.00  0.00      ACHN  
ATOM   2422  O   LYS A 155      -9.368  10.620 -28.888  0.00  0.00      ACHN  
ATOM   2423  N   ASP A 156     -10.524   9.893 -27.142  0.00  0.00      ACHN  
ATOM   2424  HN  ASP A 156     -10.535   9.885 -26.145  0.00  0.00      ACHN  
ATOM   2425  CA  ASP A 156     -11.644   9.408 -27.853  0.00  0.00      ACHN  
ATOM   2426  HA  ASP A 156     -11.739  10.010 -28.745  0.00  0.00      ACHN  
ATOM   2427  CB  ASP A 156     -11.538   7.846 -28.143  0.00  0.00      ACHN  
ATOM   2428  HB1 ASP A 156     -10.566   7.478 -27.753  0.00  0.00      ACHN  
ATOM   2429  HB2 ASP A 156     -12.325   7.338 -27.545  0.00  0.00      ACHN  
ATOM   2430  CG  ASP A 156     -11.758   7.473 -29.559  0.00  0.00      ACHN  
ATOM   2431  OD1 ASP A 156     -11.536   6.268 -29.897  0.00  0.00      ACHN  
ATOM   2432  OD2 ASP A 156     -12.200   8.317 -30.357  0.00  0.00      ACHN  
ATOM   2433  C   ASP A 156     -12.956   9.770 -27.159  0.00  0.00      ACHN  
ATOM   2434  O   ASP A 156     -14.016   9.280 -27.493  0.00  0.00      ACHN  
ATOM   2435  N   GLY A 157     -12.910  10.679 -26.169  0.00  0.00      ACHN  
ATOM   2436  HN  GLY A 157     -12.106  11.236 -25.975  0.00  0.00      ACHN  
ATOM   2437  CA  GLY A 157     -14.175  11.345 -25.690  0.00  0.00      ACHN  
ATOM   2438  HA1 GLY A 157     -14.962  11.442 -26.424  0.00  0.00      ACHN  
ATOM   2439  HA2 GLY A 157     -13.798  12.274 -25.289  0.00  0.00      ACHN  
ATOM   2440  C   GLY A 157     -14.732  10.589 -24.518  0.00  0.00      ACHN  
ATOM   2441  O   GLY A 157     -15.880  10.667 -24.236  0.00  0.00      ACHN  
ATOM   2442  N   ASP A 158     -13.886   9.709 -23.900  0.00  0.00      ACHN  
ATOM   2443  HN  ASP A 158     -12.893   9.655 -23.974  0.00  0.00      ACHN  
ATOM   2444  CA  ASP A 158     -14.292   8.912 -22.756  0.00  0.00      ACHN  
ATOM   2445  HA  ASP A 158     -15.319   9.122 -22.494  0.00  0.00      ACHN  
ATOM   2446  CB  ASP A 158     -13.976   7.386 -22.942  0.00  0.00      ACHN  
ATOM   2447  HB1 ASP A 158     -13.047   7.301 -23.545  0.00  0.00      ACHN  
ATOM   2448  HB2 ASP A 158     -13.659   6.987 -21.955  0.00  0.00      ACHN  
ATOM   2449  CG  ASP A 158     -15.118   6.510 -23.574  0.00  0.00      ACHN  
ATOM   2450  OD1 ASP A 158     -15.551   5.437 -23.055  0.00  0.00      ACHN  
ATOM   2451  OD2 ASP A 158     -15.646   6.980 -24.646  0.00  0.00      ACHN  
ATOM   2452  C   ASP A 158     -13.455   9.416 -21.539  0.00  0.00      ACHN  
ATOM   2453  O   ASP A 158     -12.221   9.467 -21.706  0.00  0.00      ACHN  
ATOM   2454  N   LEU A 159     -14.003   9.771 -20.370  0.00  0.00      ACHN  
ATOM   2455  HN  LEU A 159     -14.996   9.683 -20.364  0.00  0.00      ACHN  
ATOM   2456  CA  LEU A 159     -13.258  10.181 -19.176  0.00  0.00      ACHN  
ATOM   2457  HA  LEU A 159     -12.523   9.405 -19.017  0.00  0.00      ACHN  
ATOM   2458  CB  LEU A 159     -12.629  11.592 -19.397  0.00  0.00      ACHN  
ATOM   2459  HB1 LEU A 159     -12.952  12.105 -20.328  0.00  0.00      ACHN  
ATOM   2460  HB2 LEU A 159     -12.765  12.343 -18.590  0.00  0.00      ACHN  
ATOM   2461  CG  LEU A 159     -11.032  11.615 -19.491  0.00  0.00      ACHN  
ATOM   2462  HG  LEU A 159     -10.728  11.330 -20.521  0.00  0.00      ACHN  
ATOM   2463  CD1 LEU A 159     -10.473  13.029 -19.060  0.00  0.00      ACHN  
ATOM   2464 HD11 LEU A 159      -9.438  13.085 -18.661  0.00  0.00      ACHN  
ATOM   2465 HD12 LEU A 159     -10.467  13.809 -19.851  0.00  0.00      ACHN  
ATOM   2466 HD13 LEU A 159     -10.989  13.376 -18.139  0.00  0.00      ACHN  
ATOM   2467  CD2 LEU A 159     -10.385  10.631 -18.516  0.00  0.00      ACHN  
ATOM   2468 HD21 LEU A 159     -10.646   9.558 -18.638  0.00  0.00      ACHN  
ATOM   2469 HD22 LEU A 159      -9.288  10.775 -18.424  0.00  0.00      ACHN  
ATOM   2470 HD23 LEU A 159     -10.710  10.888 -17.485  0.00  0.00      ACHN  
ATOM   2471  C   LEU A 159     -14.289  10.136 -17.984  0.00  0.00      ACHN  
ATOM   2472  O   LEU A 159     -13.905  10.560 -16.877  0.00  0.00      ACHN  
ATOM   2473  N   LEU A 160     -15.629   9.821 -18.131  0.00  0.00      ACHN  
ATOM   2474  HN  LEU A 160     -16.087   9.734 -19.013  0.00  0.00      ACHN  
ATOM   2475  CA  LEU A 160     -16.572   9.556 -17.064  0.00  0.00      ACHN  
ATOM   2476  HA  LEU A 160     -16.738  10.441 -16.468  0.00  0.00      ACHN  
ATOM   2477  CB  LEU A 160     -17.978   9.072 -17.647  0.00  0.00      ACHN  
ATOM   2478  HB1 LEU A 160     -18.254   9.885 -18.353  0.00  0.00      ACHN  
ATOM   2479  HB2 LEU A 160     -17.852   8.142 -18.242  0.00  0.00      ACHN  
ATOM   2480  CG  LEU A 160     -19.054   8.862 -16.573  0.00  0.00      ACHN  
ATOM   2481  HG  LEU A 160     -18.617   8.443 -15.641  0.00  0.00      ACHN  
ATOM   2482  CD1 LEU A 160     -19.587  10.222 -16.076  0.00  0.00      ACHN  
ATOM   2483 HD11 LEU A 160     -18.760  10.646 -15.466  0.00  0.00      ACHN  
ATOM   2484 HD12 LEU A 160     -19.844  10.948 -16.876  0.00  0.00      ACHN  
ATOM   2485 HD13 LEU A 160     -20.495  10.056 -15.458  0.00  0.00      ACHN  
ATOM   2486  CD2 LEU A 160     -20.222   8.027 -17.066  0.00  0.00      ACHN  
ATOM   2487 HD21 LEU A 160     -20.482   8.541 -18.016  0.00  0.00      ACHN  
ATOM   2488 HD22 LEU A 160     -19.973   6.971 -17.308  0.00  0.00      ACHN  
ATOM   2489 HD23 LEU A 160     -21.157   8.093 -16.469  0.00  0.00      ACHN  
ATOM   2490  C   LEU A 160     -16.049   8.493 -15.953  0.00  0.00      ACHN  
ATOM   2491  O   LEU A 160     -16.130   8.837 -14.759  0.00  0.00      ACHN  
ATOM   2492  N   PRO A 161     -15.490   7.310 -16.252  0.00  0.00      ACHN  
ATOM   2493  CD  PRO A 161     -15.160   6.793 -17.560  0.00  0.00      ACHN  
ATOM   2494  HD1 PRO A 161     -16.022   6.861 -18.256  0.00  0.00      ACHN  
ATOM   2495  HD2 PRO A 161     -14.217   7.334 -17.790  0.00  0.00      ACHN  
ATOM   2496  CA  PRO A 161     -14.951   6.494 -15.180  0.00  0.00      ACHN  
ATOM   2497  HA  PRO A 161     -15.738   6.429 -14.444  0.00  0.00      ACHN  
ATOM   2498  CB  PRO A 161     -14.383   5.250 -15.819  0.00  0.00      ACHN  
ATOM   2499  HB1 PRO A 161     -14.851   4.384 -15.303  0.00  0.00      ACHN  
ATOM   2500  HB2 PRO A 161     -13.286   5.099 -15.735  0.00  0.00      ACHN  
ATOM   2501  CG  PRO A 161     -14.862   5.307 -17.234  0.00  0.00      ACHN  
ATOM   2502  HG1 PRO A 161     -15.791   4.723 -17.405  0.00  0.00      ACHN  
ATOM   2503  HG2 PRO A 161     -14.139   4.981 -18.011  0.00  0.00      ACHN  
ATOM   2504  C   PRO A 161     -13.769   7.180 -14.455  0.00  0.00      ACHN  
ATOM   2505  O   PRO A 161     -13.501   6.897 -13.283  0.00  0.00      ACHN  
ATOM   2506  N   PHE A 162     -12.974   8.126 -15.041  0.00  0.00      ACHN  
ATOM   2507  HN  PHE A 162     -13.113   8.378 -15.995  0.00  0.00      ACHN  
ATOM   2508  CA  PHE A 162     -11.961   8.794 -14.271  0.00  0.00      ACHN  
ATOM   2509  HA  PHE A 162     -11.329   8.016 -13.869  0.00  0.00      ACHN  
ATOM   2510  CB  PHE A 162     -11.085   9.819 -15.111  0.00  0.00      ACHN  
ATOM   2511  HB1 PHE A 162     -10.554   9.175 -15.844  0.00  0.00      ACHN  
ATOM   2512  HB2 PHE A 162     -11.727  10.608 -15.558  0.00  0.00      ACHN  
ATOM   2513  CG  PHE A 162     -10.037  10.531 -14.228  0.00  0.00      ACHN  
ATOM   2514  CD1 PHE A 162      -8.732   9.965 -14.133  0.00  0.00      ACHN  
ATOM   2515  HD1 PHE A 162      -8.462   8.986 -14.502  0.00  0.00      ACHN  
ATOM   2516  CE1 PHE A 162      -7.684  10.696 -13.563  0.00  0.00      ACHN  
ATOM   2517  HE1 PHE A 162      -6.727  10.197 -13.517  0.00  0.00      ACHN  
ATOM   2518  CZ  PHE A 162      -7.862  11.989 -13.106  0.00  0.00      ACHN  
ATOM   2519  HZ  PHE A 162      -7.028  12.485 -12.632  0.00  0.00      ACHN  
ATOM   2520  CD2 PHE A 162     -10.206  11.739 -13.643  0.00  0.00      ACHN  
ATOM   2521  HD2 PHE A 162     -11.197  12.164 -13.693  0.00  0.00      ACHN  
ATOM   2522  CE2 PHE A 162      -9.185  12.471 -13.108  0.00  0.00      ACHN  
ATOM   2523  HE2 PHE A 162      -9.479  13.406 -12.655  0.00  0.00      ACHN  
ATOM   2524  C   PHE A 162     -12.575   9.629 -13.081  0.00  0.00      ACHN  
ATOM   2525  O   PHE A 162     -12.105   9.632 -11.985  0.00  0.00      ACHN  
ATOM   2526  N   TRP A 163     -13.755  10.260 -13.343  0.00  0.00      ACHN  
ATOM   2527  HN  TRP A 163     -14.151  10.376 -14.251  0.00  0.00      ACHN  
ATOM   2528  CA  TRP A 163     -14.236  11.193 -12.353  0.00  0.00      ACHN  
ATOM   2529  HA  TRP A 163     -13.432  11.735 -11.878  0.00  0.00      ACHN  
ATOM   2530  CB  TRP A 163     -15.151  12.364 -13.035  0.00  0.00      ACHN  
ATOM   2531  HB1 TRP A 163     -15.835  11.725 -13.633  0.00  0.00      ACHN  
ATOM   2532  HB2 TRP A 163     -15.756  13.025 -12.378  0.00  0.00      ACHN  
ATOM   2533  CG  TRP A 163     -14.282  13.199 -13.967  0.00  0.00      ACHN  
ATOM   2534  CD1 TRP A 163     -14.423  13.375 -15.374  0.00  0.00      ACHN  
ATOM   2535  HD1 TRP A 163     -15.205  12.873 -15.925  0.00  0.00      ACHN  
ATOM   2536  NE1 TRP A 163     -13.460  14.245 -15.875  0.00  0.00      ACHN  
ATOM   2537  HE1 TRP A 163     -13.488  14.575 -16.793  0.00  0.00      ACHN  
ATOM   2538  CE2 TRP A 163     -12.791  14.755 -14.757  0.00  0.00      ACHN  
ATOM   2539  CD2 TRP A 163     -13.270  14.131 -13.556  0.00  0.00      ACHN  
ATOM   2540  CE3 TRP A 163     -12.703  14.448 -12.272  0.00  0.00      ACHN  
ATOM   2541  HE3 TRP A 163     -13.066  13.938 -11.392  0.00  0.00      ACHN  
ATOM   2542  CZ3 TRP A 163     -11.705  15.420 -12.333  0.00  0.00      ACHN  
ATOM   2543  HZ3 TRP A 163     -11.201  15.535 -11.385  0.00  0.00      ACHN  
ATOM   2544  CZ2 TRP A 163     -11.765  15.607 -14.693  0.00  0.00      ACHN  
ATOM   2545  HZ2 TRP A 163     -11.346  16.149 -15.528  0.00  0.00      ACHN  
ATOM   2546  CH2 TRP A 163     -11.265  15.997 -13.476  0.00  0.00      ACHN  
ATOM   2547  HH2 TRP A 163     -10.393  16.634 -13.459  0.00  0.00      ACHN  
ATOM   2548  C   TRP A 163     -14.888  10.478 -11.230  0.00  0.00      ACHN  
ATOM   2549  O   TRP A 163     -14.629  10.743 -10.083  0.00  0.00      ACHN  
ATOM   2550  N   PHE A 164     -15.571   9.361 -11.575  0.00  0.00      ACHN  
ATOM   2551  HN  PHE A 164     -15.760   9.263 -12.549  0.00  0.00      ACHN  
ATOM   2552  CA  PHE A 164     -16.160   8.385 -10.698  0.00  0.00      ACHN  
ATOM   2553  HA  PHE A 164     -16.657   8.999  -9.961  0.00  0.00      ACHN  
ATOM   2554  CB  PHE A 164     -17.090   7.280 -11.241  0.00  0.00      ACHN  
ATOM   2555  HB1 PHE A 164     -16.625   6.645 -12.025  0.00  0.00      ACHN  
ATOM   2556  HB2 PHE A 164     -17.455   6.564 -10.473  0.00  0.00      ACHN  
ATOM   2557  CG  PHE A 164     -18.250   7.789 -11.887  0.00  0.00      ACHN  
ATOM   2558  CD1 PHE A 164     -18.888   8.990 -11.581  0.00  0.00      ACHN  
ATOM   2559  HD1 PHE A 164     -18.580   9.601 -10.745  0.00  0.00      ACHN  
ATOM   2560  CE1 PHE A 164     -20.220   9.301 -12.117  0.00  0.00      ACHN  
ATOM   2561  HE1 PHE A 164     -20.734  10.186 -11.773  0.00  0.00      ACHN  
ATOM   2562  CZ  PHE A 164     -20.669   8.456 -13.115  0.00  0.00      ACHN  
ATOM   2563  HZ  PHE A 164     -21.507   8.831 -13.683  0.00  0.00      ACHN  
ATOM   2564  CD2 PHE A 164     -18.884   6.924 -12.811  0.00  0.00      ACHN  
ATOM   2565  HD2 PHE A 164     -18.417   5.975 -13.029  0.00  0.00      ACHN  
ATOM   2566  CE2 PHE A 164     -20.040   7.335 -13.467  0.00  0.00      ACHN  
ATOM   2567  HE2 PHE A 164     -20.495   6.628 -14.146  0.00  0.00      ACHN  
ATOM   2568  C   PHE A 164     -15.121   7.732  -9.745  0.00  0.00      ACHN  
ATOM   2569  O   PHE A 164     -15.290   7.661  -8.521  0.00  0.00      ACHN  
ATOM   2570  N   GLY A 165     -13.989   7.206 -10.335  0.00  0.00      ACHN  
ATOM   2571  HN  GLY A 165     -13.890   7.299 -11.323  0.00  0.00      ACHN  
ATOM   2572  CA  GLY A 165     -12.904   6.750  -9.501  0.00  0.00      ACHN  
ATOM   2573  HA1 GLY A 165     -12.141   6.356 -10.157  0.00  0.00      ACHN  
ATOM   2574  HA2 GLY A 165     -13.235   5.986  -8.814  0.00  0.00      ACHN  
ATOM   2575  C   GLY A 165     -12.256   7.821  -8.616  0.00  0.00      ACHN  
ATOM   2576  O   GLY A 165     -11.794   7.518  -7.540  0.00  0.00      ACHN  
ATOM   2577  N   CYS A 166     -12.322   9.089  -8.955  0.00  0.00      ACHN  
ATOM   2578  HN  CYS A 166     -12.641   9.256  -9.885  0.00  0.00      ACHN  
ATOM   2579  CA  CYS A 166     -11.979  10.096  -7.966  0.00  0.00      ACHN  
ATOM   2580  HA  CYS A 166     -11.001   9.790  -7.624  0.00  0.00      ACHN  
ATOM   2581  CB  CYS A 166     -11.689  11.553  -8.534  0.00  0.00      ACHN  
ATOM   2582  HB1 CYS A 166     -12.568  11.787  -9.173  0.00  0.00      ACHN  
ATOM   2583  HB2 CYS A 166     -11.587  12.105  -7.575  0.00  0.00      ACHN  
ATOM   2584  SG  CYS A 166     -10.103  11.573  -9.483  0.00  0.00      ACHN  
ATOM   2585  HG1 CYS A 166     -10.398  10.918 -10.596  0.00  0.00      ACHN  
ATOM   2586  C   CYS A 166     -12.998  10.184  -6.843  0.00  0.00      ACHN  
ATOM   2587  O   CYS A 166     -12.622  10.306  -5.677  0.00  0.00      ACHN  
ATOM   2588  N   ILE A 167     -14.325  10.128  -7.134  0.00  0.00      ACHN  
ATOM   2589  HN  ILE A 167     -14.658  10.170  -8.072  0.00  0.00      ACHN  
ATOM   2590  CA  ILE A 167     -15.347  10.250  -6.195  0.00  0.00      ACHN  
ATOM   2591  HA  ILE A 167     -15.180  11.117  -5.574  0.00  0.00      ACHN  
ATOM   2592  CB  ILE A 167     -16.829  10.333  -6.858  0.00  0.00      ACHN  
ATOM   2593  HB  ILE A 167     -16.809   9.582  -7.677  0.00  0.00      ACHN  
ATOM   2594  CG2 ILE A 167     -18.002   9.981  -5.868  0.00  0.00      ACHN  
ATOM   2595 HG21 ILE A 167     -18.973  10.480  -6.069  0.00  0.00      ACHN  
ATOM   2596 HG22 ILE A 167     -18.210   8.902  -5.706  0.00  0.00      ACHN  
ATOM   2597 HG23 ILE A 167     -17.540  10.180  -4.877  0.00  0.00      ACHN  
ATOM   2598  CG1 ILE A 167     -17.090  11.741  -7.435  0.00  0.00      ACHN  
ATOM   2599 HG11 ILE A 167     -17.445  12.392  -6.608  0.00  0.00      ACHN  
ATOM   2600 HG12 ILE A 167     -16.086  12.128  -7.712  0.00  0.00      ACHN  
ATOM   2601  CD1 ILE A 167     -18.055  11.723  -8.610  0.00  0.00      ACHN  
ATOM   2602  HD1 ILE A 167     -17.683  10.998  -9.365  0.00  0.00      ACHN  
ATOM   2603  HD2 ILE A 167     -19.127  11.529  -8.390  0.00  0.00      ACHN  
ATOM   2604  HD3 ILE A 167     -18.033  12.717  -9.106  0.00  0.00      ACHN  
ATOM   2605  C   ILE A 167     -15.265   9.014  -5.173  0.00  0.00      ACHN  
ATOM   2606  O   ILE A 167     -15.362   9.138  -3.930  0.00  0.00      ACHN  
ATOM   2607  N   ALA A 168     -14.923   7.791  -5.696  0.00  0.00      ACHN  
ATOM   2608  HN  ALA A 168     -14.743   7.716  -6.673  0.00  0.00      ACHN  
ATOM   2609  CA  ALA A 168     -14.611   6.622  -4.879  0.00  0.00      ACHN  
ATOM   2610  HA  ALA A 168     -15.449   6.365  -4.248  0.00  0.00      ACHN  
ATOM   2611  CB  ALA A 168     -14.428   5.524  -5.883  0.00  0.00      ACHN  
ATOM   2612  HB1 ALA A 168     -15.361   5.366  -6.464  0.00  0.00      ACHN  
ATOM   2613  HB2 ALA A 168     -13.730   5.823  -6.693  0.00  0.00      ACHN  
ATOM   2614  HB3 ALA A 168     -14.079   4.545  -5.490  0.00  0.00      ACHN  
ATOM   2615  C   ALA A 168     -13.402   6.880  -3.976  0.00  0.00      ACHN  
ATOM   2616  O   ALA A 168     -13.425   6.606  -2.790  0.00  0.00      ACHN  
ATOM   2617  N   GLY A 169     -12.310   7.431  -4.578  0.00  0.00      ACHN  
ATOM   2618  HN  GLY A 169     -12.234   7.669  -5.544  0.00  0.00      ACHN  
ATOM   2619  CA  GLY A 169     -11.012   7.577  -3.939  0.00  0.00      ACHN  
ATOM   2620  HA1 GLY A 169     -10.344   7.806  -4.755  0.00  0.00      ACHN  
ATOM   2621  HA2 GLY A 169     -10.708   6.718  -3.359  0.00  0.00      ACHN  
ATOM   2622  C   GLY A 169     -10.851   8.624  -2.840  0.00  0.00      ACHN  
ATOM   2623  O   GLY A 169     -10.091   8.387  -1.870  0.00  0.00      ACHN  
ATOM   2624  N   ILE A 170     -11.499   9.783  -2.914  0.00  0.00      ACHN  
ATOM   2625  HN  ILE A 170     -12.180   9.959  -3.621  0.00  0.00      ACHN  
ATOM   2626  CA  ILE A 170     -11.414  10.885  -2.017  0.00  0.00      ACHN  
ATOM   2627  HA  ILE A 170     -10.371  11.147  -1.916  0.00  0.00      ACHN  
ATOM   2628  CB  ILE A 170     -12.109  12.130  -2.547  0.00  0.00      ACHN  
ATOM   2629  HB  ILE A 170     -11.914  12.077  -3.640  0.00  0.00      ACHN  
ATOM   2630  CG2 ILE A 170     -13.708  12.125  -2.458  0.00  0.00      ACHN  
ATOM   2631 HG21 ILE A 170     -14.133  13.061  -2.880  0.00  0.00      ACHN  
ATOM   2632 HG22 ILE A 170     -14.062  11.295  -3.106  0.00  0.00      ACHN  
ATOM   2633 HG23 ILE A 170     -14.005  12.010  -1.394  0.00  0.00      ACHN  
ATOM   2634  CG1 ILE A 170     -11.531  13.527  -1.913  0.00  0.00      ACHN  
ATOM   2635 HG11 ILE A 170     -12.081  14.401  -2.323  0.00  0.00      ACHN  
ATOM   2636 HG12 ILE A 170     -11.640  13.432  -0.811  0.00  0.00      ACHN  
ATOM   2637  CD1 ILE A 170     -10.107  13.832  -2.271  0.00  0.00      ACHN  
ATOM   2638  HD1 ILE A 170     -10.096  13.867  -3.381  0.00  0.00      ACHN  
ATOM   2639  HD2 ILE A 170      -9.766  14.783  -1.808  0.00  0.00      ACHN  
ATOM   2640  HD3 ILE A 170      -9.485  13.009  -1.859  0.00  0.00      ACHN  
ATOM   2641  C   ILE A 170     -11.851  10.490  -0.621  0.00  0.00      ACHN  
ATOM   2642  O   ILE A 170     -11.287  10.814   0.426  0.00  0.00      ACHN  
ATOM   2643  N   VAL A 171     -12.939   9.574  -0.607  0.00  0.00      ACHN  
ATOM   2644  HN  VAL A 171     -13.193   9.191  -1.492  0.00  0.00      ACHN  
ATOM   2645  CA  VAL A 171     -13.711   9.068   0.579  0.00  0.00      ACHN  
ATOM   2646  HA  VAL A 171     -14.340   9.851   0.977  0.00  0.00      ACHN  
ATOM   2647  CB  VAL A 171     -14.517   7.882   0.108  0.00  0.00      ACHN  
ATOM   2648  HB  VAL A 171     -13.889   7.088  -0.349  0.00  0.00      ACHN  
ATOM   2649  CG1 VAL A 171     -15.177   7.263   1.358  0.00  0.00      ACHN  
ATOM   2650 HG11 VAL A 171     -14.445   6.738   2.008  0.00  0.00      ACHN  
ATOM   2651 HG12 VAL A 171     -15.644   8.071   1.961  0.00  0.00      ACHN  
ATOM   2652 HG13 VAL A 171     -15.803   6.380   1.110  0.00  0.00      ACHN  
ATOM   2653  CG2 VAL A 171     -15.644   8.322  -0.790  0.00  0.00      ACHN  
ATOM   2654 HG21 VAL A 171     -16.257   7.499  -1.217  0.00  0.00      ACHN  
ATOM   2655 HG22 VAL A 171     -16.213   9.083  -0.214  0.00  0.00      ACHN  
ATOM   2656 HG23 VAL A 171     -15.186   8.826  -1.667  0.00  0.00      ACHN  
ATOM   2657  C   VAL A 171     -12.898   8.709   1.846  0.00  0.00      ACHN  
ATOM   2658  O   VAL A 171     -13.238   9.339   2.860  0.00  0.00      ACHN  
ATOM   2659  N   PRO A 172     -11.858   7.819   1.964  0.00  0.00      ACHN  
ATOM   2660  CD  PRO A 172     -11.248   7.068   0.953  0.00  0.00      ACHN  
ATOM   2661  HD1 PRO A 172     -11.860   6.187   0.663  0.00  0.00      ACHN  
ATOM   2662  HD2 PRO A 172     -10.869   7.769   0.179  0.00  0.00      ACHN  
ATOM   2663  CA  PRO A 172     -11.168   7.777   3.239  0.00  0.00      ACHN  
ATOM   2664  HA  PRO A 172     -11.834   7.717   4.087  0.00  0.00      ACHN  
ATOM   2665  CB  PRO A 172     -10.321   6.525   2.987  0.00  0.00      ACHN  
ATOM   2666  HB1 PRO A 172     -10.966   5.669   3.279  0.00  0.00      ACHN  
ATOM   2667  HB2 PRO A 172      -9.416   6.541   3.632  0.00  0.00      ACHN  
ATOM   2668  CG  PRO A 172      -9.957   6.452   1.508  0.00  0.00      ACHN  
ATOM   2669  HG1 PRO A 172      -9.847   5.457   1.026  0.00  0.00      ACHN  
ATOM   2670  HG2 PRO A 172      -9.166   7.207   1.312  0.00  0.00      ACHN  
ATOM   2671  C   PRO A 172     -10.254   8.961   3.552  0.00  0.00      ACHN  
ATOM   2672  O   PRO A 172      -9.988   9.141   4.752  0.00  0.00      ACHN  
ATOM   2673  N   TRP A 173      -9.680   9.726   2.597  0.00  0.00      ACHN  
ATOM   2674  HN  TRP A 173      -9.791   9.492   1.634  0.00  0.00      ACHN  
ATOM   2675  CA  TRP A 173      -8.841  10.853   3.033  0.00  0.00      ACHN  
ATOM   2676  HA  TRP A 173      -8.065  10.484   3.688  0.00  0.00      ACHN  
ATOM   2677  CB  TRP A 173      -8.140  11.561   1.797  0.00  0.00      ACHN  
ATOM   2678  HB1 TRP A 173      -8.922  11.934   1.101  0.00  0.00      ACHN  
ATOM   2679  HB2 TRP A 173      -7.470  12.416   2.029  0.00  0.00      ACHN  
ATOM   2680  CG  TRP A 173      -7.335  10.433   1.195  0.00  0.00      ACHN  
ATOM   2681  CD1 TRP A 173      -7.691   9.686   0.140  0.00  0.00      ACHN  
ATOM   2682  HD1 TRP A 173      -8.547   9.922  -0.475  0.00  0.00      ACHN  
ATOM   2683  NE1 TRP A 173      -6.812   8.642   0.021  0.00  0.00      ACHN  
ATOM   2684  HE1 TRP A 173      -6.922   7.926  -0.634  0.00  0.00      ACHN  
ATOM   2685  CE2 TRP A 173      -5.790   8.738   0.927  0.00  0.00      ACHN  
ATOM   2686  CD2 TRP A 173      -6.112   9.780   1.723  0.00  0.00      ACHN  
ATOM   2687  CE3 TRP A 173      -5.225  10.245   2.785  0.00  0.00      ACHN  
ATOM   2688  HE3 TRP A 173      -5.328  11.158   3.351  0.00  0.00      ACHN  
ATOM   2689  CZ3 TRP A 173      -4.074   9.447   3.071  0.00  0.00      ACHN  
ATOM   2690  HZ3 TRP A 173      -3.390   9.749   3.850  0.00  0.00      ACHN  
ATOM   2691  CZ2 TRP A 173      -4.625   8.046   1.140  0.00  0.00      ACHN  
ATOM   2692  HZ2 TRP A 173      -4.267   7.252   0.501  0.00  0.00      ACHN  
ATOM   2693  CH2 TRP A 173      -3.798   8.366   2.236  0.00  0.00      ACHN  
ATOM   2694  HH2 TRP A 173      -2.933   7.721   2.288  0.00  0.00      ACHN  
ATOM   2695  C   TRP A 173      -9.624  11.882   3.775  0.00  0.00      ACHN  
ATOM   2696  O   TRP A 173      -9.125  12.530   4.738  0.00  0.00      ACHN  
ATOM   2697  N   ILE A 174     -10.876  12.058   3.303  0.00  0.00      ACHN  
ATOM   2698  HN  ILE A 174     -11.259  11.656   2.475  0.00  0.00      ACHN  
ATOM   2699  CA  ILE A 174     -11.874  12.832   4.049  0.00  0.00      ACHN  
ATOM   2700  HA  ILE A 174     -11.429  13.808   4.180  0.00  0.00      ACHN  
ATOM   2701  CB  ILE A 174     -13.175  12.861   3.302  0.00  0.00      ACHN  
ATOM   2702  HB  ILE A 174     -13.651  11.858   3.250  0.00  0.00      ACHN  
ATOM   2703  CG2 ILE A 174     -14.168  13.808   3.986  0.00  0.00      ACHN  
ATOM   2704 HG21 ILE A 174     -14.293  13.405   5.014  0.00  0.00      ACHN  
ATOM   2705 HG22 ILE A 174     -13.722  14.820   4.091  0.00  0.00      ACHN  
ATOM   2706 HG23 ILE A 174     -15.150  13.844   3.467  0.00  0.00      ACHN  
ATOM   2707  CG1 ILE A 174     -13.006  13.490   1.893  0.00  0.00      ACHN  
ATOM   2708 HG11 ILE A 174     -12.426  14.422   2.065  0.00  0.00      ACHN  
ATOM   2709 HG12 ILE A 174     -12.342  12.907   1.220  0.00  0.00      ACHN  
ATOM   2710  CD1 ILE A 174     -14.198  13.924   0.972  0.00  0.00      ACHN  
ATOM   2711  HD1 ILE A 174     -14.880  14.577   1.558  0.00  0.00      ACHN  
ATOM   2712  HD2 ILE A 174     -13.737  14.562   0.189  0.00  0.00      ACHN  
ATOM   2713  HD3 ILE A 174     -14.721  13.059   0.511  0.00  0.00      ACHN  
ATOM   2714  C   ILE A 174     -12.046  12.281   5.433  0.00  0.00      ACHN  
ATOM   2715  O   ILE A 174     -11.940  13.014   6.390  0.00  0.00      ACHN  
ATOM   2716  N   GLY A 175     -12.188  10.950   5.534  0.00  0.00      ACHN  
ATOM   2717  HN  GLY A 175     -12.228  10.318   4.764  0.00  0.00      ACHN  
ATOM   2718  CA  GLY A 175     -12.110  10.279   6.855  0.00  0.00      ACHN  
ATOM   2719  HA1 GLY A 175     -12.048   9.211   6.709  0.00  0.00      ACHN  
ATOM   2720  HA2 GLY A 175     -12.908  10.739   7.419  0.00  0.00      ACHN  
ATOM   2721  C   GLY A 175     -10.910  10.508   7.781  0.00  0.00      ACHN  
ATOM   2722  O   GLY A 175     -11.185  10.651   9.036  0.00  0.00      ACHN  
ATOM   2723  N   LEU A 176      -9.686  10.492   7.379  0.00  0.00      ACHN  
ATOM   2724  HN  LEU A 176      -9.474  10.320   6.420  0.00  0.00      ACHN  
ATOM   2725  CA  LEU A 176      -8.541  10.901   8.178  0.00  0.00      ACHN  
ATOM   2726  HA  LEU A 176      -8.453  10.325   9.087  0.00  0.00      ACHN  
ATOM   2727  CB  LEU A 176      -7.295  10.550   7.327  0.00  0.00      ACHN  
ATOM   2728  HB1 LEU A 176      -7.417  11.031   6.332  0.00  0.00      ACHN  
ATOM   2729  HB2 LEU A 176      -6.435  11.036   7.834  0.00  0.00      ACHN  
ATOM   2730  CG  LEU A 176      -7.036   9.107   7.080  0.00  0.00      ACHN  
ATOM   2731  HG  LEU A 176      -7.972   8.550   6.863  0.00  0.00      ACHN  
ATOM   2732  CD1 LEU A 176      -6.006   8.944   5.905  0.00  0.00      ACHN  
ATOM   2733 HD11 LEU A 176      -5.090   9.523   6.151  0.00  0.00      ACHN  
ATOM   2734 HD12 LEU A 176      -5.783   7.856   5.888  0.00  0.00      ACHN  
ATOM   2735 HD13 LEU A 176      -6.473   9.205   4.932  0.00  0.00      ACHN  
ATOM   2736  CD2 LEU A 176      -6.520   8.340   8.356  0.00  0.00      ACHN  
ATOM   2737 HD21 LEU A 176      -7.241   8.486   9.188  0.00  0.00      ACHN  
ATOM   2738 HD22 LEU A 176      -6.533   7.263   8.080  0.00  0.00      ACHN  
ATOM   2739 HD23 LEU A 176      -5.490   8.644   8.642  0.00  0.00      ACHN  
ATOM   2740  C   LEU A 176      -8.557  12.321   8.569  0.00  0.00      ACHN  
ATOM   2741  O   LEU A 176      -8.253  12.735   9.746  0.00  0.00      ACHN  
ATOM   2742  N   LEU A 177      -8.937  13.219   7.626  0.00  0.00      ACHN  
ATOM   2743  HN  LEU A 177      -9.162  12.973   6.686  0.00  0.00      ACHN  
ATOM   2744  CA  LEU A 177      -9.180  14.579   7.863  0.00  0.00      ACHN  
ATOM   2745  HA  LEU A 177      -8.287  15.096   8.179  0.00  0.00      ACHN  
ATOM   2746  CB  LEU A 177      -9.596  15.328   6.546  0.00  0.00      ACHN  
ATOM   2747  HB1 LEU A 177      -8.798  15.268   5.776  0.00  0.00      ACHN  
ATOM   2748  HB2 LEU A 177     -10.481  14.803   6.127  0.00  0.00      ACHN  
ATOM   2749  CG  LEU A 177      -9.823  16.884   6.646  0.00  0.00      ACHN  
ATOM   2750  HG  LEU A 177     -10.613  17.035   7.413  0.00  0.00      ACHN  
ATOM   2751  CD1 LEU A 177      -8.602  17.757   7.009  0.00  0.00      ACHN  
ATOM   2752 HD11 LEU A 177      -7.788  17.502   6.298  0.00  0.00      ACHN  
ATOM   2753 HD12 LEU A 177      -8.794  18.851   7.030  0.00  0.00      ACHN  
ATOM   2754 HD13 LEU A 177      -8.212  17.438   8.000  0.00  0.00      ACHN  
ATOM   2755  CD2 LEU A 177     -10.455  17.393   5.361  0.00  0.00      ACHN  
ATOM   2756 HD21 LEU A 177     -10.805  18.448   5.365  0.00  0.00      ACHN  
ATOM   2757 HD22 LEU A 177      -9.767  17.279   4.496  0.00  0.00      ACHN  
ATOM   2758 HD23 LEU A 177     -11.464  16.935   5.275  0.00  0.00      ACHN  
ATOM   2759  C   LEU A 177     -10.266  14.931   8.888  0.00  0.00      ACHN  
ATOM   2760  O   LEU A 177     -10.048  15.727   9.810  0.00  0.00      ACHN  
ATOM   2761  N   ILE A 178     -11.449  14.212   8.956  0.00  0.00      ACHN  
ATOM   2762  HN  ILE A 178     -11.615  13.542   8.237  0.00  0.00      ACHN  
ATOM   2763  CA  ILE A 178     -12.490  14.494   9.876  0.00  0.00      ACHN  
ATOM   2764  HA  ILE A 178     -12.582  15.561  10.017  0.00  0.00      ACHN  
ATOM   2765  CB  ILE A 178     -13.946  14.012   9.495  0.00  0.00      ACHN  
ATOM   2766  HB  ILE A 178     -13.929  12.907   9.385  0.00  0.00      ACHN  
ATOM   2767  CG2 ILE A 178     -14.887  14.272  10.736  0.00  0.00      ACHN  
ATOM   2768 HG21 ILE A 178     -15.963  14.288  10.460  0.00  0.00      ACHN  
ATOM   2769 HG22 ILE A 178     -14.565  13.513  11.481  0.00  0.00      ACHN  
ATOM   2770 HG23 ILE A 178     -14.696  15.301  11.109  0.00  0.00      ACHN  
ATOM   2771  CG1 ILE A 178     -14.324  14.707   8.192  0.00  0.00      ACHN  
ATOM   2772 HG11 ILE A 178     -14.151  15.790   8.366  0.00  0.00      ACHN  
ATOM   2773 HG12 ILE A 178     -13.635  14.489   7.348  0.00  0.00      ACHN  
ATOM   2774  CD1 ILE A 178     -15.719  14.219   7.633  0.00  0.00      ACHN  
ATOM   2775  HD1 ILE A 178     -16.503  14.585   8.330  0.00  0.00      ACHN  
ATOM   2776  HD2 ILE A 178     -15.779  14.561   6.578  0.00  0.00      ACHN  
ATOM   2777  HD3 ILE A 178     -15.644  13.113   7.551  0.00  0.00      ACHN  
ATOM   2778  C   ILE A 178     -12.003  13.996  11.293  0.00  0.00      ACHN  
ATOM   2779  O   ILE A 178     -12.459  14.460  12.379  0.00  0.00      ACHN  
ATOM   2780  N   TYR A 179     -11.055  12.994  11.375  0.00  0.00      ACHN  
ATOM   2781  HN  TYR A 179     -10.701  12.587  10.536  0.00  0.00      ACHN  
ATOM   2782  CA  TYR A 179     -10.538  12.545  12.641  0.00  0.00      ACHN  
ATOM   2783  HA  TYR A 179     -11.411  12.462  13.272  0.00  0.00      ACHN  
ATOM   2784  CB  TYR A 179      -9.766  11.237  12.589  0.00  0.00      ACHN  
ATOM   2785  HB1 TYR A 179     -10.465  10.562  12.052  0.00  0.00      ACHN  
ATOM   2786  HB2 TYR A 179      -8.813  11.230  12.018  0.00  0.00      ACHN  
ATOM   2787  CG  TYR A 179      -9.451  10.517  13.830  0.00  0.00      ACHN  
ATOM   2788  CD1 TYR A 179      -8.150  10.603  14.390  0.00  0.00      ACHN  
ATOM   2789  HD1 TYR A 179      -7.405  11.272  13.985  0.00  0.00      ACHN  
ATOM   2790  CE1 TYR A 179      -7.879   9.900  15.552  0.00  0.00      ACHN  
ATOM   2791  HE1 TYR A 179      -6.883   9.842  15.966  0.00  0.00      ACHN  
ATOM   2792  CZ  TYR A 179      -8.887   9.112  16.154  0.00  0.00      ACHN  
ATOM   2793  OH  TYR A 179      -8.604   8.432  17.370  0.00  0.00      ACHN  
ATOM   2794  HH  TYR A 179      -9.321   7.865  17.663  0.00  0.00      ACHN  
ATOM   2795  CD2 TYR A 179     -10.467   9.802  14.515  0.00  0.00      ACHN  
ATOM   2796  HD2 TYR A 179     -11.404   9.596  14.019  0.00  0.00      ACHN  
ATOM   2797  CE2 TYR A 179     -10.243   9.105  15.689  0.00  0.00      ACHN  
ATOM   2798  HE2 TYR A 179     -10.985   8.537  16.231  0.00  0.00      ACHN  
ATOM   2799  C   TYR A 179      -9.762  13.617  13.439  0.00  0.00      ACHN  
ATOM   2800  O   TYR A 179     -10.001  13.799  14.623  0.00  0.00      ACHN  
ATOM   2801  N   VAL A 180      -8.925  14.476  12.774  0.00  0.00      ACHN  
ATOM   2802  HN  VAL A 180      -8.646  14.353  11.824  0.00  0.00      ACHN  
ATOM   2803  CA  VAL A 180      -8.206  15.581  13.381  0.00  0.00      ACHN  
ATOM   2804  HA  VAL A 180      -7.921  15.318  14.390  0.00  0.00      ACHN  
ATOM   2805  CB  VAL A 180      -6.947  15.780  12.638  0.00  0.00      ACHN  
ATOM   2806  HB  VAL A 180      -6.284  16.525  13.128  0.00  0.00      ACHN  
ATOM   2807  CG1 VAL A 180      -6.124  14.472  12.607  0.00  0.00      ACHN  
ATOM   2808 HG11 VAL A 180      -6.256  13.879  13.537  0.00  0.00      ACHN  
ATOM   2809 HG12 VAL A 180      -6.405  13.843  11.735  0.00  0.00      ACHN  
ATOM   2810 HG13 VAL A 180      -5.058  14.725  12.419  0.00  0.00      ACHN  
ATOM   2811  CG2 VAL A 180      -7.287  16.234  11.202  0.00  0.00      ACHN  
ATOM   2812 HG21 VAL A 180      -7.564  17.300  11.061  0.00  0.00      ACHN  
ATOM   2813 HG22 VAL A 180      -6.417  16.119  10.521  0.00  0.00      ACHN  
ATOM   2814 HG23 VAL A 180      -8.079  15.628  10.711  0.00  0.00      ACHN  
ATOM   2815  C   VAL A 180      -9.075  16.819  13.610  0.00  0.00      ACHN  
ATOM   2816  O   VAL A 180      -8.666  17.708  14.332  0.00  0.00      ACHN  
ATOM   2817  N   ILE A 181     -10.243  16.866  12.969  0.00  0.00      ACHN  
ATOM   2818  HN  ILE A 181     -10.390  16.073  12.383  0.00  0.00      ACHN  
ATOM   2819  CA  ILE A 181     -11.172  17.899  13.202  0.00  0.00      ACHN  
ATOM   2820  HA  ILE A 181     -10.627  18.738  13.609  0.00  0.00      ACHN  
ATOM   2821  CB  ILE A 181     -12.001  18.300  11.989  0.00  0.00      ACHN  
ATOM   2822  HB  ILE A 181     -12.489  17.343  11.704  0.00  0.00      ACHN  
ATOM   2823  CG2 ILE A 181     -13.090  19.370  12.178  0.00  0.00      ACHN  
ATOM   2824 HG21 ILE A 181     -13.816  19.034  12.948  0.00  0.00      ACHN  
ATOM   2825 HG22 ILE A 181     -12.655  20.321  12.554  0.00  0.00      ACHN  
ATOM   2826 HG23 ILE A 181     -13.685  19.568  11.262  0.00  0.00      ACHN  
ATOM   2827  CG1 ILE A 181     -11.003  18.763  10.851  0.00  0.00      ACHN  
ATOM   2828 HG11 ILE A 181     -10.521  19.704  11.192  0.00  0.00      ACHN  
ATOM   2829 HG12 ILE A 181     -10.148  18.065  10.720  0.00  0.00      ACHN  
ATOM   2830  CD1 ILE A 181     -11.681  19.066   9.459  0.00  0.00      ACHN  
ATOM   2831  HD1 ILE A 181     -12.256  18.161   9.166  0.00  0.00      ACHN  
ATOM   2832  HD2 ILE A 181     -12.335  19.963   9.419  0.00  0.00      ACHN  
ATOM   2833  HD3 ILE A 181     -10.780  19.190   8.821  0.00  0.00      ACHN  
ATOM   2834  C   ILE A 181     -12.048  17.655  14.345  0.00  0.00      ACHN  
ATOM   2835  O   ILE A 181     -12.417  18.574  15.027  0.00  0.00      ACHN  
ATOM   2836  N   ALA A 182     -12.270  16.440  14.706  0.00  0.00      ACHN  
ATOM   2837  HN  ALA A 182     -12.197  15.802  13.944  0.00  0.00      ACHN  
ATOM   2838  CA  ALA A 182     -12.659  15.974  16.010  0.00  0.00      ACHN  
ATOM   2839  HA  ALA A 182     -13.001  14.964  15.835  0.00  0.00      ACHN  
ATOM   2840  CB  ALA A 182     -11.411  15.857  16.851  0.00  0.00      ACHN  
ATOM   2841  HB1 ALA A 182     -11.648  15.427  17.847  0.00  0.00      ACHN  
ATOM   2842  HB2 ALA A 182     -10.665  15.227  16.321  0.00  0.00      ACHN  
ATOM   2843  HB3 ALA A 182     -10.939  16.861  16.915  0.00  0.00      ACHN  
ATOM   2844  C   ALA A 182     -13.796  16.714  16.692  0.00  0.00      ACHN  
ATOM   2845  O   ALA A 182     -13.600  17.251  17.853  0.00  0.00      ACHN  
ATOM   2846  N   PRO A 183     -15.023  16.795  16.146  0.00  0.00      ACHN  
ATOM   2847  CD  PRO A 183     -15.529  15.822  15.172  0.00  0.00      ACHN  
ATOM   2848  HD1 PRO A 183     -14.837  15.621  14.326  0.00  0.00      ACHN  
ATOM   2849  HD2 PRO A 183     -15.842  14.942  15.773  0.00  0.00      ACHN  
ATOM   2850  CA  PRO A 183     -16.165  17.502  16.743  0.00  0.00      ACHN  
ATOM   2851  HA  PRO A 183     -15.809  18.521  16.693  0.00  0.00      ACHN  
ATOM   2852  CB  PRO A 183     -17.348  17.234  15.819  0.00  0.00      ACHN  
ATOM   2853  HB1 PRO A 183     -17.970  18.144  15.681  0.00  0.00      ACHN  
ATOM   2854  HB2 PRO A 183     -17.977  16.378  16.143  0.00  0.00      ACHN  
ATOM   2855  CG  PRO A 183     -16.747  16.490  14.609  0.00  0.00      ACHN  
ATOM   2856  HG1 PRO A 183     -16.418  17.210  13.829  0.00  0.00      ACHN  
ATOM   2857  HG2 PRO A 183     -17.443  15.763  14.138  0.00  0.00      ACHN  
ATOM   2858  C   PRO A 183     -16.542  17.083  18.187  0.00  0.00      ACHN  
ATOM   2859  O   PRO A 183     -17.008  15.941  18.412  0.00  0.00      ACHN  
ATOM   2860  N   GLY A 184     -16.581  17.960  19.228  0.00  0.00      ACHN  
ATOM   2861  HN  GLY A 184     -16.363  18.918  19.060  0.00  0.00      ACHN  
ATOM   2862  CA  GLY A 184     -16.892  17.644  20.637  0.00  0.00      ACHN  
ATOM   2863  HA1 GLY A 184     -17.403  16.695  20.712  0.00  0.00      ACHN  
ATOM   2864  HA2 GLY A 184     -17.427  18.488  21.046  0.00  0.00      ACHN  
ATOM   2865  C   GLY A 184     -15.665  17.546  21.479  0.00  0.00      ACHN  
ATOM   2866  O   GLY A 184     -15.678  17.035  22.598  0.00  0.00      ACHN  
ATOM   2867  N   SER A 185     -14.479  18.058  20.964  0.00  0.00      ACHN  
ATOM   2868  HN  SER A 185     -14.575  18.559  20.108  0.00  0.00      ACHN  
ATOM   2869  CA  SER A 185     -13.182  17.892  21.545  0.00  0.00      ACHN  
ATOM   2870  HA  SER A 185     -12.976  16.897  21.913  0.00  0.00      ACHN  
ATOM   2871  CB  SER A 185     -11.929  18.027  20.592  0.00  0.00      ACHN  
ATOM   2872  HB1 SER A 185     -10.995  17.812  21.153  0.00  0.00      ACHN  
ATOM   2873  HB2 SER A 185     -12.013  17.356  19.710  0.00  0.00      ACHN  
ATOM   2874  OG  SER A 185     -11.868  19.360  20.033  0.00  0.00      ACHN  
ATOM   2875  HG1 SER A 185     -11.545  19.362  19.129  0.00  0.00      ACHN  
ATOM   2876  C   SER A 185     -13.025  18.818  22.721  0.00  0.00      ACHN  
ATOM   2877  O   SER A 185     -12.978  20.083  22.624  0.00  0.00      ACHN  
ATOM   2878  N   THR A 186     -13.008  18.230  23.959  0.00  0.00      ACHN  
ATOM   2879  HN  THR A 186     -13.270  17.281  24.119  0.00  0.00      ACHN  
ATOM   2880  CA  THR A 186     -12.780  18.961  25.201  0.00  0.00      ACHN  
ATOM   2881  HA  THR A 186     -13.034  20.003  25.069  0.00  0.00      ACHN  
ATOM   2882  CB  THR A 186     -13.732  18.435  26.317  0.00  0.00      ACHN  
ATOM   2883  HB  THR A 186     -13.488  18.849  27.318  0.00  0.00      ACHN  
ATOM   2884  OG1 THR A 186     -13.763  17.030  26.407  0.00  0.00      ACHN  
ATOM   2885  HG1 THR A 186     -14.413  16.815  27.079  0.00  0.00      ACHN  
ATOM   2886  CG2 THR A 186     -15.188  18.881  25.963  0.00  0.00      ACHN  
ATOM   2887 HG21 THR A 186     -15.512  18.308  25.068  0.00  0.00      ACHN  
ATOM   2888 HG22 THR A 186     -15.733  18.506  26.856  0.00  0.00      ACHN  
ATOM   2889 HG23 THR A 186     -15.290  19.963  25.735  0.00  0.00      ACHN  
ATOM   2890  C   THR A 186     -11.376  18.830  25.720  0.00  0.00      ACHN  
ATOM   2891  O   THR A 186     -10.857  19.488  26.640  0.00  0.00      ACHN  
ATOM   2892  N   SER A 187     -10.629  17.980  24.981  0.00  0.00      ACHN  
ATOM   2893  HN  SER A 187     -11.038  17.594  24.158  0.00  0.00      ACHN  
ATOM   2894  CA  SER A 187      -9.188  17.750  25.159  0.00  0.00      ACHN  
ATOM   2895  HA  SER A 187      -8.681  18.468  25.786  0.00  0.00      ACHN  
ATOM   2896  CB  SER A 187      -8.754  16.437  25.732  0.00  0.00      ACHN  
ATOM   2897  HB1 SER A 187      -7.643  16.412  25.696  0.00  0.00      ACHN  
ATOM   2898  HB2 SER A 187      -8.989  16.425  26.817  0.00  0.00      ACHN  
ATOM   2899  OG  SER A 187      -9.148  15.258  25.003  0.00  0.00      ACHN  
ATOM   2900  HG1 SER A 187      -8.407  14.654  25.089  0.00  0.00      ACHN  
ATOM   2901  C   SER A 187      -8.696  17.830  23.768  0.00  0.00      ACHN  
ATOM   2902  O   SER A 187      -9.342  17.498  22.787  0.00  0.00      ACHN  
ATOM   2903  N   ASP A 188      -7.409  18.241  23.524  0.00  0.00      ACHN  
ATOM   2904  HN  ASP A 188      -6.791  18.386  24.293  0.00  0.00      ACHN  
ATOM   2905  CA  ASP A 188      -6.871  18.147  22.184  0.00  0.00      ACHN  
ATOM   2906  HA  ASP A 188      -7.641  18.310  21.445  0.00  0.00      ACHN  
ATOM   2907  CB  ASP A 188      -5.722  19.106  21.976  0.00  0.00      ACHN  
ATOM   2908  HB1 ASP A 188      -5.020  19.172  22.835  0.00  0.00      ACHN  
ATOM   2909  HB2 ASP A 188      -5.107  18.979  21.060  0.00  0.00      ACHN  
ATOM   2910  CG  ASP A 188      -6.342  20.470  21.819  0.00  0.00      ACHN  
ATOM   2911  OD1 ASP A 188      -5.838  21.410  22.484  0.00  0.00      ACHN  
ATOM   2912  OD2 ASP A 188      -7.244  20.628  20.908  0.00  0.00      ACHN  
ATOM   2913  C   ASP A 188      -6.495  16.671  21.834  0.00  0.00      ACHN  
ATOM   2914  O   ASP A 188      -6.220  15.937  22.749  0.00  0.00      ACHN  
ATOM   2915  N   VAL A 189      -6.561  16.283  20.609  0.00  0.00      ACHN  
ATOM   2916  HN  VAL A 189      -6.894  16.872  19.877  0.00  0.00      ACHN  
ATOM   2917  CA  VAL A 189      -6.454  14.850  20.258  0.00  0.00      ACHN  
ATOM   2918  HA  VAL A 189      -6.997  14.236  20.962  0.00  0.00      ACHN  
ATOM   2919  CB  VAL A 189      -7.045  14.575  18.851  0.00  0.00      ACHN  
ATOM   2920  HB  VAL A 189      -6.911  13.493  18.639  0.00  0.00      ACHN  
ATOM   2921  CG1 VAL A 189      -8.499  14.952  18.801  0.00  0.00      ACHN  
ATOM   2922 HG11 VAL A 189      -9.146  14.267  19.391  0.00  0.00      ACHN  
ATOM   2923 HG12 VAL A 189      -8.630  16.001  19.142  0.00  0.00      ACHN  
ATOM   2924 HG13 VAL A 189      -8.894  14.849  17.768  0.00  0.00      ACHN  
ATOM   2925  CG2 VAL A 189      -6.330  15.375  17.774  0.00  0.00      ACHN  
ATOM   2926 HG21 VAL A 189      -6.832  15.105  16.820  0.00  0.00      ACHN  
ATOM   2927 HG22 VAL A 189      -6.550  16.441  17.994  0.00  0.00      ACHN  
ATOM   2928 HG23 VAL A 189      -5.237  15.197  17.865  0.00  0.00      ACHN  
ATOM   2929  C   VAL A 189      -5.049  14.318  20.232  0.00  0.00      ACHN  
ATOM   2930  O   VAL A 189      -4.107  15.085  20.370  0.00  0.00      ACHN  
ATOM   2931  N   ALA A 190      -4.915  12.960  20.124  0.00  0.00      ACHN  
ATOM   2932  HN  ALA A 190      -5.683  12.343  19.971  0.00  0.00      ACHN  
ATOM   2933  CA  ALA A 190      -3.720  12.221  20.525  0.00  0.00      ACHN  
ATOM   2934  HA  ALA A 190      -2.912  12.887  20.786  0.00  0.00      ACHN  
ATOM   2935  CB  ALA A 190      -4.137  11.261  21.652  0.00  0.00      ACHN  
ATOM   2936  HB1 ALA A 190      -3.227  10.807  22.100  0.00  0.00      ACHN  
ATOM   2937  HB2 ALA A 190      -4.739  11.770  22.435  0.00  0.00      ACHN  
ATOM   2938  HB3 ALA A 190      -4.747  10.460  21.181  0.00  0.00      ACHN  
ATOM   2939  C   ALA A 190      -3.077  11.383  19.449  0.00  0.00      ACHN  
ATOM   2940  O   ALA A 190      -2.391  10.451  19.785  0.00  0.00      ACHN  
ATOM   2941  N   VAL A 191      -3.309  11.744  18.194  0.00  0.00      ACHN  
ATOM   2942  HN  VAL A 191      -3.943  12.491  18.011  0.00  0.00      ACHN  
ATOM   2943  CA  VAL A 191      -2.624  11.135  17.055  0.00  0.00      ACHN  
ATOM   2944  HA  VAL A 191      -2.724  10.061  16.996  0.00  0.00      ACHN  
ATOM   2945  CB  VAL A 191      -3.141  11.711  15.757  0.00  0.00      ACHN  
ATOM   2946  HB  VAL A 191      -3.085  12.820  15.772  0.00  0.00      ACHN  
ATOM   2947  CG1 VAL A 191      -2.319  11.143  14.569  0.00  0.00      ACHN  
ATOM   2948 HG11 VAL A 191      -2.904  11.269  13.633  0.00  0.00      ACHN  
ATOM   2949 HG12 VAL A 191      -1.453  11.834  14.486  0.00  0.00      ACHN  
ATOM   2950 HG13 VAL A 191      -2.029  10.070  14.580  0.00  0.00      ACHN  
ATOM   2951  CG2 VAL A 191      -4.597  11.321  15.633  0.00  0.00      ACHN  
ATOM   2952 HG21 VAL A 191      -4.976  11.603  14.627  0.00  0.00      ACHN  
ATOM   2953 HG22 VAL A 191      -4.638  10.211  15.617  0.00  0.00      ACHN  
ATOM   2954 HG23 VAL A 191      -5.206  11.634  16.508  0.00  0.00      ACHN  
ATOM   2955  C   VAL A 191      -1.055  11.457  17.147  0.00  0.00      ACHN  
ATOM   2956  O   VAL A 191      -0.645  12.574  17.556  0.00  0.00      ACHN  
ATOM   2957  N   PRO A 192      -0.170  10.444  16.978  0.00  0.00      ACHN  
ATOM   2958  CD  PRO A 192      -0.492   9.034  17.340  0.00  0.00      ACHN  
ATOM   2959  HD1 PRO A 192      -1.351   8.970  18.042  0.00  0.00      ACHN  
ATOM   2960  HD2 PRO A 192      -0.733   8.461  16.419  0.00  0.00      ACHN  
ATOM   2961  CA  PRO A 192       1.270  10.761  17.110  0.00  0.00      ACHN  
ATOM   2962  HA  PRO A 192       1.523  11.305  18.007  0.00  0.00      ACHN  
ATOM   2963  CB  PRO A 192       1.897   9.383  17.203  0.00  0.00      ACHN  
ATOM   2964  HB1 PRO A 192       2.864   9.380  17.751  0.00  0.00      ACHN  
ATOM   2965  HB2 PRO A 192       1.997   9.004  16.163  0.00  0.00      ACHN  
ATOM   2966  CG  PRO A 192       0.818   8.535  17.838  0.00  0.00      ACHN  
ATOM   2967  HG1 PRO A 192       0.909   8.698  18.933  0.00  0.00      ACHN  
ATOM   2968  HG2 PRO A 192       0.976   7.483  17.516  0.00  0.00      ACHN  
ATOM   2969  C   PRO A 192       1.780  11.518  15.854  0.00  0.00      ACHN  
ATOM   2970  O   PRO A 192       1.208  11.250  14.853  0.00  0.00      ACHN  
ATOM   2971  N   GLY A 193       2.874  12.423  15.893  0.00  0.00      ACHN  
ATOM   2972  HN  GLY A 193       3.326  12.579  16.768  0.00  0.00      ACHN  
ATOM   2973  CA  GLY A 193       3.255  13.301  14.810  0.00  0.00      ACHN  
ATOM   2974  HA1 GLY A 193       4.128  13.849  15.133  0.00  0.00      ACHN  
ATOM   2975  HA2 GLY A 193       2.505  14.057  14.634  0.00  0.00      ACHN  
ATOM   2976  C   GLY A 193       3.643  12.657  13.544  0.00  0.00      ACHN  
ATOM   2977  O   GLY A 193       3.433  13.204  12.477  0.00  0.00      ACHN  
ATOM   2978  N   PHE A 194       4.279  11.470  13.576  0.00  0.00      ACHN  
ATOM   2979  HN  PHE A 194       4.487  11.125  14.487  0.00  0.00      ACHN  
ATOM   2980  CA  PHE A 194       4.635  10.676  12.468  0.00  0.00      ACHN  
ATOM   2981  HA  PHE A 194       5.208  11.279  11.779  0.00  0.00      ACHN  
ATOM   2982  CB  PHE A 194       5.650   9.473  12.819  0.00  0.00      ACHN  
ATOM   2983  HB1 PHE A 194       5.978   9.089  11.829  0.00  0.00      ACHN  
ATOM   2984  HB2 PHE A 194       6.560   9.784  13.374  0.00  0.00      ACHN  
ATOM   2985  CG  PHE A 194       5.033   8.374  13.609  0.00  0.00      ACHN  
ATOM   2986  CD1 PHE A 194       4.295   7.404  12.901  0.00  0.00      ACHN  
ATOM   2987  HD1 PHE A 194       4.315   7.405  11.821  0.00  0.00      ACHN  
ATOM   2988  CE1 PHE A 194       3.650   6.386  13.608  0.00  0.00      ACHN  
ATOM   2989  HE1 PHE A 194       2.898   5.798  13.103  0.00  0.00      ACHN  
ATOM   2990  CZ  PHE A 194       3.646   6.278  14.963  0.00  0.00      ACHN  
ATOM   2991  HZ  PHE A 194       3.050   5.479  15.378  0.00  0.00      ACHN  
ATOM   2992  CD2 PHE A 194       5.027   8.278  15.035  0.00  0.00      ACHN  
ATOM   2993  HD2 PHE A 194       5.561   9.020  15.610  0.00  0.00      ACHN  
ATOM   2994  CE2 PHE A 194       4.337   7.277  15.728  0.00  0.00      ACHN  
ATOM   2995  HE2 PHE A 194       4.405   7.160  16.800  0.00  0.00      ACHN  
ATOM   2996  C   PHE A 194       3.400  10.227  11.604  0.00  0.00      ACHN  
ATOM   2997  O   PHE A 194       3.473   9.952  10.369  0.00  0.00      ACHN  
ATOM   2998  N   VAL A 195       2.218  10.181  12.287  0.00  0.00      ACHN  
ATOM   2999  HN  VAL A 195       2.126  10.344  13.266  0.00  0.00      ACHN  
ATOM   3000  CA  VAL A 195       0.954   9.834  11.668  0.00  0.00      ACHN  
ATOM   3001  HA  VAL A 195       1.109   9.037  10.956  0.00  0.00      ACHN  
ATOM   3002  CB  VAL A 195      -0.103   9.350  12.591  0.00  0.00      ACHN  
ATOM   3003  HB  VAL A 195      -0.334  10.213  13.251  0.00  0.00      ACHN  
ATOM   3004  CG1 VAL A 195      -1.312   8.989  11.704  0.00  0.00      ACHN  
ATOM   3005 HG11 VAL A 195      -1.086   8.025  11.200  0.00  0.00      ACHN  
ATOM   3006 HG12 VAL A 195      -2.249   8.848  12.284  0.00  0.00      ACHN  
ATOM   3007 HG13 VAL A 195      -1.478   9.796  10.959  0.00  0.00      ACHN  
ATOM   3008  CG2 VAL A 195       0.398   8.220  13.448  0.00  0.00      ACHN  
ATOM   3009 HG21 VAL A 195       1.012   8.674  14.255  0.00  0.00      ACHN  
ATOM   3010 HG22 VAL A 195      -0.342   7.561  13.951  0.00  0.00      ACHN  
ATOM   3011 HG23 VAL A 195       1.033   7.679  12.714  0.00  0.00      ACHN  
ATOM   3012  C   VAL A 195       0.582  11.072  10.807  0.00  0.00      ACHN  
ATOM   3013  O   VAL A 195       0.109  10.963   9.666  0.00  0.00      ACHN  
ATOM   3014  N   TYR A 196       0.888  12.316  11.216  0.00  0.00      ACHN  
ATOM   3015  HN  TYR A 196       1.521  12.450  11.974  0.00  0.00      ACHN  
ATOM   3016  CA  TYR A 196       0.681  13.420  10.227  0.00  0.00      ACHN  
ATOM   3017  HA  TYR A 196      -0.308  13.424   9.792  0.00  0.00      ACHN  
ATOM   3018  CB  TYR A 196       0.815  14.790  10.966  0.00  0.00      ACHN  
ATOM   3019  HB1 TYR A 196       1.776  14.952  11.501  0.00  0.00      ACHN  
ATOM   3020  HB2 TYR A 196       0.739  15.560  10.169  0.00  0.00      ACHN  
ATOM   3021  CG  TYR A 196      -0.314  15.088  12.001  0.00  0.00      ACHN  
ATOM   3022  CD1 TYR A 196      -1.412  15.846  11.652  0.00  0.00      ACHN  
ATOM   3023  HD1 TYR A 196      -1.536  16.283  10.672  0.00  0.00      ACHN  
ATOM   3024  CE1 TYR A 196      -2.344  16.339  12.640  0.00  0.00      ACHN  
ATOM   3025  HE1 TYR A 196      -3.187  16.946  12.344  0.00  0.00      ACHN  
ATOM   3026  CZ  TYR A 196      -2.338  15.707  13.941  0.00  0.00      ACHN  
ATOM   3027  OH  TYR A 196      -3.304  15.994  14.902  0.00  0.00      ACHN  
ATOM   3028  HH  TYR A 196      -3.703  16.865  14.835  0.00  0.00      ACHN  
ATOM   3029  CD2 TYR A 196      -0.269  14.636  13.338  0.00  0.00      ACHN  
ATOM   3030  HD2 TYR A 196       0.537  14.059  13.769  0.00  0.00      ACHN  
ATOM   3031  CE2 TYR A 196      -1.265  14.869  14.293  0.00  0.00      ACHN  
ATOM   3032  HE2 TYR A 196      -1.111  14.525  15.304  0.00  0.00      ACHN  
ATOM   3033  C   TYR A 196       1.641  13.386   9.024  0.00  0.00      ACHN  
ATOM   3034  O   TYR A 196       1.235  13.687   7.903  0.00  0.00      ACHN  
ATOM   3035  N   GLY A 197       2.900  13.014   9.100  0.00  0.00      ACHN  
ATOM   3036  HN  GLY A 197       3.196  12.700   9.999  0.00  0.00      ACHN  
ATOM   3037  CA  GLY A 197       3.787  12.840   7.983  0.00  0.00      ACHN  
ATOM   3038  HA1 GLY A 197       4.798  12.733   8.350  0.00  0.00      ACHN  
ATOM   3039  HA2 GLY A 197       3.735  13.759   7.420  0.00  0.00      ACHN  
ATOM   3040  C   GLY A 197       3.448  11.767   7.028  0.00  0.00      ACHN  
ATOM   3041  O   GLY A 197       3.540  11.966   5.823  0.00  0.00      ACHN  
ATOM   3042  N   ILE A 198       2.997  10.603   7.459  0.00  0.00      ACHN  
ATOM   3043  HN  ILE A 198       3.073  10.367   8.425  0.00  0.00      ACHN  
ATOM   3044  CA  ILE A 198       2.372   9.463   6.821  0.00  0.00      ACHN  
ATOM   3045  HA  ILE A 198       3.045   9.055   6.081  0.00  0.00      ACHN  
ATOM   3046  CB  ILE A 198       1.929   8.335   7.795  0.00  0.00      ACHN  
ATOM   3047  HB  ILE A 198       1.427   8.681   8.724  0.00  0.00      ACHN  
ATOM   3048  CG2 ILE A 198       0.876   7.439   7.089  0.00  0.00      ACHN  
ATOM   3049 HG21 ILE A 198      -0.043   8.009   6.836  0.00  0.00      ACHN  
ATOM   3050 HG22 ILE A 198       1.221   7.136   6.077  0.00  0.00      ACHN  
ATOM   3051 HG23 ILE A 198       0.488   6.587   7.687  0.00  0.00      ACHN  
ATOM   3052  CG1 ILE A 198       3.120   7.470   8.247  0.00  0.00      ACHN  
ATOM   3053 HG11 ILE A 198       3.389   6.869   7.353  0.00  0.00      ACHN  
ATOM   3054 HG12 ILE A 198       4.028   8.021   8.572  0.00  0.00      ACHN  
ATOM   3055  CD1 ILE A 198       2.875   6.567   9.472  0.00  0.00      ACHN  
ATOM   3056  HD1 ILE A 198       2.755   7.263  10.330  0.00  0.00      ACHN  
ATOM   3057  HD2 ILE A 198       1.998   5.896   9.348  0.00  0.00      ACHN  
ATOM   3058  HD3 ILE A 198       3.794   5.987   9.702  0.00  0.00      ACHN  
ATOM   3059  C   ILE A 198       1.172   9.922   6.131  0.00  0.00      ACHN  
ATOM   3060  O   ILE A 198       0.967   9.661   4.949  0.00  0.00      ACHN  
ATOM   3061  N   ILE A 199       0.241  10.585   6.819  0.00  0.00      ACHN  
ATOM   3062  HN  ILE A 199       0.363  10.792   7.787  0.00  0.00      ACHN  
ATOM   3063  CA  ILE A 199      -1.035  10.960   6.238  0.00  0.00      ACHN  
ATOM   3064  HA  ILE A 199      -1.410  10.067   5.761  0.00  0.00      ACHN  
ATOM   3065  CB  ILE A 199      -2.081  11.401   7.238  0.00  0.00      ACHN  
ATOM   3066  HB  ILE A 199      -1.667  12.085   8.009  0.00  0.00      ACHN  
ATOM   3067  CG2 ILE A 199      -3.175  12.220   6.643  0.00  0.00      ACHN  
ATOM   3068 HG21 ILE A 199      -4.031  12.436   7.317  0.00  0.00      ACHN  
ATOM   3069 HG22 ILE A 199      -2.793  13.158   6.187  0.00  0.00      ACHN  
ATOM   3070 HG23 ILE A 199      -3.569  11.696   5.746  0.00  0.00      ACHN  
ATOM   3071  CG1 ILE A 199      -2.587  10.244   8.130  0.00  0.00      ACHN  
ATOM   3072 HG11 ILE A 199      -3.095   9.485   7.498  0.00  0.00      ACHN  
ATOM   3073 HG12 ILE A 199      -1.635   9.821   8.516  0.00  0.00      ACHN  
ATOM   3074  CD1 ILE A 199      -3.494  10.782   9.248  0.00  0.00      ACHN  
ATOM   3075  HD1 ILE A 199      -3.008  11.578   9.851  0.00  0.00      ACHN  
ATOM   3076  HD2 ILE A 199      -4.488  11.190   8.965  0.00  0.00      ACHN  
ATOM   3077  HD3 ILE A 199      -3.828   9.886   9.814  0.00  0.00      ACHN  
ATOM   3078  C   ILE A 199      -0.855  11.971   5.116  0.00  0.00      ACHN  
ATOM   3079  O   ILE A 199      -1.451  11.863   4.030  0.00  0.00      ACHN  
ATOM   3080  N   ILE A 200      -0.029  12.990   5.249  0.00  0.00      ACHN  
ATOM   3081  HN  ILE A 200       0.529  13.202   6.048  0.00  0.00      ACHN  
ATOM   3082  CA  ILE A 200       0.113  13.987   4.185  0.00  0.00      ACHN  
ATOM   3083  HA  ILE A 200      -0.871  14.170   3.781  0.00  0.00      ACHN  
ATOM   3084  CB  ILE A 200       0.519  15.387   4.825  0.00  0.00      ACHN  
ATOM   3085  HB  ILE A 200       1.501  15.269   5.330  0.00  0.00      ACHN  
ATOM   3086  CG2 ILE A 200       0.624  16.428   3.681  0.00  0.00      ACHN  
ATOM   3087 HG21 ILE A 200       1.572  16.323   3.110  0.00  0.00      ACHN  
ATOM   3088 HG22 ILE A 200      -0.168  16.079   2.985  0.00  0.00      ACHN  
ATOM   3089 HG23 ILE A 200       0.429  17.448   4.077  0.00  0.00      ACHN  
ATOM   3090  CG1 ILE A 200      -0.539  15.904   5.793  0.00  0.00      ACHN  
ATOM   3091 HG11 ILE A 200      -1.535  16.046   5.322  0.00  0.00      ACHN  
ATOM   3092 HG12 ILE A 200      -0.713  15.125   6.566  0.00  0.00      ACHN  
ATOM   3093  CD1 ILE A 200      -0.087  17.160   6.530  0.00  0.00      ACHN  
ATOM   3094  HD1 ILE A 200       0.093  18.028   5.861  0.00  0.00      ACHN  
ATOM   3095  HD2 ILE A 200      -0.914  17.479   7.200  0.00  0.00      ACHN  
ATOM   3096  HD3 ILE A 200       0.878  17.055   7.069  0.00  0.00      ACHN  
ATOM   3097  C   ILE A 200       0.999  13.429   3.013  0.00  0.00      ACHN  
ATOM   3098  O   ILE A 200       0.686  13.796   1.869  0.00  0.00      ACHN  
ATOM   3099  N   SER A 201       2.048  12.560   3.240  0.00  0.00      ACHN  
ATOM   3100  HN  SER A 201       2.333  12.414   4.185  0.00  0.00      ACHN  
ATOM   3101  CA  SER A 201       2.924  12.114   2.158  0.00  0.00      ACHN  
ATOM   3102  HA  SER A 201       3.113  12.943   1.493  0.00  0.00      ACHN  
ATOM   3103  CB  SER A 201       4.257  11.409   2.749  0.00  0.00      ACHN  
ATOM   3104  HB1 SER A 201       4.849  10.902   1.958  0.00  0.00      ACHN  
ATOM   3105  HB2 SER A 201       4.887  12.203   3.205  0.00  0.00      ACHN  
ATOM   3106  OG  SER A 201       3.802  10.454   3.719  0.00  0.00      ACHN  
ATOM   3107  HG1 SER A 201       3.657  10.984   4.506  0.00  0.00      ACHN  
ATOM   3108  C   SER A 201       2.229  11.147   1.281  0.00  0.00      ACHN  
ATOM   3109  O   SER A 201       2.266  11.154   0.029  0.00  0.00      ACHN  
ATOM   3110  N   LEU A 202       1.559  10.176   1.861  0.00  0.00      ACHN  
ATOM   3111  HN  LEU A 202       1.537  10.072   2.852  0.00  0.00      ACHN  
ATOM   3112  CA  LEU A 202       0.820   9.184   1.161  0.00  0.00      ACHN  
ATOM   3113  HA  LEU A 202       1.438   8.808   0.360  0.00  0.00      ACHN  
ATOM   3114  CB  LEU A 202       0.269   7.922   1.966  0.00  0.00      ACHN  
ATOM   3115  HB1 LEU A 202      -0.026   8.372   2.938  0.00  0.00      ACHN  
ATOM   3116  HB2 LEU A 202      -0.525   7.357   1.432  0.00  0.00      ACHN  
ATOM   3117  CG  LEU A 202       1.414   6.831   2.262  0.00  0.00      ACHN  
ATOM   3118  HG  LEU A 202       0.855   6.074   2.852  0.00  0.00      ACHN  
ATOM   3119  CD1 LEU A 202       2.044   6.179   1.061  0.00  0.00      ACHN  
ATOM   3120 HD11 LEU A 202       1.281   5.784   0.357  0.00  0.00      ACHN  
ATOM   3121 HD12 LEU A 202       2.716   6.908   0.559  0.00  0.00      ACHN  
ATOM   3122 HD13 LEU A 202       2.717   5.334   1.323  0.00  0.00      ACHN  
ATOM   3123  CD2 LEU A 202       2.615   7.446   2.990  0.00  0.00      ACHN  
ATOM   3124 HD21 LEU A 202       3.320   6.649   3.310  0.00  0.00      ACHN  
ATOM   3125 HD22 LEU A 202       3.109   8.155   2.292  0.00  0.00      ACHN  
ATOM   3126 HD23 LEU A 202       2.270   7.867   3.959  0.00  0.00      ACHN  
ATOM   3127  C   LEU A 202      -0.331   9.737   0.337  0.00  0.00      ACHN  
ATOM   3128  O   LEU A 202      -0.656   9.213  -0.706  0.00  0.00      ACHN  
ATOM   3129  N   PHE A 203      -1.004  10.851   0.877  0.00  0.00      ACHN  
ATOM   3130  HN  PHE A 203      -0.600  11.212   1.714  0.00  0.00      ACHN  
ATOM   3131  CA  PHE A 203      -2.022  11.574   0.154  0.00  0.00      ACHN  
ATOM   3132  HA  PHE A 203      -2.705  10.791  -0.142  0.00  0.00      ACHN  
ATOM   3133  CB  PHE A 203      -2.861  12.560   0.995  0.00  0.00      ACHN  
ATOM   3134  HB1 PHE A 203      -3.126  12.095   1.968  0.00  0.00      ACHN  
ATOM   3135  HB2 PHE A 203      -2.211  13.415   1.280  0.00  0.00      ACHN  
ATOM   3136  CG  PHE A 203      -4.134  13.182   0.286  0.00  0.00      ACHN  
ATOM   3137  CD1 PHE A 203      -5.104  12.319  -0.365  0.00  0.00      ACHN  
ATOM   3138  HD1 PHE A 203      -4.986  11.253  -0.490  0.00  0.00      ACHN  
ATOM   3139  CE1 PHE A 203      -6.147  12.952  -1.028  0.00  0.00      ACHN  
ATOM   3140  HE1 PHE A 203      -6.857  12.288  -1.499  0.00  0.00      ACHN  
ATOM   3141  CZ  PHE A 203      -6.204  14.319  -1.012  0.00  0.00      ACHN  
ATOM   3142  HZ  PHE A 203      -6.963  14.772  -1.632  0.00  0.00      ACHN  
ATOM   3143  CD2 PHE A 203      -4.227  14.559   0.328  0.00  0.00      ACHN  
ATOM   3144  HD2 PHE A 203      -3.483  15.216   0.753  0.00  0.00      ACHN  
ATOM   3145  CE2 PHE A 203      -5.260  15.100  -0.321  0.00  0.00      ACHN  
ATOM   3146  HE2 PHE A 203      -5.408  16.169  -0.360  0.00  0.00      ACHN  
ATOM   3147  C   PHE A 203      -1.426  12.333  -1.081  0.00  0.00      ACHN  
ATOM   3148  O   PHE A 203      -2.005  12.433  -2.162  0.00  0.00      ACHN  
ATOM   3149  N   LEU A 204      -0.199  12.824  -0.990  0.00  0.00      ACHN  
ATOM   3150  HN  LEU A 204       0.294  12.777  -0.125  0.00  0.00      ACHN  
ATOM   3151  CA  LEU A 204       0.509  13.504  -2.057  0.00  0.00      ACHN  
ATOM   3152  HA  LEU A 204      -0.163  14.259  -2.438  0.00  0.00      ACHN  
ATOM   3153  CB  LEU A 204       1.752  14.345  -1.458  0.00  0.00      ACHN  
ATOM   3154  HB1 LEU A 204       1.442  14.702  -0.453  0.00  0.00      ACHN  
ATOM   3155  HB2 LEU A 204       2.512  13.569  -1.223  0.00  0.00      ACHN  
ATOM   3156  CG  LEU A 204       2.230  15.584  -2.240  0.00  0.00      ACHN  
ATOM   3157  HG  LEU A 204       1.312  16.208  -2.190  0.00  0.00      ACHN  
ATOM   3158  CD1 LEU A 204       3.346  16.219  -1.432  0.00  0.00      ACHN  
ATOM   3159 HD11 LEU A 204       3.898  17.042  -1.935  0.00  0.00      ACHN  
ATOM   3160 HD12 LEU A 204       3.023  16.485  -0.402  0.00  0.00      ACHN  
ATOM   3161 HD13 LEU A 204       4.143  15.485  -1.184  0.00  0.00      ACHN  
ATOM   3162  CD2 LEU A 204       2.546  15.337  -3.703  0.00  0.00      ACHN  
ATOM   3163 HD21 LEU A 204       1.671  15.021  -4.311  0.00  0.00      ACHN  
ATOM   3164 HD22 LEU A 204       2.987  16.254  -4.150  0.00  0.00      ACHN  
ATOM   3165 HD23 LEU A 204       3.367  14.599  -3.829  0.00  0.00      ACHN  
ATOM   3166  C   LEU A 204       0.807  12.509  -3.214  0.00  0.00      ACHN  
ATOM   3167  O   LEU A 204       0.572  12.822  -4.407  0.00  0.00      ACHN  
ATOM   3168  N   PHE A 205       1.101  11.241  -2.895  0.00  0.00      ACHN  
ATOM   3169  HN  PHE A 205       1.369  11.006  -1.963  0.00  0.00      ACHN  
ATOM   3170  CA  PHE A 205       1.061  10.130  -3.810  0.00  0.00      ACHN  
ATOM   3171  HA  PHE A 205       1.655  10.407  -4.668  0.00  0.00      ACHN  
ATOM   3172  CB  PHE A 205       1.690   8.782  -3.389  0.00  0.00      ACHN  
ATOM   3173  HB1 PHE A 205       1.207   8.396  -2.466  0.00  0.00      ACHN  
ATOM   3174  HB2 PHE A 205       1.634   8.029  -4.205  0.00  0.00      ACHN  
ATOM   3175  CG  PHE A 205       3.271   9.088  -3.140  0.00  0.00      ACHN  
ATOM   3176  CD1 PHE A 205       4.136   9.434  -4.141  0.00  0.00      ACHN  
ATOM   3177  HD1 PHE A 205       3.776   9.439  -5.159  0.00  0.00      ACHN  
ATOM   3178  CE1 PHE A 205       5.468   9.605  -3.907  0.00  0.00      ACHN  
ATOM   3179  HE1 PHE A 205       6.168   9.794  -4.707  0.00  0.00      ACHN  
ATOM   3180  CZ  PHE A 205       5.978   9.409  -2.603  0.00  0.00      ACHN  
ATOM   3181  HZ  PHE A 205       7.037   9.454  -2.398  0.00  0.00      ACHN  
ATOM   3182  CD2 PHE A 205       3.776   8.878  -1.859  0.00  0.00      ACHN  
ATOM   3183  HD2 PHE A 205       3.131   8.551  -1.057  0.00  0.00      ACHN  
ATOM   3184  CE2 PHE A 205       5.075   9.065  -1.540  0.00  0.00      ACHN  
ATOM   3185  HE2 PHE A 205       5.441   8.812  -0.556  0.00  0.00      ACHN  
ATOM   3186  C   PHE A 205      -0.234   9.805  -4.400  0.00  0.00      ACHN  
ATOM   3187  O   PHE A 205      -0.309   9.718  -5.583  0.00  0.00      ACHN  
ATOM   3188  N   PHE A 206      -1.366   9.762  -3.632  0.00  0.00      ACHN  
ATOM   3189  HN  PHE A 206      -1.358   9.933  -2.650  0.00  0.00      ACHN  
ATOM   3190  CA  PHE A 206      -2.668   9.293  -4.060  0.00  0.00      ACHN  
ATOM   3191  HA  PHE A 206      -2.446   8.396  -4.619  0.00  0.00      ACHN  
ATOM   3192  CB  PHE A 206      -3.584   8.982  -2.916  0.00  0.00      ACHN  
ATOM   3193  HB1 PHE A 206      -3.172   9.594  -2.085  0.00  0.00      ACHN  
ATOM   3194  HB2 PHE A 206      -4.657   9.232  -3.065  0.00  0.00      ACHN  
ATOM   3195  CG  PHE A 206      -3.712   7.497  -2.436  0.00  0.00      ACHN  
ATOM   3196  CD1 PHE A 206      -2.608   6.905  -1.897  0.00  0.00      ACHN  
ATOM   3197  HD1 PHE A 206      -1.656   7.412  -1.965  0.00  0.00      ACHN  
ATOM   3198  CE1 PHE A 206      -2.715   5.608  -1.291  0.00  0.00      ACHN  
ATOM   3199  HE1 PHE A 206      -1.794   5.206  -0.896  0.00  0.00      ACHN  
ATOM   3200  CZ  PHE A 206      -3.863   4.829  -1.494  0.00  0.00      ACHN  
ATOM   3201  HZ  PHE A 206      -3.784   3.839  -1.069  0.00  0.00      ACHN  
ATOM   3202  CD2 PHE A 206      -4.915   6.765  -2.543  0.00  0.00      ACHN  
ATOM   3203  HD2 PHE A 206      -5.777   7.138  -3.076  0.00  0.00      ACHN  
ATOM   3204  CE2 PHE A 206      -4.947   5.448  -2.168  0.00  0.00      ACHN  
ATOM   3205  HE2 PHE A 206      -5.793   4.786  -2.278  0.00  0.00      ACHN  
ATOM   3206  C   PHE A 206      -3.317  10.093  -5.144  0.00  0.00      ACHN  
ATOM   3207  O   PHE A 206      -3.790   9.582  -6.148  0.00  0.00      ACHN  
ATOM   3208  N   ASN A 207      -3.195  11.385  -5.061  0.00  0.00      ACHN  
ATOM   3209  HN  ASN A 207      -2.816  11.707  -4.197  0.00  0.00      ACHN  
ATOM   3210  CA  ASN A 207      -3.445  12.327  -6.048  0.00  0.00      ACHN  
ATOM   3211  HA  ASN A 207      -4.398  12.057  -6.477  0.00  0.00      ACHN  
ATOM   3212  CB  ASN A 207      -3.399  13.836  -5.657  0.00  0.00      ACHN  
ATOM   3213  HB1 ASN A 207      -2.459  14.130  -5.143  0.00  0.00      ACHN  
ATOM   3214  HB2 ASN A 207      -3.648  14.406  -6.577  0.00  0.00      ACHN  
ATOM   3215  CG  ASN A 207      -4.494  14.148  -4.621  0.00  0.00      ACHN  
ATOM   3216  OD1 ASN A 207      -5.442  14.898  -4.795  0.00  0.00      ACHN  
ATOM   3217  ND2 ASN A 207      -4.262  13.594  -3.399  0.00  0.00      ACHN  
ATOM   3218 HD21 ASN A 207      -4.980  13.697  -2.711  0.00  0.00      ACHN  
ATOM   3219 HD22 ASN A 207      -3.346  13.239  -3.215  0.00  0.00      ACHN  
ATOM   3220  C   ASN A 207      -2.459  12.252  -7.253  0.00  0.00      ACHN  
ATOM   3221  O   ASN A 207      -2.891  12.337  -8.409  0.00  0.00      ACHN  
ATOM   3222  N   SER A 208      -1.173  12.095  -7.021  0.00  0.00      ACHN  
ATOM   3223  HN  SER A 208      -0.891  12.065  -6.065  0.00  0.00      ACHN  
ATOM   3224  CA  SER A 208      -0.211  12.006  -8.124  0.00  0.00      ACHN  
ATOM   3225  HA  SER A 208      -0.333  12.869  -8.761  0.00  0.00      ACHN  
ATOM   3226  CB  SER A 208       1.250  12.004  -7.572  0.00  0.00      ACHN  
ATOM   3227  HB1 SER A 208       1.450  11.164  -6.873  0.00  0.00      ACHN  
ATOM   3228  HB2 SER A 208       2.071  11.845  -8.303  0.00  0.00      ACHN  
ATOM   3229  OG  SER A 208       1.479  13.234  -6.933  0.00  0.00      ACHN  
ATOM   3230  HG1 SER A 208       1.477  13.092  -5.984  0.00  0.00      ACHN  
ATOM   3231  C   SER A 208      -0.458  10.885  -9.042  0.00  0.00      ACHN  
ATOM   3232  O   SER A 208      -0.380  10.880 -10.294  0.00  0.00      ACHN  
ATOM   3233  N   PHE A 209      -0.981   9.728  -8.545  0.00  0.00      ACHN  
ATOM   3234  HN  PHE A 209      -1.058   9.543  -7.569  0.00  0.00      ACHN  
ATOM   3235  CA  PHE A 209      -1.392   8.600  -9.417  0.00  0.00      ACHN  
ATOM   3236  HA  PHE A 209      -0.633   8.299 -10.122  0.00  0.00      ACHN  
ATOM   3237  CB  PHE A 209      -1.622   7.254  -8.639  0.00  0.00      ACHN  
ATOM   3238  HB1 PHE A 209      -2.291   7.490  -7.784  0.00  0.00      ACHN  
ATOM   3239  HB2 PHE A 209      -2.154   6.534  -9.297  0.00  0.00      ACHN  
ATOM   3240  CG  PHE A 209      -0.386   6.744  -8.094  0.00  0.00      ACHN  
ATOM   3241  CD1 PHE A 209       0.428   5.972  -8.898  0.00  0.00      ACHN  
ATOM   3242  HD1 PHE A 209       0.285   5.763  -9.948  0.00  0.00      ACHN  
ATOM   3243  CE1 PHE A 209       1.623   5.323  -8.372  0.00  0.00      ACHN  
ATOM   3244  HE1 PHE A 209       2.256   4.784  -9.061  0.00  0.00      ACHN  
ATOM   3245  CZ  PHE A 209       1.843   5.462  -7.015  0.00  0.00      ACHN  
ATOM   3246  HZ  PHE A 209       2.757   5.042  -6.623  0.00  0.00      ACHN  
ATOM   3247  CD2 PHE A 209      -0.094   6.821  -6.727  0.00  0.00      ACHN  
ATOM   3248  HD2 PHE A 209      -0.777   7.227  -5.995  0.00  0.00      ACHN  
ATOM   3249  CE2 PHE A 209       1.002   6.175  -6.199  0.00  0.00      ACHN  
ATOM   3250  HE2 PHE A 209       1.256   6.257  -5.152  0.00  0.00      ACHN  
ATOM   3251  C   PHE A 209      -2.577   8.854 -10.316  0.00  0.00      ACHN  
ATOM   3252  O   PHE A 209      -2.671   8.406 -11.428  0.00  0.00      ACHN  
ATOM   3253  N   ALA A 210      -3.523   9.622  -9.870  0.00  0.00      ACHN  
ATOM   3254  HN  ALA A 210      -3.552  10.061  -8.975  0.00  0.00      ACHN  
ATOM   3255  CA  ALA A 210      -4.669  10.172 -10.574  0.00  0.00      ACHN  
ATOM   3256  HA  ALA A 210      -5.067   9.309 -11.086  0.00  0.00      ACHN  
ATOM   3257  CB  ALA A 210      -5.566  10.972  -9.567  0.00  0.00      ACHN  
ATOM   3258  HB1 ALA A 210      -5.826  10.488  -8.601  0.00  0.00      ACHN  
ATOM   3259  HB2 ALA A 210      -5.039  11.846  -9.127  0.00  0.00      ACHN  
ATOM   3260  HB3 ALA A 210      -6.476  11.433 -10.007  0.00  0.00      ACHN  
ATOM   3261  C   ALA A 210      -4.199  11.092 -11.730  0.00  0.00      ACHN  
ATOM   3262  O   ALA A 210      -4.644  11.005 -12.877  0.00  0.00      ACHN  
ATOM   3263  N   LEU A 211      -3.155  11.982 -11.477  0.00  0.00      ACHN  
ATOM   3264  HN  LEU A 211      -2.869  11.962 -10.522  0.00  0.00      ACHN  
ATOM   3265  CA  LEU A 211      -2.454  12.845 -12.437  0.00  0.00      ACHN  
ATOM   3266  HA  LEU A 211      -3.190  13.507 -12.868  0.00  0.00      ACHN  
ATOM   3267  CB  LEU A 211      -1.377  13.713 -11.718  0.00  0.00      ACHN  
ATOM   3268  HB1 LEU A 211      -0.621  12.991 -11.341  0.00  0.00      ACHN  
ATOM   3269  HB2 LEU A 211      -0.916  14.320 -12.526  0.00  0.00      ACHN  
ATOM   3270  CG  LEU A 211      -1.904  14.656 -10.633  0.00  0.00      ACHN  
ATOM   3271  HG  LEU A 211      -2.287  14.013  -9.812  0.00  0.00      ACHN  
ATOM   3272  CD1 LEU A 211      -0.845  15.550  -9.977  0.00  0.00      ACHN  
ATOM   3273 HD11 LEU A 211      -1.353  16.085  -9.147  0.00  0.00      ACHN  
ATOM   3274 HD12 LEU A 211       0.013  14.961  -9.588  0.00  0.00      ACHN  
ATOM   3275 HD13 LEU A 211      -0.378  16.206 -10.744  0.00  0.00      ACHN  
ATOM   3276  CD2 LEU A 211      -3.072  15.425 -11.203  0.00  0.00      ACHN  
ATOM   3277 HD21 LEU A 211      -2.815  16.009 -12.113  0.00  0.00      ACHN  
ATOM   3278 HD22 LEU A 211      -3.860  14.694 -11.485  0.00  0.00      ACHN  
ATOM   3279 HD23 LEU A 211      -3.433  16.160 -10.453  0.00  0.00      ACHN  
ATOM   3280  C   LEU A 211      -1.803  12.064 -13.541  0.00  0.00      ACHN  
ATOM   3281  O   LEU A 211      -1.971  12.393 -14.750  0.00  0.00      ACHN  
ATOM   3282  N   VAL A 212      -1.110  10.980 -13.190  0.00  0.00      ACHN  
ATOM   3283  HN  VAL A 212      -0.896  10.907 -12.219  0.00  0.00      ACHN  
ATOM   3284  CA  VAL A 212      -0.443  10.058 -14.181  0.00  0.00      ACHN  
ATOM   3285  HA  VAL A 212       0.232  10.644 -14.787  0.00  0.00      ACHN  
ATOM   3286  CB  VAL A 212       0.387   8.789 -13.690  0.00  0.00      ACHN  
ATOM   3287  HB  VAL A 212      -0.317   8.145 -13.120  0.00  0.00      ACHN  
ATOM   3288  CG1 VAL A 212       0.999   7.980 -14.870  0.00  0.00      ACHN  
ATOM   3289 HG11 VAL A 212       1.602   8.641 -15.529  0.00  0.00      ACHN  
ATOM   3290 HG12 VAL A 212       1.499   7.110 -14.393  0.00  0.00      ACHN  
ATOM   3291 HG13 VAL A 212       0.265   7.475 -15.532  0.00  0.00      ACHN  
ATOM   3292  CG2 VAL A 212       1.531   9.286 -12.814  0.00  0.00      ACHN  
ATOM   3293 HG21 VAL A 212       1.191   9.891 -11.946  0.00  0.00      ACHN  
ATOM   3294 HG22 VAL A 212       2.080   8.490 -12.267  0.00  0.00      ACHN  
ATOM   3295 HG23 VAL A 212       2.315   9.782 -13.425  0.00  0.00      ACHN  
ATOM   3296  C   VAL A 212      -1.468   9.476 -15.203  0.00  0.00      ACHN  
ATOM   3297  O   VAL A 212      -1.216   9.460 -16.405  0.00  0.00      ACHN  
ATOM   3298  N   GLN A 213      -2.648   9.063 -14.693  0.00  0.00      ACHN  
ATOM   3299  HN  GLN A 213      -2.783   9.107 -13.707  0.00  0.00      ACHN  
ATOM   3300  CA  GLN A 213      -3.762   8.594 -15.531  0.00  0.00      ACHN  
ATOM   3301  HA  GLN A 213      -3.425   7.891 -16.279  0.00  0.00      ACHN  
ATOM   3302  CB  GLN A 213      -4.732   7.867 -14.628  0.00  0.00      ACHN  
ATOM   3303  HB1 GLN A 213      -4.197   7.059 -14.084  0.00  0.00      ACHN  
ATOM   3304  HB2 GLN A 213      -4.930   8.572 -13.792  0.00  0.00      ACHN  
ATOM   3305  CG  GLN A 213      -6.099   7.382 -15.176  0.00  0.00      ACHN  
ATOM   3306  HG1 GLN A 213      -6.739   7.052 -14.329  0.00  0.00      ACHN  
ATOM   3307  HG2 GLN A 213      -6.684   8.112 -15.775  0.00  0.00      ACHN  
ATOM   3308  CD  GLN A 213      -5.824   6.155 -16.048  0.00  0.00      ACHN  
ATOM   3309  OE1 GLN A 213      -6.188   5.978 -17.194  0.00  0.00      ACHN  
ATOM   3310  NE2 GLN A 213      -5.049   5.158 -15.487  0.00  0.00      ACHN  
ATOM   3311 HE21 GLN A 213      -4.854   4.328 -16.010  0.00  0.00      ACHN  
ATOM   3312 HE22 GLN A 213      -4.598   5.190 -14.595  0.00  0.00      ACHN  
ATOM   3313  C   GLN A 213      -4.304   9.663 -16.441  0.00  0.00      ACHN  
ATOM   3314  O   GLN A 213      -4.510   9.401 -17.613  0.00  0.00      ACHN  
ATOM   3315  N   TYR A 214      -4.480  10.929 -15.920  0.00  0.00      ACHN  
ATOM   3316  HN  TYR A 214      -4.203  11.201 -15.002  0.00  0.00      ACHN  
ATOM   3317  CA  TYR A 214      -4.942  12.092 -16.640  0.00  0.00      ACHN  
ATOM   3318  HA  TYR A 214      -5.910  11.890 -17.075  0.00  0.00      ACHN  
ATOM   3319  CB  TYR A 214      -4.961  13.280 -15.545  0.00  0.00      ACHN  
ATOM   3320  HB1 TYR A 214      -5.471  12.871 -14.647  0.00  0.00      ACHN  
ATOM   3321  HB2 TYR A 214      -3.965  13.579 -15.154  0.00  0.00      ACHN  
ATOM   3322  CG  TYR A 214      -5.877  14.441 -16.000  0.00  0.00      ACHN  
ATOM   3323  CD1 TYR A 214      -5.423  15.663 -16.510  0.00  0.00      ACHN  
ATOM   3324  HD1 TYR A 214      -4.372  15.867 -16.373  0.00  0.00      ACHN  
ATOM   3325  CE1 TYR A 214      -6.235  16.585 -17.121  0.00  0.00      ACHN  
ATOM   3326  HE1 TYR A 214      -5.859  17.525 -17.500  0.00  0.00      ACHN  
ATOM   3327  CZ  TYR A 214      -7.596  16.352 -17.176  0.00  0.00      ACHN  
ATOM   3328  OH  TYR A 214      -8.523  17.237 -17.823  0.00  0.00      ACHN  
ATOM   3329  HH  TYR A 214      -7.970  17.966 -18.113  0.00  0.00      ACHN  
ATOM   3330  CD2 TYR A 214      -7.296  14.189 -16.126  0.00  0.00      ACHN  
ATOM   3331  HD2 TYR A 214      -7.704  13.209 -15.925  0.00  0.00      ACHN  
ATOM   3332  CE2 TYR A 214      -8.074  15.162 -16.702  0.00  0.00      ACHN  
ATOM   3333  HE2 TYR A 214      -9.137  15.062 -16.864  0.00  0.00      ACHN  
ATOM   3334  C   TYR A 214      -4.099  12.562 -17.773  0.00  0.00      ACHN  
ATOM   3335  O   TYR A 214      -4.547  12.906 -18.859  0.00  0.00      ACHN  
ATOM   3336  N   LEU A 215      -2.815  12.631 -17.526  0.00  0.00      ACHN  
ATOM   3337  HN  LEU A 215      -2.582  12.574 -16.558  0.00  0.00      ACHN  
ATOM   3338  CA  LEU A 215      -1.784  13.167 -18.492  0.00  0.00      ACHN  
ATOM   3339  HA  LEU A 215      -2.042  14.141 -18.880  0.00  0.00      ACHN  
ATOM   3340  CB  LEU A 215      -0.429  13.295 -17.809  0.00  0.00      ACHN  
ATOM   3341  HB1 LEU A 215      -0.062  12.338 -17.380  0.00  0.00      ACHN  
ATOM   3342  HB2 LEU A 215       0.415  13.617 -18.455  0.00  0.00      ACHN  
ATOM   3343  CG  LEU A 215      -0.353  14.399 -16.715  0.00  0.00      ACHN  
ATOM   3344  HG  LEU A 215      -1.142  14.107 -15.989  0.00  0.00      ACHN  
ATOM   3345  CD1 LEU A 215       1.048  14.308 -15.929  0.00  0.00      ACHN  
ATOM   3346 HD11 LEU A 215       0.942  14.882 -14.983  0.00  0.00      ACHN  
ATOM   3347 HD12 LEU A 215       1.230  13.222 -15.784  0.00  0.00      ACHN  
ATOM   3348 HD13 LEU A 215       1.932  14.655 -16.506  0.00  0.00      ACHN  
ATOM   3349  CD2 LEU A 215      -0.556  15.847 -17.147  0.00  0.00      ACHN  
ATOM   3350 HD21 LEU A 215      -1.443  15.944 -17.808  0.00  0.00      ACHN  
ATOM   3351 HD22 LEU A 215      -0.672  16.455 -16.224  0.00  0.00      ACHN  
ATOM   3352 HD23 LEU A 215       0.290  16.332 -17.680  0.00  0.00      ACHN  
ATOM   3353  C   LEU A 215      -1.798  12.281 -19.703  0.00  0.00      ACHN  
ATOM   3354  O   LEU A 215      -1.736  12.829 -20.792  0.00  0.00      ACHN  
ATOM   3355  N   GLN A 216      -1.892  10.891 -19.602  0.00  0.00      ACHN  
ATOM   3356  HN  GLN A 216      -1.946  10.546 -18.668  0.00  0.00      ACHN  
ATOM   3357  CA  GLN A 216      -2.099  10.023 -20.727  0.00  0.00      ACHN  
ATOM   3358  HA  GLN A 216      -1.305  10.336 -21.390  0.00  0.00      ACHN  
ATOM   3359  CB  GLN A 216      -1.647   8.608 -20.369  0.00  0.00      ACHN  
ATOM   3360  HB1 GLN A 216      -1.628   8.075 -21.344  0.00  0.00      ACHN  
ATOM   3361  HB2 GLN A 216      -0.591   8.640 -20.026  0.00  0.00      ACHN  
ATOM   3362  CG  GLN A 216      -2.494   7.754 -19.408  0.00  0.00      ACHN  
ATOM   3363  HG1 GLN A 216      -2.898   8.371 -18.577  0.00  0.00      ACHN  
ATOM   3364  HG2 GLN A 216      -3.348   7.291 -19.948  0.00  0.00      ACHN  
ATOM   3365  CD  GLN A 216      -1.623   6.674 -18.862  0.00  0.00      ACHN  
ATOM   3366  OE1 GLN A 216      -1.566   5.616 -19.518  0.00  0.00      ACHN  
ATOM   3367  NE2 GLN A 216      -0.844   6.890 -17.800  0.00  0.00      ACHN  
ATOM   3368 HE21 GLN A 216      -0.337   6.089 -17.483  0.00  0.00      ACHN  
ATOM   3369 HE22 GLN A 216      -0.955   7.757 -17.314  0.00  0.00      ACHN  
ATOM   3370  C   GLN A 216      -3.457  10.104 -21.523  0.00  0.00      ACHN  
ATOM   3371  O   GLN A 216      -3.452  10.212 -22.737  0.00  0.00      ACHN  
ATOM   3372  N   TYR A 217      -4.621  10.174 -20.731  0.00  0.00      ACHN  
ATOM   3373  HN  TYR A 217      -4.532  10.128 -19.739  0.00  0.00      ACHN  
ATOM   3374  CA  TYR A 217      -5.966  10.226 -21.255  0.00  0.00      ACHN  
ATOM   3375  HA  TYR A 217      -5.926   9.489 -22.043  0.00  0.00      ACHN  
ATOM   3376  CB  TYR A 217      -7.025   9.838 -20.142  0.00  0.00      ACHN  
ATOM   3377  HB1 TYR A 217      -6.477   9.974 -19.185  0.00  0.00      ACHN  
ATOM   3378  HB2 TYR A 217      -7.963  10.426 -20.239  0.00  0.00      ACHN  
ATOM   3379  CG  TYR A 217      -7.451   8.364 -20.344  0.00  0.00      ACHN  
ATOM   3380  CD1 TYR A 217      -6.603   7.357 -19.927  0.00  0.00      ACHN  
ATOM   3381  HD1 TYR A 217      -5.705   7.605 -19.381  0.00  0.00      ACHN  
ATOM   3382  CE1 TYR A 217      -6.752   5.994 -20.301  0.00  0.00      ACHN  
ATOM   3383  HE1 TYR A 217      -6.032   5.275 -19.937  0.00  0.00      ACHN  
ATOM   3384  CZ  TYR A 217      -7.815   5.674 -21.168  0.00  0.00      ACHN  
ATOM   3385  OH  TYR A 217      -7.848   4.334 -21.618  0.00  0.00      ACHN  
ATOM   3386  HH  TYR A 217      -8.781   4.222 -21.811  0.00  0.00      ACHN  
ATOM   3387  CD2 TYR A 217      -8.569   7.984 -21.126  0.00  0.00      ACHN  
ATOM   3388  HD2 TYR A 217      -9.112   8.818 -21.546  0.00  0.00      ACHN  
ATOM   3389  CE2 TYR A 217      -8.785   6.654 -21.487  0.00  0.00      ACHN  
ATOM   3390  HE2 TYR A 217      -9.551   6.444 -22.218  0.00  0.00      ACHN  
ATOM   3391  C   TYR A 217      -6.375  11.487 -22.023  0.00  0.00      ACHN  
ATOM   3392  O   TYR A 217      -7.274  11.445 -22.858  0.00  0.00      ACHN  
ATOM   3393  N   LYS A 218      -5.697  12.598 -21.729  0.00  0.00      ACHN  
ATOM   3394  HN  LYS A 218      -4.979  12.596 -21.037  0.00  0.00      ACHN  
ATOM   3395  CA  LYS A 218      -5.591  13.870 -22.498  0.00  0.00      ACHN  
ATOM   3396  HA  LYS A 218      -6.508  14.018 -23.050  0.00  0.00      ACHN  
ATOM   3397  CB  LYS A 218      -5.231  15.038 -21.614  0.00  0.00      ACHN  
ATOM   3398  HB1 LYS A 218      -4.249  14.890 -21.115  0.00  0.00      ACHN  
ATOM   3399  HB2 LYS A 218      -5.206  15.931 -22.274  0.00  0.00      ACHN  
ATOM   3400  CG  LYS A 218      -6.262  15.250 -20.498  0.00  0.00      ACHN  
ATOM   3401  HG1 LYS A 218      -6.497  14.297 -19.977  0.00  0.00      ACHN  
ATOM   3402  HG2 LYS A 218      -5.825  15.945 -19.749  0.00  0.00      ACHN  
ATOM   3403  CD  LYS A 218      -7.647  15.757 -20.951  0.00  0.00      ACHN  
ATOM   3404  HD1 LYS A 218      -7.956  15.119 -21.806  0.00  0.00      ACHN  
ATOM   3405  HD2 LYS A 218      -8.459  15.675 -20.197  0.00  0.00      ACHN  
ATOM   3406  CE  LYS A 218      -7.912  17.239 -21.409  0.00  0.00      ACHN  
ATOM   3407  HE1 LYS A 218      -7.715  17.941 -20.571  0.00  0.00      ACHN  
ATOM   3408  HE2 LYS A 218      -7.276  17.392 -22.307  0.00  0.00      ACHN  
ATOM   3409  NZ  LYS A 218      -9.374  17.231 -21.769  0.00  0.00      ACHN  
ATOM   3410  HZ1 LYS A 218      -9.398  16.520 -22.528  0.00  0.00      ACHN  
ATOM   3411  HZ2 LYS A 218      -9.976  17.051 -20.940  0.00  0.00      ACHN  
ATOM   3412  HZ3 LYS A 218      -9.648  18.151 -22.169  0.00  0.00      ACHN  
ATOM   3413  C   LYS A 218      -4.640  13.754 -23.652  0.00  0.00      ACHN  
ATOM   3414  O   LYS A 218      -4.900  14.292 -24.725  0.00  0.00      ACHN  
ATOM   3415  N   GLY A 219      -3.541  13.009 -23.406  0.00  0.00      ACHN  
ATOM   3416  HN  GLY A 219      -3.506  12.507 -22.545  0.00  0.00      ACHN  
ATOM   3417  CA  GLY A 219      -2.384  12.755 -24.266  0.00  0.00      ACHN  
ATOM   3418  HA1 GLY A 219      -2.658  12.510 -25.281  0.00  0.00      ACHN  
ATOM   3419  HA2 GLY A 219      -1.890  11.936 -23.763  0.00  0.00      ACHN  
ATOM   3420  C   GLY A 219      -1.340  13.785 -24.352  0.00  0.00      ACHN  
ATOM   3421  O   GLY A 219      -0.847  14.067 -25.449  0.00  0.00      ACHN  
ATOM   3422  N   LYS A 220      -0.991  14.409 -23.170  0.00  0.00      ACHN  
ATOM   3423  HN  LYS A 220      -1.340  14.110 -22.285  0.00  0.00      ACHN  
ATOM   3424  CA  LYS A 220      -0.088  15.471 -23.038  0.00  0.00      ACHN  
ATOM   3425  HA  LYS A 220      -0.456  16.236 -23.707  0.00  0.00      ACHN  
ATOM   3426  CB  LYS A 220      -0.136  16.038 -21.614  0.00  0.00      ACHN  
ATOM   3427  HB1 LYS A 220       0.245  15.263 -20.915  0.00  0.00      ACHN  
ATOM   3428  HB2 LYS A 220       0.465  16.972 -21.612  0.00  0.00      ACHN  
ATOM   3429  CG  LYS A 220      -1.560  16.326 -21.045  0.00  0.00      ACHN  
ATOM   3430  HG1 LYS A 220      -2.212  15.427 -21.030  0.00  0.00      ACHN  
ATOM   3431  HG2 LYS A 220      -1.426  16.695 -20.005  0.00  0.00      ACHN  
ATOM   3432  CD  LYS A 220      -2.196  17.515 -21.900  0.00  0.00      ACHN  
ATOM   3433  HD1 LYS A 220      -1.415  18.290 -22.054  0.00  0.00      ACHN  
ATOM   3434  HD2 LYS A 220      -2.502  16.967 -22.818  0.00  0.00      ACHN  
ATOM   3435  CE  LYS A 220      -3.415  18.265 -21.369  0.00  0.00      ACHN  
ATOM   3436  HE1 LYS A 220      -4.250  17.552 -21.198  0.00  0.00      ACHN  
ATOM   3437  HE2 LYS A 220      -3.104  18.882 -20.499  0.00  0.00      ACHN  
ATOM   3438  NZ  LYS A 220      -3.982  19.139 -22.497  0.00  0.00      ACHN  
ATOM   3439  HZ1 LYS A 220      -4.896  19.531 -22.194  0.00  0.00      ACHN  
ATOM   3440  HZ2 LYS A 220      -3.350  19.938 -22.702  0.00  0.00      ACHN  
ATOM   3441  HZ3 LYS A 220      -3.968  18.511 -23.327  0.00  0.00      ACHN  
ATOM   3442  C   LYS A 220       1.277  15.074 -23.397  0.00  0.00      ACHN  
ATOM   3443  O   LYS A 220       1.717  13.957 -23.305  0.00  0.00      ACHN  
ATOM   3444  N   GLY A 221       2.028  16.043 -23.943  0.00  0.00      ACHN  
ATOM   3445  HN  GLY A 221       1.628  16.954 -23.877  0.00  0.00      ACHN  
ATOM   3446  CA  GLY A 221       3.413  15.948 -24.363  0.00  0.00      ACHN  
ATOM   3447  HA1 GLY A 221       4.024  16.318 -23.553  0.00  0.00      ACHN  
ATOM   3448  HA2 GLY A 221       3.420  16.589 -25.233  0.00  0.00      ACHN  
ATOM   3449  C   GLY A 221       4.044  14.588 -24.779  0.00  0.00      ACHN  
ATOM   3450  O   GLY A 221       3.688  14.037 -25.866  0.00  0.00      ACHN  
ATOM   3451  N   LYS A 222       4.919  13.985 -23.908  0.00  0.00      ACHN  
ATOM   3452  HN  LYS A 222       5.252  14.465 -23.100  0.00  0.00      ACHN  
ATOM   3453  CA  LYS A 222       5.509  12.744 -24.210  0.00  0.00      ACHN  
ATOM   3454  HA  LYS A 222       5.456  12.533 -25.267  0.00  0.00      ACHN  
ATOM   3455  CB  LYS A 222       7.028  12.645 -23.652  0.00  0.00      ACHN  
ATOM   3456  HB1 LYS A 222       7.203  13.153 -22.680  0.00  0.00      ACHN  
ATOM   3457  HB2 LYS A 222       7.401  11.599 -23.604  0.00  0.00      ACHN  
ATOM   3458  CG  LYS A 222       8.047  13.274 -24.558  0.00  0.00      ACHN  
ATOM   3459  HG1 LYS A 222       7.743  13.026 -25.597  0.00  0.00      ACHN  
ATOM   3460  HG2 LYS A 222       7.884  14.372 -24.513  0.00  0.00      ACHN  
ATOM   3461  CD  LYS A 222       9.539  12.782 -24.293  0.00  0.00      ACHN  
ATOM   3462  HD1 LYS A 222       9.477  11.674 -24.244  0.00  0.00      ACHN  
ATOM   3463  HD2 LYS A 222      10.156  13.122 -25.152  0.00  0.00      ACHN  
ATOM   3464  CE  LYS A 222      10.305  13.364 -23.000  0.00  0.00      ACHN  
ATOM   3465  HE1 LYS A 222      10.593  14.434 -23.084  0.00  0.00      ACHN  
ATOM   3466  HE2 LYS A 222       9.819  13.227 -22.010  0.00  0.00      ACHN  
ATOM   3467  NZ  LYS A 222      11.503  12.562 -22.758  0.00  0.00      ACHN  
ATOM   3468  HZ1 LYS A 222      11.518  11.738 -23.392  0.00  0.00      ACHN  
ATOM   3469  HZ2 LYS A 222      12.319  13.166 -22.986  0.00  0.00      ACHN  
ATOM   3470  HZ3 LYS A 222      11.537  12.242 -21.769  0.00  0.00      ACHN  
ATOM   3471  C   LYS A 222       4.719  11.657 -23.444  0.00  0.00      ACHN  
ATOM   3472  O   LYS A 222       5.221  10.527 -23.365  0.00  0.00      ACHN  
ATOM   3473  N   TRP A 223       3.503  11.936 -22.810  0.00  0.00      ACHN  
ATOM   3474  HN  TRP A 223       3.075  12.831 -22.906  0.00  0.00      ACHN  
ATOM   3475  CA  TRP A 223       2.779  10.857 -22.095  0.00  0.00      ACHN  
ATOM   3476  HA  TRP A 223       3.467  10.207 -21.575  0.00  0.00      ACHN  
ATOM   3477  CB  TRP A 223       1.939  11.398 -20.943  0.00  0.00      ACHN  
ATOM   3478  HB1 TRP A 223       1.263  12.218 -21.266  0.00  0.00      ACHN  
ATOM   3479  HB2 TRP A 223       1.388  10.570 -20.449  0.00  0.00      ACHN  
ATOM   3480  CG  TRP A 223       2.719  11.998 -19.822  0.00  0.00      ACHN  
ATOM   3481  CD1 TRP A 223       3.159  13.295 -19.690  0.00  0.00      ACHN  
ATOM   3482  HD1 TRP A 223       2.981  14.082 -20.408  0.00  0.00      ACHN  
ATOM   3483  NE1 TRP A 223       3.971  13.407 -18.577  0.00  0.00      ACHN  
ATOM   3484  HE1 TRP A 223       4.627  14.107 -18.396  0.00  0.00      ACHN  
ATOM   3485  CE2 TRP A 223       3.921  12.237 -17.952  0.00  0.00      ACHN  
ATOM   3486  CD2 TRP A 223       3.149  11.288 -18.696  0.00  0.00      ACHN  
ATOM   3487  CE3 TRP A 223       2.911   9.986 -18.250  0.00  0.00      ACHN  
ATOM   3488  HE3 TRP A 223       2.401   9.225 -18.821  0.00  0.00      ACHN  
ATOM   3489  CZ3 TRP A 223       3.500   9.669 -17.021  0.00  0.00      ACHN  
ATOM   3490  HZ3 TRP A 223       3.317   8.676 -16.636  0.00  0.00      ACHN  
ATOM   3491  CZ2 TRP A 223       4.310  11.950 -16.690  0.00  0.00      ACHN  
ATOM   3492  HZ2 TRP A 223       4.763  12.751 -16.125  0.00  0.00      ACHN  
ATOM   3493  CH2 TRP A 223       4.110  10.618 -16.217  0.00  0.00      ACHN  
ATOM   3494  HH2 TRP A 223       4.657  10.329 -15.332  0.00  0.00      ACHN  
ATOM   3495  C   TRP A 223       1.844  10.118 -23.011  0.00  0.00      ACHN  
ATOM   3496  O   TRP A 223       1.133   9.107 -22.580  0.00  0.00      ACHN  
ATOM   3497  N   SER A 224       1.761  10.457 -24.265  0.00  0.00      ACHN  
ATOM   3498  HN  SER A 224       2.241  11.212 -24.705  0.00  0.00      ACHN  
ATOM   3499  CA  SER A 224       0.822   9.742 -25.168  0.00  0.00      ACHN  
ATOM   3500  HA  SER A 224      -0.151   9.707 -24.700  0.00  0.00      ACHN  
ATOM   3501  CB  SER A 224       0.745  10.615 -26.520  0.00  0.00      ACHN  
ATOM   3502  HB1 SER A 224       0.354  10.119 -27.435  0.00  0.00      ACHN  
ATOM   3503  HB2 SER A 224       0.135  11.504 -26.252  0.00  0.00      ACHN  
ATOM   3504  OG  SER A 224       2.043  11.091 -26.832  0.00  0.00      ACHN  
ATOM   3505  HG1 SER A 224       2.031  11.588 -27.653  0.00  0.00      ACHN  
ATOM   3506  C   SER A 224       1.327   8.382 -25.550  0.00  0.00      ACHN  
ATOM   3507  O   SER A 224       0.597   7.432 -25.929  0.00  0.00      ACHN  
ATOM   3508  N   ASN A 225       2.608   8.094 -25.427  0.00  0.00      ACHN  
ATOM   3509  HN  ASN A 225       3.265   8.802 -25.181  0.00  0.00      ACHN  
ATOM   3510  CA  ASN A 225       3.125   6.747 -25.446  0.00  0.00      ACHN  
ATOM   3511  HA  ASN A 225       2.496   6.142 -26.082  0.00  0.00      ACHN  
ATOM   3512  CB  ASN A 225       4.604   6.710 -25.899  0.00  0.00      ACHN  
ATOM   3513  HB1 ASN A 225       4.763   7.198 -26.885  0.00  0.00      ACHN  
ATOM   3514  HB2 ASN A 225       5.152   7.357 -25.180  0.00  0.00      ACHN  
ATOM   3515  CG  ASN A 225       5.302   5.356 -25.880  0.00  0.00      ACHN  
ATOM   3516  OD1 ASN A 225       4.796   4.315 -26.394  0.00  0.00      ACHN  
ATOM   3517  ND2 ASN A 225       6.473   5.295 -25.133  0.00  0.00      ACHN  
ATOM   3518 HD21 ASN A 225       7.166   4.616 -25.376  0.00  0.00      ACHN  
ATOM   3519 HD22 ASN A 225       6.899   6.106 -24.732  0.00  0.00      ACHN  
ATOM   3520  C   ASN A 225       3.057   6.184 -24.028  0.00  0.00      ACHN  
ATOM   3521  O   ASN A 225       3.468   6.790 -23.029  0.00  0.00      ACHN  
ATOM   3522  N   TYR A 226       2.569   4.914 -23.964  0.00  0.00      ACHN  
ATOM   3523  HN  TYR A 226       2.375   4.472 -24.836  0.00  0.00      ACHN  
ATOM   3524  CA  TYR A 226       2.049   4.207 -22.834  0.00  0.00      ACHN  
ATOM   3525  HA  TYR A 226       1.304   4.827 -22.358  0.00  0.00      ACHN  
ATOM   3526  CB  TYR A 226       1.272   2.941 -23.319  0.00  0.00      ACHN  
ATOM   3527  HB1 TYR A 226       0.460   3.274 -24.001  0.00  0.00      ACHN  
ATOM   3528  HB2 TYR A 226       1.943   2.319 -23.949  0.00  0.00      ACHN  
ATOM   3529  CG  TYR A 226       0.621   2.151 -22.213  0.00  0.00      ACHN  
ATOM   3530  CD1 TYR A 226      -0.100   2.811 -21.186  0.00  0.00      ACHN  
ATOM   3531  HD1 TYR A 226      -0.337   3.860 -21.280  0.00  0.00      ACHN  
ATOM   3532  CE1 TYR A 226      -0.703   2.058 -20.182  0.00  0.00      ACHN  
ATOM   3533  HE1 TYR A 226      -1.242   2.661 -19.467  0.00  0.00      ACHN  
ATOM   3534  CZ  TYR A 226      -0.422   0.678 -20.027  0.00  0.00      ACHN  
ATOM   3535  OH  TYR A 226      -1.070  -0.105 -18.999  0.00  0.00      ACHN  
ATOM   3536  HH  TYR A 226      -1.790   0.431 -18.661  0.00  0.00      ACHN  
ATOM   3537  CD2 TYR A 226       0.847   0.788 -22.113  0.00  0.00      ACHN  
ATOM   3538  HD2 TYR A 226       1.515   0.259 -22.776  0.00  0.00      ACHN  
ATOM   3539  CE2 TYR A 226       0.230   0.021 -21.092  0.00  0.00      ACHN  
ATOM   3540  HE2 TYR A 226       0.259  -1.047 -20.933  0.00  0.00      ACHN  
ATOM   3541  C   TYR A 226       3.200   3.830 -21.804  0.00  0.00      ACHN  
ATOM   3542  O   TYR A 226       3.031   3.878 -20.541  0.00  0.00      ACHN  
ATOM   3543  N   LEU A 227       4.380   3.417 -22.240  0.00  0.00      ACHN  
ATOM   3544  HN  LEU A 227       4.494   3.557 -23.221  0.00  0.00      ACHN  
ATOM   3545  CA  LEU A 227       5.548   3.059 -21.459  0.00  0.00      ACHN  
ATOM   3546  HA  LEU A 227       5.244   2.174 -20.919  0.00  0.00      ACHN  
ATOM   3547  CB  LEU A 227       6.719   2.757 -22.430  0.00  0.00      ACHN  
ATOM   3548  HB1 LEU A 227       6.887   3.750 -22.899  0.00  0.00      ACHN  
ATOM   3549  HB2 LEU A 227       7.570   2.303 -21.879  0.00  0.00      ACHN  
ATOM   3550  CG  LEU A 227       6.401   1.665 -23.505  0.00  0.00      ACHN  
ATOM   3551  HG  LEU A 227       5.377   1.786 -23.918  0.00  0.00      ACHN  
ATOM   3552  CD1 LEU A 227       7.342   1.672 -24.750  0.00  0.00      ACHN  
ATOM   3553 HD11 LEU A 227       8.381   1.346 -24.531  0.00  0.00      ACHN  
ATOM   3554 HD12 LEU A 227       6.967   0.966 -25.522  0.00  0.00      ACHN  
ATOM   3555 HD13 LEU A 227       7.357   2.635 -25.303  0.00  0.00      ACHN  
ATOM   3556  CD2 LEU A 227       6.476   0.265 -22.921  0.00  0.00      ACHN  
ATOM   3557 HD21 LEU A 227       7.507  -0.076 -22.688  0.00  0.00      ACHN  
ATOM   3558 HD22 LEU A 227       5.877   0.285 -21.985  0.00  0.00      ACHN  
ATOM   3559 HD23 LEU A 227       6.085  -0.431 -23.694  0.00  0.00      ACHN  
ATOM   3560  C   LEU A 227       6.007   4.123 -20.448  0.00  0.00      ACHN  
ATOM   3561  O   LEU A 227       6.302   3.724 -19.341  0.00  0.00      ACHN  
ATOM   3562  N   ARG A 228       5.924   5.416 -20.794  0.00  0.00      ACHN  
ATOM   3563  HN  ARG A 228       5.565   5.735 -21.668  0.00  0.00      ACHN  
ATOM   3564  CA  ARG A 228       6.014   6.459 -19.828  0.00  0.00      ACHN  
ATOM   3565  HA  ARG A 228       6.989   6.377 -19.369  0.00  0.00      ACHN  
ATOM   3566  CB  ARG A 228       6.021   7.819 -20.631  0.00  0.00      ACHN  
ATOM   3567  HB1 ARG A 228       6.691   7.854 -21.517  0.00  0.00      ACHN  
ATOM   3568  HB2 ARG A 228       4.977   7.875 -21.006  0.00  0.00      ACHN  
ATOM   3569  CG  ARG A 228       6.468   9.041 -19.808  0.00  0.00      ACHN  
ATOM   3570  HG1 ARG A 228       5.704   9.036 -19.001  0.00  0.00      ACHN  
ATOM   3571  HG2 ARG A 228       7.438   8.762 -19.344  0.00  0.00      ACHN  
ATOM   3572  CD  ARG A 228       6.324  10.321 -20.572  0.00  0.00      ACHN  
ATOM   3573  HD1 ARG A 228       6.847  10.362 -21.551  0.00  0.00      ACHN  
ATOM   3574  HD2 ARG A 228       5.265  10.498 -20.858  0.00  0.00      ACHN  
ATOM   3575  NE  ARG A 228       6.690  11.456 -19.757  0.00  0.00      ACHN  
ATOM   3576  HE  ARG A 228       5.933  11.949 -19.329  0.00  0.00      ACHN  
ATOM   3577  CZ  ARG A 228       7.986  11.865 -19.703  0.00  0.00      ACHN  
ATOM   3578  NH1 ARG A 228       9.010  11.117 -20.082  0.00  0.00      ACHN  
ATOM   3579 HH11 ARG A 228       9.956  11.336 -19.841  0.00  0.00      ACHN  
ATOM   3580 HH12 ARG A 228       8.880  10.244 -20.552  0.00  0.00      ACHN  
ATOM   3581  NH2 ARG A 228       8.251  13.068 -19.234  0.00  0.00      ACHN  
ATOM   3582 HH21 ARG A 228       9.180  13.432 -19.171  0.00  0.00      ACHN  
ATOM   3583 HH22 ARG A 228       7.547  13.652 -18.829  0.00  0.00      ACHN  
ATOM   3584  C   ARG A 228       5.000   6.488 -18.623  0.00  0.00      ACHN  
ATOM   3585  O   ARG A 228       5.377   6.695 -17.480  0.00  0.00      ACHN  
ATOM   3586  N   GLY A 229       3.729   6.315 -18.835  0.00  0.00      ACHN  
ATOM   3587  HN  GLY A 229       3.371   6.048 -19.727  0.00  0.00      ACHN  
ATOM   3588  CA  GLY A 229       2.674   5.966 -17.823  0.00  0.00      ACHN  
ATOM   3589  HA1 GLY A 229       1.743   5.794 -18.343  0.00  0.00      ACHN  
ATOM   3590  HA2 GLY A 229       2.742   6.762 -17.095  0.00  0.00      ACHN  
ATOM   3591  C   GLY A 229       3.097   4.723 -17.024  0.00  0.00      ACHN  
ATOM   3592  O   GLY A 229       3.185   4.714 -15.794  0.00  0.00      ACHN  
ATOM   3593  N   GLU A 230       3.404   3.622 -17.630  0.00  0.00      ACHN  
ATOM   3594  HN  GLU A 230       3.453   3.737 -18.619  0.00  0.00      ACHN  
ATOM   3595  CA  GLU A 230       3.847   2.363 -17.000  0.00  0.00      ACHN  
ATOM   3596  HA  GLU A 230       3.031   2.182 -16.316  0.00  0.00      ACHN  
ATOM   3597  CB  GLU A 230       3.968   1.229 -18.012  0.00  0.00      ACHN  
ATOM   3598  HB1 GLU A 230       3.079   0.927 -18.607  0.00  0.00      ACHN  
ATOM   3599  HB2 GLU A 230       4.744   1.629 -18.699  0.00  0.00      ACHN  
ATOM   3600  CG  GLU A 230       4.572  -0.050 -17.392  0.00  0.00      ACHN  
ATOM   3601  HG1 GLU A 230       5.034  -0.599 -18.240  0.00  0.00      ACHN  
ATOM   3602  HG2 GLU A 230       5.358   0.067 -16.616  0.00  0.00      ACHN  
ATOM   3603  CD  GLU A 230       3.480  -0.799 -16.621  0.00  0.00      ACHN  
ATOM   3604  OE1 GLU A 230       3.235  -2.035 -16.831  0.00  0.00      ACHN  
ATOM   3605  OE2 GLU A 230       2.870  -0.221 -15.701  0.00  0.00      ACHN  
ATOM   3606  C   GLU A 230       5.096   2.521 -16.123  0.00  0.00      ACHN  
ATOM   3607  O   GLU A 230       5.166   2.051 -14.992  0.00  0.00      ACHN  
ATOM   3608  N   ARG A 231       6.141   3.244 -16.571  0.00  0.00      ACHN  
ATOM   3609  HN  ARG A 231       6.126   3.543 -17.521  0.00  0.00      ACHN  
ATOM   3610  CA  ARG A 231       7.319   3.750 -15.846  0.00  0.00      ACHN  
ATOM   3611  HA  ARG A 231       7.888   2.872 -15.576  0.00  0.00      ACHN  
ATOM   3612  CB  ARG A 231       8.195   4.560 -16.819  0.00  0.00      ACHN  
ATOM   3613  HB1 ARG A 231       7.543   4.976 -17.617  0.00  0.00      ACHN  
ATOM   3614  HB2 ARG A 231       8.751   5.399 -16.348  0.00  0.00      ACHN  
ATOM   3615  CG  ARG A 231       9.233   3.616 -17.566  0.00  0.00      ACHN  
ATOM   3616  HG1 ARG A 231      10.055   3.676 -16.821  0.00  0.00      ACHN  
ATOM   3617  HG2 ARG A 231       8.786   2.599 -17.534  0.00  0.00      ACHN  
ATOM   3618  CD  ARG A 231       9.497   3.939 -19.045  0.00  0.00      ACHN  
ATOM   3619  HD1 ARG A 231       8.496   3.913 -19.527  0.00  0.00      ACHN  
ATOM   3620  HD2 ARG A 231       9.981   4.932 -19.157  0.00  0.00      ACHN  
ATOM   3621  NE  ARG A 231      10.370   2.887 -19.565  0.00  0.00      ACHN  
ATOM   3622  HE  ARG A 231      10.706   2.300 -18.828  0.00  0.00      ACHN  
ATOM   3623  CZ  ARG A 231      10.797   2.659 -20.785  0.00  0.00      ACHN  
ATOM   3624  NH1 ARG A 231      11.575   1.651 -21.039  0.00  0.00      ACHN  
ATOM   3625 HH11 ARG A 231      12.117   1.653 -21.879  0.00  0.00      ACHN  
ATOM   3626 HH12 ARG A 231      12.017   1.255 -20.233  0.00  0.00      ACHN  
ATOM   3627  NH2 ARG A 231      10.505   3.414 -21.811  0.00  0.00      ACHN  
ATOM   3628 HH21 ARG A 231      10.928   3.268 -22.704  0.00  0.00      ACHN  
ATOM   3629 HH22 ARG A 231       9.856   4.164 -21.683  0.00  0.00      ACHN  
ATOM   3630  C   ARG A 231       7.012   4.613 -14.685  0.00  0.00      ACHN  
ATOM   3631  O   ARG A 231       7.457   4.399 -13.538  0.00  0.00      ACHN  
ATOM   3632  N   ALA A 232       6.237   5.661 -14.904  0.00  0.00      ACHN  
ATOM   3633  HN  ALA A 232       5.769   5.747 -15.780  0.00  0.00      ACHN  
ATOM   3634  CA  ALA A 232       5.861   6.561 -13.832  0.00  0.00      ACHN  
ATOM   3635  HA  ALA A 232       6.737   6.956 -13.338  0.00  0.00      ACHN  
ATOM   3636  CB  ALA A 232       4.979   7.607 -14.506  0.00  0.00      ACHN  
ATOM   3637  HB1 ALA A 232       5.482   8.137 -15.342  0.00  0.00      ACHN  
ATOM   3638  HB2 ALA A 232       4.100   7.076 -14.932  0.00  0.00      ACHN  
ATOM   3639  HB3 ALA A 232       4.562   8.373 -13.818  0.00  0.00      ACHN  
ATOM   3640  C   ALA A 232       5.035   5.899 -12.713  0.00  0.00      ACHN  
ATOM   3641  O   ALA A 232       5.231   6.119 -11.522  0.00  0.00      ACHN  
ATOM   3642  N   TYR A 233       4.063   5.030 -13.054  0.00  0.00      ACHN  
ATOM   3643  HN  TYR A 233       3.796   4.857 -13.999  0.00  0.00      ACHN  
ATOM   3644  CA  TYR A 233       3.418   4.175 -12.080  0.00  0.00      ACHN  
ATOM   3645  HA  TYR A 233       2.948   4.814 -11.347  0.00  0.00      ACHN  
ATOM   3646  CB  TYR A 233       2.389   3.249 -12.842  0.00  0.00      ACHN  
ATOM   3647  HB1 TYR A 233       2.962   2.565 -13.505  0.00  0.00      ACHN  
ATOM   3648  HB2 TYR A 233       1.959   2.695 -11.980  0.00  0.00      ACHN  
ATOM   3649  CG  TYR A 233       1.259   3.886 -13.535  0.00  0.00      ACHN  
ATOM   3650  CD1 TYR A 233       0.485   4.868 -12.836  0.00  0.00      ACHN  
ATOM   3651  HD1 TYR A 233       0.765   5.171 -11.838  0.00  0.00      ACHN  
ATOM   3652  CE1 TYR A 233      -0.650   5.379 -13.451  0.00  0.00      ACHN  
ATOM   3653  HE1 TYR A 233      -1.358   6.061 -13.004  0.00  0.00      ACHN  
ATOM   3654  CZ  TYR A 233      -0.930   5.022 -14.813  0.00  0.00      ACHN  
ATOM   3655  OH  TYR A 233      -2.165   5.469 -15.344  0.00  0.00      ACHN  
ATOM   3656  HH  TYR A 233      -2.339   4.955 -16.136  0.00  0.00      ACHN  
ATOM   3657  CD2 TYR A 233       0.913   3.536 -14.819  0.00  0.00      ACHN  
ATOM   3658  HD2 TYR A 233       1.475   2.774 -15.339  0.00  0.00      ACHN  
ATOM   3659  CE2 TYR A 233      -0.124   4.110 -15.521  0.00  0.00      ACHN  
ATOM   3660  HE2 TYR A 233      -0.439   3.834 -16.517  0.00  0.00      ACHN  
ATOM   3661  C   TYR A 233       4.355   3.244 -11.303  0.00  0.00      ACHN  
ATOM   3662  O   TYR A 233       4.194   3.311 -10.073  0.00  0.00      ACHN  
ATOM   3663  N   ILE A 234       5.263   2.537 -11.966  0.00  0.00      ACHN  
ATOM   3664  HN  ILE A 234       5.389   2.680 -12.945  0.00  0.00      ACHN  
ATOM   3665  CA  ILE A 234       6.135   1.577 -11.280  0.00  0.00      ACHN  
ATOM   3666  HA  ILE A 234       5.476   1.053 -10.603  0.00  0.00      ACHN  
ATOM   3667  CB  ILE A 234       6.766   0.389 -12.164  0.00  0.00      ACHN  
ATOM   3668  HB  ILE A 234       5.952   0.122 -12.870  0.00  0.00      ACHN  
ATOM   3669  CG2 ILE A 234       7.917   0.943 -13.129  0.00  0.00      ACHN  
ATOM   3670 HG21 ILE A 234       8.860   1.145 -12.578  0.00  0.00      ACHN  
ATOM   3671 HG22 ILE A 234       8.068   0.285 -14.011  0.00  0.00      ACHN  
ATOM   3672 HG23 ILE A 234       7.476   1.811 -13.663  0.00  0.00      ACHN  
ATOM   3673  CG1 ILE A 234       7.115  -0.840 -11.311  0.00  0.00      ACHN  
ATOM   3674 HG11 ILE A 234       7.862  -0.536 -10.547  0.00  0.00      ACHN  
ATOM   3675 HG12 ILE A 234       6.268  -1.226 -10.705  0.00  0.00      ACHN  
ATOM   3676  CD1 ILE A 234       7.633  -2.050 -12.027  0.00  0.00      ACHN  
ATOM   3677  HD1 ILE A 234       6.888  -2.461 -12.742  0.00  0.00      ACHN  
ATOM   3678  HD2 ILE A 234       8.411  -1.657 -12.716  0.00  0.00      ACHN  
ATOM   3679  HD3 ILE A 234       8.069  -2.842 -11.382  0.00  0.00      ACHN  
ATOM   3680  C   ILE A 234       7.135   2.316 -10.394  0.00  0.00      ACHN  
ATOM   3681  O   ILE A 234       7.217   2.141  -9.176  0.00  0.00      ACHN  
ATOM   3682  N   VAL A 235       7.974   3.255 -10.925  0.00  0.00      ACHN  
ATOM   3683  HN  VAL A 235       8.007   3.261 -11.922  0.00  0.00      ACHN  
ATOM   3684  CA  VAL A 235       8.872   4.144 -10.218  0.00  0.00      ACHN  
ATOM   3685  HA  VAL A 235       9.712   3.624  -9.782  0.00  0.00      ACHN  
ATOM   3686  CB  VAL A 235       9.567   5.241 -11.062  0.00  0.00      ACHN  
ATOM   3687  HB  VAL A 235       8.733   5.781 -11.558  0.00  0.00      ACHN  
ATOM   3688  CG1 VAL A 235      10.361   6.332 -10.289  0.00  0.00      ACHN  
ATOM   3689 HG11 VAL A 235       9.786   6.852  -9.493  0.00  0.00      ACHN  
ATOM   3690 HG12 VAL A 235      11.233   5.802  -9.851  0.00  0.00      ACHN  
ATOM   3691 HG13 VAL A 235      10.869   7.056 -10.962  0.00  0.00      ACHN  
ATOM   3692  CG2 VAL A 235      10.407   4.618 -12.197  0.00  0.00      ACHN  
ATOM   3693 HG21 VAL A 235       9.868   3.917 -12.870  0.00  0.00      ACHN  
ATOM   3694 HG22 VAL A 235      10.881   5.441 -12.774  0.00  0.00      ACHN  
ATOM   3695 HG23 VAL A 235      11.203   4.058 -11.661  0.00  0.00      ACHN  
ATOM   3696  C   VAL A 235       8.194   4.822  -9.018  0.00  0.00      ACHN  
ATOM   3697  O   VAL A 235       8.769   4.702  -7.935  0.00  0.00      ACHN  
ATOM   3698  N   LEU A 236       7.047   5.487  -9.124  0.00  0.00      ACHN  
ATOM   3699  HN  LEU A 236       6.632   5.791  -9.979  0.00  0.00      ACHN  
ATOM   3700  CA  LEU A 236       6.393   5.973  -7.926  0.00  0.00      ACHN  
ATOM   3701  HA  LEU A 236       7.106   6.448  -7.268  0.00  0.00      ACHN  
ATOM   3702  CB  LEU A 236       5.399   7.055  -8.384  0.00  0.00      ACHN  
ATOM   3703  HB1 LEU A 236       4.718   6.547  -9.100  0.00  0.00      ACHN  
ATOM   3704  HB2 LEU A 236       4.680   7.501  -7.664  0.00  0.00      ACHN  
ATOM   3705  CG  LEU A 236       6.014   8.291  -9.042  0.00  0.00      ACHN  
ATOM   3706  HG  LEU A 236       6.813   7.908  -9.712  0.00  0.00      ACHN  
ATOM   3707  CD1 LEU A 236       4.920   9.010  -9.861  0.00  0.00      ACHN  
ATOM   3708 HD11 LEU A 236       4.072   9.354  -9.231  0.00  0.00      ACHN  
ATOM   3709 HD12 LEU A 236       5.265   9.866 -10.479  0.00  0.00      ACHN  
ATOM   3710 HD13 LEU A 236       4.581   8.209 -10.553  0.00  0.00      ACHN  
ATOM   3711  CD2 LEU A 236       6.743   9.254  -8.046  0.00  0.00      ACHN  
ATOM   3712 HD21 LEU A 236       7.615   8.707  -7.628  0.00  0.00      ACHN  
ATOM   3713 HD22 LEU A 236       7.132  10.210  -8.458  0.00  0.00      ACHN  
ATOM   3714 HD23 LEU A 236       5.979   9.510  -7.281  0.00  0.00      ACHN  
ATOM   3715  C   LEU A 236       5.717   4.952  -7.045  0.00  0.00      ACHN  
ATOM   3716  O   LEU A 236       5.652   5.203  -5.852  0.00  0.00      ACHN  
ATOM   3717  N   SER A 237       5.257   3.750  -7.501  0.00  0.00      ACHN  
ATOM   3718  HN  SER A 237       5.269   3.625  -8.490  0.00  0.00      ACHN  
ATOM   3719  CA  SER A 237       4.695   2.646  -6.709  0.00  0.00      ACHN  
ATOM   3720  HA  SER A 237       3.928   3.015  -6.045  0.00  0.00      ACHN  
ATOM   3721  CB  SER A 237       4.071   1.534  -7.557  0.00  0.00      ACHN  
ATOM   3722  HB1 SER A 237       3.201   1.994  -8.072  0.00  0.00      ACHN  
ATOM   3723  HB2 SER A 237       4.864   1.234  -8.275  0.00  0.00      ACHN  
ATOM   3724  OG  SER A 237       3.708   0.368  -6.874  0.00  0.00      ACHN  
ATOM   3725  HG1 SER A 237       3.062  -0.152  -7.359  0.00  0.00      ACHN  
ATOM   3726  C   SER A 237       5.823   2.055  -5.796  0.00  0.00      ACHN  
ATOM   3727  O   SER A 237       5.690   1.721  -4.602  0.00  0.00      ACHN  
ATOM   3728  N   LEU A 238       7.067   1.968  -6.373  0.00  0.00      ACHN  
ATOM   3729  HN  LEU A 238       7.163   2.123  -7.354  0.00  0.00      ACHN  
ATOM   3730  CA  LEU A 238       8.220   1.476  -5.750  0.00  0.00      ACHN  
ATOM   3731  HA  LEU A 238       8.012   0.559  -5.220  0.00  0.00      ACHN  
ATOM   3732  CB  LEU A 238       9.327   1.325  -6.861  0.00  0.00      ACHN  
ATOM   3733  HB1 LEU A 238       8.995   0.683  -7.705  0.00  0.00      ACHN  
ATOM   3734  HB2 LEU A 238       9.600   2.329  -7.248  0.00  0.00      ACHN  
ATOM   3735  CG  LEU A 238      10.712   0.487  -6.494  0.00  0.00      ACHN  
ATOM   3736  HG  LEU A 238      11.177   1.206  -5.786  0.00  0.00      ACHN  
ATOM   3737  CD1 LEU A 238      10.479  -0.868  -5.784  0.00  0.00      ACHN  
ATOM   3738 HD11 LEU A 238      11.490  -1.282  -5.582  0.00  0.00      ACHN  
ATOM   3739 HD12 LEU A 238      10.144  -0.692  -4.739  0.00  0.00      ACHN  
ATOM   3740 HD13 LEU A 238       9.744  -1.576  -6.224  0.00  0.00      ACHN  
ATOM   3741  CD2 LEU A 238      11.527   0.345  -7.724  0.00  0.00      ACHN  
ATOM   3742 HD21 LEU A 238      12.317  -0.433  -7.655  0.00  0.00      ACHN  
ATOM   3743 HD22 LEU A 238      10.799   0.019  -8.497  0.00  0.00      ACHN  
ATOM   3744 HD23 LEU A 238      12.029   1.289  -8.027  0.00  0.00      ACHN  
ATOM   3745  C   LEU A 238       8.609   2.331  -4.570  0.00  0.00      ACHN  
ATOM   3746  O   LEU A 238       8.878   1.807  -3.507  0.00  0.00      ACHN  
ATOM   3747  N   VAL A 239       8.550   3.692  -4.746  0.00  0.00      ACHN  
ATOM   3748  HN  VAL A 239       8.312   4.061  -5.642  0.00  0.00      ACHN  
ATOM   3749  CA  VAL A 239       8.813   4.711  -3.737  0.00  0.00      ACHN  
ATOM   3750  HA  VAL A 239       9.742   4.470  -3.240  0.00  0.00      ACHN  
ATOM   3751  CB  VAL A 239       8.889   6.104  -4.385  0.00  0.00      ACHN  
ATOM   3752  HB  VAL A 239       8.002   6.332  -5.014  0.00  0.00      ACHN  
ATOM   3753  CG1 VAL A 239       8.938   7.278  -3.333  0.00  0.00      ACHN  
ATOM   3754 HG11 VAL A 239       8.982   8.252  -3.865  0.00  0.00      ACHN  
ATOM   3755 HG12 VAL A 239       8.125   7.276  -2.576  0.00  0.00      ACHN  
ATOM   3756 HG13 VAL A 239       9.920   7.193  -2.821  0.00  0.00      ACHN  
ATOM   3757  CG2 VAL A 239      10.177   6.182  -5.217  0.00  0.00      ACHN  
ATOM   3758 HG21 VAL A 239      10.343   5.262  -5.816  0.00  0.00      ACHN  
ATOM   3759 HG22 VAL A 239      10.186   6.985  -5.984  0.00  0.00      ACHN  
ATOM   3760 HG23 VAL A 239      11.071   6.414  -4.599  0.00  0.00      ACHN  
ATOM   3761  C   VAL A 239       7.680   4.675  -2.768  0.00  0.00      ACHN  
ATOM   3762  O   VAL A 239       7.941   4.515  -1.571  0.00  0.00      ACHN  
ATOM   3763  N   ALA A 240       6.422   4.822  -3.211  0.00  0.00      ACHN  
ATOM   3764  HN  ALA A 240       6.234   4.939  -4.183  0.00  0.00      ACHN  
ATOM   3765  CA  ALA A 240       5.241   4.831  -2.289  0.00  0.00      ACHN  
ATOM   3766  HA  ALA A 240       5.357   5.750  -1.734  0.00  0.00      ACHN  
ATOM   3767  CB  ALA A 240       3.875   4.948  -3.075  0.00  0.00      ACHN  
ATOM   3768  HB1 ALA A 240       3.622   3.930  -3.441  0.00  0.00      ACHN  
ATOM   3769  HB2 ALA A 240       2.990   5.370  -2.552  0.00  0.00      ACHN  
ATOM   3770  HB3 ALA A 240       4.041   5.620  -3.944  0.00  0.00      ACHN  
ATOM   3771  C   ALA A 240       5.139   3.789  -1.238  0.00  0.00      ACHN  
ATOM   3772  O   ALA A 240       4.868   4.063  -0.063  0.00  0.00      ACHN  
ATOM   3773  N   LYS A 241       5.266   2.578  -1.635  0.00  0.00      ACHN  
ATOM   3774  HN  LYS A 241       5.323   2.319  -2.596  0.00  0.00      ACHN  
ATOM   3775  CA  LYS A 241       5.280   1.420  -0.739  0.00  0.00      ACHN  
ATOM   3776  HA  LYS A 241       4.435   1.558  -0.081  0.00  0.00      ACHN  
ATOM   3777  CB  LYS A 241       5.302  -0.006  -1.422  0.00  0.00      ACHN  
ATOM   3778  HB1 LYS A 241       5.922   0.188  -2.323  0.00  0.00      ACHN  
ATOM   3779  HB2 LYS A 241       5.879  -0.684  -0.757  0.00  0.00      ACHN  
ATOM   3780  CG  LYS A 241       3.911  -0.579  -1.739  0.00  0.00      ACHN  
ATOM   3781  HG1 LYS A 241       4.071  -1.646  -2.004  0.00  0.00      ACHN  
ATOM   3782  HG2 LYS A 241       3.181  -0.461  -0.910  0.00  0.00      ACHN  
ATOM   3783  CD  LYS A 241       3.284   0.082  -3.041  0.00  0.00      ACHN  
ATOM   3784  HD1 LYS A 241       3.447   1.171  -3.187  0.00  0.00      ACHN  
ATOM   3785  HD2 LYS A 241       3.917  -0.359  -3.840  0.00  0.00      ACHN  
ATOM   3786  CE  LYS A 241       1.843  -0.278  -3.173  0.00  0.00      ACHN  
ATOM   3787  HE1 LYS A 241       1.824  -1.360  -2.923  0.00  0.00      ACHN  
ATOM   3788  HE2 LYS A 241       1.319   0.297  -2.379  0.00  0.00      ACHN  
ATOM   3789  NZ  LYS A 241       1.416  -0.146  -4.566  0.00  0.00      ACHN  
ATOM   3790  C   LYS A 241       6.475   1.555   0.202  0.00  0.00      ACHN  
ATOM   3791  O   LYS A 241       6.419   1.272   1.379  0.00  0.00      ACHN  
ATOM   3792  N   SER A 242       7.644   1.961  -0.293  0.00  0.00      ACHN  
ATOM   3793  HN  SER A 242       7.759   2.307  -1.221  0.00  0.00      ACHN  
ATOM   3794  CA  SER A 242       8.769   2.158   0.593  0.00  0.00      ACHN  
ATOM   3795  HA  SER A 242       8.868   1.175   1.028  0.00  0.00      ACHN  
ATOM   3796  CB  SER A 242      10.168   2.392  -0.147  0.00  0.00      ACHN  
ATOM   3797  HB1 SER A 242      10.218   1.566  -0.888  0.00  0.00      ACHN  
ATOM   3798  HB2 SER A 242      10.038   3.388  -0.623  0.00  0.00      ACHN  
ATOM   3799  OG  SER A 242      11.273   2.527   0.741  0.00  0.00      ACHN  
ATOM   3800  HG1 SER A 242      11.488   1.652   1.072  0.00  0.00      ACHN  
ATOM   3801  C   SER A 242       8.572   3.239   1.643  0.00  0.00      ACHN  
ATOM   3802  O   SER A 242       8.920   3.081   2.791  0.00  0.00      ACHN  
ATOM   3803  N   ALA A 243       7.920   4.352   1.177  0.00  0.00      ACHN  
ATOM   3804  HN  ALA A 243       7.669   4.353   0.212  0.00  0.00      ACHN  
ATOM   3805  CA  ALA A 243       7.873   5.528   1.981  0.00  0.00      ACHN  
ATOM   3806  HA  ALA A 243       8.856   5.800   2.337  0.00  0.00      ACHN  
ATOM   3807  CB  ALA A 243       7.340   6.658   1.081  0.00  0.00      ACHN  
ATOM   3808  HB1 ALA A 243       6.255   6.616   0.843  0.00  0.00      ACHN  
ATOM   3809  HB2 ALA A 243       7.505   7.650   1.553  0.00  0.00      ACHN  
ATOM   3810  HB3 ALA A 243       7.820   6.722   0.081  0.00  0.00      ACHN  
ATOM   3811  C   ALA A 243       6.983   5.357   3.141  0.00  0.00      ACHN  
ATOM   3812  O   ALA A 243       7.280   5.814   4.239  0.00  0.00      ACHN  
ATOM   3813  N   LEU A 244       5.807   4.621   2.963  0.00  0.00      ACHN  
ATOM   3814  HN  LEU A 244       5.607   4.429   2.005  0.00  0.00      ACHN  
ATOM   3815  CA  LEU A 244       4.979   4.206   4.139  0.00  0.00      ACHN  
ATOM   3816  HA  LEU A 244       4.865   5.128   4.691  0.00  0.00      ACHN  
ATOM   3817  CB  LEU A 244       3.664   3.490   3.759  0.00  0.00      ACHN  
ATOM   3818  HB1 LEU A 244       3.076   4.088   3.031  0.00  0.00      ACHN  
ATOM   3819  HB2 LEU A 244       3.905   2.478   3.368  0.00  0.00      ACHN  
ATOM   3820  CG  LEU A 244       2.771   3.247   5.004  0.00  0.00      ACHN  
ATOM   3821  HG  LEU A 244       3.225   2.502   5.691  0.00  0.00      ACHN  
ATOM   3822  CD1 LEU A 244       2.337   4.543   5.691  0.00  0.00      ACHN  
ATOM   3823 HD11 LEU A 244       1.425   4.287   6.271  0.00  0.00      ACHN  
ATOM   3824 HD12 LEU A 244       3.136   4.921   6.364  0.00  0.00      ACHN  
ATOM   3825 HD13 LEU A 244       1.987   5.310   4.967  0.00  0.00      ACHN  
ATOM   3826  CD2 LEU A 244       1.529   2.536   4.514  0.00  0.00      ACHN  
ATOM   3827 HD21 LEU A 244       1.035   3.325   3.907  0.00  0.00      ACHN  
ATOM   3828 HD22 LEU A 244       1.793   1.682   3.855  0.00  0.00      ACHN  
ATOM   3829 HD23 LEU A 244       0.900   2.141   5.341  0.00  0.00      ACHN  
ATOM   3830  C   LEU A 244       5.827   3.343   5.129  0.00  0.00      ACHN  
ATOM   3831  O   LEU A 244       5.814   3.535   6.345  0.00  0.00      ACHN  
ATOM   3832  N   ALA A 245       6.583   2.388   4.688  0.00  0.00      ACHN  
ATOM   3833  HN  ALA A 245       6.558   2.149   3.721  0.00  0.00      ACHN  
ATOM   3834  CA  ALA A 245       7.273   1.435   5.515  0.00  0.00      ACHN  
ATOM   3835  HA  ALA A 245       6.549   1.006   6.193  0.00  0.00      ACHN  
ATOM   3836  CB  ALA A 245       7.869   0.346   4.640  0.00  0.00      ACHN  
ATOM   3837  HB1 ALA A 245       8.670   0.768   3.996  0.00  0.00      ACHN  
ATOM   3838  HB2 ALA A 245       8.280  -0.421   5.331  0.00  0.00      ACHN  
ATOM   3839  HB3 ALA A 245       7.164  -0.174   3.958  0.00  0.00      ACHN  
ATOM   3840  C   ALA A 245       8.296   2.155   6.353  0.00  0.00      ACHN  
ATOM   3841  O   ALA A 245       8.496   1.758   7.481  0.00  0.00      ACHN  
ATOM   3842  N   TRP A 246       9.001   3.231   5.848  0.00  0.00      ACHN  
ATOM   3843  HN  TRP A 246       8.937   3.455   4.878  0.00  0.00      ACHN  
ATOM   3844  CA  TRP A 246      10.121   3.797   6.654  0.00  0.00      ACHN  
ATOM   3845  HA  TRP A 246      10.608   3.004   7.203  0.00  0.00      ACHN  
ATOM   3846  CB  TRP A 246      11.123   4.436   5.701  0.00  0.00      ACHN  
ATOM   3847  HB1 TRP A 246      10.675   5.229   5.065  0.00  0.00      ACHN  
ATOM   3848  HB2 TRP A 246      11.868   5.117   6.166  0.00  0.00      ACHN  
ATOM   3849  CG  TRP A 246      11.835   3.522   4.801  0.00  0.00      ACHN  
ATOM   3850  CD1 TRP A 246      11.787   2.182   4.632  0.00  0.00      ACHN  
ATOM   3851  HD1 TRP A 246      11.052   1.486   5.009  0.00  0.00      ACHN  
ATOM   3852  NE1 TRP A 246      12.667   1.817   3.649  0.00  0.00      ACHN  
ATOM   3853  HE1 TRP A 246      12.543   1.081   3.020  0.00  0.00      ACHN  
ATOM   3854  CE2 TRP A 246      13.235   2.925   3.071  0.00  0.00      ACHN  
ATOM   3855  CD2 TRP A 246      12.719   4.036   3.744  0.00  0.00      ACHN  
ATOM   3856  CE3 TRP A 246      13.026   5.235   3.281  0.00  0.00      ACHN  
ATOM   3857  HE3 TRP A 246      12.627   6.195   3.574  0.00  0.00      ACHN  
ATOM   3858  CZ3 TRP A 246      13.973   5.388   2.207  0.00  0.00      ACHN  
ATOM   3859  HZ3 TRP A 246      14.368   6.341   1.887  0.00  0.00      ACHN  
ATOM   3860  CZ2 TRP A 246      14.148   3.016   2.044  0.00  0.00      ACHN  
ATOM   3861  HZ2 TRP A 246      14.409   2.079   1.574  0.00  0.00      ACHN  
ATOM   3862  CH2 TRP A 246      14.472   4.304   1.573  0.00  0.00      ACHN  
ATOM   3863  HH2 TRP A 246      15.174   4.390   0.756  0.00  0.00      ACHN  
ATOM   3864  C   TRP A 246       9.566   4.660   7.720  0.00  0.00      ACHN  
ATOM   3865  O   TRP A 246      10.105   4.808   8.808  0.00  0.00      ACHN  
ATOM   3866  N   GLN A 247       8.475   5.332   7.437  0.00  0.00      ACHN  
ATOM   3867  HN  GLN A 247       8.074   5.214   6.531  0.00  0.00      ACHN  
ATOM   3868  CA  GLN A 247       7.769   6.134   8.440  0.00  0.00      ACHN  
ATOM   3869  HA  GLN A 247       8.537   6.753   8.880  0.00  0.00      ACHN  
ATOM   3870  CB  GLN A 247       6.742   7.090   7.753  0.00  0.00      ACHN  
ATOM   3871  HB1 GLN A 247       6.030   6.537   7.103  0.00  0.00      ACHN  
ATOM   3872  HB2 GLN A 247       6.303   7.750   8.532  0.00  0.00      ACHN  
ATOM   3873  CG  GLN A 247       7.426   8.144   6.834  0.00  0.00      ACHN  
ATOM   3874  HG1 GLN A 247       8.016   8.762   7.544  0.00  0.00      ACHN  
ATOM   3875  HG2 GLN A 247       8.061   7.665   6.059  0.00  0.00      ACHN  
ATOM   3876  CD  GLN A 247       6.437   9.099   6.203  0.00  0.00      ACHN  
ATOM   3877  OE1 GLN A 247       6.366  10.227   6.630  0.00  0.00      ACHN  
ATOM   3878  NE2 GLN A 247       5.759   8.597   5.140  0.00  0.00      ACHN  
ATOM   3879 HE21 GLN A 247       5.082   9.204   4.723  0.00  0.00      ACHN  
ATOM   3880 HE22 GLN A 247       5.965   7.691   4.771  0.00  0.00      ACHN  
ATOM   3881  C   GLN A 247       7.070   5.282   9.529  0.00  0.00      ACHN  
ATOM   3882  O   GLN A 247       7.108   5.629  10.710  0.00  0.00      ACHN  
ATOM   3883  N   ILE A 248       6.563   4.096   9.179  0.00  0.00      ACHN  
ATOM   3884  HN  ILE A 248       6.503   3.810   8.226  0.00  0.00      ACHN  
ATOM   3885  CA  ILE A 248       6.181   3.076  10.190  0.00  0.00      ACHN  
ATOM   3886  HA  ILE A 248       5.559   3.568  10.924  0.00  0.00      ACHN  
ATOM   3887  CB  ILE A 248       5.253   1.888   9.607  0.00  0.00      ACHN  
ATOM   3888  HB  ILE A 248       5.844   1.422   8.789  0.00  0.00      ACHN  
ATOM   3889  CG2 ILE A 248       4.966   0.792  10.664  0.00  0.00      ACHN  
ATOM   3890 HG21 ILE A 248       4.635  -0.147  10.170  0.00  0.00      ACHN  
ATOM   3891 HG22 ILE A 248       5.868   0.542  11.263  0.00  0.00      ACHN  
ATOM   3892 HG23 ILE A 248       4.172   1.006  11.411  0.00  0.00      ACHN  
ATOM   3893  CG1 ILE A 248       4.015   2.565   9.018  0.00  0.00      ACHN  
ATOM   3894 HG11 ILE A 248       3.445   2.975   9.879  0.00  0.00      ACHN  
ATOM   3895 HG12 ILE A 248       4.336   3.390   8.346  0.00  0.00      ACHN  
ATOM   3896  CD1 ILE A 248       3.118   1.584   8.321  0.00  0.00      ACHN  
ATOM   3897  HD1 ILE A 248       3.806   1.118   7.584  0.00  0.00      ACHN  
ATOM   3898  HD2 ILE A 248       2.583   0.851   8.962  0.00  0.00      ACHN  
ATOM   3899  HD3 ILE A 248       2.413   2.295   7.840  0.00  0.00      ACHN  
ATOM   3900  C   ILE A 248       7.431   2.502  10.949  0.00  0.00      ACHN  
ATOM   3901  O   ILE A 248       7.365   2.181  12.191  0.00  0.00      ACHN  
ATOM   3902  N   PHE A 249       8.612   2.257  10.318  0.00  0.00      ACHN  
ATOM   3903  HN  PHE A 249       8.635   2.386   9.329  0.00  0.00      ACHN  
ATOM   3904  CA  PHE A 249       9.849   1.863  11.016  0.00  0.00      ACHN  
ATOM   3905  HA  PHE A 249       9.664   0.994  11.631  0.00  0.00      ACHN  
ATOM   3906  CB  PHE A 249      11.003   1.722   9.905  0.00  0.00      ACHN  
ATOM   3907  HB1 PHE A 249      10.860   2.462   9.089  0.00  0.00      ACHN  
ATOM   3908  HB2 PHE A 249      11.978   1.874  10.415  0.00  0.00      ACHN  
ATOM   3909  CG  PHE A 249      11.203   0.326   9.319  0.00  0.00      ACHN  
ATOM   3910  CD1 PHE A 249      11.194   0.172   7.935  0.00  0.00      ACHN  
ATOM   3911  HD1 PHE A 249      11.151   1.071   7.338  0.00  0.00      ACHN  
ATOM   3912  CE1 PHE A 249      11.541  -1.040   7.335  0.00  0.00      ACHN  
ATOM   3913  HE1 PHE A 249      11.526  -1.151   6.261  0.00  0.00      ACHN  
ATOM   3914  CZ  PHE A 249      11.950  -2.086   8.165  0.00  0.00      ACHN  
ATOM   3915  HZ  PHE A 249      12.359  -2.994   7.746  0.00  0.00      ACHN  
ATOM   3916  CD2 PHE A 249      11.465  -0.801  10.179  0.00  0.00      ACHN  
ATOM   3917  HD2 PHE A 249      11.501  -0.646  11.247  0.00  0.00      ACHN  
ATOM   3918  CE2 PHE A 249      11.954  -2.007   9.613  0.00  0.00      ACHN  
ATOM   3919  HE2 PHE A 249      12.131  -2.856  10.256  0.00  0.00      ACHN  
ATOM   3920  C   PHE A 249      10.347   2.893  12.037  0.00  0.00      ACHN  
ATOM   3921  O   PHE A 249      10.603   2.570  13.184  0.00  0.00      ACHN  
ATOM   3922  N   SER A 250      10.357   4.182  11.663  0.00  0.00      ACHN  
ATOM   3923  HN  SER A 250      10.175   4.470  10.726  0.00  0.00      ACHN  
ATOM   3924  CA  SER A 250      10.596   5.353  12.523  0.00  0.00      ACHN  
ATOM   3925  HA  SER A 250      11.611   5.269  12.882  0.00  0.00      ACHN  
ATOM   3926  CB  SER A 250      10.506   6.666  11.666  0.00  0.00      ACHN  
ATOM   3927  HB1 SER A 250      11.357   6.717  10.954  0.00  0.00      ACHN  
ATOM   3928  HB2 SER A 250       9.575   6.557  11.069  0.00  0.00      ACHN  
ATOM   3929  OG  SER A 250      10.641   7.868  12.474  0.00  0.00      ACHN  
ATOM   3930  HG1 SER A 250      11.410   8.321  12.122  0.00  0.00      ACHN  
ATOM   3931  C   SER A 250       9.722   5.443  13.762  0.00  0.00      ACHN  
ATOM   3932  O   SER A 250      10.259   5.385  14.833  0.00  0.00      ACHN  
ATOM   3933  N   GLY A 251       8.355   5.325  13.510  0.00  0.00      ACHN  
ATOM   3934  HN  GLY A 251       8.025   5.204  12.577  0.00  0.00      ACHN  
ATOM   3935  CA  GLY A 251       7.440   5.750  14.486  0.00  0.00      ACHN  
ATOM   3936  HA1 GLY A 251       6.575   6.027  13.902  0.00  0.00      ACHN  
ATOM   3937  HA2 GLY A 251       7.928   6.566  14.998  0.00  0.00      ACHN  
ATOM   3938  C   GLY A 251       6.969   4.679  15.472  0.00  0.00      ACHN  
ATOM   3939  O   GLY A 251       6.453   4.954  16.510  0.00  0.00      ACHN  
ATOM   3940  N   THR A 252       7.022   3.387  15.120  0.00  0.00      ACHN  
ATOM   3941  HN  THR A 252       7.348   3.148  14.209  0.00  0.00      ACHN  
ATOM   3942  CA  THR A 252       6.437   2.258  15.901  0.00  0.00      ACHN  
ATOM   3943  HA  THR A 252       6.407   2.623  16.917  0.00  0.00      ACHN  
ATOM   3944  CB  THR A 252       5.068   1.960  15.450  0.00  0.00      ACHN  
ATOM   3945  HB  THR A 252       5.118   1.706  14.370  0.00  0.00      ACHN  
ATOM   3946  OG1 THR A 252       4.289   3.060  15.881  0.00  0.00      ACHN  
ATOM   3947  HG1 THR A 252       4.791   3.878  15.839  0.00  0.00      ACHN  
ATOM   3948  CG2 THR A 252       4.283   0.790  16.150  0.00  0.00      ACHN  
ATOM   3949 HG21 THR A 252       3.180   0.915  16.127  0.00  0.00      ACHN  
ATOM   3950 HG22 THR A 252       4.594  -0.203  15.760  0.00  0.00      ACHN  
ATOM   3951 HG23 THR A 252       4.563   0.904  17.219  0.00  0.00      ACHN  
ATOM   3952  C   THR A 252       7.291   1.049  15.897  0.00  0.00      ACHN  
ATOM   3953  O   THR A 252       7.339   0.437  16.964  0.00  0.00      ACHN  
ATOM   3954  N   LEU A 253       7.888   0.665  14.738  0.00  0.00      ACHN  
ATOM   3955  HN  LEU A 253       7.707   1.125  13.872  0.00  0.00      ACHN  
ATOM   3956  CA  LEU A 253       8.674  -0.574  14.731  0.00  0.00      ACHN  
ATOM   3957  HA  LEU A 253       8.082  -1.370  15.158  0.00  0.00      ACHN  
ATOM   3958  CB  LEU A 253       9.089  -1.124  13.318  0.00  0.00      ACHN  
ATOM   3959  HB1 LEU A 253       9.744  -0.445  12.731  0.00  0.00      ACHN  
ATOM   3960  HB2 LEU A 253       9.607  -2.087  13.519  0.00  0.00      ACHN  
ATOM   3961  CG  LEU A 253       7.857  -1.599  12.463  0.00  0.00      ACHN  
ATOM   3962  HG  LEU A 253       7.128  -0.761  12.500  0.00  0.00      ACHN  
ATOM   3963  CD1 LEU A 253       8.287  -1.824  11.024  0.00  0.00      ACHN  
ATOM   3964 HD11 LEU A 253       9.041  -2.640  10.984  0.00  0.00      ACHN  
ATOM   3965 HD12 LEU A 253       7.343  -2.009  10.467  0.00  0.00      ACHN  
ATOM   3966 HD13 LEU A 253       8.812  -0.951  10.580  0.00  0.00      ACHN  
ATOM   3967  CD2 LEU A 253       7.148  -2.816  12.996  0.00  0.00      ACHN  
ATOM   3968 HD21 LEU A 253       6.308  -3.098  12.326  0.00  0.00      ACHN  
ATOM   3969 HD22 LEU A 253       7.764  -3.739  12.952  0.00  0.00      ACHN  
ATOM   3970 HD23 LEU A 253       6.684  -2.620  13.987  0.00  0.00      ACHN  
ATOM   3971  C   LEU A 253       9.924  -0.637  15.578  0.00  0.00      ACHN  
ATOM   3972  O   LEU A 253      10.091  -1.519  16.369  0.00  0.00      ACHN  
ATOM   3973  N   ILE A 254      10.812   0.355  15.379  0.00  0.00      ACHN  
ATOM   3974  HN  ILE A 254      10.668   1.126  14.764  0.00  0.00      ACHN  
ATOM   3975  CA  ILE A 254      12.131   0.454  16.066  0.00  0.00      ACHN  
ATOM   3976  HA  ILE A 254      12.359  -0.593  16.195  0.00  0.00      ACHN  
ATOM   3977  CB  ILE A 254      12.971   1.401  15.218  0.00  0.00      ACHN  
ATOM   3978  HB  ILE A 254      12.401   2.340  15.052  0.00  0.00      ACHN  
ATOM   3979  CG2 ILE A 254      14.218   1.780  16.025  0.00  0.00      ACHN  
ATOM   3980 HG21 ILE A 254      15.010   2.290  15.436  0.00  0.00      ACHN  
ATOM   3981 HG22 ILE A 254      13.897   2.450  16.851  0.00  0.00      ACHN  
ATOM   3982 HG23 ILE A 254      14.649   0.836  16.420  0.00  0.00      ACHN  
ATOM   3983  CG1 ILE A 254      13.367   0.699  13.934  0.00  0.00      ACHN  
ATOM   3984 HG11 ILE A 254      13.836  -0.281  14.168  0.00  0.00      ACHN  
ATOM   3985 HG12 ILE A 254      12.521   0.432  13.266  0.00  0.00      ACHN  
ATOM   3986  CD1 ILE A 254      14.277   1.524  13.018  0.00  0.00      ACHN  
ATOM   3987  HD1 ILE A 254      13.802   2.528  13.000  0.00  0.00      ACHN  
ATOM   3988  HD2 ILE A 254      15.339   1.639  13.322  0.00  0.00      ACHN  
ATOM   3989  HD3 ILE A 254      14.156   1.097  11.999  0.00  0.00      ACHN  
ATOM   3990  C   ILE A 254      12.010   0.938  17.538  0.00  0.00      ACHN  
ATOM   3991  O   ILE A 254      12.711   0.333  18.413  0.00  0.00      ACHN  
ATOM   3992  N   PRO A 255      11.162   1.930  17.918  0.00  0.00      ACHN  
ATOM   3993  CD  PRO A 255      10.345   2.830  17.006  0.00  0.00      ACHN  
ATOM   3994  HD1 PRO A 255      10.887   3.118  16.080  0.00  0.00      ACHN  
ATOM   3995  HD2 PRO A 255       9.468   2.269  16.619  0.00  0.00      ACHN  
ATOM   3996  CA  PRO A 255      11.040   2.320  19.256  0.00  0.00      ACHN  
ATOM   3997  HA  PRO A 255      12.007   2.758  19.460  0.00  0.00      ACHN  
ATOM   3998  CB  PRO A 255       9.971   3.476  19.209  0.00  0.00      ACHN  
ATOM   3999  HB1 PRO A 255      10.086   4.363  19.868  0.00  0.00      ACHN  
ATOM   4000  HB2 PRO A 255       9.036   2.889  19.333  0.00  0.00      ACHN  
ATOM   4001  CG  PRO A 255       9.898   4.076  17.784  0.00  0.00      ACHN  
ATOM   4002  HG1 PRO A 255      10.487   5.001  17.608  0.00  0.00      ACHN  
ATOM   4003  HG2 PRO A 255       8.819   4.284  17.626  0.00  0.00      ACHN  
ATOM   4004  C   PRO A 255      10.665   1.365  20.372  0.00  0.00      ACHN  
ATOM   4005  O   PRO A 255       9.795   0.521  20.197  0.00  0.00      ACHN  
ATOM   4006  N   ALA A 256      11.211   1.504  21.592  0.00  0.00      ACHN  
ATOM   4007  HN  ALA A 256      11.754   2.327  21.743  0.00  0.00      ACHN  
ATOM   4008  CA  ALA A 256      10.857   0.695  22.770  0.00  0.00      ACHN  
ATOM   4009  HA  ALA A 256       9.952   0.152  22.539  0.00  0.00      ACHN  
ATOM   4010  CB  ALA A 256      12.055  -0.229  23.057  0.00  0.00      ACHN  
ATOM   4011  HB1 ALA A 256      12.300  -0.768  22.116  0.00  0.00      ACHN  
ATOM   4012  HB2 ALA A 256      12.987   0.332  23.283  0.00  0.00      ACHN  
ATOM   4013  HB3 ALA A 256      11.826  -0.879  23.928  0.00  0.00      ACHN  
ATOM   4014  C   ALA A 256      10.512   1.722  23.863  0.00  0.00      ACHN  
ATOM   4015  O   ALA A 256      11.139   2.758  24.008  0.00  0.00      ACHN  
ATOM   4016  N   LEU A 257       9.416   1.469  24.636  0.00  0.00      ACHN  
ATOM   4017  HN  LEU A 257       8.944   0.594  24.705  0.00  0.00      ACHN  
ATOM   4018  CA  LEU A 257       8.863   2.367  25.593  0.00  0.00      ACHN  
ATOM   4019  HA  LEU A 257       9.602   3.139  25.745  0.00  0.00      ACHN  
ATOM   4020  CB  LEU A 257       7.639   3.041  25.156  0.00  0.00      ACHN  
ATOM   4021  HB1 LEU A 257       7.737   3.453  24.129  0.00  0.00      ACHN  
ATOM   4022  HB2 LEU A 257       6.838   2.303  24.938  0.00  0.00      ACHN  
ATOM   4023  CG  LEU A 257       7.099   4.132  26.103  0.00  0.00      ACHN  
ATOM   4024  HG  LEU A 257       7.215   3.863  27.174  0.00  0.00      ACHN  
ATOM   4025  CD1 LEU A 257       7.738   5.527  25.860  0.00  0.00      ACHN  
ATOM   4026 HD11 LEU A 257       8.845   5.442  25.918  0.00  0.00      ACHN  
ATOM   4027 HD12 LEU A 257       7.416   5.831  24.841  0.00  0.00      ACHN  
ATOM   4028 HD13 LEU A 257       7.333   6.313  26.532  0.00  0.00      ACHN  
ATOM   4029  CD2 LEU A 257       5.537   4.169  25.893  0.00  0.00      ACHN  
ATOM   4030 HD21 LEU A 257       5.338   4.302  24.808  0.00  0.00      ACHN  
ATOM   4031 HD22 LEU A 257       5.109   3.267  26.380  0.00  0.00      ACHN  
ATOM   4032 HD23 LEU A 257       5.164   5.070  26.427  0.00  0.00      ACHN  
ATOM   4033  C   LEU A 257       8.548   1.632  26.948  0.00  0.00      ACHN  
ATOM   4034  OT1 LEU A 257       9.525   1.435  27.746  0.00  0.00      ACHN  
ATOM   4035  OT2 LEU A 257       7.378   1.273  27.191  0.00  0.00      ACHN  
ATOM   4036  C1  RET C 818      -6.838   5.654 -10.878  0.00  0.00      COFA  
ATOM   4037  C2  RET C 818      -7.938   5.821 -11.895  0.00  0.00      COFA  
ATOM   4038  H21 RET C 818      -8.850   5.266 -11.586  0.00  0.00      COFA  
ATOM   4039  H22 RET C 818      -7.585   5.399 -12.860  0.00  0.00      COFA  
ATOM   4040  C3  RET C 818      -8.367   7.279 -12.184  0.00  0.00      COFA  
ATOM   4041  H31 RET C 818      -9.226   7.335 -12.886  0.00  0.00      COFA  
ATOM   4042  H32 RET C 818      -7.503   7.923 -12.454  0.00  0.00      COFA  
ATOM   4043  C4  RET C 818      -8.836   7.921 -10.904  0.00  0.00      COFA  
ATOM   4044  H41 RET C 818      -9.841   7.476 -10.743  0.00  0.00      COFA  
ATOM   4045  H42 RET C 818      -8.936   9.012 -11.089  0.00  0.00      COFA  
ATOM   4046  C5  RET C 818      -7.953   7.581  -9.697  0.00  0.00      COFA  
ATOM   4047  C6  RET C 818      -7.076   6.519  -9.631  0.00  0.00      COFA  
ATOM   4048  C7  RET C 818      -6.302   6.318  -8.296  0.00  0.00      COFA  
ATOM   4049  H71 RET C 818      -6.864   6.604  -7.396  0.00  0.00      COFA  
ATOM   4050  C8  RET C 818      -5.182   5.539  -8.117  0.00  0.00      COFA  
ATOM   4051  H81 RET C 818      -4.765   5.005  -8.984  0.00  0.00      COFA  
ATOM   4052  C9  RET C 818      -4.408   5.241  -6.873  0.00  0.00      COFA  
ATOM   4053  C10 RET C 818      -3.455   4.299  -6.825  0.00  0.00      COFA  
ATOM   4054 H101 RET C 818      -2.980   3.979  -7.764  0.00  0.00      COFA  
ATOM   4055  C11 RET C 818      -2.561   4.001  -5.563  0.00  0.00      COFA  
ATOM   4056 H111 RET C 818      -3.019   4.197  -4.582  0.00  0.00      COFA  
ATOM   4057  C12 RET C 818      -1.335   3.410  -5.530  0.00  0.00      COFA  
ATOM   4058 H121 RET C 818      -1.028   3.008  -6.507  0.00  0.00      COFA  
ATOM   4059  C13 RET C 818      -0.443   3.078  -4.409  0.00  0.00      COFA  
ATOM   4060  C14 RET C 818       0.469   2.085  -4.227  0.00  0.00      COFA  
ATOM   4061 H141 RET C 818       1.080   2.176  -3.317  0.00  0.00      COFA  
ATOM   4062  C15 RET C 818       0.750   0.904  -5.002  0.00  0.00      COFA  
ATOM   4063  H15 RET C 818       0.573   0.891  -6.087  0.00  0.00      COFA  
ATOM   4064  C16 RET C 818      -6.842   4.193 -10.602  0.00  0.00      COFA  
ATOM   4065 H161 RET C 818      -6.551   3.603 -11.497  0.00  0.00      COFA  
ATOM   4066 H162 RET C 818      -7.839   3.909 -10.203  0.00  0.00      COFA  
ATOM   4067 H163 RET C 818      -6.023   3.966  -9.886  0.00  0.00      COFA  
ATOM   4068  C17 RET C 818      -5.545   6.017 -11.606  0.00  0.00      COFA  
ATOM   4069 H171 RET C 818      -5.450   7.124 -11.618  0.00  0.00      COFA  
ATOM   4070 H172 RET C 818      -5.404   5.599 -12.626  0.00  0.00      COFA  
ATOM   4071 H173 RET C 818      -4.628   5.773 -11.029  0.00  0.00      COFA  
ATOM   4072  C18 RET C 818      -8.222   8.632  -8.606  0.00  0.00      COFA  
ATOM   4073 H181 RET C 818      -7.559   8.625  -7.715  0.00  0.00      COFA  
ATOM   4074 H182 RET C 818      -9.232   8.573  -8.147  0.00  0.00      COFA  
ATOM   4075 H183 RET C 818      -8.111   9.666  -8.998  0.00  0.00      COFA  
ATOM   4076  C19 RET C 818      -4.706   6.119  -5.648  0.00  0.00      COFA  
ATOM   4077 H191 RET C 818      -5.556   6.807  -5.843  0.00  0.00      COFA  
ATOM   4078 H192 RET C 818      -3.784   6.555  -5.210  0.00  0.00      COFA  
ATOM   4079 H193 RET C 818      -5.184   5.511  -4.850  0.00  0.00      COFA  
ATOM   4080  C20 RET C 818      -0.521   4.082  -3.261  0.00  0.00      COFA  
ATOM   4081 H201 RET C 818      -0.768   3.531  -2.328  0.00  0.00      COFA  
ATOM   4082 H202 RET C 818      -1.335   4.819  -3.428  0.00  0.00      COFA  
ATOM   4083 H203 RET C 818       0.359   4.750  -3.142  0.00  0.00      COFA  
ATOM   4084  O   HOH W 901      49.995 -34.200 -51.228  0.00  0.00      WAT1  
ATOM   4085  H1  HOH W 901      50.321 -33.315 -51.392  0.00  0.00      WAT1  
ATOM   4086  H2  HOH W 901      49.719 -34.518 -52.088  0.00  0.00      WAT1  
ATOM   4087  O   HOH W 902      -4.455  24.387  44.002  0.00  0.00      WAT1  
ATOM   4088  H1  HOH W 902      -5.055  24.456  43.260  0.00  0.00      WAT1  
ATOM   4089  H2  HOH W 902      -3.794  25.060  43.841  0.00  0.00      WAT1  
ATOM   4090  O   HOH W 903     -44.217  -9.717  14.077  0.00  0.00      WAT1  
ATOM   4091  H1  HOH W 903     -45.046  -9.872  13.625  0.00  0.00      WAT1  
ATOM   4092  H2  HOH W 903     -44.018 -10.549  14.506  0.00  0.00      WAT1  
ATOM   4093  O   HOH W 904     -10.899   8.953 -24.279  0.00  0.00      WAT1  
ATOM   4094  H1  HOH W 904     -10.766   8.106 -24.707  0.00  0.00      WAT1  
ATOM   4095  H2  HOH W 904     -11.371   8.743 -23.474  0.00  0.00      WAT1  
ATOM   4096  O   HOH W 905      10.486  -0.541  -2.448  0.00  0.00      WAT1  
ATOM   4097  H1  HOH W 905       9.863  -1.256  -2.320  0.00  0.00      WAT1  
ATOM   4098  H2  HOH W 905       9.941   0.244  -2.506  0.00  0.00      WAT1  
ATOM   4099  O   HOH W 906      37.193  51.642 -59.134  0.00  0.00      WAT1  
ATOM   4100  H1  HOH W 906      37.450  51.265 -59.975  0.00  0.00      WAT1  
ATOM   4101  H2  HOH W 906      37.986  51.602 -58.600  0.00  0.00      WAT1  
ATOM   4102  O   HOH W 907      35.899 -52.950  22.313  0.00  0.00      WAT1  
ATOM   4103  H1  HOH W 907      36.501 -53.692  22.250  0.00  0.00      WAT1  
ATOM   4104  H2  HOH W 907      35.231 -53.126  21.650  0.00  0.00      WAT1  
ATOM   4105  O   HOH W 908      26.557 -16.347  24.119  0.00  0.00      WAT1  
ATOM   4106  H1  HOH W 908      25.725 -15.913  23.931  0.00  0.00      WAT1  
ATOM   4107  H2  HOH W 908      26.401 -17.267  23.905  0.00  0.00      WAT1  
ATOM   4108  O   HOH W 909     -16.479 -14.306 -27.623  0.00  0.00      WAT1  
ATOM   4109  H1  HOH W 909     -16.463 -15.260 -27.542  0.00  0.00      WAT1  
ATOM   4110  H2  HOH W 909     -16.564 -13.990 -26.724  0.00  0.00      WAT1  
ATOM   4111  O   HOH W 910     -39.113   1.020  29.774  0.00  0.00      WAT1  
ATOM   4112  H1  HOH W 910     -38.803   0.337  30.369  0.00  0.00      WAT1  
ATOM   4113  H2  HOH W 910     -38.318   1.358  29.361  0.00  0.00      WAT1  
ATOM   4114  O   HOH W 911     -19.453   2.288 -33.963  0.00  0.00      WAT1  
ATOM   4115  H1  HOH W 911     -18.632   1.854 -34.195  0.00  0.00      WAT1  
ATOM   4116  H2  HOH W 911     -19.371   2.471 -33.027  0.00  0.00      WAT1  
ATOM   4117  O   HOH W 912     -21.766 -25.434  36.728  0.00  0.00      WAT1  
ATOM   4118  H1  HOH W 912     -22.082 -25.753  37.573  0.00  0.00      WAT1  
ATOM   4119  H2  HOH W 912     -21.063 -24.823  36.949  0.00  0.00      WAT1  
ATOM   4120  O   HOH W 913       2.334 -10.459 -27.554  0.00  0.00      WAT1  
ATOM   4121  H1  HOH W 913       3.145  -9.953 -27.502  0.00  0.00      WAT1  
ATOM   4122  H2  HOH W 913       2.071 -10.396 -28.472  0.00  0.00      WAT1  
ATOM   4123  O   HOH W 914     -11.983  12.111 -22.855  0.00  0.00      WAT1  
ATOM   4124  H1  HOH W 914     -12.184  11.344 -22.319  0.00  0.00      WAT1  
ATOM   4125  H2  HOH W 914     -12.606  12.777 -22.565  0.00  0.00      WAT1  
ATOM   4126  O   HOH W 915      43.736 -52.767  24.981  0.00  0.00      WAT1  
ATOM   4127  H1  HOH W 915      43.154 -52.254  25.542  0.00  0.00      WAT1  
ATOM   4128  H2  HOH W 915      44.019 -53.497  25.531  0.00  0.00      WAT1  
ATOM   4129  O   HOH W 916       2.184  -1.808  -6.912  0.00  0.00      WAT1  
ATOM   4130  H1  HOH W 916       1.890  -1.429  -6.084  0.00  0.00      WAT1  
ATOM   4131  H2  HOH W 916       2.060  -2.751  -6.801  0.00  0.00      WAT1  
ATOM   4132  O   HOH W 917     -36.617 -21.969 -25.997  0.00  0.00      WAT1  
ATOM   4133  H1  HOH W 917     -35.837 -22.215 -26.495  0.00  0.00      WAT1  
ATOM   4134  H2  HOH W 917     -36.913 -21.154 -26.401  0.00  0.00      WAT1  
ATOM   4135  O   HOH W 918      -7.705  -0.154  14.717  0.00  0.00      WAT1  
ATOM   4136  H1  HOH W 918      -8.079  -0.236  15.594  0.00  0.00      WAT1  
ATOM   4137  H2  HOH W 918      -8.036   0.684  14.392  0.00  0.00      WAT1  
ATOM   4138  O   HOH W 919       2.765   0.200 -10.765  0.00  0.00      WAT1  
ATOM   4139  H1  HOH W 919       2.753  -0.726 -10.524  0.00  0.00      WAT1  
ATOM   4140  H2  HOH W 919       2.858   0.199 -11.718  0.00  0.00      WAT1  
ATOM   4141  O   HOH W 920      -2.184   5.577 -22.334  0.00  0.00      WAT1  
ATOM   4142  H1  HOH W 920      -2.031   5.494 -21.392  0.00  0.00      WAT1  
ATOM   4143  H2  HOH W 920      -2.368   4.684 -22.626  0.00  0.00      WAT1  
ATOM   4144  O   HOH W 921     -10.364  -3.901 -32.199  0.00  0.00      WAT1  
ATOM   4145  H1  HOH W 921     -11.014  -4.425 -32.667  0.00  0.00      WAT1  
ATOM   4146  H2  HOH W 921      -9.732  -3.646 -32.871  0.00  0.00      WAT1  
ATOM   4147  O   HOH W 922     -24.029 -12.599 -35.511  0.00  0.00      WAT1  
ATOM   4148  H1  HOH W 922     -24.046 -11.644 -35.569  0.00  0.00      WAT1  
ATOM   4149  H2  HOH W 922     -23.237 -12.855 -35.985  0.00  0.00      WAT1  
ATOM   4150  O   HOH W 923     -34.217 -46.095 -54.910  0.00  0.00      WAT1  
ATOM   4151  H1  HOH W 923     -34.004 -46.145 -53.978  0.00  0.00      WAT1  
ATOM   4152  H2  HOH W 923     -34.984 -46.659 -55.011  0.00  0.00      WAT1  
ATOM   4153  O   HOH W 924     -23.128  44.161  32.639  0.00  0.00      WAT1  
ATOM   4154  H1  HOH W 924     -23.944  44.286  33.123  0.00  0.00      WAT1  
ATOM   4155  H2  HOH W 924     -23.403  43.807  31.793  0.00  0.00      WAT1  
ATOM   4156  O   HOH W 925     -18.844  53.648 -30.905  0.00  0.00      WAT1  
ATOM   4157  H1  HOH W 925     -19.258  53.949 -31.714  0.00  0.00      WAT1  
ATOM   4158  H2  HOH W 925     -19.481  53.047 -30.519  0.00  0.00      WAT1  
ATOM   4159  O   HOH W 926      -2.855   3.965 -17.618  0.00  0.00      WAT1  
ATOM   4160  H1  HOH W 926      -2.788   4.480 -18.422  0.00  0.00      WAT1  
ATOM   4161  H2  HOH W 926      -3.068   3.080 -17.916  0.00  0.00      WAT1  
ATOM   4162  O   HOH W 927       5.663  -1.620  -6.283  0.00  0.00      WAT1  
ATOM   4163  H1  HOH W 927       5.192  -0.789  -6.343  0.00  0.00      WAT1  
ATOM   4164  H2  HOH W 927       5.106  -2.172  -5.735  0.00  0.00      WAT1  
ATOM   4165  O   HOH W 928      -3.396   3.349 -23.394  0.00  0.00      WAT1  
ATOM   4166  H1  HOH W 928      -4.352   3.316 -23.357  0.00  0.00      WAT1  
ATOM   4167  H2  HOH W 928      -3.113   2.513 -23.024  0.00  0.00      WAT1  
ATOM   4168  O   HOH W 929      27.303  -6.459 -34.184  0.00  0.00      WAT1  
ATOM   4169  H1  HOH W 929      27.532  -7.387 -34.129  0.00  0.00      WAT1  
ATOM   4170  H2  HOH W 929      27.907  -6.027 -33.581  0.00  0.00      WAT1  
ATOM   4171  O   HOH W 930     -50.721 -19.740  39.960  0.00  0.00      WAT1  
ATOM   4172  H1  HOH W 930     -51.497 -19.815  40.516  0.00  0.00      WAT1  
ATOM   4173  H2  HOH W 930     -50.521 -18.804  39.952  0.00  0.00      WAT1  
ATOM   4174  O   HOH W 931     -12.169 -27.574 -33.223  0.00  0.00      WAT1  
ATOM   4175  H1  HOH W 931     -12.189 -26.667 -33.529  0.00  0.00      WAT1  
ATOM   4176  H2  HOH W 931     -12.017 -27.506 -32.281  0.00  0.00      WAT1  
ATOM   4177  O   HOH W 932       4.223  -3.229  24.080  0.00  0.00      WAT1  
ATOM   4178  H1  HOH W 932       3.660  -3.991  24.214  0.00  0.00      WAT1  
ATOM   4179  H2  HOH W 932       4.164  -2.739  24.900  0.00  0.00      WAT1  
ATOM   4180  O   HOH W 933     -35.385 -49.272  20.852  0.00  0.00      WAT1  
ATOM   4181  H1  HOH W 933     -36.310 -49.381  20.631  0.00  0.00      WAT1  
ATOM   4182  H2  HOH W 933     -34.916 -49.732  20.156  0.00  0.00      WAT1  
ATOM   4183  O   HOH W 934       9.300 -21.983 -36.726  0.00  0.00      WAT1  
ATOM   4184  H1  HOH W 934       9.824 -22.617 -36.236  0.00  0.00      WAT1  
ATOM   4185  H2  HOH W 934       8.902 -21.429 -36.054  0.00  0.00      WAT1  
ATOM   4186  O   HOH W 935      -4.707   7.512 -32.477  0.00  0.00      WAT1  
ATOM   4187  H1  HOH W 935      -5.335   8.156 -32.149  0.00  0.00      WAT1  
ATOM   4188  H2  HOH W 935      -4.478   6.988 -31.710  0.00  0.00      WAT1  
ATOM   4189  O   HOH W 936     -11.135   0.152  45.740  0.00  0.00      WAT1  
ATOM   4190  H1  HOH W 936     -11.996   0.228  45.328  0.00  0.00      WAT1  
ATOM   4191  H2  HOH W 936     -10.689  -0.531  45.239  0.00  0.00      WAT1  
ATOM   4192  O   HOH W 937      20.310  -2.207 -23.007  0.00  0.00      WAT1  
ATOM   4193  H1  HOH W 937      20.452  -2.376 -22.076  0.00  0.00      WAT1  
ATOM   4194  H2  HOH W 937      19.358  -2.199 -23.107  0.00  0.00      WAT1  
ATOM   4195  O   HOH W 938      37.818  25.771 -36.353  0.00  0.00      WAT1  
ATOM   4196  H1  HOH W 938      37.264  25.272 -35.752  0.00  0.00      WAT1  
ATOM   4197  H2  HOH W 938      37.280  25.886 -37.136  0.00  0.00      WAT1  
ATOM   4198  O   HOH W 939       4.647  -4.151 -15.501  0.00  0.00      WAT1  
ATOM   4199  H1  HOH W 939       4.623  -4.906 -16.088  0.00  0.00      WAT1  
ATOM   4200  H2  HOH W 939       4.183  -3.462 -15.978  0.00  0.00      WAT1  
ATOM   4201  O   HOH W 940      21.645  -2.043  13.241  0.00  0.00      WAT1  
ATOM   4202  H1  HOH W 940      21.942  -2.360  12.388  0.00  0.00      WAT1  
ATOM   4203  H2  HOH W 940      22.052  -2.637  13.872  0.00  0.00      WAT1  
ATOM   4204  O   HOH W 941     -38.254  33.262 -35.961  0.00  0.00      WAT1  
ATOM   4205  H1  HOH W 941     -38.372  32.991 -36.871  0.00  0.00      WAT1  
ATOM   4206  H2  HOH W 941     -39.101  33.628 -35.707  0.00  0.00      WAT1  
ATOM   4207  O   HOH W 942       1.976  19.544 -43.399  0.00  0.00      WAT1  
ATOM   4208  H1  HOH W 942       2.131  19.302 -44.312  0.00  0.00      WAT1  
ATOM   4209  H2  HOH W 942       2.645  19.068 -42.908  0.00  0.00      WAT1  
ATOM   4210  O   HOH W 943      43.641 -33.240  21.667  0.00  0.00      WAT1  
ATOM   4211  H1  HOH W 943      44.173 -32.873  20.961  0.00  0.00      WAT1  
ATOM   4212  H2  HOH W 943      43.695 -32.593  22.370  0.00  0.00      WAT1  
ATOM   4213  O   HOH W 944       2.873  -6.054 -11.214  0.00  0.00      WAT1  
ATOM   4214  H1  HOH W 944       2.528  -5.538 -10.485  0.00  0.00      WAT1  
ATOM   4215  H2  HOH W 944       2.856  -6.957 -10.898  0.00  0.00      WAT1  
ATOM   4216  O   HOH W 945       4.055  47.292 -58.779  0.00  0.00      WAT1  
ATOM   4217  H1  HOH W 945       3.158  47.289 -59.115  0.00  0.00      WAT1  
ATOM   4218  H2  HOH W 945       4.526  47.891 -59.359  0.00  0.00      WAT1  
ATOM   4219  O   HOH W 946     -51.245 -48.548 -16.817  0.00  0.00      WAT1  
ATOM   4220  H1  HOH W 946     -52.066 -48.971 -16.566  0.00  0.00      WAT1  
ATOM   4221  H2  HOH W 946     -51.506 -47.862 -17.432  0.00  0.00      WAT1  
ATOM   4222  O   HOH W 947      26.992  45.028 -34.247  0.00  0.00      WAT1  
ATOM   4223  H1  HOH W 947      26.234  44.697 -33.766  0.00  0.00      WAT1  
ATOM   4224  H2  HOH W 947      26.806  44.819 -35.163  0.00  0.00      WAT1  
ATOM   4225  O   HOH W 948      26.003  -5.696  15.512  0.00  0.00      WAT1  
ATOM   4226  H1  HOH W 948      26.589  -6.241  16.038  0.00  0.00      WAT1  
ATOM   4227  H2  HOH W 948      25.124  -5.951  15.789  0.00  0.00      WAT1  
ATOM   4228  O   HOH W 949      39.060 -11.062 -25.409  0.00  0.00      WAT1  
ATOM   4229  H1  HOH W 949      39.926 -11.240 -25.776  0.00  0.00      WAT1  
ATOM   4230  H2  HOH W 949      39.030 -10.110 -25.315  0.00  0.00      WAT1  
ATOM   4231  O   HOH W 950      25.381 -23.077  10.746  0.00  0.00      WAT1  
ATOM   4232  H1  HOH W 950      25.048 -23.973  10.681  0.00  0.00      WAT1  
ATOM   4233  H2  HOH W 950      26.277 -23.177  11.068  0.00  0.00      WAT1  
ATOM   4234  O   HOH W 951       2.778  47.407  15.414  0.00  0.00      WAT1  
ATOM   4235  H1  HOH W 951       3.488  46.935  14.979  0.00  0.00      WAT1  
ATOM   4236  H2  HOH W 951       2.937  48.327  15.205  0.00  0.00      WAT1  
ATOM   4237  O   HOH W 952      34.867  33.017  18.016  0.00  0.00      WAT1  
ATOM   4238  H1  HOH W 952      35.504  33.637  17.658  0.00  0.00      WAT1  
ATOM   4239  H2  HOH W 952      34.141  33.032  17.392  0.00  0.00      WAT1  
ATOM   4240  O   HOH W 953     -33.402  36.476 -27.277  0.00  0.00      WAT1  
ATOM   4241  H1  HOH W 953     -32.888  36.377 -26.476  0.00  0.00      WAT1  
ATOM   4242  H2  HOH W 953     -32.835  36.138 -27.970  0.00  0.00      WAT1  
ATOM   4243  O   HOH W 954     -44.411  45.656 -50.603  0.00  0.00      WAT1  
ATOM   4244  H1  HOH W 954     -44.463  46.018 -51.488  0.00  0.00      WAT1  
ATOM   4245  H2  HOH W 954     -45.306  45.382 -50.402  0.00  0.00      WAT1  
ATOM   4246  O   HOH W 955     -36.864  13.250  22.776  0.00  0.00      WAT1  
ATOM   4247  H1  HOH W 955     -37.689  12.951  23.158  0.00  0.00      WAT1  
ATOM   4248  H2  HOH W 955     -36.431  12.449  22.481  0.00  0.00      WAT1  
ATOM   4249  O   HOH W 956     -42.669 -49.155 -52.222  0.00  0.00      WAT1  
ATOM   4250  H1  HOH W 956     -42.310 -49.664 -51.496  0.00  0.00      WAT1  
ATOM   4251  H2  HOH W 956     -42.474 -48.245 -51.997  0.00  0.00      WAT1  
ATOM   4252  O   HOH W 957      -2.995  -4.682  49.600  0.00  0.00      WAT1  
ATOM   4253  H1  HOH W 957      -3.395  -5.550  49.543  0.00  0.00      WAT1  
ATOM   4254  H2  HOH W 957      -3.736  -4.077  49.607  0.00  0.00      WAT1  
ATOM   4255  O   HOH W 958       4.793  37.404  19.883  0.00  0.00      WAT1  
ATOM   4256  H1  HOH W 958       5.645  37.664  19.531  0.00  0.00      WAT1  
ATOM   4257  H2  HOH W 958       4.167  37.983  19.448  0.00  0.00      WAT1  
ATOM   4258  O   HOH W 959     -10.443 -29.007  39.413  0.00  0.00      WAT1  
ATOM   4259  H1  HOH W 959      -9.714 -29.551  39.117  0.00  0.00      WAT1  
ATOM   4260  H2  HOH W 959     -10.080 -28.488  40.131  0.00  0.00      WAT1  
ATOM   4261  O   HOH W 960      47.062  52.042  21.583  0.00  0.00      WAT1  
ATOM   4262  H1  HOH W 960      47.695  51.326  21.547  0.00  0.00      WAT1  
ATOM   4263  H2  HOH W 960      47.202  52.444  22.440  0.00  0.00      WAT1  
ATOM   4264  O   HOH W 961     -19.111  -2.144  23.771  0.00  0.00      WAT1  
ATOM   4265  H1  HOH W 961     -18.422  -1.582  24.127  0.00  0.00      WAT1  
ATOM   4266  H2  HOH W 961     -19.313  -2.754  24.481  0.00  0.00      WAT1  
ATOM   4267  O   HOH W 962      -8.022   6.127  -1.482  0.00  0.00      WAT1  
ATOM   4268  H1  HOH W 962      -8.753   6.310  -2.072  0.00  0.00      WAT1  
ATOM   4269  H2  HOH W 962      -7.915   5.177  -1.520  0.00  0.00      WAT1  
ATOM   4270  O   HOH W 963       0.311  -5.514 -19.917  0.00  0.00      WAT1  
ATOM   4271  H1  HOH W 963       0.024  -4.722 -20.372  0.00  0.00      WAT1  
ATOM   4272  H2  HOH W 963       0.696  -6.059 -20.604  0.00  0.00      WAT1  
ATOM   4273  O   HOH W 964     -14.567 -44.867  47.986  0.00  0.00      WAT1  
ATOM   4274  H1  HOH W 964     -15.074 -44.169  47.572  0.00  0.00      WAT1  
ATOM   4275  H2  HOH W 964     -13.730 -44.457  48.204  0.00  0.00      WAT1  
ATOM   4276  O   HOH W 965      49.932 -10.706  35.425  0.00  0.00      WAT1  
ATOM   4277  H1  HOH W 965      50.824 -10.521  35.718  0.00  0.00      WAT1  
ATOM   4278  H2  HOH W 965      49.615  -9.871  35.079  0.00  0.00      WAT1  
ATOM   4279  O   HOH W 966     -13.697 -32.697  14.460  0.00  0.00      WAT1  
ATOM   4280  H1  HOH W 966     -14.217 -33.483  14.298  0.00  0.00      WAT1  
ATOM   4281  H2  HOH W 966     -13.009 -32.722  13.795  0.00  0.00      WAT1  
ATOM   4282  O   HOH W 967      33.818  10.794  28.563  0.00  0.00      WAT1  
ATOM   4283  H1  HOH W 967      33.784  10.760  27.607  0.00  0.00      WAT1  
ATOM   4284  H2  HOH W 967      33.243  11.522  28.798  0.00  0.00      WAT1  
ATOM   4285  O   HOH W 968     -25.104  34.039  51.157  0.00  0.00      WAT1  
ATOM   4286  H1  HOH W 968     -24.697  33.436  51.779  0.00  0.00      WAT1  
ATOM   4287  H2  HOH W 968     -25.320  33.494  50.401  0.00  0.00      WAT1  
ATOM   4288  O   HOH W 969       3.011  -0.952 -13.167  0.00  0.00      WAT1  
ATOM   4289  H1  HOH W 969       3.143  -0.847 -14.109  0.00  0.00      WAT1  
ATOM   4290  H2  HOH W 969       3.002  -1.899 -13.029  0.00  0.00      WAT1  
ATOM   4291  O   HOH W 970     -35.490   9.099 -25.819  0.00  0.00      WAT1  
ATOM   4292  H1  HOH W 970     -34.633   9.318 -26.186  0.00  0.00      WAT1  
ATOM   4293  H2  HOH W 970     -36.047   9.842 -26.051  0.00  0.00      WAT1  
ATOM   4294  O   HOH W 971       4.929 -25.067  39.068  0.00  0.00      WAT1  
ATOM   4295  H1  HOH W 971       4.173 -24.518  39.275  0.00  0.00      WAT1  
ATOM   4296  H2  HOH W 971       5.658 -24.655  39.532  0.00  0.00      WAT1  
ATOM   4297  O   HOH W 972     -15.549  49.602  19.703  0.00  0.00      WAT1  
ATOM   4298  H1  HOH W 972     -15.504  49.453  18.758  0.00  0.00      WAT1  
ATOM   4299  H2  HOH W 972     -16.450  49.381  19.938  0.00  0.00      WAT1  
ATOM   4300  O   HOH W 973      14.882  17.894  47.199  0.00  0.00      WAT1  
ATOM   4301  H1  HOH W 973      15.314  18.668  46.839  0.00  0.00      WAT1  
ATOM   4302  H2  HOH W 973      15.343  17.723  48.021  0.00  0.00      WAT1  
ATOM   4303  O   HOH W 974      -8.761  48.903  40.259  0.00  0.00      WAT1  
ATOM   4304  H1  HOH W 974      -8.875  49.686  39.719  0.00  0.00      WAT1  
ATOM   4305  H2  HOH W 974      -7.901  49.013  40.663  0.00  0.00      WAT1  
ATOM   4306  O   HOH W 975     -19.242 -11.748 -30.920  0.00  0.00      WAT1  
ATOM   4307  H1  HOH W 975     -18.970 -11.068 -31.536  0.00  0.00      WAT1  
ATOM   4308  H2  HOH W 975     -19.663 -11.269 -30.205  0.00  0.00      WAT1  
ATOM   4309  O   HOH W 976      -8.385  12.648 -31.406  0.00  0.00      WAT1  
ATOM   4310  H1  HOH W 976      -8.395  12.853 -30.471  0.00  0.00      WAT1  
ATOM   4311  H2  HOH W 976      -8.714  11.751 -31.459  0.00  0.00      WAT1  
ATOM   4312  O   HOH W 977      -7.683  14.707 -32.999  0.00  0.00      WAT1  
ATOM   4313  H1  HOH W 977      -8.238  15.202 -32.397  0.00  0.00      WAT1  
ATOM   4314  H2  HOH W 977      -7.601  13.843 -32.594  0.00  0.00      WAT1  
ATOM   4315  O   HOH W 978      33.532  13.729 -18.229  0.00  0.00      WAT1  
ATOM   4316  H1  HOH W 978      33.566  14.475 -17.630  0.00  0.00      WAT1  
ATOM   4317  H2  HOH W 978      34.322  13.226 -18.030  0.00  0.00      WAT1  
ATOM   4318  O   HOH W 979     -21.174 -51.344  49.491  0.00  0.00      WAT1  
ATOM   4319  H1  HOH W 979     -21.727 -52.045  49.145  0.00  0.00      WAT1  
ATOM   4320  H2  HOH W 979     -20.514 -51.203  48.813  0.00  0.00      WAT1  
ATOM   4321  O   HOH W 980      -0.777  -7.350 -18.186  0.00  0.00      WAT1  
ATOM   4322  H1  HOH W 980      -0.237  -6.914 -17.527  0.00  0.00      WAT1  
ATOM   4323  H2  HOH W 980      -0.585  -6.884 -19.000  0.00  0.00      WAT1  
ATOM   4324  O   HOH W 981      21.556 -28.316  43.856  0.00  0.00      WAT1  
ATOM   4325  H1  HOH W 981      21.741 -29.254  43.910  0.00  0.00      WAT1  
ATOM   4326  H2  HOH W 981      22.343 -27.896  44.204  0.00  0.00      WAT1  
ATOM   4327  O   HOH W 982      18.207  16.894  42.684  0.00  0.00      WAT1  
ATOM   4328  H1  HOH W 982      17.391  16.395  42.714  0.00  0.00      WAT1  
ATOM   4329  H2  HOH W 982      18.896  16.231  42.729  0.00  0.00      WAT1  
ATOM   4330  O   HOH W 983      -1.375 -34.754 -29.819  0.00  0.00      WAT1  
ATOM   4331  H1  HOH W 983      -1.357 -35.344 -30.573  0.00  0.00      WAT1  
ATOM   4332  H2  HOH W 983      -1.249 -33.883 -30.194  0.00  0.00      WAT1  
ATOM   4333  O   HOH W 984     -10.069 -11.212 -16.100  0.00  0.00      WAT1  
ATOM   4334  H1  HOH W 984     -10.032 -12.103 -16.447  0.00  0.00      WAT1  
ATOM   4335  H2  HOH W 984     -10.964 -10.923 -16.274  0.00  0.00      WAT1  
ATOM   4336  O   HOH W 985      10.730  16.218  30.388  0.00  0.00      WAT1  
ATOM   4337  H1  HOH W 985      10.085  16.904  30.219  0.00  0.00      WAT1  
ATOM   4338  H2  HOH W 985      11.201  16.121  29.560  0.00  0.00      WAT1  
ATOM   4339  O   HOH W 986     -32.689  32.040  28.173  0.00  0.00      WAT1  
ATOM   4340  H1  HOH W 986     -32.895  31.559  27.372  0.00  0.00      WAT1  
ATOM   4341  H2  HOH W 986     -31.740  31.954  28.268  0.00  0.00      WAT1  
ATOM   4342  O   HOH W 987      50.755 -47.514 -56.291  0.00  0.00      WAT1  
ATOM   4343  H1  HOH W 987      50.056 -47.201 -56.864  0.00  0.00      WAT1  
ATOM   4344  H2  HOH W 987      50.587 -47.087 -55.451  0.00  0.00      WAT1  
ATOM   4345  O   HOH W 988     -21.390  -7.266  29.531  0.00  0.00      WAT1  
ATOM   4346  H1  HOH W 988     -21.392  -7.219  30.487  0.00  0.00      WAT1  
ATOM   4347  H2  HOH W 988     -22.312  -7.195  29.286  0.00  0.00      WAT1  
ATOM   4348  O   HOH W 989     -12.877   9.456  37.578  0.00  0.00      WAT1  
ATOM   4349  H1  HOH W 989     -12.805   8.685  38.141  0.00  0.00      WAT1  
ATOM   4350  H2  HOH W 989     -13.708   9.341  37.118  0.00  0.00      WAT1  
ATOM   4351  O   HOH W 990       2.613  17.256  35.260  0.00  0.00      WAT1  
ATOM   4352  H1  HOH W 990       2.047  17.075  36.010  0.00  0.00      WAT1  
ATOM   4353  H2  HOH W 990       2.614  16.441  34.758  0.00  0.00      WAT1  
ATOM   4354  O   HOH W 991      38.552  -0.090 -52.850  0.00  0.00      WAT1  
ATOM   4355  H1  HOH W 991      37.813  -0.597 -53.186  0.00  0.00      WAT1  
ATOM   4356  H2  HOH W 991      38.154   0.699 -52.483  0.00  0.00      WAT1  
ATOM   4357  O   HOH W 992     -14.847 -33.762  31.881  0.00  0.00      WAT1  
ATOM   4358  H1  HOH W 992     -14.756 -32.820  32.025  0.00  0.00      WAT1  
ATOM   4359  H2  HOH W 992     -15.687 -33.986  32.279  0.00  0.00      WAT1  
ATOM   4360  O   HOH W 993      18.986 -47.316 -37.335  0.00  0.00      WAT1  
ATOM   4361  H1  HOH W 993      18.284 -46.874 -36.856  0.00  0.00      WAT1  
ATOM   4362  H2  HOH W 993      19.669 -46.652 -37.426  0.00  0.00      WAT1  
ATOM   4363  O   HOH W 994     -14.406 -38.910 -38.715  0.00  0.00      WAT1  
ATOM   4364  H1  HOH W 994     -13.547 -38.980 -38.298  0.00  0.00      WAT1  
ATOM   4365  H2  HOH W 994     -15.027 -38.904 -37.986  0.00  0.00      WAT1  
ATOM   4366  O   HOH W 995     -49.632  -1.575  32.399  0.00  0.00      WAT1  
ATOM   4367  H1  HOH W 995     -50.427  -1.330  31.926  0.00  0.00      WAT1  
ATOM   4368  H2  HOH W 995     -49.901  -2.303  32.959  0.00  0.00      WAT1  
ATOM   4369  O   HOH W 996      30.097 -31.473 -49.643  0.00  0.00      WAT1  
ATOM   4370  H1  HOH W 996      30.693 -30.897 -50.124  0.00  0.00      WAT1  
ATOM   4371  H2  HOH W 996      29.300 -31.489 -50.173  0.00  0.00      WAT1  
ATOM   4372  O   HOH W 997     -27.932 -37.369 -52.657  0.00  0.00      WAT1  
ATOM   4373  H1  HOH W 997     -27.326 -37.762 -53.286  0.00  0.00      WAT1  
ATOM   4374  H2  HOH W 997     -27.932 -37.973 -51.914  0.00  0.00      WAT1  
ATOM   4375  O   HOH W 998      51.710 -28.373 -34.928  0.00  0.00      WAT1  
ATOM   4376  H1  HOH W 998      51.421 -29.087 -34.360  0.00  0.00      WAT1  
ATOM   4377  H2  HOH W 998      51.048 -27.691 -34.812  0.00  0.00      WAT1  
ATOM   4378  O   HOH W 999      -0.652 -18.897 -17.116  0.00  0.00      WAT1  
ATOM   4379  H1  HOH W 999      -1.563 -18.997 -17.393  0.00  0.00      WAT1  
ATOM   4380  H2  HOH W 999      -0.457 -19.703 -16.638  0.00  0.00      WAT1  
ATOM   4381  O   HOH W1000     -19.089  19.658  18.068  0.00  0.00      WAT1  
ATOM   4382  H1  HOH W1000     -18.429  20.329  17.897  0.00  0.00      WAT1  
ATOM   4383  H2  HOH W1000     -19.805  19.867  17.468  0.00  0.00      WAT1  
ATOM   4384  O   HOH W1001      47.188  54.871  36.712  0.00  0.00      WAT1  
ATOM   4385  H1  HOH W1001      47.704  55.458  37.264  0.00  0.00      WAT1  
ATOM   4386  H2  HOH W1001      46.980  55.392  35.936  0.00  0.00      WAT1  
ATOM   4387  O   HOH W1002     -33.051 -14.678  36.136  0.00  0.00      WAT1  
ATOM   4388  H1  HOH W1002     -32.687 -15.147  35.385  0.00  0.00      WAT1  
ATOM   4389  H2  HOH W1002     -32.583 -15.035  36.891  0.00  0.00      WAT1  
ATOM   4390  O   HOH W1003      -8.834 -36.939 -56.354  0.00  0.00      WAT1  
ATOM   4391  H1  HOH W1003      -8.616 -36.437 -55.569  0.00  0.00      WAT1  
ATOM   4392  H2  HOH W1003      -7.987 -37.201 -56.715  0.00  0.00      WAT1  
ATOM   4393  O   HOH W1004     -23.233   9.973 -21.016  0.00  0.00      WAT1  
ATOM   4394  H1  HOH W1004     -23.638   9.195 -20.632  0.00  0.00      WAT1  
ATOM   4395  H2  HOH W1004     -22.624  10.282 -20.346  0.00  0.00      WAT1  
ATOM   4396  O   HOH W1005       2.251  -2.362  -9.841  0.00  0.00      WAT1  
ATOM   4397  H1  HOH W1005       1.921  -3.260  -9.836  0.00  0.00      WAT1  
ATOM   4398  H2  HOH W1005       2.331  -2.131  -8.915  0.00  0.00      WAT1  
ATOM   4399  O   HOH W1006      27.095  22.085 -58.329  0.00  0.00      WAT1  
ATOM   4400  H1  HOH W1006      27.646  21.858 -57.580  0.00  0.00      WAT1  
ATOM   4401  H2  HOH W1006      26.582  21.295 -58.498  0.00  0.00      WAT1  
ATOM   4402  O   HOH W1007       3.557  -3.656 -12.755  0.00  0.00      WAT1  
ATOM   4403  H1  HOH W1007       3.963  -3.845 -13.601  0.00  0.00      WAT1  
ATOM   4404  H2  HOH W1007       3.404  -4.517 -12.365  0.00  0.00      WAT1  
ATOM   4405  O   HOH W1008      50.525  -5.574  26.076  0.00  0.00      WAT1  
ATOM   4406  H1  HOH W1008      50.508  -6.093  26.880  0.00  0.00      WAT1  
ATOM   4407  H2  HOH W1008      51.370  -5.125  26.097  0.00  0.00      WAT1  
ATOM   4408  O   HOH W1009      25.718 -51.230  35.627  0.00  0.00      WAT1  
ATOM   4409  H1  HOH W1009      25.554 -51.874  36.315  0.00  0.00      WAT1  
ATOM   4410  H2  HOH W1009      26.378 -50.645  35.998  0.00  0.00      WAT1  
ATOM   4411  O   HOH W1010     -35.718  40.024 -27.480  0.00  0.00      WAT1  
ATOM   4412  H1  HOH W1010     -34.929  40.297 -27.013  0.00  0.00      WAT1  
ATOM   4413  H2  HOH W1010     -35.419  39.340 -28.078  0.00  0.00      WAT1  
ATOM   4414  O   HOH W1011      11.758  17.360  42.571  0.00  0.00      WAT1  
ATOM   4415  H1  HOH W1011      11.024  17.127  42.002  0.00  0.00      WAT1  
ATOM   4416  H2  HOH W1011      11.395  18.005  43.178  0.00  0.00      WAT1  
ATOM   4417  O   HOH W1012       2.828   3.507  35.634  0.00  0.00      WAT1  
ATOM   4418  H1  HOH W1012       2.345   2.930  35.043  0.00  0.00      WAT1  
ATOM   4419  H2  HOH W1012       3.347   2.914  36.178  0.00  0.00      WAT1  
ATOM   4420  O   HOH W1013      -7.407   1.047  30.543  0.00  0.00      WAT1  
ATOM   4421  H1  HOH W1013      -6.868   0.300  30.283  0.00  0.00      WAT1  
ATOM   4422  H2  HOH W1013      -8.252   0.663  30.778  0.00  0.00      WAT1  
ATOM   4423  O   HOH W1014      -1.499 -20.725  47.680  0.00  0.00      WAT1  
ATOM   4424  H1  HOH W1014      -1.742 -21.454  48.251  0.00  0.00      WAT1  
ATOM   4425  H2  HOH W1014      -1.943 -19.966  48.058  0.00  0.00      WAT1  
ATOM   4426  O   HOH W1015     -13.497 -32.428  51.919  0.00  0.00      WAT1  
ATOM   4427  H1  HOH W1015     -13.952 -32.639  52.735  0.00  0.00      WAT1  
ATOM   4428  H2  HOH W1015     -13.103 -33.256  51.643  0.00  0.00      WAT1  
ATOM   4429  O   HOH W1016     -44.534  -5.232  35.472  0.00  0.00      WAT1  
ATOM   4430  H1  HOH W1016     -43.819  -4.760  35.899  0.00  0.00      WAT1  
ATOM   4431  H2  HOH W1016     -44.161  -6.085  35.250  0.00  0.00      WAT1  
ATOM   4432  O   HOH W1017      10.107 -10.012  48.809  0.00  0.00      WAT1  
ATOM   4433  H1  HOH W1017       9.784 -10.294  49.665  0.00  0.00      WAT1  
ATOM   4434  H2  HOH W1017      10.672 -10.727  48.518  0.00  0.00      WAT1  
ATOM   4435  O   HOH W1018      -6.593   3.289  44.926  0.00  0.00      WAT1  
ATOM   4436  H1  HOH W1018      -6.947   4.073  44.505  0.00  0.00      WAT1  
ATOM   4437  H2  HOH W1018      -7.356   2.730  45.072  0.00  0.00      WAT1  
ATOM   4438  O   HOH W1019       0.872   1.918  38.188  0.00  0.00      WAT1  
ATOM   4439  H1  HOH W1019       1.787   1.695  38.017  0.00  0.00      WAT1  
ATOM   4440  H2  HOH W1019       0.519   2.154  37.330  0.00  0.00      WAT1  
ATOM   4441  O   HOH W1020       5.169  14.840  48.336  0.00  0.00      WAT1  
ATOM   4442  H1  HOH W1020       5.643  15.663  48.223  0.00  0.00      WAT1  
ATOM   4443  H2  HOH W1020       5.512  14.268  47.650  0.00  0.00      WAT1  
ATOM   4444  O   HOH W1021     -17.762  25.599  30.893  0.00  0.00      WAT1  
ATOM   4445  H1  HOH W1021     -17.549  24.686  30.702  0.00  0.00      WAT1  
ATOM   4446  H2  HOH W1021     -17.277  26.101  30.239  0.00  0.00      WAT1  
ATOM   4447  N   POPCM   1      21.646 -15.040  14.775  0.00  0.00      MEMB  
ATOM   4448  C12 POPCM   1      21.474 -15.102  13.236  0.00  0.00      MEMB  
ATOM   4449 H12A POPCM   1      21.995 -16.008  12.965  0.00  0.00      MEMB  
ATOM   4450 H12B POPCM   1      22.092 -14.318  12.822  0.00  0.00      MEMB  
ATOM   4451  C13 POPCM   1      23.074 -14.750  14.920  0.00  0.00      MEMB  
ATOM   4452 H13A POPCM   1      23.383 -13.788  14.538  0.00  0.00      MEMB  
ATOM   4453 H13B POPCM   1      23.439 -14.808  15.935  0.00  0.00      MEMB  
ATOM   4454 H13C POPCM   1      23.645 -15.415  14.287  0.00  0.00      MEMB  
ATOM   4455  C14 POPCM   1      20.713 -13.955  15.329  0.00  0.00      MEMB  
ATOM   4456 H14A POPCM   1      20.875 -13.937  16.397  0.00  0.00      MEMB  
ATOM   4457 H14B POPCM   1      20.903 -13.004  14.855  0.00  0.00      MEMB  
ATOM   4458 H14C POPCM   1      19.694 -14.233  15.104  0.00  0.00      MEMB  
ATOM   4459  C15 POPCM   1      21.425 -16.301  15.553  0.00  0.00      MEMB  
ATOM   4460 H15A POPCM   1      20.431 -16.645  15.311  0.00  0.00      MEMB  
ATOM   4461 H15B POPCM   1      21.480 -16.265  16.631  0.00  0.00      MEMB  
ATOM   4462 H15C POPCM   1      22.053 -17.123  15.240  0.00  0.00      MEMB  
ATOM   4463  C11 POPCM   1      20.092 -15.186  12.748  0.00  0.00      MEMB  
ATOM   4464 H11A POPCM   1      20.046 -15.450  11.670  0.00  0.00      MEMB  
ATOM   4465 H11B POPCM   1      19.570 -14.207  12.816  0.00  0.00      MEMB  
ATOM   4466  P   POPCM   1      17.929 -16.213  13.944  0.00  0.00      MEMB  
ATOM   4467  O13 POPCM   1      18.013 -15.139  14.918  0.00  0.00      MEMB  
ATOM   4468  O14 POPCM   1      17.332 -17.532  14.295  0.00  0.00      MEMB  
ATOM   4469  O12 POPCM   1      19.421 -16.293  13.436  0.00  0.00      MEMB  
ATOM   4470  O11 POPCM   1      17.219 -15.635  12.661  0.00  0.00      MEMB  
ATOM   4471  C1  POPCM   1      16.395 -14.462  12.741  0.00  0.00      MEMB  
ATOM   4472  HA  POPCM   1      16.199 -14.201  11.679  0.00  0.00      MEMB  
ATOM   4473  HB  POPCM   1      16.876 -13.641  13.314  0.00  0.00      MEMB  
ATOM   4474  C2  POPCM   1      14.975 -14.806  13.349  0.00  0.00      MEMB  
ATOM   4475  HS  POPCM   1      15.143 -15.109  14.405  0.00  0.00      MEMB  
ATOM   4476  O21 POPCM   1      14.400 -15.819  12.498  0.00  0.00      MEMB  
ATOM   4477  C21 POPCM   1      13.368 -16.556  12.860  0.00  0.00      MEMB  
ATOM   4478  O22 POPCM   1      12.725 -16.395  13.923  0.00  0.00      MEMB  
ATOM   4479  C22 POPCM   1      12.976 -17.598  11.819  0.00  0.00      MEMB  
ATOM   4480  H2R POPCM   1      13.554 -18.541  11.932  0.00  0.00      MEMB  
ATOM   4481  H2S POPCM   1      13.246 -17.228  10.807  0.00  0.00      MEMB  
ATOM   4482  C3  POPCM   1      14.115 -13.486  13.373  0.00  0.00      MEMB  
ATOM   4483  HX  POPCM   1      14.640 -12.727  13.991  0.00  0.00      MEMB  
ATOM   4484  HY  POPCM   1      13.172 -13.842  13.841  0.00  0.00      MEMB  
ATOM   4485  O31 POPCM   1      13.933 -13.030  11.992  0.00  0.00      MEMB  
ATOM   4486  C31 POPCM   1      12.733 -12.959  11.536  0.00  0.00      MEMB  
ATOM   4487  O32 POPCM   1      11.717 -13.351  12.122  0.00  0.00      MEMB  
ATOM   4488  C32 POPCM   1      12.865 -12.383  10.077  0.00  0.00      MEMB  
ATOM   4489  H2X POPCM   1      13.426 -11.430  10.181  0.00  0.00      MEMB  
ATOM   4490  H2Y POPCM   1      11.776 -12.279   9.883  0.00  0.00      MEMB  
ATOM   4491  C23 POPCM   1      11.511 -17.821  11.855  0.00  0.00      MEMB  
ATOM   4492  H3R POPCM   1      11.029 -16.881  11.509  0.00  0.00      MEMB  
ATOM   4493  H3S POPCM   1      11.224 -18.214  12.853  0.00  0.00      MEMB  
ATOM   4494  C24 POPCM   1      11.044 -18.858  10.819  0.00  0.00      MEMB  
ATOM   4495  H4R POPCM   1      11.387 -19.859  11.160  0.00  0.00      MEMB  
ATOM   4496  H4S POPCM   1      11.584 -18.574   9.891  0.00  0.00      MEMB  
ATOM   4497  C25 POPCM   1       9.520 -18.928  10.548  0.00  0.00      MEMB  
ATOM   4498  H5R POPCM   1       9.227 -17.880  10.322  0.00  0.00      MEMB  
ATOM   4499  H5S POPCM   1       8.898 -19.319  11.382  0.00  0.00      MEMB  
ATOM   4500  C26 POPCM   1       9.294 -19.838   9.311  0.00  0.00      MEMB  
ATOM   4501  H6R POPCM   1       8.208 -20.070   9.293  0.00  0.00      MEMB  
ATOM   4502  H6S POPCM   1       9.967 -20.719   9.372  0.00  0.00      MEMB  
ATOM   4503  C27 POPCM   1       9.501 -19.180   7.903  0.00  0.00      MEMB  
ATOM   4504  H7R POPCM   1      10.459 -18.618   7.936  0.00  0.00      MEMB  
ATOM   4505  H7S POPCM   1       8.651 -18.502   7.676  0.00  0.00      MEMB  
ATOM   4506  C28 POPCM   1       9.570 -20.078   6.661  0.00  0.00      MEMB  
ATOM   4507  H8R POPCM   1      10.520 -20.608   6.888  0.00  0.00      MEMB  
ATOM   4508  H8S POPCM   1       9.730 -19.400   5.796  0.00  0.00      MEMB  
ATOM   4509  C29 POPCM   1       8.522 -21.126   6.471  0.00  0.00      MEMB  
ATOM   4510  H91 POPCM   1       7.710 -21.120   7.213  0.00  0.00      MEMB  
ATOM   4511 C210 POPCM   1       8.355 -21.896   5.339  0.00  0.00      MEMB  
ATOM   4512 H101 POPCM   1       7.513 -22.583   5.172  0.00  0.00      MEMB  
ATOM   4513 C211 POPCM   1       9.193 -21.882   4.037  0.00  0.00      MEMB  
ATOM   4514 H11R POPCM   1       9.602 -22.899   3.852  0.00  0.00      MEMB  
ATOM   4515 H11S POPCM   1       9.884 -21.025   3.886  0.00  0.00      MEMB  
ATOM   4516 C212 POPCM   1       8.286 -21.590   2.851  0.00  0.00      MEMB  
ATOM   4517 H12R POPCM   1       7.643 -22.468   2.629  0.00  0.00      MEMB  
ATOM   4518 H12S POPCM   1       8.904 -21.586   1.927  0.00  0.00      MEMB  
ATOM   4519 C213 POPCM   1       7.365 -20.405   2.957  0.00  0.00      MEMB  
ATOM   4520 H13R POPCM   1       7.978 -19.520   3.229  0.00  0.00      MEMB  
ATOM   4521 H13S POPCM   1       6.521 -20.525   3.670  0.00  0.00      MEMB  
ATOM   4522 C214 POPCM   1       6.765 -19.926   1.568  0.00  0.00      MEMB  
ATOM   4523 H14R POPCM   1       6.074 -20.695   1.161  0.00  0.00      MEMB  
ATOM   4524 H14S POPCM   1       7.564 -19.832   0.802  0.00  0.00      MEMB  
ATOM   4525 C215 POPCM   1       6.070 -18.538   1.570  0.00  0.00      MEMB  
ATOM   4526 H15R POPCM   1       6.201 -18.068   0.572  0.00  0.00      MEMB  
ATOM   4527 H15S POPCM   1       6.719 -17.977   2.275  0.00  0.00      MEMB  
ATOM   4528 C216 POPCM   1       4.635 -18.539   2.121  0.00  0.00      MEMB  
ATOM   4529 H16R POPCM   1       4.597 -19.252   2.972  0.00  0.00      MEMB  
ATOM   4530 H16S POPCM   1       4.112 -18.996   1.254  0.00  0.00      MEMB  
ATOM   4531 C217 POPCM   1       4.011 -17.104   2.419  0.00  0.00      MEMB  
ATOM   4532 H17R POPCM   1       3.141 -17.271   3.090  0.00  0.00      MEMB  
ATOM   4533 H17S POPCM   1       3.614 -16.718   1.456  0.00  0.00      MEMB  
ATOM   4534 C218 POPCM   1       4.909 -16.084   2.983  0.00  0.00      MEMB  
ATOM   4535 H18R POPCM   1       5.839 -16.196   2.385  0.00  0.00      MEMB  
ATOM   4536 H18S POPCM   1       5.257 -16.415   3.984  0.00  0.00      MEMB  
ATOM   4537 H18T POPCM   1       4.530 -15.052   2.822  0.00  0.00      MEMB  
ATOM   4538  C33 POPCM   1      13.418 -13.478   9.114  0.00  0.00      MEMB  
ATOM   4539  H3X POPCM   1      14.395 -13.886   9.454  0.00  0.00      MEMB  
ATOM   4540  H3Y POPCM   1      13.690 -12.995   8.151  0.00  0.00      MEMB  
ATOM   4541  C34 POPCM   1      12.484 -14.715   8.847  0.00  0.00      MEMB  
ATOM   4542  H4X POPCM   1      12.304 -15.266   9.795  0.00  0.00      MEMB  
ATOM   4543  H4Y POPCM   1      13.162 -15.353   8.241  0.00  0.00      MEMB  
ATOM   4544  C35 POPCM   1      11.236 -14.521   7.954  0.00  0.00      MEMB  
ATOM   4545  H5X POPCM   1      11.526 -14.082   6.975  0.00  0.00      MEMB  
ATOM   4546  H5Y POPCM   1      10.514 -13.751   8.299  0.00  0.00      MEMB  
ATOM   4547  C36 POPCM   1      10.554 -15.873   7.641  0.00  0.00      MEMB  
ATOM   4548  H6X POPCM   1      10.441 -16.479   8.565  0.00  0.00      MEMB  
ATOM   4549  H6Y POPCM   1      11.327 -16.463   7.103  0.00  0.00      MEMB  
ATOM   4550  C37 POPCM   1       9.184 -15.790   6.893  0.00  0.00      MEMB  
ATOM   4551  H7X POPCM   1       8.429 -15.413   7.615  0.00  0.00      MEMB  
ATOM   4552  H7Y POPCM   1       8.946 -16.871   6.797  0.00  0.00      MEMB  
ATOM   4553  C38 POPCM   1       9.149 -14.908   5.650  0.00  0.00      MEMB  
ATOM   4554  H8X POPCM   1       9.439 -13.864   5.898  0.00  0.00      MEMB  
ATOM   4555  H8Y POPCM   1       8.116 -14.938   5.244  0.00  0.00      MEMB  
ATOM   4556  C39 POPCM   1      10.015 -15.264   4.426  0.00  0.00      MEMB  
ATOM   4557  H9X POPCM   1       9.903 -16.361   4.296  0.00  0.00      MEMB  
ATOM   4558  H9Y POPCM   1      11.046 -14.986   4.734  0.00  0.00      MEMB  
ATOM   4559 C310 POPCM   1       9.745 -14.486   3.141  0.00  0.00      MEMB  
ATOM   4560 H10X POPCM   1      10.419 -14.905   2.364  0.00  0.00      MEMB  
ATOM   4561 H10Y POPCM   1      10.068 -13.427   3.233  0.00  0.00      MEMB  
ATOM   4562 C311 POPCM   1       8.322 -14.618   2.672  0.00  0.00      MEMB  
ATOM   4563 H11X POPCM   1       7.682 -14.177   3.465  0.00  0.00      MEMB  
ATOM   4564 H11Y POPCM   1       8.178 -15.701   2.473  0.00  0.00      MEMB  
ATOM   4565 C312 POPCM   1       8.183 -13.811   1.340  0.00  0.00      MEMB  
ATOM   4566 H12X POPCM   1       8.922 -14.239   0.628  0.00  0.00      MEMB  
ATOM   4567 H12Y POPCM   1       8.479 -12.748   1.464  0.00  0.00      MEMB  
ATOM   4568 C313 POPCM   1       6.813 -13.983   0.680  0.00  0.00      MEMB  
ATOM   4569 H13X POPCM   1       6.043 -13.822   1.464  0.00  0.00      MEMB  
ATOM   4570 H13Y POPCM   1       6.514 -14.949   0.220  0.00  0.00      MEMB  
ATOM   4571 C314 POPCM   1       6.658 -12.879  -0.395  0.00  0.00      MEMB  
ATOM   4572 H14X POPCM   1       6.842 -11.839  -0.050  0.00  0.00      MEMB  
ATOM   4573 H14Y POPCM   1       5.635 -12.821  -0.824  0.00  0.00      MEMB  
ATOM   4574 C315 POPCM   1       7.536 -13.260  -1.582  0.00  0.00      MEMB  
ATOM   4575 H15X POPCM   1       7.647 -14.356  -1.732  0.00  0.00      MEMB  
ATOM   4576 H15Y POPCM   1       8.602 -12.993  -1.420  0.00  0.00      MEMB  
ATOM   4577 C316 POPCM   1       7.048 -12.526  -2.908  0.00  0.00      MEMB  
ATOM   4578 H16X POPCM   1       7.834 -12.657  -3.682  0.00  0.00      MEMB  
ATOM   4579 H16Y POPCM   1       6.744 -11.490  -2.647  0.00  0.00      MEMB  
ATOM   4580 H16Z POPCM   1       6.100 -13.011  -3.225  0.00  0.00      MEMB  
ATOM   4581  N   POPCM   2     -16.816  12.761  20.694  0.00  0.00      MEMB  
ATOM   4582  C12 POPCM   2     -17.326  11.966  19.504  0.00  0.00      MEMB  
ATOM   4583 H12A POPCM   2     -16.494  11.673  18.880  0.00  0.00      MEMB  
ATOM   4584 H12B POPCM   2     -17.981  12.637  18.968  0.00  0.00      MEMB  
ATOM   4585  C13 POPCM   2     -15.861  13.769  20.236  0.00  0.00      MEMB  
ATOM   4586 H13A POPCM   2     -15.105  13.374  19.573  0.00  0.00      MEMB  
ATOM   4587 H13B POPCM   2     -16.377  14.550  19.696  0.00  0.00      MEMB  
ATOM   4588 H13C POPCM   2     -15.384  14.192  21.108  0.00  0.00      MEMB  
ATOM   4589  C14 POPCM   2     -17.884  13.478  21.497  0.00  0.00      MEMB  
ATOM   4590 H14A POPCM   2     -17.431  13.924  22.370  0.00  0.00      MEMB  
ATOM   4591 H14B POPCM   2     -18.386  14.276  20.970  0.00  0.00      MEMB  
ATOM   4592 H14C POPCM   2     -18.689  12.793  21.721  0.00  0.00      MEMB  
ATOM   4593  C15 POPCM   2     -16.113  11.909  21.682  0.00  0.00      MEMB  
ATOM   4594 H15A POPCM   2     -16.887  11.260  22.064  0.00  0.00      MEMB  
ATOM   4595 H15B POPCM   2     -15.696  12.555  22.440  0.00  0.00      MEMB  
ATOM   4596 H15C POPCM   2     -15.308  11.383  21.190  0.00  0.00      MEMB  
ATOM   4597  C11 POPCM   2     -18.259  10.766  19.758  0.00  0.00      MEMB  
ATOM   4598 H11A POPCM   2     -17.729  10.012  20.379  0.00  0.00      MEMB  
ATOM   4599 H11B POPCM   2     -18.591  10.366  18.776  0.00  0.00      MEMB  
ATOM   4600  P   POPCM   2     -20.607  11.890  19.775  0.00  0.00      MEMB  
ATOM   4601  O13 POPCM   2     -21.323  12.649  20.781  0.00  0.00      MEMB  
ATOM   4602  O14 POPCM   2     -21.400  10.891  19.083  0.00  0.00      MEMB  
ATOM   4603  O12 POPCM   2     -19.427  11.152  20.442  0.00  0.00      MEMB  
ATOM   4604  O11 POPCM   2     -19.967  12.907  18.817  0.00  0.00      MEMB  
ATOM   4605  C1  POPCM   2     -20.357  12.898  17.406  0.00  0.00      MEMB  
ATOM   4606  HA  POPCM   2     -20.186  13.925  17.016  0.00  0.00      MEMB  
ATOM   4607  HB  POPCM   2     -21.427  12.651  17.235  0.00  0.00      MEMB  
ATOM   4608  C2  POPCM   2     -19.599  11.928  16.446  0.00  0.00      MEMB  
ATOM   4609  HS  POPCM   2     -19.917  10.872  16.579  0.00  0.00      MEMB  
ATOM   4610  O21 POPCM   2     -18.233  12.105  16.655  0.00  0.00      MEMB  
ATOM   4611  C21 POPCM   2     -17.370  11.168  16.119  0.00  0.00      MEMB  
ATOM   4612  O22 POPCM   2     -17.756  10.148  15.572  0.00  0.00      MEMB  
ATOM   4613  C22 POPCM   2     -15.897  11.684  16.077  0.00  0.00      MEMB  
ATOM   4614  H2R POPCM   2     -15.245  11.003  16.666  0.00  0.00      MEMB  
ATOM   4615  H2S POPCM   2     -15.905  12.719  16.482  0.00  0.00      MEMB  
ATOM   4616  C3  POPCM   2     -19.782  12.312  14.909  0.00  0.00      MEMB  
ATOM   4617  HX  POPCM   2     -19.210  11.720  14.163  0.00  0.00      MEMB  
ATOM   4618  HY  POPCM   2     -19.299  13.312  14.881  0.00  0.00      MEMB  
ATOM   4619  O31 POPCM   2     -21.191  12.467  14.575  0.00  0.00      MEMB  
ATOM   4620  C31 POPCM   2     -21.773  11.343  14.383  0.00  0.00      MEMB  
ATOM   4621  O32 POPCM   2     -21.301  10.225  14.348  0.00  0.00      MEMB  
ATOM   4622  C32 POPCM   2     -23.320  11.605  14.107  0.00  0.00      MEMB  
ATOM   4623  H2X POPCM   2     -23.457  12.708  14.088  0.00  0.00      MEMB  
ATOM   4624  H2Y POPCM   2     -23.945  11.193  14.928  0.00  0.00      MEMB  
ATOM   4625  C23 POPCM   2     -15.203  11.699  14.675  0.00  0.00      MEMB  
ATOM   4626  H3R POPCM   2     -14.269  12.300  14.711  0.00  0.00      MEMB  
ATOM   4627  H3S POPCM   2     -15.905  12.180  13.961  0.00  0.00      MEMB  
ATOM   4628  C24 POPCM   2     -14.783  10.305  14.268  0.00  0.00      MEMB  
ATOM   4629  H4R POPCM   2     -15.589   9.549  14.387  0.00  0.00      MEMB  
ATOM   4630  H4S POPCM   2     -13.946   9.977  14.921  0.00  0.00      MEMB  
ATOM   4631  C25 POPCM   2     -14.113  10.173  12.834  0.00  0.00      MEMB  
ATOM   4632  H5R POPCM   2     -13.109  10.648  12.842  0.00  0.00      MEMB  
ATOM   4633  H5S POPCM   2     -14.827  10.644  12.124  0.00  0.00      MEMB  
ATOM   4634  C26 POPCM   2     -13.911   8.701  12.347  0.00  0.00      MEMB  
ATOM   4635  H6R POPCM   2     -14.902   8.262  12.102  0.00  0.00      MEMB  
ATOM   4636  H6S POPCM   2     -13.525   8.145  13.229  0.00  0.00      MEMB  
ATOM   4637  C27 POPCM   2     -13.049   8.539  11.033  0.00  0.00      MEMB  
ATOM   4638  H7R POPCM   2     -11.984   8.310  11.252  0.00  0.00      MEMB  
ATOM   4639  H7S POPCM   2     -13.057   9.506  10.486  0.00  0.00      MEMB  
ATOM   4640  C28 POPCM   2     -13.439   7.386  10.084  0.00  0.00      MEMB  
ATOM   4641  H8R POPCM   2     -14.517   7.516   9.849  0.00  0.00      MEMB  
ATOM   4642  H8S POPCM   2     -13.453   6.420  10.632  0.00  0.00      MEMB  
ATOM   4643  C29 POPCM   2     -12.599   7.460   8.805  0.00  0.00      MEMB  
ATOM   4644  H91 POPCM   2     -11.642   7.983   8.947  0.00  0.00      MEMB  
ATOM   4645 C210 POPCM   2     -12.911   6.826   7.668  0.00  0.00      MEMB  
ATOM   4646 H101 POPCM   2     -12.316   7.094   6.783  0.00  0.00      MEMB  
ATOM   4647 C211 POPCM   2     -14.147   5.943   7.463  0.00  0.00      MEMB  
ATOM   4648 H11R POPCM   2     -14.962   6.231   8.162  0.00  0.00      MEMB  
ATOM   4649 H11S POPCM   2     -14.013   4.852   7.622  0.00  0.00      MEMB  
ATOM   4650 C212 POPCM   2     -14.582   6.030   6.022  0.00  0.00      MEMB  
ATOM   4651 H12R POPCM   2     -13.709   5.824   5.367  0.00  0.00      MEMB  
ATOM   4652 H12S POPCM   2     -14.953   7.041   5.748  0.00  0.00      MEMB  
ATOM   4653 C213 POPCM   2     -15.713   4.985   5.814  0.00  0.00      MEMB  
ATOM   4654 H13R POPCM   2     -16.521   5.391   6.460  0.00  0.00      MEMB  
ATOM   4655 H13S POPCM   2     -15.428   3.958   6.127  0.00  0.00      MEMB  
ATOM   4656 C214 POPCM   2     -16.230   5.036   4.419  0.00  0.00      MEMB  
ATOM   4657 H14R POPCM   2     -15.596   4.513   3.671  0.00  0.00      MEMB  
ATOM   4658 H14S POPCM   2     -16.188   6.091   4.075  0.00  0.00      MEMB  
ATOM   4659 C215 POPCM   2     -17.701   4.587   4.267  0.00  0.00      MEMB  
ATOM   4660 H15R POPCM   2     -18.300   5.266   4.911  0.00  0.00      MEMB  
ATOM   4661 H15S POPCM   2     -17.916   3.547   4.594  0.00  0.00      MEMB  
ATOM   4662 C216 POPCM   2     -18.229   4.889   2.843  0.00  0.00      MEMB  
ATOM   4663 H16R POPCM   2     -17.587   4.484   2.033  0.00  0.00      MEMB  
ATOM   4664 H16S POPCM   2     -18.144   5.993   2.757  0.00  0.00      MEMB  
ATOM   4665 C217 POPCM   2     -19.754   4.576   2.648  0.00  0.00      MEMB  
ATOM   4666 H17R POPCM   2     -19.994   4.868   1.604  0.00  0.00      MEMB  
ATOM   4667 H17S POPCM   2     -20.480   5.082   3.320  0.00  0.00      MEMB  
ATOM   4668 C218 POPCM   2     -20.035   3.036   2.685  0.00  0.00      MEMB  
ATOM   4669 H18R POPCM   2     -20.311   2.779   3.730  0.00  0.00      MEMB  
ATOM   4670 H18S POPCM   2     -19.223   2.407   2.262  0.00  0.00      MEMB  
ATOM   4671 H18T POPCM   2     -20.992   2.792   2.176  0.00  0.00      MEMB  
ATOM   4672  C33 POPCM   2     -23.797  11.025  12.815  0.00  0.00      MEMB  
ATOM   4673  H3X POPCM   2     -24.879  11.255  12.713  0.00  0.00      MEMB  
ATOM   4674  H3Y POPCM   2     -23.746   9.928  12.987  0.00  0.00      MEMB  
ATOM   4675  C34 POPCM   2     -23.006  11.405  11.569  0.00  0.00      MEMB  
ATOM   4676  H4X POPCM   2     -21.917  11.196  11.641  0.00  0.00      MEMB  
ATOM   4677  H4Y POPCM   2     -23.090  12.512  11.610  0.00  0.00      MEMB  
ATOM   4678  C35 POPCM   2     -23.591  10.790  10.231  0.00  0.00      MEMB  
ATOM   4679  H5X POPCM   2     -23.095  11.318   9.389  0.00  0.00      MEMB  
ATOM   4680  H5Y POPCM   2     -24.691  10.938  10.190  0.00  0.00      MEMB  
ATOM   4681  C36 POPCM   2     -23.376   9.287  10.086  0.00  0.00      MEMB  
ATOM   4682  H6X POPCM   2     -24.056   8.821  10.831  0.00  0.00      MEMB  
ATOM   4683  H6Y POPCM   2     -22.321   9.169  10.413  0.00  0.00      MEMB  
ATOM   4684  C37 POPCM   2     -23.615   8.780   8.645  0.00  0.00      MEMB  
ATOM   4685  H7X POPCM   2     -22.952   9.440   8.046  0.00  0.00      MEMB  
ATOM   4686  H7Y POPCM   2     -24.663   8.879   8.291  0.00  0.00      MEMB  
ATOM   4687  C38 POPCM   2     -23.189   7.335   8.348  0.00  0.00      MEMB  
ATOM   4688  H8X POPCM   2     -23.959   6.635   8.738  0.00  0.00      MEMB  
ATOM   4689  H8Y POPCM   2     -22.285   7.142   8.965  0.00  0.00      MEMB  
ATOM   4690  C39 POPCM   2     -22.834   6.993   6.928  0.00  0.00      MEMB  
ATOM   4691  H9X POPCM   2     -22.082   7.683   6.490  0.00  0.00      MEMB  
ATOM   4692  H9Y POPCM   2     -23.760   7.006   6.314  0.00  0.00      MEMB  
ATOM   4693 C310 POPCM   2     -22.272   5.512   6.646  0.00  0.00      MEMB  
ATOM   4694 H10X POPCM   2     -22.102   5.393   5.555  0.00  0.00      MEMB  
ATOM   4695 H10Y POPCM   2     -23.043   4.769   6.940  0.00  0.00      MEMB  
ATOM   4696 C311 POPCM   2     -20.938   5.126   7.307  0.00  0.00      MEMB  
ATOM   4697 H11X POPCM   2     -21.114   4.924   8.385  0.00  0.00      MEMB  
ATOM   4698 H11Y POPCM   2     -20.240   5.985   7.215  0.00  0.00      MEMB  
ATOM   4699 C312 POPCM   2     -20.335   3.948   6.657  0.00  0.00      MEMB  
ATOM   4700 H12X POPCM   2     -19.475   3.659   7.299  0.00  0.00      MEMB  
ATOM   4701 H12Y POPCM   2     -20.165   4.136   5.576  0.00  0.00      MEMB  
ATOM   4702 C313 POPCM   2     -21.081   2.594   6.717  0.00  0.00      MEMB  
ATOM   4703 H13X POPCM   2     -21.941   2.679   6.019  0.00  0.00      MEMB  
ATOM   4704 H13Y POPCM   2     -21.476   2.374   7.732  0.00  0.00      MEMB  
ATOM   4705 C314 POPCM   2     -20.186   1.382   6.233  0.00  0.00      MEMB  
ATOM   4706 H14X POPCM   2     -19.278   1.310   6.868  0.00  0.00      MEMB  
ATOM   4707 H14Y POPCM   2     -19.836   1.431   5.179  0.00  0.00      MEMB  
ATOM   4708 C315 POPCM   2     -20.798   0.034   6.553  0.00  0.00      MEMB  
ATOM   4709 H15X POPCM   2     -21.830  -0.111   6.167  0.00  0.00      MEMB  
ATOM   4710 H15Y POPCM   2     -20.922  -0.006   7.656  0.00  0.00      MEMB  
ATOM   4711 C316 POPCM   2     -19.885  -1.127   6.136  0.00  0.00      MEMB  
ATOM   4712 H16X POPCM   2     -20.299  -2.056   6.584  0.00  0.00      MEMB  
ATOM   4713 H16Y POPCM   2     -18.833  -0.865   6.380  0.00  0.00      MEMB  
ATOM   4714 H16Z POPCM   2     -20.061  -1.260   5.047  0.00  0.00      MEMB  
ATOM   4715  N   POPCM   3      -9.411 -16.220  23.074  0.00  0.00      MEMB  
ATOM   4716  C12 POPCM   3      -9.087 -14.875  22.555  0.00  0.00      MEMB  
ATOM   4717 H12A POPCM   3      -8.024 -14.776  22.391  0.00  0.00      MEMB  
ATOM   4718 H12B POPCM   3      -9.387 -14.104  23.249  0.00  0.00      MEMB  
ATOM   4719  C13 POPCM   3      -8.992 -16.312  24.468  0.00  0.00      MEMB  
ATOM   4720 H13A POPCM   3      -9.406 -17.152  25.007  0.00  0.00      MEMB  
ATOM   4721 H13B POPCM   3      -7.916 -16.354  24.391  0.00  0.00      MEMB  
ATOM   4722 H13C POPCM   3      -9.207 -15.411  25.023  0.00  0.00      MEMB  
ATOM   4723  C14 POPCM   3     -10.859 -16.584  22.842  0.00  0.00      MEMB  
ATOM   4724 H14A POPCM   3     -11.245 -17.486  23.294  0.00  0.00      MEMB  
ATOM   4725 H14B POPCM   3     -11.439 -15.762  23.234  0.00  0.00      MEMB  
ATOM   4726 H14C POPCM   3     -10.907 -16.684  21.768  0.00  0.00      MEMB  
ATOM   4727  C15 POPCM   3      -8.543 -17.226  22.206  0.00  0.00      MEMB  
ATOM   4728 H15A POPCM   3      -7.472 -17.137  22.311  0.00  0.00      MEMB  
ATOM   4729 H15B POPCM   3      -8.772 -17.219  21.151  0.00  0.00      MEMB  
ATOM   4730 H15C POPCM   3      -8.894 -18.228  22.406  0.00  0.00      MEMB  
ATOM   4731  C11 POPCM   3      -9.790 -14.363  21.239  0.00  0.00      MEMB  
ATOM   4732 H11A POPCM   3      -9.767 -13.253  21.236  0.00  0.00      MEMB  
ATOM   4733 H11B POPCM   3     -10.881 -14.571  21.231  0.00  0.00      MEMB  
ATOM   4734  P   POPCM   3      -7.713 -14.436  19.625  0.00  0.00      MEMB  
ATOM   4735  O13 POPCM   3      -7.258 -15.380  18.580  0.00  0.00      MEMB  
ATOM   4736  O14 POPCM   3      -6.840 -14.216  20.818  0.00  0.00      MEMB  
ATOM   4737  O12 POPCM   3      -9.175 -14.902  20.089  0.00  0.00      MEMB  
ATOM   4738  O11 POPCM   3      -7.894 -12.993  18.897  0.00  0.00      MEMB  
ATOM   4739  C1  POPCM   3      -9.149 -12.657  18.237  0.00  0.00      MEMB  
ATOM   4740  HA  POPCM   3      -9.407 -11.587  18.384  0.00  0.00      MEMB  
ATOM   4741  HB  POPCM   3     -10.002 -13.140  18.758  0.00  0.00      MEMB  
ATOM   4742  C2  POPCM   3      -9.138 -13.207  16.741  0.00  0.00      MEMB  
ATOM   4743  HS  POPCM   3      -8.888 -14.290  16.741  0.00  0.00      MEMB  
ATOM   4744  O21 POPCM   3      -8.129 -12.429  16.025  0.00  0.00      MEMB  
ATOM   4745  C21 POPCM   3      -7.047 -13.073  15.645  0.00  0.00      MEMB  
ATOM   4746  O22 POPCM   3      -6.897 -14.284  15.727  0.00  0.00      MEMB  
ATOM   4747  C22 POPCM   3      -6.087 -12.161  14.868  0.00  0.00      MEMB  
ATOM   4748  H2R POPCM   3      -5.082 -12.616  14.994  0.00  0.00      MEMB  
ATOM   4749  H2S POPCM   3      -6.008 -11.197  15.415  0.00  0.00      MEMB  
ATOM   4750  C3  POPCM   3     -10.484 -13.018  16.175  0.00  0.00      MEMB  
ATOM   4751  HX  POPCM   3     -10.905 -12.006  16.358  0.00  0.00      MEMB  
ATOM   4752  HY  POPCM   3     -11.153 -13.707  16.734  0.00  0.00      MEMB  
ATOM   4753  O31 POPCM   3     -10.533 -13.346  14.749  0.00  0.00      MEMB  
ATOM   4754  C31 POPCM   3     -11.707 -13.784  14.257  0.00  0.00      MEMB  
ATOM   4755  O32 POPCM   3     -12.628 -13.989  15.011  0.00  0.00      MEMB  
ATOM   4756  C32 POPCM   3     -11.768 -13.773  12.723  0.00  0.00      MEMB  
ATOM   4757  H2X POPCM   3     -12.704 -13.193  12.575  0.00  0.00      MEMB  
ATOM   4758  H2Y POPCM   3     -11.830 -14.832  12.394  0.00  0.00      MEMB  
ATOM   4759  C23 POPCM   3      -6.352 -11.898  13.350  0.00  0.00      MEMB  
ATOM   4760  H3R POPCM   3      -7.412 -11.579  13.254  0.00  0.00      MEMB  
ATOM   4761  H3S POPCM   3      -6.217 -12.827  12.756  0.00  0.00      MEMB  
ATOM   4762  C24 POPCM   3      -5.310 -10.801  13.019  0.00  0.00      MEMB  
ATOM   4763  H4R POPCM   3      -4.292 -11.193  13.232  0.00  0.00      MEMB  
ATOM   4764  H4S POPCM   3      -5.280  -9.845  13.584  0.00  0.00      MEMB  
ATOM   4765  C25 POPCM   3      -5.192 -10.569  11.510  0.00  0.00      MEMB  
ATOM   4766  H5R POPCM   3      -5.304 -11.503  10.918  0.00  0.00      MEMB  
ATOM   4767  H5S POPCM   3      -4.239 -10.048  11.280  0.00  0.00      MEMB  
ATOM   4768  C26 POPCM   3      -6.287  -9.703  10.920  0.00  0.00      MEMB  
ATOM   4769  H6R POPCM   3      -6.218  -8.681  11.351  0.00  0.00      MEMB  
ATOM   4770  H6S POPCM   3      -7.233 -10.173  11.264  0.00  0.00      MEMB  
ATOM   4771  C27 POPCM   3      -6.324  -9.608   9.358  0.00  0.00      MEMB  
ATOM   4772  H7R POPCM   3      -7.361  -9.300   9.105  0.00  0.00      MEMB  
ATOM   4773  H7S POPCM   3      -6.035 -10.626   9.017  0.00  0.00      MEMB  
ATOM   4774  C28 POPCM   3      -5.224  -8.671   8.892  0.00  0.00      MEMB  
ATOM   4775  H8R POPCM   3      -4.226  -8.964   9.281  0.00  0.00      MEMB  
ATOM   4776  H8S POPCM   3      -5.632  -7.779   9.414  0.00  0.00      MEMB  
ATOM   4777  C29 POPCM   3      -5.311  -8.575   7.406  0.00  0.00      MEMB  
ATOM   4778  H91 POPCM   3      -5.084  -9.508   6.870  0.00  0.00      MEMB  
ATOM   4779 C210 POPCM   3      -5.431  -7.429   6.666  0.00  0.00      MEMB  
ATOM   4780 H101 POPCM   3      -5.560  -7.610   5.589  0.00  0.00      MEMB  
ATOM   4781 C211 POPCM   3      -5.741  -5.978   7.222  0.00  0.00      MEMB  
ATOM   4782 H11R POPCM   3      -4.851  -5.353   6.991  0.00  0.00      MEMB  
ATOM   4783 H11S POPCM   3      -5.915  -5.803   8.305  0.00  0.00      MEMB  
ATOM   4784 C212 POPCM   3      -7.063  -5.594   6.548  0.00  0.00      MEMB  
ATOM   4785 H12R POPCM   3      -6.966  -5.642   5.442  0.00  0.00      MEMB  
ATOM   4786 H12S POPCM   3      -7.372  -4.559   6.805  0.00  0.00      MEMB  
ATOM   4787 C213 POPCM   3      -8.340  -6.450   6.999  0.00  0.00      MEMB  
ATOM   4788 H13R POPCM   3      -8.325  -6.462   8.109  0.00  0.00      MEMB  
ATOM   4789 H13S POPCM   3      -8.282  -7.502   6.648  0.00  0.00      MEMB  
ATOM   4790 C214 POPCM   3      -9.645  -5.793   6.491  0.00  0.00      MEMB  
ATOM   4791 H14R POPCM   3      -9.558  -5.708   5.387  0.00  0.00      MEMB  
ATOM   4792 H14S POPCM   3      -9.676  -4.821   7.029  0.00  0.00      MEMB  
ATOM   4793 C215 POPCM   3     -10.788  -6.750   6.894  0.00  0.00      MEMB  
ATOM   4794 H15R POPCM   3     -10.602  -7.753   6.454  0.00  0.00      MEMB  
ATOM   4795 H15S POPCM   3     -11.747  -6.455   6.417  0.00  0.00      MEMB  
ATOM   4796 C216 POPCM   3     -11.060  -6.928   8.410  0.00  0.00      MEMB  
ATOM   4797 H16R POPCM   3     -10.256  -6.408   8.974  0.00  0.00      MEMB  
ATOM   4798 H16S POPCM   3     -10.874  -7.924   8.865  0.00  0.00      MEMB  
ATOM   4799 C217 POPCM   3     -12.285  -6.191   8.855  0.00  0.00      MEMB  
ATOM   4800 H17R POPCM   3     -12.331  -6.120   9.963  0.00  0.00      MEMB  
ATOM   4801 H17S POPCM   3     -13.150  -6.766   8.459  0.00  0.00      MEMB  
ATOM   4802 C218 POPCM   3     -12.305  -4.631   8.440  0.00  0.00      MEMB  
ATOM   4803 H18R POPCM   3     -13.164  -4.194   8.993  0.00  0.00      MEMB  
ATOM   4804 H18S POPCM   3     -12.560  -4.595   7.360  0.00  0.00      MEMB  
ATOM   4805 H18T POPCM   3     -11.298  -4.168   8.514  0.00  0.00      MEMB  
ATOM   4806  C33 POPCM   3     -10.629 -13.049  11.922  0.00  0.00      MEMB  
ATOM   4807  H3X POPCM   3      -9.716 -13.668  12.046  0.00  0.00      MEMB  
ATOM   4808  H3Y POPCM   3     -10.560 -12.074  12.450  0.00  0.00      MEMB  
ATOM   4809  C34 POPCM   3     -10.798 -12.972  10.443  0.00  0.00      MEMB  
ATOM   4810  H4X POPCM   3     -11.689 -12.385  10.133  0.00  0.00      MEMB  
ATOM   4811  H4Y POPCM   3     -10.828 -13.939   9.896  0.00  0.00      MEMB  
ATOM   4812  C35 POPCM   3      -9.573 -12.167   9.851  0.00  0.00      MEMB  
ATOM   4813  H5X POPCM   3      -8.693 -12.756  10.185  0.00  0.00      MEMB  
ATOM   4814  H5Y POPCM   3      -9.442 -11.163  10.308  0.00  0.00      MEMB  
ATOM   4815  C36 POPCM   3      -9.501 -12.066   8.280  0.00  0.00      MEMB  
ATOM   4816  H6X POPCM   3      -9.907 -12.957   7.755  0.00  0.00      MEMB  
ATOM   4817  H6Y POPCM   3      -8.413 -12.072   8.055  0.00  0.00      MEMB  
ATOM   4818  C37 POPCM   3     -10.204 -10.776   7.708  0.00  0.00      MEMB  
ATOM   4819  H7X POPCM   3      -9.819  -9.914   8.294  0.00  0.00      MEMB  
ATOM   4820  H7Y POPCM   3     -11.287 -10.787   7.959  0.00  0.00      MEMB  
ATOM   4821  C38 POPCM   3      -9.968 -10.601   6.189  0.00  0.00      MEMB  
ATOM   4822  H8X POPCM   3     -10.558  -9.715   5.868  0.00  0.00      MEMB  
ATOM   4823  H8Y POPCM   3     -10.561 -11.464   5.818  0.00  0.00      MEMB  
ATOM   4824  C39 POPCM   3      -8.485 -10.547   5.713  0.00  0.00      MEMB  
ATOM   4825  H9X POPCM   3      -7.822 -11.313   6.169  0.00  0.00      MEMB  
ATOM   4826  H9Y POPCM   3      -8.000  -9.576   5.951  0.00  0.00      MEMB  
ATOM   4827 C310 POPCM   3      -8.288 -10.651   4.145  0.00  0.00      MEMB  
ATOM   4828 H10X POPCM   3      -8.677  -9.703   3.715  0.00  0.00      MEMB  
ATOM   4829 H10Y POPCM   3      -8.789 -11.594   3.841  0.00  0.00      MEMB  
ATOM   4830 C311 POPCM   3      -6.786 -10.812   3.581  0.00  0.00      MEMB  
ATOM   4831 H11X POPCM   3      -6.068 -10.026   3.899  0.00  0.00      MEMB  
ATOM   4832 H11Y POPCM   3      -6.808 -10.800   2.470  0.00  0.00      MEMB  
ATOM   4833 C312 POPCM   3      -6.226 -12.164   4.104  0.00  0.00      MEMB  
ATOM   4834 H12X POPCM   3      -6.868 -13.002   3.759  0.00  0.00      MEMB  
ATOM   4835 H12Y POPCM   3      -6.216 -12.178   5.215  0.00  0.00      MEMB  
ATOM   4836 C313 POPCM   3      -4.784 -12.435   3.562  0.00  0.00      MEMB  
ATOM   4837 H13X POPCM   3      -4.135 -11.554   3.757  0.00  0.00      MEMB  
ATOM   4838 H13Y POPCM   3      -4.832 -12.578   2.462  0.00  0.00      MEMB  
ATOM   4839 C314 POPCM   3      -4.160 -13.754   4.267  0.00  0.00      MEMB  
ATOM   4840 H14X POPCM   3      -5.007 -14.457   4.420  0.00  0.00      MEMB  
ATOM   4841 H14Y POPCM   3      -3.640 -13.450   5.201  0.00  0.00      MEMB  
ATOM   4842 C315 POPCM   3      -3.124 -14.407   3.398  0.00  0.00      MEMB  
ATOM   4843 H15X POPCM   3      -3.685 -14.787   2.517  0.00  0.00      MEMB  
ATOM   4844 H15Y POPCM   3      -2.666 -15.272   3.923  0.00  0.00      MEMB  
ATOM   4845 C316 POPCM   3      -2.082 -13.459   2.866  0.00  0.00      MEMB  
ATOM   4846 H16X POPCM   3      -1.457 -13.927   2.076  0.00  0.00      MEMB  
ATOM   4847 H16Y POPCM   3      -1.347 -13.060   3.597  0.00  0.00      MEMB  
ATOM   4848 H16Z POPCM   3      -2.630 -12.587   2.450  0.00  0.00      MEMB  
ATOM   4849  N   POPCM   4       0.186  17.180  16.960  0.00  0.00      MEMB  
ATOM   4850  C12 POPCM   4       0.872  17.550  15.646  0.00  0.00      MEMB  
ATOM   4851 H12A POPCM   4       0.472  16.891  14.889  0.00  0.00      MEMB  
ATOM   4852 H12B POPCM   4       1.923  17.319  15.740  0.00  0.00      MEMB  
ATOM   4853  C13 POPCM   4      -1.269  17.363  16.919  0.00  0.00      MEMB  
ATOM   4854 H13A POPCM   4      -1.607  18.269  16.438  0.00  0.00      MEMB  
ATOM   4855 H13B POPCM   4      -1.757  16.482  16.531  0.00  0.00      MEMB  
ATOM   4856 H13C POPCM   4      -1.525  17.416  17.966  0.00  0.00      MEMB  
ATOM   4857  C14 POPCM   4       0.419  15.729  17.330  0.00  0.00      MEMB  
ATOM   4858 H14A POPCM   4       0.216  15.007  16.554  0.00  0.00      MEMB  
ATOM   4859 H14B POPCM   4       1.398  15.480  17.711  0.00  0.00      MEMB  
ATOM   4860 H14C POPCM   4      -0.200  15.417  18.159  0.00  0.00      MEMB  
ATOM   4861  C15 POPCM   4       0.905  18.025  17.957  0.00  0.00      MEMB  
ATOM   4862 H15A POPCM   4       0.340  18.155  18.868  0.00  0.00      MEMB  
ATOM   4863 H15B POPCM   4       1.021  19.007  17.524  0.00  0.00      MEMB  
ATOM   4864 H15C POPCM   4       1.838  17.533  18.191  0.00  0.00      MEMB  
ATOM   4865  C11 POPCM   4       0.819  19.004  15.202  0.00  0.00      MEMB  
ATOM   4866 H11A POPCM   4      -0.153  19.444  15.514  0.00  0.00      MEMB  
ATOM   4867 H11B POPCM   4       0.831  19.152  14.101  0.00  0.00      MEMB  
ATOM   4868  P   POPCM   4       3.172  20.072  15.222  0.00  0.00      MEMB  
ATOM   4869  O13 POPCM   4       3.807  18.775  15.110  0.00  0.00      MEMB  
ATOM   4870  O14 POPCM   4       3.851  21.138  15.998  0.00  0.00      MEMB  
ATOM   4871  O12 POPCM   4       1.764  19.840  15.865  0.00  0.00      MEMB  
ATOM   4872  O11 POPCM   4       2.823  20.683  13.781  0.00  0.00      MEMB  
ATOM   4873  C1  POPCM   4       2.685  22.108  13.471  0.00  0.00      MEMB  
ATOM   4874  HA  POPCM   4       2.812  22.362  12.397  0.00  0.00      MEMB  
ATOM   4875  HB  POPCM   4       3.564  22.603  13.936  0.00  0.00      MEMB  
ATOM   4876  C2  POPCM   4       1.407  22.784  14.071  0.00  0.00      MEMB  
ATOM   4877  HS  POPCM   4       1.431  22.568  15.160  0.00  0.00      MEMB  
ATOM   4878  O21 POPCM   4       0.207  22.317  13.418  0.00  0.00      MEMB  
ATOM   4879  C21 POPCM   4      -0.940  22.383  14.087  0.00  0.00      MEMB  
ATOM   4880  O22 POPCM   4      -1.068  22.564  15.281  0.00  0.00      MEMB  
ATOM   4881  C22 POPCM   4      -2.200  22.297  13.211  0.00  0.00      MEMB  
ATOM   4882  H2R POPCM   4      -2.739  23.226  13.494  0.00  0.00      MEMB  
ATOM   4883  H2S POPCM   4      -2.788  21.402  13.504  0.00  0.00      MEMB  
ATOM   4884  C3  POPCM   4       1.644  24.294  14.035  0.00  0.00      MEMB  
ATOM   4885  HX  POPCM   4       2.539  24.509  14.657  0.00  0.00      MEMB  
ATOM   4886  HY  POPCM   4       0.806  24.795  14.565  0.00  0.00      MEMB  
ATOM   4887  O31 POPCM   4       1.876  24.631  12.666  0.00  0.00      MEMB  
ATOM   4888  C31 POPCM   4       0.828  24.980  11.955  0.00  0.00      MEMB  
ATOM   4889  O32 POPCM   4      -0.331  25.157  12.325  0.00  0.00      MEMB  
ATOM   4890  C32 POPCM   4       1.282  25.302  10.512  0.00  0.00      MEMB  
ATOM   4891  H2X POPCM   4       2.113  26.032  10.621  0.00  0.00      MEMB  
ATOM   4892  H2Y POPCM   4       0.405  25.754  10.001  0.00  0.00      MEMB  
ATOM   4893  C23 POPCM   4      -2.064  22.174  11.674  0.00  0.00      MEMB  
ATOM   4894  H3R POPCM   4      -1.080  22.567  11.339  0.00  0.00      MEMB  
ATOM   4895  H3S POPCM   4      -2.859  22.742  11.146  0.00  0.00      MEMB  
ATOM   4896  C24 POPCM   4      -1.998  20.662  11.254  0.00  0.00      MEMB  
ATOM   4897  H4R POPCM   4      -2.124  20.708  10.152  0.00  0.00      MEMB  
ATOM   4898  H4S POPCM   4      -2.891  20.180  11.708  0.00  0.00      MEMB  
ATOM   4899  C25 POPCM   4      -0.631  19.992  11.467  0.00  0.00      MEMB  
ATOM   4900  H5R POPCM   4      -0.819  18.946  11.141  0.00  0.00      MEMB  
ATOM   4901  H5S POPCM   4      -0.478  19.892  12.563  0.00  0.00      MEMB  
ATOM   4902  C26 POPCM   4       0.623  20.473  10.592  0.00  0.00      MEMB  
ATOM   4903  H6R POPCM   4       1.277  20.958  11.348  0.00  0.00      MEMB  
ATOM   4904  H6S POPCM   4       0.199  21.165   9.833  0.00  0.00      MEMB  
ATOM   4905  C27 POPCM   4       1.310  19.382   9.819  0.00  0.00      MEMB  
ATOM   4906  H7R POPCM   4       2.087  19.864   9.189  0.00  0.00      MEMB  
ATOM   4907  H7S POPCM   4       0.567  18.926   9.130  0.00  0.00      MEMB  
ATOM   4908  C28 POPCM   4       1.935  18.328  10.663  0.00  0.00      MEMB  
ATOM   4909  H8R POPCM   4       1.834  17.396  10.067  0.00  0.00      MEMB  
ATOM   4910  H8S POPCM   4       1.302  18.025  11.525  0.00  0.00      MEMB  
ATOM   4911  C29 POPCM   4       3.301  18.737  11.099  0.00  0.00      MEMB  
ATOM   4912  H91 POPCM   4       3.291  19.574  11.813  0.00  0.00      MEMB  
ATOM   4913 C210 POPCM   4       4.543  18.441  10.589  0.00  0.00      MEMB  
ATOM   4914 H101 POPCM   4       5.322  18.900  11.215  0.00  0.00      MEMB  
ATOM   4915 C211 POPCM   4       4.910  17.582   9.436  0.00  0.00      MEMB  
ATOM   4916 H11R POPCM   4       4.013  16.996   9.141  0.00  0.00      MEMB  
ATOM   4917 H11S POPCM   4       5.605  16.837   9.879  0.00  0.00      MEMB  
ATOM   4918 C212 POPCM   4       5.518  18.345   8.269  0.00  0.00      MEMB  
ATOM   4919 H12R POPCM   4       6.394  18.947   8.593  0.00  0.00      MEMB  
ATOM   4920 H12S POPCM   4       4.732  18.973   7.796  0.00  0.00      MEMB  
ATOM   4921 C213 POPCM   4       5.823  17.436   7.031  0.00  0.00      MEMB  
ATOM   4922 H13R POPCM   4       6.505  16.643   7.404  0.00  0.00      MEMB  
ATOM   4923 H13S POPCM   4       6.435  17.939   6.252  0.00  0.00      MEMB  
ATOM   4924 C214 POPCM   4       4.637  16.705   6.428  0.00  0.00      MEMB  
ATOM   4925 H14R POPCM   4       3.960  17.523   6.103  0.00  0.00      MEMB  
ATOM   4926 H14S POPCM   4       4.056  16.133   7.183  0.00  0.00      MEMB  
ATOM   4927 C215 POPCM   4       4.834  15.856   5.219  0.00  0.00      MEMB  
ATOM   4928 H15R POPCM   4       3.857  15.367   5.021  0.00  0.00      MEMB  
ATOM   4929 H15S POPCM   4       5.672  15.186   5.508  0.00  0.00      MEMB  
ATOM   4930 C216 POPCM   4       5.240  16.693   3.945  0.00  0.00      MEMB  
ATOM   4931 H16R POPCM   4       6.207  17.121   4.285  0.00  0.00      MEMB  
ATOM   4932 H16S POPCM   4       4.478  17.470   3.722  0.00  0.00      MEMB  
ATOM   4933 C217 POPCM   4       5.540  15.792   2.749  0.00  0.00      MEMB  
ATOM   4934 H17R POPCM   4       4.612  15.295   2.392  0.00  0.00      MEMB  
ATOM   4935 H17S POPCM   4       6.193  14.972   3.115  0.00  0.00      MEMB  
ATOM   4936 C218 POPCM   4       5.931  16.543   1.482  0.00  0.00      MEMB  
ATOM   4937 H18R POPCM   4       5.093  17.051   0.958  0.00  0.00      MEMB  
ATOM   4938 H18S POPCM   4       6.365  15.798   0.780  0.00  0.00      MEMB  
ATOM   4939 H18T POPCM   4       6.663  17.346   1.711  0.00  0.00      MEMB  
ATOM   4940  C33 POPCM   4       1.703  24.037   9.696  0.00  0.00      MEMB  
ATOM   4941  H3X POPCM   4       0.835  23.347   9.751  0.00  0.00      MEMB  
ATOM   4942  H3Y POPCM   4       2.617  23.564  10.114  0.00  0.00      MEMB  
ATOM   4943  C34 POPCM   4       1.805  24.257   8.154  0.00  0.00      MEMB  
ATOM   4944  H4X POPCM   4       2.687  24.910   7.982  0.00  0.00      MEMB  
ATOM   4945  H4Y POPCM   4       0.938  24.836   7.768  0.00  0.00      MEMB  
ATOM   4946  C35 POPCM   4       2.035  23.004   7.335  0.00  0.00      MEMB  
ATOM   4947  H5X POPCM   4       1.950  23.280   6.263  0.00  0.00      MEMB  
ATOM   4948  H5Y POPCM   4       1.395  22.141   7.620  0.00  0.00      MEMB  
ATOM   4949  C36 POPCM   4       3.478  22.457   7.573  0.00  0.00      MEMB  
ATOM   4950  H6X POPCM   4       3.545  21.961   8.565  0.00  0.00      MEMB  
ATOM   4951  H6Y POPCM   4       4.232  23.249   7.376  0.00  0.00      MEMB  
ATOM   4952  C37 POPCM   4       3.742  21.436   6.490  0.00  0.00      MEMB  
ATOM   4953  H7X POPCM   4       3.044  20.574   6.545  0.00  0.00      MEMB  
ATOM   4954  H7Y POPCM   4       4.735  21.015   6.760  0.00  0.00      MEMB  
ATOM   4955  C38 POPCM   4       3.850  22.061   5.105  0.00  0.00      MEMB  
ATOM   4956  H8X POPCM   4       4.444  23.000   5.075  0.00  0.00      MEMB  
ATOM   4957  H8Y POPCM   4       2.835  22.210   4.680  0.00  0.00      MEMB  
ATOM   4958  C39 POPCM   4       4.620  21.194   4.142  0.00  0.00      MEMB  
ATOM   4959  H9X POPCM   4       4.281  21.356   3.096  0.00  0.00      MEMB  
ATOM   4960  H9Y POPCM   4       4.431  20.100   4.108  0.00  0.00      MEMB  
ATOM   4961 C310 POPCM   4       6.179  21.308   4.246  0.00  0.00      MEMB  
ATOM   4962 H10X POPCM   4       6.447  20.988   5.275  0.00  0.00      MEMB  
ATOM   4963 H10Y POPCM   4       6.571  22.339   4.112  0.00  0.00      MEMB  
ATOM   4964 C311 POPCM   4       7.011  20.489   3.191  0.00  0.00      MEMB  
ATOM   4965 H11X POPCM   4       6.998  20.976   2.192  0.00  0.00      MEMB  
ATOM   4966 H11Y POPCM   4       6.575  19.480   3.028  0.00  0.00      MEMB  
ATOM   4967 C312 POPCM   4       8.481  20.306   3.453  0.00  0.00      MEMB  
ATOM   4968 H12X POPCM   4       8.836  21.352   3.572  0.00  0.00      MEMB  
ATOM   4969 H12Y POPCM   4       9.015  19.821   2.607  0.00  0.00      MEMB  
ATOM   4970 C313 POPCM   4       8.782  19.383   4.608  0.00  0.00      MEMB  
ATOM   4971 H13X POPCM   4       8.095  18.511   4.552  0.00  0.00      MEMB  
ATOM   4972 H13Y POPCM   4       8.427  19.746   5.596  0.00  0.00      MEMB  
ATOM   4973 C314 POPCM   4      10.284  18.999   4.610  0.00  0.00      MEMB  
ATOM   4974 H14X POPCM   4      10.823  19.969   4.549  0.00  0.00      MEMB  
ATOM   4975 H14Y POPCM   4      10.514  18.366   3.727  0.00  0.00      MEMB  
ATOM   4976 C315 POPCM   4      10.823  18.271   5.897  0.00  0.00      MEMB  
ATOM   4977 H15X POPCM   4      11.915  18.107   5.772  0.00  0.00      MEMB  
ATOM   4978 H15Y POPCM   4      10.220  17.339   5.875  0.00  0.00      MEMB  
ATOM   4979 C316 POPCM   4      10.539  18.996   7.246  0.00  0.00      MEMB  
ATOM   4980 H16X POPCM   4       9.494  19.311   7.458  0.00  0.00      MEMB  
ATOM   4981 H16Y POPCM   4      11.224  19.867   7.167  0.00  0.00      MEMB  
ATOM   4982 H16Z POPCM   4      10.839  18.420   8.147  0.00  0.00      MEMB  
ATOM   4983  N   POPCM   5      23.618  -8.116  18.986  0.00  0.00      MEMB  
ATOM   4984  C12 POPCM   5      23.591  -7.022  17.935  0.00  0.00      MEMB  
ATOM   4985 H12A POPCM   5      24.527  -6.493  18.036  0.00  0.00      MEMB  
ATOM   4986 H12B POPCM   5      22.802  -6.358  18.255  0.00  0.00      MEMB  
ATOM   4987  C13 POPCM   5      22.431  -8.881  19.244  0.00  0.00      MEMB  
ATOM   4988 H13A POPCM   5      21.772  -8.239  19.809  0.00  0.00      MEMB  
ATOM   4989 H13B POPCM   5      22.018  -9.318  18.347  0.00  0.00      MEMB  
ATOM   4990 H13C POPCM   5      22.717  -9.722  19.859  0.00  0.00      MEMB  
ATOM   4991  C14 POPCM   5      24.629  -9.165  18.619  0.00  0.00      MEMB  
ATOM   4992 H14A POPCM   5      24.280  -9.726  17.765  0.00  0.00      MEMB  
ATOM   4993 H14B POPCM   5      25.604  -8.763  18.387  0.00  0.00      MEMB  
ATOM   4994 H14C POPCM   5      24.727  -9.843  19.454  0.00  0.00      MEMB  
ATOM   4995  C15 POPCM   5      24.033  -7.572  20.298  0.00  0.00      MEMB  
ATOM   4996 H15A POPCM   5      23.854  -8.300  21.075  0.00  0.00      MEMB  
ATOM   4997 H15B POPCM   5      23.343  -6.765  20.497  0.00  0.00      MEMB  
ATOM   4998 H15C POPCM   5      25.042  -7.187  20.278  0.00  0.00      MEMB  
ATOM   4999  C11 POPCM   5      23.451  -7.510  16.466  0.00  0.00      MEMB  
ATOM   5000 H11A POPCM   5      22.551  -8.152  16.358  0.00  0.00      MEMB  
ATOM   5001 H11B POPCM   5      24.415  -8.010  16.232  0.00  0.00      MEMB  
ATOM   5002  P   POPCM   5      22.067  -5.532  15.462  0.00  0.00      MEMB  
ATOM   5003  O13 POPCM   5      22.490  -4.389  14.733  0.00  0.00      MEMB  
ATOM   5004  O14 POPCM   5      21.165  -5.444  16.647  0.00  0.00      MEMB  
ATOM   5005  O12 POPCM   5      23.424  -6.325  15.777  0.00  0.00      MEMB  
ATOM   5006  O11 POPCM   5      21.486  -6.539  14.417  0.00  0.00      MEMB  
ATOM   5007  C1  POPCM   5      22.154  -6.895  13.216  0.00  0.00      MEMB  
ATOM   5008  HA  POPCM   5      22.034  -7.989  13.065  0.00  0.00      MEMB  
ATOM   5009  HB  POPCM   5      23.253  -6.775  13.327  0.00  0.00      MEMB  
ATOM   5010  C2  POPCM   5      21.623  -6.084  12.052  0.00  0.00      MEMB  
ATOM   5011  HS  POPCM   5      21.268  -5.153  12.542  0.00  0.00      MEMB  
ATOM   5012  O21 POPCM   5      20.526  -6.810  11.330  0.00  0.00      MEMB  
ATOM   5013  C21 POPCM   5      19.317  -6.509  11.662  0.00  0.00      MEMB  
ATOM   5014  O22 POPCM   5      19.001  -5.955  12.699  0.00  0.00      MEMB  
ATOM   5015  C22 POPCM   5      18.294  -6.794  10.552  0.00  0.00      MEMB  
ATOM   5016  H2R POPCM   5      17.775  -5.833  10.353  0.00  0.00      MEMB  
ATOM   5017  H2S POPCM   5      17.498  -7.402  11.034  0.00  0.00      MEMB  
ATOM   5018  C3  POPCM   5      22.770  -5.605  11.071  0.00  0.00      MEMB  
ATOM   5019  HX  POPCM   5      23.447  -6.439  10.787  0.00  0.00      MEMB  
ATOM   5020  HY  POPCM   5      23.463  -4.826  11.455  0.00  0.00      MEMB  
ATOM   5021  O31 POPCM   5      22.308  -5.197   9.786  0.00  0.00      MEMB  
ATOM   5022  C31 POPCM   5      21.756  -3.873   9.763  0.00  0.00      MEMB  
ATOM   5023  O32 POPCM   5      21.586  -3.150  10.715  0.00  0.00      MEMB  
ATOM   5024  C32 POPCM   5      21.384  -3.587   8.329  0.00  0.00      MEMB  
ATOM   5025  H2X POPCM   5      21.716  -4.394   7.641  0.00  0.00      MEMB  
ATOM   5026  H2Y POPCM   5      21.815  -2.604   8.042  0.00  0.00      MEMB  
ATOM   5027  C23 POPCM   5      18.840  -7.485   9.357  0.00  0.00      MEMB  
ATOM   5028  H3R POPCM   5      19.295  -8.475   9.576  0.00  0.00      MEMB  
ATOM   5029  H3S POPCM   5      19.525  -6.833   8.773  0.00  0.00      MEMB  
ATOM   5030  C24 POPCM   5      17.659  -7.818   8.393  0.00  0.00      MEMB  
ATOM   5031  H4R POPCM   5      16.961  -6.955   8.434  0.00  0.00      MEMB  
ATOM   5032  H4S POPCM   5      17.182  -8.770   8.709  0.00  0.00      MEMB  
ATOM   5033  C25 POPCM   5      18.266  -7.966   6.992  0.00  0.00      MEMB  
ATOM   5034  H5R POPCM   5      18.926  -8.860   6.969  0.00  0.00      MEMB  
ATOM   5035  H5S POPCM   5      18.901  -7.091   6.737  0.00  0.00      MEMB  
ATOM   5036  C26 POPCM   5      17.209  -8.170   5.979  0.00  0.00      MEMB  
ATOM   5037  H6R POPCM   5      16.586  -7.253   5.915  0.00  0.00      MEMB  
ATOM   5038  H6S POPCM   5      16.563  -9.047   6.201  0.00  0.00      MEMB  
ATOM   5039  C27 POPCM   5      17.678  -8.315   4.519  0.00  0.00      MEMB  
ATOM   5040  H7R POPCM   5      18.490  -7.597   4.279  0.00  0.00      MEMB  
ATOM   5041  H7S POPCM   5      16.783  -8.198   3.872  0.00  0.00      MEMB  
ATOM   5042  C28 POPCM   5      18.165  -9.765   4.360  0.00  0.00      MEMB  
ATOM   5043  H8R POPCM   5      17.359 -10.444   4.709  0.00  0.00      MEMB  
ATOM   5044  H8S POPCM   5      19.062  -9.899   5.001  0.00  0.00      MEMB  
ATOM   5045  C29 POPCM   5      18.588  -9.983   2.929  0.00  0.00      MEMB  
ATOM   5046  H91 POPCM   5      17.775 -10.518   2.418  0.00  0.00      MEMB  
ATOM   5047 C210 POPCM   5      19.795  -9.801   2.398  0.00  0.00      MEMB  
ATOM   5048 H101 POPCM   5      19.940  -9.958   1.319  0.00  0.00      MEMB  
ATOM   5049 C211 POPCM   5      21.035  -9.162   3.107  0.00  0.00      MEMB  
ATOM   5050 H11R POPCM   5      20.853  -9.166   4.203  0.00  0.00      MEMB  
ATOM   5051 H11S POPCM   5      21.178  -8.110   2.782  0.00  0.00      MEMB  
ATOM   5052 C212 POPCM   5      22.379  -9.808   2.751  0.00  0.00      MEMB  
ATOM   5053 H12R POPCM   5      22.443  -9.850   1.643  0.00  0.00      MEMB  
ATOM   5054 H12S POPCM   5      22.407 -10.855   3.122  0.00  0.00      MEMB  
ATOM   5055 C213 POPCM   5      23.616  -9.218   3.311  0.00  0.00      MEMB  
ATOM   5056 H13R POPCM   5      23.495  -8.114   3.285  0.00  0.00      MEMB  
ATOM   5057 H13S POPCM   5      24.475  -9.614   2.728  0.00  0.00      MEMB  
ATOM   5058 C214 POPCM   5      23.838  -9.516   4.828  0.00  0.00      MEMB  
ATOM   5059 H14R POPCM   5      23.894 -10.599   5.068  0.00  0.00      MEMB  
ATOM   5060 H14S POPCM   5      23.007  -9.115   5.448  0.00  0.00      MEMB  
ATOM   5061 C215 POPCM   5      25.066  -8.837   5.397  0.00  0.00      MEMB  
ATOM   5062 H15R POPCM   5      25.007  -7.735   5.270  0.00  0.00      MEMB
[truncated: 10,813,841 more chars]
