# Supplementary material for: Proton transfer and conformational changes along the hydrogen bond network in heliorhodopsin
Source: Commun Biol. 2022 Dec 6;5:1336. doi: 10.1038/s42003-022-04311-x (PMC9726877; doi:10.1038/s42003-022-04311-x)
Supplement: Supplementary file 5 — Supplementary Data 3 [file 42003_2022_4311_MOESM5_ESM.zip › Supplementary Data 3/150ns/His23_H+/run4.pdb]

CRYST1  109.738  110.999  112.910  90.00  90.00  90.00 P 1           1
ATOM      1  N   ALA A   2      26.493  16.807 -47.232  0.00  0.00      ACHN  
ATOM      2  HT1 ALA A   2      25.665  16.212 -47.029  0.00  0.00      ACHN  
ATOM      3  HT2 ALA A   2      26.246  17.127 -48.191  0.00  0.00      ACHN  
ATOM      4  HT3 ALA A   2      26.386  17.620 -46.593  0.00  0.00      ACHN  
ATOM      5  CA  ALA A   2      27.869  16.184 -47.148  0.00  0.00      ACHN  
ATOM      6  HA  ALA A   2      27.998  15.459 -47.938  0.00  0.00      ACHN  
ATOM      7  CB  ALA A   2      28.943  17.278 -47.526  0.00  0.00      ACHN  
ATOM      8  HB1 ALA A   2      28.832  17.567 -48.593  0.00  0.00      ACHN  
ATOM      9  HB2 ALA A   2      28.811  18.151 -46.851  0.00  0.00      ACHN  
ATOM     10  HB3 ALA A   2      29.980  16.880 -47.500  0.00  0.00      ACHN  
ATOM     11  C   ALA A   2      28.213  15.605 -45.754  0.00  0.00      ACHN  
ATOM     12  O   ALA A   2      27.640  15.956 -44.701  0.00  0.00      ACHN  
ATOM     13  N   LYS A   3      29.147  14.586 -45.779  0.00  0.00      ACHN  
ATOM     14  HN  LYS A   3      29.677  14.363 -46.594  0.00  0.00      ACHN  
ATOM     15  CA  LYS A   3      29.482  13.741 -44.559  0.00  0.00      ACHN  
ATOM     16  HA  LYS A   3      28.524  13.336 -44.269  0.00  0.00      ACHN  
ATOM     17  CB  LYS A   3      30.359  12.515 -44.761  0.00  0.00      ACHN  
ATOM     18  HB1 LYS A   3      31.287  12.937 -45.204  0.00  0.00      ACHN  
ATOM     19  HB2 LYS A   3      30.591  12.062 -43.773  0.00  0.00      ACHN  
ATOM     20  CG  LYS A   3      29.837  11.479 -45.764  0.00  0.00      ACHN  
ATOM     21  HG1 LYS A   3      28.761  11.282 -45.570  0.00  0.00      ACHN  
ATOM     22  HG2 LYS A   3      29.782  12.118 -46.671  0.00  0.00      ACHN  
ATOM     23  CD  LYS A   3      30.811  10.340 -45.892  0.00  0.00      ACHN  
ATOM     24  HD1 LYS A   3      31.843  10.745 -45.968  0.00  0.00      ACHN  
ATOM     25  HD2 LYS A   3      30.822   9.779 -44.933  0.00  0.00      ACHN  
ATOM     26  CE  LYS A   3      30.559   9.431 -47.116  0.00  0.00      ACHN  
ATOM     27  HE1 LYS A   3      29.708   8.742 -46.931  0.00  0.00      ACHN  
ATOM     28  HE2 LYS A   3      30.345  10.068 -48.000  0.00  0.00      ACHN  
ATOM     29  NZ  LYS A   3      31.747   8.639 -47.431  0.00  0.00      ACHN  
ATOM     30  HZ1 LYS A   3      31.568   7.906 -48.147  0.00  0.00      ACHN  
ATOM     31  HZ2 LYS A   3      32.521   9.252 -47.758  0.00  0.00      ACHN  
ATOM     32  HZ3 LYS A   3      32.096   8.162 -46.576  0.00  0.00      ACHN  
ATOM     33  C   LYS A   3      29.990  14.649 -43.351  0.00  0.00      ACHN  
ATOM     34  O   LYS A   3      30.572  15.721 -43.589  0.00  0.00      ACHN  
ATOM     35  N   PRO A   4      29.788  14.348 -41.994  0.00  0.00      ACHN  
ATOM     36  CD  PRO A   4      29.063  13.224 -41.451  0.00  0.00      ACHN  
ATOM     37  HD1 PRO A   4      27.987  13.487 -41.538  0.00  0.00      ACHN  
ATOM     38  HD2 PRO A   4      29.231  12.375 -42.147  0.00  0.00      ACHN  
ATOM     39  CA  PRO A   4      30.671  14.957 -41.056  0.00  0.00      ACHN  
ATOM     40  HA  PRO A   4      30.666  16.016 -41.264  0.00  0.00      ACHN  
ATOM     41  CB  PRO A   4      30.037  14.647 -39.680  0.00  0.00      ACHN  
ATOM     42  HB1 PRO A   4      29.246  15.406 -39.495  0.00  0.00      ACHN  
ATOM     43  HB2 PRO A   4      30.762  14.524 -38.848  0.00  0.00      ACHN  
ATOM     44  CG  PRO A   4      29.382  13.193 -39.877  0.00  0.00      ACHN  
ATOM     45  HG1 PRO A   4      28.518  12.856 -39.265  0.00  0.00      ACHN  
ATOM     46  HG2 PRO A   4      30.171  12.413 -39.818  0.00  0.00      ACHN  
ATOM     47  C   PRO A   4      32.144  14.603 -41.150  0.00  0.00      ACHN  
ATOM     48  O   PRO A   4      32.569  13.466 -41.226  0.00  0.00      ACHN  
ATOM     49  N   THR A   5      32.959  15.626 -40.940  0.00  0.00      ACHN  
ATOM     50  HN  THR A   5      32.553  16.448 -40.550  0.00  0.00      ACHN  
ATOM     51  CA  THR A   5      34.399  15.823 -41.012  0.00  0.00      ACHN  
ATOM     52  HA  THR A   5      34.677  15.784 -42.055  0.00  0.00      ACHN  
ATOM     53  CB  THR A   5      34.783  17.207 -40.458  0.00  0.00      ACHN  
ATOM     54  HB  THR A   5      34.640  17.236 -39.357  0.00  0.00      ACHN  
ATOM     55  OG1 THR A   5      34.018  18.239 -41.077  0.00  0.00      ACHN  
ATOM     56  HG1 THR A   5      33.167  18.319 -40.641  0.00  0.00      ACHN  
ATOM     57  CG2 THR A   5      36.300  17.563 -40.739  0.00  0.00      ACHN  
ATOM     58 HG21 THR A   5      37.023  16.785 -40.415  0.00  0.00      ACHN  
ATOM     59 HG22 THR A   5      36.449  17.578 -41.840  0.00  0.00      ACHN  
ATOM     60 HG23 THR A   5      36.748  18.513 -40.378  0.00  0.00      ACHN  
ATOM     61  C   THR A   5      35.128  14.899 -40.091  0.00  0.00      ACHN  
ATOM     62  O   THR A   5      34.665  14.714 -39.000  0.00  0.00      ACHN  
ATOM     63  N   VAL A   6      36.274  14.338 -40.442  0.00  0.00      ACHN  
ATOM     64  HN  VAL A   6      36.707  14.610 -41.297  0.00  0.00      ACHN  
ATOM     65  CA  VAL A   6      37.104  13.452 -39.606  0.00  0.00      ACHN  
ATOM     66  HA  VAL A   6      36.512  12.606 -39.288  0.00  0.00      ACHN  
ATOM     67  CB  VAL A   6      38.182  12.795 -40.488  0.00  0.00      ACHN  
ATOM     68  HB  VAL A   6      38.759  13.580 -41.023  0.00  0.00      ACHN  
ATOM     69  CG1 VAL A   6      39.134  12.013 -39.551  0.00  0.00      ACHN  
ATOM     70 HG11 VAL A   6      39.938  12.643 -39.114  0.00  0.00      ACHN  
ATOM     71 HG12 VAL A   6      38.562  11.546 -38.721  0.00  0.00      ACHN  
ATOM     72 HG13 VAL A   6      39.601  11.187 -40.128  0.00  0.00      ACHN  
ATOM     73  CG2 VAL A   6      37.524  11.965 -41.545  0.00  0.00      ACHN  
ATOM     74 HG21 VAL A   6      37.032  12.601 -42.311  0.00  0.00      ACHN  
ATOM     75 HG22 VAL A   6      38.179  11.220 -42.045  0.00  0.00      ACHN  
ATOM     76 HG23 VAL A   6      36.784  11.278 -41.082  0.00  0.00      ACHN  
ATOM     77  C   VAL A   6      37.724  14.041 -38.284  0.00  0.00      ACHN  
ATOM     78  O   VAL A   6      37.607  13.399 -37.283  0.00  0.00      ACHN  
ATOM     79  N   LYS A   7      38.402  15.210 -38.325  0.00  0.00      ACHN  
ATOM     80  HN  LYS A   7      38.737  15.584 -39.187  0.00  0.00      ACHN  
ATOM     81  CA  LYS A   7      38.971  15.826 -37.159  0.00  0.00      ACHN  
ATOM     82  HA  LYS A   7      39.615  15.040 -36.791  0.00  0.00      ACHN  
ATOM     83  CB  LYS A   7      39.869  17.036 -37.377  0.00  0.00      ACHN  
ATOM     84  HB1 LYS A   7      40.275  17.397 -36.408  0.00  0.00      ACHN  
ATOM     85  HB2 LYS A   7      40.800  16.813 -37.942  0.00  0.00      ACHN  
ATOM     86  CG  LYS A   7      39.131  18.176 -38.099  0.00  0.00      ACHN  
ATOM     87  HG1 LYS A   7      38.639  17.833 -39.035  0.00  0.00      ACHN  
ATOM     88  HG2 LYS A   7      38.315  18.605 -37.480  0.00  0.00      ACHN  
ATOM     89  CD  LYS A   7      40.134  19.317 -38.469  0.00  0.00      ACHN  
ATOM     90  HD1 LYS A   7      39.560  20.210 -38.796  0.00  0.00      ACHN  
ATOM     91  HD2 LYS A   7      40.623  19.678 -37.539  0.00  0.00      ACHN  
ATOM     92  CE  LYS A   7      41.059  18.919 -39.632  0.00  0.00      ACHN  
ATOM     93  HE1 LYS A   7      41.805  18.125 -39.416  0.00  0.00      ACHN  
ATOM     94  HE2 LYS A   7      40.464  18.450 -40.444  0.00  0.00      ACHN  
ATOM     95  NZ  LYS A   7      41.849  20.038 -40.173  0.00  0.00      ACHN  
ATOM     96  HZ1 LYS A   7      41.206  20.604 -40.763  0.00  0.00      ACHN  
ATOM     97  HZ2 LYS A   7      42.324  20.655 -39.484  0.00  0.00      ACHN  
ATOM     98  HZ3 LYS A   7      42.681  19.708 -40.703  0.00  0.00      ACHN  
ATOM     99  C   LYS A   7      37.872  16.114 -36.047  0.00  0.00      ACHN  
ATOM    100  O   LYS A   7      37.994  15.832 -34.830  0.00  0.00      ACHN  
ATOM    101  N   GLU A   8      36.658  16.569 -36.517  0.00  0.00      ACHN  
ATOM    102  HN  GLU A   8      36.638  16.735 -37.499  0.00  0.00      ACHN  
ATOM    103  CA  GLU A   8      35.527  16.807 -35.755  0.00  0.00      ACHN  
ATOM    104  HA  GLU A   8      35.794  17.545 -35.014  0.00  0.00      ACHN  
ATOM    105  CB  GLU A   8      34.379  17.372 -36.533  0.00  0.00      ACHN  
ATOM    106  HB1 GLU A   8      34.111  16.682 -37.362  0.00  0.00      ACHN  
ATOM    107  HB2 GLU A   8      33.459  17.453 -35.916  0.00  0.00      ACHN  
ATOM    108  CG  GLU A   8      34.698  18.791 -37.104  0.00  0.00      ACHN  
ATOM    109  HG1 GLU A   8      35.753  18.850 -37.449  0.00  0.00      ACHN  
ATOM    110  HG2 GLU A   8      34.186  19.174 -38.012  0.00  0.00      ACHN  
ATOM    111  CD  GLU A   8      34.510  19.867 -35.991  0.00  0.00      ACHN  
ATOM    112  OE1 GLU A   8      33.547  20.657 -36.120  0.00  0.00      ACHN  
ATOM    113  OE2 GLU A   8      35.341  19.943 -35.012  0.00  0.00      ACHN  
ATOM    114  C   GLU A   8      34.999  15.519 -34.997  0.00  0.00      ACHN  
ATOM    115  O   GLU A   8      34.754  15.564 -33.822  0.00  0.00      ACHN  
ATOM    116  N   ILE A   9      34.907  14.390 -35.661  0.00  0.00      ACHN  
ATOM    117  HN  ILE A   9      34.903  14.281 -36.652  0.00  0.00      ACHN  
ATOM    118  CA  ILE A   9      34.672  13.097 -34.992  0.00  0.00      ACHN  
ATOM    119  HA  ILE A   9      33.734  13.243 -34.476  0.00  0.00      ACHN  
ATOM    120  CB  ILE A   9      34.474  12.065 -36.014  0.00  0.00      ACHN  
ATOM    121  HB  ILE A   9      35.328  11.841 -36.687  0.00  0.00      ACHN  
ATOM    122  CG2 ILE A   9      33.887  10.797 -35.410  0.00  0.00      ACHN  
ATOM    123 HG21 ILE A   9      34.508  10.401 -34.578  0.00  0.00      ACHN  
ATOM    124 HG22 ILE A   9      32.864  10.905 -34.988  0.00  0.00      ACHN  
ATOM    125 HG23 ILE A   9      33.829  10.027 -36.208  0.00  0.00      ACHN  
ATOM    126  CG1 ILE A   9      33.416  12.526 -37.030  0.00  0.00      ACHN  
ATOM    127 HG11 ILE A   9      32.441  12.425 -36.508  0.00  0.00      ACHN  
ATOM    128 HG12 ILE A   9      33.564  13.594 -37.301  0.00  0.00      ACHN  
ATOM    129  CD1 ILE A   9      33.408  11.885 -38.322  0.00  0.00      ACHN  
ATOM    130  HD1 ILE A   9      32.618  12.194 -39.041  0.00  0.00      ACHN  
ATOM    131  HD2 ILE A   9      34.347  12.121 -38.867  0.00  0.00      ACHN  
ATOM    132  HD3 ILE A   9      33.342  10.776 -38.303  0.00  0.00      ACHN  
ATOM    133  C   ILE A   9      35.764  12.684 -34.048  0.00  0.00      ACHN  
ATOM    134  O   ILE A   9      35.545  12.298 -32.916  0.00  0.00      ACHN  
ATOM    135  N   LYS A  10      37.076  12.737 -34.455  0.00  0.00      ACHN  
ATOM    136  HN  LYS A  10      37.358  13.222 -35.279  0.00  0.00      ACHN  
ATOM    137  CA  LYS A  10      38.189  12.365 -33.627  0.00  0.00      ACHN  
ATOM    138  HA  LYS A  10      38.046  11.331 -33.351  0.00  0.00      ACHN  
ATOM    139  CB  LYS A  10      39.451  12.625 -34.312  0.00  0.00      ACHN  
ATOM    140  HB1 LYS A  10      39.557  13.693 -34.597  0.00  0.00      ACHN  
ATOM    141  HB2 LYS A  10      40.251  12.328 -33.600  0.00  0.00      ACHN  
ATOM    142  CG  LYS A  10      39.867  11.632 -35.458  0.00  0.00      ACHN  
ATOM    143  HG1 LYS A  10      40.046  10.654 -34.962  0.00  0.00      ACHN  
ATOM    144  HG2 LYS A  10      39.064  11.539 -36.220  0.00  0.00      ACHN  
ATOM    145  CD  LYS A  10      41.237  12.058 -36.053  0.00  0.00      ACHN  
ATOM    146  HD1 LYS A  10      41.091  12.982 -36.653  0.00  0.00      ACHN  
ATOM    147  HD2 LYS A  10      42.057  12.278 -35.338  0.00  0.00      ACHN  
ATOM    148  CE  LYS A  10      41.772  11.054 -37.145  0.00  0.00      ACHN  
ATOM    149  HE1 LYS A  10      40.896  10.776 -37.768  0.00  0.00      ACHN  
ATOM    150  HE2 LYS A  10      42.548  11.576 -37.746  0.00  0.00      ACHN  
ATOM    151  NZ  LYS A  10      42.236   9.708 -36.532  0.00  0.00      ACHN  
ATOM    152  HZ1 LYS A  10      41.401   9.156 -36.250  0.00  0.00      ACHN  
ATOM    153  HZ2 LYS A  10      42.882   9.202 -37.170  0.00  0.00      ACHN  
ATOM    154  HZ3 LYS A  10      42.822   9.950 -35.708  0.00  0.00      ACHN  
ATOM    155  C   LYS A  10      38.303  13.153 -32.339  0.00  0.00      ACHN  
ATOM    156  O   LYS A  10      38.618  12.593 -31.324  0.00  0.00      ACHN  
ATOM    157  N   SER A  11      38.085  14.451 -32.331  0.00  0.00      ACHN  
ATOM    158  HN  SER A  11      38.107  14.856 -33.242  0.00  0.00      ACHN  
ATOM    159  CA  SER A  11      37.967  15.293 -31.213  0.00  0.00      ACHN  
ATOM    160  HA  SER A  11      38.856  15.140 -30.620  0.00  0.00      ACHN  
ATOM    161  CB  SER A  11      37.984  16.795 -31.616  0.00  0.00      ACHN  
ATOM    162  HB1 SER A  11      38.829  17.022 -32.300  0.00  0.00      ACHN  
ATOM    163  HB2 SER A  11      37.117  17.087 -32.247  0.00  0.00      ACHN  
ATOM    164  OG  SER A  11      37.974  17.690 -30.526  0.00  0.00      ACHN  
ATOM    165  HG1 SER A  11      38.361  18.519 -30.815  0.00  0.00      ACHN  
ATOM    166  C   SER A  11      36.713  14.962 -30.341  0.00  0.00      ACHN  
ATOM    167  O   SER A  11      36.760  14.978 -29.115  0.00  0.00      ACHN  
ATOM    168  N   LEU A  12      35.651  14.661 -31.093  0.00  0.00      ACHN  
ATOM    169  HN  LEU A  12      35.585  14.747 -32.085  0.00  0.00      ACHN  
ATOM    170  CA  LEU A  12      34.347  14.368 -30.418  0.00  0.00      ACHN  
ATOM    171  HA  LEU A  12      34.201  15.170 -29.710  0.00  0.00      ACHN  
ATOM    172  CB  LEU A  12      33.266  14.260 -31.470  0.00  0.00      ACHN  
ATOM    173  HB1 LEU A  12      33.330  15.083 -32.213  0.00  0.00      ACHN  
ATOM    174  HB2 LEU A  12      33.477  13.370 -32.100  0.00  0.00      ACHN  
ATOM    175  CG  LEU A  12      31.874  14.232 -30.786  0.00  0.00      ACHN  
ATOM    176  HG  LEU A  12      31.952  13.688 -29.820  0.00  0.00      ACHN  
ATOM    177  CD1 LEU A  12      31.434  15.720 -30.515  0.00  0.00      ACHN  
ATOM    178 HD11 LEU A  12      32.333  16.088 -29.977  0.00  0.00      ACHN  
ATOM    179 HD12 LEU A  12      31.289  16.319 -31.439  0.00  0.00      ACHN  
ATOM    180 HD13 LEU A  12      30.546  15.830 -29.856  0.00  0.00      ACHN  
ATOM    181  CD2 LEU A  12      30.839  13.628 -31.694  0.00  0.00      ACHN  
ATOM    182 HD21 LEU A  12      31.041  12.538 -31.758  0.00  0.00      ACHN  
ATOM    183 HD22 LEU A  12      29.863  13.624 -31.164  0.00  0.00      ACHN  
ATOM    184 HD23 LEU A  12      30.847  14.163 -32.668  0.00  0.00      ACHN  
ATOM    185  C   LEU A  12      34.439  13.114 -29.517  0.00  0.00      ACHN  
ATOM    186  O   LEU A  12      33.981  13.047 -28.382  0.00  0.00      ACHN  
ATOM    187  N   GLN A  13      35.236  12.121 -30.020  0.00  0.00      ACHN  
ATOM    188  HN  GLN A  13      35.601  12.244 -30.940  0.00  0.00      ACHN  
ATOM    189  CA  GLN A  13      35.729  10.989 -29.230  0.00  0.00      ACHN  
ATOM    190  HA  GLN A  13      34.815  10.563 -28.842  0.00  0.00      ACHN  
ATOM    191  CB  GLN A  13      36.450   9.959 -30.127  0.00  0.00      ACHN  
ATOM    192  HB1 GLN A  13      37.365  10.330 -30.638  0.00  0.00      ACHN  
ATOM    193  HB2 GLN A  13      36.810   9.063 -29.578  0.00  0.00      ACHN  
ATOM    194  CG  GLN A  13      35.502   9.369 -31.245  0.00  0.00      ACHN  
ATOM    195  HG1 GLN A  13      34.597   9.086 -30.667  0.00  0.00      ACHN  
ATOM    196  HG2 GLN A  13      35.267  10.051 -32.090  0.00  0.00      ACHN  
ATOM    197  CD  GLN A  13      36.075   8.098 -31.811  0.00  0.00      ACHN  
ATOM    198  OE1 GLN A  13      37.161   8.153 -32.385  0.00  0.00      ACHN  
ATOM    199  NE2 GLN A  13      35.418   6.949 -31.645  0.00  0.00      ACHN  
ATOM    200 HE21 GLN A  13      35.755   6.064 -31.966  0.00  0.00      ACHN  
ATOM    201 HE22 GLN A  13      34.793   6.878 -30.867  0.00  0.00      ACHN  
ATOM    202  C   GLN A  13      36.661  11.282 -28.125  0.00  0.00      ACHN  
ATOM    203  O   GLN A  13      36.417  10.771 -27.018  0.00  0.00      ACHN  
ATOM    204  N   ASN A  14      37.618  12.178 -28.320  0.00  0.00      ACHN  
ATOM    205  HN  ASN A  14      37.590  12.719 -29.157  0.00  0.00      ACHN  
ATOM    206  CA  ASN A  14      38.617  12.651 -27.331  0.00  0.00      ACHN  
ATOM    207  HA  ASN A  14      38.966  11.669 -27.048  0.00  0.00      ACHN  
ATOM    208  CB  ASN A  14      39.490  13.651 -28.089  0.00  0.00      ACHN  
ATOM    209  HB1 ASN A  14      39.578  13.190 -29.097  0.00  0.00      ACHN  
ATOM    210  HB2 ASN A  14      39.050  14.647 -28.309  0.00  0.00      ACHN  
ATOM    211  CG  ASN A  14      40.764  13.786 -27.359  0.00  0.00      ACHN  
ATOM    212  OD1 ASN A  14      41.353  12.788 -26.872  0.00  0.00      ACHN  
ATOM    213  ND2 ASN A  14      41.291  14.984 -27.163  0.00  0.00      ACHN  
ATOM    214 HD21 ASN A  14      42.269  15.128 -27.013  0.00  0.00      ACHN  
ATOM    215 HD22 ASN A  14      40.668  15.756 -27.286  0.00  0.00      ACHN  
ATOM    216  C   ASN A  14      37.986  13.323 -26.116  0.00  0.00      ACHN  
ATOM    217  O   ASN A  14      38.424  12.959 -24.989  0.00  0.00      ACHN  
ATOM    218  N   PHE A  15      36.950  14.121 -26.289  0.00  0.00      ACHN  
ATOM    219  HN  PHE A  15      36.708  14.348 -27.230  0.00  0.00      ACHN  
ATOM    220  CA  PHE A  15      36.188  14.824 -25.214  0.00  0.00      ACHN  
ATOM    221  HA  PHE A  15      36.886  15.420 -24.644  0.00  0.00      ACHN  
ATOM    222  CB  PHE A  15      35.168  15.792 -25.903  0.00  0.00      ACHN  
ATOM    223  HB1 PHE A  15      35.715  16.354 -26.690  0.00  0.00      ACHN  
ATOM    224  HB2 PHE A  15      34.388  15.227 -26.457  0.00  0.00      ACHN  
ATOM    225  CG  PHE A  15      34.528  16.679 -24.935  0.00  0.00      ACHN  
ATOM    226  CD1 PHE A  15      33.202  16.381 -24.388  0.00  0.00      ACHN  
ATOM    227  HD1 PHE A  15      32.767  15.459 -24.742  0.00  0.00      ACHN  
ATOM    228  CE1 PHE A  15      32.730  17.010 -23.252  0.00  0.00      ACHN  
ATOM    229  HE1 PHE A  15      31.821  16.644 -22.799  0.00  0.00      ACHN  
ATOM    230  CZ  PHE A  15      33.457  17.991 -22.640  0.00  0.00      ACHN  
ATOM    231  HZ  PHE A  15      33.009  18.502 -21.801  0.00  0.00      ACHN  
ATOM    232  CD2 PHE A  15      35.190  17.753 -24.344  0.00  0.00      ACHN  
ATOM    233  HD2 PHE A  15      36.154  18.023 -24.749  0.00  0.00      ACHN  
ATOM    234  CE2 PHE A  15      34.656  18.439 -23.209  0.00  0.00      ACHN  
ATOM    235  HE2 PHE A  15      35.273  19.185 -22.729  0.00  0.00      ACHN  
ATOM    236  C   PHE A  15      35.478  13.779 -24.364  0.00  0.00      ACHN  
ATOM    237  O   PHE A  15      35.556  13.769 -23.166  0.00  0.00      ACHN  
ATOM    238  N   ASN A  16      34.713  12.856 -25.047  0.00  0.00      ACHN  
ATOM    239  HN  ASN A  16      34.587  12.840 -26.036  0.00  0.00      ACHN  
ATOM    240  CA  ASN A  16      33.930  11.795 -24.466  0.00  0.00      ACHN  
ATOM    241  HA  ASN A  16      33.326  12.316 -23.738  0.00  0.00      ACHN  
ATOM    242  CB  ASN A  16      33.187  10.917 -25.537  0.00  0.00      ACHN  
ATOM    243  HB1 ASN A  16      33.809  10.691 -26.430  0.00  0.00      ACHN  
ATOM    244  HB2 ASN A  16      32.929   9.962 -25.033  0.00  0.00      ACHN  
ATOM    245  CG  ASN A  16      31.858  11.500 -25.908  0.00  0.00      ACHN  
ATOM    246  OD1 ASN A  16      30.878  11.262 -25.132  0.00  0.00      ACHN  
ATOM    247  ND2 ASN A  16      31.803  12.361 -26.954  0.00  0.00      ACHN  
ATOM    248 HD21 ASN A  16      30.940  12.854 -27.061  0.00  0.00      ACHN  
ATOM    249 HD22 ASN A  16      32.549  12.376 -27.619  0.00  0.00      ACHN  
ATOM    250  C   ASN A  16      34.860  10.931 -23.568  0.00  0.00      ACHN  
ATOM    251  O   ASN A  16      34.569  10.639 -22.409  0.00  0.00      ACHN  
ATOM    252  N   ARG A  17      36.009  10.524 -23.992  0.00  0.00      ACHN  
ATOM    253  HN  ARG A  17      36.205  10.689 -24.955  0.00  0.00      ACHN  
ATOM    254  CA  ARG A  17      36.985   9.734 -23.281  0.00  0.00      ACHN  
ATOM    255  HA  ARG A  17      36.493   8.870 -22.859  0.00  0.00      ACHN  
ATOM    256  CB  ARG A  17      38.165   9.352 -24.165  0.00  0.00      ACHN  
ATOM    257  HB1 ARG A  17      37.728   9.089 -25.151  0.00  0.00      ACHN  
ATOM    258  HB2 ARG A  17      38.731  10.217 -24.573  0.00  0.00      ACHN  
ATOM    259  CG  ARG A  17      39.138   8.324 -23.569  0.00  0.00      ACHN  
ATOM    260  HG1 ARG A  17      39.833   8.780 -22.831  0.00  0.00      ACHN  
ATOM    261  HG2 ARG A  17      38.576   7.468 -23.138  0.00  0.00      ACHN  
ATOM    262  CD  ARG A  17      39.956   7.756 -24.740  0.00  0.00      ACHN  
ATOM    263  HD1 ARG A  17      40.449   6.872 -24.282  0.00  0.00      ACHN  
ATOM    264  HD2 ARG A  17      39.377   7.293 -25.568  0.00  0.00      ACHN  
ATOM    265  NE  ARG A  17      40.986   8.717 -25.260  0.00  0.00      ACHN  
ATOM    266  HE  ARG A  17      41.032   9.674 -24.973  0.00  0.00      ACHN  
ATOM    267  CZ  ARG A  17      42.025   8.305 -25.992  0.00  0.00      ACHN  
ATOM    268  NH1 ARG A  17      42.332   7.036 -26.251  0.00  0.00      ACHN  
ATOM    269 HH11 ARG A  17      43.139   6.851 -26.812  0.00  0.00      ACHN  
ATOM    270 HH12 ARG A  17      41.617   6.355 -26.093  0.00  0.00      ACHN  
ATOM    271  NH2 ARG A  17      42.882   9.189 -26.463  0.00  0.00      ACHN  
ATOM    272 HH21 ARG A  17      43.786   8.893 -26.773  0.00  0.00      ACHN  
ATOM    273 HH22 ARG A  17      42.870  10.158 -26.217  0.00  0.00      ACHN  
ATOM    274  C   ARG A  17      37.481  10.432 -22.140  0.00  0.00      ACHN  
ATOM    275  O   ARG A  17      37.544   9.813 -21.081  0.00  0.00      ACHN  
ATOM    276  N   ILE A  18      37.854  11.701 -22.164  0.00  0.00      ACHN  
ATOM    277  HN  ILE A  18      37.838  12.231 -23.008  0.00  0.00      ACHN  
ATOM    278  CA  ILE A  18      38.319  12.497 -21.064  0.00  0.00      ACHN  
ATOM    279  HA  ILE A  18      39.115  11.895 -20.651  0.00  0.00      ACHN  
ATOM    280  CB  ILE A  18      38.875  13.788 -21.602  0.00  0.00      ACHN  
ATOM    281  HB  ILE A  18      38.189  14.342 -22.279  0.00  0.00      ACHN  
ATOM    282  CG2 ILE A  18      39.068  14.788 -20.403  0.00  0.00      ACHN  
ATOM    283 HG21 ILE A  18      39.834  15.552 -20.657  0.00  0.00      ACHN  
ATOM    284 HG22 ILE A  18      38.157  15.356 -20.117  0.00  0.00      ACHN  
ATOM    285 HG23 ILE A  18      39.391  14.262 -19.480  0.00  0.00      ACHN  
ATOM    286  CG1 ILE A  18      40.215  13.559 -22.341  0.00  0.00      ACHN  
ATOM    287 HG11 ILE A  18      40.978  13.010 -21.749  0.00  0.00      ACHN  
ATOM    288 HG12 ILE A  18      39.866  12.870 -23.140  0.00  0.00      ACHN  
ATOM    289  CD1 ILE A  18      40.734  14.794 -22.978  0.00  0.00      ACHN  
ATOM    290  HD1 ILE A  18      39.948  15.547 -23.201  0.00  0.00      ACHN  
ATOM    291  HD2 ILE A  18      41.553  15.222 -22.360  0.00  0.00      ACHN  
ATOM    292  HD3 ILE A  18      41.131  14.636 -24.003  0.00  0.00      ACHN  
ATOM    293  C   ILE A  18      37.217  12.713 -20.007  0.00  0.00      ACHN  
ATOM    294  O   ILE A  18      37.473  12.410 -18.873  0.00  0.00      ACHN  
ATOM    295  N   ALA A  19      36.002  13.054 -20.376  0.00  0.00      ACHN  
ATOM    296  HN  ALA A  19      35.880  13.217 -21.352  0.00  0.00      ACHN  
ATOM    297  CA  ALA A  19      34.824  13.036 -19.565  0.00  0.00      ACHN  
ATOM    298  HA  ALA A  19      35.057  13.675 -18.726  0.00  0.00      ACHN  
ATOM    299  CB  ALA A  19      33.564  13.460 -20.362  0.00  0.00      ACHN  
ATOM    300  HB1 ALA A  19      32.642  13.578 -19.753  0.00  0.00      ACHN  
ATOM    301  HB2 ALA A  19      33.875  14.366 -20.925  0.00  0.00      ACHN  
ATOM    302  HB3 ALA A  19      33.362  12.628 -21.070  0.00  0.00      ACHN  
ATOM    303  C   ALA A  19      34.591  11.658 -18.951  0.00  0.00      ACHN  
ATOM    304  O   ALA A  19      34.228  11.571 -17.775  0.00  0.00      ACHN  
ATOM    305  N   GLY A  20      34.794  10.580 -19.684  0.00  0.00      ACHN  
ATOM    306  HN  GLY A  20      34.924  10.812 -20.645  0.00  0.00      ACHN  
ATOM    307  CA  GLY A  20      34.700   9.137 -19.264  0.00  0.00      ACHN  
ATOM    308  HA1 GLY A  20      34.861   8.527 -20.141  0.00  0.00      ACHN  
ATOM    309  HA2 GLY A  20      33.721   8.959 -18.844  0.00  0.00      ACHN  
ATOM    310  C   GLY A  20      35.733   8.691 -18.279  0.00  0.00      ACHN  
ATOM    311  O   GLY A  20      35.431   8.045 -17.244  0.00  0.00      ACHN  
ATOM    312  N   VAL A  21      36.966   9.130 -18.437  0.00  0.00      ACHN  
ATOM    313  HN  VAL A  21      37.195   9.671 -19.242  0.00  0.00      ACHN  
ATOM    314  CA  VAL A  21      37.960   9.041 -17.397  0.00  0.00      ACHN  
ATOM    315  HA  VAL A  21      37.939   8.035 -17.005  0.00  0.00      ACHN  
ATOM    316  CB  VAL A  21      39.345   9.453 -17.894  0.00  0.00      ACHN  
ATOM    317  HB  VAL A  21      39.205  10.430 -18.403  0.00  0.00      ACHN  
ATOM    318  CG1 VAL A  21      40.416   9.576 -16.816  0.00  0.00      ACHN  
ATOM    319 HG11 VAL A  21      40.332   8.595 -16.302  0.00  0.00      ACHN  
ATOM    320 HG12 VAL A  21      41.450   9.790 -17.163  0.00  0.00      ACHN  
ATOM    321 HG13 VAL A  21      40.302  10.456 -16.148  0.00  0.00      ACHN  
ATOM    322  CG2 VAL A  21      39.825   8.400 -18.993  0.00  0.00      ACHN  
ATOM    323 HG21 VAL A  21      39.334   8.729 -19.934  0.00  0.00      ACHN  
ATOM    324 HG22 VAL A  21      40.934   8.436 -19.041  0.00  0.00      ACHN  
ATOM    325 HG23 VAL A  21      39.615   7.341 -18.732  0.00  0.00      ACHN  
ATOM    326  C   VAL A  21      37.587   9.748 -16.104  0.00  0.00      ACHN  
ATOM    327  O   VAL A  21      37.642   9.078 -15.062  0.00  0.00      ACHN  
ATOM    328  N   PHE A  22      37.115  11.068 -16.279  0.00  0.00      ACHN  
ATOM    329  HN  PHE A  22      37.225  11.440 -17.197  0.00  0.00      ACHN  
ATOM    330  CA  PHE A  22      36.738  11.922 -15.181  0.00  0.00      ACHN  
ATOM    331  HA  PHE A  22      37.571  11.856 -14.497  0.00  0.00      ACHN  
ATOM    332  CB  PHE A  22      36.394  13.378 -15.753  0.00  0.00      ACHN  
ATOM    333  HB1 PHE A  22      37.064  13.785 -16.540  0.00  0.00      ACHN  
ATOM    334  HB2 PHE A  22      35.402  13.302 -16.248  0.00  0.00      ACHN  
ATOM    335  CG  PHE A  22      36.322  14.477 -14.590  0.00  0.00      ACHN  
ATOM    336  CD1 PHE A  22      35.143  14.791 -13.894  0.00  0.00      ACHN  
ATOM    337  HD1 PHE A  22      34.276  14.254 -14.250  0.00  0.00      ACHN  
ATOM    338  CE1 PHE A  22      35.124  15.585 -12.804  0.00  0.00      ACHN  
ATOM    339  HE1 PHE A  22      34.191  15.726 -12.278  0.00  0.00      ACHN  
ATOM    340  CZ  PHE A  22      36.285  16.139 -12.283  0.00  0.00      ACHN  
ATOM    341  HZ  PHE A  22      36.287  16.853 -11.473  0.00  0.00      ACHN  
ATOM    342  CD2 PHE A  22      37.543  14.955 -14.050  0.00  0.00      ACHN  
ATOM    343  HD2 PHE A  22      38.488  14.662 -14.483  0.00  0.00      ACHN  
ATOM    344  CE2 PHE A  22      37.517  15.829 -12.960  0.00  0.00      ACHN  
ATOM    345  HE2 PHE A  22      38.471  16.160 -12.576  0.00  0.00      ACHN  
ATOM    346  C   PHE A  22      35.569  11.359 -14.393  0.00  0.00      ACHN  
ATOM    347  O   PHE A  22      35.491  11.273 -13.142  0.00  0.00      ACHN  
ATOM    348  N   HSP A  23      34.565  10.806 -15.095  0.00  0.00      ACHN  
ATOM    349  HN  HSP A  23      34.551  10.827 -16.091  0.00  0.00      ACHN  
ATOM    350  CA  HSP A  23      33.453  10.022 -14.470  0.00  0.00      ACHN  
ATOM    351  HA  HSP A  23      33.219  10.655 -13.627  0.00  0.00      ACHN  
ATOM    352  CB  HSP A  23      32.176   9.673 -15.269  0.00  0.00      ACHN  
ATOM    353  HB1 HSP A  23      32.370   8.741 -15.842  0.00  0.00      ACHN  
ATOM    354  HB2 HSP A  23      31.328   9.353 -14.627  0.00  0.00      ACHN  
ATOM    355  CD2 HSP A  23      31.056  10.593 -17.505  0.00  0.00      ACHN  
ATOM    356  HD2 HSP A  23      31.090   9.787 -18.227  0.00  0.00      ACHN  
ATOM    357  CG  HSP A  23      31.578  10.702 -16.236  0.00  0.00      ACHN  
ATOM    358  NE2 HSP A  23      30.434  11.786 -17.727  0.00  0.00      ACHN  
ATOM    359  HE2 HSP A  23      30.061  12.093 -18.603  0.00  0.00      ACHN  
ATOM    360  ND1 HSP A  23      31.183  11.881 -15.704  0.00  0.00      ACHN  
ATOM    361  HD1 HSP A  23      31.509  12.178 -14.807  0.00  0.00      ACHN  
ATOM    362  CE1 HSP A  23      30.538  12.541 -16.666  0.00  0.00      ACHN  
ATOM    363  HE1 HSP A  23      30.343  13.574 -16.468  0.00  0.00      ACHN  
ATOM    364  C   HSP A  23      33.842   8.658 -13.847  0.00  0.00      ACHN  
ATOM    365  O   HSP A  23      33.299   8.242 -12.816  0.00  0.00      ACHN  
ATOM    366  N   LEU A  24      34.838   7.976 -14.501  0.00  0.00      ACHN  
ATOM    367  HN  LEU A  24      35.248   8.196 -15.383  0.00  0.00      ACHN  
ATOM    368  CA  LEU A  24      35.522   6.794 -13.890  0.00  0.00      ACHN  
ATOM    369  HA  LEU A  24      34.658   6.215 -13.598  0.00  0.00      ACHN  
ATOM    370  CB  LEU A  24      36.362   6.045 -14.868  0.00  0.00      ACHN  
ATOM    371  HB1 LEU A  24      35.686   5.929 -15.743  0.00  0.00      ACHN  
ATOM    372  HB2 LEU A  24      37.334   6.527 -15.106  0.00  0.00      ACHN  
ATOM    373  CG  LEU A  24      36.708   4.575 -14.516  0.00  0.00      ACHN  
ATOM    374  HG  LEU A  24      36.854   4.548 -13.414  0.00  0.00      ACHN  
ATOM    375  CD1 LEU A  24      35.532   3.629 -14.891  0.00  0.00      ACHN  
ATOM    376 HD11 LEU A  24      35.463   3.444 -15.985  0.00  0.00      ACHN  
ATOM    377 HD12 LEU A  24      35.518   2.682 -14.310  0.00  0.00      ACHN  
ATOM    378 HD13 LEU A  24      34.593   4.111 -14.545  0.00  0.00      ACHN  
ATOM    379  CD2 LEU A  24      37.985   4.082 -15.262  0.00  0.00      ACHN  
ATOM    380 HD21 LEU A  24      38.252   3.032 -15.019  0.00  0.00      ACHN  
ATOM    381 HD22 LEU A  24      37.751   4.286 -16.329  0.00  0.00      ACHN  
ATOM    382 HD23 LEU A  24      38.808   4.795 -15.045  0.00  0.00      ACHN  
ATOM    383  C   LEU A  24      36.297   7.068 -12.629  0.00  0.00      ACHN  
ATOM    384  O   LEU A  24      36.111   6.504 -11.563  0.00  0.00      ACHN  
ATOM    385  N   LEU A  25      37.036   8.191 -12.630  0.00  0.00      ACHN  
ATOM    386  HN  LEU A  25      37.311   8.513 -13.533  0.00  0.00      ACHN  
ATOM    387  CA  LEU A  25      37.721   8.809 -11.479  0.00  0.00      ACHN  
ATOM    388  HA  LEU A  25      38.327   8.019 -11.060  0.00  0.00      ACHN  
ATOM    389  CB  LEU A  25      38.536  10.096 -11.905  0.00  0.00      ACHN  
ATOM    390  HB1 LEU A  25      38.944   9.906 -12.921  0.00  0.00      ACHN  
ATOM    391  HB2 LEU A  25      37.763  10.840 -12.192  0.00  0.00      ACHN  
ATOM    392  CG  LEU A  25      39.620  10.660 -10.974  0.00  0.00      ACHN  
ATOM    393  HG  LEU A  25      39.089  11.014 -10.064  0.00  0.00      ACHN  
ATOM    394  CD1 LEU A  25      40.682   9.642 -10.605  0.00  0.00      ACHN  
ATOM    395 HD11 LEU A  25      40.344   8.937  -9.816  0.00  0.00      ACHN  
ATOM    396 HD12 LEU A  25      41.009   9.002 -11.453  0.00  0.00      ACHN  
ATOM    397 HD13 LEU A  25      41.554  10.074 -10.070  0.00  0.00      ACHN  
ATOM    398  CD2 LEU A  25      40.387  11.818 -11.564  0.00  0.00      ACHN  
ATOM    399 HD21 LEU A  25      39.620  12.535 -11.927  0.00  0.00      ACHN  
ATOM    400 HD22 LEU A  25      40.941  12.366 -10.771  0.00  0.00      ACHN  
ATOM    401 HD23 LEU A  25      41.046  11.708 -12.451  0.00  0.00      ACHN  
ATOM    402  C   LEU A  25      36.764   9.168 -10.350  0.00  0.00      ACHN  
ATOM    403  O   LEU A  25      37.056   8.940  -9.187  0.00  0.00      ACHN  
ATOM    404  N   GLN A  26      35.615   9.870 -10.625  0.00  0.00      ACHN  
ATOM    405  HN  GLN A  26      35.239  10.058 -11.529  0.00  0.00      ACHN  
ATOM    406  CA  GLN A  26      34.757  10.227  -9.480  0.00  0.00      ACHN  
ATOM    407  HA  GLN A  26      35.304  10.767  -8.721  0.00  0.00      ACHN  
ATOM    408  CB  GLN A  26      33.775  11.299  -9.886  0.00  0.00      ACHN  
ATOM    409  HB1 GLN A  26      34.265  12.093 -10.489  0.00  0.00      ACHN  
ATOM    410  HB2 GLN A  26      32.985  10.866 -10.536  0.00  0.00      ACHN  
ATOM    411  CG  GLN A  26      33.038  12.127  -8.826  0.00  0.00      ACHN  
ATOM    412  HG1 GLN A  26      32.397  11.576  -8.105  0.00  0.00      ACHN  
ATOM    413  HG2 GLN A  26      33.757  12.619  -8.137  0.00  0.00      ACHN  
ATOM    414  CD  GLN A  26      32.244  13.191  -9.603  0.00  0.00      ACHN  
ATOM    415  OE1 GLN A  26      32.369  13.357 -10.809  0.00  0.00      ACHN  
ATOM    416  NE2 GLN A  26      31.477  13.920  -8.861  0.00  0.00      ACHN  
ATOM    417 HE21 GLN A  26      30.921  14.593  -9.349  0.00  0.00      ACHN  
ATOM    418 HE22 GLN A  26      31.574  13.967  -7.867  0.00  0.00      ACHN  
ATOM    419  C   GLN A  26      34.134   9.026  -8.798  0.00  0.00      ACHN  
ATOM    420  O   GLN A  26      33.958   9.023  -7.608  0.00  0.00      ACHN  
ATOM    421  N   MET A  27      33.789   7.938  -9.548  0.00  0.00      ACHN  
ATOM    422  HN  MET A  27      33.971   7.992 -10.527  0.00  0.00      ACHN  
ATOM    423  CA  MET A  27      33.197   6.710  -9.067  0.00  0.00      ACHN  
ATOM    424  HA  MET A  27      32.217   6.958  -8.686  0.00  0.00      ACHN  
ATOM    425  CB  MET A  27      33.214   5.805 -10.383  0.00  0.00      ACHN  
ATOM    426  HB1 MET A  27      32.764   6.497 -11.126  0.00  0.00      ACHN  
ATOM    427  HB2 MET A  27      34.281   5.675 -10.664  0.00  0.00      ACHN  
ATOM    428  CG  MET A  27      32.646   4.370 -10.303  0.00  0.00      ACHN  
ATOM    429  HG1 MET A  27      33.040   3.975  -9.342  0.00  0.00      ACHN  
ATOM    430  HG2 MET A  27      31.544   4.391 -10.166  0.00  0.00      ACHN  
ATOM    431  SD  MET A  27      33.117   3.364 -11.727  0.00  0.00      ACHN  
ATOM    432  CE  MET A  27      34.635   2.613 -11.182  0.00  0.00      ACHN  
ATOM    433  HE1 MET A  27      35.443   3.364 -11.048  0.00  0.00      ACHN  
ATOM    434  HE2 MET A  27      34.413   2.088 -10.229  0.00  0.00      ACHN  
ATOM    435  HE3 MET A  27      34.978   1.804 -11.862  0.00  0.00      ACHN  
ATOM    436  C   MET A  27      34.120   6.044  -8.007  0.00  0.00      ACHN  
ATOM    437  O   MET A  27      33.733   5.572  -6.956  0.00  0.00      ACHN  
ATOM    438  N   LEU A  28      35.488   6.148  -8.157  0.00  0.00      ACHN  
ATOM    439  HN  LEU A  28      35.797   6.663  -8.952  0.00  0.00      ACHN  
ATOM    440  CA  LEU A  28      36.457   5.694  -7.159  0.00  0.00      ACHN  
ATOM    441  HA  LEU A  28      36.128   4.718  -6.834  0.00  0.00      ACHN  
ATOM    442  CB  LEU A  28      37.874   5.631  -7.764  0.00  0.00      ACHN  
ATOM    443  HB1 LEU A  28      38.274   6.605  -8.116  0.00  0.00      ACHN  
ATOM    444  HB2 LEU A  28      38.563   5.345  -6.941  0.00  0.00      ACHN  
ATOM    445  CG  LEU A  28      38.186   4.530  -8.863  0.00  0.00      ACHN  
ATOM    446  HG  LEU A  28      37.360   4.710  -9.583  0.00  0.00      ACHN  
ATOM    447  CD1 LEU A  28      39.552   4.794  -9.455  0.00  0.00      ACHN  
ATOM    448 HD11 LEU A  28      39.519   5.744 -10.030  0.00  0.00      ACHN  
ATOM    449 HD12 LEU A  28      40.314   4.837  -8.648  0.00  0.00      ACHN  
ATOM    450 HD13 LEU A  28      39.876   4.022 -10.185  0.00  0.00      ACHN  
ATOM    451  CD2 LEU A  28      38.170   3.132  -8.267  0.00  0.00      ACHN  
ATOM    452 HD21 LEU A  28      38.120   2.306  -9.008  0.00  0.00      ACHN  
ATOM    453 HD22 LEU A  28      38.972   2.963  -7.517  0.00  0.00      ACHN  
ATOM    454 HD23 LEU A  28      37.231   3.052  -7.678  0.00  0.00      ACHN  
ATOM    455  C   LEU A  28      36.548   6.547  -5.903  0.00  0.00      ACHN  
ATOM    456  O   LEU A  28      36.732   5.918  -4.852  0.00  0.00      ACHN  
ATOM    457  N   ALA A  29      36.320   7.814  -5.975  0.00  0.00      ACHN  
ATOM    458  HN  ALA A  29      36.064   8.200  -6.857  0.00  0.00      ACHN  
ATOM    459  CA  ALA A  29      36.244   8.753  -4.894  0.00  0.00      ACHN  
ATOM    460  HA  ALA A  29      37.028   8.453  -4.215  0.00  0.00      ACHN  
ATOM    461  CB  ALA A  29      36.358  10.201  -5.388  0.00  0.00      ACHN  
ATOM    462  HB1 ALA A  29      35.426  10.579  -5.859  0.00  0.00      ACHN  
ATOM    463  HB2 ALA A  29      36.487  10.893  -4.529  0.00  0.00      ACHN  
ATOM    464  HB3 ALA A  29      37.182  10.256  -6.131  0.00  0.00      ACHN  
ATOM    465  C   ALA A  29      34.911   8.527  -4.028  0.00  0.00      ACHN  
ATOM    466  O   ALA A  29      34.882   8.629  -2.783  0.00  0.00      ACHN  
ATOM    467  N   VAL A  30      33.905   7.956  -4.718  0.00  0.00      ACHN  
ATOM    468  HN  VAL A  30      33.879   8.095  -5.705  0.00  0.00      ACHN  
ATOM    469  CA  VAL A  30      32.707   7.543  -4.122  0.00  0.00      ACHN  
ATOM    470  HA  VAL A  30      32.457   8.199  -3.302  0.00  0.00      ACHN  
ATOM    471  CB  VAL A  30      31.467   7.680  -5.043  0.00  0.00      ACHN  
ATOM    472  HB  VAL A  30      31.543   7.084  -5.977  0.00  0.00      ACHN  
ATOM    473  CG1 VAL A  30      30.166   7.330  -4.270  0.00  0.00      ACHN  
ATOM    474 HG11 VAL A  30      30.117   6.222  -4.323  0.00  0.00      ACHN  
ATOM    475 HG12 VAL A  30      30.179   7.619  -3.197  0.00  0.00      ACHN  
ATOM    476 HG13 VAL A  30      29.245   7.633  -4.813  0.00  0.00      ACHN  
ATOM    477  CG2 VAL A  30      31.486   9.245  -5.355  0.00  0.00      ACHN  
ATOM    478 HG21 VAL A  30      30.560   9.344  -5.962  0.00  0.00      ACHN  
ATOM    479 HG22 VAL A  30      31.378   9.741  -4.367  0.00  0.00      ACHN  
ATOM    480 HG23 VAL A  30      32.366   9.716  -5.842  0.00  0.00      ACHN  
ATOM    481  C   VAL A  30      32.772   6.151  -3.483  0.00  0.00      ACHN  
ATOM    482  O   VAL A  30      32.297   5.852  -2.392  0.00  0.00      ACHN  
ATOM    483  N   LEU A  31      33.386   5.180  -4.237  0.00  0.00      ACHN  
ATOM    484  HN  LEU A  31      33.759   5.430  -5.127  0.00  0.00      ACHN  
ATOM    485  CA  LEU A  31      33.535   3.829  -3.660  0.00  0.00      ACHN  
ATOM    486  HA  LEU A  31      32.632   3.493  -3.172  0.00  0.00      ACHN  
ATOM    487  CB  LEU A  31      34.012   2.794  -4.769  0.00  0.00      ACHN  
ATOM    488  HB1 LEU A  31      34.957   3.128  -5.249  0.00  0.00      ACHN  
ATOM    489  HB2 LEU A  31      34.282   1.906  -4.158  0.00  0.00      ACHN  
ATOM    490  CG  LEU A  31      33.033   2.484  -5.953  0.00  0.00      ACHN  
ATOM    491  HG  LEU A  31      32.711   3.476  -6.335  0.00  0.00      ACHN  
ATOM    492  CD1 LEU A  31      33.767   1.638  -7.049  0.00  0.00      ACHN  
ATOM    493 HD11 LEU A  31      34.729   2.138  -7.293  0.00  0.00      ACHN  
ATOM    494 HD12 LEU A  31      33.875   0.626  -6.604  0.00  0.00      ACHN  
ATOM    495 HD13 LEU A  31      33.161   1.572  -7.978  0.00  0.00      ACHN  
ATOM    496  CD2 LEU A  31      31.714   1.819  -5.534  0.00  0.00      ACHN  
ATOM    497 HD21 LEU A  31      31.145   2.307  -4.714  0.00  0.00      ACHN  
ATOM    498 HD22 LEU A  31      31.023   1.703  -6.396  0.00  0.00      ACHN  
ATOM    499 HD23 LEU A  31      31.862   0.820  -5.073  0.00  0.00      ACHN  
ATOM    500  C   LEU A  31      34.537   3.794  -2.532  0.00  0.00      ACHN  
ATOM    501  O   LEU A  31      34.361   2.952  -1.614  0.00  0.00      ACHN  
ATOM    502  N   ALA A  32      35.555   4.583  -2.595  0.00  0.00      ACHN  
ATOM    503  HN  ALA A  32      35.727   5.073  -3.446  0.00  0.00      ACHN  
ATOM    504  CA  ALA A  32      36.491   4.631  -1.475  0.00  0.00      ACHN  
ATOM    505  HA  ALA A  32      36.656   3.647  -1.063  0.00  0.00      ACHN  
ATOM    506  CB  ALA A  32      37.842   5.027  -2.016  0.00  0.00      ACHN  
ATOM    507  HB1 ALA A  32      38.638   5.057  -1.241  0.00  0.00      ACHN  
ATOM    508  HB2 ALA A  32      38.128   4.302  -2.808  0.00  0.00      ACHN  
ATOM    509  HB3 ALA A  32      37.757   6.060  -2.417  0.00  0.00      ACHN  
ATOM    510  C   ALA A  32      36.001   5.447  -0.298  0.00  0.00      ACHN  
ATOM    511  O   ALA A  32      35.902   4.984   0.878  0.00  0.00      ACHN  
ATOM    512  N   LEU A  33      35.635   6.774  -0.526  0.00  0.00      ACHN  
ATOM    513  HN  LEU A  33      35.720   7.224  -1.412  0.00  0.00      ACHN  
ATOM    514  CA  LEU A  33      35.496   7.614   0.624  0.00  0.00      ACHN  
ATOM    515  HA  LEU A  33      36.123   7.200   1.400  0.00  0.00      ACHN  
ATOM    516  CB  LEU A  33      36.213   8.932   0.324  0.00  0.00      ACHN  
ATOM    517  HB1 LEU A  33      35.767   9.521  -0.505  0.00  0.00      ACHN  
ATOM    518  HB2 LEU A  33      36.120   9.664   1.155  0.00  0.00      ACHN  
ATOM    519  CG  LEU A  33      37.698   8.820  -0.218  0.00  0.00      ACHN  
ATOM    520  HG  LEU A  33      37.776   7.851  -0.756  0.00  0.00      ACHN  
ATOM    521  CD1 LEU A  33      38.013   9.986  -1.207  0.00  0.00      ACHN  
ATOM    522 HD11 LEU A  33      37.417   9.763  -2.118  0.00  0.00      ACHN  
ATOM    523 HD12 LEU A  33      37.891  11.015  -0.806  0.00  0.00      ACHN  
ATOM    524 HD13 LEU A  33      39.092  10.009  -1.472  0.00  0.00      ACHN  
ATOM    525  CD2 LEU A  33      38.702   8.923   0.989  0.00  0.00      ACHN  
ATOM    526 HD21 LEU A  33      38.654   9.951   1.408  0.00  0.00      ACHN  
ATOM    527 HD22 LEU A  33      38.614   8.143   1.776  0.00  0.00      ACHN  
ATOM    528 HD23 LEU A  33      39.726   8.753   0.593  0.00  0.00      ACHN  
ATOM    529  C   LEU A  33      34.053   7.863   1.126  0.00  0.00      ACHN  
ATOM    530  O   LEU A  33      33.851   8.570   2.106  0.00  0.00      ACHN  
ATOM    531  N   ALA A  34      32.976   7.181   0.619  0.00  0.00      ACHN  
ATOM    532  HN  ALA A  34      33.017   6.553  -0.154  0.00  0.00      ACHN  
ATOM    533  CA  ALA A  34      31.633   7.397   1.232  0.00  0.00      ACHN  
ATOM    534  HA  ALA A  34      31.379   8.446   1.201  0.00  0.00      ACHN  
ATOM    535  CB  ALA A  34      30.563   6.876   0.160  0.00  0.00      ACHN  
ATOM    536  HB1 ALA A  34      30.759   5.795  -0.009  0.00  0.00      ACHN  
ATOM    537  HB2 ALA A  34      29.544   7.186   0.476  0.00  0.00      ACHN  
ATOM    538  HB3 ALA A  34      30.809   7.311  -0.833  0.00  0.00      ACHN  
ATOM    539  C   ALA A  34      31.401   6.798   2.597  0.00  0.00      ACHN  
ATOM    540  O   ALA A  34      31.468   5.605   2.744  0.00  0.00      ACHN  
ATOM    541  N   ASN A  35      31.014   7.541   3.647  0.00  0.00      ACHN  
ATOM    542  HN  ASN A  35      30.938   8.533   3.720  0.00  0.00      ACHN  
ATOM    543  CA  ASN A  35      30.668   6.854   4.893  0.00  0.00      ACHN  
ATOM    544  HA  ASN A  35      31.336   6.036   5.118  0.00  0.00      ACHN  
ATOM    545  CB  ASN A  35      30.967   7.717   6.131  0.00  0.00      ACHN  
ATOM    546  HB1 ASN A  35      30.386   8.660   6.047  0.00  0.00      ACHN  
ATOM    547  HB2 ASN A  35      30.629   7.107   6.996  0.00  0.00      ACHN  
ATOM    548  CG  ASN A  35      32.412   7.993   6.201  0.00  0.00      ACHN  
ATOM    549  OD1 ASN A  35      33.021   8.986   5.823  0.00  0.00      ACHN  
ATOM    550  ND2 ASN A  35      33.155   6.936   6.646  0.00  0.00      ACHN  
ATOM    551 HD21 ASN A  35      34.143   6.882   6.497  0.00  0.00      ACHN  
ATOM    552 HD22 ASN A  35      32.699   6.130   7.024  0.00  0.00      ACHN  
ATOM    553  C   ASN A  35      29.224   6.399   4.875  0.00  0.00      ACHN  
ATOM    554  O   ASN A  35      28.297   7.148   4.863  0.00  0.00      ACHN  
ATOM    555  N   ASP A  36      29.093   5.028   4.973  0.00  0.00      ACHN  
ATOM    556  HN  ASP A  36      29.906   4.473   5.129  0.00  0.00      ACHN  
ATOM    557  CA  ASP A  36      27.882   4.177   4.846  0.00  0.00      ACHN  
ATOM    558  HA  ASP A  36      27.836   3.957   3.789  0.00  0.00      ACHN  
ATOM    559  CB  ASP A  36      27.988   2.762   5.579  0.00  0.00      ACHN  
ATOM    560  HB1 ASP A  36      28.005   2.841   6.687  0.00  0.00      ACHN  
ATOM    561  HB2 ASP A  36      27.159   2.070   5.316  0.00  0.00      ACHN  
ATOM    562  CG  ASP A  36      29.177   1.990   5.083  0.00  0.00      ACHN  
ATOM    563  OD1 ASP A  36      30.250   2.508   5.326  0.00  0.00      ACHN  
ATOM    564  OD2 ASP A  36      28.995   0.856   4.545  0.00  0.00      ACHN  
ATOM    565  C   ASP A  36      26.472   4.800   5.055  0.00  0.00      ACHN  
ATOM    566  O   ASP A  36      26.186   5.230   6.211  0.00  0.00      ACHN  
ATOM    567  N   PHE A  37      25.615   4.729   4.031  0.00  0.00      ACHN  
ATOM    568  HN  PHE A  37      25.957   4.245   3.229  0.00  0.00      ACHN  
ATOM    569  CA  PHE A  37      24.207   5.033   4.242  0.00  0.00      ACHN  
ATOM    570  HA  PHE A  37      24.016   4.919   5.299  0.00  0.00      ACHN  
ATOM    571  CB  PHE A  37      23.911   6.522   3.734  0.00  0.00      ACHN  
ATOM    572  HB1 PHE A  37      24.771   7.165   4.018  0.00  0.00      ACHN  
ATOM    573  HB2 PHE A  37      23.801   6.447   2.631  0.00  0.00      ACHN  
ATOM    574  CG  PHE A  37      22.743   7.208   4.386  0.00  0.00      ACHN  
ATOM    575  CD1 PHE A  37      22.506   7.185   5.830  0.00  0.00      ACHN  
ATOM    576  HD1 PHE A  37      23.229   6.667   6.444  0.00  0.00      ACHN  
ATOM    577  CE1 PHE A  37      21.379   7.813   6.337  0.00  0.00      ACHN  
ATOM    578  HE1 PHE A  37      21.231   7.773   7.406  0.00  0.00      ACHN  
ATOM    579  CZ  PHE A  37      20.486   8.430   5.490  0.00  0.00      ACHN  
ATOM    580  HZ  PHE A  37      19.581   8.930   5.806  0.00  0.00      ACHN  
ATOM    581  CD2 PHE A  37      21.808   7.817   3.563  0.00  0.00      ACHN  
ATOM    582  HD2 PHE A  37      22.017   7.875   2.505  0.00  0.00      ACHN  
ATOM    583  CE2 PHE A  37      20.653   8.405   4.150  0.00  0.00      ACHN  
ATOM    584  HE2 PHE A  37      19.923   8.958   3.579  0.00  0.00      ACHN  
ATOM    585  C   PHE A  37      23.359   4.091   3.421  0.00  0.00      ACHN  
ATOM    586  O   PHE A  37      23.629   3.967   2.230  0.00  0.00      ACHN  
ATOM    587  N   ALA A  38      22.323   3.484   4.004  0.00  0.00      ACHN  
ATOM    588  HN  ALA A  38      22.024   3.735   4.921  0.00  0.00      ACHN  
ATOM    589  CA  ALA A  38      21.541   2.535   3.167  0.00  0.00      ACHN  
ATOM    590  HA  ALA A  38      21.684   2.698   2.109  0.00  0.00      ACHN  
ATOM    591  CB  ALA A  38      22.079   1.092   3.477  0.00  0.00      ACHN  
ATOM    592  HB1 ALA A  38      23.111   1.007   3.075  0.00  0.00      ACHN  
ATOM    593  HB2 ALA A  38      22.132   0.918   4.573  0.00  0.00      ACHN  
ATOM    594  HB3 ALA A  38      21.476   0.351   2.911  0.00  0.00      ACHN  
ATOM    595  C   ALA A  38      20.086   2.621   3.411  0.00  0.00      ACHN  
ATOM    596  O   ALA A  38      19.566   2.821   4.479  0.00  0.00      ACHN  
ATOM    597  N   LEU A  39      19.154   2.342   2.343  0.00  0.00      ACHN  
ATOM    598  HN  LEU A  39      19.506   2.168   1.427  0.00  0.00      ACHN  
ATOM    599  CA  LEU A  39      17.709   2.686   2.420  0.00  0.00      ACHN  
ATOM    600  HA  LEU A  39      17.502   2.670   3.480  0.00  0.00      ACHN  
ATOM    601  CB  LEU A  39      17.262   4.034   1.813  0.00  0.00      ACHN  
ATOM    602  HB1 LEU A  39      17.475   4.015   0.722  0.00  0.00      ACHN  
ATOM    603  HB2 LEU A  39      16.172   4.222   1.918  0.00  0.00      ACHN  
ATOM    604  CG  LEU A  39      17.928   5.153   2.608  0.00  0.00      ACHN  
ATOM    605  HG  LEU A  39      19.026   4.992   2.670  0.00  0.00      ACHN  
ATOM    606  CD1 LEU A  39      17.755   6.484   1.721  0.00  0.00      ACHN  
ATOM    607 HD11 LEU A  39      18.371   6.404   0.799  0.00  0.00      ACHN  
ATOM    608 HD12 LEU A  39      16.718   6.804   1.485  0.00  0.00      ACHN  
ATOM    609 HD13 LEU A  39      18.236   7.272   2.339  0.00  0.00      ACHN  
ATOM    610  CD2 LEU A  39      17.323   5.339   3.973  0.00  0.00      ACHN  
ATOM    611 HD21 LEU A  39      17.655   4.546   4.677  0.00  0.00      ACHN  
ATOM    612 HD22 LEU A  39      17.659   6.299   4.420  0.00  0.00      ACHN  
ATOM    613 HD23 LEU A  39      16.215   5.270   3.954  0.00  0.00      ACHN  
ATOM    614  C   LEU A  39      16.847   1.542   1.802  0.00  0.00      ACHN  
ATOM    615  O   LEU A  39      17.218   0.952   0.730  0.00  0.00      ACHN  
ATOM    616  N   PRO A  40      15.713   1.104   2.364  0.00  0.00      ACHN  
ATOM    617  CD  PRO A  40      15.239   1.594   3.658  0.00  0.00      ACHN  
ATOM    618  HD1 PRO A  40      15.841   1.035   4.407  0.00  0.00      ACHN  
ATOM    619  HD2 PRO A  40      15.231   2.684   3.869  0.00  0.00      ACHN  
ATOM    620  CA  PRO A  40      14.942  -0.070   1.907  0.00  0.00      ACHN  
ATOM    621  HA  PRO A  40      15.584  -0.876   1.585  0.00  0.00      ACHN  
ATOM    622  CB  PRO A  40      14.099  -0.426   3.172  0.00  0.00      ACHN  
ATOM    623  HB1 PRO A  40      14.724  -1.070   3.826  0.00  0.00      ACHN  
ATOM    624  HB2 PRO A  40      13.180  -0.959   2.848  0.00  0.00      ACHN  
ATOM    625  CG  PRO A  40      13.878   0.956   3.767  0.00  0.00      ACHN  
ATOM    626  HG1 PRO A  40      13.503   0.856   4.808  0.00  0.00      ACHN  
ATOM    627  HG2 PRO A  40      13.202   1.577   3.142  0.00  0.00      ACHN  
ATOM    628  C   PRO A  40      14.024   0.163   0.731  0.00  0.00      ACHN  
ATOM    629  O   PRO A  40      13.327   1.199   0.542  0.00  0.00      ACHN  
ATOM    630  N   MET A  41      13.850  -0.911  -0.029  0.00  0.00      ACHN  
ATOM    631  HN  MET A  41      14.519  -1.649  -0.069  0.00  0.00      ACHN  
ATOM    632  CA  MET A  41      12.783  -1.089  -0.947  0.00  0.00      ACHN  
ATOM    633  HA  MET A  41      12.162  -0.210  -1.032  0.00  0.00      ACHN  
ATOM    634  CB  MET A  41      13.132  -1.441  -2.426  0.00  0.00      ACHN  
ATOM    635  HB1 MET A  41      13.595  -2.448  -2.498  0.00  0.00      ACHN  
ATOM    636  HB2 MET A  41      12.145  -1.412  -2.936  0.00  0.00      ACHN  
ATOM    637  CG  MET A  41      14.081  -0.481  -3.154  0.00  0.00      ACHN  
ATOM    638  HG1 MET A  41      13.720   0.568  -3.089  0.00  0.00      ACHN  
ATOM    639  HG2 MET A  41      15.045  -0.561  -2.607  0.00  0.00      ACHN  
ATOM    640  SD  MET A  41      14.469  -0.962  -4.906  0.00  0.00      ACHN  
ATOM    641  CE  MET A  41      15.670   0.330  -5.221  0.00  0.00      ACHN  
ATOM    642  HE1 MET A  41      16.599   0.079  -4.666  0.00  0.00      ACHN  
ATOM    643  HE2 MET A  41      15.883   0.401  -6.309  0.00  0.00      ACHN  
ATOM    644  HE3 MET A  41      15.270   1.325  -4.929  0.00  0.00      ACHN  
ATOM    645  C   MET A  41      11.920  -2.200  -0.320  0.00  0.00      ACHN  
ATOM    646  O   MET A  41      12.227  -3.352  -0.220  0.00  0.00      ACHN  
ATOM    647  N   THR A  42      10.654  -1.796   0.074  0.00  0.00      ACHN  
ATOM    648  HN  THR A  42      10.338  -0.851   0.020  0.00  0.00      ACHN  
ATOM    649  CA  THR A  42       9.830  -2.607   0.934  0.00  0.00      ACHN  
ATOM    650  HA  THR A  42      10.351  -3.538   1.100  0.00  0.00      ACHN  
ATOM    651  CB  THR A  42       9.362  -1.901   2.262  0.00  0.00      ACHN  
ATOM    652  HB  THR A  42       8.669  -1.080   1.978  0.00  0.00      ACHN  
ATOM    653  OG1 THR A  42      10.461  -1.416   3.004  0.00  0.00      ACHN  
ATOM    654  HG1 THR A  42      10.064  -0.775   3.599  0.00  0.00      ACHN  
ATOM    655  CG2 THR A  42       8.601  -2.875   3.181  0.00  0.00      ACHN  
ATOM    656 HG21 THR A  42       9.125  -3.854   3.163  0.00  0.00      ACHN  
ATOM    657 HG22 THR A  42       8.638  -2.399   4.184  0.00  0.00      ACHN  
ATOM    658 HG23 THR A  42       7.523  -2.996   2.941  0.00  0.00      ACHN  
ATOM    659  C   THR A  42       8.568  -3.005   0.147  0.00  0.00      ACHN  
ATOM    660  O   THR A  42       7.988  -2.204  -0.624  0.00  0.00      ACHN  
ATOM    661  N   GLY A  43       8.300  -4.337   0.200  0.00  0.00      ACHN  
ATOM    662  HN  GLY A  43       8.820  -4.877   0.857  0.00  0.00      ACHN  
ATOM    663  CA  GLY A  43       7.222  -4.882  -0.568  0.00  0.00      ACHN  
ATOM    664  HA1 GLY A  43       7.606  -5.115  -1.550  0.00  0.00      ACHN  
ATOM    665  HA2 GLY A  43       6.441  -4.144  -0.678  0.00  0.00      ACHN  
ATOM    666  C   GLY A  43       6.726  -6.240  -0.156  0.00  0.00      ACHN  
ATOM    667  O   GLY A  43       7.058  -6.757   0.892  0.00  0.00      ACHN  
ATOM    668  N   THR A  44       5.795  -6.721  -0.945  0.00  0.00      ACHN  
ATOM    669  HN  THR A  44       5.517  -6.295  -1.803  0.00  0.00      ACHN  
ATOM    670  CA  THR A  44       5.051  -7.970  -0.812  0.00  0.00      ACHN  
ATOM    671  HA  THR A  44       4.363  -7.830   0.009  0.00  0.00      ACHN  
ATOM    672  CB  THR A  44       4.227  -8.402  -1.990  0.00  0.00      ACHN  
ATOM    673  HB  THR A  44       4.946  -8.745  -2.763  0.00  0.00      ACHN  
ATOM    674  OG1 THR A  44       3.658  -7.288  -2.635  0.00  0.00      ACHN  
ATOM    675  HG1 THR A  44       2.779  -7.608  -2.853  0.00  0.00      ACHN  
ATOM    676  CG2 THR A  44       3.184  -9.406  -1.658  0.00  0.00      ACHN  
ATOM    677 HG21 THR A  44       3.558 -10.385  -1.290  0.00  0.00      ACHN  
ATOM    678 HG22 THR A  44       2.475  -9.093  -0.861  0.00  0.00      ACHN  
ATOM    679 HG23 THR A  44       2.661  -9.669  -2.602  0.00  0.00      ACHN  
ATOM    680  C   THR A  44       5.902  -9.182  -0.311  0.00  0.00      ACHN  
ATOM    681  O   THR A  44       7.003  -9.344  -0.859  0.00  0.00      ACHN  
ATOM    682  N   TYR A  45       5.416 -10.028   0.673  0.00  0.00      ACHN  
ATOM    683  HN  TYR A  45       4.539  -9.829   1.103  0.00  0.00      ACHN  
ATOM    684  CA  TYR A  45       6.135 -11.097   1.174  0.00  0.00      ACHN  
ATOM    685  HA  TYR A  45       7.005 -11.299   0.567  0.00  0.00      ACHN  
ATOM    686  CB  TYR A  45       6.357 -11.067   2.704  0.00  0.00      ACHN  
ATOM    687  HB1 TYR A  45       6.757 -10.039   2.835  0.00  0.00      ACHN  
ATOM    688  HB2 TYR A  45       5.408 -11.011   3.278  0.00  0.00      ACHN  
ATOM    689  CG  TYR A  45       7.259 -12.229   3.309  0.00  0.00      ACHN  
ATOM    690  CD1 TYR A  45       7.349 -12.469   4.738  0.00  0.00      ACHN  
ATOM    691  HD1 TYR A  45       6.746 -11.890   5.421  0.00  0.00      ACHN  
ATOM    692  CE1 TYR A  45       8.346 -13.389   5.220  0.00  0.00      ACHN  
ATOM    693  HE1 TYR A  45       8.550 -13.477   6.277  0.00  0.00      ACHN  
ATOM    694  CZ  TYR A  45       9.095 -14.132   4.348  0.00  0.00      ACHN  
ATOM    695  OH  TYR A  45      10.054 -14.950   4.901  0.00  0.00      ACHN  
ATOM    696  HH  TYR A  45      10.654 -15.140   4.177  0.00  0.00      ACHN  
ATOM    697  CD2 TYR A  45       8.142 -12.966   2.506  0.00  0.00      ACHN  
ATOM    698  HD2 TYR A  45       8.256 -12.841   1.440  0.00  0.00      ACHN  
ATOM    699  CE2 TYR A  45       9.014 -13.898   3.040  0.00  0.00      ACHN  
ATOM    700  HE2 TYR A  45       9.728 -14.306   2.340  0.00  0.00      ACHN  
ATOM    701  C   TYR A  45       5.278 -12.299   0.816  0.00  0.00      ACHN  
ATOM    702  O   TYR A  45       4.191 -12.607   1.331  0.00  0.00      ACHN  
ATOM    703  N   LEU A  46       5.871 -13.218  -0.038  0.00  0.00      ACHN  
ATOM    704  HN  LEU A  46       6.738 -13.122  -0.521  0.00  0.00      ACHN  
ATOM    705  CA  LEU A  46       5.260 -14.474  -0.423  0.00  0.00      ACHN  
ATOM    706  HA  LEU A  46       4.383 -14.659   0.179  0.00  0.00      ACHN  
ATOM    707  CB  LEU A  46       4.716 -14.400  -1.900  0.00  0.00      ACHN  
ATOM    708  HB1 LEU A  46       4.108 -13.474  -1.992  0.00  0.00      ACHN  
ATOM    709  HB2 LEU A  46       5.569 -14.092  -2.542  0.00  0.00      ACHN  
ATOM    710  CG  LEU A  46       4.122 -15.683  -2.446  0.00  0.00      ACHN  
ATOM    711  HG  LEU A  46       4.816 -16.511  -2.189  0.00  0.00      ACHN  
ATOM    712  CD1 LEU A  46       2.731 -15.992  -1.814  0.00  0.00      ACHN  
ATOM    713 HD11 LEU A  46       2.860 -16.084  -0.714  0.00  0.00      ACHN  
ATOM    714 HD12 LEU A  46       2.002 -15.182  -2.027  0.00  0.00      ACHN  
ATOM    715 HD13 LEU A  46       2.381 -16.933  -2.291  0.00  0.00      ACHN  
ATOM    716  CD2 LEU A  46       3.841 -15.642  -3.997  0.00  0.00      ACHN  
ATOM    717 HD21 LEU A  46       3.607 -16.705  -4.221  0.00  0.00      ACHN  
ATOM    718 HD22 LEU A  46       2.964 -15.017  -4.271  0.00  0.00      ACHN  
ATOM    719 HD23 LEU A  46       4.688 -15.302  -4.630  0.00  0.00      ACHN  
ATOM    720  C   LEU A  46       6.369 -15.537  -0.276  0.00  0.00      ACHN  
ATOM    721  O   LEU A  46       7.442 -15.370  -0.777  0.00  0.00      ACHN  
ATOM    722  N   ASN A  47       6.134 -16.592   0.502  0.00  0.00      ACHN  
ATOM    723  HN  ASN A  47       5.281 -16.508   1.010  0.00  0.00      ACHN  
ATOM    724  CA  ASN A  47       6.973 -17.858   0.502  0.00  0.00      ACHN  
ATOM    725  HA  ASN A  47       7.635 -17.761  -0.346  0.00  0.00      ACHN  
ATOM    726  CB  ASN A  47       7.770 -18.054   1.831  0.00  0.00      ACHN  
ATOM    727  HB1 ASN A  47       8.151 -17.096   2.244  0.00  0.00      ACHN  
ATOM    728  HB2 ASN A  47       7.232 -18.473   2.708  0.00  0.00      ACHN  
ATOM    729  CG  ASN A  47       9.116 -18.695   1.558  0.00  0.00      ACHN  
ATOM    730  OD1 ASN A  47       9.573 -18.605   0.398  0.00  0.00      ACHN  
ATOM    731  ND2 ASN A  47       9.853 -19.147   2.704  0.00  0.00      ACHN  
ATOM    732 HD21 ASN A  47      10.602 -19.782   2.516  0.00  0.00      ACHN  
ATOM    733 HD22 ASN A  47       9.419 -19.110   3.604  0.00  0.00      ACHN  
ATOM    734  C   ASN A  47       6.163 -19.030   0.135  0.00  0.00      ACHN  
ATOM    735  O   ASN A  47       6.748 -20.029  -0.179  0.00  0.00      ACHN  
ATOM    736  N   GLY A  48       4.804 -18.901   0.129  0.00  0.00      ACHN  
ATOM    737  HN  GLY A  48       4.380 -18.045   0.413  0.00  0.00      ACHN  
ATOM    738  CA  GLY A  48       3.930 -20.007  -0.198  0.00  0.00      ACHN  
ATOM    739  HA1 GLY A  48       3.010 -19.876   0.352  0.00  0.00      ACHN  
ATOM    740  HA2 GLY A  48       4.432 -20.951  -0.045  0.00  0.00      ACHN  
ATOM    741  C   GLY A  48       3.671 -20.111  -1.683  0.00  0.00      ACHN  
ATOM    742  O   GLY A  48       4.049 -19.214  -2.432  0.00  0.00      ACHN  
ATOM    743  N   PRO A  49       2.971 -21.219  -2.044  0.00  0.00      ACHN  
ATOM    744  CD  PRO A  49       2.580 -22.334  -1.058  0.00  0.00      ACHN  
ATOM    745  HD1 PRO A  49       3.251 -23.215  -1.150  0.00  0.00      ACHN  
ATOM    746  HD2 PRO A  49       2.414 -22.067   0.008  0.00  0.00      ACHN  
ATOM    747  CA  PRO A  49       2.394 -21.515  -3.360  0.00  0.00      ACHN  
ATOM    748  HA  PRO A  49       3.127 -21.479  -4.152  0.00  0.00      ACHN  
ATOM    749  CB  PRO A  49       1.721 -22.942  -3.112  0.00  0.00      ACHN  
ATOM    750  HB1 PRO A  49       2.580 -23.611  -3.331  0.00  0.00      ACHN  
ATOM    751  HB2 PRO A  49       0.935 -23.257  -3.831  0.00  0.00      ACHN  
ATOM    752  CG  PRO A  49       1.290 -22.920  -1.669  0.00  0.00      ACHN  
ATOM    753  HG1 PRO A  49       0.946 -23.901  -1.277  0.00  0.00      ACHN  
ATOM    754  HG2 PRO A  49       0.452 -22.211  -1.501  0.00  0.00      ACHN  
ATOM    755  C   PRO A  49       1.314 -20.469  -3.705  0.00  0.00      ACHN  
ATOM    756  O   PRO A  49       0.870 -19.779  -2.817  0.00  0.00      ACHN  
ATOM    757  N   PRO A  50       0.808 -20.359  -4.936  0.00  0.00      ACHN  
ATOM    758  CD  PRO A  50       1.286 -21.172  -6.060  0.00  0.00      ACHN  
ATOM    759  HD1 PRO A  50       2.392 -21.103  -6.152  0.00  0.00      ACHN  
ATOM    760  HD2 PRO A  50       0.958 -22.218  -5.882  0.00  0.00      ACHN  
ATOM    761  CA  PRO A  50      -0.439 -19.697  -5.262  0.00  0.00      ACHN  
ATOM    762  HA  PRO A  50      -0.205 -18.645  -5.197  0.00  0.00      ACHN  
ATOM    763  CB  PRO A  50      -0.888 -20.243  -6.559  0.00  0.00      ACHN  
ATOM    764  HB1 PRO A  50      -1.456 -19.561  -7.227  0.00  0.00      ACHN  
ATOM    765  HB2 PRO A  50      -1.453 -21.199  -6.519  0.00  0.00      ACHN  
ATOM    766  CG  PRO A  50       0.515 -20.540  -7.225  0.00  0.00      ACHN  
ATOM    767  HG1 PRO A  50       0.919 -19.533  -7.465  0.00  0.00      ACHN  
ATOM    768  HG2 PRO A  50       0.336 -21.183  -8.113  0.00  0.00      ACHN  
ATOM    769  C   PRO A  50      -1.585 -19.946  -4.330  0.00  0.00      ACHN  
ATOM    770  O   PRO A  50      -1.873 -21.107  -4.000  0.00  0.00      ACHN  
ATOM    771  N   GLY A  51      -2.377 -18.869  -3.923  0.00  0.00      ACHN  
ATOM    772  HN  GLY A  51      -2.158 -18.013  -4.384  0.00  0.00      ACHN  
ATOM    773  CA  GLY A  51      -3.506 -18.957  -2.992  0.00  0.00      ACHN  
ATOM    774  HA1 GLY A  51      -4.039 -19.880  -3.167  0.00  0.00      ACHN  
ATOM    775  HA2 GLY A  51      -4.226 -18.167  -3.151  0.00  0.00      ACHN  
ATOM    776  C   GLY A  51      -3.321 -18.890  -1.482  0.00  0.00      ACHN  
ATOM    777  O   GLY A  51      -4.316 -18.808  -0.745  0.00  0.00      ACHN  
ATOM    778  N   THR A  52      -2.136 -18.822  -0.940  0.00  0.00      ACHN  
ATOM    779  HN  THR A  52      -1.317 -19.061  -1.455  0.00  0.00      ACHN  
ATOM    780  CA  THR A  52      -1.928 -18.509   0.408  0.00  0.00      ACHN  
ATOM    781  HA  THR A  52      -2.728 -18.972   0.966  0.00  0.00      ACHN  
ATOM    782  CB  THR A  52      -0.503 -18.922   0.744  0.00  0.00      ACHN  
ATOM    783  HB  THR A  52      -0.188 -19.887   0.294  0.00  0.00      ACHN  
ATOM    784  OG1 THR A  52      -0.264 -18.981   2.165  0.00  0.00      ACHN  
ATOM    785  HG1 THR A  52      -0.770 -19.772   2.366  0.00  0.00      ACHN  
ATOM    786  CG2 THR A  52       0.547 -17.966   0.171  0.00  0.00      ACHN  
ATOM    787 HG21 THR A  52       0.461 -16.909   0.501  0.00  0.00      ACHN  
ATOM    788 HG22 THR A  52       1.545 -18.230   0.583  0.00  0.00      ACHN  
ATOM    789 HG23 THR A  52       0.584 -17.980  -0.939  0.00  0.00      ACHN  
ATOM    790  C   THR A  52      -2.143 -17.088   0.636  0.00  0.00      ACHN  
ATOM    791  O   THR A  52      -2.051 -16.231  -0.195  0.00  0.00      ACHN  
ATOM    792  N   THR A  53      -2.494 -16.717   1.810  0.00  0.00      ACHN  
ATOM    793  HN  THR A  53      -2.519 -17.370   2.563  0.00  0.00      ACHN  
ATOM    794  CA  THR A  53      -2.717 -15.343   2.190  0.00  0.00      ACHN  
ATOM    795  HA  THR A  53      -3.136 -14.820   1.343  0.00  0.00      ACHN  
ATOM    796  CB  THR A  53      -3.779 -15.164   3.220  0.00  0.00      ACHN  
ATOM    797  HB  THR A  53      -4.730 -15.620   2.872  0.00  0.00      ACHN  
ATOM    798  OG1 THR A  53      -4.028 -13.768   3.345  0.00  0.00      ACHN  
ATOM    799  HG1 THR A  53      -4.023 -13.275   2.521  0.00  0.00      ACHN  
ATOM    800  CG2 THR A  53      -3.424 -15.841   4.537  0.00  0.00      ACHN  
ATOM    801 HG21 THR A  53      -2.880 -16.798   4.384  0.00  0.00      ACHN  
ATOM    802 HG22 THR A  53      -2.652 -15.228   5.050  0.00  0.00      ACHN  
ATOM    803 HG23 THR A  53      -4.315 -15.851   5.199  0.00  0.00      ACHN  
ATOM    804  C   THR A  53      -1.381 -14.573   2.460  0.00  0.00      ACHN  
ATOM    805  O   THR A  53      -0.572 -14.987   3.220  0.00  0.00      ACHN  
ATOM    806  N   PHE A  54      -1.055 -13.506   1.733  0.00  0.00      ACHN  
ATOM    807  HN  PHE A  54      -1.734 -13.131   1.107  0.00  0.00      ACHN  
ATOM    808  CA  PHE A  54       0.248 -12.877   1.769  0.00  0.00      ACHN  
ATOM    809  HA  PHE A  54       0.882 -13.665   1.393  0.00  0.00      ACHN  
ATOM    810  CB  PHE A  54       0.227 -11.550   0.946  0.00  0.00      ACHN  
ATOM    811  HB1 PHE A  54      -0.626 -10.914   1.263  0.00  0.00      ACHN  
ATOM    812  HB2 PHE A  54       1.138 -10.932   1.101  0.00  0.00      ACHN  
ATOM    813  CG  PHE A  54       0.031 -11.860  -0.549  0.00  0.00      ACHN  
ATOM    814  CD1 PHE A  54       1.030 -12.529  -1.197  0.00  0.00      ACHN  
ATOM    815  HD1 PHE A  54       1.859 -12.887  -0.605  0.00  0.00      ACHN  
ATOM    816  CE1 PHE A  54       1.077 -12.612  -2.571  0.00  0.00      ACHN  
ATOM    817  HE1 PHE A  54       1.926 -13.110  -3.015  0.00  0.00      ACHN  
ATOM    818  CZ  PHE A  54       0.095 -11.950  -3.324  0.00  0.00      ACHN  
ATOM    819  HZ  PHE A  54       0.165 -11.883  -4.400  0.00  0.00      ACHN  
ATOM    820  CD2 PHE A  54      -0.926 -11.150  -1.248  0.00  0.00      ACHN  
ATOM    821  HD2 PHE A  54      -1.595 -10.468  -0.744  0.00  0.00      ACHN  
ATOM    822  CE2 PHE A  54      -0.862 -11.065  -2.684  0.00  0.00      ACHN  
ATOM    823  HE2 PHE A  54      -1.524 -10.455  -3.281  0.00  0.00      ACHN  
ATOM    824  C   PHE A  54       0.716 -12.515   3.182  0.00  0.00      ACHN  
ATOM    825  O   PHE A  54       0.005 -12.301   4.190  0.00  0.00      ACHN  
ATOM    826  N   SER A  55       2.046 -12.652   3.361  0.00  0.00      ACHN  
ATOM    827  HN  SER A  55       2.644 -12.927   2.613  0.00  0.00      ACHN  
ATOM    828  CA  SER A  55       2.728 -12.257   4.602  0.00  0.00      ACHN  
ATOM    829  HA  SER A  55       2.046 -12.423   5.423  0.00  0.00      ACHN  
ATOM    830  CB  SER A  55       4.028 -12.952   4.826  0.00  0.00      ACHN  
ATOM    831  HB1 SER A  55       4.590 -13.153   3.889  0.00  0.00      ACHN  
ATOM    832  HB2 SER A  55       4.683 -12.564   5.635  0.00  0.00      ACHN  
ATOM    833  OG  SER A  55       3.769 -14.281   5.259  0.00  0.00      ACHN  
ATOM    834  HG1 SER A  55       4.569 -14.768   5.049  0.00  0.00      ACHN  
ATOM    835  C   SER A  55       3.039 -10.767   4.880  0.00  0.00      ACHN  
ATOM    836  O   SER A  55       2.813  -9.947   3.997  0.00  0.00      ACHN  
ATOM    837  N   ALA A  56       3.629 -10.496   6.066  0.00  0.00      ACHN  
ATOM    838  HN  ALA A  56       3.950 -11.260   6.621  0.00  0.00      ACHN  
ATOM    839  CA  ALA A  56       3.942  -9.200   6.598  0.00  0.00      ACHN  
ATOM    840  HA  ALA A  56       3.045  -8.616   6.454  0.00  0.00      ACHN  
ATOM    841  CB  ALA A  56       4.388  -9.257   8.034  0.00  0.00      ACHN  
ATOM    842  HB1 ALA A  56       4.942  -8.323   8.269  0.00  0.00      ACHN  
ATOM    843  HB2 ALA A  56       3.552  -9.435   8.744  0.00  0.00      ACHN  
ATOM    844  HB3 ALA A  56       5.089 -10.069   8.322  0.00  0.00      ACHN  
ATOM    845  C   ALA A  56       5.063  -8.738   5.706  0.00  0.00      ACHN  
ATOM    846  O   ALA A  56       5.985  -9.480   5.468  0.00  0.00      ACHN  
ATOM    847  N   PRO A  57       4.936  -7.539   5.105  0.00  0.00      ACHN  
ATOM    848  CD  PRO A  57       3.876  -6.596   5.334  0.00  0.00      ACHN  
ATOM    849  HD1 PRO A  57       2.957  -6.994   4.853  0.00  0.00      ACHN  
ATOM    850  HD2 PRO A  57       3.610  -6.461   6.404  0.00  0.00      ACHN  
ATOM    851  CA  PRO A  57       6.000  -6.876   4.349  0.00  0.00      ACHN  
ATOM    852  HA  PRO A  57       6.000  -7.207   3.321  0.00  0.00      ACHN  
ATOM    853  CB  PRO A  57       5.691  -5.351   4.511  0.00  0.00      ACHN  
ATOM    854  HB1 PRO A  57       5.986  -4.849   3.565  0.00  0.00      ACHN  
ATOM    855  HB2 PRO A  57       6.259  -4.873   5.337  0.00  0.00      ACHN  
ATOM    856  CG  PRO A  57       4.238  -5.242   4.654  0.00  0.00      ACHN  
ATOM    857  HG1 PRO A  57       3.607  -5.268   3.740  0.00  0.00      ACHN  
ATOM    858  HG2 PRO A  57       3.995  -4.346   5.262  0.00  0.00      ACHN  
ATOM    859  C   PRO A  57       7.466  -7.099   4.680  0.00  0.00      ACHN  
ATOM    860  O   PRO A  57       7.838  -7.043   5.858  0.00  0.00      ACHN  
ATOM    861  N   VAL A  58       8.252  -7.267   3.598  0.00  0.00      ACHN  
ATOM    862  HN  VAL A  58       7.880  -7.161   2.679  0.00  0.00      ACHN  
ATOM    863  CA  VAL A  58       9.700  -7.436   3.692  0.00  0.00      ACHN  
ATOM    864  HA  VAL A  58       9.975  -7.112   4.684  0.00  0.00      ACHN  
ATOM    865  CB  VAL A  58      10.229  -8.932   3.540  0.00  0.00      ACHN  
ATOM    866  HB  VAL A  58      11.323  -8.943   3.729  0.00  0.00      ACHN  
ATOM    867  CG1 VAL A  58       9.549  -9.768   4.637  0.00  0.00      ACHN  
ATOM    868 HG11 VAL A  58       9.794  -9.336   5.631  0.00  0.00      ACHN  
ATOM    869 HG12 VAL A  58       8.455  -9.886   4.485  0.00  0.00      ACHN  
ATOM    870 HG13 VAL A  58       9.975 -10.792   4.568  0.00  0.00      ACHN  
ATOM    871  CG2 VAL A  58       9.875  -9.544   2.177  0.00  0.00      ACHN  
ATOM    872 HG21 VAL A  58      10.061 -10.636   2.100  0.00  0.00      ACHN  
ATOM    873 HG22 VAL A  58       8.785  -9.443   1.983  0.00  0.00      ACHN  
ATOM    874 HG23 VAL A  58      10.409  -8.961   1.397  0.00  0.00      ACHN  
ATOM    875  C   VAL A  58      10.461  -6.560   2.741  0.00  0.00      ACHN  
ATOM    876  O   VAL A  58       9.844  -6.058   1.786  0.00  0.00      ACHN  
ATOM    877  N   VAL A  59      11.776  -6.289   3.043  0.00  0.00      ACHN  
ATOM    878  HN  VAL A  59      12.058  -6.745   3.884  0.00  0.00      ACHN  
ATOM    879  CA  VAL A  59      12.739  -5.577   2.164  0.00  0.00      ACHN  
ATOM    880  HA  VAL A  59      12.113  -4.801   1.747  0.00  0.00      ACHN  
ATOM    881  CB  VAL A  59      13.879  -5.003   3.054  0.00  0.00      ACHN  
ATOM    882  HB  VAL A  59      14.459  -5.791   3.579  0.00  0.00      ACHN  
ATOM    883  CG1 VAL A  59      14.854  -4.167   2.164  0.00  0.00      ACHN  
ATOM    884 HG11 VAL A  59      14.315  -3.342   1.651  0.00  0.00      ACHN  
ATOM    885 HG12 VAL A  59      15.567  -3.654   2.845  0.00  0.00      ACHN  
ATOM    886 HG13 VAL A  59      15.363  -4.861   1.462  0.00  0.00      ACHN  
ATOM    887  CG2 VAL A  59      13.310  -4.102   4.215  0.00  0.00      ACHN  
ATOM    888 HG21 VAL A  59      12.654  -3.311   3.795  0.00  0.00      ACHN  
ATOM    889 HG22 VAL A  59      12.768  -4.631   5.028  0.00  0.00      ACHN  
ATOM    890 HG23 VAL A  59      14.184  -3.610   4.693  0.00  0.00      ACHN  
ATOM    891  C   VAL A  59      13.141  -6.509   1.070  0.00  0.00      ACHN  
ATOM    892  O   VAL A  59      13.797  -7.553   1.251  0.00  0.00      ACHN  
ATOM    893  N   ILE A  60      12.710  -6.171  -0.169  0.00  0.00      ACHN  
ATOM    894  HN  ILE A  60      12.202  -5.316  -0.101  0.00  0.00      ACHN  
ATOM    895  CA  ILE A  60      12.980  -6.909  -1.384  0.00  0.00      ACHN  
ATOM    896  HA  ILE A  60      12.826  -7.974  -1.286  0.00  0.00      ACHN  
ATOM    897  CB  ILE A  60      11.934  -6.508  -2.434  0.00  0.00      ACHN  
ATOM    898  HB  ILE A  60      12.017  -5.466  -2.810  0.00  0.00      ACHN  
ATOM    899  CG2 ILE A  60      11.975  -7.375  -3.735  0.00  0.00      ACHN  
ATOM    900 HG21 ILE A  60      12.084  -8.420  -3.373  0.00  0.00      ACHN  
ATOM    901 HG22 ILE A  60      11.059  -7.191  -4.334  0.00  0.00      ACHN  
ATOM    902 HG23 ILE A  60      12.747  -7.134  -4.497  0.00  0.00      ACHN  
ATOM    903  CG1 ILE A  60      10.537  -6.583  -1.855  0.00  0.00      ACHN  
ATOM    904 HG11 ILE A  60      10.398  -5.671  -1.236  0.00  0.00      ACHN  
ATOM    905 HG12 ILE A  60       9.905  -6.457  -2.759  0.00  0.00      ACHN  
ATOM    906  CD1 ILE A  60      10.110  -7.921  -1.203  0.00  0.00      ACHN  
ATOM    907  HD1 ILE A  60      10.652  -7.852  -0.235  0.00  0.00      ACHN  
ATOM    908  HD2 ILE A  60       9.010  -7.896  -1.044  0.00  0.00      ACHN  
ATOM    909  HD3 ILE A  60      10.421  -8.769  -1.849  0.00  0.00      ACHN  
ATOM    910  C   ILE A  60      14.366  -6.616  -1.877  0.00  0.00      ACHN  
ATOM    911  O   ILE A  60      15.030  -7.519  -2.411  0.00  0.00      ACHN  
ATOM    912  N   LEU A  61      14.814  -5.370  -1.755  0.00  0.00      ACHN  
ATOM    913  HN  LEU A  61      14.272  -4.604  -1.416  0.00  0.00      ACHN  
ATOM    914  CA  LEU A  61      16.248  -4.986  -2.001  0.00  0.00      ACHN  
ATOM    915  HA  LEU A  61      16.847  -5.818  -1.663  0.00  0.00      ACHN  
ATOM    916  CB  LEU A  61      16.383  -4.689  -3.569  0.00  0.00      ACHN  
ATOM    917  HB1 LEU A  61      16.089  -5.625  -4.091  0.00  0.00      ACHN  
ATOM    918  HB2 LEU A  61      15.728  -3.855  -3.899  0.00  0.00      ACHN  
ATOM    919  CG  LEU A  61      17.826  -4.414  -3.944  0.00  0.00      ACHN  
ATOM    920  HG  LEU A  61      18.293  -3.551  -3.422  0.00  0.00      ACHN  
ATOM    921  CD1 LEU A  61      18.742  -5.580  -3.927  0.00  0.00      ACHN  
ATOM    922 HD11 LEU A  61      19.824  -5.379  -3.780  0.00  0.00      ACHN  
ATOM    923 HD12 LEU A  61      18.479  -6.280  -3.105  0.00  0.00      ACHN  
ATOM    924 HD13 LEU A  61      18.617  -6.327  -4.739  0.00  0.00      ACHN  
ATOM    925  CD2 LEU A  61      17.677  -4.082  -5.415  0.00  0.00      ACHN  
ATOM    926 HD21 LEU A  61      18.602  -3.580  -5.772  0.00  0.00      ACHN  
ATOM    927 HD22 LEU A  61      17.533  -4.998  -6.027  0.00  0.00      ACHN  
ATOM    928 HD23 LEU A  61      16.845  -3.358  -5.547  0.00  0.00      ACHN  
ATOM    929  C   LEU A  61      16.523  -3.740  -1.134  0.00  0.00      ACHN  
ATOM    930  O   LEU A  61      15.637  -2.960  -0.895  0.00  0.00      ACHN  
ATOM    931  N   GLU A  62      17.697  -3.605  -0.552  0.00  0.00      ACHN  
ATOM    932  HN  GLU A  62      18.307  -4.394  -0.548  0.00  0.00      ACHN  
ATOM    933  CA  GLU A  62      18.128  -2.473   0.316  0.00  0.00      ACHN  
ATOM    934  HA  GLU A  62      17.299  -1.804   0.493  0.00  0.00      ACHN  
ATOM    935  CB  GLU A  62      18.728  -2.998   1.650  0.00  0.00      ACHN  
ATOM    936  HB1 GLU A  62      17.846  -3.621   1.911  0.00  0.00      ACHN  
ATOM    937  HB2 GLU A  62      19.565  -3.660   1.341  0.00  0.00      ACHN  
ATOM    938  CG  GLU A  62      19.215  -1.956   2.648  0.00  0.00      ACHN  
ATOM    939  HG1 GLU A  62      20.236  -1.635   2.352  0.00  0.00      ACHN  
ATOM    940  HG2 GLU A  62      18.529  -1.082   2.632  0.00  0.00      ACHN  
ATOM    941  CD  GLU A  62      19.488  -2.658   4.035  0.00  0.00      ACHN  
ATOM    942  OE1 GLU A  62      18.526  -3.188   4.560  0.00  0.00      ACHN  
ATOM    943  OE2 GLU A  62      20.652  -2.626   4.483  0.00  0.00      ACHN  
ATOM    944  C   GLU A  62      19.269  -1.721  -0.478  0.00  0.00      ACHN  
ATOM    945  O   GLU A  62      20.298  -2.341  -0.835  0.00  0.00      ACHN  
ATOM    946  N   THR A  63      19.017  -0.448  -0.801  0.00  0.00      ACHN  
ATOM    947  HN  THR A  63      18.175   0.012  -0.531  0.00  0.00      ACHN  
ATOM    948  CA  THR A  63      19.934   0.396  -1.561  0.00  0.00      ACHN  
ATOM    949  HA  THR A  63      20.362  -0.254  -2.309  0.00  0.00      ACHN  
ATOM    950  CB  THR A  63      19.336   1.578  -2.280  0.00  0.00      ACHN  
ATOM    951  HB  THR A  63      18.963   2.303  -1.525  0.00  0.00      ACHN  
ATOM    952  OG1 THR A  63      18.276   0.997  -3.071  0.00  0.00      ACHN  
ATOM    953  HG1 THR A  63      17.646   1.676  -3.327  0.00  0.00      ACHN  
ATOM    954  CG2 THR A  63      20.307   2.207  -3.266  0.00  0.00      ACHN  
ATOM    955 HG21 THR A  63      20.783   1.461  -3.938  0.00  0.00      ACHN  
ATOM    956 HG22 THR A  63      19.754   2.933  -3.900  0.00  0.00      ACHN  
ATOM    957 HG23 THR A  63      21.073   2.739  -2.662  0.00  0.00      ACHN  
ATOM    958  C   THR A  63      21.064   1.024  -0.725  0.00  0.00      ACHN  
ATOM    959  O   THR A  63      20.715   1.970  -0.008  0.00  0.00      ACHN  
ATOM    960  N   PRO A  64      22.323   0.756  -0.780  0.00  0.00      ACHN  
ATOM    961  CD  PRO A  64      22.905  -0.524  -1.265  0.00  0.00      ACHN  
ATOM    962  HD1 PRO A  64      22.424  -1.465  -0.922  0.00  0.00      ACHN  
ATOM    963  HD2 PRO A  64      22.926  -0.452  -2.374  0.00  0.00      ACHN  
ATOM    964  CA  PRO A  64      23.439   1.681  -0.424  0.00  0.00      ACHN  
ATOM    965  HA  PRO A  64      23.343   1.893   0.631  0.00  0.00      ACHN  
ATOM    966  CB  PRO A  64      24.761   0.927  -0.752  0.00  0.00      ACHN  
ATOM    967  HB1 PRO A  64      25.608   1.126  -0.061  0.00  0.00      ACHN  
ATOM    968  HB2 PRO A  64      25.185   1.175  -1.748  0.00  0.00      ACHN  
ATOM    969  CG  PRO A  64      24.376  -0.437  -0.682  0.00  0.00      ACHN  
ATOM    970  HG1 PRO A  64      24.475  -0.770   0.373  0.00  0.00      ACHN  
ATOM    971  HG2 PRO A  64      25.005  -1.108  -1.305  0.00  0.00      ACHN  
ATOM    972  C   PRO A  64      23.417   2.977  -1.231  0.00  0.00      ACHN  
ATOM    973  O   PRO A  64      23.527   2.940  -2.447  0.00  0.00      ACHN  
ATOM    974  N   VAL A  65      23.437   4.141  -0.516  0.00  0.00      ACHN  
ATOM    975  HN  VAL A  65      23.320   4.123   0.474  0.00  0.00      ACHN  
ATOM    976  CA  VAL A  65      23.375   5.445  -1.183  0.00  0.00      ACHN  
ATOM    977  HA  VAL A  65      22.663   5.271  -1.977  0.00  0.00      ACHN  
ATOM    978  CB  VAL A  65      22.821   6.486  -0.202  0.00  0.00      ACHN  
ATOM    979  HB  VAL A  65      23.515   6.615   0.655  0.00  0.00      ACHN  
ATOM    980  CG1 VAL A  65      22.801   7.873  -0.954  0.00  0.00      ACHN  
ATOM    981 HG11 VAL A  65      22.492   8.673  -0.248  0.00  0.00      ACHN  
ATOM    982 HG12 VAL A  65      23.766   8.051  -1.476  0.00  0.00      ACHN  
ATOM    983 HG13 VAL A  65      22.085   7.760  -1.796  0.00  0.00      ACHN  
ATOM    984  CG2 VAL A  65      21.442   5.979   0.271  0.00  0.00      ACHN  
ATOM    985 HG21 VAL A  65      20.757   6.723   0.730  0.00  0.00      ACHN  
ATOM    986 HG22 VAL A  65      20.748   5.604  -0.511  0.00  0.00      ACHN  
ATOM    987 HG23 VAL A  65      21.471   5.118   0.972  0.00  0.00      ACHN  
ATOM    988  C   VAL A  65      24.662   5.703  -1.825  0.00  0.00      ACHN  
ATOM    989  O   VAL A  65      24.715   6.359  -2.845  0.00  0.00      ACHN  
ATOM    990  N   GLY A  66      25.669   5.229  -1.220  0.00  0.00      ACHN  
ATOM    991  HN  GLY A  66      25.602   4.741  -0.353  0.00  0.00      ACHN  
ATOM    992  CA  GLY A  66      27.029   5.424  -1.858  0.00  0.00      ACHN  
ATOM    993  HA1 GLY A  66      27.769   4.997  -1.198  0.00  0.00      ACHN  
ATOM    994  HA2 GLY A  66      27.268   6.452  -2.087  0.00  0.00      ACHN  
ATOM    995  C   GLY A  66      27.192   4.643  -3.192  0.00  0.00      ACHN  
ATOM    996  O   GLY A  66      27.830   5.060  -4.134  0.00  0.00      ACHN  
ATOM    997  N   LEU A  67      26.544   3.492  -3.262  0.00  0.00      ACHN  
ATOM    998  HN  LEU A  67      25.930   3.223  -2.524  0.00  0.00      ACHN  
ATOM    999  CA  LEU A  67      26.530   2.579  -4.348  0.00  0.00      ACHN  
ATOM   1000  HA  LEU A  67      27.559   2.574  -4.677  0.00  0.00      ACHN  
ATOM   1001  CB  LEU A  67      26.133   1.154  -4.007  0.00  0.00      ACHN  
ATOM   1002  HB1 LEU A  67      26.695   0.904  -3.082  0.00  0.00      ACHN  
ATOM   1003  HB2 LEU A  67      25.027   1.047  -3.993  0.00  0.00      ACHN  
ATOM   1004  CG  LEU A  67      26.620   0.044  -4.951  0.00  0.00      ACHN  
ATOM   1005  HG  LEU A  67      26.235   0.364  -5.943  0.00  0.00      ACHN  
ATOM   1006  CD1 LEU A  67      28.253   0.035  -5.024  0.00  0.00      ACHN  
ATOM   1007 HD11 LEU A  67      28.665  -0.770  -5.670  0.00  0.00      ACHN  
ATOM   1008 HD12 LEU A  67      28.574   1.012  -5.445  0.00  0.00      ACHN  
ATOM   1009 HD13 LEU A  67      28.568  -0.061  -3.963  0.00  0.00      ACHN  
ATOM   1010  CD2 LEU A  67      25.985  -1.239  -4.614  0.00  0.00      ACHN  
ATOM   1011 HD21 LEU A  67      24.932  -1.281  -4.967  0.00  0.00      ACHN  
ATOM   1012 HD22 LEU A  67      26.550  -2.134  -4.951  0.00  0.00      ACHN  
ATOM   1013 HD23 LEU A  67      26.008  -1.436  -3.520  0.00  0.00      ACHN  
ATOM   1014  C   LEU A  67      25.671   3.126  -5.489  0.00  0.00      ACHN  
ATOM   1015  O   LEU A  67      26.101   3.071  -6.623  0.00  0.00      ACHN  
ATOM   1016  N   ALA A  68      24.527   3.707  -5.154  0.00  0.00      ACHN  
ATOM   1017  HN  ALA A  68      24.193   3.739  -4.216  0.00  0.00      ACHN  
ATOM   1018  CA  ALA A  68      23.755   4.420  -6.181  0.00  0.00      ACHN  
ATOM   1019  HA  ALA A  68      23.597   3.713  -6.982  0.00  0.00      ACHN  
ATOM   1020  CB  ALA A  68      22.491   4.923  -5.566  0.00  0.00      ACHN  
ATOM   1021  HB1 ALA A  68      22.729   5.840  -4.986  0.00  0.00      ACHN  
ATOM   1022  HB2 ALA A  68      21.639   5.014  -6.273  0.00  0.00      ACHN  
ATOM   1023  HB3 ALA A  68      22.134   4.204  -4.797  0.00  0.00      ACHN  
ATOM   1024  C   ALA A  68      24.438   5.543  -6.922  0.00  0.00      ACHN  
ATOM   1025  O   ALA A  68      24.382   5.631  -8.169  0.00  0.00      ACHN  
ATOM   1026  N   VAL A  69      25.199   6.344  -6.122  0.00  0.00      ACHN  
ATOM   1027  HN  VAL A  69      25.303   6.075  -5.168  0.00  0.00      ACHN  
ATOM   1028  CA  VAL A  69      25.912   7.513  -6.564  0.00  0.00      ACHN  
ATOM   1029  HA  VAL A  69      25.310   8.043  -7.288  0.00  0.00      ACHN  
ATOM   1030  CB  VAL A  69      26.236   8.516  -5.471  0.00  0.00      ACHN  
ATOM   1031  HB  VAL A  69      26.856   7.988  -4.715  0.00  0.00      ACHN  
ATOM   1032  CG1 VAL A  69      27.123   9.674  -6.092  0.00  0.00      ACHN  
ATOM   1033 HG11 VAL A  69      26.770   9.889  -7.124  0.00  0.00      ACHN  
ATOM   1034 HG12 VAL A  69      26.999  10.578  -5.459  0.00  0.00      ACHN  
ATOM   1035 HG13 VAL A  69      28.178   9.348  -6.215  0.00  0.00      ACHN  
ATOM   1036  CG2 VAL A  69      24.872   8.911  -4.899  0.00  0.00      ACHN  
ATOM   1037 HG21 VAL A  69      24.288   9.423  -5.693  0.00  0.00      ACHN  
ATOM   1038 HG22 VAL A  69      24.278   8.057  -4.509  0.00  0.00      ACHN  
ATOM   1039 HG23 VAL A  69      25.008   9.554  -4.004  0.00  0.00      ACHN  
ATOM   1040  C   VAL A  69      27.090   7.104  -7.483  0.00  0.00      ACHN  
ATOM   1041  O   VAL A  69      27.281   7.644  -8.558  0.00  0.00      ACHN  
ATOM   1042  N   ALA A  70      27.793   6.011  -7.119  0.00  0.00      ACHN  
ATOM   1043  HN  ALA A  70      27.723   5.659  -6.188  0.00  0.00      ACHN  
ATOM   1044  CA  ALA A  70      28.847   5.290  -7.852  0.00  0.00      ACHN  
ATOM   1045  HA  ALA A  70      29.572   6.005  -8.212  0.00  0.00      ACHN  
ATOM   1046  CB  ALA A  70      29.554   4.201  -7.108  0.00  0.00      ACHN  
ATOM   1047  HB1 ALA A  70      30.543   3.913  -7.525  0.00  0.00      ACHN  
ATOM   1048  HB2 ALA A  70      29.749   4.528  -6.064  0.00  0.00      ACHN  
ATOM   1049  HB3 ALA A  70      28.966   3.261  -7.034  0.00  0.00      ACHN  
ATOM   1050  C   ALA A  70      28.393   4.684  -9.212  0.00  0.00      ACHN  
ATOM   1051  O   ALA A  70      29.117   4.641 -10.168  0.00  0.00      ACHN  
ATOM   1052  N   LEU A  71      27.159   4.144  -9.252  0.00  0.00      ACHN  
ATOM   1053  HN  LEU A  71      26.747   4.241  -8.350  0.00  0.00      ACHN  
ATOM   1054  CA  LEU A  71      26.545   3.505 -10.433  0.00  0.00      ACHN  
ATOM   1055  HA  LEU A  71      27.323   2.942 -10.928  0.00  0.00      ACHN  
ATOM   1056  CB  LEU A  71      25.339   2.647  -9.892  0.00  0.00      ACHN  
ATOM   1057  HB1 LEU A  71      25.689   1.798  -9.267  0.00  0.00      ACHN  
ATOM   1058  HB2 LEU A  71      24.778   3.306  -9.195  0.00  0.00      ACHN  
ATOM   1059  CG  LEU A  71      24.516   1.926 -10.986  0.00  0.00      ACHN  
ATOM   1060  HG  LEU A  71      24.085   2.716 -11.639  0.00  0.00      ACHN  
ATOM   1061  CD1 LEU A  71      25.197   0.895 -11.813  0.00  0.00      ACHN  
ATOM   1062 HD11 LEU A  71      25.519  -0.008 -11.251  0.00  0.00      ACHN  
ATOM   1063 HD12 LEU A  71      24.634   0.493 -12.683  0.00  0.00      ACHN  
ATOM   1064 HD13 LEU A  71      26.158   1.367 -12.109  0.00  0.00      ACHN  
ATOM   1065  CD2 LEU A  71      23.292   1.129 -10.284  0.00  0.00      ACHN  
ATOM   1066 HD21 LEU A  71      22.507   0.953 -11.050  0.00  0.00      ACHN  
ATOM   1067 HD22 LEU A  71      23.756   0.177  -9.948  0.00  0.00      ACHN  
ATOM   1068 HD23 LEU A  71      22.864   1.695  -9.429  0.00  0.00      ACHN  
ATOM   1069  C   LEU A  71      26.145   4.530 -11.512  0.00  0.00      ACHN  
ATOM   1070  O   LEU A  71      26.429   4.388 -12.658  0.00  0.00      ACHN  
ATOM   1071  N   PHE A  72      25.544   5.683 -11.090  0.00  0.00      ACHN  
ATOM   1072  HN  PHE A  72      25.399   5.821 -10.113  0.00  0.00      ACHN  
ATOM   1073  CA  PHE A  72      25.400   6.885 -11.952  0.00  0.00      ACHN  
ATOM   1074  HA  PHE A  72      24.662   6.687 -12.715  0.00  0.00      ACHN  
ATOM   1075  CB  PHE A  72      24.760   7.990 -10.990  0.00  0.00      ACHN  
ATOM   1076  HB1 PHE A  72      23.792   7.614 -10.595  0.00  0.00      ACHN  
ATOM   1077  HB2 PHE A  72      25.401   8.246 -10.120  0.00  0.00      ACHN  
ATOM   1078  CG  PHE A  72      24.382   9.377 -11.601  0.00  0.00      ACHN  
ATOM   1079  CD1 PHE A  72      24.898  10.487 -10.840  0.00  0.00      ACHN  
ATOM   1080  HD1 PHE A  72      25.622  10.308 -10.058  0.00  0.00      ACHN  
ATOM   1081  CE1 PHE A  72      24.539  11.755 -11.176  0.00  0.00      ACHN  
ATOM   1082  HE1 PHE A  72      25.024  12.565 -10.651  0.00  0.00      ACHN  
ATOM   1083  CZ  PHE A  72      23.646  11.994 -12.274  0.00  0.00      ACHN  
ATOM   1084  HZ  PHE A  72      23.457  13.027 -12.528  0.00  0.00      ACHN  
ATOM   1085  CD2 PHE A  72      23.457   9.638 -12.644  0.00  0.00      ACHN  
ATOM   1086  HD2 PHE A  72      23.133   8.747 -13.162  0.00  0.00      ACHN  
ATOM   1087  CE2 PHE A  72      23.175  10.984 -13.002  0.00  0.00      ACHN  
ATOM   1088  HE2 PHE A  72      22.483  11.263 -13.783  0.00  0.00      ACHN  
ATOM   1089  C   PHE A  72      26.735   7.443 -12.603  0.00  0.00      ACHN  
ATOM   1090  O   PHE A  72      26.658   7.945 -13.709  0.00  0.00      ACHN  
ATOM   1091  N   LEU A  73      27.894   7.334 -11.927  0.00  0.00      ACHN  
ATOM   1092  HN  LEU A  73      27.911   7.037 -10.975  0.00  0.00      ACHN  
ATOM   1093  CA  LEU A  73      29.157   7.712 -12.464  0.00  0.00      ACHN  
ATOM   1094  HA  LEU A  73      29.031   8.612 -13.047  0.00  0.00      ACHN  
ATOM   1095  CB  LEU A  73      30.182   8.046 -11.329  0.00  0.00      ACHN  
ATOM   1096  HB1 LEU A  73      30.342   7.255 -10.566  0.00  0.00      ACHN  
ATOM   1097  HB2 LEU A  73      31.175   8.221 -11.794  0.00  0.00      ACHN  
ATOM   1098  CG  LEU A  73      29.762   9.310 -10.541  0.00  0.00      ACHN  
ATOM   1099  HG  LEU A  73      28.684   9.424 -10.297  0.00  0.00      ACHN  
ATOM   1100  CD1 LEU A  73      30.273   9.350  -9.081  0.00  0.00      ACHN  
ATOM   1101 HD11 LEU A  73      31.379   9.452  -9.068  0.00  0.00      ACHN  
ATOM   1102 HD12 LEU A  73      29.853  10.100  -8.377  0.00  0.00      ACHN  
ATOM   1103 HD13 LEU A  73      30.116   8.311  -8.721  0.00  0.00      ACHN  
ATOM   1104  CD2 LEU A  73      30.050  10.652 -11.282  0.00  0.00      ACHN  
ATOM   1105 HD21 LEU A  73      29.372  10.638 -12.162  0.00  0.00      ACHN  
ATOM   1106 HD22 LEU A  73      29.822  11.526 -10.636  0.00  0.00      ACHN  
ATOM   1107 HD23 LEU A  73      31.134  10.731 -11.511  0.00  0.00      ACHN  
ATOM   1108  C   LEU A  73      29.761   6.573 -13.346  0.00  0.00      ACHN  
ATOM   1109  O   LEU A  73      30.384   6.796 -14.376  0.00  0.00      ACHN  
ATOM   1110  N   GLY A  74      29.657   5.288 -12.956  0.00  0.00      ACHN  
ATOM   1111  HN  GLY A  74      29.343   5.056 -12.038  0.00  0.00      ACHN  
ATOM   1112  CA  GLY A  74      30.096   4.100 -13.614  0.00  0.00      ACHN  
ATOM   1113  HA1 GLY A  74      29.916   3.232 -12.998  0.00  0.00      ACHN  
ATOM   1114  HA2 GLY A  74      31.152   4.126 -13.837  0.00  0.00      ACHN  
ATOM   1115  C   GLY A  74      29.459   3.818 -14.971  0.00  0.00      ACHN  
ATOM   1116  O   GLY A  74      30.075   3.377 -15.898  0.00  0.00      ACHN  
ATOM   1117  N   LEU A  75      28.161   4.024 -15.109  0.00  0.00      ACHN  
ATOM   1118  HN  LEU A  75      27.493   4.119 -14.375  0.00  0.00      ACHN  
ATOM   1119  CA  LEU A  75      27.462   3.885 -16.369  0.00  0.00      ACHN  
ATOM   1120  HA  LEU A  75      27.830   2.924 -16.696  0.00  0.00      ACHN  
ATOM   1121  CB  LEU A  75      25.948   4.006 -16.187  0.00  0.00      ACHN  
ATOM   1122  HB1 LEU A  75      25.842   4.915 -15.556  0.00  0.00      ACHN  
ATOM   1123  HB2 LEU A  75      25.338   4.201 -17.095  0.00  0.00      ACHN  
ATOM   1124  CG  LEU A  75      25.318   2.838 -15.424  0.00  0.00      ACHN  
ATOM   1125  HG  LEU A  75      26.019   2.656 -14.582  0.00  0.00      ACHN  
ATOM   1126  CD1 LEU A  75      23.900   3.124 -14.941  0.00  0.00      ACHN  
ATOM   1127 HD11 LEU A  75      23.460   2.341 -14.288  0.00  0.00      ACHN  
ATOM   1128 HD12 LEU A  75      23.930   4.108 -14.426  0.00  0.00      ACHN  
ATOM   1129 HD13 LEU A  75      23.191   3.228 -15.790  0.00  0.00      ACHN  
ATOM   1130  CD2 LEU A  75      25.353   1.484 -16.186  0.00  0.00      ACHN  
ATOM   1131 HD21 LEU A  75      26.401   1.320 -16.516  0.00  0.00      ACHN  
ATOM   1132 HD22 LEU A  75      25.027   0.734 -15.434  0.00  0.00      ACHN  
ATOM   1133 HD23 LEU A  75      24.667   1.494 -17.060  0.00  0.00      ACHN  
ATOM   1134  C   LEU A  75      27.842   4.983 -17.410  0.00  0.00      ACHN  
ATOM   1135  O   LEU A  75      27.961   4.768 -18.582  0.00  0.00      ACHN  
ATOM   1136  N   SER A  76      28.138   6.185 -17.005  0.00  0.00      ACHN  
ATOM   1137  HN  SER A  76      27.986   6.429 -16.051  0.00  0.00      ACHN  
ATOM   1138  CA  SER A  76      28.468   7.364 -17.818  0.00  0.00      ACHN  
ATOM   1139  HA  SER A  76      27.965   7.284 -18.771  0.00  0.00      ACHN  
ATOM   1140  CB  SER A  76      28.149   8.771 -17.168  0.00  0.00      ACHN  
ATOM   1141  HB1 SER A  76      28.306   9.557 -17.938  0.00  0.00      ACHN  
ATOM   1142  HB2 SER A  76      27.048   8.806 -17.021  0.00  0.00      ACHN  
ATOM   1143  OG  SER A  76      28.809   8.932 -15.905  0.00  0.00      ACHN  
ATOM   1144  HG1 SER A  76      28.184   8.686 -15.219  0.00  0.00      ACHN  
ATOM   1145  C   SER A  76      29.959   7.350 -18.199  0.00  0.00      ACHN  
ATOM   1146  O   SER A  76      30.408   7.777 -19.216  0.00  0.00      ACHN  
ATOM   1147  N   ALA A  77      30.765   6.701 -17.344  0.00  0.00      ACHN  
ATOM   1148  HN  ALA A  77      30.477   6.493 -16.412  0.00  0.00      ACHN  
ATOM   1149  CA  ALA A  77      32.062   6.071 -17.788  0.00  0.00      ACHN  
ATOM   1150  HA  ALA A  77      32.656   6.892 -18.161  0.00  0.00      ACHN  
ATOM   1151  CB  ALA A  77      32.668   5.554 -16.445  0.00  0.00      ACHN  
ATOM   1152  HB1 ALA A  77      32.012   4.777 -15.997  0.00  0.00      ACHN  
ATOM   1153  HB2 ALA A  77      33.667   5.118 -16.662  0.00  0.00      ACHN  
ATOM   1154  HB3 ALA A  77      32.756   6.260 -15.592  0.00  0.00      ACHN  
ATOM   1155  C   ALA A  77      31.922   5.092 -18.982  0.00  0.00      ACHN  
ATOM   1156  O   ALA A  77      32.456   5.223 -20.058  0.00  0.00      ACHN  
ATOM   1157  N   LEU A  78      31.175   3.995 -18.690  0.00  0.00      ACHN  
ATOM   1158  HN  LEU A  78      30.727   3.971 -17.800  0.00  0.00      ACHN  
ATOM   1159  CA  LEU A  78      31.134   2.782 -19.500  0.00  0.00      ACHN  
ATOM   1160  HA  LEU A  78      32.100   2.320 -19.638  0.00  0.00      ACHN  
ATOM   1161  CB  LEU A  78      30.154   1.717 -18.978  0.00  0.00      ACHN  
ATOM   1162  HB1 LEU A  78      30.592   1.417 -18.002  0.00  0.00      ACHN  
ATOM   1163  HB2 LEU A  78      29.227   2.319 -18.870  0.00  0.00      ACHN  
ATOM   1164  CG  LEU A  78      29.976   0.480 -19.864  0.00  0.00      ACHN  
ATOM   1165  HG  LEU A  78      30.055   0.766 -20.935  0.00  0.00      ACHN  
ATOM   1166  CD1 LEU A  78      30.988  -0.565 -19.538  0.00  0.00      ACHN  
ATOM   1167 HD11 LEU A  78      30.787  -0.875 -18.490  0.00  0.00      ACHN  
ATOM   1168 HD12 LEU A  78      30.863  -1.416 -20.241  0.00  0.00      ACHN  
ATOM   1169 HD13 LEU A  78      31.984  -0.075 -19.484  0.00  0.00      ACHN  
ATOM   1170  CD2 LEU A  78      28.580  -0.087 -19.806  0.00  0.00      ACHN  
ATOM   1171 HD21 LEU A  78      28.568  -0.802 -20.656  0.00  0.00      ACHN  
ATOM   1172 HD22 LEU A  78      28.417  -0.422 -18.759  0.00  0.00      ACHN  
ATOM   1173 HD23 LEU A  78      27.895   0.757 -20.037  0.00  0.00      ACHN  
ATOM   1174  C   LEU A  78      30.676   3.101 -20.927  0.00  0.00      ACHN  
ATOM   1175  O   LEU A  78      31.351   2.802 -21.858  0.00  0.00      ACHN  
ATOM   1176  N   PHE A  79      29.481   3.752 -21.138  0.00  0.00      ACHN  
ATOM   1177  HN  PHE A  79      28.854   3.981 -20.398  0.00  0.00      ACHN  
ATOM   1178  CA  PHE A  79      29.017   4.091 -22.458  0.00  0.00      ACHN  
ATOM   1179  HA  PHE A  79      29.185   3.146 -22.952  0.00  0.00      ACHN  
ATOM   1180  CB  PHE A  79      27.559   4.515 -22.405  0.00  0.00      ACHN  
ATOM   1181  HB1 PHE A  79      27.533   5.383 -21.712  0.00  0.00      ACHN  
ATOM   1182  HB2 PHE A  79      27.121   4.813 -23.381  0.00  0.00      ACHN  
ATOM   1183  CG  PHE A  79      26.683   3.398 -21.884  0.00  0.00      ACHN  
ATOM   1184  CD1 PHE A  79      26.469   2.207 -22.544  0.00  0.00      ACHN  
ATOM   1185  HD1 PHE A  79      26.825   1.970 -23.535  0.00  0.00      ACHN  
ATOM   1186  CE1 PHE A  79      25.702   1.151 -22.029  0.00  0.00      ACHN  
ATOM   1187  HE1 PHE A  79      25.591   0.275 -22.652  0.00  0.00      ACHN  
ATOM   1188  CZ  PHE A  79      25.247   1.273 -20.732  0.00  0.00      ACHN  
ATOM   1189  HZ  PHE A  79      24.579   0.565 -20.265  0.00  0.00      ACHN  
ATOM   1190  CD2 PHE A  79      26.023   3.561 -20.736  0.00  0.00      ACHN  
ATOM   1191  HD2 PHE A  79      26.148   4.476 -20.176  0.00  0.00      ACHN  
ATOM   1192  CE2 PHE A  79      25.446   2.497 -20.001  0.00  0.00      ACHN  
ATOM   1193  HE2 PHE A  79      24.843   2.587 -19.109  0.00  0.00      ACHN  
ATOM   1194  C   PHE A  79      29.808   4.996 -23.230  0.00  0.00      ACHN  
ATOM   1195  O   PHE A  79      29.899   4.931 -24.434  0.00  0.00      ACHN  
ATOM   1196  N   HIS A  80      30.546   5.917 -22.551  0.00  0.00      ACHN  
ATOM   1197  HN  HIS A  80      30.528   6.098 -21.570  0.00  0.00      ACHN  
ATOM   1198  CA  HIS A  80      31.428   6.891 -23.130  0.00  0.00      ACHN  
ATOM   1199  HA  HIS A  80      30.900   7.124 -24.043  0.00  0.00      ACHN  
ATOM   1200  CB  HIS A  80      31.712   8.034 -22.153  0.00  0.00      ACHN  
ATOM   1201  HB1 HIS A  80      32.227   7.632 -21.253  0.00  0.00      ACHN  
ATOM   1202  HB2 HIS A  80      32.455   8.588 -22.766  0.00  0.00      ACHN  
ATOM   1203  ND1 HIS A  80      29.439   8.871 -21.741  0.00  0.00      ACHN  
ATOM   1204  HD1 HIS A  80      29.014   7.973 -21.629  0.00  0.00      ACHN  
ATOM   1205  CG  HIS A  80      30.721   9.089 -21.897  0.00  0.00      ACHN  
ATOM   1206  CE1 HIS A  80      28.826  10.092 -21.566  0.00  0.00      ACHN  
ATOM   1207  HE1 HIS A  80      27.802  10.171 -21.202  0.00  0.00      ACHN  
ATOM   1208  NE2 HIS A  80      29.650  11.018 -21.788  0.00  0.00      ACHN  
ATOM   1209  CD2 HIS A  80      30.869  10.451 -22.025  0.00  0.00      ACHN  
ATOM   1210  HD2 HIS A  80      31.704  11.063 -22.344  0.00  0.00      ACHN  
ATOM   1211  C   HIS A  80      32.748   6.260 -23.542  0.00  0.00      ACHN  
ATOM   1212  O   HIS A  80      33.427   6.693 -24.459  0.00  0.00      ACHN  
ATOM   1213  N   PHE A  81      33.238   5.140 -22.876  0.00  0.00      ACHN  
ATOM   1214  HN  PHE A  81      32.726   4.804 -22.089  0.00  0.00      ACHN  
ATOM   1215  CA  PHE A  81      34.408   4.415 -23.253  0.00  0.00      ACHN  
ATOM   1216  HA  PHE A  81      35.228   5.097 -23.421  0.00  0.00      ACHN  
ATOM   1217  CB  PHE A  81      34.963   3.606 -22.054  0.00  0.00      ACHN  
ATOM   1218  HB1 PHE A  81      34.104   3.122 -21.542  0.00  0.00      ACHN  
ATOM   1219  HB2 PHE A  81      35.684   2.822 -22.371  0.00  0.00      ACHN  
ATOM   1220  CG  PHE A  81      35.606   4.517 -21.141  0.00  0.00      ACHN  
ATOM   1221  CD1 PHE A  81      35.274   4.462 -19.763  0.00  0.00      ACHN  
ATOM   1222  HD1 PHE A  81      34.438   3.953 -19.308  0.00  0.00      ACHN  
ATOM   1223  CE1 PHE A  81      36.214   5.088 -18.915  0.00  0.00      ACHN  
ATOM   1224  HE1 PHE A  81      35.950   5.119 -17.868  0.00  0.00      ACHN  
ATOM   1225  CZ  PHE A  81      37.261   5.908 -19.326  0.00  0.00      ACHN  
ATOM   1226  HZ  PHE A  81      37.957   6.282 -18.589  0.00  0.00      ACHN  
ATOM   1227  CD2 PHE A  81      36.721   5.285 -21.543  0.00  0.00      ACHN  
ATOM   1228  HD2 PHE A  81      37.052   5.259 -22.571  0.00  0.00      ACHN  
ATOM   1229  CE2 PHE A  81      37.477   5.984 -20.663  0.00  0.00      ACHN  
ATOM   1230  HE2 PHE A  81      38.305   6.597 -20.987  0.00  0.00      ACHN  
ATOM   1231  C   PHE A  81      34.216   3.542 -24.509  0.00  0.00      ACHN  
ATOM   1232  O   PHE A  81      35.165   3.230 -25.243  0.00  0.00      ACHN  
ATOM   1233  N   ILE A  82      32.926   3.119 -24.752  0.00  0.00      ACHN  
ATOM   1234  HN  ILE A  82      32.219   3.450 -24.131  0.00  0.00      ACHN  
ATOM   1235  CA  ILE A  82      32.453   2.321 -25.911  0.00  0.00      ACHN  
ATOM   1236  HA  ILE A  82      33.159   1.504 -25.951  0.00  0.00      ACHN  
ATOM   1237  CB  ILE A  82      31.055   1.738 -25.936  0.00  0.00      ACHN  
ATOM   1238  HB  ILE A  82      30.330   2.507 -25.594  0.00  0.00      ACHN  
ATOM   1239  CG2 ILE A  82      30.523   1.259 -27.274  0.00  0.00      ACHN  
ATOM   1240 HG21 ILE A  82      30.639   1.977 -28.114  0.00  0.00      ACHN  
ATOM   1241 HG22 ILE A  82      31.138   0.355 -27.473  0.00  0.00      ACHN  
ATOM   1242 HG23 ILE A  82      29.430   1.063 -27.282  0.00  0.00      ACHN  
ATOM   1243  CG1 ILE A  82      31.122   0.662 -24.799  0.00  0.00      ACHN  
ATOM   1244 HG11 ILE A  82      31.704  -0.228 -25.122  0.00  0.00      ACHN  
ATOM   1245 HG12 ILE A  82      31.584   1.098 -23.887  0.00  0.00      ACHN  
ATOM   1246  CD1 ILE A  82      29.764   0.029 -24.455  0.00  0.00      ACHN  
ATOM   1247  HD1 ILE A  82      29.566  -0.928 -24.984  0.00  0.00      ACHN  
ATOM   1248  HD2 ILE A  82      29.588  -0.187 -23.380  0.00  0.00      ACHN  
ATOM   1249  HD3 ILE A  82      28.971   0.777 -24.670  0.00  0.00      ACHN  
ATOM   1250  C   ILE A  82      32.601   3.158 -27.065  0.00  0.00      ACHN  
ATOM   1251  O   ILE A  82      33.096   2.752 -28.123  0.00  0.00      ACHN  
ATOM   1252  N   VAL A  83      32.143   4.488 -26.984  0.00  0.00      ACHN  
ATOM   1253  HN  VAL A  83      31.580   4.697 -26.188  0.00  0.00      ACHN  
ATOM   1254  CA  VAL A  83      32.097   5.325 -28.205  0.00  0.00      ACHN  
ATOM   1255  HA  VAL A  83      31.925   4.612 -28.997  0.00  0.00      ACHN  
ATOM   1256  CB  VAL A  83      30.932   6.290 -28.280  0.00  0.00      ACHN  
ATOM   1257  HB  VAL A  83      30.911   6.772 -29.281  0.00  0.00      ACHN  
ATOM   1258  CG1 VAL A  83      29.611   5.512 -28.183  0.00  0.00      ACHN  
ATOM   1259 HG11 VAL A  83      28.752   6.166 -28.443  0.00  0.00      ACHN  
ATOM   1260 HG12 VAL A  83      29.601   4.710 -28.952  0.00  0.00      ACHN  
ATOM   1261 HG13 VAL A  83      29.402   5.128 -27.162  0.00  0.00      ACHN  
ATOM   1262  CG2 VAL A  83      30.947   7.416 -27.199  0.00  0.00      ACHN  
ATOM   1263 HG21 VAL A  83      31.869   8.030 -27.109  0.00  0.00      ACHN  
ATOM   1264 HG22 VAL A  83      30.160   8.181 -27.372  0.00  0.00      ACHN  
ATOM   1265 HG23 VAL A  83      30.752   6.841 -26.269  0.00  0.00      ACHN  
ATOM   1266  C   VAL A  83      33.398   6.060 -28.502  0.00  0.00      ACHN  
ATOM   1267  O   VAL A  83      33.657   6.682 -29.552  0.00  0.00      ACHN  
ATOM   1268  N   SER A  84      34.363   5.938 -27.624  0.00  0.00      ACHN  
ATOM   1269  HN  SER A  84      34.303   5.471 -26.745  0.00  0.00      ACHN  
ATOM   1270  CA  SER A  84      35.582   6.776 -27.644  0.00  0.00      ACHN  
ATOM   1271  HA  SER A  84      35.444   7.582 -28.350  0.00  0.00      ACHN  
ATOM   1272  CB  SER A  84      36.033   7.475 -26.351  0.00  0.00      ACHN  
ATOM   1273  HB1 SER A  84      36.947   8.087 -26.511  0.00  0.00      ACHN  
ATOM   1274  HB2 SER A  84      35.202   8.149 -26.053  0.00  0.00      ACHN  
ATOM   1275  OG  SER A  84      36.179   6.608 -25.214  0.00  0.00      ACHN  
ATOM   1276  HG1 SER A  84      35.276   6.498 -24.907  0.00  0.00      ACHN  
ATOM   1277  C   SER A  84      36.768   6.013 -28.228  0.00  0.00      ACHN  
ATOM   1278  O   SER A  84      37.788   6.556 -28.473  0.00  0.00      ACHN  
ATOM   1279  N   SER A  85      36.512   4.767 -28.431  0.00  0.00      ACHN  
ATOM   1280  HN  SER A  85      35.636   4.366 -28.178  0.00  0.00      ACHN  
ATOM   1281  CA  SER A  85      37.431   3.844 -28.993  0.00  0.00      ACHN  
ATOM   1282  HA  SER A  85      38.393   3.885 -28.503  0.00  0.00      ACHN  
ATOM   1283  CB  SER A  85      36.769   2.435 -28.947  0.00  0.00      ACHN  
ATOM   1284  HB1 SER A  85      36.751   2.214 -27.858  0.00  0.00      ACHN  
ATOM   1285  HB2 SER A  85      35.718   2.481 -29.304  0.00  0.00      ACHN  
ATOM   1286  OG  SER A  85      37.587   1.409 -29.548  0.00  0.00      ACHN  
ATOM   1287  HG1 SER A  85      37.156   0.556 -29.458  0.00  0.00      ACHN  
ATOM   1288  C   SER A  85      37.767   4.125 -30.461  0.00  0.00      ACHN  
ATOM   1289  O   SER A  85      36.904   4.547 -31.261  0.00  0.00      ACHN  
ATOM   1290  N   GLY A  86      39.035   3.818 -30.986  0.00  0.00      ACHN  
ATOM   1291  HN  GLY A  86      39.845   3.493 -30.504  0.00  0.00      ACHN  
ATOM   1292  CA  GLY A  86      39.245   3.987 -32.459  0.00  0.00      ACHN  
ATOM   1293  HA1 GLY A  86      40.282   4.212 -32.664  0.00  0.00      ACHN  
ATOM   1294  HA2 GLY A  86      38.603   4.712 -32.937  0.00  0.00      ACHN  
ATOM   1295  C   GLY A  86      38.899   2.792 -33.185  0.00  0.00      ACHN  
ATOM   1296  O   GLY A  86      39.006   2.693 -34.379  0.00  0.00      ACHN  
ATOM   1297  N   ASN A  87      38.612   1.652 -32.429  0.00  0.00      ACHN  
ATOM   1298  HN  ASN A  87      38.681   1.719 -31.436  0.00  0.00      ACHN  
ATOM   1299  CA  ASN A  87      38.105   0.390 -32.979  0.00  0.00      ACHN  
ATOM   1300  HA  ASN A  87      38.415   0.411 -34.013  0.00  0.00      ACHN  
ATOM   1301  CB  ASN A  87      38.577  -0.764 -32.128  0.00  0.00      ACHN  
ATOM   1302  HB1 ASN A  87      39.677  -0.866 -32.249  0.00  0.00      ACHN  
ATOM   1303  HB2 ASN A  87      38.455  -0.504 -31.054  0.00  0.00      ACHN  
ATOM   1304  CG  ASN A  87      37.979  -2.119 -32.459  0.00  0.00      ACHN  
ATOM   1305  OD1 ASN A  87      37.665  -2.447 -33.599  0.00  0.00      ACHN  
ATOM   1306  ND2 ASN A  87      37.769  -2.973 -31.419  0.00  0.00      ACHN  
ATOM   1307 HD21 ASN A  87      36.961  -3.562 -31.403  0.00  0.00      ACHN  
ATOM   1308 HD22 ASN A  87      38.419  -3.012 -30.661  0.00  0.00      ACHN  
ATOM   1309  C   ASN A  87      36.569   0.567 -33.153  0.00  0.00      ACHN  
ATOM   1310  O   ASN A  87      35.931  -0.285 -33.759  0.00  0.00      ACHN  
ATOM   1311  N   PHE A  88      35.983   1.758 -32.654  0.00  0.00      ACHN  
ATOM   1312  HN  PHE A  88      36.583   2.323 -32.093  0.00  0.00      ACHN  
ATOM   1313  CA  PHE A  88      34.513   1.987 -32.705  0.00  0.00      ACHN  
ATOM   1314  HA  PHE A  88      34.034   1.145 -33.182  0.00  0.00      ACHN  
ATOM   1315  CB  PHE A  88      33.935   2.224 -31.256  0.00  0.00      ACHN  
ATOM   1316  HB1 PHE A  88      34.404   1.523 -30.533  0.00  0.00      ACHN  
ATOM   1317  HB2 PHE A  88      34.142   3.261 -30.915  0.00  0.00      ACHN  
ATOM   1318  CG  PHE A  88      32.461   1.922 -31.162  0.00  0.00      ACHN  
ATOM   1319  CD1 PHE A  88      32.036   0.624 -30.837  0.00  0.00      ACHN  
ATOM   1320  HD1 PHE A  88      32.753  -0.138 -30.569  0.00  0.00      ACHN  
ATOM   1321  CE1 PHE A  88      30.690   0.296 -30.801  0.00  0.00      ACHN  
ATOM   1322  HE1 PHE A  88      30.340  -0.721 -30.703  0.00  0.00      ACHN  
ATOM   1323  CZ  PHE A  88      29.730   1.273 -31.094  0.00  0.00      ACHN  
ATOM   1324  HZ  PHE A  88      28.679   1.030 -31.051  0.00  0.00      ACHN  
ATOM   1325  CD2 PHE A  88      31.454   2.917 -31.297  0.00  0.00      ACHN  
ATOM   1326  HD2 PHE A  88      31.855   3.908 -31.447  0.00  0.00      ACHN  
ATOM   1327  CE2 PHE A  88      30.087   2.611 -31.247  0.00  0.00      ACHN  
ATOM   1328  HE2 PHE A  88      29.331   3.381 -31.291  0.00  0.00      ACHN  
ATOM   1329  C   PHE A  88      34.177   3.263 -33.637  0.00  0.00      ACHN  
ATOM   1330  O   PHE A  88      33.036   3.774 -33.673  0.00  0.00      ACHN  
ATOM   1331  N   PHE A  89      35.174   3.787 -34.333  0.00  0.00      ACHN  
ATOM   1332  HN  PHE A  89      36.065   3.375 -34.158  0.00  0.00      ACHN  
ATOM   1333  CA  PHE A  89      35.131   4.955 -35.172  0.00  0.00      ACHN  
ATOM   1334  HA  PHE A  89      34.835   5.736 -34.487  0.00  0.00      ACHN  
ATOM   1335  CB  PHE A  89      36.528   5.208 -35.649  0.00  0.00      ACHN  
ATOM   1336  HB1 PHE A  89      37.062   5.439 -34.703  0.00  0.00      ACHN  
ATOM   1337  HB2 PHE A  89      37.007   4.362 -36.187  0.00  0.00      ACHN  
ATOM   1338  CG  PHE A  89      36.711   6.404 -36.517  0.00  0.00      ACHN  
ATOM   1339  CD1 PHE A  89      36.598   6.329 -37.916  0.00  0.00      ACHN  
ATOM   1340  HD1 PHE A  89      36.505   5.348 -38.359  0.00  0.00      ACHN  
ATOM   1341  CE1 PHE A  89      36.546   7.516 -38.666  0.00  0.00      ACHN  
ATOM   1342  HE1 PHE A  89      36.469   7.437 -39.741  0.00  0.00      ACHN  
ATOM   1343  CZ  PHE A  89      36.595   8.785 -38.020  0.00  0.00      ACHN  
ATOM   1344  HZ  PHE A  89      36.438   9.679 -38.606  0.00  0.00      ACHN  
ATOM   1345  CD2 PHE A  89      36.743   7.701 -35.891  0.00  0.00      ACHN  
ATOM   1346  HD2 PHE A  89      36.815   7.679 -34.813  0.00  0.00      ACHN  
ATOM   1347  CE2 PHE A  89      36.730   8.848 -36.612  0.00  0.00      ACHN  
ATOM   1348  HE2 PHE A  89      36.774   9.803 -36.108  0.00  0.00      ACHN  
ATOM   1349  C   PHE A  89      34.142   4.903 -36.315  0.00  0.00      ACHN  
ATOM   1350  O   PHE A  89      33.440   5.838 -36.482  0.00  0.00      ACHN  
ATOM   1351  N   LYS A  90      34.100   3.792 -37.067  0.00  0.00      ACHN  
ATOM   1352  HN  LYS A  90      34.702   3.007 -36.937  0.00  0.00      ACHN  
ATOM   1353  CA  LYS A  90      33.136   3.496 -38.045  0.00  0.00      ACHN  
ATOM   1354  HA  LYS A  90      33.119   4.342 -38.716  0.00  0.00      ACHN  
ATOM   1355  CB  LYS A  90      33.528   2.295 -38.891  0.00  0.00      ACHN  
ATOM   1356  HB1 LYS A  90      34.577   2.514 -39.185  0.00  0.00      ACHN  
ATOM   1357  HB2 LYS A  90      33.536   1.400 -38.233  0.00  0.00      ACHN  
ATOM   1358  CG  LYS A  90      32.742   2.096 -40.223  0.00  0.00      ACHN  
ATOM   1359  HG1 LYS A  90      31.800   1.543 -40.025  0.00  0.00      ACHN  
ATOM   1360  HG2 LYS A  90      32.361   3.020 -40.710  0.00  0.00      ACHN  
ATOM   1361  CD  LYS A  90      33.595   1.303 -41.230  0.00  0.00      ACHN  
ATOM   1362  HD1 LYS A  90      34.451   1.811 -41.723  0.00  0.00      ACHN  
ATOM   1363  HD2 LYS A  90      34.156   0.510 -40.691  0.00  0.00      ACHN  
ATOM   1364  CE  LYS A  90      32.814   0.538 -42.320  0.00  0.00      ACHN  
ATOM   1365  HE1 LYS A  90      31.960   0.014 -41.839  0.00  0.00      ACHN  
ATOM   1366  HE2 LYS A  90      32.527   1.185 -43.176  0.00  0.00      ACHN  
ATOM   1367  NZ  LYS A  90      33.610  -0.458 -42.924  0.00  0.00      ACHN  
ATOM   1368  HZ1 LYS A  90      34.136  -0.989 -42.201  0.00  0.00      ACHN  
ATOM   1369  HZ2 LYS A  90      33.017  -1.122 -43.462  0.00  0.00      ACHN  
ATOM   1370  HZ3 LYS A  90      34.337  -0.011 -43.518  0.00  0.00      ACHN  
ATOM   1371  C   LYS A  90      31.741   3.341 -37.553  0.00  0.00      ACHN  
ATOM   1372  O   LYS A  90      30.808   3.694 -38.247  0.00  0.00      ACHN  
ATOM   1373  N   ARG A  91      31.560   2.807 -36.300  0.00  0.00      ACHN  
ATOM   1374  HN  ARG A  91      32.311   2.633 -35.667  0.00  0.00      ACHN  
ATOM   1375  CA  ARG A  91      30.209   2.564 -35.802  0.00  0.00      ACHN  
ATOM   1376  HA  ARG A  91      29.601   2.237 -36.632  0.00  0.00      ACHN  
ATOM   1377  CB  ARG A  91      30.329   1.350 -34.756  0.00  0.00      ACHN  
ATOM   1378  HB1 ARG A  91      31.172   1.396 -34.033  0.00  0.00      ACHN  
ATOM   1379  HB2 ARG A  91      29.406   1.242 -34.147  0.00  0.00      ACHN  
ATOM   1380  CG  ARG A  91      30.522   0.024 -35.552  0.00  0.00      ACHN  
ATOM   1381  HG1 ARG A  91      29.567  -0.029 -36.117  0.00  0.00      ACHN  
ATOM   1382  HG2 ARG A  91      31.241   0.094 -36.397  0.00  0.00      ACHN  
ATOM   1383  CD  ARG A  91      30.719  -1.233 -34.637  0.00  0.00      ACHN  
ATOM   1384  HD1 ARG A  91      29.984  -1.228 -33.804  0.00  0.00      ACHN  
ATOM   1385  HD2 ARG A  91      30.654  -2.125 -35.296  0.00  0.00      ACHN  
ATOM   1386  NE  ARG A  91      32.078  -1.094 -34.124  0.00  0.00      ACHN  
ATOM   1387  HE  ARG A  91      32.730  -0.458 -34.536  0.00  0.00      ACHN  
ATOM   1388  CZ  ARG A  91      32.625  -2.057 -33.333  0.00  0.00      ACHN  
ATOM   1389  NH1 ARG A  91      33.911  -2.023 -33.087  0.00  0.00      ACHN  
ATOM   1390 HH11 ARG A  91      34.273  -2.580 -32.340  0.00  0.00      ACHN  
ATOM   1391 HH12 ARG A  91      34.538  -1.381 -33.529  0.00  0.00      ACHN  
ATOM   1392  NH2 ARG A  91      31.901  -3.003 -32.761  0.00  0.00      ACHN  
ATOM   1393 HH21 ARG A  91      32.310  -3.527 -32.014  0.00  0.00      ACHN  
ATOM   1394 HH22 ARG A  91      30.913  -2.846 -32.763  0.00  0.00      ACHN  
ATOM   1395  C   ARG A  91      29.673   3.855 -35.262  0.00  0.00      ACHN  
ATOM   1396  O   ARG A  91      28.517   4.107 -35.422  0.00  0.00      ACHN  
ATOM   1397  N   TYR A  92      30.521   4.595 -34.642  0.00  0.00      ACHN  
ATOM   1398  HN  TYR A  92      31.420   4.216 -34.436  0.00  0.00      ACHN  
ATOM   1399  CA  TYR A  92      30.129   5.950 -34.144  0.00  0.00      ACHN  
ATOM   1400  HA  TYR A  92      29.202   5.951 -33.590  0.00  0.00      ACHN  
ATOM   1401  CB  TYR A  92      31.239   6.397 -33.170  0.00  0.00      ACHN  
ATOM   1402  HB1 TYR A  92      31.248   5.571 -32.428  0.00  0.00      ACHN  
ATOM   1403  HB2 TYR A  92      32.205   6.368 -33.719  0.00  0.00      ACHN  
ATOM   1404  CG  TYR A  92      31.019   7.672 -32.456  0.00  0.00      ACHN  
ATOM   1405  CD1 TYR A  92      31.959   8.648 -32.409  0.00  0.00      ACHN  
ATOM   1406  HD1 TYR A  92      32.849   8.533 -33.010  0.00  0.00      ACHN  
ATOM   1407  CE1 TYR A  92      31.900   9.745 -31.499  0.00  0.00      ACHN  
ATOM   1408  HE1 TYR A  92      32.608  10.557 -31.433  0.00  0.00      ACHN  
ATOM   1409  CZ  TYR A  92      30.788   9.842 -30.656  0.00  0.00      ACHN  
ATOM   1410  OH  TYR A  92      30.799  10.823 -29.664  0.00  0.00      ACHN  
ATOM   1411  HH  TYR A  92      29.955  10.841 -29.206  0.00  0.00      ACHN  
ATOM   1412  CD2 TYR A  92      29.895   7.751 -31.587  0.00  0.00      ACHN  
ATOM   1413  HD2 TYR A  92      29.109   7.014 -31.661  0.00  0.00      ACHN  
ATOM   1414  CE2 TYR A  92      29.764   8.881 -30.690  0.00  0.00      ACHN  
ATOM   1415  HE2 TYR A  92      28.831   9.039 -30.170  0.00  0.00      ACHN  
ATOM   1416  C   TYR A  92      29.906   6.991 -35.236  0.00  0.00      ACHN  
ATOM   1417  O   TYR A  92      28.916   7.712 -35.246  0.00  0.00      ACHN  
ATOM   1418  N   SER A  93      30.785   6.976 -36.306  0.00  0.00      ACHN  
ATOM   1419  HN  SER A  93      31.650   6.482 -36.269  0.00  0.00      ACHN  
ATOM   1420  CA  SER A  93      30.621   7.791 -37.505  0.00  0.00      ACHN  
ATOM   1421  HA  SER A  93      30.511   8.822 -37.203  0.00  0.00      ACHN  
ATOM   1422  CB  SER A  93      31.746   7.819 -38.461  0.00  0.00      ACHN  
ATOM   1423  HB1 SER A  93      31.828   6.788 -38.868  0.00  0.00      ACHN  
ATOM   1424  HB2 SER A  93      31.491   8.511 -39.291  0.00  0.00      ACHN  
ATOM   1425  OG  SER A  93      33.055   8.149 -37.906  0.00  0.00      ACHN  
ATOM   1426  HG1 SER A  93      33.400   7.359 -37.483  0.00  0.00      ACHN  
ATOM   1427  C   SER A  93      29.308   7.464 -38.264  0.00  0.00      ACHN  
ATOM   1428  O   SER A  93      28.702   8.344 -38.816  0.00  0.00      ACHN  
ATOM   1429  N   ALA A  94      28.873   6.262 -38.238  0.00  0.00      ACHN  
ATOM   1430  HN  ALA A  94      29.500   5.550 -37.931  0.00  0.00      ACHN  
ATOM   1431  CA  ALA A  94      27.635   5.758 -38.785  0.00  0.00      ACHN  
ATOM   1432  HA  ALA A  94      27.417   6.234 -39.730  0.00  0.00      ACHN  
ATOM   1433  CB  ALA A  94      27.770   4.259 -38.952  0.00  0.00      ACHN  
ATOM   1434  HB1 ALA A  94      27.972   3.634 -38.056  0.00  0.00      ACHN  
ATOM   1435  HB2 ALA A  94      26.843   3.740 -39.279  0.00  0.00      ACHN  
ATOM   1436  HB3 ALA A  94      28.565   3.924 -39.652  0.00  0.00      ACHN  
ATOM   1437  C   ALA A  94      26.460   6.105 -37.899  0.00  0.00      ACHN  
ATOM   1438  O   ALA A  94      25.356   6.256 -38.380  0.00  0.00      ACHN  
ATOM   1439  N   SER A  95      26.694   6.243 -36.606  0.00  0.00      ACHN  
ATOM   1440  HN  SER A  95      27.630   6.145 -36.277  0.00  0.00      ACHN  
ATOM   1441  CA  SER A  95      25.622   6.723 -35.761  0.00  0.00      ACHN  
ATOM   1442  HA  SER A  95      24.681   6.292 -36.070  0.00  0.00      ACHN  
ATOM   1443  CB  SER A  95      25.942   6.395 -34.289  0.00  0.00      ACHN  
ATOM   1444  HB1 SER A  95      26.789   7.064 -34.026  0.00  0.00      ACHN  
ATOM   1445  HB2 SER A  95      25.164   6.746 -33.578  0.00  0.00      ACHN  
ATOM   1446  OG  SER A  95      26.059   5.010 -34.078  0.00  0.00      ACHN  
ATOM   1447  HG1 SER A  95      26.802   4.782 -34.642  0.00  0.00      ACHN  
ATOM   1448  C   SER A  95      25.396   8.192 -35.823  0.00  0.00      ACHN  
ATOM   1449  O   SER A  95      24.288   8.684 -35.907  0.00  0.00      ACHN  
ATOM   1450  N   LEU A  96      26.467   8.959 -36.029  0.00  0.00      ACHN  
ATOM   1451  HN  LEU A  96      27.337   8.507 -36.206  0.00  0.00      ACHN  
ATOM   1452  CA  LEU A  96      26.419  10.367 -36.315  0.00  0.00      ACHN  
ATOM   1453  HA  LEU A  96      25.867  11.008 -35.643  0.00  0.00      ACHN  
ATOM   1454  CB  LEU A  96      27.906  10.882 -36.190  0.00  0.00      ACHN  
ATOM   1455  HB1 LEU A  96      28.512  10.069 -36.644  0.00  0.00      ACHN  
ATOM   1456  HB2 LEU A  96      27.998  11.666 -36.972  0.00  0.00      ACHN  
ATOM   1457  CG  LEU A  96      28.310  11.129 -34.719  0.00  0.00      ACHN  
ATOM   1458  HG  LEU A  96      28.095  10.218 -34.120  0.00  0.00      ACHN  
ATOM   1459  CD1 LEU A  96      29.916  11.157 -34.697  0.00  0.00      ACHN  
ATOM   1460 HD11 LEU A  96      30.233  11.256 -33.637  0.00  0.00      ACHN  
ATOM   1461 HD12 LEU A  96      30.265  10.167 -35.060  0.00  0.00      ACHN  
ATOM   1462 HD13 LEU A  96      30.291  12.034 -35.267  0.00  0.00      ACHN  
ATOM   1463  CD2 LEU A  96      27.686  12.432 -34.211  0.00  0.00      ACHN  
ATOM   1464 HD21 LEU A  96      27.949  13.218 -34.952  0.00  0.00      ACHN  
ATOM   1465 HD22 LEU A  96      26.598  12.279 -34.047  0.00  0.00      ACHN  
ATOM   1466 HD23 LEU A  96      28.193  12.782 -33.286  0.00  0.00      ACHN  
ATOM   1467  C   LEU A  96      25.908  10.670 -37.716  0.00  0.00      ACHN  
ATOM   1468  O   LEU A  96      25.016  11.477 -37.856  0.00  0.00      ACHN  
ATOM   1469  N   MET A  97      26.374   9.867 -38.718  0.00  0.00      ACHN  
ATOM   1470  HN  MET A  97      27.110   9.203 -38.615  0.00  0.00      ACHN  
ATOM   1471  CA  MET A  97      25.775   9.937 -39.964  0.00  0.00      ACHN  
ATOM   1472  HA  MET A  97      25.784  10.946 -40.348  0.00  0.00      ACHN  
ATOM   1473  CB  MET A  97      26.388   8.979 -40.972  0.00  0.00      ACHN  
ATOM   1474  HB1 MET A  97      27.484   9.153 -40.927  0.00  0.00      ACHN  
ATOM   1475  HB2 MET A  97      26.165   7.923 -40.707  0.00  0.00      ACHN  
ATOM   1476  CG  MET A  97      26.039   9.249 -42.452  0.00  0.00      ACHN  
ATOM   1477  HG1 MET A  97      26.669   8.509 -42.991  0.00  0.00      ACHN  
ATOM   1478  HG2 MET A  97      24.953   9.067 -42.596  0.00  0.00      ACHN  
ATOM   1479  SD  MET A  97      26.466  10.902 -43.003  0.00  0.00      ACHN  
ATOM   1480  CE  MET A  97      25.870  10.750 -44.732  0.00  0.00      ACHN  
ATOM   1481  HE1 MET A  97      26.082  11.667 -45.322  0.00  0.00      ACHN  
ATOM   1482  HE2 MET A  97      26.344   9.894 -45.259  0.00  0.00      ACHN  
ATOM   1483  HE3 MET A  97      24.797  10.507 -44.886  0.00  0.00      ACHN  
ATOM   1484  C   MET A  97      24.270   9.569 -40.059  0.00  0.00      ACHN  
ATOM   1485  O   MET A  97      23.589  10.241 -40.828  0.00  0.00      ACHN  
ATOM   1486  N   LYS A  98      23.758   8.591 -39.385  0.00  0.00      ACHN  
ATOM   1487  HN  LYS A  98      24.285   7.876 -38.932  0.00  0.00      ACHN  
ATOM   1488  CA  LYS A  98      22.289   8.398 -39.450  0.00  0.00      ACHN  
ATOM   1489  HA  LYS A  98      21.887   8.390 -40.452  0.00  0.00      ACHN  
ATOM   1490  CB  LYS A  98      22.084   7.028 -38.831  0.00  0.00      ACHN  
ATOM   1491  HB1 LYS A  98      22.526   6.227 -39.461  0.00  0.00      ACHN  
ATOM   1492  HB2 LYS A  98      22.590   6.967 -37.844  0.00  0.00      ACHN  
ATOM   1493  CG  LYS A  98      20.629   6.595 -38.662  0.00  0.00      ACHN  
ATOM   1494  HG1 LYS A  98      20.157   7.268 -37.915  0.00  0.00      ACHN  
ATOM   1495  HG2 LYS A  98      20.177   6.713 -39.670  0.00  0.00      ACHN  
ATOM   1496  CD  LYS A  98      20.526   5.080 -38.282  0.00  0.00      ACHN  
ATOM   1497  HD1 LYS A  98      21.264   4.429 -38.796  0.00  0.00      ACHN  
ATOM   1498  HD2 LYS A  98      20.818   4.980 -37.214  0.00  0.00      ACHN  
ATOM   1499  CE  LYS A  98      19.154   4.552 -38.634  0.00  0.00      ACHN  
ATOM   1500  HE1 LYS A  98      19.056   4.707 -39.729  0.00  0.00      ACHN  
ATOM   1501  HE2 LYS A  98      19.072   3.466 -38.417  0.00  0.00      ACHN  
ATOM   1502  NZ  LYS A  98      17.964   5.235 -37.936  0.00  0.00      ACHN  
ATOM   1503  HZ1 LYS A  98      17.196   4.558 -38.120  0.00  0.00      ACHN  
ATOM   1504  HZ2 LYS A  98      18.192   5.157 -36.925  0.00  0.00      ACHN  
ATOM   1505  HZ3 LYS A  98      17.811   6.227 -38.210  0.00  0.00      ACHN  
ATOM   1506  C   LYS A  98      21.521   9.403 -38.546  0.00  0.00      ACHN  
ATOM   1507  O   LYS A  98      20.302   9.526 -38.564  0.00  0.00      ACHN  
ATOM   1508  N   ASN A  99      22.284  10.048 -37.651  0.00  0.00      ACHN  
ATOM   1509  HN  ASN A  99      23.269   9.941 -37.766  0.00  0.00      ACHN  
ATOM   1510  CA  ASN A  99      21.864  11.072 -36.683  0.00  0.00      ACHN  
ATOM   1511  HA  ASN A  99      22.870  11.344 -36.401  0.00  0.00      ACHN  
ATOM   1512  CB  ASN A  99      20.925  12.161 -37.305  0.00  0.00      ACHN  
ATOM   1513  HB1 ASN A  99      19.904  11.733 -37.393  0.00  0.00      ACHN  
ATOM   1514  HB2 ASN A  99      20.746  13.030 -36.637  0.00  0.00      ACHN  
ATOM   1515  CG  ASN A  99      21.445  12.665 -38.640  0.00  0.00      ACHN  
ATOM   1516  OD1 ASN A  99      20.726  12.888 -39.628  0.00  0.00      ACHN  
ATOM   1517  ND2 ASN A  99      22.745  12.949 -38.676  0.00  0.00      ACHN  
ATOM   1518 HD21 ASN A  99      23.143  13.139 -39.574  0.00  0.00      ACHN  
ATOM   1519 HD22 ASN A  99      23.377  12.545 -38.015  0.00  0.00      ACHN  
ATOM   1520  C   ASN A  99      21.073  10.499 -35.488  0.00  0.00      ACHN  
ATOM   1521  O   ASN A  99      20.108  11.033 -34.948  0.00  0.00      ACHN  
ATOM   1522  N   GLN A 100      21.537   9.360 -34.947  0.00  0.00      ACHN  
ATOM   1523  HN  GLN A 100      22.401   8.969 -35.255  0.00  0.00      ACHN  
ATOM   1524  CA  GLN A 100      20.824   8.651 -33.989  0.00  0.00      ACHN  
ATOM   1525  HA  GLN A 100      20.216   9.307 -33.384  0.00  0.00      ACHN  
ATOM   1526  CB  GLN A 100      19.909   7.637 -34.805  0.00  0.00      ACHN  
ATOM   1527  HB1 GLN A 100      19.600   8.099 -35.767  0.00  0.00      ACHN  
ATOM   1528  HB2 GLN A 100      20.480   6.742 -35.133  0.00  0.00      ACHN  
ATOM   1529  CG  GLN A 100      18.532   7.105 -34.173  0.00  0.00      ACHN  
ATOM   1530  HG1 GLN A 100      17.878   7.903 -33.762  0.00  0.00      ACHN  
ATOM   1531  HG2 GLN A 100      17.991   6.468 -34.905  0.00  0.00      ACHN  
ATOM   1532  CD  GLN A 100      18.778   6.152 -32.950  0.00  0.00      ACHN  
ATOM   1533  OE1 GLN A 100      18.822   4.943 -33.132  0.00  0.00      ACHN  
ATOM   1534  NE2 GLN A 100      18.860   6.765 -31.757  0.00  0.00      ACHN  
ATOM   1535 HE21 GLN A 100      18.797   6.219 -30.921  0.00  0.00      ACHN  
ATOM   1536 HE22 GLN A 100      18.995   7.753 -31.679  0.00  0.00      ACHN  
ATOM   1537  C   GLN A 100      21.762   7.869 -33.033  0.00  0.00      ACHN  
ATOM   1538  O   GLN A 100      22.477   7.018 -33.400  0.00  0.00      ACHN  
ATOM   1539  N   ASN A 101      21.724   8.183 -31.717  0.00  0.00      ACHN  
ATOM   1540  HN  ASN A 101      21.085   8.776 -31.233  0.00  0.00      ACHN  
ATOM   1541  CA  ASN A 101      22.681   7.752 -30.740  0.00  0.00      ACHN  
ATOM   1542  HA  ASN A 101      23.427   7.149 -31.236  0.00  0.00      ACHN  
ATOM   1543  CB  ASN A 101      23.364   9.026 -30.042  0.00  0.00      ACHN  
ATOM   1544  HB1 ASN A 101      23.831   9.508 -30.928  0.00  0.00      ACHN  
ATOM   1545  HB2 ASN A 101      22.511   9.629 -29.663  0.00  0.00      ACHN  
ATOM   1546  CG  ASN A 101      24.568   8.753 -29.160  0.00  0.00      ACHN  
ATOM   1547  OD1 ASN A 101      24.727   7.641 -28.663  0.00  0.00      ACHN  
ATOM   1548  ND2 ASN A 101      25.438   9.753 -28.878  0.00  0.00      ACHN  
ATOM   1549 HD21 ASN A 101      26.093   9.585 -28.142  0.00  0.00      ACHN  
ATOM   1550 HD22 ASN A 101      25.556  10.563 -29.452  0.00  0.00      ACHN  
ATOM   1551  C   ASN A 101      22.055   6.895 -29.685  0.00  0.00      ACHN  
ATOM   1552  O   ASN A 101      21.497   7.356 -28.712  0.00  0.00      ACHN  
ATOM   1553  N   ILE A 102      22.315   5.581 -29.799  0.00  0.00      ACHN  
ATOM   1554  HN  ILE A 102      23.023   5.321 -30.450  0.00  0.00      ACHN  
ATOM   1555  CA  ILE A 102      21.934   4.510 -28.921  0.00  0.00      ACHN  
ATOM   1556  HA  ILE A 102      20.874   4.718 -28.898  0.00  0.00      ACHN  
ATOM   1557  CB  ILE A 102      22.177   3.125 -29.460  0.00  0.00      ACHN  
ATOM   1558  HB  ILE A 102      23.272   2.949 -29.402  0.00  0.00      ACHN  
ATOM   1559  CG2 ILE A 102      21.687   2.002 -28.498  0.00  0.00      ACHN  
ATOM   1560 HG21 ILE A 102      20.601   2.231 -28.441  0.00  0.00      ACHN  
ATOM   1561 HG22 ILE A 102      21.766   0.966 -28.892  0.00  0.00      ACHN  
ATOM   1562 HG23 ILE A 102      22.002   2.024 -27.433  0.00  0.00      ACHN  
ATOM   1563  CG1 ILE A 102      21.723   2.883 -30.932  0.00  0.00      ACHN  
ATOM   1564 HG11 ILE A 102      20.619   2.825 -30.821  0.00  0.00      ACHN  
ATOM   1565 HG12 ILE A 102      21.995   3.711 -31.621  0.00  0.00      ACHN  
ATOM   1566  CD1 ILE A 102      22.156   1.598 -31.517  0.00  0.00      ACHN  
ATOM   1567  HD1 ILE A 102      21.792   0.608 -31.167  0.00  0.00      ACHN  
ATOM   1568  HD2 ILE A 102      21.969   1.621 -32.612  0.00  0.00      ACHN  
ATOM   1569  HD3 ILE A 102      23.258   1.471 -31.465  0.00  0.00      ACHN  
ATOM   1570  C   ILE A 102      22.580   4.546 -27.521  0.00  0.00      ACHN  
ATOM   1571  O   ILE A 102      21.946   4.348 -26.447  0.00  0.00      ACHN  
ATOM   1572  N   PHE A 103      23.888   4.908 -27.561  0.00  0.00      ACHN  
ATOM   1573  HN  PHE A 103      24.421   5.059 -28.390  0.00  0.00      ACHN  
ATOM   1574  CA  PHE A 103      24.614   5.033 -26.340  0.00  0.00      ACHN  
ATOM   1575  HA  PHE A 103      24.284   4.245 -25.679  0.00  0.00      ACHN  
ATOM   1576  CB  PHE A 103      26.082   4.938 -26.554  0.00  0.00      ACHN  
ATOM   1577  HB1 PHE A 103      26.257   5.722 -27.322  0.00  0.00      ACHN  
ATOM   1578  HB2 PHE A 103      26.729   5.002 -25.653  0.00  0.00      ACHN  
ATOM   1579  CG  PHE A 103      26.383   3.594 -27.274  0.00  0.00      ACHN  
ATOM   1580  CD1 PHE A 103      26.576   3.641 -28.661  0.00  0.00      ACHN  
ATOM   1581  HD1 PHE A 103      26.554   4.529 -29.275  0.00  0.00      ACHN  
ATOM   1582  CE1 PHE A 103      26.837   2.405 -29.249  0.00  0.00      ACHN  
ATOM   1583  HE1 PHE A 103      26.968   2.434 -30.320  0.00  0.00      ACHN  
ATOM   1584  CZ  PHE A 103      26.969   1.191 -28.563  0.00  0.00      ACHN  
ATOM   1585  HZ  PHE A 103      27.186   0.367 -29.226  0.00  0.00      ACHN  
ATOM   1586  CD2 PHE A 103      26.448   2.438 -26.534  0.00  0.00      ACHN  
ATOM   1587  HD2 PHE A 103      26.284   2.539 -25.472  0.00  0.00      ACHN  
ATOM   1588  CE2 PHE A 103      26.649   1.188 -27.167  0.00  0.00      ACHN  
ATOM   1589  HE2 PHE A 103      26.809   0.240 -26.676  0.00  0.00      ACHN  
ATOM   1590  C   PHE A 103      24.200   6.150 -25.476  0.00  0.00      ACHN  
ATOM   1591  O   PHE A 103      24.233   5.972 -24.269  0.00  0.00      ACHN  
ATOM   1592  N   ARG A 104      23.820   7.352 -25.975  0.00  0.00      ACHN  
ATOM   1593  HN  ARG A 104      23.976   7.544 -26.940  0.00  0.00      ACHN  
ATOM   1594  CA  ARG A 104      23.307   8.295 -25.008  0.00  0.00      ACHN  
ATOM   1595  HA  ARG A 104      24.052   8.609 -24.292  0.00  0.00      ACHN  
ATOM   1596  CB  ARG A 104      22.895   9.565 -25.854  0.00  0.00      ACHN  
ATOM   1597  HB1 ARG A 104      23.780   9.834 -26.470  0.00  0.00      ACHN  
ATOM   1598  HB2 ARG A 104      22.117   9.235 -26.575  0.00  0.00      ACHN  
ATOM   1599  CG  ARG A 104      22.515  10.815 -25.023  0.00  0.00      ACHN  
ATOM   1600  HG1 ARG A 104      21.739  10.563 -24.270  0.00  0.00      ACHN  
ATOM   1601  HG2 ARG A 104      23.428  11.136 -24.477  0.00  0.00      ACHN  
ATOM   1602  CD  ARG A 104      21.903  11.945 -25.832  0.00  0.00      ACHN  
ATOM   1603  HD1 ARG A 104      20.848  11.682 -26.060  0.00  0.00      ACHN  
ATOM   1604  HD2 ARG A 104      21.973  12.824 -25.155  0.00  0.00      ACHN  
ATOM   1605  NE  ARG A 104      22.751  12.205 -27.002  0.00  0.00      ACHN  
ATOM   1606  HE  ARG A 104      23.699  12.494 -26.870  0.00  0.00      ACHN  
ATOM   1607  CZ  ARG A 104      22.327  12.109 -28.270  0.00  0.00      ACHN  
ATOM   1608  NH1 ARG A 104      21.108  11.665 -28.525  0.00  0.00      ACHN  
ATOM   1609 HH11 ARG A 104      20.777  11.679 -29.469  0.00  0.00      ACHN  
ATOM   1610 HH12 ARG A 104      20.711  10.959 -27.940  0.00  0.00      ACHN  
ATOM   1611  NH2 ARG A 104      23.087  12.592 -29.252  0.00  0.00      ACHN  
ATOM   1612 HH21 ARG A 104      22.811  12.458 -30.204  0.00  0.00      ACHN  
ATOM   1613 HH22 ARG A 104      24.066  12.715 -29.095  0.00  0.00      ACHN  
ATOM   1614  C   ARG A 104      22.049   7.878 -24.255  0.00  0.00      ACHN  
ATOM   1615  O   ARG A 104      21.979   7.850 -23.050  0.00  0.00      ACHN  
ATOM   1616  N   TRP A 105      21.030   7.400 -25.001  0.00  0.00      ACHN  
ATOM   1617  HN  TRP A 105      21.089   7.457 -25.994  0.00  0.00      ACHN  
ATOM   1618  CA  TRP A 105      19.699   7.057 -24.425  0.00  0.00      ACHN  
ATOM   1619  HA  TRP A 105      19.321   7.844 -23.789  0.00  0.00      ACHN  
ATOM   1620  CB  TRP A 105      18.617   6.820 -25.509  0.00  0.00      ACHN  
ATOM   1621  HB1 TRP A 105      18.866   5.851 -25.993  0.00  0.00      ACHN  
ATOM   1622  HB2 TRP A 105      17.644   6.724 -24.982  0.00  0.00      ACHN  
ATOM   1623  CG  TRP A 105      18.590   7.903 -26.606  0.00  0.00      ACHN  
ATOM   1624  CD1 TRP A 105      18.710   7.929 -27.929  0.00  0.00      ACHN  
ATOM   1625  HD1 TRP A 105      19.051   7.064 -28.478  0.00  0.00      ACHN  
ATOM   1626  NE1 TRP A 105      18.540   9.156 -28.477  0.00  0.00      ACHN  
ATOM   1627  HE1 TRP A 105      18.776   9.447 -29.378  0.00  0.00      ACHN  
ATOM   1628  CE2 TRP A 105      18.177   9.973 -27.450  0.00  0.00      ACHN  
ATOM   1629  CD2 TRP A 105      18.229   9.236 -26.277  0.00  0.00      ACHN  
ATOM   1630  CE3 TRP A 105      17.898   9.837 -25.052  0.00  0.00      ACHN  
ATOM   1631  HE3 TRP A 105      17.926   9.329 -24.099  0.00  0.00      ACHN  
ATOM   1632  CZ3 TRP A 105      17.489  11.162 -25.100  0.00  0.00      ACHN  
ATOM   1633  HZ3 TRP A 105      17.366  11.626 -24.133  0.00  0.00      ACHN  
ATOM   1634  CZ2 TRP A 105      17.822  11.289 -27.448  0.00  0.00      ACHN  
ATOM   1635  HZ2 TRP A 105      17.733  11.951 -28.297  0.00  0.00      ACHN  
ATOM   1636  CH2 TRP A 105      17.589  11.956 -26.241  0.00  0.00      ACHN  
ATOM   1637  HH2 TRP A 105      17.292  12.991 -26.322  0.00  0.00      ACHN  
ATOM   1638  C   TRP A 105      19.746   5.868 -23.432  0.00  0.00      ACHN  
ATOM   1639  O   TRP A 105      19.155   5.915 -22.327  0.00  0.00      ACHN  
ATOM   1640  N   VAL A 106      20.369   4.794 -23.787  0.00  0.00      ACHN  
ATOM   1641  HN  VAL A 106      20.782   4.746 -24.693  0.00  0.00      ACHN  
ATOM   1642  CA  VAL A 106      20.781   3.655 -22.950  0.00  0.00      ACHN  
ATOM   1643  HA  VAL A 106      19.868   3.231 -22.558  0.00  0.00      ACHN  
ATOM   1644  CB  VAL A 106      21.474   2.512 -23.792  0.00  0.00      ACHN  
ATOM   1645  HB  VAL A 106      22.337   2.947 -24.340  0.00  0.00      ACHN  
ATOM   1646  CG1 VAL A 106      22.115   1.470 -22.782  0.00  0.00      ACHN  
ATOM   1647 HG11 VAL A 106      21.386   1.152 -22.007  0.00  0.00      ACHN  
ATOM   1648 HG12 VAL A 106      22.515   0.593 -23.334  0.00  0.00      ACHN  
ATOM   1649 HG13 VAL A 106      22.979   1.977 -22.301  0.00  0.00      ACHN  
ATOM   1650  CG2 VAL A 106      20.456   2.030 -24.844  0.00  0.00      ACHN  
ATOM   1651 HG21 VAL A 106      20.157   2.882 -25.490  0.00  0.00      ACHN  
ATOM   1652 HG22 VAL A 106      20.934   1.281 -25.511  0.00  0.00      ACHN  
ATOM   1653 HG23 VAL A 106      19.545   1.755 -24.270  0.00  0.00      ACHN  
ATOM   1654  C   VAL A 106      21.661   4.094 -21.801  0.00  0.00      ACHN  
ATOM   1655  O   VAL A 106      21.415   3.642 -20.685  0.00  0.00      ACHN  
ATOM   1656  N   GLU A 107      22.592   5.061 -21.927  0.00  0.00      ACHN  
ATOM   1657  HN  GLU A 107      22.947   5.476 -22.761  0.00  0.00      ACHN  
ATOM   1658  CA  GLU A 107      23.109   5.661 -20.703  0.00  0.00      ACHN  
ATOM   1659  HA  GLU A 107      23.433   4.858 -20.057  0.00  0.00      ACHN  
ATOM   1660  CB  GLU A 107      24.220   6.686 -21.205  0.00  0.00      ACHN  
ATOM   1661  HB1 GLU A 107      24.983   6.187 -21.840  0.00  0.00      ACHN  
ATOM   1662  HB2 GLU A 107      23.788   7.541 -21.767  0.00  0.00      ACHN  
ATOM   1663  CG  GLU A 107      24.980   7.290 -20.009  0.00  0.00      ACHN  
ATOM   1664  HG1 GLU A 107      24.306   7.680 -19.217  0.00  0.00      ACHN  
ATOM   1665  HG2 GLU A 107      25.515   6.491 -19.452  0.00  0.00      ACHN  
ATOM   1666  CD  GLU A 107      26.022   8.293 -20.487  0.00  0.00      ACHN  
ATOM   1667  OE1 GLU A 107      26.909   7.752 -21.177  0.00  0.00      ACHN  
ATOM   1668  OE2 GLU A 107      25.852   9.501 -20.208  0.00  0.00      ACHN  
ATOM   1669  C   GLU A 107      22.107   6.401 -19.770  0.00  0.00      ACHN  
ATOM   1670  O   GLU A 107      22.035   6.125 -18.579  0.00  0.00      ACHN  
ATOM   1671  N   TYR A 108      21.341   7.316 -20.307  0.00  0.00      ACHN  
ATOM   1672  HN  TYR A 108      21.394   7.429 -21.296  0.00  0.00      ACHN  
ATOM   1673  CA  TYR A 108      20.461   8.210 -19.466  0.00  0.00      ACHN  
ATOM   1674  HA  TYR A 108      21.081   8.795 -18.802  0.00  0.00      ACHN  
ATOM   1675  CB  TYR A 108      19.829   9.314 -20.443  0.00  0.00      ACHN  
ATOM   1676  HB1 TYR A 108      19.309   8.750 -21.246  0.00  0.00      ACHN  
ATOM   1677  HB2 TYR A 108      19.087   9.824 -19.792  0.00  0.00      ACHN  
ATOM   1678  CG  TYR A 108      20.763  10.426 -21.005  0.00  0.00      ACHN  
ATOM   1679  CD1 TYR A 108      22.187  10.271 -20.975  0.00  0.00      ACHN  
ATOM   1680  HD1 TYR A 108      22.638   9.382 -20.558  0.00  0.00      ACHN  
ATOM   1681  CE1 TYR A 108      22.965  11.299 -21.487  0.00  0.00      ACHN  
ATOM   1682  HE1 TYR A 108      24.022  11.122 -21.355  0.00  0.00      ACHN  
ATOM   1683  CZ  TYR A 108      22.352  12.453 -21.984  0.00  0.00      ACHN  
ATOM   1684  OH  TYR A 108      23.188  13.517 -22.570  0.00  0.00      ACHN  
ATOM   1685  HH  TYR A 108      24.080  13.310 -22.279  0.00  0.00      ACHN  
ATOM   1686  CD2 TYR A 108      20.185  11.504 -21.584  0.00  0.00      ACHN  
ATOM   1687  HD2 TYR A 108      19.120  11.638 -21.702  0.00  0.00      ACHN  
ATOM   1688  CE2 TYR A 108      20.982  12.576 -21.975  0.00  0.00      ACHN  
ATOM   1689  HE2 TYR A 108      20.546  13.473 -22.388  0.00  0.00      ACHN  
ATOM   1690  C   TYR A 108      19.272   7.450 -18.856  0.00  0.00      ACHN  
ATOM   1691  O   TYR A 108      18.896   7.741 -17.720  0.00  0.00      ACHN  
ATOM   1692  N   SER A 109      18.780   6.476 -19.579  0.00  0.00      ACHN  
ATOM   1693  HN  SER A 109      19.011   6.473 -20.549  0.00  0.00      ACHN  
ATOM   1694  CA  SER A 109      17.716   5.648 -19.083  0.00  0.00      ACHN  
ATOM   1695  HA  SER A 109      16.866   6.251 -18.801  0.00  0.00      ACHN  
ATOM   1696  CB  SER A 109      17.059   4.751 -20.198  0.00  0.00      ACHN  
ATOM   1697  HB1 SER A 109      16.324   4.138 -19.632  0.00  0.00      ACHN  
ATOM   1698  HB2 SER A 109      16.522   5.334 -20.977  0.00  0.00      ACHN  
ATOM   1699  OG  SER A 109      18.134   3.995 -20.774  0.00  0.00      ACHN  
ATOM   1700  HG1 SER A 109      18.439   4.559 -21.488  0.00  0.00      ACHN  
ATOM   1701  C   SER A 109      18.093   4.868 -17.819  0.00  0.00      ACHN  
ATOM   1702  O   SER A 109      17.443   5.133 -16.801  0.00  0.00      ACHN  
ATOM   1703  N   LEU A 110      19.216   4.119 -17.862  0.00  0.00      ACHN  
ATOM   1704  HN  LEU A 110      19.589   3.874 -18.754  0.00  0.00      ACHN  
ATOM   1705  CA  LEU A 110      19.644   3.429 -16.764  0.00  0.00      ACHN  
ATOM   1706  HA  LEU A 110      18.824   2.879 -16.328  0.00  0.00      ACHN  
ATOM   1707  CB  LEU A 110      20.811   2.526 -17.137  0.00  0.00      ACHN  
ATOM   1708  HB1 LEU A 110      21.514   3.191 -17.684  0.00  0.00      ACHN  
ATOM   1709  HB2 LEU A 110      21.215   2.038 -16.224  0.00  0.00      ACHN  
ATOM   1710  CG  LEU A 110      20.305   1.458 -18.122  0.00  0.00      ACHN  
ATOM   1711  HG  LEU A 110      19.635   1.899 -18.891  0.00  0.00      ACHN  
ATOM   1712  CD1 LEU A 110      21.436   0.693 -18.780  0.00  0.00      ACHN  
ATOM   1713 HD11 LEU A 110      21.095  -0.061 -19.522  0.00  0.00      ACHN  
ATOM   1714 HD12 LEU A 110      22.020   1.351 -19.459  0.00  0.00      ACHN  
ATOM   1715 HD13 LEU A 110      22.071   0.369 -17.928  0.00  0.00      ACHN  
ATOM   1716  CD2 LEU A 110      19.530   0.346 -17.363  0.00  0.00      ACHN  
ATOM   1717 HD21 LEU A 110      18.630   0.742 -16.845  0.00  0.00      ACHN  
ATOM   1718 HD22 LEU A 110      19.295  -0.403 -18.150  0.00  0.00      ACHN  
ATOM   1719 HD23 LEU A 110      20.179  -0.152 -16.611  0.00  0.00      ACHN  
ATOM   1720  C   LEU A 110      20.160   4.404 -15.674  0.00  0.00      ACHN  
ATOM   1721  O   LEU A 110      19.735   4.364 -14.498  0.00  0.00      ACHN  
ATOM   1722  N   SER A 111      21.015   5.476 -15.970  0.00  0.00      ACHN  
ATOM   1723  HN  SER A 111      21.292   5.653 -16.912  0.00  0.00      ACHN  
ATOM   1724  CA  SER A 111      21.714   6.277 -14.977  0.00  0.00      ACHN  
ATOM   1725  HA  SER A 111      22.035   5.632 -14.172  0.00  0.00      ACHN  
ATOM   1726  CB  SER A 111      22.869   7.040 -15.576  0.00  0.00      ACHN  
ATOM   1727  HB1 SER A 111      23.397   7.653 -14.814  0.00  0.00      ACHN  
ATOM   1728  HB2 SER A 111      23.540   6.274 -16.020  0.00  0.00      ACHN  
ATOM   1729  OG  SER A 111      22.451   8.062 -16.500  0.00  0.00      ACHN  
ATOM   1730  HG1 SER A 111      23.186   8.441 -16.988  0.00  0.00      ACHN  
ATOM   1731  C   SER A 111      20.700   7.193 -14.381  0.00  0.00      ACHN  
ATOM   1732  O   SER A 111      20.767   7.445 -13.188  0.00  0.00      ACHN  
ATOM   1733  N   SER A 112      19.701   7.749 -15.072  0.00  0.00      ACHN  
ATOM   1734  HN  SER A 112      19.703   7.561 -16.051  0.00  0.00      ACHN  
ATOM   1735  CA  SER A 112      18.861   8.724 -14.463  0.00  0.00      ACHN  
ATOM   1736  HA  SER A 112      19.390   9.252 -13.683  0.00  0.00      ACHN  
ATOM   1737  CB  SER A 112      18.366   9.907 -15.303  0.00  0.00      ACHN  
ATOM   1738  HB1 SER A 112      17.777  10.574 -14.637  0.00  0.00      ACHN  
ATOM   1739  HB2 SER A 112      19.182  10.454 -15.821  0.00  0.00      ACHN  
ATOM   1740  OG  SER A 112      17.413   9.567 -16.324  0.00  0.00      ACHN  
ATOM   1741  HG1 SER A 112      17.877   9.001 -16.945  0.00  0.00      ACHN  
ATOM   1742  C   SER A 112      17.717   8.072 -13.759  0.00  0.00      ACHN  
ATOM   1743  O   SER A 112      17.197   8.670 -12.776  0.00  0.00      ACHN  
ATOM   1744  N   SER A 113      17.267   6.867 -14.202  0.00  0.00      ACHN  
ATOM   1745  HN  SER A 113      17.798   6.413 -14.913  0.00  0.00      ACHN  
ATOM   1746  CA  SER A 113      16.126   6.183 -13.552  0.00  0.00      ACHN  
ATOM   1747  HA  SER A 113      15.318   6.881 -13.386  0.00  0.00      ACHN  
ATOM   1748  CB  SER A 113      15.585   4.970 -14.312  0.00  0.00      ACHN  
ATOM   1749  HB1 SER A 113      16.431   4.252 -14.361  0.00  0.00      ACHN  
ATOM   1750  HB2 SER A 113      14.662   4.625 -13.798  0.00  0.00      ACHN  
ATOM   1751  OG  SER A 113      15.026   5.247 -15.635  0.00  0.00      ACHN  
ATOM   1752  HG1 SER A 113      15.772   5.239 -16.239  0.00  0.00      ACHN  
ATOM   1753  C   SER A 113      16.488   5.705 -12.150  0.00  0.00      ACHN  
ATOM   1754  O   SER A 113      15.685   5.770 -11.233  0.00  0.00      ACHN  
ATOM   1755  N   VAL A 114      17.770   5.287 -11.822  0.00  0.00      ACHN  
ATOM   1756  HN  VAL A 114      18.532   5.187 -12.458  0.00  0.00      ACHN  
ATOM   1757  CA  VAL A 114      18.202   4.872 -10.495  0.00  0.00      ACHN  
ATOM   1758  HA  VAL A 114      17.509   4.236  -9.966  0.00  0.00      ACHN  
ATOM   1759  CB  VAL A 114      19.588   4.226 -10.670  0.00  0.00      ACHN  
ATOM   1760  HB  VAL A 114      20.388   4.892 -11.059  0.00  0.00      ACHN  
ATOM   1761  CG1 VAL A 114      20.017   3.697  -9.241  0.00  0.00      ACHN  
ATOM   1762 HG11 VAL A 114      20.188   4.634  -8.668  0.00  0.00      ACHN  
ATOM   1763 HG12 VAL A 114      19.277   3.036  -8.742  0.00  0.00      ACHN  
ATOM   1764 HG13 VAL A 114      20.998   3.181  -9.316  0.00  0.00      ACHN  
ATOM   1765  CG2 VAL A 114      19.360   2.933 -11.529  0.00  0.00      ACHN  
ATOM   1766 HG21 VAL A 114      20.166   2.212 -11.275  0.00  0.00      ACHN  
ATOM   1767 HG22 VAL A 114      18.402   2.464 -11.217  0.00  0.00      ACHN  
ATOM   1768 HG23 VAL A 114      19.301   3.127 -12.621  0.00  0.00      ACHN  
ATOM   1769  C   VAL A 114      18.162   6.064  -9.570  0.00  0.00      ACHN  
ATOM   1770  O   VAL A 114      17.862   5.932  -8.423  0.00  0.00      ACHN  
ATOM   1771  N   MET A 115      18.623   7.241 -10.080  0.00  0.00      ACHN  
ATOM   1772  HN  MET A 115      18.954   7.192 -11.020  0.00  0.00      ACHN  
ATOM   1773  CA  MET A 115      18.857   8.517  -9.394  0.00  0.00      ACHN  
ATOM   1774  HA  MET A 115      19.389   8.367  -8.466  0.00  0.00      ACHN  
ATOM   1775  CB  MET A 115      19.663   9.305 -10.426  0.00  0.00      ACHN  
ATOM   1776  HB1 MET A 115      20.561   8.674 -10.601  0.00  0.00      ACHN  
ATOM   1777  HB2 MET A 115      19.226   9.529 -11.423  0.00  0.00      ACHN  
ATOM   1778  CG  MET A 115      20.072  10.636  -9.771  0.00  0.00      ACHN  
ATOM   1779  HG1 MET A 115      20.771  11.315 -10.304  0.00  0.00      ACHN  
ATOM   1780  HG2 MET A 115      19.172  11.287  -9.808  0.00  0.00      ACHN  
ATOM   1781  SD  MET A 115      20.774  10.592  -8.064  0.00  0.00      ACHN  
ATOM   1782  CE  MET A 115      22.518  10.351  -8.500  0.00  0.00      ACHN  
ATOM   1783  HE1 MET A 115      22.550   9.355  -8.990  0.00  0.00      ACHN  
ATOM   1784  HE2 MET A 115      22.907  11.159  -9.156  0.00  0.00      ACHN  
ATOM   1785  HE3 MET A 115      23.151  10.386  -7.587  0.00  0.00      ACHN  
ATOM   1786  C   MET A 115      17.586   9.160  -8.830  0.00  0.00      ACHN  
ATOM   1787  O   MET A 115      17.530   9.586  -7.731  0.00  0.00      ACHN  
ATOM   1788  N   ILE A 116      16.481   9.281  -9.663  0.00  0.00      ACHN  
ATOM   1789  HN  ILE A 116      16.530   9.119 -10.645  0.00  0.00      ACHN  
ATOM   1790  CA  ILE A 116      15.171   9.746  -9.263  0.00  0.00      ACHN  
ATOM   1791  HA  ILE A 116      15.269  10.773  -8.945  0.00  0.00      ACHN  
ATOM   1792  CB  ILE A 116      14.183   9.726 -10.459  0.00  0.00      ACHN  
ATOM   1793  HB  ILE A 116      14.908  10.054 -11.235  0.00  0.00      ACHN  
ATOM   1794  CG2 ILE A 116      13.579   8.345 -10.825  0.00  0.00      ACHN  
ATOM   1795 HG21 ILE A 116      12.796   8.107 -10.074  0.00  0.00      ACHN  
ATOM   1796 HG22 ILE A 116      13.113   8.366 -11.834  0.00  0.00      ACHN  
ATOM   1797 HG23 ILE A 116      14.401   7.597 -10.832  0.00  0.00      ACHN  
ATOM   1798  CG1 ILE A 116      13.108  10.817 -10.387  0.00  0.00      ACHN  
ATOM   1799 HG11 ILE A 116      12.502  10.802 -11.318  0.00  0.00      ACHN  
ATOM   1800 HG12 ILE A 116      12.490  10.576  -9.496  0.00  0.00      ACHN  
ATOM   1801  CD1 ILE A 116      13.694  12.219 -10.341  0.00  0.00      ACHN  
ATOM   1802  HD1 ILE A 116      12.796  12.871 -10.409  0.00  0.00      ACHN  
ATOM   1803  HD2 ILE A 116      14.025  12.405  -9.297  0.00  0.00      ACHN  
ATOM   1804  HD3 ILE A 116      14.394  12.467 -11.167  0.00  0.00      ACHN  
ATOM   1805  C   ILE A 116      14.610   8.893  -8.143  0.00  0.00      ACHN  
ATOM   1806  O   ILE A 116      14.025   9.445  -7.189  0.00  0.00      ACHN  
ATOM   1807  N   VAL A 117      14.784   7.532  -8.211  0.00  0.00      ACHN  
ATOM   1808  HN  VAL A 117      15.280   7.143  -8.983  0.00  0.00      ACHN  
ATOM   1809  CA  VAL A 117      14.344   6.550  -7.213  0.00  0.00      ACHN  
ATOM   1810  HA  VAL A 117      13.302   6.723  -6.991  0.00  0.00      ACHN  
ATOM   1811  CB  VAL A 117      14.518   5.147  -7.699  0.00  0.00      ACHN  
ATOM   1812  HB  VAL A 117      15.431   5.213  -8.327  0.00  0.00      ACHN  
ATOM   1813  CG1 VAL A 117      14.717   4.024  -6.676  0.00  0.00      ACHN  
ATOM   1814 HG11 VAL A 117      14.589   3.030  -7.155  0.00  0.00      ACHN  
ATOM   1815 HG12 VAL A 117      15.775   4.069  -6.340  0.00  0.00      ACHN  
ATOM   1816 HG13 VAL A 117      13.857   4.124  -5.979  0.00  0.00      ACHN  
ATOM   1817  CG2 VAL A 117      13.287   4.918  -8.628  0.00  0.00      ACHN  
ATOM   1818 HG21 VAL A 117      13.344   5.604  -9.499  0.00  0.00      ACHN  
ATOM   1819 HG22 VAL A 117      13.277   3.885  -9.037  0.00  0.00      ACHN  
ATOM   1820 HG23 VAL A 117      12.333   5.119  -8.094  0.00  0.00      ACHN  
ATOM   1821  C   VAL A 117      15.138   6.831  -5.962  0.00  0.00      ACHN  
ATOM   1822  O   VAL A 117      14.599   6.888  -4.876  0.00  0.00      ACHN  
ATOM   1823  N   LEU A 118      16.443   7.149  -6.062  0.00  0.00      ACHN  
ATOM   1824  HN  LEU A 118      16.820   7.321  -6.968  0.00  0.00      ACHN  
ATOM   1825  CA  LEU A 118      17.282   7.525  -4.917  0.00  0.00      ACHN  
ATOM   1826  HA  LEU A 118      17.327   6.726  -4.193  0.00  0.00      ACHN  
ATOM   1827  CB  LEU A 118      18.718   7.674  -5.295  0.00  0.00      ACHN  
ATOM   1828  HB1 LEU A 118      18.899   6.833  -5.999  0.00  0.00      ACHN  
ATOM   1829  HB2 LEU A 118      18.767   8.612  -5.889  0.00  0.00      ACHN  
ATOM   1830  CG  LEU A 118      19.784   7.680  -4.105  0.00  0.00      ACHN  
ATOM   1831  HG  LEU A 118      19.496   8.266  -3.207  0.00  0.00      ACHN  
ATOM   1832  CD1 LEU A 118      19.877   6.216  -3.504  0.00  0.00      ACHN  
ATOM   1833 HD11 LEU A 118      20.577   6.221  -2.642  0.00  0.00      ACHN  
ATOM   1834 HD12 LEU A 118      18.916   5.771  -3.168  0.00  0.00      ACHN  
ATOM   1835 HD13 LEU A 118      20.101   5.467  -4.294  0.00  0.00      ACHN  
ATOM   1836  CD2 LEU A 118      21.007   8.289  -4.803  0.00  0.00      ACHN  
ATOM   1837 HD21 LEU A 118      20.694   9.348  -4.924  0.00  0.00      ACHN  
ATOM   1838 HD22 LEU A 118      21.890   8.365  -4.133  0.00  0.00      ACHN  
ATOM   1839 HD23 LEU A 118      21.201   7.778  -5.771  0.00  0.00      ACHN  
ATOM   1840  C   LEU A 118      16.758   8.802  -4.222  0.00  0.00      ACHN  
ATOM   1841  O   LEU A 118      16.679   8.742  -3.006  0.00  0.00      ACHN  
ATOM   1842  N   ILE A 119      16.336   9.930  -4.862  0.00  0.00      ACHN  
ATOM   1843  HN  ILE A 119      16.584  10.102  -5.812  0.00  0.00      ACHN  
ATOM   1844  CA  ILE A 119      15.842  11.121  -4.222  0.00  0.00      ACHN  
ATOM   1845  HA  ILE A 119      16.637  11.478  -3.584  0.00  0.00      ACHN  
ATOM   1846  CB  ILE A 119      15.518  12.229  -5.264  0.00  0.00      ACHN  
ATOM   1847  HB  ILE A 119      14.515  12.140  -5.733  0.00  0.00      ACHN  
ATOM   1848  CG2 ILE A 119      15.307  13.605  -4.486  0.00  0.00      ACHN  
ATOM   1849 HG21 ILE A 119      14.561  13.526  -3.666  0.00  0.00      ACHN  
ATOM   1850 HG22 ILE A 119      16.243  14.042  -4.077  0.00  0.00      ACHN  
ATOM   1851 HG23 ILE A 119      14.861  14.298  -5.231  0.00  0.00      ACHN  
ATOM   1852  CG1 ILE A 119      16.671  12.507  -6.253  0.00  0.00      ACHN  
ATOM   1853 HG11 ILE A 119      16.579  11.703  -7.014  0.00  0.00      ACHN  
ATOM   1854 HG12 ILE A 119      16.441  13.448  -6.797  0.00  0.00      ACHN  
ATOM   1855  CD1 ILE A 119      18.081  12.671  -5.611  0.00  0.00      ACHN  
ATOM   1856  HD1 ILE A 119      18.501  11.820  -5.033  0.00  0.00      ACHN  
ATOM   1857  HD2 ILE A 119      18.903  12.920  -6.315  0.00  0.00      ACHN  
ATOM   1858  HD3 ILE A 119      17.936  13.568  -4.972  0.00  0.00      ACHN  
ATOM   1859  C   ILE A 119      14.583  10.858  -3.491  0.00  0.00      ACHN  
ATOM   1860  O   ILE A 119      14.291  11.341  -2.428  0.00  0.00      ACHN  
ATOM   1861  N   ALA A 120      13.654  10.015  -4.033  0.00  0.00      ACHN  
ATOM   1862  HN  ALA A 120      13.629   9.556  -4.917  0.00  0.00      ACHN  
ATOM   1863  CA  ALA A 120      12.461   9.645  -3.366  0.00  0.00      ACHN  
ATOM   1864  HA  ALA A 120      11.948  10.532  -3.026  0.00  0.00      ACHN  
ATOM   1865  CB  ALA A 120      11.624   8.931  -4.339  0.00  0.00      ACHN  
ATOM   1866  HB1 ALA A 120      12.150   8.181  -4.968  0.00  0.00      ACHN  
ATOM   1867  HB2 ALA A 120      10.699   8.481  -3.917  0.00  0.00      ACHN  
ATOM   1868  HB3 ALA A 120      11.267   9.604  -5.147  0.00  0.00      ACHN  
ATOM   1869  C   ALA A 120      12.685   8.733  -2.125  0.00  0.00      ACHN  
ATOM   1870  O   ALA A 120      12.104   8.913  -1.074  0.00  0.00      ACHN  
ATOM   1871  N   GLN A 121      13.755   7.833  -2.252  0.00  0.00      ACHN  
ATOM   1872  HN  GLN A 121      14.125   7.637  -3.157  0.00  0.00      ACHN  
ATOM   1873  CA  GLN A 121      14.284   7.133  -1.058  0.00  0.00      ACHN  
ATOM   1874  HA  GLN A 121      13.515   6.526  -0.605  0.00  0.00      ACHN  
ATOM   1875  CB  GLN A 121      15.410   6.149  -1.398  0.00  0.00      ACHN  
ATOM   1876  HB1 GLN A 121      16.280   6.699  -1.817  0.00  0.00      ACHN  
ATOM   1877  HB2 GLN A 121      15.814   5.787  -0.428  0.00  0.00      ACHN  
ATOM   1878  CG  GLN A 121      14.910   4.936  -2.155  0.00  0.00      ACHN  
ATOM   1879  HG1 GLN A 121      13.896   4.618  -1.829  0.00  0.00      ACHN  
ATOM   1880  HG2 GLN A 121      14.654   5.268  -3.183  0.00  0.00      ACHN  
ATOM   1881  CD  GLN A 121      15.789   3.694  -2.083  0.00  0.00      ACHN  
ATOM   1882  OE1 GLN A 121      16.665   3.365  -2.965  0.00  0.00      ACHN  
ATOM   1883  NE2 GLN A 121      15.446   2.849  -1.076  0.00  0.00      ACHN  
ATOM   1884 HE21 GLN A 121      15.838   1.938  -0.944  0.00  0.00      ACHN  
ATOM   1885 HE22 GLN A 121      14.791   3.192  -0.403  0.00  0.00      ACHN  
ATOM   1886  C   GLN A 121      14.802   8.092   0.078  0.00  0.00      ACHN  
ATOM   1887  O   GLN A 121      14.367   8.032   1.200  0.00  0.00      ACHN  
ATOM   1888  N   ILE A 122      15.593   9.145  -0.387  0.00  0.00      ACHN  
ATOM   1889  HN  ILE A 122      15.875   9.131  -1.343  0.00  0.00      ACHN  
ATOM   1890  CA  ILE A 122      16.128  10.156   0.473  0.00  0.00      ACHN  
ATOM   1891  HA  ILE A 122      16.606   9.700   1.328  0.00  0.00      ACHN  
ATOM   1892  CB  ILE A 122      17.158  11.007  -0.226  0.00  0.00      ACHN  
ATOM   1893  HB  ILE A 122      16.773  11.448  -1.169  0.00  0.00      ACHN  
ATOM   1894  CG2 ILE A 122      17.543  12.198   0.576  0.00  0.00      ACHN  
ATOM   1895 HG21 ILE A 122      16.725  12.944   0.670  0.00  0.00      ACHN  
ATOM   1896 HG22 ILE A 122      17.760  11.960   1.640  0.00  0.00      ACHN  
ATOM   1897 HG23 ILE A 122      18.479  12.622   0.153  0.00  0.00      ACHN  
ATOM   1898  CG1 ILE A 122      18.344  10.154  -0.715  0.00  0.00      ACHN  
ATOM   1899 HG11 ILE A 122      19.122  10.365   0.049  0.00  0.00      ACHN  
ATOM   1900 HG12 ILE A 122      18.059   9.082  -0.786  0.00  0.00      ACHN  
ATOM   1901  CD1 ILE A 122      19.010  10.611  -1.960  0.00  0.00      ACHN  
ATOM   1902  HD1 ILE A 122      18.373  10.454  -2.857  0.00  0.00      ACHN  
ATOM   1903  HD2 ILE A 122      19.342  11.670  -1.917  0.00  0.00      ACHN  
ATOM   1904  HD3 ILE A 122      19.957  10.054  -2.122  0.00  0.00      ACHN  
ATOM   1905  C   ILE A 122      15.091  11.045   1.150  0.00  0.00      ACHN  
ATOM   1906  O   ILE A 122      15.148  11.365   2.327  0.00  0.00      ACHN  
ATOM   1907  N   CYS A 123      14.014  11.436   0.416  0.00  0.00      ACHN  
ATOM   1908  HN  CYS A 123      14.029  11.200  -0.553  0.00  0.00      ACHN  
ATOM   1909  CA  CYS A 123      12.758  11.974   0.885  0.00  0.00      ACHN  
ATOM   1910  HA  CYS A 123      12.882  12.944   1.343  0.00  0.00      ACHN  
ATOM   1911  CB  CYS A 123      11.773  12.375  -0.262  0.00  0.00      ACHN  
ATOM   1912  HB1 CYS A 123      11.602  11.381  -0.726  0.00  0.00      ACHN  
ATOM   1913  HB2 CYS A 123      10.817  12.668   0.223  0.00  0.00      ACHN  
ATOM   1914  SG  CYS A 123      12.559  13.805  -1.250  0.00  0.00      ACHN  
ATOM   1915  HG1 CYS A 123      12.986  12.983  -2.198  0.00  0.00      ACHN  
ATOM   1916  C   CYS A 123      12.105  11.123   1.905  0.00  0.00      ACHN  
ATOM   1917  O   CYS A 123      11.606  11.656   2.891  0.00  0.00      ACHN  
ATOM   1918  N   GLY A 124      12.127   9.774   1.794  0.00  0.00      ACHN  
ATOM   1919  HN  GLY A 124      12.623   9.396   1.016  0.00  0.00      ACHN  
ATOM   1920  CA  GLY A 124      11.408   8.945   2.812  0.00  0.00      ACHN  
ATOM   1921  HA1 GLY A 124      10.799   9.595   3.423  0.00  0.00      ACHN  
ATOM   1922  HA2 GLY A 124      12.091   8.452   3.487  0.00  0.00      ACHN  
ATOM   1923  C   GLY A 124      10.538   7.830   2.201  0.00  0.00      ACHN  
ATOM   1924  O   GLY A 124       9.986   7.008   2.934  0.00  0.00      ACHN  
ATOM   1925  N   ILE A 125      10.505   7.783   0.910  0.00  0.00      ACHN  
ATOM   1926  HN  ILE A 125      11.104   8.214   0.239  0.00  0.00      ACHN  
ATOM   1927  CA  ILE A 125       9.713   6.724   0.166  0.00  0.00      ACHN  
ATOM   1928  HA  ILE A 125       8.861   6.488   0.787  0.00  0.00      ACHN  
ATOM   1929  CB  ILE A 125       9.151   7.234  -1.216  0.00  0.00      ACHN  
ATOM   1930  HB  ILE A 125       9.976   7.387  -1.944  0.00  0.00      ACHN  
ATOM   1931  CG2 ILE A 125       8.294   6.192  -1.887  0.00  0.00      ACHN  
ATOM   1932 HG21 ILE A 125       7.349   6.079  -1.314  0.00  0.00      ACHN  
ATOM   1933 HG22 ILE A 125       8.013   6.533  -2.907  0.00  0.00      ACHN  
ATOM   1934 HG23 ILE A 125       8.894   5.267  -2.021  0.00  0.00      ACHN  
ATOM   1935  CG1 ILE A 125       8.377   8.497  -1.073  0.00  0.00      ACHN  
ATOM   1936 HG11 ILE A 125       7.405   8.410  -0.541  0.00  0.00      ACHN  
ATOM   1937 HG12 ILE A 125       8.984   9.188  -0.450  0.00  0.00      ACHN  
ATOM   1938  CD1 ILE A 125       8.043   9.212  -2.428  0.00  0.00      ACHN  
ATOM   1939  HD1 ILE A 125       8.949   9.182  -3.070  0.00  0.00      ACHN  
ATOM   1940  HD2 ILE A 125       7.275   8.519  -2.833  0.00  0.00      ACHN  
ATOM   1941  HD3 ILE A 125       7.752  10.274  -2.278  0.00  0.00      ACHN  
ATOM   1942  C   ILE A 125      10.428   5.425   0.121  0.00  0.00      ACHN  
ATOM   1943  O   ILE A 125      11.590   5.214  -0.293  0.00  0.00      ACHN  
ATOM   1944  N   ALA A 126       9.706   4.401   0.615  0.00  0.00      ACHN  
ATOM   1945  HN  ALA A 126       8.767   4.662   0.828  0.00  0.00      ACHN  
ATOM   1946  CA  ALA A 126      10.221   3.126   0.916  0.00  0.00      ACHN  
ATOM   1947  HA  ALA A 126      11.228   3.039   0.534  0.00  0.00      ACHN  
ATOM   1948  CB  ALA A 126      10.291   2.864   2.473  0.00  0.00      ACHN  
ATOM   1949  HB1 ALA A 126       9.288   2.591   2.865  0.00  0.00      ACHN  
ATOM   1950  HB2 ALA A 126      10.876   1.927   2.597  0.00  0.00      ACHN  
ATOM   1951  HB3 ALA A 126      10.731   3.758   2.963  0.00  0.00      ACHN  
ATOM   1952  C   ALA A 126       9.284   2.029   0.157  0.00  0.00      ACHN  
ATOM   1953  O   ALA A 126       9.634   0.885   0.081  0.00  0.00      ACHN  
ATOM   1954  N   ASP A 127       8.175   2.480  -0.451  0.00  0.00      ACHN  
ATOM   1955  HN  ASP A 127       7.841   3.401  -0.267  0.00  0.00      ACHN  
ATOM   1956  CA  ASP A 127       7.272   1.582  -1.230  0.00  0.00      ACHN  
ATOM   1957  HA  ASP A 127       7.138   0.658  -0.688  0.00  0.00      ACHN  
ATOM   1958  CB  ASP A 127       5.873   2.189  -1.441  0.00  0.00      ACHN  
ATOM   1959  HB1 ASP A 127       5.890   3.289  -1.597  0.00  0.00      ACHN  
ATOM   1960  HB2 ASP A 127       5.393   1.725  -2.330  0.00  0.00      ACHN  
ATOM   1961  CG  ASP A 127       4.983   1.910  -0.255  0.00  0.00      ACHN  
ATOM   1962  OD1 ASP A 127       4.757   2.869   0.513  0.00  0.00      ACHN  
ATOM   1963  OD2 ASP A 127       4.521   0.720  -0.129  0.00  0.00      ACHN  
ATOM   1964  C   ASP A 127       7.818   1.265  -2.618  0.00  0.00      ACHN  
ATOM   1965  O   ASP A 127       7.885   2.093  -3.535  0.00  0.00      ACHN  
ATOM   1966  N   ILE A 128       8.027  -0.090  -2.856  0.00  0.00      ACHN  
ATOM   1967  HN  ILE A 128       7.858  -0.758  -2.135  0.00  0.00      ACHN  
ATOM   1968  CA  ILE A 128       8.679  -0.620  -4.040  0.00  0.00      ACHN  
ATOM   1969  HA  ILE A 128       9.640  -0.174  -4.249  0.00  0.00      ACHN  
ATOM   1970  CB  ILE A 128       8.816  -2.181  -4.016  0.00  0.00      ACHN  
ATOM   1971  HB  ILE A 128       9.281  -2.401  -3.031  0.00  0.00      ACHN  
ATOM   1972  CG2 ILE A 128       7.514  -2.871  -4.060  0.00  0.00      ACHN  
ATOM   1973 HG21 ILE A 128       7.159  -3.010  -5.103  0.00  0.00      ACHN  
ATOM   1974 HG22 ILE A 128       7.564  -3.904  -3.655  0.00  0.00      ACHN  
ATOM   1975 HG23 ILE A 128       6.639  -2.461  -3.510  0.00  0.00      ACHN  
ATOM   1976  CG1 ILE A 128       9.826  -2.670  -5.134  0.00  0.00      ACHN  
ATOM   1977 HG11 ILE A 128       9.258  -2.698  -6.088  0.00  0.00      ACHN  
ATOM   1978 HG12 ILE A 128      10.765  -2.077  -5.182  0.00  0.00      ACHN  
ATOM   1979  CD1 ILE A 128      10.282  -4.091  -4.812  0.00  0.00      ACHN  
ATOM   1980  HD1 ILE A 128       9.527  -4.901  -4.892  0.00  0.00      ACHN  
ATOM   1981  HD2 ILE A 128      11.097  -4.420  -5.491  0.00  0.00      ACHN  
ATOM   1982  HD3 ILE A 128      10.807  -4.125  -3.833  0.00  0.00      ACHN  
ATOM   1983  C   ILE A 128       7.798  -0.209  -5.260  0.00  0.00      ACHN  
ATOM   1984  O   ILE A 128       8.372   0.059  -6.364  0.00  0.00      ACHN  
ATOM   1985  N   VAL A 129       6.420  -0.203  -5.196  0.00  0.00      ACHN  
ATOM   1986  HN  VAL A 129       6.112  -0.553  -4.315  0.00  0.00      ACHN  
ATOM   1987  CA  VAL A 129       5.548   0.271  -6.214  0.00  0.00      ACHN  
ATOM   1988  HA  VAL A 129       5.883  -0.283  -7.078  0.00  0.00      ACHN  
ATOM   1989  CB  VAL A 129       4.108  -0.109  -5.993  0.00  0.00      ACHN  
ATOM   1990  HB  VAL A 129       3.567   0.068  -6.947  0.00  0.00      ACHN  
ATOM   1991  CG1 VAL A 129       4.088  -1.626  -5.920  0.00  0.00      ACHN  
ATOM   1992 HG11 VAL A 129       4.532  -1.990  -4.969  0.00  0.00      ACHN  
ATOM   1993 HG12 VAL A 129       3.060  -2.014  -6.086  0.00  0.00      ACHN  
ATOM   1994 HG13 VAL A 129       4.763  -2.040  -6.699  0.00  0.00      ACHN  
ATOM   1995  CG2 VAL A 129       3.532   0.566  -4.726  0.00  0.00      ACHN  
ATOM   1996 HG21 VAL A 129       4.073   0.491  -3.759  0.00  0.00      ACHN  
ATOM   1997 HG22 VAL A 129       3.416   1.651  -4.935  0.00  0.00      ACHN  
ATOM   1998 HG23 VAL A 129       2.530   0.098  -4.619  0.00  0.00      ACHN  
ATOM   1999  C   VAL A 129       5.656   1.781  -6.608  0.00  0.00      ACHN  
ATOM   2000  O   VAL A 129       5.435   2.153  -7.738  0.00  0.00      ACHN  
ATOM   2001  N   ALA A 130       5.914   2.661  -5.647  0.00  0.00      ACHN  
ATOM   2002  HN  ALA A 130       6.080   2.213  -4.772  0.00  0.00      ACHN  
ATOM   2003  CA  ALA A 130       6.023   4.099  -5.818  0.00  0.00      ACHN  
ATOM   2004  HA  ALA A 130       5.226   4.418  -6.472  0.00  0.00      ACHN  
ATOM   2005  CB  ALA A 130       5.975   4.927  -4.550  0.00  0.00      ACHN  
ATOM   2006  HB1 ALA A 130       5.061   4.608  -4.006  0.00  0.00      ACHN  
ATOM   2007  HB2 ALA A 130       6.840   4.861  -3.856  0.00  0.00      ACHN  
ATOM   2008  HB3 ALA A 130       5.853   5.999  -4.818  0.00  0.00      ACHN  
ATOM   2009  C   ALA A 130       7.315   4.379  -6.481  0.00  0.00      ACHN  
ATOM   2010  O   ALA A 130       7.353   5.169  -7.402  0.00  0.00      ACHN  
ATOM   2011  N   LEU A 131       8.347   3.678  -5.982  0.00  0.00      ACHN  
ATOM   2012  HN  LEU A 131       8.317   3.064  -5.197  0.00  0.00      ACHN  
ATOM   2013  CA  LEU A 131       9.675   3.625  -6.588  0.00  0.00      ACHN  
ATOM   2014  HA  LEU A 131      10.004   4.652  -6.647  0.00  0.00      ACHN  
ATOM   2015  CB  LEU A 131      10.693   2.824  -5.799  0.00  0.00      ACHN  
ATOM   2016  HB1 LEU A 131      10.296   1.791  -5.696  0.00  0.00      ACHN  
ATOM   2017  HB2 LEU A 131      11.720   2.707  -6.204  0.00  0.00      ACHN  
ATOM   2018  CG  LEU A 131      10.965   3.388  -4.304  0.00  0.00      ACHN  
ATOM   2019  HG  LEU A 131      10.105   3.207  -3.624  0.00  0.00      ACHN  
ATOM   2020  CD1 LEU A 131      12.115   2.601  -3.643  0.00  0.00      ACHN  
ATOM   2021 HD11 LEU A 131      11.797   1.546  -3.499  0.00  0.00      ACHN  
ATOM   2022 HD12 LEU A 131      13.027   2.715  -4.266  0.00  0.00      ACHN  
ATOM   2023 HD13 LEU A 131      12.295   3.041  -2.639  0.00  0.00      ACHN  
ATOM   2024  CD2 LEU A 131      11.397   4.870  -4.285  0.00  0.00      ACHN  
ATOM   2025 HD21 LEU A 131      10.584   5.591  -4.519  0.00  0.00      ACHN  
ATOM   2026 HD22 LEU A 131      11.619   5.077  -3.217  0.00  0.00      ACHN  
ATOM   2027 HD23 LEU A 131      12.307   5.015  -4.905  0.00  0.00      ACHN  
ATOM   2028  C   LEU A 131       9.691   3.025  -7.987  0.00  0.00      ACHN  
ATOM   2029  O   LEU A 131      10.265   3.559  -8.975  0.00  0.00      ACHN  
ATOM   2030  N   LEU A 132       8.969   1.951  -8.257  0.00  0.00      ACHN  
ATOM   2031  HN  LEU A 132       8.591   1.377  -7.535  0.00  0.00      ACHN  
ATOM   2032  CA  LEU A 132       8.636   1.410  -9.552  0.00  0.00      ACHN  
ATOM   2033  HA  LEU A 132       9.570   1.188 -10.047  0.00  0.00      ACHN  
ATOM   2034  CB  LEU A 132       7.960  -0.002  -9.404  0.00  0.00      ACHN  
ATOM   2035  HB1 LEU A 132       8.554  -0.608  -8.687  0.00  0.00      ACHN  
ATOM   2036  HB2 LEU A 132       6.948   0.151  -8.973  0.00  0.00      ACHN  
ATOM   2037  CG  LEU A 132       7.775  -0.902 -10.537  0.00  0.00      ACHN  
ATOM   2038  HG  LEU A 132       7.096  -0.384 -11.247  0.00  0.00      ACHN  
ATOM   2039  CD1 LEU A 132       9.080  -1.209 -11.359  0.00  0.00      ACHN  
ATOM   2040 HD11 LEU A 132       8.877  -2.028 -12.081  0.00  0.00      ACHN  
ATOM   2041 HD12 LEU A 132       9.536  -0.339 -11.878  0.00  0.00      ACHN  
ATOM   2042 HD13 LEU A 132       9.898  -1.515 -10.673  0.00  0.00      ACHN  
ATOM   2043  CD2 LEU A 132       7.174  -2.181 -10.118  0.00  0.00      ACHN  
ATOM   2044 HD21 LEU A 132       7.789  -2.789  -9.420  0.00  0.00      ACHN  
ATOM   2045 HD22 LEU A 132       6.204  -2.036  -9.595  0.00  0.00      ACHN  
ATOM   2046 HD23 LEU A 132       7.016  -2.869 -10.976  0.00  0.00      ACHN  
ATOM   2047  C   LEU A 132       7.832   2.374 -10.467  0.00  0.00      ACHN  
ATOM   2048  O   LEU A 132       8.066   2.508 -11.648  0.00  0.00      ACHN  
ATOM   2049  N   ALA A 133       6.813   3.164  -9.908  0.00  0.00      ACHN  
ATOM   2050  HN  ALA A 133       6.523   3.012  -8.966  0.00  0.00      ACHN  
ATOM   2051  CA  ALA A 133       6.071   4.167 -10.710  0.00  0.00      ACHN  
ATOM   2052  HA  ALA A 133       5.365   3.812 -11.447  0.00  0.00      ACHN  
ATOM   2053  CB  ALA A 133       5.065   4.946  -9.871  0.00  0.00      ACHN  
ATOM   2054  HB1 ALA A 133       4.415   4.172  -9.409  0.00  0.00      ACHN  
ATOM   2055  HB2 ALA A 133       5.644   5.546  -9.136  0.00  0.00      ACHN  
ATOM   2056  HB3 ALA A 133       4.619   5.695 -10.560  0.00  0.00      ACHN  
ATOM   2057  C   ALA A 133       6.957   5.234 -11.415  0.00  0.00      ACHN  
ATOM   2058  O   ALA A 133       6.986   5.261 -12.675  0.00  0.00      ACHN  
ATOM   2059  N   ILE A 134       7.851   5.877 -10.653  0.00  0.00      ACHN  
ATOM   2060  HN  ILE A 134       7.927   5.571  -9.707  0.00  0.00      ACHN  
ATOM   2061  CA  ILE A 134       8.690   6.960 -11.160  0.00  0.00      ACHN  
ATOM   2062  HA  ILE A 134       8.029   7.549 -11.778  0.00  0.00      ACHN  
ATOM   2063  CB  ILE A 134       9.183   7.781  -9.958  0.00  0.00      ACHN  
ATOM   2064  HB  ILE A 134       9.990   8.478 -10.270  0.00  0.00      ACHN  
ATOM   2065  CG2 ILE A 134       7.986   8.615  -9.514  0.00  0.00      ACHN  
ATOM   2066 HG21 ILE A 134       7.331   7.975  -8.885  0.00  0.00      ACHN  
ATOM   2067 HG22 ILE A 134       8.397   9.397  -8.841  0.00  0.00      ACHN  
ATOM   2068 HG23 ILE A 134       7.336   9.100 -10.273  0.00  0.00      ACHN  
ATOM   2069  CG1 ILE A 134       9.864   6.988  -8.931  0.00  0.00      ACHN  
ATOM   2070 HG11 ILE A 134       9.182   6.179  -8.593  0.00  0.00      ACHN  
ATOM   2071 HG12 ILE A 134      10.700   6.491  -9.468  0.00  0.00      ACHN  
ATOM   2072  CD1 ILE A 134      10.542   7.760  -7.763  0.00  0.00      ACHN  
ATOM   2073  HD1 ILE A 134      11.326   8.369  -8.262  0.00  0.00      ACHN  
ATOM   2074  HD2 ILE A 134       9.891   8.451  -7.187  0.00  0.00      ACHN  
ATOM   2075  HD3 ILE A 134      10.963   7.107  -6.969  0.00  0.00      ACHN  
ATOM   2076  C   ILE A 134       9.873   6.381 -11.997  0.00  0.00      ACHN  
ATOM   2077  O   ILE A 134      10.481   7.049 -12.782  0.00  0.00      ACHN  
ATOM   2078  N   PHE A 135      10.218   5.110 -11.859  0.00  0.00      ACHN  
ATOM   2079  HN  PHE A 135       9.676   4.619 -11.181  0.00  0.00      ACHN  
ATOM   2080  CA  PHE A 135      11.209   4.480 -12.658  0.00  0.00      ACHN  
ATOM   2081  HA  PHE A 135      12.016   5.192 -12.751  0.00  0.00      ACHN  
ATOM   2082  CB  PHE A 135      11.720   3.159 -12.028  0.00  0.00      ACHN  
ATOM   2083  HB1 PHE A 135      11.876   3.276 -10.934  0.00  0.00      ACHN  
ATOM   2084  HB2 PHE A 135      10.986   2.328 -12.099  0.00  0.00      ACHN  
ATOM   2085  CG  PHE A 135      13.070   2.599 -12.635  0.00  0.00      ACHN  
ATOM   2086  CD1 PHE A 135      13.001   1.969 -13.904  0.00  0.00      ACHN  
ATOM   2087  HD1 PHE A 135      12.102   1.983 -14.503  0.00  0.00      ACHN  
ATOM   2088  CE1 PHE A 135      14.181   1.465 -14.525  0.00  0.00      ACHN  
ATOM   2089  HE1 PHE A 135      14.028   0.954 -15.464  0.00  0.00      ACHN  
ATOM   2090  CZ  PHE A 135      15.365   1.405 -13.808  0.00  0.00      ACHN  
ATOM   2091  HZ  PHE A 135      16.228   0.875 -14.183  0.00  0.00      ACHN  
ATOM   2092  CD2 PHE A 135      14.238   2.622 -11.954  0.00  0.00      ACHN  
ATOM   2093  HD2 PHE A 135      14.391   2.999 -10.954  0.00  0.00      ACHN  
ATOM   2094  CE2 PHE A 135      15.344   1.929 -12.525  0.00  0.00      ACHN  
ATOM   2095  HE2 PHE A 135      16.243   1.963 -11.927  0.00  0.00      ACHN  
ATOM   2096  C   PHE A 135      10.617   4.305 -14.038  0.00  0.00      ACHN  
ATOM   2097  O   PHE A 135      11.146   4.734 -15.041  0.00  0.00      ACHN  
ATOM   2098  N   GLY A 136       9.323   3.793 -14.048  0.00  0.00      ACHN  
ATOM   2099  HN  GLY A 136       8.906   3.500 -13.192  0.00  0.00      ACHN  
ATOM   2100  CA  GLY A 136       8.670   3.260 -15.297  0.00  0.00      ACHN  
ATOM   2101  HA1 GLY A 136       7.684   2.853 -15.127  0.00  0.00      ACHN  
ATOM   2102  HA2 GLY A 136       9.407   2.580 -15.698  0.00  0.00      ACHN  
ATOM   2103  C   GLY A 136       8.488   4.415 -16.237  0.00  0.00      ACHN  
ATOM   2104  O   GLY A 136       8.720   4.355 -17.398  0.00  0.00      ACHN  
ATOM   2105  N   VAL A 137       7.975   5.583 -15.783  0.00  0.00      ACHN  
ATOM   2106  HN  VAL A 137       7.632   5.693 -14.854  0.00  0.00      ACHN  
ATOM   2107  CA  VAL A 137       7.782   6.838 -16.525  0.00  0.00      ACHN  
ATOM   2108  HA  VAL A 137       7.208   6.646 -17.419  0.00  0.00      ACHN  
ATOM   2109  CB  VAL A 137       6.927   7.869 -15.769  0.00  0.00      ACHN  
ATOM   2110  HB  VAL A 137       6.813   8.789 -16.380  0.00  0.00      ACHN  
ATOM   2111  CG1 VAL A 137       5.470   7.259 -15.622  0.00  0.00      ACHN  
ATOM   2112 HG11 VAL A 137       4.847   8.038 -15.132  0.00  0.00      ACHN  
ATOM   2113 HG12 VAL A 137       5.021   6.912 -16.577  0.00  0.00      ACHN  
ATOM   2114 HG13 VAL A 137       5.509   6.418 -14.897  0.00  0.00      ACHN  
ATOM   2115  CG2 VAL A 137       7.463   8.166 -14.365  0.00  0.00      ACHN  
ATOM   2116 HG21 VAL A 137       6.761   8.815 -13.799  0.00  0.00      ACHN  
ATOM   2117 HG22 VAL A 137       7.516   7.159 -13.897  0.00  0.00      ACHN  
ATOM   2118 HG23 VAL A 137       8.528   8.474 -14.437  0.00  0.00      ACHN  
ATOM   2119  C   VAL A 137       9.107   7.379 -16.959  0.00  0.00      ACHN  
ATOM   2120  O   VAL A 137       9.136   7.984 -18.043  0.00  0.00      ACHN  
ATOM   2121  N   ASN A 138      10.164   7.299 -16.123  0.00  0.00      ACHN  
ATOM   2122  HN  ASN A 138      10.211   6.891 -15.215  0.00  0.00      ACHN  
ATOM   2123  CA  ASN A 138      11.461   7.935 -16.411  0.00  0.00      ACHN  
ATOM   2124  HA  ASN A 138      11.195   8.888 -16.844  0.00  0.00      ACHN  
ATOM   2125  CB  ASN A 138      12.432   8.076 -15.217  0.00  0.00      ACHN  
ATOM   2126  HB1 ASN A 138      11.895   8.515 -14.349  0.00  0.00      ACHN  
ATOM   2127  HB2 ASN A 138      12.809   7.070 -14.931  0.00  0.00      ACHN  
ATOM   2128  CG  ASN A 138      13.596   9.019 -15.563  0.00  0.00      ACHN  
ATOM   2129  OD1 ASN A 138      13.553  10.207 -15.262  0.00  0.00      ACHN  
ATOM   2130  ND2 ASN A 138      14.668   8.369 -16.049  0.00  0.00      ACHN  
ATOM   2131 HD21 ASN A 138      15.559   8.818 -15.994  0.00  0.00      ACHN  
ATOM   2132 HD22 ASN A 138      14.649   7.371 -16.111  0.00  0.00      ACHN  
ATOM   2133  C   ASN A 138      12.185   7.077 -17.536  0.00  0.00      ACHN  
ATOM   2134  O   ASN A 138      12.548   7.583 -18.596  0.00  0.00      ACHN  
ATOM   2135  N   ALA A 139      12.214   5.746 -17.473  0.00  0.00      ACHN  
ATOM   2136  HN  ALA A 139      11.950   5.353 -16.596  0.00  0.00      ACHN  
ATOM   2137  CA  ALA A 139      12.605   4.838 -18.520  0.00  0.00      ACHN  
ATOM   2138  HA  ALA A 139      13.643   4.950 -18.799  0.00  0.00      ACHN  
ATOM   2139  CB  ALA A 139      12.424   3.433 -18.000  0.00  0.00      ACHN  
ATOM   2140  HB1 ALA A 139      12.963   3.312 -17.036  0.00  0.00      ACHN  
ATOM   2141  HB2 ALA A 139      11.424   2.988 -17.809  0.00  0.00      ACHN  
ATOM   2142  HB3 ALA A 139      12.987   2.829 -18.744  0.00  0.00      ACHN  
ATOM   2143  C   ALA A 139      11.747   5.015 -19.847  0.00  0.00      ACHN  
ATOM   2144  O   ALA A 139      12.311   5.092 -20.886  0.00  0.00      ACHN  
ATOM   2145  N   SER A 140      10.399   5.201 -19.785  0.00  0.00      ACHN  
ATOM   2146  HN  SER A 140      10.001   4.946 -18.907  0.00  0.00      ACHN  
ATOM   2147  CA  SER A 140       9.469   5.477 -20.894  0.00  0.00      ACHN  
ATOM   2148  HA  SER A 140       9.812   4.771 -21.636  0.00  0.00      ACHN  
ATOM   2149  CB  SER A 140       7.894   5.243 -20.512  0.00  0.00      ACHN  
ATOM   2150  HB1 SER A 140       7.512   6.091 -19.904  0.00  0.00      ACHN  
ATOM   2151  HB2 SER A 140       7.377   5.007 -21.466  0.00  0.00      ACHN  
ATOM   2152  OG  SER A 140       7.792   4.015 -19.826  0.00  0.00      ACHN  
ATOM   2153  HG1 SER A 140       8.184   4.136 -18.958  0.00  0.00      ACHN  
ATOM   2154  C   SER A 140       9.714   6.819 -21.503  0.00  0.00      ACHN  
ATOM   2155  O   SER A 140       9.667   7.005 -22.683  0.00  0.00      ACHN  
ATOM   2156  N   MET A 141      10.003   7.859 -20.742  0.00  0.00      ACHN  
ATOM   2157  HN  MET A 141      10.086   7.762 -19.753  0.00  0.00      ACHN  
ATOM   2158  CA  MET A 141      10.312   9.179 -21.235  0.00  0.00      ACHN  
ATOM   2159  HA  MET A 141       9.571   9.568 -21.917  0.00  0.00      ACHN  
ATOM   2160  CB  MET A 141      10.482  10.073 -19.990  0.00  0.00      ACHN  
ATOM   2161  HB1 MET A 141       9.462  10.265 -19.594  0.00  0.00      ACHN  
ATOM   2162  HB2 MET A 141      11.124   9.560 -19.241  0.00  0.00      ACHN  
ATOM   2163  CG  MET A 141      11.103  11.469 -20.225  0.00  0.00      ACHN  
ATOM   2164  HG1 MET A 141      12.067  11.446 -20.775  0.00  0.00      ACHN  
ATOM   2165  HG2 MET A 141      10.416  12.142 -20.782  0.00  0.00      ACHN  
ATOM   2166  SD  MET A 141      11.563  12.345 -18.687  0.00  0.00      ACHN  
ATOM   2167  CE  MET A 141      12.953  11.385 -17.972  0.00  0.00      ACHN  
ATOM   2168  HE1 MET A 141      13.030  11.719 -16.915  0.00  0.00      ACHN  
ATOM   2169  HE2 MET A 141      12.743  10.294 -18.000  0.00  0.00      ACHN  
ATOM   2170  HE3 MET A 141      13.906  11.564 -18.513  0.00  0.00      ACHN  
ATOM   2171  C   MET A 141      11.588   9.237 -22.046  0.00  0.00      ACHN  
ATOM   2172  O   MET A 141      11.595   9.739 -23.201  0.00  0.00      ACHN  
ATOM   2173  N   ILE A 142      12.622   8.542 -21.561  0.00  0.00      ACHN  
ATOM   2174  HN  ILE A 142      12.604   8.189 -20.629  0.00  0.00      ACHN  
ATOM   2175  CA  ILE A 142      13.779   8.331 -22.337  0.00  0.00      ACHN  
ATOM   2176  HA  ILE A 142      14.132   9.229 -22.821  0.00  0.00      ACHN  
ATOM   2177  CB  ILE A 142      14.895   7.648 -21.546  0.00  0.00      ACHN  
ATOM   2178  HB  ILE A 142      14.482   6.671 -21.217  0.00  0.00      ACHN  
ATOM   2179  CG2 ILE A 142      16.133   7.363 -22.490  0.00  0.00      ACHN  
ATOM   2180 HG21 ILE A 142      15.874   6.633 -23.286  0.00  0.00      ACHN  
ATOM   2181 HG22 ILE A 142      16.613   8.318 -22.794  0.00  0.00      ACHN  
ATOM   2182 HG23 ILE A 142      16.885   6.848 -21.855  0.00  0.00      ACHN  
ATOM   2183  CG1 ILE A 142      15.302   8.434 -20.308  0.00  0.00      ACHN  
ATOM   2184 HG11 ILE A 142      14.622   8.280 -19.444  0.00  0.00      ACHN  
ATOM   2185 HG12 ILE A 142      16.243   7.928 -20.003  0.00  0.00      ACHN  
ATOM   2186  CD1 ILE A 142      15.688   9.922 -20.557  0.00  0.00      ACHN  
ATOM   2187  HD1 ILE A 142      16.395  10.008 -21.410  0.00  0.00      ACHN  
ATOM   2188  HD2 ILE A 142      14.729  10.472 -20.663  0.00  0.00      ACHN  
ATOM   2189  HD3 ILE A 142      16.185  10.254 -19.620  0.00  0.00      ACHN  
ATOM   2190  C   ILE A 142      13.520   7.575 -23.643  0.00  0.00      ACHN  
ATOM   2191  O   ILE A 142      14.060   7.866 -24.670  0.00  0.00      ACHN  
ATOM   2192  N   LEU A 143      12.607   6.525 -23.671  0.00  0.00      ACHN  
ATOM   2193  HN  LEU A 143      12.104   6.286 -22.844  0.00  0.00      ACHN  
ATOM   2194  CA  LEU A 143      12.165   5.937 -24.896  0.00  0.00      ACHN  
ATOM   2195  HA  LEU A 143      13.077   5.708 -25.427  0.00  0.00      ACHN  
ATOM   2196  CB  LEU A 143      11.333   4.684 -24.751  0.00  0.00      ACHN  
ATOM   2197  HB1 LEU A 143      10.376   4.854 -24.212  0.00  0.00      ACHN  
ATOM   2198  HB2 LEU A 143      11.031   4.228 -25.717  0.00  0.00      ACHN  
ATOM   2199  CG  LEU A 143      12.015   3.569 -23.891  0.00  0.00      ACHN  
ATOM   2200  HG  LEU A 143      12.460   3.931 -22.940  0.00  0.00      ACHN  
ATOM   2201  CD1 LEU A 143      11.059   2.523 -23.422  0.00  0.00      ACHN  
ATOM   2202 HD11 LEU A 143      11.537   1.860 -22.669  0.00  0.00      ACHN  
ATOM   2203 HD12 LEU A 143      10.127   2.971 -23.016  0.00  0.00      ACHN  
ATOM   2204 HD13 LEU A 143      10.742   1.861 -24.256  0.00  0.00      ACHN  
ATOM   2205  CD2 LEU A 143      13.131   2.908 -24.739  0.00  0.00      ACHN  
ATOM   2206 HD21 LEU A 143      12.656   2.194 -25.444  0.00  0.00      ACHN  
ATOM   2207 HD22 LEU A 143      13.752   3.728 -25.161  0.00  0.00      ACHN  
ATOM   2208 HD23 LEU A 143      13.780   2.282 -24.091  0.00  0.00      ACHN  
ATOM   2209  C   LEU A 143      11.393   6.827 -25.756  0.00  0.00      ACHN  
ATOM   2210  O   LEU A 143      11.509   6.779 -26.972  0.00  0.00      ACHN  
ATOM   2211  N   PHE A 144      10.544   7.785 -25.216  0.00  0.00      ACHN  
ATOM   2212  HN  PHE A 144      10.498   7.865 -24.223  0.00  0.00      ACHN  
ATOM   2213  CA  PHE A 144       9.931   8.844 -26.028  0.00  0.00      ACHN  
ATOM   2214  HA  PHE A 144       9.554   8.297 -26.879  0.00  0.00      ACHN  
ATOM   2215  CB  PHE A 144       8.809   9.688 -25.264  0.00  0.00      ACHN  
ATOM   2216  HB1 PHE A 144       9.323  10.216 -24.432  0.00  0.00      ACHN  
ATOM   2217  HB2 PHE A 144       8.495  10.475 -25.983  0.00  0.00      ACHN  
ATOM   2218  CG  PHE A 144       7.547   8.982 -24.828  0.00  0.00      ACHN  
ATOM   2219  CD1 PHE A 144       7.095   8.983 -23.523  0.00  0.00      ACHN  
ATOM   2220  HD1 PHE A 144       7.568   9.733 -22.906  0.00  0.00      ACHN  
ATOM   2221  CE1 PHE A 144       5.960   8.228 -23.197  0.00  0.00      ACHN  
ATOM   2222  HE1 PHE A 144       5.532   8.438 -22.227  0.00  0.00      ACHN  
ATOM   2223  CZ  PHE A 144       5.414   7.287 -24.055  0.00  0.00      ACHN  
ATOM   2224  HZ  PHE A 144       4.504   6.794 -23.746  0.00  0.00      ACHN  
ATOM   2225  CD2 PHE A 144       6.933   8.107 -25.732  0.00  0.00      ACHN  
ATOM   2226  HD2 PHE A 144       7.225   8.012 -26.767  0.00  0.00      ACHN  
ATOM   2227  CE2 PHE A 144       5.846   7.250 -25.398  0.00  0.00      ACHN  
ATOM   2228  HE2 PHE A 144       5.424   6.629 -26.174  0.00  0.00      ACHN  
ATOM   2229  C   PHE A 144      10.933   9.768 -26.643  0.00  0.00      ACHN  
ATOM   2230  O   PHE A 144      11.004   9.859 -27.848  0.00  0.00      ACHN  
ATOM   2231  N   GLY A 145      11.890  10.371 -25.877  0.00  0.00      ACHN  
ATOM   2232  HN  GLY A 145      12.002  10.231 -24.896  0.00  0.00      ACHN  
ATOM   2233  CA  GLY A 145      12.909  11.226 -26.508  0.00  0.00      ACHN  
ATOM   2234  HA1 GLY A 145      13.585  11.613 -25.760  0.00  0.00      ACHN  
ATOM   2235  HA2 GLY A 145      12.489  12.076 -27.025  0.00  0.00      ACHN  
ATOM   2236  C   GLY A 145      13.790  10.483 -27.486  0.00  0.00      ACHN  
ATOM   2237  O   GLY A 145      14.349  11.042 -28.417  0.00  0.00      ACHN  
ATOM   2238  N   TRP A 146      13.910   9.096 -27.305  0.00  0.00      ACHN  
ATOM   2239  HN  TRP A 146      13.646   8.643 -26.457  0.00  0.00      ACHN  
ATOM   2240  CA  TRP A 146      14.645   8.309 -28.316  0.00  0.00      ACHN  
ATOM   2241  HA  TRP A 146      15.523   8.859 -28.621  0.00  0.00      ACHN  
ATOM   2242  CB  TRP A 146      15.123   6.907 -27.721  0.00  0.00      ACHN  
ATOM   2243  HB1 TRP A 146      15.663   7.129 -26.776  0.00  0.00      ACHN  
ATOM   2244  HB2 TRP A 146      14.188   6.324 -27.576  0.00  0.00      ACHN  
ATOM   2245  CG  TRP A 146      16.026   5.972 -28.496  0.00  0.00      ACHN  
ATOM   2246  CD1 TRP A 146      16.290   5.827 -29.842  0.00  0.00      ACHN  
ATOM   2247  HD1 TRP A 146      15.990   6.527 -30.608  0.00  0.00      ACHN  
ATOM   2248  NE1 TRP A 146      17.008   4.632 -30.081  0.00  0.00      ACHN  
ATOM   2249  HE1 TRP A 146      17.398   4.432 -30.953  0.00  0.00      ACHN  
ATOM   2250  CE2 TRP A 146      17.271   4.033 -28.811  0.00  0.00      ACHN  
ATOM   2251  CD2 TRP A 146      16.677   4.840 -27.834  0.00  0.00      ACHN  
ATOM   2252  CE3 TRP A 146      16.723   4.462 -26.481  0.00  0.00      ACHN  
ATOM   2253  HE3 TRP A 146      16.327   5.081 -25.689  0.00  0.00      ACHN  
ATOM   2254  CZ3 TRP A 146      17.435   3.296 -26.134  0.00  0.00      ACHN  
ATOM   2255  HZ3 TRP A 146      17.591   3.094 -25.084  0.00  0.00      ACHN  
ATOM   2256  CZ2 TRP A 146      17.828   2.832 -28.489  0.00  0.00      ACHN  
ATOM   2257  HZ2 TRP A 146      18.324   2.164 -29.177  0.00  0.00      ACHN  
ATOM   2258  CH2 TRP A 146      17.954   2.427 -27.171  0.00  0.00      ACHN  
ATOM   2259  HH2 TRP A 146      18.428   1.475 -26.987  0.00  0.00      ACHN  
ATOM   2260  C   TRP A 146      13.759   8.099 -29.560  0.00  0.00      ACHN  
ATOM   2261  O   TRP A 146      14.256   8.266 -30.696  0.00  0.00      ACHN  
ATOM   2262  N   LEU A 147      12.459   7.876 -29.421  0.00  0.00      ACHN  
ATOM   2263  HN  LEU A 147      11.953   7.943 -28.564  0.00  0.00      ACHN  
ATOM   2264  CA  LEU A 147      11.472   7.744 -30.523  0.00  0.00      ACHN  
ATOM   2265  HA  LEU A 147      11.771   6.892 -31.115  0.00  0.00      ACHN  
ATOM   2266  CB  LEU A 147      10.089   7.236 -29.861  0.00  0.00      ACHN  
ATOM   2267  HB1 LEU A 147      10.221   6.377 -29.169  0.00  0.00      ACHN  
ATOM   2268  HB2 LEU A 147       9.632   8.038 -29.241  0.00  0.00      ACHN  
ATOM   2269  CG  LEU A 147       8.989   6.812 -30.852  0.00  0.00      ACHN  
ATOM   2270  HG  LEU A 147       9.380   6.193 -31.687  0.00  0.00      ACHN  
ATOM   2271  CD1 LEU A 147       8.066   5.770 -30.186  0.00  0.00      ACHN  
ATOM   2272 HD11 LEU A 147       7.324   5.198 -30.784  0.00  0.00      ACHN  
ATOM   2273 HD12 LEU A 147       8.744   5.053 -29.677  0.00  0.00      ACHN  
ATOM   2274 HD13 LEU A 147       7.346   6.162 -29.436  0.00  0.00      ACHN  
ATOM   2275  CD2 LEU A 147       8.061   7.863 -31.383  0.00  0.00      ACHN  
ATOM   2276 HD21 LEU A 147       7.682   7.434 -32.335  0.00  0.00      ACHN  
ATOM   2277 HD22 LEU A 147       7.255   8.205 -30.700  0.00  0.00      ACHN  
ATOM   2278 HD23 LEU A 147       8.599   8.775 -31.720  0.00  0.00      ACHN  
ATOM   2279  C   LEU A 147      11.477   8.955 -31.478  0.00  0.00      ACHN  
ATOM   2280  O   LEU A 147      11.443   8.768 -32.674  0.00  0.00      ACHN  
ATOM   2281  N   GLN A 148      11.527  10.171 -30.915  0.00  0.00      ACHN  
ATOM   2282  HN  GLN A 148      11.453  10.290 -29.928  0.00  0.00      ACHN  
ATOM   2283  CA  GLN A 148      11.706  11.368 -31.608  0.00  0.00      ACHN  
ATOM   2284  HA  GLN A 148      10.877  11.446 -32.296  0.00  0.00      ACHN  
ATOM   2285  CB  GLN A 148      11.687  12.534 -30.659  0.00  0.00      ACHN  
ATOM   2286  HB1 GLN A 148      10.698  12.536 -30.152  0.00  0.00      ACHN  
ATOM   2287  HB2 GLN A 148      12.365  12.153 -29.866  0.00  0.00      ACHN  
ATOM   2288  CG  GLN A 148      12.013  13.937 -31.216  0.00  0.00      ACHN  
ATOM   2289  HG1 GLN A 148      12.277  14.538 -30.319  0.00  0.00      ACHN  
ATOM   2290  HG2 GLN A 148      12.947  14.008 -31.813  0.00  0.00      ACHN  
ATOM   2291  CD  GLN A 148      10.764  14.465 -32.032  0.00  0.00      ACHN  
ATOM   2292  OE1 GLN A 148       9.717  13.908 -32.303  0.00  0.00      ACHN  
ATOM   2293  NE2 GLN A 148      10.911  15.703 -32.548  0.00  0.00      ACHN  
ATOM   2294 HE21 GLN A 148      10.148  16.049 -33.094  0.00  0.00      ACHN  
ATOM   2295 HE22 GLN A 148      11.644  16.335 -32.298  0.00  0.00      ACHN  
ATOM   2296  C   GLN A 148      12.984  11.582 -32.374  0.00  0.00      ACHN  
ATOM   2297  O   GLN A 148      13.108  11.998 -33.513  0.00  0.00      ACHN  
ATOM   2298  N   GLU A 149      14.088  11.151 -31.778  0.00  0.00      ACHN  
ATOM   2299  HN  GLU A 149      14.130  10.837 -30.833  0.00  0.00      ACHN  
ATOM   2300  CA  GLU A 149      15.322  11.074 -32.498  0.00  0.00      ACHN  
ATOM   2301  HA  GLU A 149      15.502  12.081 -32.844  0.00  0.00      ACHN  
ATOM   2302  CB  GLU A 149      16.544  10.705 -31.517  0.00  0.00      ACHN  
ATOM   2303  HB1 GLU A 149      16.399  11.201 -30.533  0.00  0.00      ACHN  
ATOM   2304  HB2 GLU A 149      16.498   9.612 -31.319  0.00  0.00      ACHN  
ATOM   2305  CG  GLU A 149      17.942  11.067 -32.098  0.00  0.00      ACHN  
ATOM   2306  HG1 GLU A 149      18.231  10.691 -33.102  0.00  0.00      ACHN  
ATOM   2307  HG2 GLU A 149      17.843  12.167 -32.219  0.00  0.00      ACHN  
ATOM   2308  CD  GLU A 149      19.114  10.753 -31.212  0.00  0.00      ACHN  
ATOM   2309  OE1 GLU A 149      19.781  11.677 -30.696  0.00  0.00      ACHN  
ATOM   2310  OE2 GLU A 149      19.422   9.548 -31.017  0.00  0.00      ACHN  
ATOM   2311  C   GLU A 149      15.331  10.012 -33.613  0.00  0.00      ACHN  
ATOM   2312  O   GLU A 149      15.850  10.267 -34.702  0.00  0.00      ACHN  
ATOM   2313  N   LYS A 150      14.739   8.783 -33.340  0.00  0.00      ACHN  
ATOM   2314  HN  LYS A 150      14.341   8.606 -32.443  0.00  0.00      ACHN  
ATOM   2315  CA  LYS A 150      14.618   7.732 -34.333  0.00  0.00      ACHN  
ATOM   2316  HA  LYS A 150      15.602   7.475 -34.698  0.00  0.00      ACHN  
ATOM   2317  CB  LYS A 150      14.190   6.464 -33.595  0.00  0.00      ACHN  
ATOM   2318  HB1 LYS A 150      14.814   6.426 -32.677  0.00  0.00      ACHN  
ATOM   2319  HB2 LYS A 150      13.120   6.522 -33.301  0.00  0.00      ACHN  
ATOM   2320  CG  LYS A 150      14.471   5.183 -34.483  0.00  0.00      ACHN  
ATOM   2321  HG1 LYS A 150      13.707   5.215 -35.290  0.00  0.00      ACHN  
ATOM   2322  HG2 LYS A 150      15.503   5.342 -34.862  0.00  0.00      ACHN  
ATOM   2323  CD  LYS A 150      14.376   3.820 -33.785  0.00  0.00      ACHN  
ATOM   2324  HD1 LYS A 150      15.134   3.636 -32.993  0.00  0.00      ACHN  
ATOM   2325  HD2 LYS A 150      13.306   3.674 -33.528  0.00  0.00      ACHN  
ATOM   2326  CE  LYS A 150      14.575   2.657 -34.798  0.00  0.00      ACHN  
ATOM   2327  HE1 LYS A 150      13.600   2.480 -35.302  0.00  0.00      ACHN  
ATOM   2328  HE2 LYS A 150      15.260   2.996 -35.604  0.00  0.00      ACHN  
ATOM   2329  NZ  LYS A 150      15.055   1.499 -34.088  0.00  0.00      ACHN  
ATOM   2330  HZ1 LYS A 150      15.950   1.662 -33.583  0.00  0.00      ACHN  
ATOM   2331  HZ2 LYS A 150      14.269   1.176 -33.488  0.00  0.00      ACHN  
ATOM   2332  HZ3 LYS A 150      15.262   0.676 -34.689  0.00  0.00      ACHN  
ATOM   2333  C   LYS A 150      13.676   8.007 -35.539  0.00  0.00      ACHN  
ATOM   2334  O   LYS A 150      14.107   7.722 -36.702  0.00  0.00      ACHN  
ATOM   2335  N   TYR A 151      12.458   8.552 -35.326  0.00  0.00      ACHN  
ATOM   2336  HN  TYR A 151      12.141   8.707 -34.394  0.00  0.00      ACHN  
ATOM   2337  CA  TYR A 151      11.414   8.512 -36.341  0.00  0.00      ACHN  
ATOM   2338  HA  TYR A 151      11.747   8.025 -37.245  0.00  0.00      ACHN  
ATOM   2339  CB  TYR A 151      10.192   7.740 -35.811  0.00  0.00      ACHN  
ATOM   2340  HB1 TYR A 151       9.924   8.133 -34.807  0.00  0.00      ACHN  
ATOM   2341  HB2 TYR A 151       9.274   7.888 -36.420  0.00  0.00      ACHN  
ATOM   2342  CG  TYR A 151      10.379   6.230 -35.622  0.00  0.00      ACHN  
ATOM   2343  CD1 TYR A 151       9.896   5.716 -34.409  0.00  0.00      ACHN  
ATOM   2344  HD1 TYR A 151       9.348   6.385 -33.763  0.00  0.00      ACHN  
ATOM   2345  CE1 TYR A 151      10.134   4.361 -34.097  0.00  0.00      ACHN  
ATOM   2346  HE1 TYR A 151       9.813   3.879 -33.185  0.00  0.00      ACHN  
ATOM   2347  CZ  TYR A 151      10.807   3.524 -34.946  0.00  0.00      ACHN  
ATOM   2348  OH  TYR A 151      11.021   2.173 -34.640  0.00  0.00      ACHN  
ATOM   2349  HH  TYR A 151      10.143   1.859 -34.413  0.00  0.00      ACHN  
ATOM   2350  CD2 TYR A 151      11.045   5.376 -36.489  0.00  0.00      ACHN  
ATOM   2351  HD2 TYR A 151      11.345   5.714 -37.470  0.00  0.00      ACHN  
ATOM   2352  CE2 TYR A 151      11.328   4.029 -36.142  0.00  0.00      ACHN  
ATOM   2353  HE2 TYR A 151      11.866   3.294 -36.723  0.00  0.00      ACHN  
ATOM   2354  C   TYR A 151      10.972   9.929 -36.799  0.00  0.00      ACHN  
ATOM   2355  O   TYR A 151      10.182   9.976 -37.728  0.00  0.00      ACHN  
ATOM   2356  N   THR A 152      11.553  11.062 -36.272  0.00  0.00      ACHN  
ATOM   2357  HN  THR A 152      12.047  10.904 -35.420  0.00  0.00      ACHN  
ATOM   2358  CA  THR A 152      11.318  12.451 -36.673  0.00  0.00      ACHN  
ATOM   2359  HA  THR A 152      10.575  12.322 -37.446  0.00  0.00      ACHN  
ATOM   2360  CB  THR A 152      10.913  13.409 -35.513  0.00  0.00      ACHN  
ATOM   2361  HB  THR A 152      11.885  13.717 -35.072  0.00  0.00      ACHN  
ATOM   2362  OG1 THR A 152      10.088  12.579 -34.770  0.00  0.00      ACHN  
ATOM   2363  HG1 THR A 152       9.820  13.092 -34.004  0.00  0.00      ACHN  
ATOM   2364  CG2 THR A 152      10.117  14.604 -36.096  0.00  0.00      ACHN  
ATOM   2365 HG21 THR A 152      10.646  15.083 -36.947  0.00  0.00      ACHN  
ATOM   2366 HG22 THR A 152       9.187  14.225 -36.572  0.00  0.00      ACHN  
ATOM   2367 HG23 THR A 152       9.910  15.384 -35.333  0.00  0.00      ACHN  
ATOM   2368  C   THR A 152      12.667  12.941 -37.340  0.00  0.00      ACHN  
ATOM   2369  O   THR A 152      13.714  12.832 -36.737  0.00  0.00      ACHN  
ATOM   2370  N   GLN A 153      12.742  13.551 -38.493  0.00  0.00      ACHN  
ATOM   2371  HN  GLN A 153      11.909  13.703 -39.019  0.00  0.00      ACHN  
ATOM   2372  CA  GLN A 153      13.824  14.310 -39.036  0.00  0.00      ACHN  
ATOM   2373  HA  GLN A 153      14.710  14.196 -38.429  0.00  0.00      ACHN  
ATOM   2374  CB  GLN A 153      14.179  13.948 -40.499  0.00  0.00      ACHN  
ATOM   2375  HB1 GLN A 153      13.327  14.302 -41.117  0.00  0.00      ACHN  
ATOM   2376  HB2 GLN A 153      14.972  14.603 -40.920  0.00  0.00      ACHN  
ATOM   2377  CG  GLN A 153      14.412  12.442 -40.589  0.00  0.00      ACHN  
ATOM   2378  HG1 GLN A 153      15.294  12.083 -40.016  0.00  0.00      ACHN  
ATOM   2379  HG2 GLN A 153      13.510  11.906 -40.223  0.00  0.00      ACHN  
ATOM   2380  CD  GLN A 153      14.726  11.948 -41.988  0.00  0.00      ACHN  
ATOM   2381  OE1 GLN A 153      13.995  11.258 -42.684  0.00  0.00      ACHN  
ATOM   2382  NE2 GLN A 153      15.956  12.270 -42.392  0.00  0.00      ACHN  
ATOM   2383 HE21 GLN A 153      16.220  11.921 -43.292  0.00  0.00      ACHN  
ATOM   2384 HE22 GLN A 153      16.642  12.709 -41.812  0.00  0.00      ACHN  
ATOM   2385  C   GLN A 153      13.532  15.848 -38.906  0.00  0.00      ACHN  
ATOM   2386  O   GLN A 153      12.359  16.234 -38.967  0.00  0.00      ACHN  
ATOM   2387  N   PRO A 154      14.539  16.674 -38.722  0.00  0.00      ACHN  
ATOM   2388  CD  PRO A 154      15.934  16.253 -38.723  0.00  0.00      ACHN  
ATOM   2389  HD1 PRO A 154      16.066  15.700 -37.769  0.00  0.00      ACHN  
ATOM   2390  HD2 PRO A 154      16.308  15.682 -39.600  0.00  0.00      ACHN  
ATOM   2391  CA  PRO A 154      14.387  18.054 -38.170  0.00  0.00      ACHN  
ATOM   2392  HA  PRO A 154      13.654  18.074 -37.377  0.00  0.00      ACHN  
ATOM   2393  CB  PRO A 154      15.730  18.463 -37.708  0.00  0.00      ACHN  
ATOM   2394  HB1 PRO A 154      15.872  18.097 -36.668  0.00  0.00      ACHN  
ATOM   2395  HB2 PRO A 154      16.083  19.500 -37.890  0.00  0.00      ACHN  
ATOM   2396  CG  PRO A 154      16.669  17.629 -38.622  0.00  0.00      ACHN  
ATOM   2397  HG1 PRO A 154      17.582  17.666 -37.989  0.00  0.00      ACHN  
ATOM   2398  HG2 PRO A 154      16.878  18.055 -39.626  0.00  0.00      ACHN  
ATOM   2399  C   PRO A 154      13.826  18.924 -39.334  0.00  0.00      ACHN  
ATOM   2400  O   PRO A 154      13.379  20.043 -38.953  0.00  0.00      ACHN  
ATOM   2401  N   LYS A 155      13.842  18.506 -40.593  0.00  0.00      ACHN  
ATOM   2402  HN  LYS A 155      14.266  17.625 -40.785  0.00  0.00      ACHN  
ATOM   2403  CA  LYS A 155      13.280  19.199 -41.721  0.00  0.00      ACHN  
ATOM   2404  HA  LYS A 155      13.796  20.145 -41.787  0.00  0.00      ACHN  
ATOM   2405  CB  LYS A 155      13.533  18.420 -43.121  0.00  0.00      ACHN  
ATOM   2406  HB1 LYS A 155      13.050  17.420 -43.078  0.00  0.00      ACHN  
ATOM   2407  HB2 LYS A 155      12.985  18.969 -43.916  0.00  0.00      ACHN  
ATOM   2408  CG  LYS A 155      15.051  18.274 -43.438  0.00  0.00      ACHN  
ATOM   2409  HG1 LYS A 155      15.619  19.197 -43.686  0.00  0.00      ACHN  
ATOM   2410  HG2 LYS A 155      15.555  17.715 -42.621  0.00  0.00      ACHN  
ATOM   2411  CD  LYS A 155      15.175  17.471 -44.730  0.00  0.00      ACHN  
ATOM   2412  HD1 LYS A 155      14.866  16.454 -44.409  0.00  0.00      ACHN  
ATOM   2413  HD2 LYS A 155      14.405  17.774 -45.471  0.00  0.00      ACHN  
ATOM   2414  CE  LYS A 155      16.607  17.573 -45.298  0.00  0.00      ACHN  
ATOM   2415  HE1 LYS A 155      16.874  18.637 -45.477  0.00  0.00      ACHN  
ATOM   2416  HE2 LYS A 155      17.239  16.988 -44.596  0.00  0.00      ACHN  
ATOM   2417  NZ  LYS A 155      16.742  16.877 -46.628  0.00  0.00      ACHN  
ATOM   2418  HZ1 LYS A 155      17.648  16.368 -46.661  0.00  0.00      ACHN  
ATOM   2419  HZ2 LYS A 155      16.035  16.130 -46.785  0.00  0.00      ACHN  
ATOM   2420  HZ3 LYS A 155      16.793  17.575 -47.397  0.00  0.00      ACHN  
ATOM   2421  C   LYS A 155      11.776  19.366 -41.700  0.00  0.00      ACHN  
ATOM   2422  O   LYS A 155      11.210  20.401 -42.024  0.00  0.00      ACHN  
ATOM   2423  N   ASP A 156      11.017  18.373 -41.206  0.00  0.00      ACHN  
ATOM   2424  HN  ASP A 156      11.438  17.483 -41.049  0.00  0.00      ACHN  
ATOM   2425  CA  ASP A 156       9.628  18.504 -40.776  0.00  0.00      ACHN  
ATOM   2426  HA  ASP A 156       9.017  18.921 -41.562  0.00  0.00      ACHN  
ATOM   2427  CB  ASP A 156       9.073  17.093 -40.460  0.00  0.00      ACHN  
ATOM   2428  HB1 ASP A 156       9.612  16.535 -39.665  0.00  0.00      ACHN  
ATOM   2429  HB2 ASP A 156       8.041  17.123 -40.051  0.00  0.00      ACHN  
ATOM   2430  CG  ASP A 156       9.088  16.262 -41.729  0.00  0.00      ACHN  
ATOM   2431  OD1 ASP A 156       8.064  16.417 -42.503  0.00  0.00      ACHN  
ATOM   2432  OD2 ASP A 156      10.005  15.424 -42.031  0.00  0.00      ACHN  
ATOM   2433  C   ASP A 156       9.357  19.437 -39.599  0.00  0.00      ACHN  
ATOM   2434  O   ASP A 156       8.382  20.210 -39.563  0.00  0.00      ACHN  
ATOM   2435  N   GLY A 157      10.238  19.301 -38.569  0.00  0.00      ACHN  
ATOM   2436  HN  GLY A 157      11.016  18.680 -38.617  0.00  0.00      ACHN  
ATOM   2437  CA  GLY A 157      10.157  20.270 -37.518  0.00  0.00      ACHN  
ATOM   2438  HA1 GLY A 157       9.939  21.237 -37.945  0.00  0.00      ACHN  
ATOM   2439  HA2 GLY A 157      11.132  20.250 -37.053  0.00  0.00      ACHN  
ATOM   2440  C   GLY A 157       9.180  19.875 -36.460  0.00  0.00      ACHN  
ATOM   2441  O   GLY A 157       8.713  20.642 -35.623  0.00  0.00      ACHN  
ATOM   2442  N   ASP A 158       8.736  18.628 -36.607  0.00  0.00      ACHN  
ATOM   2443  HN  ASP A 158       9.003  18.129 -37.427  0.00  0.00      ACHN  
ATOM   2444  CA  ASP A 158       7.771  17.997 -35.779  0.00  0.00      ACHN  
ATOM   2445  HA  ASP A 158       7.040  18.775 -35.610  0.00  0.00      ACHN  
ATOM   2446  CB  ASP A 158       6.998  16.773 -36.436  0.00  0.00      ACHN  
ATOM   2447  HB1 ASP A 158       6.909  17.176 -37.467  0.00  0.00      ACHN  
ATOM   2448  HB2 ASP A 158       7.724  15.936 -36.510  0.00  0.00      ACHN  
ATOM   2449  CG  ASP A 158       5.661  16.340 -35.902  0.00  0.00      ACHN  
ATOM   2450  OD1 ASP A 158       4.670  16.600 -36.633  0.00  0.00      ACHN  
ATOM   2451  OD2 ASP A 158       5.517  15.860 -34.759  0.00  0.00      ACHN  
ATOM   2452  C   ASP A 158       8.220  17.636 -34.342  0.00  0.00      ACHN  
ATOM   2453  O   ASP A 158       9.389  17.225 -34.132  0.00  0.00      ACHN  
ATOM   2454  N   LEU A 159       7.373  17.810 -33.323  0.00  0.00      ACHN  
ATOM   2455  HN  LEU A 159       6.417  17.999 -33.535  0.00  0.00      ACHN  
ATOM   2456  CA  LEU A 159       7.869  17.796 -31.967  0.00  0.00      ACHN  
ATOM   2457  HA  LEU A 159       8.782  17.236 -31.827  0.00  0.00      ACHN  
ATOM   2458  CB  LEU A 159       7.918  19.239 -31.404  0.00  0.00      ACHN  
ATOM   2459  HB1 LEU A 159       7.105  19.801 -31.911  0.00  0.00      ACHN  
ATOM   2460  HB2 LEU A 159       7.911  19.259 -30.293  0.00  0.00      ACHN  
ATOM   2461  CG  LEU A 159       9.177  20.065 -31.820  0.00  0.00      ACHN  
ATOM   2462  HG  LEU A 159       9.428  19.824 -32.875  0.00  0.00      ACHN  
ATOM   2463  CD1 LEU A 159       9.005  21.553 -31.568  0.00  0.00      ACHN  
ATOM   2464 HD11 LEU A 159       8.272  21.923 -32.316  0.00  0.00      ACHN  
ATOM   2465 HD12 LEU A 159       8.611  21.700 -30.540  0.00  0.00      ACHN  
ATOM   2466 HD13 LEU A 159       9.940  22.151 -31.607  0.00  0.00      ACHN  
ATOM   2467  CD2 LEU A 159      10.350  19.695 -30.870  0.00  0.00      ACHN  
ATOM   2468 HD21 LEU A 159      10.567  18.606 -30.908  0.00  0.00      ACHN  
ATOM   2469 HD22 LEU A 159      11.260  20.306 -31.055  0.00  0.00      ACHN  
ATOM   2470 HD23 LEU A 159      10.081  20.000 -29.836  0.00  0.00      ACHN  
ATOM   2471  C   LEU A 159       6.894  17.021 -31.022  0.00  0.00      ACHN  
ATOM   2472  O   LEU A 159       7.074  17.095 -29.805  0.00  0.00      ACHN  
ATOM   2473  N   LEU A 160       5.826  16.237 -31.457  0.00  0.00      ACHN  
ATOM   2474  HN  LEU A 160       5.708  16.206 -32.447  0.00  0.00      ACHN  
ATOM   2475  CA  LEU A 160       4.848  15.573 -30.604  0.00  0.00      ACHN  
ATOM   2476  HA  LEU A 160       4.550  16.282 -29.847  0.00  0.00      ACHN  
ATOM   2477  CB  LEU A 160       3.646  15.328 -31.472  0.00  0.00      ACHN  
ATOM   2478  HB1 LEU A 160       3.503  16.228 -32.108  0.00  0.00      ACHN  
ATOM   2479  HB2 LEU A 160       3.708  14.512 -32.224  0.00  0.00      ACHN  
ATOM   2480  CG  LEU A 160       2.350  15.061 -30.609  0.00  0.00      ACHN  
ATOM   2481  HG  LEU A 160       2.546  14.124 -30.044  0.00  0.00      ACHN  
ATOM   2482  CD1 LEU A 160       1.949  16.201 -29.629  0.00  0.00      ACHN  
ATOM   2483 HD11 LEU A 160       1.150  15.813 -28.962  0.00  0.00      ACHN  
ATOM   2484 HD12 LEU A 160       2.793  16.576 -29.011  0.00  0.00      ACHN  
ATOM   2485 HD13 LEU A 160       1.429  16.974 -30.235  0.00  0.00      ACHN  
ATOM   2486  CD2 LEU A 160       1.154  14.680 -31.541  0.00  0.00      ACHN  
ATOM   2487 HD21 LEU A 160       0.282  14.338 -30.944  0.00  0.00      ACHN  
ATOM   2488 HD22 LEU A 160       0.734  15.550 -32.090  0.00  0.00      ACHN  
ATOM   2489 HD23 LEU A 160       1.484  13.843 -32.193  0.00  0.00      ACHN  
ATOM   2490  C   LEU A 160       5.322  14.384 -29.694  0.00  0.00      ACHN  
ATOM   2491  O   LEU A 160       4.956  14.445 -28.500  0.00  0.00      ACHN  
ATOM   2492  N   PRO A 161       6.135  13.398 -30.003  0.00  0.00      ACHN  
ATOM   2493  CD  PRO A 161       6.338  12.974 -31.419  0.00  0.00      ACHN  
ATOM   2494  HD1 PRO A 161       5.437  13.164 -32.041  0.00  0.00      ACHN  
ATOM   2495  HD2 PRO A 161       7.207  13.446 -31.926  0.00  0.00      ACHN  
ATOM   2496  CA  PRO A 161       6.804  12.579 -29.066  0.00  0.00      ACHN  
ATOM   2497  HA  PRO A 161       6.101  12.093 -28.406  0.00  0.00      ACHN  
ATOM   2498  CB  PRO A 161       7.553  11.634 -30.042  0.00  0.00      ACHN  
ATOM   2499  HB1 PRO A 161       7.804  10.642 -29.610  0.00  0.00      ACHN  
ATOM   2500  HB2 PRO A 161       8.531  12.102 -30.285  0.00  0.00      ACHN  
ATOM   2501  CG  PRO A 161       6.733  11.535 -31.299  0.00  0.00      ACHN  
ATOM   2502  HG1 PRO A 161       5.776  10.989 -31.154  0.00  0.00      ACHN  
ATOM   2503  HG2 PRO A 161       7.294  11.062 -32.133  0.00  0.00      ACHN  
ATOM   2504  C   PRO A 161       7.606  13.295 -28.033  0.00  0.00      ACHN  
ATOM   2505  O   PRO A 161       7.725  12.738 -26.945  0.00  0.00      ACHN  
ATOM   2506  N   PHE A 162       8.259  14.438 -28.385  0.00  0.00      ACHN  
ATOM   2507  HN  PHE A 162       8.069  14.859 -29.269  0.00  0.00      ACHN  
ATOM   2508  CA  PHE A 162       9.053  15.188 -27.456  0.00  0.00      ACHN  
ATOM   2509  HA  PHE A 162       9.773  14.558 -26.955  0.00  0.00      ACHN  
ATOM   2510  CB  PHE A 162       9.847  16.195 -28.333  0.00  0.00      ACHN  
ATOM   2511  HB1 PHE A 162      10.864  15.778 -28.493  0.00  0.00      ACHN  
ATOM   2512  HB2 PHE A 162       9.490  16.472 -29.347  0.00  0.00      ACHN  
ATOM   2513  CG  PHE A 162      10.274  17.433 -27.560  0.00  0.00      ACHN  
ATOM   2514  CD1 PHE A 162      11.460  17.516 -26.902  0.00  0.00      ACHN  
ATOM   2515  HD1 PHE A 162      12.173  16.714 -27.026  0.00  0.00      ACHN  
ATOM   2516  CE1 PHE A 162      11.799  18.654 -26.168  0.00  0.00      ACHN  
ATOM   2517  HE1 PHE A 162      12.743  18.688 -25.644  0.00  0.00      ACHN  
ATOM   2518  CZ  PHE A 162      10.921  19.734 -26.171  0.00  0.00      ACHN  
ATOM   2519  HZ  PHE A 162      11.220  20.652 -25.687  0.00  0.00      ACHN  
ATOM   2520  CD2 PHE A 162       9.478  18.526 -27.607  0.00  0.00      ACHN  
ATOM   2521  HD2 PHE A 162       8.536  18.573 -28.131  0.00  0.00      ACHN  
ATOM   2522  CE2 PHE A 162       9.766  19.712 -26.945  0.00  0.00      ACHN  
ATOM   2523  HE2 PHE A 162       9.203  20.633 -26.965  0.00  0.00      ACHN  
ATOM   2524  C   PHE A 162       8.122  15.749 -26.394  0.00  0.00      ACHN  
ATOM   2525  O   PHE A 162       8.436  15.797 -25.177  0.00  0.00      ACHN  
ATOM   2526  N   TRP A 163       6.927  16.209 -26.783  0.00  0.00      ACHN  
ATOM   2527  HN  TRP A 163       6.763  16.090 -27.759  0.00  0.00      ACHN  
ATOM   2528  CA  TRP A 163       5.874  16.707 -25.947  0.00  0.00      ACHN  
ATOM   2529  HA  TRP A 163       6.346  17.484 -25.365  0.00  0.00      ACHN  
ATOM   2530  CB  TRP A 163       4.713  17.417 -26.725  0.00  0.00      ACHN  
ATOM   2531  HB1 TRP A 163       4.348  16.656 -27.447  0.00  0.00      ACHN  
ATOM   2532  HB2 TRP A 163       3.964  17.592 -25.923  0.00  0.00      ACHN  
ATOM   2533  CG  TRP A 163       5.046  18.812 -27.430  0.00  0.00      ACHN  
ATOM   2534  CD1 TRP A 163       4.858  19.289 -28.704  0.00  0.00      ACHN  
ATOM   2535  HD1 TRP A 163       4.620  18.640 -29.534  0.00  0.00      ACHN  
ATOM   2536  NE1 TRP A 163       5.316  20.588 -28.820  0.00  0.00      ACHN  
ATOM   2537  HE1 TRP A 163       5.405  21.059 -29.671  0.00  0.00      ACHN  
ATOM   2538  CE2 TRP A 163       5.718  20.999 -27.586  0.00  0.00      ACHN  
ATOM   2539  CD2 TRP A 163       5.597  19.930 -26.698  0.00  0.00      ACHN  
ATOM   2540  CE3 TRP A 163       6.007  20.041 -25.346  0.00  0.00      ACHN  
ATOM   2541  HE3 TRP A 163       5.898  19.155 -24.738  0.00  0.00      ACHN  
ATOM   2542  CZ3 TRP A 163       6.550  21.219 -24.964  0.00  0.00      ACHN  
ATOM   2543  HZ3 TRP A 163       6.760  21.443 -23.929  0.00  0.00      ACHN  
ATOM   2544  CZ2 TRP A 163       6.306  22.193 -27.156  0.00  0.00      ACHN  
ATOM   2545  HZ2 TRP A 163       6.393  22.931 -27.939  0.00  0.00      ACHN  
ATOM   2546  CH2 TRP A 163       6.738  22.305 -25.880  0.00  0.00      ACHN  
ATOM   2547  HH2 TRP A 163       7.182  23.240 -25.574  0.00  0.00      ACHN  
ATOM   2548  C   TRP A 163       5.359  15.587 -25.113  0.00  0.00      ACHN  
ATOM   2549  O   TRP A 163       4.995  15.802 -23.944  0.00  0.00      ACHN  
ATOM   2550  N   PHE A 164       5.274  14.355 -25.614  0.00  0.00      ACHN  
ATOM   2551  HN  PHE A 164       5.491  14.236 -26.580  0.00  0.00      ACHN  
ATOM   2552  CA  PHE A 164       4.816  13.237 -24.770  0.00  0.00      ACHN  
ATOM   2553  HA  PHE A 164       3.938  13.510 -24.204  0.00  0.00      ACHN  
ATOM   2554  CB  PHE A 164       4.425  11.970 -25.556  0.00  0.00      ACHN  
ATOM   2555  HB1 PHE A 164       5.303  11.575 -26.112  0.00  0.00      ACHN  
ATOM   2556  HB2 PHE A 164       4.089  11.161 -24.873  0.00  0.00      ACHN  
ATOM   2557  CG  PHE A 164       3.326  12.182 -26.605  0.00  0.00      ACHN  
ATOM   2558  CD1 PHE A 164       2.120  12.806 -26.242  0.00  0.00      ACHN  
ATOM   2559  HD1 PHE A 164       1.951  13.226 -25.261  0.00  0.00      ACHN  
ATOM   2560  CE1 PHE A 164       1.123  12.959 -27.197  0.00  0.00      ACHN  
ATOM   2561  HE1 PHE A 164       0.270  13.547 -26.893  0.00  0.00      ACHN  
ATOM   2562  CZ  PHE A 164       1.242  12.514 -28.486  0.00  0.00      ACHN  
ATOM   2563  HZ  PHE A 164       0.401  12.747 -29.123  0.00  0.00      ACHN  
ATOM   2564  CD2 PHE A 164       3.414  11.513 -27.828  0.00  0.00      ACHN  
ATOM   2565  HD2 PHE A 164       4.337  11.035 -28.121  0.00  0.00      ACHN  
ATOM   2566  CE2 PHE A 164       2.392  11.703 -28.745  0.00  0.00      ACHN  
ATOM   2567  HE2 PHE A 164       2.488  11.240 -29.716  0.00  0.00      ACHN  
ATOM   2568  C   PHE A 164       5.892  12.827 -23.721  0.00  0.00      ACHN  
ATOM   2569  O   PHE A 164       5.578  12.572 -22.552  0.00  0.00      ACHN  
ATOM   2570  N   GLY A 165       7.152  12.894 -24.157  0.00  0.00      ACHN  
ATOM   2571  HN  GLY A 165       7.440  13.074 -25.095  0.00  0.00      ACHN  
ATOM   2572  CA  GLY A 165       8.337  12.978 -23.265  0.00  0.00      ACHN  
ATOM   2573  HA1 GLY A 165       9.233  13.042 -23.865  0.00  0.00      ACHN  
ATOM   2574  HA2 GLY A 165       8.328  12.022 -22.763  0.00  0.00      ACHN  
ATOM   2575  C   GLY A 165       8.326  14.029 -22.153  0.00  0.00      ACHN  
ATOM   2576  O   GLY A 165       8.549  13.626 -21.003  0.00  0.00      ACHN  
ATOM   2577  N   CYS A 166       8.039  15.301 -22.434  0.00  0.00      ACHN  
ATOM   2578  HN  CYS A 166       7.904  15.660 -23.355  0.00  0.00      ACHN  
ATOM   2579  CA  CYS A 166       7.863  16.425 -21.518  0.00  0.00      ACHN  
ATOM   2580  HA  CYS A 166       8.645  16.469 -20.776  0.00  0.00      ACHN  
ATOM   2581  CB  CYS A 166       7.790  17.723 -22.339  0.00  0.00      ACHN  
ATOM   2582  HB1 CYS A 166       7.029  17.694 -23.148  0.00  0.00      ACHN  
ATOM   2583  HB2 CYS A 166       7.571  18.533 -21.610  0.00  0.00      ACHN  
ATOM   2584  SG  CYS A 166       9.393  18.118 -23.122  0.00  0.00      ACHN  
ATOM   2585  HG1 CYS A 166       9.262  17.225 -24.092  0.00  0.00      ACHN  
ATOM   2586  C   CYS A 166       6.676  16.291 -20.559  0.00  0.00      ACHN  
ATOM   2587  O   CYS A 166       6.816  16.482 -19.336  0.00  0.00      ACHN  
ATOM   2588  N   ILE A 167       5.502  15.827 -21.060  0.00  0.00      ACHN  
ATOM   2589  HN  ILE A 167       5.242  15.886 -22.020  0.00  0.00      ACHN  
ATOM   2590  CA  ILE A 167       4.485  15.269 -20.171  0.00  0.00      ACHN  
ATOM   2591  HA  ILE A 167       4.064  16.036 -19.537  0.00  0.00      ACHN  
ATOM   2592  CB  ILE A 167       3.370  14.820 -21.120  0.00  0.00      ACHN  
ATOM   2593  HB  ILE A 167       3.978  14.460 -21.978  0.00  0.00      ACHN  
ATOM   2594  CG2 ILE A 167       2.460  13.782 -20.351  0.00  0.00      ACHN  
ATOM   2595 HG21 ILE A 167       3.052  12.853 -20.206  0.00  0.00      ACHN  
ATOM   2596 HG22 ILE A 167       1.956  14.152 -19.432  0.00  0.00      ACHN  
ATOM   2597 HG23 ILE A 167       1.625  13.575 -21.054  0.00  0.00      ACHN  
ATOM   2598  CG1 ILE A 167       2.586  16.091 -21.552  0.00  0.00      ACHN  
ATOM   2599 HG11 ILE A 167       2.053  16.338 -20.609  0.00  0.00      ACHN  
ATOM   2600 HG12 ILE A 167       3.323  16.895 -21.761  0.00  0.00      ACHN  
ATOM   2601  CD1 ILE A 167       1.724  15.913 -22.833  0.00  0.00      ACHN  
ATOM   2602  HD1 ILE A 167       1.171  16.866 -22.975  0.00  0.00      ACHN  
ATOM   2603  HD2 ILE A 167       2.459  15.812 -23.660  0.00  0.00      ACHN  
ATOM   2604  HD3 ILE A 167       1.030  15.046 -22.806  0.00  0.00      ACHN  
ATOM   2605  C   ILE A 167       4.900  14.173 -19.217  0.00  0.00      ACHN  
ATOM   2606  O   ILE A 167       4.611  14.165 -18.021  0.00  0.00      ACHN  
ATOM   2607  N   ALA A 168       5.638  13.120 -19.638  0.00  0.00      ACHN  
ATOM   2608  HN  ALA A 168       5.881  13.088 -20.604  0.00  0.00      ACHN  
ATOM   2609  CA  ALA A 168       6.139  12.095 -18.792  0.00  0.00      ACHN  
ATOM   2610  HA  ALA A 168       5.276  11.772 -18.228  0.00  0.00      ACHN  
ATOM   2611  CB  ALA A 168       6.603  10.970 -19.727  0.00  0.00      ACHN  
ATOM   2612  HB1 ALA A 168       7.150  10.111 -19.282  0.00  0.00      ACHN  
ATOM   2613  HB2 ALA A 168       5.755  10.530 -20.295  0.00  0.00      ACHN  
ATOM   2614  HB3 ALA A 168       7.220  11.348 -20.570  0.00  0.00      ACHN  
ATOM   2615  C   ALA A 168       7.188  12.418 -17.852  0.00  0.00      ACHN  
ATOM   2616  O   ALA A 168       7.341  11.874 -16.786  0.00  0.00      ACHN  
ATOM   2617  N   GLY A 169       7.882  13.493 -18.253  0.00  0.00      ACHN  
ATOM   2618  HN  GLY A 169       7.691  13.858 -19.161  0.00  0.00      ACHN  
ATOM   2619  CA  GLY A 169       8.953  14.127 -17.528  0.00  0.00      ACHN  
ATOM   2620  HA1 GLY A 169       9.401  14.863 -18.179  0.00  0.00      ACHN  
ATOM   2621  HA2 GLY A 169       9.621  13.384 -17.120  0.00  0.00      ACHN  
ATOM   2622  C   GLY A 169       8.397  14.921 -16.367  0.00  0.00      ACHN  
ATOM   2623  O   GLY A 169       9.162  15.170 -15.429  0.00  0.00      ACHN  
ATOM   2624  N   ILE A 170       7.153  15.399 -16.312  0.00  0.00      ACHN  
ATOM   2625  HN  ILE A 170       6.475  15.329 -17.041  0.00  0.00      ACHN  
ATOM   2626  CA  ILE A 170       6.825  16.244 -15.131  0.00  0.00      ACHN  
ATOM   2627  HA  ILE A 170       7.744  16.711 -14.808  0.00  0.00      ACHN  
ATOM   2628  CB  ILE A 170       5.913  17.341 -15.577  0.00  0.00      ACHN  
ATOM   2629  HB  ILE A 170       6.427  17.970 -16.334  0.00  0.00      ACHN  
ATOM   2630  CG2 ILE A 170       4.766  16.766 -16.378  0.00  0.00      ACHN  
ATOM   2631 HG21 ILE A 170       5.043  16.391 -17.386  0.00  0.00      ACHN  
ATOM   2632 HG22 ILE A 170       4.338  15.951 -15.756  0.00  0.00      ACHN  
ATOM   2633 HG23 ILE A 170       4.019  17.558 -16.598  0.00  0.00      ACHN  
ATOM   2634  CG1 ILE A 170       5.372  18.254 -14.376  0.00  0.00      ACHN  
ATOM   2635 HG11 ILE A 170       4.637  19.009 -14.727  0.00  0.00      ACHN  
ATOM   2636 HG12 ILE A 170       4.820  17.537 -13.732  0.00  0.00      ACHN  
ATOM   2637  CD1 ILE A 170       6.529  19.059 -13.714  0.00  0.00      ACHN  
ATOM   2638  HD1 ILE A 170       6.289  19.368 -12.674  0.00  0.00      ACHN  
ATOM   2639  HD2 ILE A 170       7.414  18.390 -13.655  0.00  0.00      ACHN  
ATOM   2640  HD3 ILE A 170       6.824  19.901 -14.377  0.00  0.00      ACHN  
ATOM   2641  C   ILE A 170       6.289  15.302 -13.958  0.00  0.00      ACHN  
ATOM   2642  O   ILE A 170       6.219  15.615 -12.792  0.00  0.00      ACHN  
ATOM   2643  N   VAL A 171       6.000  14.060 -14.275  0.00  0.00      ACHN  
ATOM   2644  HN  VAL A 171       6.197  13.698 -15.183  0.00  0.00      ACHN  
ATOM   2645  CA  VAL A 171       5.351  13.117 -13.363  0.00  0.00      ACHN  
ATOM   2646  HA  VAL A 171       4.479  13.618 -12.970  0.00  0.00      ACHN  
ATOM   2647  CB  VAL A 171       4.759  11.907 -14.077  0.00  0.00      ACHN  
ATOM   2648  HB  VAL A 171       5.541  11.179 -14.382  0.00  0.00      ACHN  
ATOM   2649  CG1 VAL A 171       3.780  11.089 -13.099  0.00  0.00      ACHN  
ATOM   2650 HG11 VAL A 171       3.436  10.283 -13.782  0.00  0.00      ACHN  
ATOM   2651 HG12 VAL A 171       4.471  10.602 -12.379  0.00  0.00      ACHN  
ATOM   2652 HG13 VAL A 171       3.024  11.812 -12.726  0.00  0.00      ACHN  
ATOM   2653  CG2 VAL A 171       4.007  12.417 -15.322  0.00  0.00      ACHN  
ATOM   2654 HG21 VAL A 171       3.370  11.609 -15.741  0.00  0.00      ACHN  
ATOM   2655 HG22 VAL A 171       3.384  13.332 -15.222  0.00  0.00      ACHN  
ATOM   2656 HG23 VAL A 171       4.777  12.658 -16.085  0.00  0.00      ACHN  
ATOM   2657  C   VAL A 171       6.114  12.798 -12.074  0.00  0.00      ACHN  
ATOM   2658  O   VAL A 171       5.473  12.972 -11.021  0.00  0.00      ACHN  
ATOM   2659  N   PRO A 172       7.334  12.326 -12.063  0.00  0.00      ACHN  
ATOM   2660  CD  PRO A 172       8.176  11.962 -13.223  0.00  0.00      ACHN  
ATOM   2661  HD1 PRO A 172       7.603  11.378 -13.974  0.00  0.00      ACHN  
ATOM   2662  HD2 PRO A 172       8.577  12.852 -13.753  0.00  0.00      ACHN  
ATOM   2663  CA  PRO A 172       8.105  12.177 -10.838  0.00  0.00      ACHN  
ATOM   2664  HA  PRO A 172       7.685  11.421 -10.191  0.00  0.00      ACHN  
ATOM   2665  CB  PRO A 172       9.522  11.778 -11.263  0.00  0.00      ACHN  
ATOM   2666  HB1 PRO A 172      10.079  11.091 -10.591  0.00  0.00      ACHN  
ATOM   2667  HB2 PRO A 172      10.146  12.678 -11.447  0.00  0.00      ACHN  
ATOM   2668  CG  PRO A 172       9.354  11.203 -12.649  0.00  0.00      ACHN  
ATOM   2669  HG1 PRO A 172       9.198  10.110 -12.519  0.00  0.00      ACHN  
ATOM   2670  HG2 PRO A 172      10.258  11.371 -13.273  0.00  0.00      ACHN  
ATOM   2671  C   PRO A 172       8.182  13.437  -9.879  0.00  0.00      ACHN  
ATOM   2672  O   PRO A 172       8.291  13.234  -8.659  0.00  0.00      ACHN  
ATOM   2673  N   TRP A 173       8.272  14.644 -10.457  0.00  0.00      ACHN  
ATOM   2674  HN  TRP A 173       8.486  14.645 -11.431  0.00  0.00      ACHN  
ATOM   2675  CA  TRP A 173       8.312  15.776  -9.615  0.00  0.00      ACHN  
ATOM   2676  HA  TRP A 173       9.124  15.673  -8.911  0.00  0.00      ACHN  
ATOM   2677  CB  TRP A 173       8.753  16.971 -10.528  0.00  0.00      ACHN  
ATOM   2678  HB1 TRP A 173       8.091  17.084 -11.413  0.00  0.00      ACHN  
ATOM   2679  HB2 TRP A 173       8.763  17.832  -9.826  0.00  0.00      ACHN  
ATOM   2680  CG  TRP A 173      10.112  16.602 -11.172  0.00  0.00      ACHN  
ATOM   2681  CD1 TRP A 173      10.462  16.257 -12.486  0.00  0.00      ACHN  
ATOM   2682  HD1 TRP A 173       9.693  16.198 -13.242  0.00  0.00      ACHN  
ATOM   2683  NE1 TRP A 173      11.751  15.870 -12.553  0.00  0.00      ACHN  
ATOM   2684  HE1 TRP A 173      12.296  15.848 -13.362  0.00  0.00      ACHN  
ATOM   2685  CE2 TRP A 173      12.348  16.173 -11.237  0.00  0.00      ACHN  
ATOM   2686  CD2 TRP A 173      11.269  16.433 -10.373  0.00  0.00      ACHN  
ATOM   2687  CE3 TRP A 173      11.453  16.545  -9.025  0.00  0.00      ACHN  
ATOM   2688  HE3 TRP A 173      10.658  16.827  -8.351  0.00  0.00      ACHN  
ATOM   2689  CZ3 TRP A 173      12.806  16.272  -8.509  0.00  0.00      ACHN  
ATOM   2690  HZ3 TRP A 173      12.977  16.333  -7.444  0.00  0.00      ACHN  
ATOM   2691  CZ2 TRP A 173      13.629  15.890 -10.777  0.00  0.00      ACHN  
ATOM   2692  HZ2 TRP A 173      14.483  15.608 -11.374  0.00  0.00      ACHN  
ATOM   2693  CH2 TRP A 173      13.812  15.887  -9.401  0.00  0.00      ACHN  
ATOM   2694  HH2 TRP A 173      14.692  15.744  -8.792  0.00  0.00      ACHN  
ATOM   2695  C   TRP A 173       7.007  15.967  -8.873  0.00  0.00      ACHN  
ATOM   2696  O   TRP A 173       6.996  16.086  -7.698  0.00  0.00      ACHN  
ATOM   2697  N   ILE A 174       5.841  15.907  -9.543  0.00  0.00      ACHN  
ATOM   2698  HN  ILE A 174       5.804  15.762 -10.529  0.00  0.00      ACHN  
ATOM   2699  CA  ILE A 174       4.610  16.099  -8.852  0.00  0.00      ACHN  
ATOM   2700  HA  ILE A 174       4.767  16.961  -8.221  0.00  0.00      ACHN  
ATOM   2701  CB  ILE A 174       3.457  16.541  -9.800  0.00  0.00      ACHN  
ATOM   2702  HB  ILE A 174       3.791  17.352 -10.482  0.00  0.00      ACHN  
ATOM   2703  CG2 ILE A 174       3.186  15.374 -10.852  0.00  0.00      ACHN  
ATOM   2704 HG21 ILE A 174       2.914  14.397 -10.397  0.00  0.00      ACHN  
ATOM   2705 HG22 ILE A 174       2.588  15.690 -11.734  0.00  0.00      ACHN  
ATOM   2706 HG23 ILE A 174       4.141  15.241 -11.403  0.00  0.00      ACHN  
ATOM   2707  CG1 ILE A 174       2.174  17.015  -9.101  0.00  0.00      ACHN  
ATOM   2708 HG11 ILE A 174       1.577  16.219  -8.609  0.00  0.00      ACHN  
ATOM   2709 HG12 ILE A 174       2.380  17.818  -8.361  0.00  0.00      ACHN  
ATOM   2710  CD1 ILE A 174       1.249  17.715 -10.123  0.00  0.00      ACHN  
ATOM   2711  HD1 ILE A 174       0.275  18.037  -9.696  0.00  0.00      ACHN  
ATOM   2712  HD2 ILE A 174       1.768  18.628 -10.484  0.00  0.00      ACHN  
ATOM   2713  HD3 ILE A 174       1.050  17.017 -10.963  0.00  0.00      ACHN  
ATOM   2714  C   ILE A 174       4.181  14.999  -7.864  0.00  0.00      ACHN  
ATOM   2715  O   ILE A 174       3.539  15.204  -6.829  0.00  0.00      ACHN  
ATOM   2716  N   GLY A 175       4.768  13.837  -8.098  0.00  0.00      ACHN  
ATOM   2717  HN  GLY A 175       5.352  13.642  -8.882  0.00  0.00      ACHN  
ATOM   2718  CA  GLY A 175       4.646  12.664  -7.198  0.00  0.00      ACHN  
ATOM   2719  HA1 GLY A 175       5.118  11.944  -7.849  0.00  0.00      ACHN  
ATOM   2720  HA2 GLY A 175       3.606  12.503  -6.955  0.00  0.00      ACHN  
ATOM   2721  C   GLY A 175       5.426  12.824  -5.960  0.00  0.00      ACHN  
ATOM   2722  O   GLY A 175       5.048  12.584  -4.831  0.00  0.00      ACHN  
ATOM   2723  N   LEU A 176       6.673  13.361  -6.095  0.00  0.00      ACHN  
ATOM   2724  HN  LEU A 176       6.820  13.777  -6.989  0.00  0.00      ACHN  
ATOM   2725  CA  LEU A 176       7.578  13.823  -4.968  0.00  0.00      ACHN  
ATOM   2726  HA  LEU A 176       7.619  12.941  -4.347  0.00  0.00      ACHN  
ATOM   2727  CB  LEU A 176       9.030  14.304  -5.449  0.00  0.00      ACHN  
ATOM   2728  HB1 LEU A 176       9.345  13.645  -6.286  0.00  0.00      ACHN  
ATOM   2729  HB2 LEU A 176       8.921  15.365  -5.761  0.00  0.00      ACHN  
ATOM   2730  CG  LEU A 176      10.200  14.129  -4.448  0.00  0.00      ACHN  
ATOM   2731  HG  LEU A 176      10.050  14.920  -3.682  0.00  0.00      ACHN  
ATOM   2732  CD1 LEU A 176      10.202  12.727  -3.862  0.00  0.00      ACHN  
ATOM   2733 HD11 LEU A 176      10.119  12.022  -4.717  0.00  0.00      ACHN  
ATOM   2734 HD12 LEU A 176      11.086  12.608  -3.200  0.00  0.00      ACHN  
ATOM   2735 HD13 LEU A 176       9.372  12.643  -3.129  0.00  0.00      ACHN  
ATOM   2736  CD2 LEU A 176      11.458  14.571  -5.241  0.00  0.00      ACHN  
ATOM   2737 HD21 LEU A 176      11.361  15.627  -5.573  0.00  0.00      ACHN  
ATOM   2738 HD22 LEU A 176      12.311  14.589  -4.529  0.00  0.00      ACHN  
ATOM   2739 HD23 LEU A 176      11.599  13.870  -6.091  0.00  0.00      ACHN  
ATOM   2740  C   LEU A 176       6.980  14.982  -4.159  0.00  0.00      ACHN  
ATOM   2741  O   LEU A 176       6.958  14.849  -2.948  0.00  0.00      ACHN  
ATOM   2742  N   LEU A 177       6.339  16.023  -4.819  0.00  0.00      ACHN  
ATOM   2743  HN  LEU A 177       6.420  16.136  -5.806  0.00  0.00      ACHN  
ATOM   2744  CA  LEU A 177       5.633  17.176  -4.277  0.00  0.00      ACHN  
ATOM   2745  HA  LEU A 177       6.345  17.737  -3.689  0.00  0.00      ACHN  
ATOM   2746  CB  LEU A 177       5.092  18.043  -5.383  0.00  0.00      ACHN  
ATOM   2747  HB1 LEU A 177       5.890  18.317  -6.106  0.00  0.00      ACHN  
ATOM   2748  HB2 LEU A 177       4.475  17.368  -6.013  0.00  0.00      ACHN  
ATOM   2749  CG  LEU A 177       4.217  19.236  -4.952  0.00  0.00      ACHN  
ATOM   2750  HG  LEU A 177       3.347  18.821  -4.398  0.00  0.00      ACHN  
ATOM   2751  CD1 LEU A 177       5.022  20.163  -4.019  0.00  0.00      ACHN  
ATOM   2752 HD11 LEU A 177       6.007  20.418  -4.465  0.00  0.00      ACHN  
ATOM   2753 HD12 LEU A 177       4.564  21.142  -3.763  0.00  0.00      ACHN  
ATOM   2754 HD13 LEU A 177       5.253  19.651  -3.060  0.00  0.00      ACHN  
ATOM   2755  CD2 LEU A 177       3.609  19.979  -6.196  0.00  0.00      ACHN  
ATOM   2756 HD21 LEU A 177       4.435  20.450  -6.770  0.00  0.00      ACHN  
ATOM   2757 HD22 LEU A 177       3.022  19.318  -6.868  0.00  0.00      ACHN  
ATOM   2758 HD23 LEU A 177       2.893  20.783  -5.923  0.00  0.00      ACHN  
ATOM   2759  C   LEU A 177       4.561  16.636  -3.337  0.00  0.00      ACHN  
ATOM   2760  O   LEU A 177       4.543  17.143  -2.191  0.00  0.00      ACHN  
ATOM   2761  N   ILE A 178       3.674  15.679  -3.667  0.00  0.00      ACHN  
ATOM   2762  HN  ILE A 178       3.749  15.288  -4.581  0.00  0.00      ACHN  
ATOM   2763  CA  ILE A 178       2.605  15.138  -2.810  0.00  0.00      ACHN  
ATOM   2764  HA  ILE A 178       2.057  15.992  -2.440  0.00  0.00      ACHN  
ATOM   2765  CB  ILE A 178       1.540  14.286  -3.575  0.00  0.00      ACHN  
ATOM   2766  HB  ILE A 178       0.882  13.981  -2.734  0.00  0.00      ACHN  
ATOM   2767  CG2 ILE A 178       0.671  15.144  -4.457  0.00  0.00      ACHN  
ATOM   2768 HG21 ILE A 178       1.090  15.155  -5.486  0.00  0.00      ACHN  
ATOM   2769 HG22 ILE A 178      -0.321  14.682  -4.646  0.00  0.00      ACHN  
ATOM   2770 HG23 ILE A 178       0.555  16.183  -4.080  0.00  0.00      ACHN  
ATOM   2771  CG1 ILE A 178       2.023  12.970  -4.284  0.00  0.00      ACHN  
ATOM   2772 HG11 ILE A 178       2.413  13.313  -5.266  0.00  0.00      ACHN  
ATOM   2773 HG12 ILE A 178       2.776  12.486  -3.625  0.00  0.00      ACHN  
ATOM   2774  CD1 ILE A 178       0.783  12.022  -4.466  0.00  0.00      ACHN  
ATOM   2775  HD1 ILE A 178       1.022  11.115  -5.061  0.00  0.00      ACHN  
ATOM   2776  HD2 ILE A 178       0.260  11.744  -3.526  0.00  0.00      ACHN  
ATOM   2777  HD3 ILE A 178       0.051  12.666  -4.999  0.00  0.00      ACHN  
ATOM   2778  C   ILE A 178       3.113  14.439  -1.581  0.00  0.00      ACHN  
ATOM   2779  O   ILE A 178       2.531  14.460  -0.514  0.00  0.00      ACHN  
ATOM   2780  N   TYR A 179       4.261  13.686  -1.637  0.00  0.00      ACHN  
ATOM   2781  HN  TYR A 179       4.800  13.731  -2.475  0.00  0.00      ACHN  
ATOM   2782  CA  TYR A 179       4.879  13.050  -0.431  0.00  0.00      ACHN  
ATOM   2783  HA  TYR A 179       3.992  12.552  -0.067  0.00  0.00      ACHN  
ATOM   2784  CB  TYR A 179       6.105  12.150  -0.753  0.00  0.00      ACHN  
ATOM   2785  HB1 TYR A 179       5.816  11.533  -1.630  0.00  0.00      ACHN  
ATOM   2786  HB2 TYR A 179       7.014  12.730  -1.018  0.00  0.00      ACHN  
ATOM   2787  CG  TYR A 179       6.392  11.294   0.432  0.00  0.00      ACHN  
ATOM   2788  CD1 TYR A 179       7.612  11.487   1.126  0.00  0.00      ACHN  
ATOM   2789  HD1 TYR A 179       8.394  12.181   0.857  0.00  0.00      ACHN  
ATOM   2790  CE1 TYR A 179       7.880  10.670   2.263  0.00  0.00      ACHN  
ATOM   2791  HE1 TYR A 179       8.806  10.826   2.797  0.00  0.00      ACHN  
ATOM   2792  CZ  TYR A 179       6.888   9.825   2.711  0.00  0.00      ACHN  
ATOM   2793  OH  TYR A 179       7.101   8.988   3.762  0.00  0.00      ACHN  
ATOM   2794  HH  TYR A 179       7.952   9.303   4.077  0.00  0.00      ACHN  
ATOM   2795  CD2 TYR A 179       5.464  10.369   0.922  0.00  0.00      ACHN  
ATOM   2796  HD2 TYR A 179       4.473  10.362   0.493  0.00  0.00      ACHN  
ATOM   2797  CE2 TYR A 179       5.699   9.605   2.115  0.00  0.00      ACHN  
ATOM   2798  HE2 TYR A 179       4.966   8.916   2.508  0.00  0.00      ACHN  
ATOM   2799  C   TYR A 179       5.340  14.170   0.513  0.00  0.00      ACHN  
ATOM   2800  O   TYR A 179       4.945  14.284   1.626  0.00  0.00      ACHN  
ATOM   2801  N   VAL A 180       6.166  15.091   0.022  0.00  0.00      ACHN  
ATOM   2802  HN  VAL A 180       6.270  15.165  -0.967  0.00  0.00      ACHN  
ATOM   2803  CA  VAL A 180       6.907  15.952   0.880  0.00  0.00      ACHN  
ATOM   2804  HA  VAL A 180       7.321  15.358   1.681  0.00  0.00      ACHN  
ATOM   2805  CB  VAL A 180       8.120  16.579   0.126  0.00  0.00      ACHN  
ATOM   2806  HB  VAL A 180       8.720  17.196   0.829  0.00  0.00      ACHN  
ATOM   2807  CG1 VAL A 180       9.103  15.416  -0.269  0.00  0.00      ACHN  
ATOM   2808 HG11 VAL A 180      10.109  15.887  -0.246  0.00  0.00      ACHN  
ATOM   2809 HG12 VAL A 180       9.059  14.531   0.402  0.00  0.00      ACHN  
ATOM   2810 HG13 VAL A 180       8.757  15.176  -1.297  0.00  0.00      ACHN  
ATOM   2811  CG2 VAL A 180       7.733  17.477  -1.041  0.00  0.00      ACHN  
ATOM   2812 HG21 VAL A 180       7.114  18.356  -0.760  0.00  0.00      ACHN  
ATOM   2813 HG22 VAL A 180       8.619  17.900  -1.562  0.00  0.00      ACHN  
ATOM   2814 HG23 VAL A 180       7.239  16.922  -1.867  0.00  0.00      ACHN  
ATOM   2815  C   VAL A 180       6.092  17.076   1.448  0.00  0.00      ACHN  
ATOM   2816  O   VAL A 180       6.494  17.680   2.409  0.00  0.00      ACHN  
ATOM   2817  N   ILE A 181       4.843  17.455   0.980  0.00  0.00      ACHN  
ATOM   2818  HN  ILE A 181       4.448  16.928   0.231  0.00  0.00      ACHN  
ATOM   2819  CA  ILE A 181       4.003  18.544   1.478  0.00  0.00      ACHN  
ATOM   2820  HA  ILE A 181       4.505  19.123   2.239  0.00  0.00      ACHN  
ATOM   2821  CB  ILE A 181       3.737  19.432   0.209  0.00  0.00      ACHN  
ATOM   2822  HB  ILE A 181       4.564  19.477  -0.532  0.00  0.00      ACHN  
ATOM   2823  CG2 ILE A 181       2.514  18.897  -0.464  0.00  0.00      ACHN  
ATOM   2824 HG21 ILE A 181       2.685  17.827  -0.711  0.00  0.00      ACHN  
ATOM   2825 HG22 ILE A 181       1.604  19.118   0.134  0.00  0.00      ACHN  
ATOM   2826 HG23 ILE A 181       2.319  19.521  -1.361  0.00  0.00      ACHN  
ATOM   2827  CG1 ILE A 181       3.585  20.964   0.691  0.00  0.00      ACHN  
ATOM   2828 HG11 ILE A 181       3.105  21.519  -0.144  0.00  0.00      ACHN  
ATOM   2829 HG12 ILE A 181       2.928  20.981   1.586  0.00  0.00      ACHN  
ATOM   2830  CD1 ILE A 181       4.941  21.615   0.925  0.00  0.00      ACHN  
ATOM   2831  HD1 ILE A 181       4.893  22.661   1.296  0.00  0.00      ACHN  
ATOM   2832  HD2 ILE A 181       5.489  20.999   1.670  0.00  0.00      ACHN  
ATOM   2833  HD3 ILE A 181       5.672  21.595   0.089  0.00  0.00      ACHN  
ATOM   2834  C   ILE A 181       2.703  17.997   2.190  0.00  0.00      ACHN  
ATOM   2835  O   ILE A 181       1.992  18.796   2.665  0.00  0.00      ACHN  
ATOM   2836  N   ALA A 182       2.578  16.604   2.253  0.00  0.00      ACHN  
ATOM   2837  HN  ALA A 182       3.336  16.067   1.893  0.00  0.00      ACHN  
ATOM   2838  CA  ALA A 182       1.460  15.866   2.854  0.00  0.00      ACHN  
ATOM   2839  HA  ALA A 182       1.405  14.983   2.234  0.00  0.00      ACHN  
ATOM   2840  CB  ALA A 182       1.784  15.572   4.338  0.00  0.00      ACHN  
ATOM   2841  HB1 ALA A 182       2.553  14.775   4.432  0.00  0.00      ACHN  
ATOM   2842  HB2 ALA A 182       2.068  16.559   4.760  0.00  0.00      ACHN  
ATOM   2843  HB3 ALA A 182       0.860  15.114   4.752  0.00  0.00      ACHN  
ATOM   2844  C   ALA A 182       0.049  16.577   2.840  0.00  0.00      ACHN  
ATOM   2845  O   ALA A 182      -0.370  16.947   3.937  0.00  0.00      ACHN  
ATOM   2846  N   PRO A 183      -0.688  16.721   1.738  0.00  0.00      ACHN  
ATOM   2847  CD  PRO A 183      -0.141  16.355   0.431  0.00  0.00      ACHN  
ATOM   2848  HD1 PRO A 183       0.915  16.701   0.413  0.00  0.00      ACHN  
ATOM   2849  HD2 PRO A 183      -0.259  15.286   0.151  0.00  0.00      ACHN  
ATOM   2850  CA  PRO A 183      -1.931  17.363   1.577  0.00  0.00      ACHN  
ATOM   2851  HA  PRO A 183      -1.747  18.380   1.890  0.00  0.00      ACHN  
ATOM   2852  CB  PRO A 183      -2.248  17.293   0.092  0.00  0.00      ACHN  
ATOM   2853  HB1 PRO A 183      -2.910  18.161  -0.117  0.00  0.00      ACHN  
ATOM   2854  HB2 PRO A 183      -2.859  16.397  -0.148  0.00  0.00      ACHN  
ATOM   2855  CG  PRO A 183      -0.889  17.275  -0.497  0.00  0.00      ACHN  
ATOM   2856  HG1 PRO A 183      -0.369  18.256  -0.489  0.00  0.00      ACHN  
ATOM   2857  HG2 PRO A 183      -0.875  16.922  -1.550  0.00  0.00      ACHN  
ATOM   2858  C   PRO A 183      -2.970  16.780   2.551  0.00  0.00      ACHN  
ATOM   2859  O   PRO A 183      -3.405  15.634   2.528  0.00  0.00      ACHN  
ATOM   2860  N   GLY A 184      -3.489  17.675   3.379  0.00  0.00      ACHN  
ATOM   2861  HN  GLY A 184      -3.214  18.631   3.447  0.00  0.00      ACHN  
ATOM   2862  CA  GLY A 184      -4.561  17.502   4.395  0.00  0.00      ACHN  
ATOM   2863  HA1 GLY A 184      -5.153  16.671   4.040  0.00  0.00      ACHN  
ATOM   2864  HA2 GLY A 184      -5.117  18.425   4.465  0.00  0.00      ACHN  
ATOM   2865  C   GLY A 184      -4.137  17.220   5.809  0.00  0.00      ACHN  
ATOM   2866  O   GLY A 184      -4.895  17.159   6.738  0.00  0.00      ACHN  
ATOM   2867  N   SER A 185      -2.799  17.114   6.009  0.00  0.00      ACHN  
ATOM   2868  HN  SER A 185      -2.148  17.228   5.263  0.00  0.00      ACHN  
ATOM   2869  CA  SER A 185      -2.183  16.787   7.344  0.00  0.00      ACHN  
ATOM   2870  HA  SER A 185      -2.998  16.497   7.989  0.00  0.00      ACHN  
ATOM   2871  CB  SER A 185      -1.108  15.627   7.190  0.00  0.00      ACHN  
ATOM   2872  HB1 SER A 185      -1.559  14.828   6.564  0.00  0.00      ACHN  
ATOM   2873  HB2 SER A 185      -0.340  16.052   6.508  0.00  0.00      ACHN  
ATOM   2874  OG  SER A 185      -0.798  15.151   8.436  0.00  0.00      ACHN  
ATOM   2875  HG1 SER A 185       0.025  14.693   8.252  0.00  0.00      ACHN  
ATOM   2876  C   SER A 185      -1.582  18.071   7.936  0.00  0.00      ACHN  
ATOM   2877  O   SER A 185      -1.113  18.890   7.159  0.00  0.00      ACHN  
ATOM   2878  N   THR A 186      -1.556  18.228   9.243  0.00  0.00      ACHN  
ATOM   2879  HN  THR A 186      -1.929  17.555   9.878  0.00  0.00      ACHN  
ATOM   2880  CA  THR A 186      -0.832  19.287   9.934  0.00  0.00      ACHN  
ATOM   2881  HA  THR A 186      -0.439  19.974   9.200  0.00  0.00      ACHN  
ATOM   2882  CB  THR A 186      -1.607  20.121  11.009  0.00  0.00      ACHN  
ATOM   2883  HB  THR A 186      -0.890  20.767  11.559  0.00  0.00      ACHN  
ATOM   2884  OG1 THR A 186      -2.368  19.316  11.953  0.00  0.00      ACHN  
ATOM   2885  HG1 THR A 186      -3.066  19.908  12.241  0.00  0.00      ACHN  
ATOM   2886  CG2 THR A 186      -2.538  21.135  10.414  0.00  0.00      ACHN  
ATOM   2887 HG21 THR A 186      -3.561  20.780  10.166  0.00  0.00      ACHN  
ATOM   2888 HG22 THR A 186      -2.685  21.961  11.142  0.00  0.00      ACHN  
ATOM   2889 HG23 THR A 186      -2.061  21.701   9.586  0.00  0.00      ACHN  
ATOM   2890  C   THR A 186       0.355  18.703  10.564  0.00  0.00      ACHN  
ATOM   2891  O   THR A 186       1.021  19.417  11.336  0.00  0.00      ACHN  
ATOM   2892  N   SER A 187       0.627  17.412  10.328  0.00  0.00      ACHN  
ATOM   2893  HN  SER A 187       0.121  16.833   9.693  0.00  0.00      ACHN  
ATOM   2894  CA  SER A 187       1.837  16.845  10.893  0.00  0.00      ACHN  
ATOM   2895  HA  SER A 187       1.757  17.028  11.954  0.00  0.00      ACHN  
ATOM   2896  CB  SER A 187       1.807  15.357  10.631  0.00  0.00      ACHN  
ATOM   2897  HB1 SER A 187       0.801  14.893  10.702  0.00  0.00      ACHN  
ATOM   2898  HB2 SER A 187       2.076  15.213   9.563  0.00  0.00      ACHN  
ATOM   2899  OG  SER A 187       2.723  14.775  11.564  0.00  0.00      ACHN  
ATOM   2900  HG1 SER A 187       2.748  13.821  11.461  0.00  0.00      ACHN  
ATOM   2901  C   SER A 187       3.080  17.354  10.122  0.00  0.00      ACHN  
ATOM   2902  O   SER A 187       3.112  17.434   8.871  0.00  0.00      ACHN  
ATOM   2903  N   ASP A 188       4.143  17.638  10.966  0.00  0.00      ACHN  
ATOM   2904  HN  ASP A 188       4.095  17.617  11.962  0.00  0.00      ACHN  
ATOM   2905  CA  ASP A 188       5.449  17.907  10.379  0.00  0.00      ACHN  
ATOM   2906  HA  ASP A 188       5.279  18.638   9.602  0.00  0.00      ACHN  
ATOM   2907  CB  ASP A 188       6.481  18.511  11.379  0.00  0.00      ACHN  
ATOM   2908  HB1 ASP A 188       6.580  17.882  12.289  0.00  0.00      ACHN  
ATOM   2909  HB2 ASP A 188       7.440  18.601  10.826  0.00  0.00      ACHN  
ATOM   2910  CG  ASP A 188       6.092  19.953  11.629  0.00  0.00      ACHN  
ATOM   2911  OD1 ASP A 188       6.301  20.755  10.684  0.00  0.00      ACHN  
ATOM   2912  OD2 ASP A 188       5.630  20.325  12.727  0.00  0.00      ACHN  
ATOM   2913  C   ASP A 188       6.098  16.612   9.818  0.00  0.00      ACHN  
ATOM   2914  O   ASP A 188       6.326  15.570  10.497  0.00  0.00      ACHN  
ATOM   2915  N   VAL A 189       6.338  16.691   8.529  0.00  0.00      ACHN  
ATOM   2916  HN  VAL A 189       6.097  17.514   8.020  0.00  0.00      ACHN  
ATOM   2917  CA  VAL A 189       7.089  15.696   7.843  0.00  0.00      ACHN  
ATOM   2918  HA  VAL A 189       6.664  14.721   8.029  0.00  0.00      ACHN  
ATOM   2919  CB  VAL A 189       6.957  15.813   6.338  0.00  0.00      ACHN  
ATOM   2920  HB  VAL A 189       7.439  14.936   5.857  0.00  0.00      ACHN  
ATOM   2921  CG1 VAL A 189       5.438  15.997   6.139  0.00  0.00      ACHN  
ATOM   2922 HG11 VAL A 189       4.863  15.243   6.718  0.00  0.00      ACHN  
ATOM   2923 HG12 VAL A 189       5.096  16.989   6.504  0.00  0.00      ACHN  
ATOM   2924 HG13 VAL A 189       5.030  15.799   5.125  0.00  0.00      ACHN  
ATOM   2925  CG2 VAL A 189       7.748  16.995   5.777  0.00  0.00      ACHN  
ATOM   2926 HG21 VAL A 189       8.827  16.981   6.042  0.00  0.00      ACHN  
ATOM   2927 HG22 VAL A 189       7.698  17.041   4.668  0.00  0.00      ACHN  
ATOM   2928 HG23 VAL A 189       7.342  17.930   6.220  0.00  0.00      ACHN  
ATOM   2929  C   VAL A 189       8.544  15.531   8.333  0.00  0.00      ACHN  
ATOM   2930  O   VAL A 189       9.154  16.362   9.009  0.00  0.00      ACHN  
ATOM   2931  N   ALA A 190       9.140  14.336   8.122  0.00  0.00      ACHN  
ATOM   2932  HN  ALA A 190       8.688  13.598   7.627  0.00  0.00      ACHN  
ATOM   2933  CA  ALA A 190      10.499  13.899   8.483  0.00  0.00      ACHN  
ATOM   2934  HA  ALA A 190      10.872  14.501   9.298  0.00  0.00      ACHN  
ATOM   2935  CB  ALA A 190      10.507  12.469   8.905  0.00  0.00      ACHN  
ATOM   2936  HB1 ALA A 190       9.761  11.878   8.331  0.00  0.00      ACHN  
ATOM   2937  HB2 ALA A 190      11.522  12.025   8.996  0.00  0.00      ACHN  
ATOM   2938  HB3 ALA A 190      10.133  12.485   9.951  0.00  0.00      ACHN  
ATOM   2939  C   ALA A 190      11.507  14.072   7.437  0.00  0.00      ACHN  
ATOM   2940  O   ALA A 190      12.684  13.769   7.703  0.00  0.00      ACHN  
ATOM   2941  N   VAL A 191      11.128  14.609   6.262  0.00  0.00      ACHN  
ATOM   2942  HN  VAL A 191      10.164  14.708   6.030  0.00  0.00      ACHN  
ATOM   2943  CA  VAL A 191      11.947  14.955   5.103  0.00  0.00      ACHN  
ATOM   2944  HA  VAL A 191      12.162  13.977   4.699  0.00  0.00      ACHN  
ATOM   2945  CB  VAL A 191      11.166  15.772   4.093  0.00  0.00      ACHN  
ATOM   2946  HB  VAL A 191      10.949  16.746   4.582  0.00  0.00      ACHN  
ATOM   2947  CG1 VAL A 191      12.037  16.046   2.884  0.00  0.00      ACHN  
ATOM   2948 HG11 VAL A 191      12.979  16.615   3.036  0.00  0.00      ACHN  
ATOM   2949 HG12 VAL A 191      12.209  15.095   2.337  0.00  0.00      ACHN  
ATOM   2950 HG13 VAL A 191      11.429  16.634   2.164  0.00  0.00      ACHN  
ATOM   2951  CG2 VAL A 191       9.845  15.062   3.657  0.00  0.00      ACHN  
ATOM   2952 HG21 VAL A 191       9.182  14.782   4.503  0.00  0.00      ACHN  
ATOM   2953 HG22 VAL A 191       9.254  15.702   2.967  0.00  0.00      ACHN  
ATOM   2954 HG23 VAL A 191      10.103  14.116   3.133  0.00  0.00      ACHN  
ATOM   2955  C   VAL A 191      13.286  15.613   5.506  0.00  0.00      ACHN  
ATOM   2956  O   VAL A 191      13.278  16.533   6.287  0.00  0.00      ACHN  
ATOM   2957  N   PRO A 192      14.474  15.152   5.113  0.00  0.00      ACHN  
ATOM   2958  CD  PRO A 192      14.741  14.172   4.050  0.00  0.00      ACHN  
ATOM   2959  HD1 PRO A 192      14.285  13.208   4.362  0.00  0.00      ACHN  
ATOM   2960  HD2 PRO A 192      14.332  14.618   3.118  0.00  0.00      ACHN  
ATOM   2961  CA  PRO A 192      15.730  15.800   5.489  0.00  0.00      ACHN  
ATOM   2962  HA  PRO A 192      15.744  15.938   6.561  0.00  0.00      ACHN  
ATOM   2963  CB  PRO A 192      16.843  14.847   5.024  0.00  0.00      ACHN  
ATOM   2964  HB1 PRO A 192      16.936  14.059   5.801  0.00  0.00      ACHN  
ATOM   2965  HB2 PRO A 192      17.798  15.363   4.785  0.00  0.00      ACHN  
ATOM   2966  CG  PRO A 192      16.269  14.088   3.833  0.00  0.00      ACHN  
ATOM   2967  HG1 PRO A 192      16.522  13.014   3.963  0.00  0.00      ACHN  
ATOM   2968  HG2 PRO A 192      16.511  14.446   2.809  0.00  0.00      ACHN  
ATOM   2969  C   PRO A 192      15.985  17.160   4.892  0.00  0.00      ACHN  
ATOM   2970  O   PRO A 192      15.503  17.457   3.807  0.00  0.00      ACHN  
ATOM   2971  N   GLY A 193      16.694  17.978   5.667  0.00  0.00      ACHN  
ATOM   2972  HN  GLY A 193      17.217  17.746   6.482  0.00  0.00      ACHN  
ATOM   2973  CA  GLY A 193      16.791  19.399   5.311  0.00  0.00      ACHN  
ATOM   2974  HA1 GLY A 193      17.142  19.945   6.174  0.00  0.00      ACHN  
ATOM   2975  HA2 GLY A 193      15.810  19.665   4.946  0.00  0.00      ACHN  
ATOM   2976  C   GLY A 193      17.687  19.706   4.154  0.00  0.00      ACHN  
ATOM   2977  O   GLY A 193      17.746  20.796   3.644  0.00  0.00      ACHN  
ATOM   2978  N   PHE A 194      18.485  18.745   3.674  0.00  0.00      ACHN  
ATOM   2979  HN  PHE A 194      18.443  17.814   4.029  0.00  0.00      ACHN  
ATOM   2980  CA  PHE A 194      19.387  19.013   2.571  0.00  0.00      ACHN  
ATOM   2981  HA  PHE A 194      19.544  20.081   2.530  0.00  0.00      ACHN  
ATOM   2982  CB  PHE A 194      20.775  18.344   2.802  0.00  0.00      ACHN  
ATOM   2983  HB1 PHE A 194      21.489  18.528   1.972  0.00  0.00      ACHN  
ATOM   2984  HB2 PHE A 194      21.197  18.804   3.721  0.00  0.00      ACHN  
ATOM   2985  CG  PHE A 194      20.741  16.882   3.015  0.00  0.00      ACHN  
ATOM   2986  CD1 PHE A 194      21.053  16.042   1.951  0.00  0.00      ACHN  
ATOM   2987  HD1 PHE A 194      21.236  16.315   0.923  0.00  0.00      ACHN  
ATOM   2988  CE1 PHE A 194      21.095  14.601   2.187  0.00  0.00      ACHN  
ATOM   2989  HE1 PHE A 194      21.355  13.852   1.453  0.00  0.00      ACHN  
ATOM   2990  CZ  PHE A 194      20.873  14.171   3.494  0.00  0.00      ACHN  
ATOM   2991  HZ  PHE A 194      20.967  13.125   3.748  0.00  0.00      ACHN  
ATOM   2992  CD2 PHE A 194      20.551  16.411   4.290  0.00  0.00      ACHN  
ATOM   2993  HD2 PHE A 194      20.313  17.187   5.002  0.00  0.00      ACHN  
ATOM   2994  CE2 PHE A 194      20.624  15.067   4.562  0.00  0.00      ACHN  
ATOM   2995  HE2 PHE A 194      20.499  14.582   5.519  0.00  0.00      ACHN  
ATOM   2996  C   PHE A 194      18.806  18.642   1.167  0.00  0.00      ACHN  
ATOM   2997  O   PHE A 194      19.450  18.893   0.121  0.00  0.00      ACHN  
ATOM   2998  N   VAL A 195      17.632  17.993   1.138  0.00  0.00      ACHN  
ATOM   2999  HN  VAL A 195      17.023  17.894   1.921  0.00  0.00      ACHN  
ATOM   3000  CA  VAL A 195      17.220  17.423  -0.092  0.00  0.00      ACHN  
ATOM   3001  HA  VAL A 195      18.044  16.916  -0.572  0.00  0.00      ACHN  
ATOM   3002  CB  VAL A 195      16.197  16.266   0.173  0.00  0.00      ACHN  
ATOM   3003  HB  VAL A 195      16.707  15.549   0.852  0.00  0.00      ACHN  
ATOM   3004  CG1 VAL A 195      14.826  16.828   0.740  0.00  0.00      ACHN  
ATOM   3005 HG11 VAL A 195      14.897  17.314   1.737  0.00  0.00      ACHN  
ATOM   3006 HG12 VAL A 195      14.390  17.577   0.044  0.00  0.00      ACHN  
ATOM   3007 HG13 VAL A 195      14.138  15.956   0.750  0.00  0.00      ACHN  
ATOM   3008  CG2 VAL A 195      15.964  15.470  -1.113  0.00  0.00      ACHN  
ATOM   3009 HG21 VAL A 195      15.461  16.022  -1.935  0.00  0.00      ACHN  
ATOM   3010 HG22 VAL A 195      16.900  15.099  -1.583  0.00  0.00      ACHN  
ATOM   3011 HG23 VAL A 195      15.246  14.636  -0.954  0.00  0.00      ACHN  
ATOM   3012  C   VAL A 195      16.703  18.450  -1.156  0.00  0.00      ACHN  
ATOM   3013  O   VAL A 195      16.703  18.139  -2.344  0.00  0.00      ACHN  
ATOM   3014  N   TYR A 196      16.339  19.688  -0.723  0.00  0.00      ACHN  
ATOM   3015  HN  TYR A 196      16.517  20.001   0.207  0.00  0.00      ACHN  
ATOM   3016  CA  TYR A 196      15.719  20.706  -1.511  0.00  0.00      ACHN  
ATOM   3017  HA  TYR A 196      14.860  20.245  -1.977  0.00  0.00      ACHN  
ATOM   3018  CB  TYR A 196      15.141  21.758  -0.534  0.00  0.00      ACHN  
ATOM   3019  HB1 TYR A 196      15.921  22.314   0.030  0.00  0.00      ACHN  
ATOM   3020  HB2 TYR A 196      14.599  22.448  -1.216  0.00  0.00      ACHN  
ATOM   3021  CG  TYR A 196      14.073  21.176   0.361  0.00  0.00      ACHN  
ATOM   3022  CD1 TYR A 196      12.772  21.003  -0.128  0.00  0.00      ACHN  
ATOM   3023  HD1 TYR A 196      12.537  21.199  -1.164  0.00  0.00      ACHN  
ATOM   3024  CE1 TYR A 196      11.808  20.402   0.700  0.00  0.00      ACHN  
ATOM   3025  HE1 TYR A 196      10.808  20.274   0.315  0.00  0.00      ACHN  
ATOM   3026  CZ  TYR A 196      12.164  20.002   2.030  0.00  0.00      ACHN  
ATOM   3027  OH  TYR A 196      11.158  19.544   2.899  0.00  0.00      ACHN  
ATOM   3028  HH  TYR A 196      10.285  19.641   2.512  0.00  0.00      ACHN  
ATOM   3029  CD2 TYR A 196      14.369  20.835   1.731  0.00  0.00      ACHN  
ATOM   3030  HD2 TYR A 196      15.427  20.902   1.941  0.00  0.00      ACHN  
ATOM   3031  CE2 TYR A 196      13.432  20.255   2.537  0.00  0.00      ACHN  
ATOM   3032  HE2 TYR A 196      13.639  19.906   3.538  0.00  0.00      ACHN  
ATOM   3033  C   TYR A 196      16.591  21.199  -2.662  0.00  0.00      ACHN  
ATOM   3034  O   TYR A 196      16.193  21.505  -3.800  0.00  0.00      ACHN  
ATOM   3035  N   GLY A 197      17.860  21.440  -2.316  0.00  0.00      ACHN  
ATOM   3036  HN  GLY A 197      18.127  21.378  -1.358  0.00  0.00      ACHN  
ATOM   3037  CA  GLY A 197      18.906  21.805  -3.261  0.00  0.00      ACHN  
ATOM   3038  HA1 GLY A 197      19.877  21.845  -2.790  0.00  0.00      ACHN  
ATOM   3039  HA2 GLY A 197      18.571  22.684  -3.792  0.00  0.00      ACHN  
ATOM   3040  C   GLY A 197      19.051  20.821  -4.407  0.00  0.00      ACHN  
ATOM   3041  O   GLY A 197      19.381  21.205  -5.544  0.00  0.00      ACHN  
ATOM   3042  N   ILE A 198      18.818  19.529  -4.136  0.00  0.00      ACHN  
ATOM   3043  HN  ILE A 198      18.543  19.319  -3.201  0.00  0.00      ACHN  
ATOM   3044  CA  ILE A 198      18.953  18.495  -5.094  0.00  0.00      ACHN  
ATOM   3045  HA  ILE A 198      19.761  18.737  -5.770  0.00  0.00      ACHN  
ATOM   3046  CB  ILE A 198      19.142  17.077  -4.534  0.00  0.00      ACHN  
ATOM   3047  HB  ILE A 198      18.246  16.817  -3.931  0.00  0.00      ACHN  
ATOM   3048  CG2 ILE A 198      19.548  16.026  -5.592  0.00  0.00      ACHN  
ATOM   3049 HG21 ILE A 198      19.534  15.030  -5.099  0.00  0.00      ACHN  
ATOM   3050 HG22 ILE A 198      18.816  15.962  -6.426  0.00  0.00      ACHN  
ATOM   3051 HG23 ILE A 198      20.605  16.226  -5.872  0.00  0.00      ACHN  
ATOM   3052  CG1 ILE A 198      20.264  17.171  -3.434  0.00  0.00      ACHN  
ATOM   3053 HG11 ILE A 198      21.140  17.436  -4.064  0.00  0.00      ACHN  
ATOM   3054 HG12 ILE A 198      20.131  17.911  -2.616  0.00  0.00      ACHN  
ATOM   3055  CD1 ILE A 198      20.454  15.826  -2.730  0.00  0.00      ACHN  
ATOM   3056  HD1 ILE A 198      19.569  15.439  -2.183  0.00  0.00      ACHN  
ATOM   3057  HD2 ILE A 198      20.663  15.054  -3.501  0.00  0.00      ACHN  
ATOM   3058  HD3 ILE A 198      21.271  15.768  -1.980  0.00  0.00      ACHN  
ATOM   3059  C   ILE A 198      17.787  18.408  -5.992  0.00  0.00      ACHN  
ATOM   3060  O   ILE A 198      17.905  18.144  -7.164  0.00  0.00      ACHN  
ATOM   3061  N   ILE A 199      16.596  18.733  -5.449  0.00  0.00      ACHN  
ATOM   3062  HN  ILE A 199      16.584  19.038  -4.500  0.00  0.00      ACHN  
ATOM   3063  CA  ILE A 199      15.381  18.872  -6.237  0.00  0.00      ACHN  
ATOM   3064  HA  ILE A 199      15.320  17.996  -6.865  0.00  0.00      ACHN  
ATOM   3065  CB  ILE A 199      14.175  19.099  -5.279  0.00  0.00      ACHN  
ATOM   3066  HB  ILE A 199      14.330  19.873  -4.497  0.00  0.00      ACHN  
ATOM   3067  CG2 ILE A 199      12.896  19.408  -6.126  0.00  0.00      ACHN  
ATOM   3068 HG21 ILE A 199      12.862  20.373  -6.675  0.00  0.00      ACHN  
ATOM   3069 HG22 ILE A 199      12.839  18.582  -6.867  0.00  0.00      ACHN  
ATOM   3070 HG23 ILE A 199      11.898  19.342  -5.643  0.00  0.00      ACHN  
ATOM   3071  CG1 ILE A 199      13.847  17.805  -4.424  0.00  0.00      ACHN  
ATOM   3072 HG11 ILE A 199      13.380  17.012  -5.047  0.00  0.00      ACHN  
ATOM   3073 HG12 ILE A 199      14.827  17.482  -4.011  0.00  0.00      ACHN  
ATOM   3074  CD1 ILE A 199      12.979  17.985  -3.152  0.00  0.00      ACHN  
ATOM   3075  HD1 ILE A 199      12.884  16.988  -2.671  0.00  0.00      ACHN  
ATOM   3076  HD2 ILE A 199      13.387  18.548  -2.285  0.00  0.00      ACHN  
ATOM   3077  HD3 ILE A 199      11.989  18.383  -3.461  0.00  0.00      ACHN  
ATOM   3078  C   ILE A 199      15.434  19.968  -7.344  0.00  0.00      ACHN  
ATOM   3079  O   ILE A 199      15.216  19.679  -8.508  0.00  0.00      ACHN  
ATOM   3080  N   ILE A 200      15.862  21.246  -7.132  0.00  0.00      ACHN  
ATOM   3081  HN  ILE A 200      16.124  21.589  -6.233  0.00  0.00      ACHN  
ATOM   3082  CA  ILE A 200      16.039  22.310  -8.174  0.00  0.00      ACHN  
ATOM   3083  HA  ILE A 200      15.186  22.393  -8.831  0.00  0.00      ACHN  
ATOM   3084  CB  ILE A 200      16.320  23.629  -7.558  0.00  0.00      ACHN  
ATOM   3085  HB  ILE A 200      15.476  23.897  -6.888  0.00  0.00      ACHN  
ATOM   3086  CG2 ILE A 200      17.458  23.684  -6.582  0.00  0.00      ACHN  
ATOM   3087 HG21 ILE A 200      18.455  23.700  -7.073  0.00  0.00      ACHN  
ATOM   3088 HG22 ILE A 200      17.229  24.496  -5.860  0.00  0.00      ACHN  
ATOM   3089 HG23 ILE A 200      17.457  22.784  -5.931  0.00  0.00      ACHN  
ATOM   3090  CG1 ILE A 200      16.354  24.872  -8.599  0.00  0.00      ACHN  
ATOM   3091 HG11 ILE A 200      16.684  25.771  -8.035  0.00  0.00      ACHN  
ATOM   3092 HG12 ILE A 200      17.235  24.618  -9.227  0.00  0.00      ACHN  
ATOM   3093  CD1 ILE A 200      15.094  24.828  -9.358  0.00  0.00      ACHN  
ATOM   3094  HD1 ILE A 200      15.024  25.767  -9.947  0.00  0.00      ACHN  
ATOM   3095  HD2 ILE A 200      14.982  24.036 -10.129  0.00  0.00      ACHN  
ATOM   3096  HD3 ILE A 200      14.187  24.813  -8.716  0.00  0.00      ACHN  
ATOM   3097  C   ILE A 200      17.185  21.878  -9.062  0.00  0.00      ACHN  
ATOM   3098  O   ILE A 200      17.124  22.061 -10.308  0.00  0.00      ACHN  
ATOM   3099  N   SER A 201      18.301  21.274  -8.517  0.00  0.00      ACHN  
ATOM   3100  HN  SER A 201      18.418  21.178  -7.532  0.00  0.00      ACHN  
ATOM   3101  CA  SER A 201      19.445  20.882  -9.383  0.00  0.00      ACHN  
ATOM   3102  HA  SER A 201      19.758  21.731  -9.974  0.00  0.00      ACHN  
ATOM   3103  CB  SER A 201      20.647  20.363  -8.508  0.00  0.00      ACHN  
ATOM   3104  HB1 SER A 201      20.935  21.006  -7.649  0.00  0.00      ACHN  
ATOM   3105  HB2 SER A 201      20.438  19.354  -8.092  0.00  0.00      ACHN  
ATOM   3106  OG  SER A 201      21.864  20.272  -9.262  0.00  0.00      ACHN  
ATOM   3107  HG1 SER A 201      22.511  20.148  -8.564  0.00  0.00      ACHN  
ATOM   3108  C   SER A 201      18.949  19.800 -10.374  0.00  0.00      ACHN  
ATOM   3109  O   SER A 201      19.345  19.891 -11.541  0.00  0.00      ACHN  
ATOM   3110  N   LEU A 202      18.120  18.821 -10.021  0.00  0.00      ACHN  
ATOM   3111  HN  LEU A 202      17.841  18.672  -9.076  0.00  0.00      ACHN  
ATOM   3112  CA  LEU A 202      17.787  17.741 -10.914  0.00  0.00      ACHN  
ATOM   3113  HA  LEU A 202      18.704  17.581 -11.461  0.00  0.00      ACHN  
ATOM   3114  CB  LEU A 202      17.565  16.457 -10.045  0.00  0.00      ACHN  
ATOM   3115  HB1 LEU A 202      18.498  16.369  -9.448  0.00  0.00      ACHN  
ATOM   3116  HB2 LEU A 202      16.643  16.642  -9.454  0.00  0.00      ACHN  
ATOM   3117  CG  LEU A 202      17.387  15.128 -10.730  0.00  0.00      ACHN  
ATOM   3118  HG  LEU A 202      16.474  15.114 -11.362  0.00  0.00      ACHN  
ATOM   3119  CD1 LEU A 202      18.517  14.696 -11.677  0.00  0.00      ACHN  
ATOM   3120 HD11 LEU A 202      18.182  13.832 -12.291  0.00  0.00      ACHN  
ATOM   3121 HD12 LEU A 202      18.770  15.507 -12.393  0.00  0.00      ACHN  
ATOM   3122 HD13 LEU A 202      19.463  14.502 -11.128  0.00  0.00      ACHN  
ATOM   3123  CD2 LEU A 202      17.122  14.061  -9.636  0.00  0.00      ACHN  
ATOM   3124 HD21 LEU A 202      16.530  13.285 -10.169  0.00  0.00      ACHN  
ATOM   3125 HD22 LEU A 202      18.061  13.502  -9.434  0.00  0.00      ACHN  
ATOM   3126 HD23 LEU A 202      16.590  14.512  -8.771  0.00  0.00      ACHN  
ATOM   3127  C   LEU A 202      16.639  18.096 -11.836  0.00  0.00      ACHN  
ATOM   3128  O   LEU A 202      16.720  17.839 -12.986  0.00  0.00      ACHN  
ATOM   3129  N   PHE A 203      15.667  18.900 -11.380  0.00  0.00      ACHN  
ATOM   3130  HN  PHE A 203      15.637  19.062 -10.396  0.00  0.00      ACHN  
ATOM   3131  CA  PHE A 203      14.712  19.584 -12.207  0.00  0.00      ACHN  
ATOM   3132  HA  PHE A 203      14.160  18.812 -12.721  0.00  0.00      ACHN  
ATOM   3133  CB  PHE A 203      13.840  20.414 -11.306  0.00  0.00      ACHN  
ATOM   3134  HB1 PHE A 203      13.474  19.820 -10.442  0.00  0.00      ACHN  
ATOM   3135  HB2 PHE A 203      14.365  21.346 -11.003  0.00  0.00      ACHN  
ATOM   3136  CG  PHE A 203      12.589  20.858 -12.111  0.00  0.00      ACHN  
ATOM   3137  CD1 PHE A 203      12.347  22.213 -12.429  0.00  0.00      ACHN  
ATOM   3138  HD1 PHE A 203      13.171  22.895 -12.283  0.00  0.00      ACHN  
ATOM   3139  CE1 PHE A 203      11.162  22.562 -13.134  0.00  0.00      ACHN  
ATOM   3140  HE1 PHE A 203      11.093  23.610 -13.387  0.00  0.00      ACHN  
ATOM   3141  CZ  PHE A 203      10.093  21.646 -13.165  0.00  0.00      ACHN  
ATOM   3142  HZ  PHE A 203       9.131  21.975 -13.529  0.00  0.00      ACHN  
ATOM   3143  CD2 PHE A 203      11.541  19.962 -12.313  0.00  0.00      ACHN  
ATOM   3144  HD2 PHE A 203      11.621  18.926 -12.021  0.00  0.00      ACHN  
ATOM   3145  CE2 PHE A 203      10.301  20.360 -12.820  0.00  0.00      ACHN  
ATOM   3146  HE2 PHE A 203       9.489  19.657 -12.935  0.00  0.00      ACHN  
ATOM   3147  C   PHE A 203      15.358  20.383 -13.326  0.00  0.00      ACHN  
ATOM   3148  O   PHE A 203      14.944  20.325 -14.492  0.00  0.00      ACHN  
ATOM   3149  N   LEU A 204      16.391  21.251 -12.995  0.00  0.00      ACHN  
ATOM   3150  HN  LEU A 204      16.643  21.408 -12.043  0.00  0.00      ACHN  
ATOM   3151  CA  LEU A 204      17.168  22.054 -13.982  0.00  0.00      ACHN  
ATOM   3152  HA  LEU A 204      16.417  22.610 -14.523  0.00  0.00      ACHN  
ATOM   3153  CB  LEU A 204      18.169  22.986 -13.285  0.00  0.00      ACHN  
ATOM   3154  HB1 LEU A 204      17.498  23.452 -12.531  0.00  0.00      ACHN  
ATOM   3155  HB2 LEU A 204      18.925  22.393 -12.729  0.00  0.00      ACHN  
ATOM   3156  CG  LEU A 204      18.914  24.015 -14.170  0.00  0.00      ACHN  
ATOM   3157  HG  LEU A 204      19.454  23.397 -14.919  0.00  0.00      ACHN  
ATOM   3158  CD1 LEU A 204      18.301  25.204 -14.865  0.00  0.00      ACHN  
ATOM   3159 HD11 LEU A 204      17.444  25.597 -14.277  0.00  0.00      ACHN  
ATOM   3160 HD12 LEU A 204      18.992  26.020 -15.166  0.00  0.00      ACHN  
ATOM   3161 HD13 LEU A 204      17.950  24.906 -15.876  0.00  0.00      ACHN  
ATOM   3162  CD2 LEU A 204      20.100  24.473 -13.270  0.00  0.00      ACHN  
ATOM   3163 HD21 LEU A 204      20.832  23.666 -13.053  0.00  0.00      ACHN  
ATOM   3164 HD22 LEU A 204      20.565  25.344 -13.779  0.00  0.00      ACHN  
ATOM   3165 HD23 LEU A 204      19.694  24.837 -12.302  0.00  0.00      ACHN  
ATOM   3166  C   LEU A 204      17.882  21.091 -15.026  0.00  0.00      ACHN  
ATOM   3167  O   LEU A 204      17.950  21.393 -16.249  0.00  0.00      ACHN  
ATOM   3168  N   PHE A 205      18.355  19.914 -14.545  0.00  0.00      ACHN  
ATOM   3169  HN  PHE A 205      18.540  19.729 -13.583  0.00  0.00      ACHN  
ATOM   3170  CA  PHE A 205      18.903  18.948 -15.508  0.00  0.00      ACHN  
ATOM   3171  HA  PHE A 205      19.483  19.493 -16.238  0.00  0.00      ACHN  
ATOM   3172  CB  PHE A 205      19.778  17.886 -14.891  0.00  0.00      ACHN  
ATOM   3173  HB1 PHE A 205      19.083  17.330 -14.226  0.00  0.00      ACHN  
ATOM   3174  HB2 PHE A 205      20.203  17.155 -15.612  0.00  0.00      ACHN  
ATOM   3175  CG  PHE A 205      20.967  18.378 -14.134  0.00  0.00      ACHN  
ATOM   3176  CD1 PHE A 205      21.780  19.286 -14.781  0.00  0.00      ACHN  
ATOM   3177  HD1 PHE A 205      21.517  19.601 -15.780  0.00  0.00      ACHN  
ATOM   3178  CE1 PHE A 205      22.894  19.997 -14.142  0.00  0.00      ACHN  
ATOM   3179  HE1 PHE A 205      23.609  20.494 -14.781  0.00  0.00      ACHN  
ATOM   3180  CZ  PHE A 205      23.277  19.503 -12.867  0.00  0.00      ACHN  
ATOM   3181  HZ  PHE A 205      24.171  19.919 -12.427  0.00  0.00      ACHN  
ATOM   3182  CD2 PHE A 205      21.368  17.903 -12.800  0.00  0.00      ACHN  
ATOM   3183  HD2 PHE A 205      20.805  17.206 -12.196  0.00  0.00      ACHN  
ATOM   3184  CE2 PHE A 205      22.508  18.491 -12.198  0.00  0.00      ACHN  
ATOM   3185  HE2 PHE A 205      22.903  18.021 -11.310  0.00  0.00      ACHN  
ATOM   3186  C   PHE A 205      17.869  18.331 -16.453  0.00  0.00      ACHN  
ATOM   3187  O   PHE A 205      18.179  18.169 -17.633  0.00  0.00      ACHN  
ATOM   3188  N   PHE A 206      16.571  18.021 -16.089  0.00  0.00      ACHN  
ATOM   3189  HN  PHE A 206      16.186  18.309 -15.216  0.00  0.00      ACHN  
ATOM   3190  CA  PHE A 206      15.588  17.577 -17.021  0.00  0.00      ACHN  
ATOM   3191  HA  PHE A 206      16.060  16.831 -17.643  0.00  0.00      ACHN  
ATOM   3192  CB  PHE A 206      14.184  17.139 -16.313  0.00  0.00      ACHN  
ATOM   3193  HB1 PHE A 206      13.856  18.095 -15.852  0.00  0.00      ACHN  
ATOM   3194  HB2 PHE A 206      13.559  16.971 -17.216  0.00  0.00      ACHN  
ATOM   3195  CG  PHE A 206      14.037  15.825 -15.555  0.00  0.00      ACHN  
ATOM   3196  CD1 PHE A 206      15.040  15.194 -14.848  0.00  0.00      ACHN  
ATOM   3197  HD1 PHE A 206      16.006  15.663 -14.737  0.00  0.00      ACHN  
ATOM   3198  CE1 PHE A 206      14.794  14.004 -14.140  0.00  0.00      ACHN  
ATOM   3199  HE1 PHE A 206      15.528  13.511 -13.519  0.00  0.00      ACHN  
ATOM   3200  CZ  PHE A 206      13.557  13.372 -14.180  0.00  0.00      ACHN  
ATOM   3201  HZ  PHE A 206      13.352  12.388 -13.784  0.00  0.00      ACHN  
ATOM   3202  CD2 PHE A 206      12.782  15.222 -15.555  0.00  0.00      ACHN  
ATOM   3203  HD2 PHE A 206      11.934  15.689 -16.034  0.00  0.00      ACHN  
ATOM   3204  CE2 PHE A 206      12.554  13.934 -14.996  0.00  0.00      ACHN  
ATOM   3205  HE2 PHE A 206      11.611  13.418 -15.099  0.00  0.00      ACHN  
ATOM   3206  C   PHE A 206      15.253  18.621 -18.057  0.00  0.00      ACHN  
ATOM   3207  O   PHE A 206      15.332  18.334 -19.241  0.00  0.00      ACHN  
ATOM   3208  N   ASN A 207      15.060  19.873 -17.685  0.00  0.00      ACHN  
ATOM   3209  HN  ASN A 207      15.148  19.992 -16.699  0.00  0.00      ACHN  
ATOM   3210  CA  ASN A 207      14.848  21.059 -18.459  0.00  0.00      ACHN  
ATOM   3211  HA  ASN A 207      14.005  20.790 -19.079  0.00  0.00      ACHN  
ATOM   3212  CB  ASN A 207      14.458  22.208 -17.533  0.00  0.00      ACHN  
ATOM   3213  HB1 ASN A 207      15.243  22.297 -16.751  0.00  0.00      ACHN  
ATOM   3214  HB2 ASN A 207      14.628  23.109 -18.160  0.00  0.00      ACHN  
ATOM   3215  CG  ASN A 207      13.005  22.127 -17.080  0.00  0.00      ACHN  
ATOM   3216  OD1 ASN A 207      12.140  22.461 -17.852  0.00  0.00      ACHN  
ATOM   3217  ND2 ASN A 207      12.766  21.503 -15.915  0.00  0.00      ACHN  
ATOM   3218 HD21 ASN A 207      11.817  21.424 -15.610  0.00  0.00      ACHN  
ATOM   3219 HD22 ASN A 207      13.610  21.205 -15.469  0.00  0.00      ACHN  
ATOM   3220  C   ASN A 207      16.006  21.451 -19.407  0.00  0.00      ACHN  
ATOM   3221  O   ASN A 207      15.790  21.889 -20.532  0.00  0.00      ACHN  
ATOM   3222  N   SER A 208      17.230  21.294 -18.946  0.00  0.00      ACHN  
ATOM   3223  HN  SER A 208      17.390  21.114 -17.979  0.00  0.00      ACHN  
ATOM   3224  CA  SER A 208      18.382  21.571 -19.822  0.00  0.00      ACHN  
ATOM   3225  HA  SER A 208      18.315  22.556 -20.259  0.00  0.00      ACHN  
ATOM   3226  CB  SER A 208      19.709  21.268 -19.066  0.00  0.00      ACHN  
ATOM   3227  HB1 SER A 208      19.812  20.233 -18.676  0.00  0.00      ACHN  
ATOM   3228  HB2 SER A 208      20.507  21.512 -19.799  0.00  0.00      ACHN  
ATOM   3229  OG  SER A 208      19.763  22.142 -17.946  0.00  0.00      ACHN  
ATOM   3230  HG1 SER A 208      19.119  21.784 -17.331  0.00  0.00      ACHN  
ATOM   3231  C   SER A 208      18.367  20.552 -20.985  0.00  0.00      ACHN  
ATOM   3232  O   SER A 208      18.396  20.868 -22.175  0.00  0.00      ACHN  
ATOM   3233  N   PHE A 209      18.226  19.234 -20.679  0.00  0.00      ACHN  
ATOM   3234  HN  PHE A 209      18.292  18.860 -19.757  0.00  0.00      ACHN  
ATOM   3235  CA  PHE A 209      18.128  18.188 -21.784  0.00  0.00      ACHN  
ATOM   3236  HA  PHE A 209      18.962  18.393 -22.439  0.00  0.00      ACHN  
ATOM   3237  CB  PHE A 209      18.202  16.636 -21.372  0.00  0.00      ACHN  
ATOM   3238  HB1 PHE A 209      17.445  16.369 -20.605  0.00  0.00      ACHN  
ATOM   3239  HB2 PHE A 209      18.067  15.961 -22.245  0.00  0.00      ACHN  
ATOM   3240  CG  PHE A 209      19.538  16.345 -20.740  0.00  0.00      ACHN  
ATOM   3241  CD1 PHE A 209      20.725  16.320 -21.494  0.00  0.00      ACHN  
ATOM   3242  HD1 PHE A 209      20.723  16.535 -22.552  0.00  0.00      ACHN  
ATOM   3243  CE1 PHE A 209      21.962  16.293 -20.732  0.00  0.00      ACHN  
ATOM   3244  HE1 PHE A 209      22.797  16.387 -21.410  0.00  0.00      ACHN  
ATOM   3245  CZ  PHE A 209      21.931  16.043 -19.375  0.00  0.00      ACHN  
ATOM   3246  HZ  PHE A 209      22.874  16.014 -18.850  0.00  0.00      ACHN  
ATOM   3247  CD2 PHE A 209      19.574  16.189 -19.378  0.00  0.00      ACHN  
ATOM   3248  HD2 PHE A 209      18.671  16.248 -18.788  0.00  0.00      ACHN  
ATOM   3249  CE2 PHE A 209      20.748  15.984 -18.649  0.00  0.00      ACHN  
ATOM   3250  HE2 PHE A 209      20.794  15.954 -17.570  0.00  0.00      ACHN  
ATOM   3251  C   PHE A 209      16.845  18.292 -22.495  0.00  0.00      ACHN  
ATOM   3252  O   PHE A 209      16.752  18.018 -23.704  0.00  0.00      ACHN  
ATOM   3253  N   ALA A 210      15.753  18.722 -21.920  0.00  0.00      ACHN  
ATOM   3254  HN  ALA A 210      15.670  18.945 -20.952  0.00  0.00      ACHN  
ATOM   3255  CA  ALA A 210      14.513  18.896 -22.723  0.00  0.00      ACHN  
ATOM   3256  HA  ALA A 210      14.445  18.063 -23.407  0.00  0.00      ACHN  
ATOM   3257  CB  ALA A 210      13.347  19.078 -21.808  0.00  0.00      ACHN  
ATOM   3258  HB1 ALA A 210      13.471  19.889 -21.059  0.00  0.00      ACHN  
ATOM   3259  HB2 ALA A 210      12.450  19.254 -22.439  0.00  0.00      ACHN  
ATOM   3260  HB3 ALA A 210      13.189  18.123 -21.264  0.00  0.00      ACHN  
ATOM   3261  C   ALA A 210      14.652  20.126 -23.646  0.00  0.00      ACHN  
ATOM   3262  O   ALA A 210      14.204  20.076 -24.799  0.00  0.00      ACHN  
ATOM   3263  N   LEU A 211      15.397  21.157 -23.263  0.00  0.00      ACHN  
ATOM   3264  HN  LEU A 211      15.665  21.150 -22.302  0.00  0.00      ACHN  
ATOM   3265  CA  LEU A 211      15.685  22.316 -24.079  0.00  0.00      ACHN  
ATOM   3266  HA  LEU A 211      14.771  22.681 -24.525  0.00  0.00      ACHN  
ATOM   3267  CB  LEU A 211      16.389  23.489 -23.200  0.00  0.00      ACHN  
ATOM   3268  HB1 LEU A 211      15.618  23.677 -22.423  0.00  0.00      ACHN  
ATOM   3269  HB2 LEU A 211      17.277  23.001 -22.745  0.00  0.00      ACHN  
ATOM   3270  CG  LEU A 211      16.950  24.794 -23.823  0.00  0.00      ACHN  
ATOM   3271  HG  LEU A 211      17.751  24.565 -24.557  0.00  0.00      ACHN  
ATOM   3272  CD1 LEU A 211      15.878  25.454 -24.727  0.00  0.00      ACHN  
ATOM   3273 HD11 LEU A 211      14.947  25.569 -24.133  0.00  0.00      ACHN  
ATOM   3274 HD12 LEU A 211      16.238  26.475 -24.978  0.00  0.00      ACHN  
ATOM   3275 HD13 LEU A 211      15.747  24.882 -25.670  0.00  0.00      ACHN  
ATOM   3276  CD2 LEU A 211      17.455  25.770 -22.785  0.00  0.00      ACHN  
ATOM   3277 HD21 LEU A 211      16.807  26.110 -21.949  0.00  0.00      ACHN  
ATOM   3278 HD22 LEU A 211      18.475  25.512 -22.427  0.00  0.00      ACHN  
ATOM   3279 HD23 LEU A 211      17.734  26.640 -23.418  0.00  0.00      ACHN  
ATOM   3280  C   LEU A 211      16.632  21.954 -25.228  0.00  0.00      ACHN  
ATOM   3281  O   LEU A 211      16.368  22.307 -26.385  0.00  0.00      ACHN  
ATOM   3282  N   VAL A 212      17.662  21.120 -24.994  0.00  0.00      ACHN  
ATOM   3283  HN  VAL A 212      18.016  21.105 -24.062  0.00  0.00      ACHN  
ATOM   3284  CA  VAL A 212      18.564  20.592 -26.065  0.00  0.00      ACHN  
ATOM   3285  HA  VAL A 212      19.030  21.431 -26.561  0.00  0.00      ACHN  
ATOM   3286  CB  VAL A 212      19.755  19.859 -25.473  0.00  0.00      ACHN  
ATOM   3287  HB  VAL A 212      19.331  19.089 -24.794  0.00  0.00      ACHN  
ATOM   3288  CG1 VAL A 212      20.554  19.247 -26.656  0.00  0.00      ACHN  
ATOM   3289 HG11 VAL A 212      21.340  18.557 -26.279  0.00  0.00      ACHN  
ATOM   3290 HG12 VAL A 212      19.886  18.648 -27.311  0.00  0.00      ACHN  
ATOM   3291 HG13 VAL A 212      21.004  20.057 -27.269  0.00  0.00      ACHN  
ATOM   3292  CG2 VAL A 212      20.617  20.761 -24.547  0.00  0.00      ACHN  
ATOM   3293 HG21 VAL A 212      20.084  21.538 -23.959  0.00  0.00      ACHN  
ATOM   3294 HG22 VAL A 212      21.199  20.201 -23.785  0.00  0.00      ACHN  
ATOM   3295 HG23 VAL A 212      21.306  21.304 -25.229  0.00  0.00      ACHN  
ATOM   3296  C   VAL A 212      17.858  19.837 -27.113  0.00  0.00      ACHN  
ATOM   3297  O   VAL A 212      18.060  20.012 -28.303  0.00  0.00      ACHN  
ATOM   3298  N   GLN A 213      16.844  19.038 -26.725  0.00  0.00      ACHN  
ATOM   3299  HN  GLN A 213      16.561  18.829 -25.792  0.00  0.00      ACHN  
ATOM   3300  CA  GLN A 213      16.033  18.376 -27.699  0.00  0.00      ACHN  
ATOM   3301  HA  GLN A 213      16.770  17.889 -28.320  0.00  0.00      ACHN  
ATOM   3302  CB  GLN A 213      15.243  17.158 -27.208  0.00  0.00      ACHN  
ATOM   3303  HB1 GLN A 213      15.687  16.724 -26.287  0.00  0.00      ACHN  
ATOM   3304  HB2 GLN A 213      14.154  17.307 -27.049  0.00  0.00      ACHN  
ATOM   3305  CG  GLN A 213      15.330  16.116 -28.431  0.00  0.00      ACHN  
ATOM   3306  HG1 GLN A 213      14.595  16.527 -29.155  0.00  0.00      ACHN  
ATOM   3307  HG2 GLN A 213      16.347  16.056 -28.876  0.00  0.00      ACHN  
ATOM   3308  CD  GLN A 213      14.835  14.769 -28.083  0.00  0.00      ACHN  
ATOM   3309  OE1 GLN A 213      13.618  14.690 -27.830  0.00  0.00      ACHN  
ATOM   3310  NE2 GLN A 213      15.674  13.701 -28.221  0.00  0.00      ACHN  
ATOM   3311 HE21 GLN A 213      15.248  12.797 -28.203  0.00  0.00      ACHN  
ATOM   3312 HE22 GLN A 213      16.657  13.705 -28.406  0.00  0.00      ACHN  
ATOM   3313  C   GLN A 213      15.108  19.312 -28.500  0.00  0.00      ACHN  
ATOM   3314  O   GLN A 213      15.061  19.186 -29.719  0.00  0.00      ACHN  
ATOM   3315  N   TYR A 214      14.475  20.362 -27.908  0.00  0.00      ACHN  
ATOM   3316  HN  TYR A 214      14.546  20.483 -26.921  0.00  0.00      ACHN  
ATOM   3317  CA  TYR A 214      13.653  21.384 -28.550  0.00  0.00      ACHN  
ATOM   3318  HA  TYR A 214      12.835  20.852 -29.012  0.00  0.00      ACHN  
ATOM   3319  CB  TYR A 214      13.225  22.322 -27.367  0.00  0.00      ACHN  
ATOM   3320  HB1 TYR A 214      12.779  21.756 -26.521  0.00  0.00      ACHN  
ATOM   3321  HB2 TYR A 214      14.041  22.915 -26.902  0.00  0.00      ACHN  
ATOM   3322  CG  TYR A 214      12.153  23.287 -27.941  0.00  0.00      ACHN  
ATOM   3323  CD1 TYR A 214      12.523  24.650 -28.124  0.00  0.00      ACHN  
ATOM   3324  HD1 TYR A 214      13.509  25.025 -27.890  0.00  0.00      ACHN  
ATOM   3325  CE1 TYR A 214      11.567  25.592 -28.592  0.00  0.00      ACHN  
ATOM   3326  HE1 TYR A 214      11.950  26.578 -28.807  0.00  0.00      ACHN  
ATOM   3327  CZ  TYR A 214      10.277  25.260 -28.785  0.00  0.00      ACHN  
ATOM   3328  OH  TYR A 214       9.265  26.235 -29.343  0.00  0.00      ACHN  
ATOM   3329  HH  TYR A 214       8.529  25.769 -29.747  0.00  0.00      ACHN  
ATOM   3330  CD2 TYR A 214      10.762  22.992 -28.106  0.00  0.00      ACHN  
ATOM   3331  HD2 TYR A 214      10.509  21.945 -28.035  0.00  0.00      ACHN  
ATOM   3332  CE2 TYR A 214       9.774  23.949 -28.494  0.00  0.00      ACHN  
ATOM   3333  HE2 TYR A 214       8.727  23.716 -28.622  0.00  0.00      ACHN  
ATOM   3334  C   TYR A 214      14.506  22.122 -29.618  0.00  0.00      ACHN  
ATOM   3335  O   TYR A 214      14.082  22.316 -30.748  0.00  0.00      ACHN  
ATOM   3336  N   LEU A 215      15.789  22.496 -29.310  0.00  0.00      ACHN  
ATOM   3337  HN  LEU A 215      16.195  22.370 -28.408  0.00  0.00      ACHN  
ATOM   3338  CA  LEU A 215      16.570  23.286 -30.134  0.00  0.00      ACHN  
ATOM   3339  HA  LEU A 215      16.038  24.180 -30.424  0.00  0.00      ACHN  
ATOM   3340  CB  LEU A 215      17.899  23.562 -29.364  0.00  0.00      ACHN  
ATOM   3341  HB1 LEU A 215      18.202  22.575 -28.953  0.00  0.00      ACHN  
ATOM   3342  HB2 LEU A 215      18.751  23.776 -30.045  0.00  0.00      ACHN  
ATOM   3343  CG  LEU A 215      17.733  24.701 -28.258  0.00  0.00      ACHN  
ATOM   3344  HG  LEU A 215      17.238  24.365 -27.322  0.00  0.00      ACHN  
ATOM   3345  CD1 LEU A 215      19.163  24.958 -27.824  0.00  0.00      ACHN  
ATOM   3346 HD11 LEU A 215      19.589  24.030 -27.388  0.00  0.00      ACHN  
ATOM   3347 HD12 LEU A 215      19.884  25.094 -28.658  0.00  0.00      ACHN  
ATOM   3348 HD13 LEU A 215      19.104  25.853 -27.168  0.00  0.00      ACHN  
ATOM   3349  CD2 LEU A 215      17.120  26.003 -28.915  0.00  0.00      ACHN  
ATOM   3350 HD21 LEU A 215      17.335  26.926 -28.334  0.00  0.00      ACHN  
ATOM   3351 HD22 LEU A 215      17.458  26.046 -29.973  0.00  0.00      ACHN  
ATOM   3352 HD23 LEU A 215      16.012  25.934 -28.900  0.00  0.00      ACHN  
ATOM   3353  C   LEU A 215      16.921  22.528 -31.430  0.00  0.00      ACHN  
ATOM   3354  O   LEU A 215      17.052  23.037 -32.519  0.00  0.00      ACHN  
ATOM   3355  N   GLN A 216      17.125  21.195 -31.197  0.00  0.00      ACHN  
ATOM   3356  HN  GLN A 216      16.903  20.719 -30.349  0.00  0.00      ACHN  
ATOM   3357  CA  GLN A 216      17.475  20.228 -32.215  0.00  0.00      ACHN  
ATOM   3358  HA  GLN A 216      18.307  20.627 -32.776  0.00  0.00      ACHN  
ATOM   3359  CB  GLN A 216      18.003  18.885 -31.573  0.00  0.00      ACHN  
ATOM   3360  HB1 GLN A 216      18.844  19.193 -30.916  0.00  0.00      ACHN  
ATOM   3361  HB2 GLN A 216      17.193  18.487 -30.925  0.00  0.00      ACHN  
ATOM   3362  CG  GLN A 216      18.352  17.929 -32.706  0.00  0.00      ACHN  
ATOM   3363  HG1 GLN A 216      17.447  17.666 -33.295  0.00  0.00      ACHN  
ATOM   3364  HG2 GLN A 216      19.115  18.380 -33.375  0.00  0.00      ACHN  
ATOM   3365  CD  GLN A 216      19.027  16.596 -32.257  0.00  0.00      ACHN  
ATOM   3366  OE1 GLN A 216      18.347  15.621 -31.922  0.00  0.00      ACHN  
ATOM   3367  NE2 GLN A 216      20.430  16.638 -32.348  0.00  0.00      ACHN  
ATOM   3368 HE21 GLN A 216      21.084  15.890 -32.240  0.00  0.00      ACHN  
ATOM   3369 HE22 GLN A 216      20.768  17.489 -32.751  0.00  0.00      ACHN  
ATOM   3370  C   GLN A 216      16.309  20.046 -33.285  0.00  0.00      ACHN  
ATOM   3371  O   GLN A 216      16.597  20.053 -34.502  0.00  0.00      ACHN  
ATOM   3372  N   TYR A 217      15.043  19.905 -32.894  0.00  0.00      ACHN  
ATOM   3373  HN  TYR A 217      14.908  19.829 -31.909  0.00  0.00      ACHN  
ATOM   3374  CA  TYR A 217      13.895  19.832 -33.780  0.00  0.00      ACHN  
ATOM   3375  HA  TYR A 217      14.251  19.350 -34.678  0.00  0.00      ACHN  
ATOM   3376  CB  TYR A 217      12.769  18.957 -33.121  0.00  0.00      ACHN  
ATOM   3377  HB1 TYR A 217      12.654  19.307 -32.073  0.00  0.00      ACHN  
ATOM   3378  HB2 TYR A 217      11.804  18.908 -33.671  0.00  0.00      ACHN  
ATOM   3379  CG  TYR A 217      13.303  17.514 -33.412  0.00  0.00      ACHN  
ATOM   3380  CD1 TYR A 217      14.140  16.963 -32.492  0.00  0.00      ACHN  
ATOM   3381  HD1 TYR A 217      14.577  17.450 -31.633  0.00  0.00      ACHN  
ATOM   3382  CE1 TYR A 217      14.835  15.779 -32.813  0.00  0.00      ACHN  
ATOM   3383  HE1 TYR A 217      15.537  15.307 -32.142  0.00  0.00      ACHN  
ATOM   3384  CZ  TYR A 217      14.575  15.126 -34.021  0.00  0.00      ACHN  
ATOM   3385  OH  TYR A 217      15.151  13.825 -34.264  0.00  0.00      ACHN  
ATOM   3386  HH  TYR A 217      14.533  13.219 -34.682  0.00  0.00      ACHN  
ATOM   3387  CD2 TYR A 217      13.073  16.928 -34.671  0.00  0.00      ACHN  
ATOM   3388  HD2 TYR A 217      12.454  17.366 -35.441  0.00  0.00      ACHN  
ATOM   3389  CE2 TYR A 217      13.757  15.779 -34.980  0.00  0.00      ACHN  
ATOM   3390  HE2 TYR A 217      13.565  15.181 -35.859  0.00  0.00      ACHN  
ATOM   3391  C   TYR A 217      13.377  21.186 -34.282  0.00  0.00      ACHN  
ATOM   3392  O   TYR A 217      12.717  21.248 -35.332  0.00  0.00      ACHN  
ATOM   3393  N   LYS A 218      13.669  22.313 -33.604  0.00  0.00      ACHN  
ATOM   3394  HN  LYS A 218      14.095  22.252 -32.705  0.00  0.00      ACHN  
ATOM   3395  CA  LYS A 218      13.383  23.592 -34.235  0.00  0.00      ACHN  
ATOM   3396  HA  LYS A 218      12.353  23.649 -34.556  0.00  0.00      ACHN  
ATOM   3397  CB  LYS A 218      13.572  24.617 -33.109  0.00  0.00      ACHN  
ATOM   3398  HB1 LYS A 218      14.523  24.314 -32.621  0.00  0.00      ACHN  
ATOM   3399  HB2 LYS A 218      13.701  25.664 -33.459  0.00  0.00      ACHN  
ATOM   3400  CG  LYS A 218      12.404  24.625 -32.075  0.00  0.00      ACHN  
ATOM   3401  HG1 LYS A 218      12.152  23.614 -31.691  0.00  0.00      ACHN  
ATOM   3402  HG2 LYS A 218      12.817  25.201 -31.220  0.00  0.00      ACHN  
ATOM   3403  CD  LYS A 218      11.132  25.283 -32.531  0.00  0.00      ACHN  
ATOM   3404  HD1 LYS A 218      10.921  24.718 -33.464  0.00  0.00      ACHN  
ATOM   3405  HD2 LYS A 218      10.213  25.182 -31.915  0.00  0.00      ACHN  
ATOM   3406  CE  LYS A 218      11.234  26.829 -32.787  0.00  0.00      ACHN  
ATOM   3407  HE1 LYS A 218      11.343  27.324 -31.799  0.00  0.00      ACHN  
ATOM   3408  HE2 LYS A 218      12.114  26.994 -33.446  0.00  0.00      ACHN  
ATOM   3409  NZ  LYS A 218      10.128  27.318 -33.472  0.00  0.00      ACHN  
ATOM   3410  HZ1 LYS A 218       9.211  27.352 -32.983  0.00  0.00      ACHN  
ATOM   3411  HZ2 LYS A 218      10.319  28.263 -33.862  0.00  0.00      ACHN  
ATOM   3412  HZ3 LYS A 218       9.897  26.658 -34.242  0.00  0.00      ACHN  
ATOM   3413  C   LYS A 218      14.282  23.693 -35.442  0.00  0.00      ACHN  
ATOM   3414  O   LYS A 218      13.793  23.998 -36.534  0.00  0.00      ACHN  
ATOM   3415  N   GLY A 219      15.590  23.375 -35.232  0.00  0.00      ACHN  
ATOM   3416  HN  GLY A 219      15.882  23.123 -34.313  0.00  0.00      ACHN  
ATOM   3417  CA  GLY A 219      16.488  23.127 -36.334  0.00  0.00      ACHN  
ATOM   3418  HA1 GLY A 219      16.014  22.473 -37.050  0.00  0.00      ACHN  
ATOM   3419  HA2 GLY A 219      17.368  22.742 -35.839  0.00  0.00      ACHN  
ATOM   3420  C   GLY A 219      17.088  24.334 -37.013  0.00  0.00      ACHN  
ATOM   3421  O   GLY A 219      17.561  24.332 -38.158  0.00  0.00      ACHN  
ATOM   3422  N   LYS A 220      17.036  25.528 -36.245  0.00  0.00      ACHN  
ATOM   3423  HN  LYS A 220      16.656  25.578 -35.324  0.00  0.00      ACHN  
ATOM   3424  CA  LYS A 220      17.518  26.781 -36.791  0.00  0.00      ACHN  
ATOM   3425  HA  LYS A 220      17.044  26.958 -37.745  0.00  0.00      ACHN  
ATOM   3426  CB  LYS A 220      17.124  28.064 -36.027  0.00  0.00      ACHN  
ATOM   3427  HB1 LYS A 220      16.026  28.151 -36.169  0.00  0.00      ACHN  
ATOM   3428  HB2 LYS A 220      17.301  28.011 -34.931  0.00  0.00      ACHN  
ATOM   3429  CG  LYS A 220      17.731  29.391 -36.587  0.00  0.00      ACHN  
ATOM   3430  HG1 LYS A 220      18.806  29.604 -36.406  0.00  0.00      ACHN  
ATOM   3431  HG2 LYS A 220      17.637  29.526 -37.686  0.00  0.00      ACHN  
ATOM   3432  CD  LYS A 220      16.925  30.543 -35.921  0.00  0.00      ACHN  
ATOM   3433  HD1 LYS A 220      15.914  30.625 -36.375  0.00  0.00      ACHN  
ATOM   3434  HD2 LYS A 220      16.765  30.452 -34.826  0.00  0.00      ACHN  
ATOM   3435  CE  LYS A 220      17.511  31.957 -36.246  0.00  0.00      ACHN  
ATOM   3436  HE1 LYS A 220      17.521  32.215 -37.327  0.00  0.00      ACHN  
ATOM   3437  HE2 LYS A 220      16.824  32.720 -35.820  0.00  0.00      ACHN  
ATOM   3438  NZ  LYS A 220      18.846  32.164 -35.650  0.00  0.00      ACHN  
ATOM   3439  HZ1 LYS A 220      19.018  33.180 -35.509  0.00  0.00      ACHN  
ATOM   3440  HZ2 LYS A 220      19.001  31.710 -34.727  0.00  0.00      ACHN  
ATOM   3441  HZ3 LYS A 220      19.658  31.851 -36.220  0.00  0.00      ACHN  
ATOM   3442  C   LYS A 220      18.959  26.814 -37.029  0.00  0.00      ACHN  
ATOM   3443  O   LYS A 220      19.835  26.923 -36.149  0.00  0.00      ACHN  
ATOM   3444  N   GLY A 221      19.403  26.710 -38.353  0.00  0.00      ACHN  
ATOM   3445  HN  GLY A 221      18.786  26.362 -39.055  0.00  0.00      ACHN  
ATOM   3446  CA  GLY A 221      20.792  27.197 -38.703  0.00  0.00      ACHN  
ATOM   3447  HA1 GLY A 221      21.000  28.198 -38.355  0.00  0.00      ACHN  
ATOM   3448  HA2 GLY A 221      20.740  27.180 -39.781  0.00  0.00      ACHN  
ATOM   3449  C   GLY A 221      21.843  26.287 -38.293  0.00  0.00      ACHN  
ATOM   3450  O   GLY A 221      22.093  25.312 -39.007  0.00  0.00      ACHN  
ATOM   3451  N   LYS A 222      22.588  26.550 -37.166  0.00  0.00      ACHN  
ATOM   3452  HN  LYS A 222      22.389  27.332 -36.580  0.00  0.00      ACHN  
ATOM   3453  CA  LYS A 222      23.681  25.666 -36.836  0.00  0.00      ACHN  
ATOM   3454  HA  LYS A 222      24.327  25.422 -37.667  0.00  0.00      ACHN  
ATOM   3455  CB  LYS A 222      24.621  26.321 -35.745  0.00  0.00      ACHN  
ATOM   3456  HB1 LYS A 222      24.079  26.319 -34.775  0.00  0.00      ACHN  
ATOM   3457  HB2 LYS A 222      25.515  25.680 -35.591  0.00  0.00      ACHN  
ATOM   3458  CG  LYS A 222      25.089  27.714 -36.192  0.00  0.00      ACHN  
ATOM   3459  HG1 LYS A 222      25.590  27.675 -37.183  0.00  0.00      ACHN  
ATOM   3460  HG2 LYS A 222      24.176  28.343 -36.128  0.00  0.00      ACHN  
ATOM   3461  CD  LYS A 222      26.129  28.459 -35.284  0.00  0.00      ACHN  
ATOM   3462  HD1 LYS A 222      25.810  28.794 -34.274  0.00  0.00      ACHN  
ATOM   3463  HD2 LYS A 222      26.966  27.751 -35.106  0.00  0.00      ACHN  
ATOM   3464  CE  LYS A 222      26.661  29.707 -36.085  0.00  0.00      ACHN  
ATOM   3465  HE1 LYS A 222      27.129  29.454 -37.060  0.00  0.00      ACHN  
ATOM   3466  HE2 LYS A 222      25.805  30.374 -36.323  0.00  0.00      ACHN  
ATOM   3467  NZ  LYS A 222      27.711  30.336 -35.319  0.00  0.00      ACHN  
ATOM   3468  HZ1 LYS A 222      28.387  29.740 -34.800  0.00  0.00      ACHN  
ATOM   3469  HZ2 LYS A 222      28.252  30.934 -35.976  0.00  0.00      ACHN  
ATOM   3470  HZ3 LYS A 222      27.275  30.923 -34.580  0.00  0.00      ACHN  
ATOM   3471  C   LYS A 222      23.088  24.393 -36.227  0.00  0.00      ACHN  
ATOM   3472  O   LYS A 222      23.696  23.356 -36.271  0.00  0.00      ACHN  
ATOM   3473  N   TRP A 223      21.868  24.425 -35.773  0.00  0.00      ACHN  
ATOM   3474  HN  TRP A 223      21.355  25.280 -35.758  0.00  0.00      ACHN  
ATOM   3475  CA  TRP A 223      21.226  23.364 -35.064  0.00  0.00      ACHN  
ATOM   3476  HA  TRP A 223      21.861  22.585 -34.668  0.00  0.00      ACHN  
ATOM   3477  CB  TRP A 223      20.351  23.872 -33.886  0.00  0.00      ACHN  
ATOM   3478  HB1 TRP A 223      19.676  24.640 -34.320  0.00  0.00      ACHN  
ATOM   3479  HB2 TRP A 223      19.658  23.043 -33.625  0.00  0.00      ACHN  
ATOM   3480  CG  TRP A 223      21.132  24.374 -32.709  0.00  0.00      ACHN  
ATOM   3481  CD1 TRP A 223      21.722  25.602 -32.481  0.00  0.00      ACHN  
ATOM   3482  HD1 TRP A 223      21.936  26.323 -33.256  0.00  0.00      ACHN  
ATOM   3483  NE1 TRP A 223      22.228  25.642 -31.193  0.00  0.00      ACHN  
ATOM   3484  HE1 TRP A 223      22.757  26.342 -30.765  0.00  0.00      ACHN  
ATOM   3485  CE2 TRP A 223      21.972  24.448 -30.568  0.00  0.00      ACHN  
ATOM   3486  CD2 TRP A 223      21.251  23.620 -31.484  0.00  0.00      ACHN  
ATOM   3487  CE3 TRP A 223      20.842  22.383 -31.169  0.00  0.00      ACHN  
ATOM   3488  HE3 TRP A 223      20.403  21.715 -31.896  0.00  0.00      ACHN  
ATOM   3489  CZ3 TRP A 223      21.160  21.884 -29.854  0.00  0.00      ACHN  
ATOM   3490  HZ3 TRP A 223      20.956  20.893 -29.476  0.00  0.00      ACHN  
ATOM   3491  CZ2 TRP A 223      22.226  23.945 -29.315  0.00  0.00      ACHN  
ATOM   3492  HZ2 TRP A 223      22.794  24.560 -28.632  0.00  0.00      ACHN  
ATOM   3493  CH2 TRP A 223      21.805  22.683 -29.026  0.00  0.00      ACHN  
ATOM   3494  HH2 TRP A 223      22.200  22.320 -28.088  0.00  0.00      ACHN  
ATOM   3495  C   TRP A 223      20.284  22.654 -36.040  0.00  0.00      ACHN  
ATOM   3496  O   TRP A 223      19.625  21.690 -35.651  0.00  0.00      ACHN  
ATOM   3497  N   SER A 224      20.261  22.999 -37.317  0.00  0.00      ACHN  
ATOM   3498  HN  SER A 224      20.797  23.790 -37.601  0.00  0.00      ACHN  
ATOM   3499  CA  SER A 224      19.836  22.156 -38.438  0.00  0.00      ACHN  
ATOM   3500  HA  SER A 224      18.795  21.866 -38.433  0.00  0.00      ACHN  
ATOM   3501  CB  SER A 224      20.017  22.929 -39.807  0.00  0.00      ACHN  
ATOM   3502  HB1 SER A 224      19.459  23.889 -39.785  0.00  0.00      ACHN  
ATOM   3503  HB2 SER A 224      21.106  23.074 -39.971  0.00  0.00      ACHN  
ATOM   3504  OG  SER A 224      19.499  22.194 -40.950  0.00  0.00      ACHN  
ATOM   3505  HG1 SER A 224      20.026  22.451 -41.710  0.00  0.00      ACHN  
ATOM   3506  C   SER A 224      20.696  20.920 -38.487  0.00  0.00      ACHN  
ATOM   3507  O   SER A 224      20.282  19.795 -38.833  0.00  0.00      ACHN  
ATOM   3508  N   ASN A 225      22.002  21.124 -38.252  0.00  0.00      ACHN  
ATOM   3509  HN  ASN A 225      22.301  22.030 -37.964  0.00  0.00      ACHN  
ATOM   3510  CA  ASN A 225      22.960  20.077 -38.112  0.00  0.00      ACHN  
ATOM   3511  HA  ASN A 225      22.800  19.364 -38.907  0.00  0.00      ACHN  
ATOM   3512  CB  ASN A 225      24.422  20.647 -38.348  0.00  0.00      ACHN  
ATOM   3513  HB1 ASN A 225      24.716  21.461 -37.651  0.00  0.00      ACHN  
ATOM   3514  HB2 ASN A 225      25.160  19.817 -38.319  0.00  0.00      ACHN  
ATOM   3515  CG  ASN A 225      24.540  21.166 -39.810  0.00  0.00      ACHN  
ATOM   3516  OD1 ASN A 225      24.293  20.534 -40.842  0.00  0.00      ACHN  
ATOM   3517  ND2 ASN A 225      24.963  22.454 -39.880  0.00  0.00      ACHN  
ATOM   3518 HD21 ASN A 225      25.120  22.702 -40.836  0.00  0.00      ACHN  
ATOM   3519 HD22 ASN A 225      25.203  22.978 -39.062  0.00  0.00      ACHN  
ATOM   3520  C   ASN A 225      22.927  19.202 -36.843  0.00  0.00      ACHN  
ATOM   3521  O   ASN A 225      22.507  19.669 -35.805  0.00  0.00      ACHN  
ATOM   3522  N   TYR A 226      23.298  17.951 -36.909  0.00  0.00      ACHN  
ATOM   3523  HN  TYR A 226      23.632  17.602 -37.781  0.00  0.00      ACHN  
ATOM   3524  CA  TYR A 226      23.267  16.980 -35.804  0.00  0.00      ACHN  
ATOM   3525  HA  TYR A 226      22.380  17.297 -35.274  0.00  0.00      ACHN  
ATOM   3526  CB  TYR A 226      23.338  15.546 -36.385  0.00  0.00      ACHN  
ATOM   3527  HB1 TYR A 226      22.598  15.460 -37.210  0.00  0.00      ACHN  
ATOM   3528  HB2 TYR A 226      24.350  15.403 -36.819  0.00  0.00      ACHN  
ATOM   3529  CG  TYR A 226      23.053  14.617 -35.210  0.00  0.00      ACHN  
ATOM   3530  CD1 TYR A 226      21.732  14.427 -34.825  0.00  0.00      ACHN  
ATOM   3531  HD1 TYR A 226      20.929  15.004 -35.259  0.00  0.00      ACHN  
ATOM   3532  CE1 TYR A 226      21.493  13.556 -33.754  0.00  0.00      ACHN  
ATOM   3533  HE1 TYR A 226      20.467  13.410 -33.451  0.00  0.00      ACHN  
ATOM   3534  CZ  TYR A 226      22.540  12.814 -33.134  0.00  0.00      ACHN  
ATOM   3535  OH  TYR A 226      22.263  12.027 -32.025  0.00  0.00      ACHN  
ATOM   3536  HH  TYR A 226      21.323  11.844 -31.963  0.00  0.00      ACHN  
ATOM   3537  CD2 TYR A 226      24.093  13.922 -34.625  0.00  0.00      ACHN  
ATOM   3538  HD2 TYR A 226      25.108  14.120 -34.936  0.00  0.00      ACHN  
ATOM   3539  CE2 TYR A 226      23.858  13.010 -33.555  0.00  0.00      ACHN  
ATOM   3540  HE2 TYR A 226      24.624  12.316 -33.243  0.00  0.00      ACHN  
ATOM   3541  C   TYR A 226      24.410  17.108 -34.848  0.00  0.00      ACHN  
ATOM   3542  O   TYR A 226      24.253  16.966 -33.592  0.00  0.00      ACHN  
ATOM   3543  N   LEU A 227      25.636  17.320 -35.377  0.00  0.00      ACHN  
ATOM   3544  HN  LEU A 227      25.809  17.282 -36.358  0.00  0.00      ACHN  
ATOM   3545  CA  LEU A 227      26.853  17.539 -34.641  0.00  0.00      ACHN  
ATOM   3546  HA  LEU A 227      27.050  16.603 -34.139  0.00  0.00      ACHN  
ATOM   3547  CB  LEU A 227      28.079  17.871 -35.531  0.00  0.00      ACHN  
ATOM   3548  HB1 LEU A 227      28.007  17.361 -36.516  0.00  0.00      ACHN  
ATOM   3549  HB2 LEU A 227      28.102  18.969 -35.698  0.00  0.00      ACHN  
ATOM   3550  CG  LEU A 227      29.449  17.562 -34.972  0.00  0.00      ACHN  
ATOM   3551  HG  LEU A 227      29.686  18.113 -34.037  0.00  0.00      ACHN  
ATOM   3552  CD1 LEU A 227      29.596  16.028 -34.794  0.00  0.00      ACHN  
ATOM   3553 HD11 LEU A 227      30.661  15.813 -34.564  0.00  0.00      ACHN  
ATOM   3554 HD12 LEU A 227      28.925  15.642 -33.997  0.00  0.00      ACHN  
ATOM   3555 HD13 LEU A 227      29.272  15.451 -35.687  0.00  0.00      ACHN  
ATOM   3556  CD2 LEU A 227      30.502  18.086 -35.899  0.00  0.00      ACHN  
ATOM   3557 HD21 LEU A 227      31.528  18.037 -35.476  0.00  0.00      ACHN  
ATOM   3558 HD22 LEU A 227      30.594  17.545 -36.865  0.00  0.00      ACHN  
ATOM   3559 HD23 LEU A 227      30.342  19.134 -36.233  0.00  0.00      ACHN  
ATOM   3560  C   LEU A 227      26.824  18.655 -33.622  0.00  0.00      ACHN  
ATOM   3561  O   LEU A 227      27.459  18.505 -32.549  0.00  0.00      ACHN  
ATOM   3562  N   ARG A 228      26.035  19.739 -33.866  0.00  0.00      ACHN  
ATOM   3563  HN  ARG A 228      25.571  19.724 -34.748  0.00  0.00      ACHN  
ATOM   3564  CA  ARG A 228      25.741  20.795 -32.971  0.00  0.00      ACHN  
ATOM   3565  HA  ARG A 228      26.627  21.300 -32.617  0.00  0.00      ACHN  
ATOM   3566  CB  ARG A 228      24.836  21.853 -33.653  0.00  0.00      ACHN  
ATOM   3567  HB1 ARG A 228      25.406  22.087 -34.577  0.00  0.00      ACHN  
ATOM   3568  HB2 ARG A 228      23.865  21.353 -33.857  0.00  0.00      ACHN  
ATOM   3569  CG  ARG A 228      24.652  23.124 -32.824  0.00  0.00      ACHN  
ATOM   3570  HG1 ARG A 228      23.947  23.825 -33.319  0.00  0.00      ACHN  
ATOM   3571  HG2 ARG A 228      24.245  22.961 -31.803  0.00  0.00      ACHN  
ATOM   3572  CD  ARG A 228      25.888  24.013 -32.704  0.00  0.00      ACHN  
ATOM   3573  HD1 ARG A 228      26.611  23.579 -31.980  0.00  0.00      ACHN  
ATOM   3574  HD2 ARG A 228      26.361  24.025 -33.709  0.00  0.00      ACHN  
ATOM   3575  NE  ARG A 228      25.494  25.377 -32.454  0.00  0.00      ACHN  
ATOM   3576  HE  ARG A 228      24.565  25.599 -32.158  0.00  0.00      ACHN  
ATOM   3577  CZ  ARG A 228      26.302  26.411 -32.239  0.00  0.00      ACHN  
ATOM   3578  NH1 ARG A 228      27.634  26.216 -32.329  0.00  0.00      ACHN  
ATOM   3579 HH11 ARG A 228      28.212  27.032 -32.353  0.00  0.00      ACHN  
ATOM   3580 HH12 ARG A 228      27.988  25.328 -32.623  0.00  0.00      ACHN  
ATOM   3581  NH2 ARG A 228      25.854  27.563 -31.793  0.00  0.00      ACHN  
ATOM   3582 HH21 ARG A 228      26.477  28.170 -31.300  0.00  0.00      ACHN  
ATOM   3583 HH22 ARG A 228      24.877  27.755 -31.697  0.00  0.00      ACHN  
ATOM   3584  C   ARG A 228      25.001  20.369 -31.650  0.00  0.00      ACHN  
ATOM   3585  O   ARG A 228      25.318  20.894 -30.600  0.00  0.00      ACHN  
ATOM   3586  N   GLY A 229      24.025  19.395 -31.659  0.00  0.00      ACHN  
ATOM   3587  HN  GLY A 229      23.869  18.941 -32.532  0.00  0.00      ACHN  
ATOM   3588  CA  GLY A 229      23.302  18.999 -30.448  0.00  0.00      ACHN  
ATOM   3589  HA1 GLY A 229      22.485  18.395 -30.815  0.00  0.00      ACHN  
ATOM   3590  HA2 GLY A 229      22.935  19.828 -29.860  0.00  0.00      ACHN  
ATOM   3591  C   GLY A 229      24.020  17.965 -29.632  0.00  0.00      ACHN  
ATOM   3592  O   GLY A 229      23.988  17.921 -28.386  0.00  0.00      ACHN  
ATOM   3593  N   GLU A 230      24.795  17.129 -30.285  0.00  0.00      ACHN  
ATOM   3594  HN  GLU A 230      24.859  17.158 -31.279  0.00  0.00      ACHN  
ATOM   3595  CA  GLU A 230      25.696  16.114 -29.682  0.00  0.00      ACHN  
ATOM   3596  HA  GLU A 230      25.072  15.423 -29.135  0.00  0.00      ACHN  
ATOM   3597  CB  GLU A 230      26.307  15.233 -30.761  0.00  0.00      ACHN  
ATOM   3598  HB1 GLU A 230      25.448  14.865 -31.361  0.00  0.00      ACHN  
ATOM   3599  HB2 GLU A 230      27.023  15.863 -31.331  0.00  0.00      ACHN  
ATOM   3600  CG  GLU A 230      27.149  14.019 -30.145  0.00  0.00      ACHN  
ATOM   3601  HG1 GLU A 230      27.844  13.778 -30.977  0.00  0.00      ACHN  
ATOM   3602  HG2 GLU A 230      27.815  14.387 -29.336  0.00  0.00      ACHN  
ATOM   3603  CD  GLU A 230      26.306  12.818 -29.798  0.00  0.00      ACHN  
ATOM   3604  OE1 GLU A 230      25.815  12.734 -28.604  0.00  0.00      ACHN  
ATOM   3605  OE2 GLU A 230      26.165  11.922 -30.653  0.00  0.00      ACHN  
ATOM   3606  C   GLU A 230      26.794  16.698 -28.851  0.00  0.00      ACHN  
ATOM   3607  O   GLU A 230      27.090  16.225 -27.778  0.00  0.00      ACHN  
ATOM   3608  N   ARG A 231      27.422  17.808 -29.192  0.00  0.00      ACHN  
ATOM   3609  HN  ARG A 231      27.089  18.252 -30.021  0.00  0.00      ACHN  
ATOM   3610  CA  ARG A 231      28.417  18.629 -28.435  0.00  0.00      ACHN  
ATOM   3611  HA  ARG A 231      29.215  17.950 -28.171  0.00  0.00      ACHN  
ATOM   3612  CB  ARG A 231      29.135  19.673 -29.308  0.00  0.00      ACHN  
ATOM   3613  HB1 ARG A 231      28.426  20.229 -29.958  0.00  0.00      ACHN  
ATOM   3614  HB2 ARG A 231      29.379  20.508 -28.617  0.00  0.00      ACHN  
ATOM   3615  CG  ARG A 231      30.479  19.211 -29.961  0.00  0.00      ACHN  
ATOM   3616  HG1 ARG A 231      31.152  19.016 -29.099  0.00  0.00      ACHN  
ATOM   3617  HG2 ARG A 231      30.364  18.237 -30.482  0.00  0.00      ACHN  
ATOM   3618  CD  ARG A 231      31.125  20.178 -30.927  0.00  0.00      ACHN  
ATOM   3619  HD1 ARG A 231      30.423  20.419 -31.754  0.00  0.00      ACHN  
ATOM   3620  HD2 ARG A 231      31.548  21.100 -30.475  0.00  0.00      ACHN  
ATOM   3621  NE  ARG A 231      32.306  19.478 -31.436  0.00  0.00      ACHN  
ATOM   3622  HE  ARG A 231      32.975  18.910 -30.957  0.00  0.00      ACHN  
ATOM   3623  CZ  ARG A 231      32.734  19.561 -32.715  0.00  0.00      ACHN  
ATOM   3624  NH1 ARG A 231      33.897  18.859 -33.014  0.00  0.00      ACHN  
ATOM   3625 HH11 ARG A 231      34.374  19.078 -33.865  0.00  0.00      ACHN  
ATOM   3626 HH12 ARG A 231      34.406  18.386 -32.295  0.00  0.00      ACHN  
ATOM   3627  NH2 ARG A 231      32.259  20.285 -33.711  0.00  0.00      ACHN  
ATOM   3628 HH21 ARG A 231      32.890  20.443 -34.471  0.00  0.00      ACHN  
ATOM   3629 HH22 ARG A 231      31.536  20.920 -33.440  0.00  0.00      ACHN  
ATOM   3630  C   ARG A 231      27.811  19.240 -27.198  0.00  0.00      ACHN  
ATOM   3631  O   ARG A 231      28.281  19.210 -26.062  0.00  0.00      ACHN  
ATOM   3632  N   ALA A 232      26.532  19.636 -27.385  0.00  0.00      ACHN  
ATOM   3633  HN  ALA A 232      26.089  19.364 -28.236  0.00  0.00      ACHN  
ATOM   3634  CA  ALA A 232      25.590  20.166 -26.369  0.00  0.00      ACHN  
ATOM   3635  HA  ALA A 232      26.142  21.014 -25.990  0.00  0.00      ACHN  
ATOM   3636  CB  ALA A 232      24.378  20.859 -26.956  0.00  0.00      ACHN  
ATOM   3637  HB1 ALA A 232      23.848  20.235 -27.707  0.00  0.00      ACHN  
ATOM   3638  HB2 ALA A 232      23.656  20.996 -26.123  0.00  0.00      ACHN  
ATOM   3639  HB3 ALA A 232      24.501  21.865 -27.412  0.00  0.00      ACHN  
ATOM   3640  C   ALA A 232      25.178  19.133 -25.308  0.00  0.00      ACHN  
ATOM   3641  O   ALA A 232      25.107  19.486 -24.141  0.00  0.00      ACHN  
ATOM   3642  N   TYR A 233      25.009  17.877 -25.698  0.00  0.00      ACHN  
ATOM   3643  HN  TYR A 233      25.074  17.638 -26.663  0.00  0.00      ACHN  
ATOM   3644  CA  TYR A 233      24.796  16.804 -24.760  0.00  0.00      ACHN  
ATOM   3645  HA  TYR A 233      24.087  17.090 -23.997  0.00  0.00      ACHN  
ATOM   3646  CB  TYR A 233      24.332  15.615 -25.565  0.00  0.00      ACHN  
ATOM   3647  HB1 TYR A 233      24.954  15.633 -26.485  0.00  0.00      ACHN  
ATOM   3648  HB2 TYR A 233      24.411  14.640 -25.038  0.00  0.00      ACHN  
ATOM   3649  CG  TYR A 233      22.822  15.699 -25.926  0.00  0.00      ACHN  
ATOM   3650  CD1 TYR A 233      21.735  15.743 -24.971  0.00  0.00      ACHN  
ATOM   3651  HD1 TYR A 233      22.031  15.757 -23.933  0.00  0.00      ACHN  
ATOM   3652  CE1 TYR A 233      20.445  15.712 -25.348  0.00  0.00      ACHN  
ATOM   3653  HE1 TYR A 233      19.673  15.769 -24.595  0.00  0.00      ACHN  
ATOM   3654  CZ  TYR A 233      20.145  15.442 -26.672  0.00  0.00      ACHN  
ATOM   3655  OH  TYR A 233      18.847  15.354 -27.150  0.00  0.00      ACHN  
ATOM   3656  HH  TYR A 233      18.806  15.012 -28.046  0.00  0.00      ACHN  
ATOM   3657  CD2 TYR A 233      22.490  15.665 -27.286  0.00  0.00      ACHN  
ATOM   3658  HD2 TYR A 233      23.297  15.463 -27.975  0.00  0.00      ACHN  
ATOM   3659  CE2 TYR A 233      21.154  15.406 -27.663  0.00  0.00      ACHN  
ATOM   3660  HE2 TYR A 233      20.925  15.063 -28.661  0.00  0.00      ACHN  
ATOM   3661  C   TYR A 233      26.056  16.435 -23.940  0.00  0.00      ACHN  
ATOM   3662  O   TYR A 233      25.867  16.318 -22.715  0.00  0.00      ACHN  
ATOM   3663  N   ILE A 234      27.247  16.234 -24.536  0.00  0.00      ACHN  
ATOM   3664  HN  ILE A 234      27.396  16.489 -25.488  0.00  0.00      ACHN  
ATOM   3665  CA  ILE A 234      28.440  15.765 -23.819  0.00  0.00      ACHN  
ATOM   3666  HA  ILE A 234      28.084  14.926 -23.240  0.00  0.00      ACHN  
ATOM   3667  CB  ILE A 234      29.454  15.180 -24.788  0.00  0.00      ACHN  
ATOM   3668  HB  ILE A 234      30.248  14.722 -24.159  0.00  0.00      ACHN  
ATOM   3669  CG2 ILE A 234      28.746  14.024 -25.472  0.00  0.00      ACHN  
ATOM   3670 HG21 ILE A 234      28.192  13.403 -24.735  0.00  0.00      ACHN  
ATOM   3671 HG22 ILE A 234      28.079  14.265 -26.327  0.00  0.00      ACHN  
ATOM   3672 HG23 ILE A 234      29.527  13.273 -25.719  0.00  0.00      ACHN  
ATOM   3673  CG1 ILE A 234      30.013  16.239 -25.778  0.00  0.00      ACHN  
ATOM   3674 HG11 ILE A 234      29.130  16.750 -26.217  0.00  0.00      ACHN  
ATOM   3675 HG12 ILE A 234      30.715  16.893 -25.218  0.00  0.00      ACHN  
ATOM   3676  CD1 ILE A 234      30.747  15.717 -26.996  0.00  0.00      ACHN  
ATOM   3677  HD1 ILE A 234      31.231  16.540 -27.564  0.00  0.00      ACHN  
ATOM   3678  HD2 ILE A 234      31.554  14.989 -26.762  0.00  0.00      ACHN  
ATOM   3679  HD3 ILE A 234      30.041  15.248 -27.715  0.00  0.00      ACHN  
ATOM   3680  C   ILE A 234      29.008  16.780 -22.848  0.00  0.00      ACHN  
ATOM   3681  O   ILE A 234      29.480  16.468 -21.792  0.00  0.00      ACHN  
ATOM   3682  N   VAL A 235      29.043  18.099 -23.193  0.00  0.00      ACHN  
ATOM   3683  HN  VAL A 235      28.552  18.329 -24.029  0.00  0.00      ACHN  
ATOM   3684  CA  VAL A 235      29.532  19.171 -22.300  0.00  0.00      ACHN  
ATOM   3685  HA  VAL A 235      30.469  18.826 -21.886  0.00  0.00      ACHN  
ATOM   3686  CB  VAL A 235      29.779  20.553 -23.084  0.00  0.00      ACHN  
ATOM   3687  HB  VAL A 235      28.939  20.791 -23.770  0.00  0.00      ACHN  
ATOM   3688  CG1 VAL A 235      30.048  21.636 -22.091  0.00  0.00      ACHN  
ATOM   3689 HG11 VAL A 235      29.300  21.691 -21.272  0.00  0.00      ACHN  
ATOM   3690 HG12 VAL A 235      30.993  21.492 -21.524  0.00  0.00      ACHN  
ATOM   3691 HG13 VAL A 235      30.105  22.658 -22.522  0.00  0.00      ACHN  
ATOM   3692  CG2 VAL A 235      31.100  20.338 -23.836  0.00  0.00      ACHN  
ATOM   3693 HG21 VAL A 235      31.845  19.846 -23.175  0.00  0.00      ACHN  
ATOM   3694 HG22 VAL A 235      30.967  19.792 -24.794  0.00  0.00      ACHN  
ATOM   3695 HG23 VAL A 235      31.458  21.361 -24.081  0.00  0.00      ACHN  
ATOM   3696  C   VAL A 235      28.571  19.308 -20.982  0.00  0.00      ACHN  
ATOM   3697  O   VAL A 235      29.084  19.440 -19.928  0.00  0.00      ACHN  
ATOM   3698  N   LEU A 236      27.242  19.257 -21.163  0.00  0.00      ACHN  
ATOM   3699  HN  LEU A 236      26.880  18.933 -22.033  0.00  0.00      ACHN  
ATOM   3700  CA  LEU A 236      26.225  19.307 -20.136  0.00  0.00      ACHN  
ATOM   3701  HA  LEU A 236      26.436  20.194 -19.557  0.00  0.00      ACHN  
ATOM   3702  CB  LEU A 236      24.924  19.354 -21.021  0.00  0.00      ACHN  
ATOM   3703  HB1 LEU A 236      24.996  20.249 -21.676  0.00  0.00      ACHN  
ATOM   3704  HB2 LEU A 236      24.894  18.418 -21.618  0.00  0.00      ACHN  
ATOM   3705  CG  LEU A 236      23.552  19.386 -20.282  0.00  0.00      ACHN  
ATOM   3706  HG  LEU A 236      23.389  18.400 -19.797  0.00  0.00      ACHN  
ATOM   3707  CD1 LEU A 236      23.551  20.466 -19.128  0.00  0.00      ACHN  
ATOM   3708 HD11 LEU A 236      22.565  20.422 -18.617  0.00  0.00      ACHN  
ATOM   3709 HD12 LEU A 236      24.257  20.319 -18.282  0.00  0.00      ACHN  
ATOM   3710 HD13 LEU A 236      23.567  21.497 -19.541  0.00  0.00      ACHN  
ATOM   3711  CD2 LEU A 236      22.347  19.562 -21.224  0.00  0.00      ACHN  
ATOM   3712 HD21 LEU A 236      22.426  18.854 -22.077  0.00  0.00      ACHN  
ATOM   3713 HD22 LEU A 236      21.400  19.275 -20.719  0.00  0.00      ACHN  
ATOM   3714 HD23 LEU A 236      22.199  20.548 -21.714  0.00  0.00      ACHN  
ATOM   3715  C   LEU A 236      26.210  18.155 -19.242  0.00  0.00      ACHN  
ATOM   3716  O   LEU A 236      26.143  18.233 -18.042  0.00  0.00      ACHN  
ATOM   3717  N   SER A 237      26.290  16.940 -19.768  0.00  0.00      ACHN  
ATOM   3718  HN  SER A 237      26.462  16.846 -20.746  0.00  0.00      ACHN  
ATOM   3719  CA  SER A 237      26.404  15.683 -18.991  0.00  0.00      ACHN  
ATOM   3720  HA  SER A 237      25.551  15.593 -18.335  0.00  0.00      ACHN  
ATOM   3721  CB  SER A 237      26.123  14.462 -19.854  0.00  0.00      ACHN  
ATOM   3722  HB1 SER A 237      25.973  13.681 -19.078  0.00  0.00      ACHN  
ATOM   3723  HB2 SER A 237      25.228  14.704 -20.467  0.00  0.00      ACHN  
ATOM   3724  OG  SER A 237      27.143  14.020 -20.821  0.00  0.00      ACHN  
ATOM   3725  HG1 SER A 237      26.642  13.636 -21.544  0.00  0.00      ACHN  
ATOM   3726  C   SER A 237      27.658  15.552 -18.125  0.00  0.00      ACHN  
ATOM   3727  O   SER A 237      27.778  15.136 -17.004  0.00  0.00      ACHN  
ATOM   3728  N   LEU A 238      28.840  16.084 -18.688  0.00  0.00      ACHN  
ATOM   3729  HN  LEU A 238      28.819  16.189 -19.680  0.00  0.00      ACHN  
ATOM   3730  CA  LEU A 238      30.062  16.294 -17.941  0.00  0.00      ACHN  
ATOM   3731  HA  LEU A 238      30.307  15.373 -17.432  0.00  0.00      ACHN  
ATOM   3732  CB  LEU A 238      31.159  16.697 -18.883  0.00  0.00      ACHN  
ATOM   3733  HB1 LEU A 238      31.166  15.967 -19.719  0.00  0.00      ACHN  
ATOM   3734  HB2 LEU A 238      30.800  17.637 -19.354  0.00  0.00      ACHN  
ATOM   3735  CG  LEU A 238      32.529  16.846 -18.253  0.00  0.00      ACHN  
ATOM   3736  HG  LEU A 238      32.404  17.704 -17.558  0.00  0.00      ACHN  
ATOM   3737  CD1 LEU A 238      33.022  15.621 -17.446  0.00  0.00      ACHN  
ATOM   3738 HD11 LEU A 238      33.934  15.854 -16.856  0.00  0.00      ACHN  
ATOM   3739 HD12 LEU A 238      32.339  15.157 -16.702  0.00  0.00      ACHN  
ATOM   3740 HD13 LEU A 238      33.254  14.778 -18.131  0.00  0.00      ACHN  
ATOM   3741  CD2 LEU A 238      33.663  17.386 -19.162  0.00  0.00      ACHN  
ATOM   3742 HD21 LEU A 238      34.619  17.532 -18.616  0.00  0.00      ACHN  
ATOM   3743 HD22 LEU A 238      33.839  16.604 -19.931  0.00  0.00      ACHN  
ATOM   3744 HD23 LEU A 238      33.365  18.316 -19.691  0.00  0.00      ACHN  
ATOM   3745  C   LEU A 238      29.858  17.105 -16.686  0.00  0.00      ACHN  
ATOM   3746  O   LEU A 238      30.204  16.636 -15.581  0.00  0.00      ACHN  
ATOM   3747  N   VAL A 239      29.179  18.252 -16.783  0.00  0.00      ACHN  
ATOM   3748  HN  VAL A 239      29.030  18.694 -17.664  0.00  0.00      ACHN  
ATOM   3749  CA  VAL A 239      28.660  18.977 -15.687  0.00  0.00      ACHN  
ATOM   3750  HA  VAL A 239      29.426  19.106 -14.937  0.00  0.00      ACHN  
ATOM   3751  CB  VAL A 239      28.154  20.355 -16.239  0.00  0.00      ACHN  
ATOM   3752  HB  VAL A 239      27.359  20.232 -17.005  0.00  0.00      ACHN  
ATOM   3753  CG1 VAL A 239      27.753  21.262 -15.070  0.00  0.00      ACHN  
ATOM   3754 HG11 VAL A 239      27.552  22.303 -15.401  0.00  0.00      ACHN  
ATOM   3755 HG12 VAL A 239      26.839  20.895 -14.556  0.00  0.00      ACHN  
ATOM   3756 HG13 VAL A 239      28.627  21.253 -14.384  0.00  0.00      ACHN  
ATOM   3757  CG2 VAL A 239      29.311  21.162 -17.005  0.00  0.00      ACHN  
ATOM   3758 HG21 VAL A 239      28.937  22.174 -17.271  0.00  0.00      ACHN  
ATOM   3759 HG22 VAL A 239      30.188  21.350 -16.349  0.00  0.00      ACHN  
ATOM   3760 HG23 VAL A 239      29.695  20.756 -17.965  0.00  0.00      ACHN  
ATOM   3761  C   VAL A 239      27.622  18.212 -14.816  0.00  0.00      ACHN  
ATOM   3762  O   VAL A 239      27.861  17.997 -13.671  0.00  0.00      ACHN  
ATOM   3763  N   ALA A 240      26.449  17.854 -15.413  0.00  0.00      ACHN  
ATOM   3764  HN  ALA A 240      26.293  18.035 -16.381  0.00  0.00      ACHN  
ATOM   3765  CA  ALA A 240      25.373  17.233 -14.661  0.00  0.00      ACHN  
ATOM   3766  HA  ALA A 240      25.000  17.974 -13.969  0.00  0.00      ACHN  
ATOM   3767  CB  ALA A 240      24.262  16.878 -15.663  0.00  0.00      ACHN  
ATOM   3768  HB1 ALA A 240      23.717  17.814 -15.910  0.00  0.00      ACHN  
ATOM   3769  HB2 ALA A 240      24.817  16.546 -16.566  0.00  0.00      ACHN  
ATOM   3770  HB3 ALA A 240      23.514  16.201 -15.198  0.00  0.00      ACHN  
ATOM   3771  C   ALA A 240      25.811  16.093 -13.747  0.00  0.00      ACHN  
ATOM   3772  O   ALA A 240      25.508  16.084 -12.529  0.00  0.00      ACHN  
ATOM   3773  N   LYS A 241      26.635  15.071 -14.139  0.00  0.00      ACHN  
ATOM   3774  HN  LYS A 241      26.858  15.022 -15.109  0.00  0.00      ACHN  
ATOM   3775  CA  LYS A 241      27.025  14.002 -13.226  0.00  0.00      ACHN  
ATOM   3776  HA  LYS A 241      26.108  13.679 -12.757  0.00  0.00      ACHN  
ATOM   3777  CB  LYS A 241      27.795  12.845 -13.941  0.00  0.00      ACHN  
ATOM   3778  HB1 LYS A 241      28.388  13.327 -14.747  0.00  0.00      ACHN  
ATOM   3779  HB2 LYS A 241      28.485  12.313 -13.250  0.00  0.00      ACHN  
ATOM   3780  CG  LYS A 241      26.939  11.732 -14.543  0.00  0.00      ACHN  
ATOM   3781  HG1 LYS A 241      27.698  10.947 -14.752  0.00  0.00      ACHN  
ATOM   3782  HG2 LYS A 241      26.320  11.268 -13.746  0.00  0.00      ACHN  
ATOM   3783  CD  LYS A 241      26.334  12.128 -15.950  0.00  0.00      ACHN  
ATOM   3784  HD1 LYS A 241      26.836  12.981 -16.456  0.00  0.00      ACHN  
ATOM   3785  HD2 LYS A 241      26.416  11.291 -16.676  0.00  0.00      ACHN  
ATOM   3786  CE  LYS A 241      24.844  12.440 -15.840  0.00  0.00      ACHN  
ATOM   3787  HE1 LYS A 241      24.353  11.545 -15.402  0.00  0.00      ACHN  
ATOM   3788  HE2 LYS A 241      24.753  13.310 -15.155  0.00  0.00      ACHN  
ATOM   3789  NZ  LYS A 241      24.336  12.761 -17.117  0.00  0.00      ACHN  
ATOM   3790  C   LYS A 241      27.855  14.525 -12.123  0.00  0.00      ACHN  
ATOM   3791  O   LYS A 241      27.759  14.122 -10.956  0.00  0.00      ACHN  
ATOM   3792  N   SER A 242      28.870  15.351 -12.477  0.00  0.00      ACHN  
ATOM   3793  HN  SER A 242      28.946  15.647 -13.426  0.00  0.00      ACHN  
ATOM   3794  CA  SER A 242      29.906  15.767 -11.570  0.00  0.00      ACHN  
ATOM   3795  HA  SER A 242      30.343  14.856 -11.189  0.00  0.00      ACHN  
ATOM   3796  CB  SER A 242      31.004  16.608 -12.352  0.00  0.00      ACHN  
ATOM   3797  HB1 SER A 242      30.500  17.528 -12.717  0.00  0.00      ACHN  
ATOM   3798  HB2 SER A 242      31.777  16.925 -11.620  0.00  0.00      ACHN  
ATOM   3799  OG  SER A 242      31.632  15.936 -13.472  0.00  0.00      ACHN  
ATOM   3800  HG1 SER A 242      31.151  16.188 -14.263  0.00  0.00      ACHN  
ATOM   3801  C   SER A 242      29.331  16.586 -10.415  0.00  0.00      ACHN  
ATOM   3802  O   SER A 242      29.618  16.226  -9.301  0.00  0.00      ACHN  
ATOM   3803  N   ALA A 243      28.415  17.554 -10.653  0.00  0.00      ACHN  
ATOM   3804  HN  ALA A 243      28.189  17.775 -11.598  0.00  0.00      ACHN  
ATOM   3805  CA  ALA A 243      27.671  18.202  -9.641  0.00  0.00      ACHN  
ATOM   3806  HA  ALA A 243      28.343  18.661  -8.932  0.00  0.00      ACHN  
ATOM   3807  CB  ALA A 243      26.863  19.275 -10.345  0.00  0.00      ACHN  
ATOM   3808  HB1 ALA A 243      27.620  19.855 -10.914  0.00  0.00      ACHN  
ATOM   3809  HB2 ALA A 243      26.126  18.717 -10.961  0.00  0.00      ACHN  
ATOM   3810  HB3 ALA A 243      26.368  19.985  -9.647  0.00  0.00      ACHN  
ATOM   3811  C   ALA A 243      26.642  17.401  -8.799  0.00  0.00      ACHN  
ATOM   3812  O   ALA A 243      26.636  17.477  -7.552  0.00  0.00      ACHN  
ATOM   3813  N   LEU A 244      25.823  16.509  -9.431  0.00  0.00      ACHN  
ATOM   3814  HN  LEU A 244      25.954  16.222 -10.377  0.00  0.00      ACHN  
ATOM   3815  CA  LEU A 244      24.709  15.871  -8.734  0.00  0.00      ACHN  
ATOM   3816  HA  LEU A 244      24.202  16.603  -8.123  0.00  0.00      ACHN  
ATOM   3817  CB  LEU A 244      23.603  15.347  -9.722  0.00  0.00      ACHN  
ATOM   3818  HB1 LEU A 244      23.227  16.248 -10.252  0.00  0.00      ACHN  
ATOM   3819  HB2 LEU A 244      24.124  14.638 -10.400  0.00  0.00      ACHN  
ATOM   3820  CG  LEU A 244      22.306  14.782  -9.064  0.00  0.00      ACHN  
ATOM   3821  HG  LEU A 244      22.592  14.140  -8.203  0.00  0.00      ACHN  
ATOM   3822  CD1 LEU A 244      21.408  15.938  -8.561  0.00  0.00      ACHN  
ATOM   3823 HD11 LEU A 244      21.806  16.461  -7.664  0.00  0.00      ACHN  
ATOM   3824 HD12 LEU A 244      21.090  16.661  -9.342  0.00  0.00      ACHN  
ATOM   3825 HD13 LEU A 244      20.550  15.352  -8.167  0.00  0.00      ACHN  
ATOM   3826  CD2 LEU A 244      21.788  13.794 -10.082  0.00  0.00      ACHN  
ATOM   3827 HD21 LEU A 244      20.865  13.287  -9.727  0.00  0.00      ACHN  
ATOM   3828 HD22 LEU A 244      21.664  14.218 -11.101  0.00  0.00      ACHN  
ATOM   3829 HD23 LEU A 244      22.435  12.894 -10.155  0.00  0.00      ACHN  
ATOM   3830  C   LEU A 244      25.105  14.775  -7.783  0.00  0.00      ACHN  
ATOM   3831  O   LEU A 244      24.519  14.618  -6.712  0.00  0.00      ACHN  
ATOM   3832  N   ALA A 245      26.133  14.024  -8.075  0.00  0.00      ACHN  
ATOM   3833  HN  ALA A 245      26.402  14.065  -9.034  0.00  0.00      ACHN  
ATOM   3834  CA  ALA A 245      26.863  13.158  -7.129  0.00  0.00      ACHN  
ATOM   3835  HA  ALA A 245      26.147  12.418  -6.803  0.00  0.00      ACHN  
ATOM   3836  CB  ALA A 245      28.035  12.549  -7.940  0.00  0.00      ACHN  
ATOM   3837  HB1 ALA A 245      27.556  12.085  -8.828  0.00  0.00      ACHN  
ATOM   3838  HB2 ALA A 245      28.618  13.448  -8.234  0.00  0.00      ACHN  
ATOM   3839  HB3 ALA A 245      28.723  11.942  -7.314  0.00  0.00      ACHN  
ATOM   3840  C   ALA A 245      27.444  13.789  -5.937  0.00  0.00      ACHN  
ATOM   3841  O   ALA A 245      27.378  13.261  -4.808  0.00  0.00      ACHN  
ATOM   3842  N   TRP A 246      28.103  15.014  -6.168  0.00  0.00      ACHN  
ATOM   3843  HN  TRP A 246      28.153  15.349  -7.106  0.00  0.00      ACHN  
ATOM   3844  CA  TRP A 246      28.865  15.744  -5.195  0.00  0.00      ACHN  
ATOM   3845  HA  TRP A 246      29.465  15.000  -4.692  0.00  0.00      ACHN  
ATOM   3846  CB  TRP A 246      29.466  17.026  -5.804  0.00  0.00      ACHN  
ATOM   3847  HB1 TRP A 246      29.868  16.614  -6.755  0.00  0.00      ACHN  
ATOM   3848  HB2 TRP A 246      28.657  17.745  -6.054  0.00  0.00      ACHN  
ATOM   3849  CG  TRP A 246      30.634  17.691  -5.012  0.00  0.00      ACHN  
ATOM   3850  CD1 TRP A 246      31.957  17.465  -5.035  0.00  0.00      ACHN  
ATOM   3851  HD1 TRP A 246      32.318  16.586  -5.548  0.00  0.00      ACHN  
ATOM   3852  NE1 TRP A 246      32.620  18.264  -4.144  0.00  0.00      ACHN  
ATOM   3853  HE1 TRP A 246      33.559  18.206  -3.881  0.00  0.00      ACHN  
ATOM   3854  CE2 TRP A 246      31.772  19.115  -3.628  0.00  0.00      ACHN  
ATOM   3855  CD2 TRP A 246      30.446  18.862  -4.183  0.00  0.00      ACHN  
ATOM   3856  CE3 TRP A 246      29.358  19.535  -3.754  0.00  0.00      ACHN  
ATOM   3857  HE3 TRP A 246      28.382  19.422  -4.204  0.00  0.00      ACHN  
ATOM   3858  CZ3 TRP A 246      29.508  20.575  -2.831  0.00  0.00      ACHN  
ATOM   3859  HZ3 TRP A 246      28.700  21.265  -2.642  0.00  0.00      ACHN  
ATOM   3860  CZ2 TRP A 246      31.898  20.083  -2.643  0.00  0.00      ACHN  
ATOM   3861  HZ2 TRP A 246      32.835  20.233  -2.128  0.00  0.00      ACHN  
ATOM   3862  CH2 TRP A 246      30.790  20.835  -2.277  0.00  0.00      ACHN  
ATOM   3863  HH2 TRP A 246      30.852  21.544  -1.466  0.00  0.00      ACHN  
ATOM   3864  C   TRP A 246      27.925  16.245  -4.054  0.00  0.00      ACHN  
ATOM   3865  O   TRP A 246      28.166  16.328  -2.881  0.00  0.00      ACHN  
ATOM   3866  N   GLN A 247      26.664  16.692  -4.456  0.00  0.00      ACHN  
ATOM   3867  HN  GLN A 247      26.573  16.754  -5.447  0.00  0.00      ACHN  
ATOM   3868  CA  GLN A 247      25.590  17.269  -3.697  0.00  0.00      ACHN  
ATOM   3869  HA  GLN A 247      26.041  18.017  -3.061  0.00  0.00      ACHN  
ATOM   3870  CB  GLN A 247      24.441  17.929  -4.501  0.00  0.00      ACHN  
ATOM   3871  HB1 GLN A 247      23.895  17.138  -5.058  0.00  0.00      ACHN  
ATOM   3872  HB2 GLN A 247      23.749  18.378  -3.756  0.00  0.00      ACHN  
ATOM   3873  CG  GLN A 247      24.898  19.143  -5.348  0.00  0.00      ACHN  
ATOM   3874  HG1 GLN A 247      25.386  19.935  -4.741  0.00  0.00      ACHN  
ATOM   3875  HG2 GLN A 247      25.676  18.889  -6.099  0.00  0.00      ACHN  
ATOM   3876  CD  GLN A 247      23.573  19.720  -6.003  0.00  0.00      ACHN  
ATOM   3877  OE1 GLN A 247      23.367  19.447  -7.176  0.00  0.00      ACHN  
ATOM   3878  NE2 GLN A 247      22.730  20.420  -5.287  0.00  0.00      ACHN  
ATOM   3879 HE21 GLN A 247      21.805  20.638  -5.597  0.00  0.00      ACHN  
ATOM   3880 HE22 GLN A 247      22.876  20.603  -4.315  0.00  0.00      ACHN  
ATOM   3881  C   GLN A 247      25.084  16.343  -2.634  0.00  0.00      ACHN  
ATOM   3882  O   GLN A 247      24.766  16.728  -1.537  0.00  0.00      ACHN  
ATOM   3883  N   ILE A 248      24.866  15.099  -3.058  0.00  0.00      ACHN  
ATOM   3884  HN  ILE A 248      25.171  14.958  -3.996  0.00  0.00      ACHN  
ATOM   3885  CA  ILE A 248      24.469  13.966  -2.303  0.00  0.00      ACHN  
ATOM   3886  HA  ILE A 248      23.574  14.270  -1.782  0.00  0.00      ACHN  
ATOM   3887  CB  ILE A 248      23.905  12.795  -3.154  0.00  0.00      ACHN  
ATOM   3888  HB  ILE A 248      24.728  12.398  -3.788  0.00  0.00      ACHN  
ATOM   3889  CG2 ILE A 248      23.502  11.631  -2.190  0.00  0.00      ACHN  
ATOM   3890 HG21 ILE A 248      22.493  11.890  -1.805  0.00  0.00      ACHN  
ATOM   3891 HG22 ILE A 248      23.391  10.674  -2.744  0.00  0.00      ACHN  
ATOM   3892 HG23 ILE A 248      24.176  11.443  -1.327  0.00  0.00      ACHN  
ATOM   3893  CG1 ILE A 248      22.770  13.146  -4.181  0.00  0.00      ACHN  
ATOM   3894 HG11 ILE A 248      21.810  13.300  -3.644  0.00  0.00      ACHN  
ATOM   3895 HG12 ILE A 248      22.994  14.133  -4.639  0.00  0.00      ACHN  
ATOM   3896  CD1 ILE A 248      22.556  12.144  -5.307  0.00  0.00      ACHN  
ATOM   3897  HD1 ILE A 248      22.192  11.153  -4.961  0.00  0.00      ACHN  
ATOM   3898  HD2 ILE A 248      21.828  12.501  -6.066  0.00  0.00      ACHN  
ATOM   3899  HD3 ILE A 248      23.585  11.952  -5.681  0.00  0.00      ACHN  
ATOM   3900  C   ILE A 248      25.502  13.488  -1.377  0.00  0.00      ACHN  
ATOM   3901  O   ILE A 248      25.130  13.453  -0.193  0.00  0.00      ACHN  
ATOM   3902  N   PHE A 249      26.794  13.397  -1.860  0.00  0.00      ACHN  
ATOM   3903  HN  PHE A 249      26.947  13.501  -2.839  0.00  0.00      ACHN  
ATOM   3904  CA  PHE A 249      27.952  13.087  -1.150  0.00  0.00      ACHN  
ATOM   3905  HA  PHE A 249      27.718  12.104  -0.771  0.00  0.00      ACHN  
ATOM   3906  CB  PHE A 249      29.228  13.272  -1.996  0.00  0.00      ACHN  
ATOM   3907  HB1 PHE A 249      29.139  12.962  -3.059  0.00  0.00      ACHN  
ATOM   3908  HB2 PHE A 249      29.558  14.330  -2.078  0.00  0.00      ACHN  
ATOM   3909  CG  PHE A 249      30.273  12.419  -1.353  0.00  0.00      ACHN  
ATOM   3910  CD1 PHE A 249      31.114  13.039  -0.380  0.00  0.00      ACHN  
ATOM   3911  HD1 PHE A 249      30.960  14.088  -0.176  0.00  0.00      ACHN  
ATOM   3912  CE1 PHE A 249      32.228  12.310   0.080  0.00  0.00      ACHN  
ATOM   3913  HE1 PHE A 249      32.794  12.839   0.832  0.00  0.00      ACHN  
ATOM   3914  CZ  PHE A 249      32.610  11.055  -0.407  0.00  0.00      ACHN  
ATOM   3915  HZ  PHE A 249      33.452  10.500  -0.019  0.00  0.00      ACHN  
ATOM   3916  CD2 PHE A 249      30.619  11.173  -1.852  0.00  0.00      ACHN  
ATOM   3917  HD2 PHE A 249      30.027  10.925  -2.721  0.00  0.00      ACHN  
ATOM   3918  CE2 PHE A 249      31.753  10.483  -1.367  0.00  0.00      ACHN  
ATOM   3919  HE2 PHE A 249      32.000   9.497  -1.730  0.00  0.00      ACHN  
ATOM   3920  C   PHE A 249      28.034  14.026   0.118  0.00  0.00      ACHN  
ATOM   3921  O   PHE A 249      28.080  13.635   1.283  0.00  0.00      ACHN  
ATOM   3922  N   SER A 250      27.933  15.348  -0.144  0.00  0.00      ACHN  
ATOM   3923  HN  SER A 250      28.114  15.664  -1.072  0.00  0.00      ACHN  
ATOM   3924  CA  SER A 250      27.980  16.478   0.820  0.00  0.00      ACHN  
ATOM   3925  HA  SER A 250      28.881  16.493   1.415  0.00  0.00      ACHN  
ATOM   3926  CB  SER A 250      27.860  17.863   0.149  0.00  0.00      ACHN  
ATOM   3927  HB1 SER A 250      27.163  17.777  -0.712  0.00  0.00      ACHN  
ATOM   3928  HB2 SER A 250      27.707  18.729   0.828  0.00  0.00      ACHN  
ATOM   3929  OG  SER A 250      29.087  18.156  -0.422  0.00  0.00      ACHN  
ATOM   3930  HG1 SER A 250      29.049  19.010  -0.859  0.00  0.00      ACHN  
ATOM   3931  C   SER A 250      26.854  16.473   1.804  0.00  0.00      ACHN  
ATOM   3932  O   SER A 250      26.984  16.652   3.057  0.00  0.00      ACHN  
ATOM   3933  N   GLY A 251      25.610  16.087   1.391  0.00  0.00      ACHN  
ATOM   3934  HN  GLY A 251      25.457  15.571   0.552  0.00  0.00      ACHN  
ATOM   3935  CA  GLY A 251      24.557  15.731   2.359  0.00  0.00      ACHN  
ATOM   3936  HA1 GLY A 251      23.837  15.158   1.793  0.00  0.00      ACHN  
ATOM   3937  HA2 GLY A 251      24.110  16.661   2.680  0.00  0.00      ACHN  
ATOM   3938  C   GLY A 251      24.810  14.758   3.521  0.00  0.00      ACHN  
ATOM   3939  O   GLY A 251      24.275  15.001   4.604  0.00  0.00      ACHN  
ATOM   3940  N   THR A 252      25.427  13.579   3.259  0.00  0.00      ACHN  
ATOM   3941  HN  THR A 252      25.724  13.441   2.318  0.00  0.00      ACHN  
ATOM   3942  CA  THR A 252      25.334  12.474   4.323  0.00  0.00      ACHN  
ATOM   3943  HA  THR A 252      25.380  12.864   5.330  0.00  0.00      ACHN  
ATOM   3944  CB  THR A 252      24.072  11.585   4.325  0.00  0.00      ACHN  
ATOM   3945  HB  THR A 252      23.342  12.418   4.237  0.00  0.00      ACHN  
ATOM   3946  OG1 THR A 252      23.931  10.822   5.527  0.00  0.00      ACHN  
ATOM   3947  HG1 THR A 252      22.998  10.892   5.743  0.00  0.00      ACHN  
ATOM   3948  CG2 THR A 252      23.858  10.668   3.107  0.00  0.00      ACHN  
ATOM   3949 HG21 THR A 252      23.800  11.222   2.146  0.00  0.00      ACHN  
ATOM   3950 HG22 THR A 252      24.474   9.744   3.086  0.00  0.00      ACHN  
ATOM   3951 HG23 THR A 252      22.819  10.310   3.269  0.00  0.00      ACHN  
ATOM   3952  C   THR A 252      26.541  11.531   4.263  0.00  0.00      ACHN  
ATOM   3953  O   THR A 252      26.689  10.712   5.202  0.00  0.00      ACHN  
ATOM   3954  N   LEU A 253      27.389  11.548   3.172  0.00  0.00      ACHN  
ATOM   3955  HN  LEU A 253      27.429  12.222   2.438  0.00  0.00      ACHN  
ATOM   3956  CA  LEU A 253      28.407  10.550   2.939  0.00  0.00      ACHN  
ATOM   3957  HA  LEU A 253      28.231   9.686   3.563  0.00  0.00      ACHN  
ATOM   3958  CB  LEU A 253      28.517  10.063   1.462  0.00  0.00      ACHN  
ATOM   3959  HB1 LEU A 253      28.806  10.889   0.778  0.00  0.00      ACHN  
ATOM   3960  HB2 LEU A 253      29.295   9.288   1.297  0.00  0.00      ACHN  
ATOM   3961  CG  LEU A 253      27.199   9.464   0.817  0.00  0.00      ACHN  
ATOM   3962  HG  LEU A 253      26.352  10.183   0.810  0.00  0.00      ACHN  
ATOM   3963  CD1 LEU A 253      27.369   8.963  -0.609  0.00  0.00      ACHN  
ATOM   3964 HD11 LEU A 253      27.994   9.661  -1.206  0.00  0.00      ACHN  
ATOM   3965 HD12 LEU A 253      28.075   8.106  -0.560  0.00  0.00      ACHN  
ATOM   3966 HD13 LEU A 253      26.421   8.595  -1.056  0.00  0.00      ACHN  
ATOM   3967  CD2 LEU A 253      26.701   8.248   1.497  0.00  0.00      ACHN  
ATOM   3968 HD21 LEU A 253      27.400   7.387   1.433  0.00  0.00      ACHN  
ATOM   3969 HD22 LEU A 253      26.660   8.407   2.596  0.00  0.00      ACHN  
ATOM   3970 HD23 LEU A 253      25.664   8.010   1.174  0.00  0.00      ACHN  
ATOM   3971  C   LEU A 253      29.756  11.047   3.399  0.00  0.00      ACHN  
ATOM   3972  O   LEU A 253      30.814  10.447   3.257  0.00  0.00      ACHN  
ATOM   3973  N   ILE A 254      29.774  12.227   4.087  0.00  0.00      ACHN  
ATOM   3974  HN  ILE A 254      29.004  12.849   3.971  0.00  0.00      ACHN  
ATOM   3975  CA  ILE A 254      30.873  12.739   4.963  0.00  0.00      ACHN  
ATOM   3976  HA  ILE A 254      31.780  12.170   4.820  0.00  0.00      ACHN  
ATOM   3977  CB  ILE A 254      31.278  14.152   4.689  0.00  0.00      ACHN  
ATOM   3978  HB  ILE A 254      32.038  14.429   5.451  0.00  0.00      ACHN  
ATOM   3979  CG2 ILE A 254      31.892  14.210   3.240  0.00  0.00      ACHN  
ATOM   3980 HG21 ILE A 254      31.158  14.135   2.409  0.00  0.00      ACHN  
ATOM   3981 HG22 ILE A 254      32.493  15.142   3.300  0.00  0.00      ACHN  
ATOM   3982 HG23 ILE A 254      32.710  13.459   3.245  0.00  0.00      ACHN  
ATOM   3983  CG1 ILE A 254      30.071  15.041   4.704  0.00  0.00      ACHN  
ATOM   3984 HG11 ILE A 254      29.340  14.686   3.947  0.00  0.00      ACHN  
ATOM   3985 HG12 ILE A 254      29.539  14.925   5.672  0.00  0.00      ACHN  
ATOM   3986  CD1 ILE A 254      30.325  16.504   4.478  0.00  0.00      ACHN  
ATOM   3987  HD1 ILE A 254      29.577  17.198   4.919  0.00  0.00      ACHN  
ATOM   3988  HD2 ILE A 254      31.252  16.810   5.009  0.00  0.00      ACHN  
ATOM   3989  HD3 ILE A 254      30.628  16.761   3.440  0.00  0.00      ACHN  
ATOM   3990  C   ILE A 254      30.422  12.657   6.489  0.00  0.00      ACHN  
ATOM   3991  O   ILE A 254      29.218  12.667   6.713  0.00  0.00      ACHN  
ATOM   3992  N   PRO A 255      31.238  12.585   7.494  0.00  0.00      ACHN  
ATOM   3993  CD  PRO A 255      32.590  11.943   7.403  0.00  0.00      ACHN  
ATOM   3994  HD1 PRO A 255      32.716  11.211   6.577  0.00  0.00      ACHN  
ATOM   3995  HD2 PRO A 255      33.379  12.719   7.304  0.00  0.00      ACHN  
ATOM   3996  CA  PRO A 255      30.789  12.413   8.916  0.00  0.00      ACHN  
ATOM   3997  HA  PRO A 255      30.126  11.562   8.864  0.00  0.00      ACHN  
ATOM   3998  CB  PRO A 255      32.060  12.234   9.768  0.00  0.00      ACHN  
ATOM   3999  HB1 PRO A 255      31.884  11.776  10.764  0.00  0.00      ACHN  
ATOM   4000  HB2 PRO A 255      32.606  13.190   9.925  0.00  0.00      ACHN  
ATOM   4001  CG  PRO A 255      32.870  11.338   8.806  0.00  0.00      ACHN  
ATOM   4002  HG1 PRO A 255      32.548  10.274   8.820  0.00  0.00      ACHN  
ATOM   4003  HG2 PRO A 255      33.947  11.328   9.076  0.00  0.00      ACHN  
ATOM   4004  C   PRO A 255      30.069  13.673   9.423  0.00  0.00      ACHN  
ATOM   4005  O   PRO A 255      29.051  13.613  10.138  0.00  0.00      ACHN  
ATOM   4006  N   ALA A 256      30.550  14.858   9.047  0.00  0.00      ACHN  
ATOM   4007  HN  ALA A 256      31.464  14.912   8.652  0.00  0.00      ACHN  
ATOM   4008  CA  ALA A 256      29.920  16.118   9.339  0.00  0.00      ACHN  
ATOM   4009  HA  ALA A 256      30.721  16.793   9.076  0.00  0.00      ACHN  
ATOM   4010  CB  ALA A 256      28.596  16.366   8.575  0.00  0.00      ACHN  
ATOM   4011  HB1 ALA A 256      27.789  15.669   8.883  0.00  0.00      ACHN  
ATOM   4012  HB2 ALA A 256      28.177  17.378   8.762  0.00  0.00      ACHN  
ATOM   4013  HB3 ALA A 256      28.805  16.332   7.484  0.00  0.00      ACHN  
ATOM   4014  C   ALA A 256      29.710  16.386  10.893  0.00  0.00      ACHN  
ATOM   4015  O   ALA A 256      28.654  16.864  11.287  0.00  0.00      ACHN  
ATOM   4016  N   LEU A 257      30.831  16.212  11.675  0.00  0.00      ACHN  
ATOM   4017  HN  LEU A 257      31.677  16.110  11.157  0.00  0.00      ACHN  
ATOM   4018  CA  LEU A 257      30.918  16.403  13.111  0.00  0.00      ACHN  
ATOM   4019  HA  LEU A 257      29.923  16.638  13.460  0.00  0.00      ACHN  
ATOM   4020  CB  LEU A 257      31.433  15.083  13.784  0.00  0.00      ACHN  
ATOM   4021  HB1 LEU A 257      30.807  14.258  13.382  0.00  0.00      ACHN  
ATOM   4022  HB2 LEU A 257      32.464  14.906  13.411  0.00  0.00      ACHN  
ATOM   4023  CG  LEU A 257      31.315  14.846  15.314  0.00  0.00      ACHN  
ATOM   4024  HG  LEU A 257      31.713  15.824  15.659  0.00  0.00      ACHN  
ATOM   4025  CD1 LEU A 257      29.753  14.714  15.762  0.00  0.00      ACHN  
ATOM   4026 HD11 LEU A 257      29.620  14.300  16.784  0.00  0.00      ACHN  
ATOM   4027 HD12 LEU A 257      29.238  15.680  15.574  0.00  0.00      ACHN  
ATOM   4028 HD13 LEU A 257      29.492  14.004  14.949  0.00  0.00      ACHN  
ATOM   4029  CD2 LEU A 257      32.125  13.673  15.884  0.00  0.00      ACHN  
ATOM   4030 HD21 LEU A 257      31.790  12.691  15.487  0.00  0.00      ACHN  
ATOM   4031 HD22 LEU A 257      33.190  13.785  15.590  0.00  0.00      ACHN  
ATOM   4032 HD23 LEU A 257      32.044  13.571  16.988  0.00  0.00      ACHN  
ATOM   4033  C   LEU A 257      31.816  17.649  13.460  0.00  0.00      ACHN  
ATOM   4034  OT1 LEU A 257      33.048  17.558  13.351  0.00  0.00      ACHN  
ATOM   4035  OT2 LEU A 257      31.157  18.725  13.745  0.00  0.00      ACHN  
ATOM   4036  C1  RET C 818      14.405  14.219 -23.372  0.00  0.00      COFA  
ATOM   4037  C2  RET C 818      13.374  14.638 -24.497  0.00  0.00      COFA  
ATOM   4038  H21 RET C 818      13.509  14.027 -25.415  0.00  0.00      COFA  
ATOM   4039  H22 RET C 818      13.606  15.691 -24.768  0.00  0.00      COFA  
ATOM   4040  C3  RET C 818      11.940  14.545 -24.016  0.00  0.00      COFA  
ATOM   4041  H31 RET C 818      11.609  13.525 -23.726  0.00  0.00      COFA  
ATOM   4042  H32 RET C 818      11.242  14.903 -24.803  0.00  0.00      COFA  
ATOM   4043  C4  RET C 818      11.838  15.502 -22.821  0.00  0.00      COFA  
ATOM   4044  H41 RET C 818      10.786  15.496 -22.465  0.00  0.00      COFA  
ATOM   4045  H42 RET C 818      11.954  16.524 -23.240  0.00  0.00      COFA  
ATOM   4046  C5  RET C 818      12.901  15.338 -21.687  0.00  0.00      COFA  
ATOM   4047  C6  RET C 818      14.106  14.752 -21.977  0.00  0.00      COFA  
ATOM   4048  C7  RET C 818      14.966  14.511 -20.754  0.00  0.00      COFA  
ATOM   4049  H71 RET C 818      14.753  15.150 -19.884  0.00  0.00      COFA  
ATOM   4050  C8  RET C 818      16.101  13.750 -20.542  0.00  0.00      COFA  
ATOM   4051  H81 RET C 818      16.556  13.314 -21.445  0.00  0.00      COFA  
ATOM   4052  C9  RET C 818      16.801  13.628 -19.231  0.00  0.00      COFA  
ATOM   4053  C10 RET C 818      18.082  13.244 -19.060  0.00  0.00      COFA  
ATOM   4054 H101 RET C 818      18.667  13.165 -19.988  0.00  0.00      COFA  
ATOM   4055  C11 RET C 818      18.731  12.993 -17.729  0.00  0.00      COFA  
ATOM   4056 H111 RET C 818      18.067  12.964 -16.852  0.00  0.00      COFA  
ATOM   4057  C12 RET C 818      20.017  12.864 -17.517  0.00  0.00      COFA  
ATOM   4058 H121 RET C 818      20.643  12.761 -18.415  0.00  0.00      COFA  
ATOM   4059  C13 RET C 818      20.718  12.975 -16.208  0.00  0.00      COFA  
ATOM   4060  C14 RET C 818      22.114  13.077 -16.066  0.00  0.00      COFA  
ATOM   4061 H141 RET C 818      22.478  13.406 -15.081  0.00  0.00      COFA  
ATOM   4062  C15 RET C 818      23.111  13.030 -17.168  0.00  0.00      COFA  
ATOM   4063  H15 RET C 818      22.698  13.396 -18.120  0.00  0.00      COFA  
ATOM   4064  C16 RET C 818      14.520  12.646 -23.431  0.00  0.00      COFA  
ATOM   4065 H161 RET C 818      14.835  12.334 -24.450  0.00  0.00      COFA  
ATOM   4066 H162 RET C 818      13.558  12.166 -23.151  0.00  0.00      COFA  
ATOM   4067 H163 RET C 818      15.311  12.219 -22.778  0.00  0.00      COFA  
ATOM   4068  C17 RET C 818      15.699  14.839 -23.821  0.00  0.00      COFA  
ATOM   4069 H171 RET C 818      16.541  14.326 -23.310  0.00  0.00      COFA  
ATOM   4070 H172 RET C 818      15.686  15.950 -23.814  0.00  0.00      COFA  
ATOM   4071 H173 RET C 818      15.870  14.691 -24.908  0.00  0.00      COFA  
ATOM   4072  C18 RET C 818      12.429  15.825 -20.358  0.00  0.00      COFA  
ATOM   4073 H181 RET C 818      11.346  16.039 -20.480  0.00  0.00      COFA  
ATOM   4074 H182 RET C 818      12.784  16.682 -19.747  0.00  0.00      COFA  
ATOM   4075 H183 RET C 818      12.584  14.964 -19.673  0.00  0.00      COFA  
ATOM   4076  C19 RET C 818      15.826  13.604 -18.076  0.00  0.00      COFA  
ATOM   4077 H191 RET C 818      14.735  13.683 -18.275  0.00  0.00      COFA  
ATOM   4078 H192 RET C 818      16.067  14.514 -17.486  0.00  0.00      COFA  
ATOM   4079 H193 RET C 818      15.855  12.655 -17.501  0.00  0.00      COFA  
ATOM   4080  C20 RET C 818      19.812  13.306 -15.044  0.00  0.00      COFA  
ATOM   4081 H201 RET C 818      19.866  14.408 -14.917  0.00  0.00      COFA  
ATOM   4082 H202 RET C 818      20.206  12.853 -14.109  0.00  0.00      COFA  
ATOM   4083 H203 RET C 818      18.746  13.000 -15.103  0.00  0.00      COFA  
ATOM   4084  O   HOH W 901       4.420  41.005  25.822  0.00  0.00      WAT1  
ATOM   4085  H1  HOH W 901       5.144  41.379  25.321  0.00  0.00      WAT1  
ATOM   4086  H2  HOH W 901       3.641  41.446  25.484  0.00  0.00      WAT1  
ATOM   4087  O   HOH W 902     -49.138  46.600   8.459  0.00  0.00      WAT1  
ATOM   4088  H1  HOH W 902     -48.867  46.522   9.374  0.00  0.00      WAT1  
ATOM   4089  H2  HOH W 902     -49.875  47.210   8.478  0.00  0.00      WAT1  
ATOM   4090  O   HOH W 903      -5.576   2.360 -44.205  0.00  0.00      WAT1  
ATOM   4091  H1  HOH W 903      -6.491   2.079 -44.197  0.00  0.00      WAT1  
ATOM   4092  H2  HOH W 903      -5.346   2.399 -45.134  0.00  0.00      WAT1  
ATOM   4093  O   HOH W 904      16.824  42.481  46.936  0.00  0.00      WAT1  
ATOM   4094  H1  HOH W 904      16.892  42.140  46.045  0.00  0.00      WAT1  
ATOM   4095  H2  HOH W 904      15.919  42.303  47.193  0.00  0.00      WAT1  
ATOM   4096  O   HOH W 905      27.383  11.409 -19.187  0.00  0.00      WAT1  
ATOM   4097  H1  HOH W 905      27.550  11.880 -20.003  0.00  0.00      WAT1  
ATOM   4098  H2  HOH W 905      26.920  10.616 -19.458  0.00  0.00      WAT1  
ATOM   4099  O   HOH W 906      35.641  40.785  36.741  0.00  0.00      WAT1  
ATOM   4100  H1  HOH W 906      36.231  40.219  36.244  0.00  0.00      WAT1  
ATOM   4101  H2  HOH W 906      36.219  41.410  37.180  0.00  0.00      WAT1  
ATOM   4102  O   HOH W 907      22.108  47.585  13.848  0.00  0.00      WAT1  
ATOM   4103  H1  HOH W 907      22.558  47.157  13.119  0.00  0.00      WAT1  
ATOM   4104  H2  HOH W 907      22.758  48.187  14.210  0.00  0.00      WAT1  
ATOM   4105  O   HOH W 908     -43.026 -53.477  35.385  0.00  0.00      WAT1  
ATOM   4106  H1  HOH W 908     -43.006 -52.520  35.361  0.00  0.00      WAT1  
ATOM   4107  H2  HOH W 908     -42.131 -53.731  35.612  0.00  0.00      WAT1  
ATOM   4108  O   HOH W 909      44.633  10.687   1.845  0.00  0.00      WAT1  
ATOM   4109  H1  HOH W 909      45.477  10.882   1.437  0.00  0.00      WAT1  
ATOM   4110  H2  HOH W 909      44.026  10.600   1.110  0.00  0.00      WAT1  
ATOM   4111  O   HOH W 910     -24.833  12.324  23.411  0.00  0.00      WAT1  
ATOM   4112  H1  HOH W 910     -25.215  12.666  24.219  0.00  0.00      WAT1  
ATOM   4113  H2  HOH W 910     -25.182  11.435  23.339  0.00  0.00      WAT1  
ATOM   4114  O   HOH W 911       6.977   2.277  36.215  0.00  0.00      WAT1  
ATOM   4115  H1  HOH W 911       6.177   2.326  36.739  0.00  0.00      WAT1  
ATOM   4116  H2  HOH W 911       6.884   2.977  35.569  0.00  0.00      WAT1  
ATOM   4117  O   HOH W 912      39.414   6.911  38.918  0.00  0.00      WAT1  
ATOM   4118  H1  HOH W 912      40.262   6.482  39.035  0.00  0.00      WAT1  
ATOM   4119  H2  HOH W 912      38.865   6.247  38.501  0.00  0.00      WAT1  
ATOM   4120  O   HOH W 913     -21.636  -8.821  27.997  0.00  0.00      WAT1  
ATOM   4121  H1  HOH W 913     -21.320  -9.046  27.122  0.00  0.00      WAT1  
ATOM   4122  H2  HOH W 913     -22.275  -8.124  27.849  0.00  0.00      WAT1  
ATOM   4123  O   HOH W 914      45.128   5.932 -31.923  0.00  0.00      WAT1  
ATOM   4124  H1  HOH W 914      44.314   5.491 -31.680  0.00  0.00      WAT1  
ATOM   4125  H2  HOH W 914      45.721   5.762 -31.190  0.00  0.00      WAT1  
ATOM   4126  O   HOH W 915      -3.542 -30.736  24.035  0.00  0.00      WAT1  
ATOM   4127  H1  HOH W 915      -4.046 -30.971  24.814  0.00  0.00      WAT1  
ATOM   4128  H2  HOH W 915      -3.394 -31.567  23.585  0.00  0.00      WAT1  
ATOM   4129  O   HOH W 916     -34.564 -28.217  17.704  0.00  0.00      WAT1  
ATOM   4130  H1  HOH W 916     -35.088 -28.834  17.194  0.00  0.00      WAT1  
ATOM   4131  H2  HOH W 916     -34.328 -28.701  18.496  0.00  0.00      WAT1  
ATOM   4132  O   HOH W 917      35.459  -4.338  18.932  0.00  0.00      WAT1  
ATOM   4133  H1  HOH W 917      35.741  -5.227  18.716  0.00  0.00      WAT1  
ATOM   4134  H2  HOH W 917      35.393  -3.896  18.086  0.00  0.00      WAT1  
ATOM   4135  O   HOH W 918     -42.845  46.966 -56.062  0.00  0.00      WAT1  
ATOM   4136  H1  HOH W 918     -42.592  46.189 -56.561  0.00  0.00      WAT1  
ATOM   4137  H2  HOH W 918     -43.373  46.627 -55.339  0.00  0.00      WAT1  
ATOM   4138  O   HOH W 919       3.062   4.867 -53.460  0.00  0.00      WAT1  
ATOM   4139  H1  HOH W 919       3.907   5.309 -53.378  0.00  0.00      WAT1  
ATOM   4140  H2  HOH W 919       3.062   4.218 -52.756  0.00  0.00      WAT1  
ATOM   4141  O   HOH W 920     -40.774 -40.495 -36.351  0.00  0.00      WAT1  
ATOM   4142  H1  HOH W 920     -40.662 -39.626 -36.735  0.00  0.00      WAT1  
ATOM   4143  H2  HOH W 920     -39.896 -40.876 -36.359  0.00  0.00      WAT1  
ATOM   4144  O   HOH W 921      34.772 -24.947  13.558  0.00  0.00      WAT1  
ATOM   4145  H1  HOH W 921      35.696 -25.187  13.617  0.00  0.00      WAT1  
ATOM   4146  H2  HOH W 921      34.500 -24.811  14.465  0.00  0.00      WAT1  
ATOM   4147  O   HOH W 922     -16.089  13.607 -57.149  0.00  0.00      WAT1  
ATOM   4148  H1  HOH W 922     -15.705  13.026 -56.492  0.00  0.00      WAT1  
ATOM   4149  H2  HOH W 922     -15.392  14.230 -57.355  0.00  0.00      WAT1  
ATOM   4150  O   HOH W 923      -1.787  19.568 -59.425  0.00  0.00      WAT1  
ATOM   4151  H1  HOH W 923      -1.879  19.576 -58.473  0.00  0.00      WAT1  
ATOM   4152  H2  HOH W 923      -1.016  19.024 -59.587  0.00  0.00      WAT1  
ATOM   4153  O   HOH W 924      19.354  43.537   3.732  0.00  0.00      WAT1  
ATOM   4154  H1  HOH W 924      19.976  43.099   3.151  0.00  0.00      WAT1  
ATOM   4155  H2  HOH W 924      18.731  42.852   3.976  0.00  0.00      WAT1  
ATOM   4156  O   HOH W 925     -26.619 -53.885  33.104  0.00  0.00      WAT1  
ATOM   4157  H1  HOH W 925     -26.494 -54.321  32.260  0.00  0.00      WAT1  
ATOM   4158  H2  HOH W 925     -26.461 -52.959  32.921  0.00  0.00      WAT1  
ATOM   4159  O   HOH W 926      47.861 -29.290  47.155  0.00  0.00      WAT1  
ATOM   4160  H1  HOH W 926      47.337 -29.802  47.770  0.00  0.00      WAT1  
ATOM   4161  H2  HOH W 926      48.400 -29.938  46.702  0.00  0.00      WAT1  
ATOM   4162  O   HOH W 927     -30.105 -32.806  49.382  0.00  0.00      WAT1  
ATOM   4163  H1  HOH W 927     -29.265 -32.541  49.007  0.00  0.00      WAT1  
ATOM   4164  H2  HOH W 927     -30.193 -33.729  49.145  0.00  0.00      WAT1  
ATOM   4165  O   HOH W 928      -1.296  34.844 -54.705  0.00  0.00      WAT1  
ATOM   4166  H1  HOH W 928      -0.601  35.501 -54.744  0.00  0.00      WAT1  
ATOM   4167  H2  HOH W 928      -1.348  34.603 -53.780  0.00  0.00      WAT1  
ATOM   4168  O   HOH W 929      36.562  26.408 -38.430  0.00  0.00      WAT1  
ATOM   4169  H1  HOH W 929      36.736  25.496 -38.662  0.00  0.00      WAT1  
ATOM   4170  H2  HOH W 929      37.338  26.683 -37.941  0.00  0.00      WAT1  
ATOM   4171  O   HOH W 930      24.713  35.835  36.619  0.00  0.00      WAT1  
ATOM   4172  H1  HOH W 930      24.386  35.416  35.823  0.00  0.00      WAT1  
ATOM   4173  H2  HOH W 930      25.658  35.684  36.598  0.00  0.00      WAT1  
ATOM   4174  O   HOH W 931     -54.289   0.634 -34.478  0.00  0.00      WAT1  
ATOM   4175  H1  HOH W 931     -54.341  -0.236 -34.083  0.00  0.00      WAT1  
ATOM   4176  H2  HOH W 931     -53.362   0.747 -34.688  0.00  0.00      WAT1  
ATOM   4177  O   HOH W 932      28.229   8.501 -49.218  0.00  0.00      WAT1  
ATOM   4178  H1  HOH W 932      27.306   8.710 -49.075  0.00  0.00      WAT1  
ATOM   4179  H2  HOH W 932      28.306   7.578 -48.974  0.00  0.00      WAT1  
ATOM   4180  O   HOH W 933      44.801  55.162   6.538  0.00  0.00      WAT1  
ATOM   4181  H1  HOH W 933      44.518  56.018   6.215  0.00  0.00      WAT1  
ATOM   4182  H2  HOH W 933      45.741  55.262   6.689  0.00  0.00      WAT1  
ATOM   4183  O   HOH W 934     -36.976  16.171  29.280  0.00  0.00      WAT1  
ATOM   4184  H1  HOH W 934     -37.643  16.844  29.146  0.00  0.00      WAT1  
ATOM   4185  H2  HOH W 934     -37.398  15.524  29.846  0.00  0.00      WAT1  
ATOM   4186  O   HOH W 935     -24.708  21.786 -52.113  0.00  0.00      WAT1  
ATOM   4187  H1  HOH W 935     -24.550  20.937 -52.527  0.00  0.00      WAT1  
ATOM   4188  H2  HOH W 935     -24.665  21.606 -51.173  0.00  0.00      WAT1  
ATOM   4189  O   HOH W 936      21.303  37.905  43.160  0.00  0.00      WAT1  
ATOM   4190  H1  HOH W 936      20.605  38.537  43.329  0.00  0.00      WAT1  
ATOM   4191  H2  HOH W 936      21.572  38.079  42.258  0.00  0.00      WAT1  
ATOM   4192  O   HOH W 937      -6.993 -46.237  37.631  0.00  0.00      WAT1  
ATOM   4193  H1  HOH W 937      -7.611 -46.777  37.140  0.00  0.00      WAT1  
ATOM   4194  H2  HOH W 937      -7.076 -45.365  37.245  0.00  0.00      WAT1  
ATOM   4195  O   HOH W 938      10.247  44.491  28.760  0.00  0.00      WAT1  
ATOM   4196  H1  HOH W 938       9.927  44.173  27.916  0.00  0.00      WAT1  
ATOM   4197  H2  HOH W 938       9.590  44.198  29.391  0.00  0.00      WAT1  
ATOM   4198  O   HOH W 939      30.121  13.299 -20.173  0.00  0.00      WAT1  
ATOM   4199  H1  HOH W 939      29.421  13.916 -20.387  0.00  0.00      WAT1  
ATOM   4200  H2  HOH W 939      30.025  12.595 -20.814  0.00  0.00      WAT1  
ATOM   4201  O   HOH W 940     -17.809  23.309  38.124  0.00  0.00      WAT1  
ATOM   4202  H1  HOH W 940     -18.204  22.445  38.010  0.00  0.00      WAT1  
ATOM   4203  H2  HOH W 940     -18.010  23.774  37.311  0.00  0.00      WAT1  
ATOM   4204  O   HOH W 941      54.421  32.354  53.112  0.00  0.00      WAT1  
ATOM   4205  H1  HOH W 941      54.246  33.121  53.656  0.00  0.00      WAT1  
ATOM   4206  H2  HOH W 941      55.372  32.343  53.010  0.00  0.00      WAT1  
ATOM   4207  O   HOH W 942      34.235  23.897 -57.595  0.00  0.00      WAT1  
ATOM   4208  H1  HOH W 942      34.415  24.628 -58.186  0.00  0.00      WAT1  
ATOM   4209  H2  HOH W 942      34.367  23.116 -58.133  0.00  0.00      WAT1  
ATOM   4210  O   HOH W 943     -27.012  28.869   4.000  0.00  0.00      WAT1  
ATOM   4211  H1  HOH W 943     -27.736  29.495   4.009  0.00  0.00      WAT1  
ATOM   4212  H2  HOH W 943     -26.230  29.405   4.128  0.00  0.00      WAT1  
ATOM   4213  O   HOH W 944      28.310  11.135 -28.122  0.00  0.00      WAT1  
ATOM   4214  H1  HOH W 944      27.959  10.975 -27.246  0.00  0.00      WAT1  
ATOM   4215  H2  HOH W 944      27.604  11.586 -28.585  0.00  0.00      WAT1  
ATOM   4216  O   HOH W 945      12.661  46.538  34.298  0.00  0.00      WAT1  
ATOM   4217  H1  HOH W 945      12.764  46.180  35.180  0.00  0.00      WAT1  
ATOM   4218  H2  HOH W 945      13.208  47.323  34.292  0.00  0.00      WAT1  
ATOM   4219  O   HOH W 946     -47.616   3.762  17.732  0.00  0.00      WAT1  
ATOM   4220  H1  HOH W 946     -47.146   4.377  18.295  0.00  0.00      WAT1  
ATOM   4221  H2  HOH W 946     -47.965   4.304  17.024  0.00  0.00      WAT1  
ATOM   4222  O   HOH W 947     -14.319  15.160  44.511  0.00  0.00      WAT1  
ATOM   4223  H1  HOH W 947     -14.914  14.529  44.914  0.00  0.00      WAT1  
ATOM   4224  H2  HOH W 947     -14.331  14.941  43.579  0.00  0.00      WAT1  
ATOM   4225  O   HOH W 948     -45.878  53.791  21.628  0.00  0.00      WAT1  
ATOM   4226  H1  HOH W 948     -45.904  54.532  21.022  0.00  0.00      WAT1  
ATOM   4227  H2  HOH W 948     -44.970  53.757  21.929  0.00  0.00      WAT1  
ATOM   4228  O   HOH W 949      34.326 -14.504 -44.832  0.00  0.00      WAT1  
ATOM   4229  H1  HOH W 949      34.343 -14.465 -45.788  0.00  0.00      WAT1  
ATOM   4230  H2  HOH W 949      34.778 -13.709 -44.551  0.00  0.00      WAT1  
ATOM   4231  O   HOH W 950     -47.165  48.714  23.245  0.00  0.00      WAT1  
ATOM   4232  H1  HOH W 950     -46.863  49.309  23.932  0.00  0.00      WAT1  
ATOM   4233  H2  HOH W 950     -48.116  48.824  23.233  0.00  0.00      WAT1  
ATOM   4234  O   HOH W 951      -3.964 -16.390  50.865  0.00  0.00      WAT1  
ATOM   4235  H1  HOH W 951      -4.870 -16.104  50.978  0.00  0.00      WAT1  
ATOM   4236  H2  HOH W 951      -3.846 -17.077  51.521  0.00  0.00      WAT1  
ATOM   4237  O   HOH W 952     -40.305 -52.130 -36.757  0.00  0.00      WAT1  
ATOM   4238  H1  HOH W 952     -40.104 -52.054 -37.690  0.00  0.00      WAT1  
ATOM   4239  H2  HOH W 952     -40.199 -53.062 -36.564  0.00  0.00      WAT1  
ATOM   4240  O   HOH W 953     -49.718   2.762 -50.112  0.00  0.00      WAT1  
ATOM   4241  H1  HOH W 953     -49.863   1.987 -50.655  0.00  0.00      WAT1  
ATOM   4242  H2  HOH W 953     -49.497   3.454 -50.736  0.00  0.00      WAT1  
ATOM   4243  O   HOH W 954       7.621   7.474  35.688  0.00  0.00      WAT1  
ATOM   4244  H1  HOH W 954       6.774   7.582  35.255  0.00  0.00      WAT1  
ATOM   4245  H2  HOH W 954       8.264   7.580  34.987  0.00  0.00      WAT1  
ATOM   4246  O   HOH W 955      51.619 -54.853  35.699  0.00  0.00      WAT1  
ATOM   4247  H1  HOH W 955      52.450 -55.219  36.002  0.00  0.00      WAT1  
ATOM   4248  H2  HOH W 955      51.315 -54.313  36.429  0.00  0.00      WAT1  
ATOM   4249  O   HOH W 956       9.363 -38.420  19.410  0.00  0.00      WAT1  
ATOM   4250  H1  HOH W 956      10.277 -38.142  19.350  0.00  0.00      WAT1  
ATOM   4251  H2  HOH W 956       8.996 -37.890  20.118  0.00  0.00      WAT1  
ATOM   4252  O   HOH W 957     -14.549  44.895 -33.154  0.00  0.00      WAT1  
ATOM   4253  H1  HOH W 957     -15.355  44.942 -33.668  0.00  0.00      WAT1  
ATOM   4254  H2  HOH W 957     -14.512  43.989 -32.847  0.00  0.00      WAT1  
ATOM   4255  O   HOH W 958     -45.619 -33.660   1.913  0.00  0.00      WAT1  
ATOM   4256  H1  HOH W 958     -44.963 -34.261   1.561  0.00  0.00      WAT1  
ATOM   4257  H2  HOH W 958     -46.314 -34.229   2.244  0.00  0.00      WAT1  
ATOM   4258  O   HOH W 959     -30.950 -43.005 -31.053  0.00  0.00      WAT1  
ATOM   4259  H1  HOH W 959     -30.690 -43.926 -31.073  0.00  0.00      WAT1  
ATOM   4260  H2  HOH W 959     -30.644 -42.687 -30.204  0.00  0.00      WAT1  
ATOM   4261  O   HOH W 960     -30.625 -46.770  17.548  0.00  0.00      WAT1  
ATOM   4262  H1  HOH W 960     -31.286 -46.482  18.177  0.00  0.00      WAT1  
ATOM   4263  H2  HOH W 960     -30.974 -47.586  17.190  0.00  0.00      WAT1  
ATOM   4264  O   HOH W 961     -23.333  48.606  37.835  0.00  0.00      WAT1  
ATOM   4265  H1  HOH W 961     -24.138  48.659  38.352  0.00  0.00      WAT1  
ATOM   4266  H2  HOH W 961     -23.357  49.382  37.275  0.00  0.00      WAT1  
ATOM   4267  O   HOH W 962      15.603  10.878 -13.534  0.00  0.00      WAT1  
ATOM   4268  H1  HOH W 962      15.086  10.672 -14.313  0.00  0.00      WAT1  
ATOM   4269  H2  HOH W 962      16.082  10.072 -13.343  0.00  0.00      WAT1  
ATOM   4270  O   HOH W 963     -26.543 -24.564  30.047  0.00  0.00      WAT1  
ATOM   4271  H1  HOH W 963     -26.527 -24.059  30.860  0.00  0.00      WAT1  
ATOM   4272  H2  HOH W 963     -26.834 -23.939  29.382  0.00  0.00      WAT1  
ATOM   4273  O   HOH W 964     -15.280 -48.634 -52.952  0.00  0.00      WAT1  
ATOM   4274  H1  HOH W 964     -14.826 -48.757 -53.786  0.00  0.00      WAT1  
ATOM   4275  H2  HOH W 964     -14.690 -48.087 -52.435  0.00  0.00      WAT1  
ATOM   4276  O   HOH W 965     -14.623 -47.782   0.223  0.00  0.00      WAT1  
ATOM   4277  H1  HOH W 965     -15.370 -47.403  -0.240  0.00  0.00      WAT1  
ATOM   4278  H2  HOH W 965     -13.858 -47.469  -0.259  0.00  0.00      WAT1  
ATOM   4279  O   HOH W 966      30.370 -39.526  -5.077  0.00  0.00      WAT1  
ATOM   4280  H1  HOH W 966      30.849 -40.303  -4.787  0.00  0.00      WAT1  
ATOM   4281  H2  HOH W 966      30.597 -39.437  -6.003  0.00  0.00      WAT1  
ATOM   4282  O   HOH W 967     -28.874  -1.190  34.701  0.00  0.00      WAT1  
ATOM   4283  H1  HOH W 967     -28.635  -1.860  35.342  0.00  0.00      WAT1  
ATOM   4284  H2  HOH W 967     -28.874  -1.650  33.862  0.00  0.00      WAT1  
ATOM   4285  O   HOH W 968     -26.701 -52.035  15.308  0.00  0.00      WAT1  
ATOM   4286  H1  HOH W 968     -27.632 -51.812  15.294  0.00  0.00      WAT1  
ATOM   4287  H2  HOH W 968     -26.335 -51.586  14.547  0.00  0.00      WAT1  
ATOM   4288  O   HOH W 969      24.401   9.485 -17.688  0.00  0.00      WAT1  
ATOM   4289  H1  HOH W 969      24.646  10.300 -17.250  0.00  0.00      WAT1  
ATOM   4290  H2  HOH W 969      24.882   9.503 -18.516  0.00  0.00      WAT1  
ATOM   4291  O   HOH W 970     -41.049  51.849  15.624  0.00  0.00      WAT1  
ATOM   4292  H1  HOH W 970     -40.534  51.044  15.581  0.00  0.00      WAT1  
ATOM   4293  H2  HOH W 970     -40.755  52.280  16.427  0.00  0.00      WAT1  
ATOM   4294  O   HOH W 971     -22.362 -33.391   3.650  0.00  0.00      WAT1  
ATOM   4295  H1  HOH W 971     -22.617 -34.278   3.904  0.00  0.00      WAT1  
ATOM   4296  H2  HOH W 971     -22.546 -32.858   4.424  0.00  0.00      WAT1  
ATOM   4297  O   HOH W 972     -46.184  50.610 -30.971  0.00  0.00      WAT1  
ATOM   4298  H1  HOH W 972     -45.352  50.914 -31.336  0.00  0.00      WAT1  
ATOM   4299  H2  HOH W 972     -46.048  49.676 -30.811  0.00  0.00      WAT1  
ATOM   4300  O   HOH W 973      46.283  31.367 -47.244  0.00  0.00      WAT1  
ATOM   4301  H1  HOH W 973      45.636  31.957 -46.857  0.00  0.00      WAT1  
ATOM   4302  H2  HOH W 973      47.128  31.733 -46.983  0.00  0.00      WAT1  
ATOM   4303  O   HOH W 974     -13.572 -50.138 -54.939  0.00  0.00      WAT1  
ATOM   4304  H1  HOH W 974     -12.762 -50.648 -54.917  0.00  0.00      WAT1  
ATOM   4305  H2  HOH W 974     -13.341 -49.340 -55.413  0.00  0.00      WAT1  
ATOM   4306  O   HOH W 975      47.506  46.974 -36.357  0.00  0.00      WAT1  
ATOM   4307  H1  HOH W 975      47.473  46.773 -35.422  0.00  0.00      WAT1  
ATOM   4308  H2  HOH W 975      46.715  47.486 -36.521  0.00  0.00      WAT1  
ATOM   4309  O   HOH W 976      44.745  15.455  29.149  0.00  0.00      WAT1  
ATOM   4310  H1  HOH W 976      45.181  14.800  29.694  0.00  0.00      WAT1  
ATOM   4311  H2  HOH W 976      45.261  15.480  28.343  0.00  0.00      WAT1  
ATOM   4312  O   HOH W 977      28.901   9.620  23.143  0.00  0.00      WAT1  
ATOM   4313  H1  HOH W 977      28.843   9.022  23.888  0.00  0.00      WAT1  
ATOM   4314  H2  HOH W 977      28.535  10.443  23.466  0.00  0.00      WAT1  
ATOM   4315  O   HOH W 978      35.548  -1.138  46.872  0.00  0.00      WAT1  
ATOM   4316  H1  HOH W 978      36.411  -0.993  46.483  0.00  0.00      WAT1  
ATOM   4317  H2  HOH W 978      35.525  -0.551  47.628  0.00  0.00      WAT1  
ATOM   4318  O   HOH W 979       2.588 -35.717  32.145  0.00  0.00      WAT1  
ATOM   4319  H1  HOH W 979       3.360 -35.212  32.400  0.00  0.00      WAT1  
ATOM   4320  H2  HOH W 979       1.917 -35.057  31.970  0.00  0.00      WAT1  
ATOM   4321  O   HOH W 980      23.626 -55.232  48.892  0.00  0.00      WAT1  
ATOM   4322  H1  HOH W 980      23.620 -55.273  47.935  0.00  0.00      WAT1  
ATOM   4323  H2  HOH W 980      23.708 -54.299  49.091  0.00  0.00      WAT1  
ATOM   4324  O   HOH W 981      -8.058  52.975  21.436  0.00  0.00      WAT1  
ATOM   4325  H1  HOH W 981      -7.567  52.759  20.644  0.00  0.00      WAT1  
ATOM   4326  H2  HOH W 981      -7.572  53.698  21.831  0.00  0.00      WAT1  
ATOM   4327  O   HOH W 982      20.087  -4.036  30.939  0.00  0.00      WAT1  
ATOM   4328  H1  HOH W 982      20.820  -4.652  30.957  0.00  0.00      WAT1  
ATOM   4329  H2  HOH W 982      19.317  -4.574  31.123  0.00  0.00      WAT1  
ATOM   4330  O   HOH W 983       5.527 -12.398  11.584  0.00  0.00      WAT1  
ATOM   4331  H1  HOH W 983       4.737 -12.855  11.873  0.00  0.00      WAT1  
ATOM   4332  H2  HOH W 983       5.240 -11.498  11.427  0.00  0.00      WAT1  
ATOM   4333  O   HOH W 984      -7.182 -41.015 -33.746  0.00  0.00      WAT1  
ATOM   4334  H1  HOH W 984      -6.715 -41.004 -32.911  0.00  0.00      WAT1  
ATOM   4335  H2  HOH W 984      -7.372 -41.940 -33.903  0.00  0.00      WAT1  
ATOM   4336  O   HOH W 985      46.693  36.818  51.008  0.00  0.00      WAT1  
ATOM   4337  H1  HOH W 985      47.567  37.160  51.197  0.00  0.00      WAT1  
ATOM   4338  H2  HOH W 985      46.850  35.947  50.644  0.00  0.00      WAT1  
ATOM   4339  O   HOH W 986      35.704 -38.042  31.663  0.00  0.00      WAT1  
ATOM   4340  H1  HOH W 986      35.590 -37.255  32.195  0.00  0.00      WAT1  
ATOM   4341  H2  HOH W 986      34.982 -38.013  31.034  0.00  0.00      WAT1  
ATOM   4342  O   HOH W 987      23.140  48.087 -43.758  0.00  0.00      WAT1  
ATOM   4343  H1  HOH W 987      22.953  47.401 -43.118  0.00  0.00      WAT1  
ATOM   4344  H2  HOH W 987      22.605  47.858 -44.519  0.00  0.00      WAT1  
ATOM   4345  O   HOH W 988     -16.223   2.219  22.526  0.00  0.00      WAT1  
ATOM   4346  H1  HOH W 988     -16.917   1.681  22.908  0.00  0.00      WAT1  
ATOM   4347  H2  HOH W 988     -15.469   1.633  22.470  0.00  0.00      WAT1  
ATOM   4348  O   HOH W 989     -33.833  50.791 -49.855  0.00  0.00      WAT1  
ATOM   4349  H1  HOH W 989     -33.888  51.675 -49.492  0.00  0.00      WAT1  
ATOM   4350  H2  HOH W 989     -34.413  50.807 -50.616  0.00  0.00      WAT1  
ATOM   4351  O   HOH W 990      50.945  17.622 -35.367  0.00  0.00      WAT1  
ATOM   4352  H1  HOH W 990      51.294  18.167 -34.662  0.00  0.00      WAT1  
ATOM   4353  H2  HOH W 990      50.944  18.194 -36.134  0.00  0.00      WAT1  
ATOM   4354  O   HOH W 991       6.707 -20.850  35.649  0.00  0.00      WAT1  
ATOM   4355  H1  HOH W 991       5.772 -20.819  35.445  0.00  0.00      WAT1  
ATOM   4356  H2  HOH W 991       7.081 -21.416  34.975  0.00  0.00      WAT1  
ATOM   4357  O   HOH W 992       9.737  -9.690  30.678  0.00  0.00      WAT1  
ATOM   4358  H1  HOH W 992       9.533  -9.607  31.609  0.00  0.00      WAT1  
ATOM   4359  H2  HOH W 992      10.599  -9.287  30.584  0.00  0.00      WAT1  
ATOM   4360  O   HOH W 993     -46.545 -32.387  28.048  0.00  0.00      WAT1  
ATOM   4361  H1  HOH W 993     -46.693 -33.332  28.081  0.00  0.00      WAT1  
ATOM   4362  H2  HOH W 993     -46.165 -32.233  27.183  0.00  0.00      WAT1  
ATOM   4363  O   HOH W 994       4.970 -12.828  47.990  0.00  0.00      WAT1  
ATOM   4364  H1  HOH W 994       4.471 -12.077  47.669  0.00  0.00      WAT1  
ATOM   4365  H2  HOH W 994       4.593 -13.018  48.849  0.00  0.00      WAT1  
ATOM   4366  O   HOH W 995      35.093 -33.270  17.872  0.00  0.00      WAT1  
ATOM   4367  H1  HOH W 995      35.551 -32.430  17.916  0.00  0.00      WAT1  
ATOM   4368  H2  HOH W 995      35.295 -33.609  17.000  0.00  0.00      WAT1  
ATOM   4369  O   HOH W 996      12.969  32.398  23.181  0.00  0.00      WAT1  
ATOM   4370  H1  HOH W 996      13.795  31.987  22.927  0.00  0.00      WAT1  
ATOM   4371  H2  HOH W 996      13.200  32.969  23.914  0.00  0.00      WAT1  
ATOM   4372  O   HOH W 997     -53.774  -1.678 -41.403  0.00  0.00      WAT1  
ATOM   4373  H1  HOH W 997     -53.414  -0.803 -41.258  0.00  0.00      WAT1  
ATOM   4374  H2  HOH W 997     -53.311  -2.235 -40.777  0.00  0.00      WAT1  
ATOM   4375  O   HOH W 998     -26.361 -21.759  49.616  0.00  0.00      WAT1  
ATOM   4376  H1  HOH W 998     -27.243 -21.454  49.832  0.00  0.00      WAT1  
ATOM   4377  H2  HOH W 998     -26.140 -21.297  48.807  0.00  0.00      WAT1  
ATOM   4378  O   HOH W 999      41.416 -43.098 -37.303  0.00  0.00      WAT1  
ATOM   4379  H1  HOH W 999      41.571 -42.624 -38.120  0.00  0.00      WAT1  
ATOM   4380  H2  HOH W 999      42.186 -43.659 -37.201  0.00  0.00      WAT1  
ATOM   4381  O   HOH W1000      15.724   6.270  42.149  0.00  0.00      WAT1  
ATOM   4382  H1  HOH W1000      14.920   6.692  42.450  0.00  0.00      WAT1  
ATOM   4383  H2  HOH W1000      15.437   5.671  41.460  0.00  0.00      WAT1  
ATOM   4384  O   HOH W1001      22.986 -42.847  33.063  0.00  0.00      WAT1  
ATOM   4385  H1  HOH W1001      22.715 -42.084  32.554  0.00  0.00      WAT1  
ATOM   4386  H2  HOH W1001      22.167 -43.228  33.380  0.00  0.00      WAT1  
ATOM   4387  O   HOH W1002     -14.379  50.557  39.354  0.00  0.00      WAT1  
ATOM   4388  H1  HOH W1002     -13.664  50.915  39.879  0.00  0.00      WAT1  
ATOM   4389  H2  HOH W1002     -14.928  51.313  39.147  0.00  0.00      WAT1  
ATOM   4390  O   HOH W1003      -7.164  33.265  52.668  0.00  0.00      WAT1  
ATOM   4391  H1  HOH W1003      -7.966  33.473  52.187  0.00  0.00      WAT1  
ATOM   4392  H2  HOH W1003      -6.471  33.313  52.010  0.00  0.00      WAT1  
ATOM   4393  O   HOH W1004      33.801  47.864 -46.909  0.00  0.00      WAT1  
ATOM   4394  H1  HOH W1004      34.226  47.012 -47.002  0.00  0.00      WAT1  
ATOM   4395  H2  HOH W1004      34.229  48.265 -46.152  0.00  0.00      WAT1  
ATOM   4396  O   HOH W1005       3.739  44.119 -45.722  0.00  0.00      WAT1  
ATOM   4397  H1  HOH W1005       3.100  44.365 -45.052  0.00  0.00      WAT1  
ATOM   4398  H2  HOH W1005       4.482  44.702 -45.570  0.00  0.00      WAT1  
ATOM   4399  O   HOH W1006     -47.806  28.609 -33.076  0.00  0.00      WAT1  
ATOM   4400  H1  HOH W1006     -47.352  29.421 -32.854  0.00  0.00      WAT1  
ATOM   4401  H2  HOH W1006     -48.436  28.485 -32.366  0.00  0.00      WAT1  
ATOM   4402  O   HOH W1007      32.671  33.940 -47.748  0.00  0.00      WAT1  
ATOM   4403  H1  HOH W1007      33.573  33.658 -47.901  0.00  0.00      WAT1  
ATOM   4404  H2  HOH W1007      32.267  33.933 -48.616  0.00  0.00      WAT1  
ATOM   4405  O   HOH W1008      40.398 -53.068  -4.736  0.00  0.00      WAT1  
ATOM   4406  H1  HOH W1008      39.766 -52.636  -5.311  0.00  0.00      WAT1  
ATOM   4407  H2  HOH W1008      39.948 -53.139  -3.895  0.00  0.00      WAT1  
ATOM   4408  O   HOH W1009     -35.062  26.948  41.818  0.00  0.00      WAT1  
ATOM   4409  H1  HOH W1009     -34.812  26.911  42.741  0.00  0.00      WAT1  
ATOM   4410  H2  HOH W1009     -34.244  26.804  41.342  0.00  0.00      WAT1  
ATOM   4411  O   HOH W1010      27.109   2.655  38.994  0.00  0.00      WAT1  
ATOM   4412  H1  HOH W1010      27.953   2.230  38.841  0.00  0.00      WAT1  
ATOM   4413  H2  HOH W1010      26.487   2.149  38.471  0.00  0.00      WAT1  
ATOM   4414  O   HOH W1011     -50.116 -20.578 -48.482  0.00  0.00      WAT1  
ATOM   4415  H1  HOH W1011     -50.977 -20.183 -48.343  0.00  0.00      WAT1  
ATOM   4416  H2  HOH W1011     -49.852 -20.888 -47.616  0.00  0.00      WAT1  
ATOM   4417  O   HOH W1012      30.535  -1.651   7.120  0.00  0.00      WAT1  
ATOM   4418  H1  HOH W1012      31.068  -1.984   6.398  0.00  0.00      WAT1  
ATOM   4419  H2  HOH W1012      29.690  -2.086   7.015  0.00  0.00      WAT1  
ATOM   4420  O   HOH W1013     -13.168 -19.763 -30.044  0.00  0.00      WAT1  
ATOM   4421  H1  HOH W1013     -12.736 -19.302 -29.325  0.00  0.00      WAT1  
ATOM   4422  H2  HOH W1013     -13.324 -20.644 -29.704  0.00  0.00      WAT1  
ATOM   4423  O   HOH W1014     -48.506  -3.191  34.579  0.00  0.00      WAT1  
ATOM   4424  H1  HOH W1014     -47.804  -3.628  35.061  0.00  0.00      WAT1  
ATOM   4425  H2  HOH W1014     -49.306  -3.623  34.876  0.00  0.00      WAT1  
ATOM   4426  O   HOH W1015     -25.329 -35.979 -33.604  0.00  0.00      WAT1  
ATOM   4427  H1  HOH W1015     -26.036 -35.737 -34.202  0.00  0.00      WAT1  
ATOM   4428  H2  HOH W1015     -25.368 -35.322 -32.909  0.00  0.00      WAT1  
ATOM   4429  O   HOH W1016       3.692   6.638  40.029  0.00  0.00      WAT1  
ATOM   4430  H1  HOH W1016       4.132   7.477  40.167  0.00  0.00      WAT1  
ATOM   4431  H2  HOH W1016       3.192   6.495  40.833  0.00  0.00      WAT1  
ATOM   4432  O   HOH W1017       4.106  18.016  29.017  0.00  0.00      WAT1  
ATOM   4433  H1  HOH W1017       4.902  18.548  29.013  0.00  0.00      WAT1  
ATOM   4434  H2  HOH W1017       4.310  17.284  29.599  0.00  0.00      WAT1  
ATOM   4435  O   HOH W1018     -25.067  27.712  25.246  0.00  0.00      WAT1  
ATOM   4436  H1  HOH W1018     -25.347  28.439  25.802  0.00  0.00      WAT1  
ATOM   4437  H2  HOH W1018     -24.117  27.813  25.179  0.00  0.00      WAT1  
ATOM   4438  O   HOH W1019       4.970  41.297  43.366  0.00  0.00      WAT1  
ATOM   4439  H1  HOH W1019       4.984  41.256  42.410  0.00  0.00      WAT1  
ATOM   4440  H2  HOH W1019       4.052  41.155  43.599  0.00  0.00      WAT1  
ATOM   4441  O   HOH W1020     -35.397 -36.555 -34.951  0.00  0.00      WAT1  
ATOM   4442  H1  HOH W1020     -34.983 -37.241 -35.475  0.00  0.00      WAT1  
ATOM   4443  H2  HOH W1020     -35.437 -36.919 -34.067  0.00  0.00      WAT1  
ATOM   4444  O   HOH W1021      -9.460  34.128 -32.663  0.00  0.00      WAT1  
ATOM   4445  H1  HOH W1021      -9.854  33.262 -32.765  0.00  0.00      WAT1  
ATOM   4446  H2  HOH W1021      -9.229  34.178 -31.735  0.00  0.00      WAT1  
ATOM   4447  N   POPCM   1      45.043  -2.786   5.500  0.00  0.00      MEMB  
ATOM   4448  C12 POPCM   1      45.050  -2.015   4.261  0.00  0.00      MEMB  
ATOM   4449 H12A POPCM   1      46.054  -1.682   4.040  0.00  0.00      MEMB  
ATOM   4450 H12B POPCM   1      44.646  -1.022   4.393  0.00  0.00      MEMB  
ATOM   4451  C13 POPCM   1      43.606  -2.947   5.990  0.00  0.00      MEMB  
ATOM   4452 H13A POPCM   1      43.632  -3.555   6.882  0.00  0.00      MEMB  
ATOM   4453 H13B POPCM   1      43.022  -2.050   6.132  0.00  0.00      MEMB  
ATOM   4454 H13C POPCM   1      43.029  -3.473   5.244  0.00  0.00      MEMB  
ATOM   4455  C14 POPCM   1      45.603  -4.177   5.281  0.00  0.00      MEMB  
ATOM   4456 H14A POPCM   1      44.906  -4.649   4.605  0.00  0.00      MEMB  
ATOM   4457 H14B POPCM   1      46.584  -4.110   4.833  0.00  0.00      MEMB  
ATOM   4458 H14C POPCM   1      45.605  -4.770   6.183  0.00  0.00      MEMB  
ATOM   4459  C15 POPCM   1      45.780  -2.106   6.590  0.00  0.00      MEMB  
ATOM   4460 H15A POPCM   1      45.834  -2.682   7.502  0.00  0.00      MEMB  
ATOM   4461 H15B POPCM   1      45.549  -1.083   6.849  0.00  0.00      MEMB  
ATOM   4462 H15C POPCM   1      46.834  -1.997   6.382  0.00  0.00      MEMB  
ATOM   4463  C11 POPCM   1      44.382  -2.664   2.991  0.00  0.00      MEMB  
ATOM   4464 H11A POPCM   1      44.959  -3.573   2.720  0.00  0.00      MEMB  
ATOM   4465 H11B POPCM   1      44.451  -2.017   2.091  0.00  0.00      MEMB  
ATOM   4466  P   POPCM   1      42.261  -4.309   2.594  0.00  0.00      MEMB  
ATOM   4467  O13 POPCM   1      40.815  -4.075   2.462  0.00  0.00      MEMB  
ATOM   4468  O14 POPCM   1      42.752  -5.586   3.229  0.00  0.00      MEMB  
ATOM   4469  O12 POPCM   1      42.977  -3.015   3.217  0.00  0.00      MEMB  
ATOM   4470  O11 POPCM   1      42.744  -4.320   1.096  0.00  0.00      MEMB  
ATOM   4471  C1  POPCM   1      42.353  -3.423   0.137  0.00  0.00      MEMB  
ATOM   4472  HA  POPCM   1      43.225  -3.175  -0.506  0.00  0.00      MEMB  
ATOM   4473  HB  POPCM   1      41.934  -2.467   0.517  0.00  0.00      MEMB  
ATOM   4474  C2  POPCM   1      41.365  -4.059  -0.851  0.00  0.00      MEMB  
ATOM   4475  HS  POPCM   1      40.429  -4.178  -0.264  0.00  0.00      MEMB  
ATOM   4476  O21 POPCM   1      41.956  -5.200  -1.476  0.00  0.00      MEMB  
ATOM   4477  C21 POPCM   1      41.144  -6.220  -1.423  0.00  0.00      MEMB  
ATOM   4478  O22 POPCM   1      40.128  -6.297  -0.725  0.00  0.00      MEMB  
ATOM   4479  C22 POPCM   1      41.738  -7.368  -2.234  0.00  0.00      MEMB  
ATOM   4480  H2R POPCM   1      41.201  -8.260  -1.845  0.00  0.00      MEMB  
ATOM   4481  H2S POPCM   1      42.768  -7.521  -1.846  0.00  0.00      MEMB  
ATOM   4482  C3  POPCM   1      41.032  -3.090  -1.960  0.00  0.00      MEMB  
ATOM   4483  HX  POPCM   1      41.985  -2.773  -2.435  0.00  0.00      MEMB  
ATOM   4484  HY  POPCM   1      40.638  -2.166  -1.485  0.00  0.00      MEMB  
ATOM   4485  O31 POPCM   1      40.155  -3.728  -2.883  0.00  0.00      MEMB  
ATOM   4486  C31 POPCM   1      38.877  -3.719  -2.603  0.00  0.00      MEMB  
ATOM   4487  O32 POPCM   1      38.409  -3.278  -1.533  0.00  0.00      MEMB  
ATOM   4488  C32 POPCM   1      38.170  -4.505  -3.748  0.00  0.00      MEMB  
ATOM   4489  H2X POPCM   1      38.853  -5.355  -3.958  0.00  0.00      MEMB  
ATOM   4490  H2Y POPCM   1      38.033  -3.803  -4.599  0.00  0.00      MEMB  
ATOM   4491  C23 POPCM   1      41.508  -7.072  -3.697  0.00  0.00      MEMB  
ATOM   4492  H3R POPCM   1      42.325  -7.669  -4.156  0.00  0.00      MEMB  
ATOM   4493  H3S POPCM   1      41.717  -6.008  -3.941  0.00  0.00      MEMB  
ATOM   4494  C24 POPCM   1      40.198  -7.777  -4.118  0.00  0.00      MEMB  
ATOM   4495  H4R POPCM   1      39.319  -7.409  -3.546  0.00  0.00      MEMB  
ATOM   4496  H4S POPCM   1      40.272  -8.851  -3.844  0.00  0.00      MEMB  
ATOM   4497  C25 POPCM   1      39.996  -7.552  -5.591  0.00  0.00      MEMB  
ATOM   4498  H5R POPCM   1      40.889  -7.907  -6.149  0.00  0.00      MEMB  
ATOM   4499  H5S POPCM   1      39.833  -6.475  -5.811  0.00  0.00      MEMB  
ATOM   4500  C26 POPCM   1      38.951  -8.464  -6.298  0.00  0.00      MEMB  
ATOM   4501  H6R POPCM   1      38.042  -8.210  -5.713  0.00  0.00      MEMB  
ATOM   4502  H6S POPCM   1      39.364  -9.465  -6.047  0.00  0.00      MEMB  
ATOM   4503  C27 POPCM   1      38.740  -8.405  -7.740  0.00  0.00      MEMB  
ATOM   4504  H7R POPCM   1      39.680  -8.664  -8.273  0.00  0.00      MEMB  
ATOM   4505  H7S POPCM   1      38.521  -7.383  -8.116  0.00  0.00      MEMB  
ATOM   4506  C28 POPCM   1      37.611  -9.298  -8.062  0.00  0.00      MEMB  
ATOM   4507  H8R POPCM   1      36.688  -9.087  -7.481  0.00  0.00      MEMB  
ATOM   4508  H8S POPCM   1      37.882 -10.354  -7.848  0.00  0.00      MEMB  
ATOM   4509  C29 POPCM   1      37.332  -9.245  -9.538  0.00  0.00      MEMB  
ATOM   4510  H91 POPCM   1      37.425  -8.263 -10.026  0.00  0.00      MEMB  
ATOM   4511 C210 POPCM   1      37.152 -10.332 -10.294  0.00  0.00      MEMB  
ATOM   4512 H101 POPCM   1      36.940 -10.212 -11.367  0.00  0.00      MEMB  
ATOM   4513 C211 POPCM   1      37.000 -11.831  -9.922  0.00  0.00      MEMB  
ATOM   4514 H11R POPCM   1      36.145 -12.302 -10.452  0.00  0.00      MEMB  
ATOM   4515 H11S POPCM   1      36.741 -11.991  -8.854  0.00  0.00      MEMB  
ATOM   4516 C212 POPCM   1      38.348 -12.606 -10.101  0.00  0.00      MEMB  
ATOM   4517 H12R POPCM   1      39.215 -12.221  -9.522  0.00  0.00      MEMB  
ATOM   4518 H12S POPCM   1      38.553 -12.486 -11.187  0.00  0.00      MEMB  
ATOM   4519 C213 POPCM   1      38.153 -14.066  -9.703  0.00  0.00      MEMB  
ATOM   4520 H13R POPCM   1      39.090 -14.611  -9.950  0.00  0.00      MEMB  
ATOM   4521 H13S POPCM   1      37.369 -14.461 -10.383  0.00  0.00      MEMB  
ATOM   4522 C214 POPCM   1      37.843 -14.241  -8.193  0.00  0.00      MEMB  
ATOM   4523 H14R POPCM   1      36.934 -13.682  -7.888  0.00  0.00      MEMB  
ATOM   4524 H14S POPCM   1      38.741 -13.844  -7.672  0.00  0.00      MEMB  
ATOM   4525 C215 POPCM   1      37.739 -15.705  -7.758  0.00  0.00      MEMB  
ATOM   4526 H15R POPCM   1      37.835 -15.734  -6.651  0.00  0.00      MEMB  
ATOM   4527 H15S POPCM   1      38.630 -16.311  -8.027  0.00  0.00      MEMB  
ATOM   4528 C216 POPCM   1      36.415 -16.303  -8.208  0.00  0.00      MEMB  
ATOM   4529 H16R POPCM   1      36.334 -16.439  -9.308  0.00  0.00      MEMB  
ATOM   4530 H16S POPCM   1      35.516 -15.713  -7.928  0.00  0.00      MEMB  
ATOM   4531 C217 POPCM   1      36.289 -17.712  -7.529  0.00  0.00      MEMB  
ATOM   4532 H17R POPCM   1      36.629 -17.690  -6.471  0.00  0.00      MEMB  
ATOM   4533 H17S POPCM   1      37.004 -18.373  -8.065  0.00  0.00      MEMB  
ATOM   4534 C218 POPCM   1      34.843 -18.273  -7.578  0.00  0.00      MEMB  
ATOM   4535 H18R POPCM   1      34.253 -17.905  -6.712  0.00  0.00      MEMB  
ATOM   4536 H18S POPCM   1      34.862 -19.383  -7.608  0.00  0.00      MEMB  
ATOM   4537 H18T POPCM   1      34.245 -17.914  -8.443  0.00  0.00      MEMB  
ATOM   4538  C33 POPCM   1      36.834  -5.010  -3.189  0.00  0.00      MEMB  
ATOM   4539  H3X POPCM   1      36.202  -4.120  -2.984  0.00  0.00      MEMB  
ATOM   4540  H3Y POPCM   1      36.883  -5.391  -2.146  0.00  0.00      MEMB  
ATOM   4541  C34 POPCM   1      36.097  -6.018  -4.024  0.00  0.00      MEMB  
ATOM   4542  H4X POPCM   1      35.278  -6.511  -3.458  0.00  0.00      MEMB  
ATOM   4543  H4Y POPCM   1      36.794  -6.861  -4.221  0.00  0.00      MEMB  
ATOM   4544  C35 POPCM   1      35.473  -5.407  -5.396  0.00  0.00      MEMB  
ATOM   4545  H5X POPCM   1      36.405  -5.177  -5.956  0.00  0.00      MEMB  
ATOM   4546  H5Y POPCM   1      34.755  -4.613  -5.100  0.00  0.00      MEMB  
ATOM   4547  C36 POPCM   1      34.759  -6.568  -6.153  0.00  0.00      MEMB  
ATOM   4548  H6X POPCM   1      33.863  -6.852  -5.562  0.00  0.00      MEMB  
ATOM   4549  H6Y POPCM   1      35.434  -7.440  -6.294  0.00  0.00      MEMB  
ATOM   4550  C37 POPCM   1      34.410  -6.189  -7.589  0.00  0.00      MEMB  
ATOM   4551  H7X POPCM   1      35.309  -6.160  -8.241  0.00  0.00      MEMB  
ATOM   4552  H7Y POPCM   1      33.949  -5.181  -7.525  0.00  0.00      MEMB  
ATOM   4553  C38 POPCM   1      33.426  -7.069  -8.293  0.00  0.00      MEMB  
ATOM   4554  H8X POPCM   1      32.993  -6.415  -9.080  0.00  0.00      MEMB  
ATOM   4555  H8Y POPCM   1      32.660  -7.340  -7.536  0.00  0.00      MEMB  
ATOM   4556  C39 POPCM   1      33.945  -8.328  -8.975  0.00  0.00      MEMB  
ATOM   4557  H9X POPCM   1      34.582  -8.871  -8.245  0.00  0.00      MEMB  
ATOM   4558  H9Y POPCM   1      34.574  -8.079  -9.856  0.00  0.00      MEMB  
ATOM   4559 C310 POPCM   1      32.828  -9.308  -9.335  0.00  0.00      MEMB  
ATOM   4560 H10X POPCM   1      32.230  -8.756 -10.092  0.00  0.00      MEMB  
ATOM   4561 H10Y POPCM   1      32.199  -9.662  -8.491  0.00  0.00      MEMB  
ATOM   4562 C311 POPCM   1      33.404 -10.556 -10.017  0.00  0.00      MEMB  
ATOM   4563 H11X POPCM   1      34.034 -11.118  -9.296  0.00  0.00      MEMB  
ATOM   4564 H11Y POPCM   1      34.120 -10.320 -10.833  0.00  0.00      MEMB  
ATOM   4565 C312 POPCM   1      32.358 -11.583 -10.549  0.00  0.00      MEMB  
ATOM   4566 H12X POPCM   1      31.476 -11.087 -11.009  0.00  0.00      MEMB  
ATOM   4567 H12Y POPCM   1      31.898 -12.078  -9.667  0.00  0.00      MEMB  
ATOM   4568 C313 POPCM   1      33.028 -12.662 -11.416  0.00  0.00      MEMB  
ATOM   4569 H13X POPCM   1      34.041 -12.994 -11.102  0.00  0.00      MEMB  
ATOM   4570 H13Y POPCM   1      33.055 -12.282 -12.460  0.00  0.00      MEMB  
ATOM   4571 C314 POPCM   1      32.163 -13.883 -11.502  0.00  0.00      MEMB  
ATOM   4572 H14X POPCM   1      31.239 -13.595 -12.047  0.00  0.00      MEMB  
ATOM   4573 H14Y POPCM   1      31.847 -14.251 -10.502  0.00  0.00      MEMB  
ATOM   4574 C315 POPCM   1      32.781 -15.029 -12.256  0.00  0.00      MEMB  
ATOM   4575 H15X POPCM   1      33.397 -14.661 -13.105  0.00  0.00      MEMB  
ATOM   4576 H15Y POPCM   1      32.023 -15.756 -12.617  0.00  0.00      MEMB  
ATOM   4577 C316 POPCM   1      33.781 -15.796 -11.393  0.00  0.00      MEMB  
ATOM   4578 H16X POPCM   1      34.496 -15.128 -10.867  0.00  0.00      MEMB  
ATOM   4579 H16Y POPCM   1      34.196 -16.477 -12.166  0.00  0.00      MEMB  
ATOM   4580 H16Z POPCM   1      33.321 -16.480 -10.648  0.00  0.00      MEMB  
ATOM   4581  N   POPCM   2       5.478   8.236   9.665  0.00  0.00      MEMB  
ATOM   4582  C12 POPCM   2       4.937   7.760   8.318  0.00  0.00      MEMB  
ATOM   4583 H12A POPCM   2       4.026   7.187   8.403  0.00  0.00      MEMB  
ATOM   4584 H12B POPCM   2       5.539   6.922   7.999  0.00  0.00      MEMB  
ATOM   4585  C13 POPCM   2       5.544   7.034  10.444  0.00  0.00      MEMB  
ATOM   4586 H13A POPCM   2       5.843   7.441  11.399  0.00  0.00      MEMB  
ATOM   4587 H13B POPCM   2       4.566   6.575  10.444  0.00  0.00      MEMB  
ATOM   4588 H13C POPCM   2       6.271   6.354  10.026  0.00  0.00      MEMB  
ATOM   4589  C14 POPCM   2       6.830   8.907   9.570  0.00  0.00      MEMB  
ATOM   4590 H14A POPCM   2       7.526   8.214   9.122  0.00  0.00      MEMB  
ATOM   4591 H14B POPCM   2       6.617   9.742   8.918  0.00  0.00      MEMB  
ATOM   4592 H14C POPCM   2       7.246   9.249  10.506  0.00  0.00      MEMB  
ATOM   4593  C15 POPCM   2       4.431   9.215  10.392  0.00  0.00      MEMB  
ATOM   4594 H15A POPCM   2       3.938   9.862   9.682  0.00  0.00      MEMB  
ATOM   4595 H15B POPCM   2       4.847   9.899  11.117  0.00  0.00      MEMB  
ATOM   4596 H15C POPCM   2       3.635   8.698  10.907  0.00  0.00      MEMB  
ATOM   4597  C11 POPCM   2       4.757   8.763   7.178  0.00  0.00      MEMB  
ATOM   4598 H11A POPCM   2       4.368   8.262   6.265  0.00  0.00      MEMB  
ATOM   4599 H11B POPCM   2       5.737   9.187   6.870  0.00  0.00      MEMB  
ATOM   4600  P   POPCM   2       2.263   9.550   7.433  0.00  0.00      MEMB  
ATOM   4601  O13 POPCM   2       1.546  10.720   7.934  0.00  0.00      MEMB  
ATOM   4602  O14 POPCM   2       1.845   8.256   8.114  0.00  0.00      MEMB  
ATOM   4603  O12 POPCM   2       3.823   9.830   7.554  0.00  0.00      MEMB  
ATOM   4604  O11 POPCM   2       2.105   9.436   5.837  0.00  0.00      MEMB  
ATOM   4605  C1  POPCM   2       2.441  10.579   5.017  0.00  0.00      MEMB  
ATOM   4606  HA  POPCM   2       3.551  10.628   4.974  0.00  0.00      MEMB  
ATOM   4607  HB  POPCM   2       2.084  11.534   5.459  0.00  0.00      MEMB  
ATOM   4608  C2  POPCM   2       1.891  10.418   3.562  0.00  0.00      MEMB  
ATOM   4609  HS  POPCM   2       0.780  10.431   3.559  0.00  0.00      MEMB  
ATOM   4610  O21 POPCM   2       2.491   9.212   3.043  0.00  0.00      MEMB  
ATOM   4611  C21 POPCM   2       1.709   8.293   2.509  0.00  0.00      MEMB  
ATOM   4612  O22 POPCM   2       0.504   8.331   2.418  0.00  0.00      MEMB  
ATOM   4613  C22 POPCM   2       2.659   7.203   1.914  0.00  0.00      MEMB  
ATOM   4614  H2R POPCM   2       3.176   6.635   2.716  0.00  0.00      MEMB  
ATOM   4615  H2S POPCM   2       3.537   7.637   1.388  0.00  0.00      MEMB  
ATOM   4616  C3  POPCM   2       2.367  11.588   2.532  0.00  0.00      MEMB  
ATOM   4617  HX  POPCM   2       3.452  11.376   2.424  0.00  0.00      MEMB  
ATOM   4618  HY  POPCM   2       2.310  12.652   2.844  0.00  0.00      MEMB  
ATOM   4619  O31 POPCM   2       1.796  11.397   1.174  0.00  0.00      MEMB  
ATOM   4620  C31 POPCM   2       0.598  11.846   1.074  0.00  0.00      MEMB  
ATOM   4621  O32 POPCM   2       0.001  12.448   1.959  0.00  0.00      MEMB  
ATOM   4622  C32 POPCM   2       0.001  11.520  -0.311  0.00  0.00      MEMB  
ATOM   4623  H2X POPCM   2       0.319  10.498  -0.606  0.00  0.00      MEMB  
ATOM   4624  H2Y POPCM   2       0.440  12.220  -1.054  0.00  0.00      MEMB  
ATOM   4625  C23 POPCM   2       1.980   6.306   0.890  0.00  0.00      MEMB  
ATOM   4626  H3R POPCM   2       1.311   6.906   0.238  0.00  0.00      MEMB  
ATOM   4627  H3S POPCM   2       1.329   5.553   1.384  0.00  0.00      MEMB  
ATOM   4628  C24 POPCM   2       3.021   5.567   0.148  0.00  0.00      MEMB  
ATOM   4629  H4R POPCM   2       2.405   4.822  -0.400  0.00  0.00      MEMB  
ATOM   4630  H4S POPCM   2       3.692   4.993   0.822  0.00  0.00      MEMB  
ATOM   4631  C25 POPCM   2       3.875   6.321  -0.812  0.00  0.00      MEMB  
ATOM   4632  H5R POPCM   2       4.561   5.591  -1.293  0.00  0.00      MEMB  
ATOM   4633  H5S POPCM   2       4.438   7.094  -0.247  0.00  0.00      MEMB  
ATOM   4634  C26 POPCM   2       3.264   7.004  -1.993  0.00  0.00      MEMB  
ATOM   4635  H6R POPCM   2       2.475   7.650  -1.552  0.00  0.00      MEMB  
ATOM   4636  H6S POPCM   2       2.798   6.188  -2.585  0.00  0.00      MEMB  
ATOM   4637  C27 POPCM   2       4.271   7.842  -2.812  0.00  0.00      MEMB  
ATOM   4638  H7R POPCM   2       5.100   7.151  -3.078  0.00  0.00      MEMB  
ATOM   4639  H7S POPCM   2       4.722   8.567  -2.102  0.00  0.00      MEMB  
ATOM   4640  C28 POPCM   2       3.581   8.546  -4.016  0.00  0.00      MEMB  
ATOM   4641  H8R POPCM   2       2.633   9.042  -3.718  0.00  0.00      MEMB  
ATOM   4642  H8S POPCM   2       3.289   7.813  -4.798  0.00  0.00      MEMB  
ATOM   4643  C29 POPCM   2       4.592   9.459  -4.679  0.00  0.00      MEMB  
ATOM   4644  H91 POPCM   2       4.997  10.224  -4.000  0.00  0.00      MEMB  
ATOM   4645 C210 POPCM   2       5.236   9.398  -5.868  0.00  0.00      MEMB  
ATOM   4646 H101 POPCM   2       5.996  10.159  -6.098  0.00  0.00      MEMB  
ATOM   4647 C211 POPCM   2       5.078   8.423  -7.055  0.00  0.00      MEMB  
ATOM   4648 H11R POPCM   2       4.323   7.609  -7.009  0.00  0.00      MEMB  
ATOM   4649 H11S POPCM   2       6.060   7.934  -7.235  0.00  0.00      MEMB  
ATOM   4650 C212 POPCM   2       4.685   9.164  -8.382  0.00  0.00      MEMB  
ATOM   4651 H12R POPCM   2       4.868   8.313  -9.073  0.00  0.00      MEMB  
ATOM   4652 H12S POPCM   2       5.408   9.997  -8.509  0.00  0.00      MEMB  
ATOM   4653 C213 POPCM   2       3.223   9.585  -8.438  0.00  0.00      MEMB  
ATOM   4654 H13R POPCM   2       3.052  10.332  -7.633  0.00  0.00      MEMB  
ATOM   4655 H13S POPCM   2       2.434   8.814  -8.313  0.00  0.00      MEMB  
ATOM   4656 C214 POPCM   2       2.856  10.324  -9.727  0.00  0.00      MEMB  
ATOM   4657 H14R POPCM   2       2.956   9.586 -10.551  0.00  0.00      MEMB  
ATOM   4658 H14S POPCM   2       3.652  11.058  -9.971  0.00  0.00      MEMB  
ATOM   4659 C215 POPCM   2       1.368  10.777  -9.819  0.00  0.00      MEMB  
ATOM   4660 H15R POPCM   2       0.852   9.850  -9.491  0.00  0.00      MEMB  
ATOM   4661 H15S POPCM   2       1.152  10.955 -10.894  0.00  0.00      MEMB  
ATOM   4662 C216 POPCM   2       1.087  11.984  -8.947  0.00  0.00      MEMB  
ATOM   4663 H16R POPCM   2       1.688  12.759  -9.470  0.00  0.00      MEMB  
ATOM   4664 H16S POPCM   2       1.546  11.906  -7.938  0.00  0.00      MEMB  
ATOM   4665 C217 POPCM   2      -0.346  12.443  -8.855  0.00  0.00      MEMB  
ATOM   4666 H17R POPCM   2      -0.980  11.721  -8.297  0.00  0.00      MEMB  
ATOM   4667 H17S POPCM   2      -0.859  12.593  -9.828  0.00  0.00      MEMB  
ATOM   4668 C218 POPCM   2      -0.411  13.809  -8.042  0.00  0.00      MEMB  
ATOM   4669 H18R POPCM   2       0.427  13.664  -7.328  0.00  0.00      MEMB  
ATOM   4670 H18S POPCM   2      -1.420  13.869  -7.582  0.00  0.00      MEMB  
ATOM   4671 H18T POPCM   2      -0.125  14.657  -8.700  0.00  0.00      MEMB  
ATOM   4672  C33 POPCM   2      -1.524  11.601  -0.308  0.00  0.00      MEMB  
ATOM   4673  H3X POPCM   2      -1.843  12.538   0.197  0.00  0.00      MEMB  
ATOM   4674  H3Y POPCM   2      -1.852  10.776   0.360  0.00  0.00      MEMB  
ATOM   4675  C34 POPCM   2      -2.270  11.450  -1.675  0.00  0.00      MEMB  
ATOM   4676  H4X POPCM   2      -1.825  12.315  -2.213  0.00  0.00      MEMB  
ATOM   4677  H4Y POPCM   2      -3.368  11.557  -1.543  0.00  0.00      MEMB  
ATOM   4678  C35 POPCM   2      -1.930  10.136  -2.317  0.00  0.00      MEMB  
ATOM   4679  H5X POPCM   2      -2.195   9.252  -1.698  0.00  0.00      MEMB  
ATOM   4680  H5Y POPCM   2      -0.846  10.150  -2.557  0.00  0.00      MEMB  
ATOM   4681  C36 POPCM   2      -2.548   9.973  -3.680  0.00  0.00      MEMB  
ATOM   4682  H6X POPCM   2      -2.230  10.852  -4.280  0.00  0.00      MEMB  
ATOM   4683  H6Y POPCM   2      -3.658   9.914  -3.659  0.00  0.00      MEMB  
ATOM   4684  C37 POPCM   2      -2.140   8.721  -4.512  0.00  0.00      MEMB  
ATOM   4685  H7X POPCM   2      -2.687   7.835  -4.124  0.00  0.00      MEMB  
ATOM   4686  H7Y POPCM   2      -1.058   8.554  -4.325  0.00  0.00      MEMB  
ATOM   4687  C38 POPCM   2      -2.292   8.788  -6.048  0.00  0.00      MEMB  
ATOM   4688  H8X POPCM   2      -1.809   9.653  -6.551  0.00  0.00      MEMB  
ATOM   4689  H8Y POPCM   2      -3.361   8.938  -6.311  0.00  0.00      MEMB  
ATOM   4690  C39 POPCM   2      -1.515   7.671  -6.826  0.00  0.00      MEMB  
ATOM   4691  H9X POPCM   2      -2.173   6.780  -6.908  0.00  0.00      MEMB  
ATOM   4692  H9Y POPCM   2      -0.547   7.438  -6.334  0.00  0.00      MEMB  
ATOM   4693 C310 POPCM   2      -1.158   8.070  -8.296  0.00  0.00      MEMB  
ATOM   4694 H10X POPCM   2      -0.673   7.149  -8.684  0.00  0.00      MEMB  
ATOM   4695 H10Y POPCM   2      -0.445   8.922  -8.316  0.00  0.00      MEMB  
ATOM   4696 C311 POPCM   2      -2.386   8.303  -9.213  0.00  0.00      MEMB  
ATOM   4697 H11X POPCM   2      -1.992   8.622 -10.202  0.00  0.00      MEMB  
ATOM   4698 H11Y POPCM   2      -3.043   9.137  -8.888  0.00  0.00      MEMB  
ATOM   4699 C312 POPCM   2      -3.128   7.057  -9.619  0.00  0.00      MEMB  
ATOM   4700 H12X POPCM   2      -3.569   6.547  -8.737  0.00  0.00      MEMB  
ATOM   4701 H12Y POPCM   2      -2.562   6.308 -10.213  0.00  0.00      MEMB  
ATOM   4702 C313 POPCM   2      -4.224   7.431 -10.576  0.00  0.00      MEMB  
ATOM   4703 H13X POPCM   2      -3.866   7.661 -11.602  0.00  0.00      MEMB  
ATOM   4704 H13Y POPCM   2      -4.730   8.295 -10.095  0.00  0.00      MEMB  
ATOM   4705 C314 POPCM   2      -5.246   6.348 -10.564  0.00  0.00      MEMB  
ATOM   4706 H14X POPCM   2      -5.712   6.236  -9.562  0.00  0.00      MEMB  
ATOM   4707 H14Y POPCM   2      -4.866   5.379 -10.954  0.00  0.00      MEMB  
ATOM   4708 C315 POPCM   2      -6.387   6.615 -11.580  0.00  0.00      MEMB  
ATOM   4709 H15X POPCM   2      -7.082   5.756 -11.464  0.00  0.00      MEMB  
ATOM   4710 H15Y POPCM   2      -6.075   6.657 -12.646  0.00  0.00      MEMB  
ATOM   4711 C316 POPCM   2      -7.074   8.015 -11.241  0.00  0.00      MEMB  
ATOM   4712 H16X POPCM   2      -7.518   8.051 -10.223  0.00  0.00      MEMB  
ATOM   4713 H16Y POPCM   2      -7.924   8.283 -11.905  0.00  0.00      MEMB  
ATOM   4714 H16Z POPCM   2      -6.325   8.833 -11.296  0.00  0.00      MEMB  
ATOM   4715  N   POPCM   3      28.600  -9.926   1.421  0.00  0.00      MEMB  
ATOM   4716  C12 POPCM   3      29.248 -11.130   2.116  0.00  0.00      MEMB  
ATOM   4717 H12A POPCM   3      28.561 -11.960   2.041  0.00  0.00      MEMB  
ATOM   4718 H12B POPCM   3      29.235 -10.977   3.185  0.00  0.00      MEMB  
ATOM   4719  C13 POPCM   3      28.562 -10.146  -0.077  0.00  0.00      MEMB  
ATOM   4720 H13A POPCM   3      28.090  -9.283  -0.523  0.00  0.00      MEMB  
ATOM   4721 H13B POPCM   3      29.535 -10.190  -0.542  0.00  0.00      MEMB  
ATOM   4722 H13C POPCM   3      28.060 -11.074  -0.307  0.00  0.00      MEMB  
ATOM   4723  C14 POPCM   3      27.298  -9.663   1.976  0.00  0.00      MEMB  
ATOM   4724 H14A POPCM   3      26.637 -10.516   2.026  0.00  0.00      MEMB  
ATOM   4725 H14B POPCM   3      27.319  -9.318   2.999  0.00  0.00      MEMB  
ATOM   4726 H14C POPCM   3      26.726  -8.916   1.446  0.00  0.00      MEMB  
ATOM   4727  C15 POPCM   3      29.359  -8.658   1.651  0.00  0.00      MEMB  
ATOM   4728 H15A POPCM   3      29.165  -8.267   2.639  0.00  0.00      MEMB  
ATOM   4729 H15B POPCM   3      28.929  -7.939   0.969  0.00  0.00      MEMB  
ATOM   4730 H15C POPCM   3      30.427  -8.697   1.494  0.00  0.00      MEMB  
ATOM   4731  C11 POPCM   3      30.714 -11.555   1.693  0.00  0.00      MEMB  
ATOM   4732 H11A POPCM   3      30.694 -11.706   0.593  0.00  0.00      MEMB  
ATOM   4733 H11B POPCM   3      30.915 -12.484   2.268  0.00  0.00      MEMB  
ATOM   4734  P   POPCM   3      33.123 -10.739   1.880  0.00  0.00      MEMB  
ATOM   4735  O13 POPCM   3      33.288 -11.954   1.061  0.00  0.00      MEMB  
ATOM   4736  O14 POPCM   3      33.796 -10.554   3.224  0.00  0.00      MEMB  
ATOM   4737  O12 POPCM   3      31.606 -10.538   2.172  0.00  0.00      MEMB  
ATOM   4738  O11 POPCM   3      33.571  -9.488   1.056  0.00  0.00      MEMB  
ATOM   4739  C1  POPCM   3      32.852  -8.771   0.063  0.00  0.00      MEMB  
ATOM   4740  HA  POPCM   3      32.966  -7.674   0.198  0.00  0.00      MEMB  
ATOM   4741  HB  POPCM   3      31.756  -8.956   0.082  0.00  0.00      MEMB  
ATOM   4742  C2  POPCM   3      33.387  -9.017  -1.426  0.00  0.00      MEMB  
ATOM   4743  HS  POPCM   3      32.864  -8.414  -2.199  0.00  0.00      MEMB  
ATOM   4744  O21 POPCM   3      33.378 -10.408  -1.821  0.00  0.00      MEMB  
ATOM   4745  C21 POPCM   3      32.074 -10.866  -2.013  0.00  0.00      MEMB  
ATOM   4746  O22 POPCM   3      31.053 -10.225  -1.862  0.00  0.00      MEMB  
ATOM   4747  C22 POPCM   3      32.313 -12.289  -2.452  0.00  0.00      MEMB  
ATOM   4748  H2R POPCM   3      32.873 -12.838  -1.664  0.00  0.00      MEMB  
ATOM   4749  H2S POPCM   3      32.896 -12.326  -3.397  0.00  0.00      MEMB  
ATOM   4750  C3  POPCM   3      34.909  -8.633  -1.451  0.00  0.00      MEMB  
ATOM   4751  HX  POPCM   3      35.427  -9.210  -0.655  0.00  0.00      MEMB  
ATOM   4752  HY  POPCM   3      35.183  -7.593  -1.170  0.00  0.00      MEMB  
ATOM   4753  O31 POPCM   3      35.402  -8.859  -2.723  0.00  0.00      MEMB  
ATOM   4754  C31 POPCM   3      36.165  -9.946  -2.978  0.00  0.00      MEMB  
ATOM   4755  O32 POPCM   3      36.674 -10.643  -2.128  0.00  0.00      MEMB  
ATOM   4756  C32 POPCM   3      36.064 -10.209  -4.518  0.00  0.00      MEMB  
ATOM   4757  H2X POPCM   3      37.014 -10.749  -4.716  0.00  0.00      MEMB  
ATOM   4758  H2Y POPCM   3      35.942  -9.270  -5.099  0.00  0.00      MEMB  
ATOM   4759  C23 POPCM   3      30.985 -13.055  -2.737  0.00  0.00      MEMB  
ATOM   4760  H3R POPCM   3      30.275 -13.173  -1.890  0.00  0.00      MEMB  
ATOM   4761  H3S POPCM   3      31.347 -14.064  -3.029  0.00  0.00      MEMB  
ATOM   4762  C24 POPCM   3      30.091 -12.385  -3.814  0.00  0.00      MEMB  
ATOM   4763  H4R POPCM   3      30.781 -11.990  -4.590  0.00  0.00      MEMB  
ATOM   4764  H4S POPCM   3      29.636 -11.484  -3.351  0.00  0.00      MEMB  
ATOM   4765  C25 POPCM   3      29.043 -13.422  -4.345  0.00  0.00      MEMB  
ATOM   4766  H5R POPCM   3      28.267 -13.713  -3.604  0.00  0.00      MEMB  
ATOM   4767  H5S POPCM   3      29.529 -14.367  -4.669  0.00  0.00      MEMB  
ATOM   4768  C26 POPCM   3      28.345 -12.802  -5.620  0.00  0.00      MEMB  
ATOM   4769  H6R POPCM   3      29.117 -12.783  -6.419  0.00  0.00      MEMB  
ATOM   4770  H6S POPCM   3      28.064 -11.760  -5.358  0.00  0.00      MEMB  
ATOM   4771  C27 POPCM   3      27.052 -13.470  -6.101  0.00  0.00      MEMB  
ATOM   4772  H7R POPCM   3      26.208 -13.368  -5.386  0.00  0.00      MEMB  
ATOM   4773  H7S POPCM   3      27.316 -14.549  -6.090  0.00  0.00      MEMB  
ATOM   4774  C28 POPCM   3      26.498 -13.020  -7.506  0.00  0.00      MEMB  
ATOM   4775  H8R POPCM   3      27.384 -12.898  -8.165  0.00  0.00      MEMB  
ATOM   4776  H8S POPCM   3      26.017 -12.025  -7.397  0.00  0.00      MEMB  
ATOM   4777  C29 POPCM   3      25.388 -13.920  -7.991  0.00  0.00      MEMB  
ATOM   4778  H91 POPCM   3      24.487 -13.946  -7.361  0.00  0.00      MEMB  
ATOM   4779 C210 POPCM   3      25.472 -14.680  -9.081  0.00  0.00      MEMB  
ATOM   4780 H101 POPCM   3      24.666 -15.373  -9.365  0.00  0.00      MEMB  
ATOM   4781 C211 POPCM   3      26.661 -14.865  -9.945  0.00  0.00      MEMB  
ATOM   4782 H11R POPCM   3      26.804 -15.927 -10.237  0.00  0.00      MEMB  
ATOM   4783 H11S POPCM   3      27.571 -14.365  -9.549  0.00  0.00      MEMB  
ATOM   4784 C212 POPCM   3      26.523 -14.265 -11.364  0.00  0.00      MEMB  
ATOM   4785 H12R POPCM   3      26.155 -13.218 -11.317  0.00  0.00      MEMB  
ATOM   4786 H12S POPCM   3      25.793 -14.901 -11.908  0.00  0.00      MEMB  
ATOM   4787 C213 POPCM   3      27.822 -14.395 -12.090  0.00  0.00      MEMB  
ATOM   4788 H13R POPCM   3      28.205 -15.433 -12.181  0.00  0.00      MEMB  
ATOM   4789 H13S POPCM   3      28.638 -13.716 -11.762  0.00  0.00      MEMB  
ATOM   4790 C214 POPCM   3      27.655 -13.899 -13.536  0.00  0.00      MEMB  
ATOM   4791 H14R POPCM   3      27.347 -12.834 -13.472  0.00  0.00      MEMB  
ATOM   4792 H14S POPCM   3      26.958 -14.561 -14.094  0.00  0.00      MEMB  
ATOM   4793 C215 POPCM   3      29.030 -14.095 -14.166  0.00  0.00      MEMB  
ATOM   4794 H15R POPCM   3      29.465 -15.070 -13.858  0.00  0.00      MEMB  
ATOM   4795 H15S POPCM   3      29.866 -13.517 -13.716  0.00  0.00      MEMB  
ATOM   4796 C216 POPCM   3      28.952 -14.009 -15.627  0.00  0.00      MEMB  
ATOM   4797 H16R POPCM   3      28.586 -12.984 -15.850  0.00  0.00      MEMB  
ATOM   4798 H16S POPCM   3      28.239 -14.733 -16.076  0.00  0.00      MEMB  
ATOM   4799 C217 POPCM   3      30.266 -14.124 -16.369  0.00  0.00      MEMB  
ATOM   4800 H17R POPCM   3      30.842 -13.178 -16.288  0.00  0.00      MEMB  
ATOM   4801 H17S POPCM   3      30.049 -14.166 -17.457  0.00  0.00      MEMB  
ATOM   4802 C218 POPCM   3      31.124 -15.312 -15.959  0.00  0.00      MEMB  
ATOM   4803 H18R POPCM   3      32.120 -15.116 -16.410  0.00  0.00      MEMB  
ATOM   4804 H18S POPCM   3      30.621 -16.272 -16.202  0.00  0.00      MEMB  
ATOM   4805 H18T POPCM   3      31.279 -15.222 -14.863  0.00  0.00      MEMB  
ATOM   4806  C33 POPCM   3      35.059 -11.406  -4.932  0.00  0.00      MEMB  
ATOM   4807  H3X POPCM   3      34.076 -10.972  -4.650  0.00  0.00      MEMB  
ATOM   4808  H3Y POPCM   3      35.303 -12.293  -4.309  0.00  0.00      MEMB  
ATOM   4809  C34 POPCM   3      35.063 -11.781  -6.433  0.00  0.00      MEMB  
ATOM   4810  H4X POPCM   3      36.122 -11.785  -6.768  0.00  0.00      MEMB  
ATOM   4811  H4Y POPCM   3      34.606 -11.033  -7.115  0.00  0.00      MEMB  
ATOM   4812  C35 POPCM   3      34.463 -13.190  -6.844  0.00  0.00      MEMB  
ATOM   4813  H5X POPCM   3      34.989 -14.104  -6.495  0.00  0.00      MEMB  
ATOM   4814  H5Y POPCM   3      34.393 -13.150  -7.952  0.00  0.00      MEMB  
ATOM   4815  C36 POPCM   3      32.966 -13.379  -6.493  0.00  0.00      MEMB  
ATOM   4816  H6X POPCM   3      32.198 -12.635  -6.794  0.00  0.00      MEMB  
ATOM   4817  H6Y POPCM   3      32.869 -13.395  -5.387  0.00  0.00      MEMB  
ATOM   4818  C37 POPCM   3      32.584 -14.814  -6.926  0.00  0.00      MEMB  
ATOM   4819  H7X POPCM   3      33.138 -15.553  -6.309  0.00  0.00      MEMB  
ATOM   4820  H7Y POPCM   3      32.730 -15.050  -8.002  0.00  0.00      MEMB  
ATOM   4821  C38 POPCM   3      31.191 -15.164  -6.523  0.00  0.00      MEMB  
ATOM   4822  H8X POPCM   3      30.634 -14.229  -6.745  0.00  0.00      MEMB  
ATOM   4823  H8Y POPCM   3      31.118 -15.385  -5.437  0.00  0.00      MEMB  
ATOM   4824  C39 POPCM   3      30.820 -16.402  -7.340  0.00  0.00      MEMB  
ATOM   4825  H9X POPCM   3      31.336 -17.337  -7.033  0.00  0.00      MEMB  
ATOM   4826  H9Y POPCM   3      31.228 -16.381  -8.374  0.00  0.00      MEMB  
ATOM   4827 C310 POPCM   3      29.324 -16.613  -7.352  0.00  0.00      MEMB  
ATOM   4828 H10X POPCM   3      28.723 -15.742  -7.691  0.00  0.00      MEMB  
ATOM   4829 H10Y POPCM   3      29.026 -16.828  -6.304  0.00  0.00      MEMB  
ATOM   4830 C311 POPCM   3      28.877 -17.956  -8.128  0.00  0.00      MEMB  
ATOM   4831 H11X POPCM   3      29.402 -18.879  -7.801  0.00  0.00      MEMB  
ATOM   4832 H11Y POPCM   3      29.147 -17.843  -9.200  0.00  0.00      MEMB  
ATOM   4833 C312 POPCM   3      27.369 -18.217  -7.846  0.00  0.00      MEMB  
ATOM   4834 H12X POPCM   3      26.780 -17.303  -8.073  0.00  0.00      MEMB  
ATOM   4835 H12Y POPCM   3      27.166 -18.488  -6.788  0.00  0.00      MEMB  
ATOM   4836 C313 POPCM   3      26.842 -19.368  -8.727  0.00  0.00      MEMB  
ATOM   4837 H13X POPCM   3      27.284 -20.349  -8.448  0.00  0.00      MEMB  
ATOM   4838 H13Y POPCM   3      27.171 -19.185  -9.772  0.00  0.00      MEMB  
ATOM   4839 C314 POPCM   3      25.359 -19.522  -8.517  0.00  0.00      MEMB  
ATOM   4840 H14X POPCM   3      25.184 -19.457  -7.421  0.00  0.00      MEMB  
ATOM   4841 H14Y POPCM   3      25.014 -20.566  -8.678  0.00  0.00      MEMB  
ATOM   4842 C315 POPCM   3      24.454 -18.463  -9.123  0.00  0.00      MEMB  
ATOM   4843 H15X POPCM   3      24.290 -18.674 -10.201  0.00  0.00      MEMB  
ATOM   4844 H15Y POPCM   3      25.017 -17.506  -9.084  0.00  0.00      MEMB  
ATOM   4845 C316 POPCM   3      23.192 -18.162  -8.354  0.00  0.00      MEMB  
ATOM   4846 H16X POPCM   3      22.783 -19.121  -7.971  0.00  0.00      MEMB  
ATOM   4847 H16Y POPCM   3      22.375 -17.781  -9.003  0.00  0.00      MEMB  
ATOM   4848 H16Z POPCM   3      23.393 -17.399  -7.573  0.00  0.00      MEMB  
ATOM   4849  N   POPCM   4       8.262  24.333   5.997  0.00  0.00      MEMB  
ATOM   4850  C12 POPCM   4       9.012  23.287   5.154  0.00  0.00      MEMB  
ATOM   4851 H12A POPCM   4       8.375  22.424   5.031  0.00  0.00      MEMB  
ATOM   4852 H12B POPCM   4       9.848  22.909   5.723  0.00  0.00      MEMB  
ATOM   4853  C13 POPCM   4       6.998  24.703   5.207  0.00  0.00      MEMB  
ATOM   4854 H13A POPCM   4       7.194  25.224   4.281  0.00  0.00      MEMB  
ATOM   4855 H13B POPCM   4       6.460  23.779   5.057  0.00  0.00      MEMB  
ATOM   4856 H13C POPCM   4       6.415  25.317   5.878  0.00  0.00      MEMB  
ATOM   4857  C14 POPCM   4       7.816  23.709   7.248  0.00  0.00      MEMB  
ATOM   4858 H14A POPCM   4       8.626  23.283   7.821  0.00  0.00      MEMB  
ATOM   4859 H14B POPCM   4       7.463  24.500   7.893  0.00  0.00      MEMB  
ATOM   4860 H14C POPCM   4       6.989  23.028   7.118  0.00  0.00      MEMB  
ATOM   4861  C15 POPCM   4       9.178  25.475   6.290  0.00  0.00      MEMB  
ATOM   4862 H15A POPCM   4       9.676  25.684   5.355  0.00  0.00      MEMB  
ATOM   4863 H15B POPCM   4       9.953  25.270   7.014  0.00  0.00      MEMB  
ATOM   4864 H15C POPCM   4       8.591  26.302   6.662  0.00  0.00      MEMB  
ATOM   4865  C11 POPCM   4       9.478  23.679   3.719  0.00  0.00      MEMB  
ATOM   4866 H11A POPCM   4       8.578  24.012   3.159  0.00  0.00      MEMB  
ATOM   4867 H11B POPCM   4       9.973  22.821   3.216  0.00  0.00      MEMB  
ATOM   4868  P   POPCM   4      11.869  24.788   3.924  0.00  0.00      MEMB  
ATOM   4869  O13 POPCM   4      12.288  23.421   4.291  0.00  0.00      MEMB  
ATOM   4870  O14 POPCM   4      12.219  25.825   4.902  0.00  0.00      MEMB  
ATOM   4871  O12 POPCM   4      10.379  24.840   3.741  0.00  0.00      MEMB  
ATOM   4872  O11 POPCM   4      12.473  25.235   2.527  0.00  0.00      MEMB  
ATOM   4873  C1  POPCM   4      11.660  24.986   1.360  0.00  0.00      MEMB  
ATOM   4874  HA  POPCM   4      11.153  23.997   1.354  0.00  0.00      MEMB  
ATOM   4875  HB  POPCM   4      12.323  25.004   0.468  0.00  0.00      MEMB  
ATOM   4876  C2  POPCM   4      10.655  26.105   0.956  0.00  0.00      MEMB  
ATOM   4877  HS  POPCM   4       9.785  26.129   1.648  0.00  0.00      MEMB  
ATOM   4878  O21 POPCM   4      10.131  25.820  -0.399  0.00  0.00      MEMB  
ATOM   4879  C21 POPCM   4       9.283  24.803  -0.356  0.00  0.00      MEMB  
ATOM   4880  O22 POPCM   4       8.727  24.329   0.602  0.00  0.00      MEMB  
ATOM   4881  C22 POPCM   4       8.877  24.439  -1.771  0.00  0.00      MEMB  
ATOM   4882  H2R POPCM   4       9.567  24.816  -2.556  0.00  0.00      MEMB  
ATOM   4883  H2S POPCM   4       7.893  24.917  -1.964  0.00  0.00      MEMB  
ATOM   4884  C3  POPCM   4      11.238  27.546   1.088  0.00  0.00      MEMB  
ATOM   4885  HX  POPCM   4      11.933  27.532   1.955  0.00  0.00      MEMB  
ATOM   4886  HY  POPCM   4      10.517  28.275   1.515  0.00  0.00      MEMB  
ATOM   4887  O31 POPCM   4      11.854  28.009  -0.140  0.00  0.00      MEMB  
ATOM   4888  C31 POPCM   4      11.202  28.813  -0.896  0.00  0.00      MEMB  
ATOM   4889  O32 POPCM   4      10.066  29.146  -0.756  0.00  0.00      MEMB  
ATOM   4890  C32 POPCM   4      12.185  29.398  -1.929  0.00  0.00      MEMB  
ATOM   4891  H2X POPCM   4      12.989  29.968  -1.416  0.00  0.00      MEMB  
ATOM   4892  H2Y POPCM   4      11.582  30.151  -2.480  0.00  0.00      MEMB  
ATOM   4893  C23 POPCM   4       8.483  22.936  -1.988  0.00  0.00      MEMB  
ATOM   4894  H3R POPCM   4       7.555  22.923  -2.598  0.00  0.00      MEMB  
ATOM   4895  H3S POPCM   4       8.362  22.417  -1.013  0.00  0.00      MEMB  
ATOM   4896  C24 POPCM   4       9.487  22.169  -2.779  0.00  0.00      MEMB  
ATOM   4897  H4R POPCM   4      10.468  21.869  -2.351  0.00  0.00      MEMB  
ATOM   4898  H4S POPCM   4       9.786  22.904  -3.556  0.00  0.00      MEMB  
ATOM   4899  C25 POPCM   4       8.849  20.940  -3.320  0.00  0.00      MEMB  
ATOM   4900  H5R POPCM   4       7.841  21.245  -3.673  0.00  0.00      MEMB  
ATOM   4901  H5S POPCM   4       8.691  20.241  -2.470  0.00  0.00      MEMB  
ATOM   4902  C26 POPCM   4       9.560  20.187  -4.450  0.00  0.00      MEMB  
ATOM   4903  H6R POPCM   4      10.450  19.776  -3.928  0.00  0.00      MEMB  
ATOM   4904  H6S POPCM   4       9.948  21.008  -5.090  0.00  0.00      MEMB  
ATOM   4905  C27 POPCM   4       8.777  19.049  -5.176  0.00  0.00      MEMB  
ATOM   4906  H7R POPCM   4       7.738  19.375  -5.392  0.00  0.00      MEMB  
ATOM   4907  H7S POPCM   4       8.792  18.170  -4.496  0.00  0.00      MEMB  
ATOM   4908  C28 POPCM   4       9.327  18.465  -6.410  0.00  0.00      MEMB  
ATOM   4909  H8R POPCM   4       8.697  17.672  -6.867  0.00  0.00      MEMB  
ATOM   4910  H8S POPCM   4      10.278  18.011  -6.059  0.00  0.00      MEMB  
ATOM   4911  C29 POPCM   4       9.733  19.587  -7.345  0.00  0.00      MEMB  
ATOM   4912  H91 POPCM   4      10.762  19.943  -7.189  0.00  0.00      MEMB  
ATOM   4913 C210 POPCM   4       8.837  20.303  -8.068  0.00  0.00      MEMB  
ATOM   4914 H101 POPCM   4       9.194  21.066  -8.776  0.00  0.00      MEMB  
ATOM   4915 C211 POPCM   4       7.423  19.855  -8.254  0.00  0.00      MEMB  
ATOM   4916 H11R POPCM   4       6.881  20.346  -7.418  0.00  0.00      MEMB  
ATOM   4917 H11S POPCM   4       7.370  18.760  -8.071  0.00  0.00      MEMB  
ATOM   4918 C212 POPCM   4       6.814  20.091  -9.695  0.00  0.00      MEMB  
ATOM   4919 H12R POPCM   4       5.852  19.565  -9.875  0.00  0.00      MEMB  
ATOM   4920 H12S POPCM   4       7.456  19.788 -10.549  0.00  0.00      MEMB  
ATOM   4921 C213 POPCM   4       6.424  21.558 -10.053  0.00  0.00      MEMB  
ATOM   4922 H13R POPCM   4       6.078  21.562 -11.109  0.00  0.00      MEMB  
ATOM   4923 H13S POPCM   4       7.291  22.249  -9.982  0.00  0.00      MEMB  
ATOM   4924 C214 POPCM   4       5.251  22.133  -9.209  0.00  0.00      MEMB  
ATOM   4925 H14R POPCM   4       5.223  23.228  -9.394  0.00  0.00      MEMB  
ATOM   4926 H14S POPCM   4       5.509  21.924  -8.148  0.00  0.00      MEMB  
ATOM   4927 C215 POPCM   4       3.939  21.604  -9.665  0.00  0.00      MEMB  
ATOM   4928 H15R POPCM   4       3.777  20.526  -9.453  0.00  0.00      MEMB  
ATOM   4929 H15S POPCM   4       3.807  21.692 -10.765  0.00  0.00      MEMB  
ATOM   4930 C216 POPCM   4       2.756  22.370  -9.014  0.00  0.00      MEMB  
ATOM   4931 H16R POPCM   4       2.823  23.414  -9.389  0.00  0.00      MEMB  
ATOM   4932 H16S POPCM   4       2.824  22.393  -7.905  0.00  0.00      MEMB  
ATOM   4933 C217 POPCM   4       1.304  22.038  -9.303  0.00  0.00      MEMB  
ATOM   4934 H17R POPCM   4       0.698  22.720  -8.669  0.00  0.00      MEMB  
ATOM   4935 H17S POPCM   4       1.142  20.957  -9.102  0.00  0.00      MEMB  
ATOM   4936 C218 POPCM   4       0.935  22.370 -10.800  0.00  0.00      MEMB  
ATOM   4937 H18R POPCM   4      -0.168  22.452 -10.901  0.00  0.00      MEMB  
ATOM   4938 H18S POPCM   4       1.172  21.538 -11.497  0.00  0.00      MEMB  
ATOM   4939 H18T POPCM   4       1.427  23.333 -11.055  0.00  0.00      MEMB  
ATOM   4940  C33 POPCM   4      12.727  28.424  -3.028  0.00  0.00      MEMB  
ATOM   4941  H3X POPCM   4      11.947  27.650  -3.195  0.00  0.00      MEMB  
ATOM   4942  H3Y POPCM   4      13.590  27.999  -2.473  0.00  0.00      MEMB  
ATOM   4943  C34 POPCM   4      12.957  29.122  -4.353  0.00  0.00      MEMB  
ATOM   4944  H4X POPCM   4      13.629  29.968  -4.096  0.00  0.00      MEMB  
ATOM   4945  H4Y POPCM   4      11.995  29.570  -4.682  0.00  0.00      MEMB  
ATOM   4946  C35 POPCM   4      13.548  28.257  -5.473  0.00  0.00      MEMB  
ATOM   4947  H5X POPCM   4      12.926  27.366  -5.705  0.00  0.00      MEMB  
ATOM   4948  H5Y POPCM   4      14.491  27.867  -5.034  0.00  0.00      MEMB  
ATOM   4949  C36 POPCM   4      13.801  29.042  -6.839  0.00  0.00      MEMB  
ATOM   4950  H6X POPCM   4      14.796  29.534  -6.873  0.00  0.00      MEMB  
ATOM   4951  H6Y POPCM   4      13.069  29.877  -6.866  0.00  0.00      MEMB  
ATOM   4952  C37 POPCM   4      13.560  28.180  -8.089  0.00  0.00      MEMB  
ATOM   4953  H7X POPCM   4      12.509  27.821  -8.066  0.00  0.00      MEMB  
ATOM   4954  H7Y POPCM   4      14.144  27.235  -8.079  0.00  0.00      MEMB  
ATOM   4955  C38 POPCM   4      13.646  28.992  -9.412  0.00  0.00      MEMB  
ATOM   4956  H8X POPCM   4      14.638  29.484  -9.505  0.00  0.00      MEMB  
ATOM   4957  H8Y POPCM   4      12.925  29.830  -9.298  0.00  0.00      MEMB  
ATOM   4958  C39 POPCM   4      13.351  28.226 -10.716  0.00  0.00      MEMB  
ATOM   4959  H9X POPCM   4      12.348  27.764 -10.591  0.00  0.00      MEMB  
ATOM   4960  H9Y POPCM   4      14.116  27.421 -10.751  0.00  0.00      MEMB  
ATOM   4961 C310 POPCM   4      13.509  28.940 -12.010  0.00  0.00      MEMB  
ATOM   4962 H10X POPCM   4      12.893  28.436 -12.785  0.00  0.00      MEMB  
ATOM   4963 H10Y POPCM   4      14.577  28.893 -12.312  0.00  0.00      MEMB  
ATOM   4964 C311 POPCM   4      13.230  30.416 -12.024  0.00  0.00      MEMB  
ATOM   4965 H11X POPCM   4      13.667  30.793 -12.974  0.00  0.00      MEMB  
ATOM   4966 H11Y POPCM   4      13.797  30.961 -11.238  0.00  0.00      MEMB  
ATOM   4967 C312 POPCM   4      11.738  30.680 -11.860  0.00  0.00      MEMB  
ATOM   4968 H12X POPCM   4      11.600  31.619 -11.283  0.00  0.00      MEMB  
ATOM   4969 H12Y POPCM   4      11.347  29.918 -11.153  0.00  0.00      MEMB  
ATOM   4970 C313 POPCM   4      10.954  30.578 -13.160  0.00  0.00      MEMB  
ATOM   4971 H13X POPCM   4      11.646  30.065 -13.862  0.00  0.00      MEMB  
ATOM   4972 H13Y POPCM   4      10.702  31.578 -13.574  0.00  0.00      MEMB  
ATOM   4973 C314 POPCM   4       9.544  29.960 -13.055  0.00  0.00      MEMB  
ATOM   4974 H14X POPCM   4       9.704  28.942 -12.640  0.00  0.00      MEMB  
ATOM   4975 H14Y POPCM   4       8.962  29.838 -13.994  0.00  0.00      MEMB  
ATOM   4976 C315 POPCM   4       8.741  30.708 -12.042  0.00  0.00      MEMB  
ATOM   4977 H15X POPCM   4       9.049  31.773 -12.105  0.00  0.00      MEMB  
ATOM   4978 H15Y POPCM   4       8.891  30.444 -10.974  0.00  0.00      MEMB  
ATOM   4979 C316 POPCM   4       7.211  30.503 -12.146  0.00  0.00      MEMB  
ATOM   4980 H16X POPCM   4       6.680  30.858 -11.237  0.00  0.00      MEMB  
ATOM   4981 H16Y POPCM   4       6.890  29.444 -12.238  0.00  0.00      MEMB  
ATOM   4982 H16Z POPCM   4       6.736  31.039 -12.996  0.00  0.00      MEMB  
ATOM   4983  N   POPCM   5      48.515  -8.641   2.654  0.00  0.00      MEMB  
ATOM   4984  C12 POPCM   5      48.756  -8.110   1.289  0.00  0.00      MEMB  
ATOM   4985 H12A POPCM   5      48.711  -8.974   0.643  0.00  0.00      MEMB  
ATOM   4986 H12B POPCM   5      49.765  -7.730   1.232  0.00  0.00      MEMB  
ATOM   4987  C13 POPCM   5      49.298  -9.892   2.984  0.00  0.00      MEMB  
ATOM   4988 H13A POPCM   5      49.149 -10.683   2.264  0.00  0.00      MEMB  
ATOM   4989 H13B POPCM   5      50.345  -9.627   2.966  0.00  0.00      MEMB  
ATOM   4990 H13C POPCM   5      49.047 -10.228   3.979  0.00  0.00      MEMB  
ATOM   4991  C14 POPCM   5      48.812  -7.559   3.671  0.00  0.00      MEMB  
ATOM   4992 H14A POPCM   5      48.179  -6.710   3.458  0.00  0.00      MEMB  
ATOM   4993 H14B POPCM   5      48.681  -7.881   4.693  0.00  0.00      MEMB  
ATOM   4994 H14C POPCM   5      49.753  -7.052   3.513  0.00  0.00      MEMB  
ATOM   4995  C15 POPCM   5      47.021  -8.878   2.791  0.00  0.00      MEMB  
ATOM   4996 H15A POPCM   5      46.856  -9.907   2.508  0.00  0.00      MEMB  
ATOM   4997 H15B POPCM   5      46.405  -8.102   2.362  0.00  0.00      MEMB  
ATOM   4998 H15C POPCM   5      46.904  -8.822   3.864  0.00  0.00      MEMB  
ATOM   4999  C11 POPCM   5      47.867  -6.987   0.728  0.00  0.00      MEMB  
ATOM   5000 H11A POPCM   5      46.796  -7.267   0.637  0.00  0.00      MEMB  
ATOM   5001 H11B POPCM   5      48.319  -6.814  -0.273  0.00  0.00      MEMB  
ATOM   5002  P   POPCM   5      48.013  -4.419   1.164  0.00  0.00      MEMB  
ATOM   5003  O13 POPCM   5      49.286  -4.112   0.389  0.00  0.00      MEMB  
ATOM   5004  O14 POPCM   5      47.576  -3.512   2.263  0.00  0.00      MEMB  
ATOM   5005  O12 POPCM   5      48.034  -5.887   1.587  0.00  0.00      MEMB  
ATOM   5006  O11 POPCM   5      46.778  -4.385   0.132  0.00  0.00      MEMB  
ATOM   5007  C1  POPCM   5      46.340  -3.241  -0.553  0.00  0.00      MEMB  
ATOM   5008  HA  POPCM   5      46.866  -2.323  -0.215  0.00  0.00      MEMB  
ATOM   5009  HB  POPCM   5      45.245  -3.134  -0.394  0.00  0.00      MEMB  
ATOM   5010  C2  POPCM   5      46.557  -3.389  -2.094  0.00  0.00      MEMB  
ATOM   5011  HS  POPCM   5      47.580  -3.016  -2.317  0.00  0.00      MEMB  
ATOM   5012  O21 POPCM   5      45.581  -2.630  -2.858  0.00  0.00      MEMB  
ATOM   5013  C21 POPCM   5      46.003  -1.756  -3.646  0.00  0.00      MEMB  
ATOM   5014  O22 POPCM   5      47.189  -1.488  -3.849  0.00  0.00      MEMB  
ATOM   5015  C22 POPCM   5      44.768  -1.150  -4.379  0.00  0.00      MEMB  
ATOM   5016  H2R POPCM   5      45.216  -0.641  -5.259  0.00  0.00      MEMB  
ATOM   5017  H2S POPCM   5      44.274  -0.402  -3.723  0.00  0.00      MEMB  
ATOM   5018  C3  POPCM   5      46.518  -4.837  -2.502  0.00  0.00      MEMB  
ATOM   5019  HX  POPCM   5      45.477  -5.151  -2.273  0.00  0.00      MEMB  
ATOM   5020  HY  POPCM   5      47.268  -5.375  -1.884  0.00  0.00      MEMB  
ATOM   5021  O31 POPCM   5      46.830  -5.073  -3.878  0.00  0.00      MEMB  
ATOM   5022  C31 POPCM   5      48.069  -5.128  -4.262  0.00  0.00      MEMB  
ATOM   5023  O32 POPCM   5      49.036  -5.108  -3.532  0.00  0.00      MEMB  
ATOM   5024  C32 POPCM   5      48.148  -5.282  -5.731  0.00  0.00      MEMB  
ATOM   5025  H2X POPCM   5      47.522  -4.501  -6.213  0.00  0.00      MEMB  
ATOM   5026  H2Y POPCM   5      47.713  -6.268  -6.000  0.00  0.00      MEMB  
ATOM   5027  C23 POPCM   5      43.751  -2.227  -4.892  0.00  0.00      MEMB  
ATOM   5028  H3R POPCM   5      43.563  -3.025  -4.142  0.00  0.00      MEMB  
ATOM   5029  H3S POPCM   5      44.209  -2.726  -5.773  0.00  0.00      MEMB  
ATOM   5030  C24 POPCM   5      42.428  -1.720  -5.394  0.00  0.00      MEMB  
ATOM   5031  H4R POPCM   5      42.669  -0.885  -6.085  0.00  0.00      MEMB  
ATOM   5032  H4S POPCM   5      41.904  -1.294  -4.511  0.00  0.00      MEMB  
ATOM   5033  C25 POPCM   5      41.574  -2.734  -6.152  0.00  0.00      MEMB  
ATOM   5034  H5R POPCM   5      41.194  -3.540  -5.488  0.00  0.00      MEMB  
ATOM   5035  H5S POPCM   5      42.205  -3.263  -6.898  0.00  0.00      MEMB  
ATOM   5036  C26 POPCM   5      40.354  -2.017  -6.814  0.00  0.00      MEMB  
ATOM   5037  H6R POPCM   5      40.657  -1.229  -7.537  0.00  0.00      MEMB  
ATOM   5038  H6S POPCM   5      39.618  -1.622  -6.082  0.00  0.00      MEMB  
ATOM   5039  C27 POPCM   5      39.543  -2.952  -7.766  0.00  0.00      MEMB  
ATOM   5040  H7R POPCM   5      38.940  -3.673  -7.172  0.00  0.00      MEMB  
ATOM   5041  H7S POPCM   5      40.349  -3.556  -8.234  0.00  0.00      MEMB  
ATOM   5042  C28 POPCM   5      38.712  -2.299  -8.837  0.00  0.00      MEMB  
ATOM   5043  H8R POPCM   5      38.421  -3.177  -9.453  0.00  0.00      MEMB  
ATOM   5044  H8S POPCM   5      39.332  -1.735  -9.566  0.00  0.00      MEMB  
ATOM   5045  C29 POPCM   5      37.619  -1.387  -8.285  0.00  0.00      MEMB  
ATOM   5046  H91 POPCM   5      38.044  -0.579  -7.672  0.00  0.00      MEMB  
ATOM   5047 C210 POPCM   5      36.330  -1.684  -8.340  0.00  0.00      MEMB  
ATOM   5048 H101 POPCM   5      35.545  -1.090  -7.848  0.00  0.00      MEMB  
ATOM   5049 C211 POPCM   5      35.701  -2.928  -8.982  0.00  0.00      MEMB  
ATOM   5050 H11R POPCM   5      34.919  -3.418  -8.363  0.00  0.00      MEMB  
ATOM   5051 H11S POPCM   5      36.473  -3.715  -9.122  0.00  0.00      MEMB  
ATOM   5052 C212 POPCM   5      35.272  -2.569 -10.410  0.00  0.00      MEMB  
ATOM   5053 H12R POPCM   5      36.096  -2.035 -10.928  0.00  0.00      MEMB  
ATOM   5054 H12S POPCM   5      34.310  -2.014 -10.440  0.00  0.00      MEMB  
ATOM   5055 C213 POPCM   5      35.093  -3.865 -11.240  0.00  0.00      MEMB  
ATOM   5056 H13R POPCM   5      34.594  -3.675 -12.214  0.00  0.00      MEMB  
ATOM   5057 H13S POPCM   5      34.416  -4.551 -10.687  0.00  0.00      MEMB  
ATOM   5058 C214 POPCM   5      36.372  -4.552 -11.632  0.00  0.00      MEMB  
ATOM   5059 H14R POPCM   5      37.190  -4.394 -10.898  0.00  0.00      MEMB  
ATOM   5060 H14S POPCM   5      36.702  -4.114 -12.598  0.00  0.00      MEMB  
ATOM   5061 C215 POPCM   5      36.274  -6.082 -11.914  0.00  0.00      MEMB  
ATOM   5062 H15R POPCM   5      35.471  -6.545 -11.302  0.00  0.00      MEMB
[truncated: 10,812,893 more chars]
