# Supplementary material for: Proton transfer and conformational changes along the hydrogen bond network in heliorhodopsin
Source: Commun Biol. 2022 Dec 6;5:1336. doi: 10.1038/s42003-022-04311-x (PMC9726877; doi:10.1038/s42003-022-04311-x)
Supplement: Supplementary file 5 — Supplementary Data 3 [file 42003_2022_4311_MOESM5_ESM.zip › Supplementary Data 3/150ns/His23_H+/run5.pdb]

CRYST1  109.738  110.999  112.778  90.00  90.00  90.00 P 1           1
ATOM      1  N   ALA A   2      -1.060   0.101 -18.842  0.00  0.00      ACHN  
ATOM      2  HT1 ALA A   2      -0.538  -0.004 -17.948  0.00  0.00      ACHN  
ATOM      3  HT2 ALA A   2      -2.023   0.487 -18.757  0.00  0.00      ACHN  
ATOM      4  HT3 ALA A   2      -0.534   0.830 -19.365  0.00  0.00      ACHN  
ATOM      5  CA  ALA A   2      -1.019  -1.114 -19.625  0.00  0.00      ACHN  
ATOM      6  HA  ALA A   2      -1.513  -0.949 -20.571  0.00  0.00      ACHN  
ATOM      7  CB  ALA A   2       0.441  -1.458 -19.790  0.00  0.00      ACHN  
ATOM      8  HB1 ALA A   2       0.937  -1.706 -18.827  0.00  0.00      ACHN  
ATOM      9  HB2 ALA A   2       0.550  -2.405 -20.361  0.00  0.00      ACHN  
ATOM     10  HB3 ALA A   2       1.099  -0.763 -20.353  0.00  0.00      ACHN  
ATOM     11  C   ALA A   2      -1.820  -2.358 -19.032  0.00  0.00      ACHN  
ATOM     12  O   ALA A   2      -1.967  -2.539 -17.854  0.00  0.00      ACHN  
ATOM     13  N   LYS A   3      -2.349  -3.249 -19.969  0.00  0.00      ACHN  
ATOM     14  HN  LYS A   3      -2.256  -3.101 -20.950  0.00  0.00      ACHN  
ATOM     15  CA  LYS A   3      -3.165  -4.410 -19.552  0.00  0.00      ACHN  
ATOM     16  HA  LYS A   3      -4.009  -4.051 -18.982  0.00  0.00      ACHN  
ATOM     17  CB  LYS A   3      -3.815  -5.053 -20.807  0.00  0.00      ACHN  
ATOM     18  HB1 LYS A   3      -4.285  -4.240 -21.400  0.00  0.00      ACHN  
ATOM     19  HB2 LYS A   3      -3.021  -5.355 -21.523  0.00  0.00      ACHN  
ATOM     20  CG  LYS A   3      -4.912  -6.061 -20.570  0.00  0.00      ACHN  
ATOM     21  HG1 LYS A   3      -4.525  -6.892 -19.942  0.00  0.00      ACHN  
ATOM     22  HG2 LYS A   3      -5.722  -5.592 -19.972  0.00  0.00      ACHN  
ATOM     23  CD  LYS A   3      -5.551  -6.887 -21.663  0.00  0.00      ACHN  
ATOM     24  HD1 LYS A   3      -6.168  -7.709 -21.242  0.00  0.00      ACHN  
ATOM     25  HD2 LYS A   3      -6.341  -6.208 -22.049  0.00  0.00      ACHN  
ATOM     26  CE  LYS A   3      -4.680  -7.529 -22.734  0.00  0.00      ACHN  
ATOM     27  HE1 LYS A   3      -4.109  -6.695 -23.196  0.00  0.00      ACHN  
ATOM     28  HE2 LYS A   3      -3.949  -8.231 -22.279  0.00  0.00      ACHN  
ATOM     29  NZ  LYS A   3      -5.543  -8.316 -23.633  0.00  0.00      ACHN  
ATOM     30  HZ1 LYS A   3      -4.972  -8.792 -24.361  0.00  0.00      ACHN  
ATOM     31  HZ2 LYS A   3      -6.097  -9.073 -23.185  0.00  0.00      ACHN  
ATOM     32  HZ3 LYS A   3      -6.247  -7.684 -24.064  0.00  0.00      ACHN  
ATOM     33  C   LYS A   3      -2.384  -5.415 -18.737  0.00  0.00      ACHN  
ATOM     34  O   LYS A   3      -1.202  -5.687 -18.978  0.00  0.00      ACHN  
ATOM     35  N   PRO A   4      -2.966  -5.981 -17.653  0.00  0.00      ACHN  
ATOM     36  CD  PRO A   4      -4.256  -5.639 -17.118  0.00  0.00      ACHN  
ATOM     37  HD1 PRO A   4      -4.451  -4.548 -17.032  0.00  0.00      ACHN  
ATOM     38  HD2 PRO A   4      -5.010  -6.158 -17.748  0.00  0.00      ACHN  
ATOM     39  CA  PRO A   4      -2.315  -7.050 -16.882  0.00  0.00      ACHN  
ATOM     40  HA  PRO A   4      -1.463  -6.613 -16.382  0.00  0.00      ACHN  
ATOM     41  CB  PRO A   4      -3.275  -7.465 -15.759  0.00  0.00      ACHN  
ATOM     42  HB1 PRO A   4      -2.608  -7.658 -14.891  0.00  0.00      ACHN  
ATOM     43  HB2 PRO A   4      -3.901  -8.293 -16.153  0.00  0.00      ACHN  
ATOM     44  CG  PRO A   4      -4.180  -6.210 -15.743  0.00  0.00      ACHN  
ATOM     45  HG1 PRO A   4      -3.845  -5.352 -15.122  0.00  0.00      ACHN  
ATOM     46  HG2 PRO A   4      -5.236  -6.407 -15.458  0.00  0.00      ACHN  
ATOM     47  C   PRO A   4      -1.798  -8.305 -17.574  0.00  0.00      ACHN  
ATOM     48  O   PRO A   4      -2.557  -8.903 -18.340  0.00  0.00      ACHN  
ATOM     49  N   THR A   5      -0.529  -8.684 -17.294  0.00  0.00      ACHN  
ATOM     50  HN  THR A   5       0.133  -8.080 -16.855  0.00  0.00      ACHN  
ATOM     51  CA  THR A   5      -0.082 -10.025 -17.700  0.00  0.00      ACHN  
ATOM     52  HA  THR A   5      -0.562 -10.418 -18.584  0.00  0.00      ACHN  
ATOM     53  CB  THR A   5       1.441 -10.146 -17.949  0.00  0.00      ACHN  
ATOM     54  HB  THR A   5       1.657 -11.202 -18.217  0.00  0.00      ACHN  
ATOM     55  OG1 THR A   5       2.279  -9.739 -16.882  0.00  0.00      ACHN  
ATOM     56  HG1 THR A   5       3.145 -10.120 -17.042  0.00  0.00      ACHN  
ATOM     57  CG2 THR A   5       1.897  -9.214 -19.140  0.00  0.00      ACHN  
ATOM     58 HG21 THR A   5       1.292  -9.479 -20.033  0.00  0.00      ACHN  
ATOM     59 HG22 THR A   5       1.691  -8.142 -18.932  0.00  0.00      ACHN  
ATOM     60 HG23 THR A   5       2.966  -9.421 -19.360  0.00  0.00      ACHN  
ATOM     61  C   THR A   5      -0.232 -11.001 -16.550  0.00  0.00      ACHN  
ATOM     62  O   THR A   5      -0.074 -10.676 -15.371  0.00  0.00      ACHN  
ATOM     63  N   VAL A   6      -0.394 -12.282 -16.918  0.00  0.00      ACHN  
ATOM     64  HN  VAL A   6      -0.436 -12.485 -17.893  0.00  0.00      ACHN  
ATOM     65  CA  VAL A   6      -0.541 -13.489 -16.160  0.00  0.00      ACHN  
ATOM     66  HA  VAL A   6      -1.456 -13.500 -15.586  0.00  0.00      ACHN  
ATOM     67  CB  VAL A   6      -0.387 -14.745 -16.996  0.00  0.00      ACHN  
ATOM     68  HB  VAL A   6       0.155 -15.553 -16.459  0.00  0.00      ACHN  
ATOM     69  CG1 VAL A   6      -1.750 -15.249 -17.434  0.00  0.00      ACHN  
ATOM     70 HG11 VAL A   6      -2.254 -14.465 -18.040  0.00  0.00      ACHN  
ATOM     71 HG12 VAL A   6      -1.728 -16.180 -18.039  0.00  0.00      ACHN  
ATOM     72 HG13 VAL A   6      -2.396 -15.494 -16.564  0.00  0.00      ACHN  
ATOM     73  CG2 VAL A   6       0.452 -14.522 -18.284  0.00  0.00      ACHN  
ATOM     74 HG21 VAL A   6       0.671 -15.457 -18.842  0.00  0.00      ACHN  
ATOM     75 HG22 VAL A   6      -0.177 -13.952 -19.000  0.00  0.00      ACHN  
ATOM     76 HG23 VAL A   6       1.387 -13.967 -18.055  0.00  0.00      ACHN  
ATOM     77  C   VAL A   6       0.464 -13.492 -15.061  0.00  0.00      ACHN  
ATOM     78  O   VAL A   6       0.197 -13.930 -13.918  0.00  0.00      ACHN  
ATOM     79  N   LYS A   7       1.752 -13.108 -15.247  0.00  0.00      ACHN  
ATOM     80  HN  LYS A   7       2.182 -12.919 -16.127  0.00  0.00      ACHN  
ATOM     81  CA  LYS A   7       2.780 -13.091 -14.174  0.00  0.00      ACHN  
ATOM     82  HA  LYS A   7       2.830 -14.083 -13.751  0.00  0.00      ACHN  
ATOM     83  CB  LYS A   7       4.252 -12.753 -14.744  0.00  0.00      ACHN  
ATOM     84  HB1 LYS A   7       4.117 -11.808 -15.314  0.00  0.00      ACHN  
ATOM     85  HB2 LYS A   7       4.912 -12.530 -13.879  0.00  0.00      ACHN  
ATOM     86  CG  LYS A   7       4.883 -13.804 -15.641  0.00  0.00      ACHN  
ATOM     87  HG1 LYS A   7       5.269 -14.658 -15.045  0.00  0.00      ACHN  
ATOM     88  HG2 LYS A   7       4.133 -14.191 -16.364  0.00  0.00      ACHN  
ATOM     89  CD  LYS A   7       6.058 -13.217 -16.394  0.00  0.00      ACHN  
ATOM     90  HD1 LYS A   7       5.658 -12.378 -17.003  0.00  0.00      ACHN  
ATOM     91  HD2 LYS A   7       6.704 -12.653 -15.688  0.00  0.00      ACHN  
ATOM     92  CE  LYS A   7       6.816 -14.203 -17.259  0.00  0.00      ACHN  
ATOM     93  HE1 LYS A   7       7.519 -14.869 -16.714  0.00  0.00      ACHN  
ATOM     94  HE2 LYS A   7       6.108 -14.870 -17.795  0.00  0.00      ACHN  
ATOM     95  NZ  LYS A   7       7.566 -13.406 -18.376  0.00  0.00      ACHN  
ATOM     96  HZ1 LYS A   7       8.054 -14.084 -18.996  0.00  0.00      ACHN  
ATOM     97  HZ2 LYS A   7       6.832 -12.853 -18.863  0.00  0.00      ACHN  
ATOM     98  HZ3 LYS A   7       8.216 -12.722 -17.941  0.00  0.00      ACHN  
ATOM     99  C   LYS A   7       2.516 -12.140 -13.038  0.00  0.00      ACHN  
ATOM    100  O   LYS A   7       2.752 -12.390 -11.818  0.00  0.00      ACHN  
ATOM    101  N   GLU A   8       2.117 -10.937 -13.462  0.00  0.00      ACHN  
ATOM    102  HN  GLU A   8       1.897 -10.746 -14.415  0.00  0.00      ACHN  
ATOM    103  CA  GLU A   8       1.637  -9.923 -12.577  0.00  0.00      ACHN  
ATOM    104  HA  GLU A   8       2.365  -9.800 -11.789  0.00  0.00      ACHN  
ATOM    105  CB  GLU A   8       1.430  -8.526 -13.249  0.00  0.00      ACHN  
ATOM    106  HB1 GLU A   8       0.780  -8.644 -14.143  0.00  0.00      ACHN  
ATOM    107  HB2 GLU A   8       0.997  -7.708 -12.634  0.00  0.00      ACHN  
ATOM    108  CG  GLU A   8       2.787  -7.881 -13.562  0.00  0.00      ACHN  
ATOM    109  HG1 GLU A   8       3.549  -8.578 -13.972  0.00  0.00      ACHN  
ATOM    110  HG2 GLU A   8       2.639  -7.070 -14.307  0.00  0.00      ACHN  
ATOM    111  CD  GLU A   8       3.450  -7.338 -12.353  0.00  0.00      ACHN  
ATOM    112  OE1 GLU A   8       3.695  -6.088 -12.223  0.00  0.00      ACHN  
ATOM    113  OE2 GLU A   8       3.804  -8.107 -11.458  0.00  0.00      ACHN  
ATOM    114  C   GLU A   8       0.442 -10.314 -11.760  0.00  0.00      ACHN  
ATOM    115  O   GLU A   8       0.350 -10.110 -10.561  0.00  0.00      ACHN  
ATOM    116  N   ILE A   9      -0.508 -10.972 -12.428  0.00  0.00      ACHN  
ATOM    117  HN  ILE A   9      -0.416 -11.026 -13.419  0.00  0.00      ACHN  
ATOM    118  CA  ILE A   9      -1.760 -11.422 -11.859  0.00  0.00      ACHN  
ATOM    119  HA  ILE A   9      -2.194 -10.586 -11.331  0.00  0.00      ACHN  
ATOM    120  CB  ILE A   9      -2.793 -11.850 -12.904  0.00  0.00      ACHN  
ATOM    121  HB  ILE A   9      -2.489 -12.714 -13.532  0.00  0.00      ACHN  
ATOM    122  CG2 ILE A   9      -4.013 -12.334 -12.149  0.00  0.00      ACHN  
ATOM    123 HG21 ILE A   9      -4.213 -11.591 -11.348  0.00  0.00      ACHN  
ATOM    124 HG22 ILE A   9      -4.961 -12.472 -12.713  0.00  0.00      ACHN  
ATOM    125 HG23 ILE A   9      -3.801 -13.268 -11.586  0.00  0.00      ACHN  
ATOM    126  CG1 ILE A   9      -3.107 -10.661 -13.885  0.00  0.00      ACHN  
ATOM    127 HG11 ILE A   9      -3.655  -9.815 -13.416  0.00  0.00      ACHN  
ATOM    128 HG12 ILE A   9      -2.117 -10.292 -14.230  0.00  0.00      ACHN  
ATOM    129  CD1 ILE A   9      -3.887 -11.093 -15.123  0.00  0.00      ACHN  
ATOM    130  HD1 ILE A   9      -4.965 -11.247 -14.903  0.00  0.00      ACHN  
ATOM    131  HD2 ILE A   9      -3.748 -10.300 -15.889  0.00  0.00      ACHN  
ATOM    132  HD3 ILE A   9      -3.503 -12.085 -15.445  0.00  0.00      ACHN  
ATOM    133  C   ILE A   9      -1.492 -12.483 -10.847  0.00  0.00      ACHN  
ATOM    134  O   ILE A   9      -1.918 -12.510  -9.699  0.00  0.00      ACHN  
ATOM    135  N   LYS A  10      -0.554 -13.465 -11.217  0.00  0.00      ACHN  
ATOM    136  HN  LYS A  10      -0.216 -13.458 -12.155  0.00  0.00      ACHN  
ATOM    137  CA  LYS A  10       0.085 -14.305 -10.211  0.00  0.00      ACHN  
ATOM    138  HA  LYS A  10      -0.722 -14.954  -9.905  0.00  0.00      ACHN  
ATOM    139  CB  LYS A  10       1.161 -15.220 -10.939  0.00  0.00      ACHN  
ATOM    140  HB1 LYS A  10       0.760 -15.560 -11.918  0.00  0.00      ACHN  
ATOM    141  HB2 LYS A  10       1.999 -14.516 -11.134  0.00  0.00      ACHN  
ATOM    142  CG  LYS A  10       1.685 -16.270  -9.956  0.00  0.00      ACHN  
ATOM    143  HG1 LYS A  10       2.470 -15.803  -9.324  0.00  0.00      ACHN  
ATOM    144  HG2 LYS A  10       0.854 -16.539  -9.269  0.00  0.00      ACHN  
ATOM    145  CD  LYS A  10       2.278 -17.378 -10.775  0.00  0.00      ACHN  
ATOM    146  HD1 LYS A  10       1.483 -17.920 -11.330  0.00  0.00      ACHN  
ATOM    147  HD2 LYS A  10       2.978 -16.862 -11.467  0.00  0.00      ACHN  
ATOM    148  CE  LYS A  10       3.161 -18.319  -9.886  0.00  0.00      ACHN  
ATOM    149  HE1 LYS A  10       3.706 -17.723  -9.123  0.00  0.00      ACHN  
ATOM    150  HE2 LYS A  10       2.707 -19.229  -9.440  0.00  0.00      ACHN  
ATOM    151  NZ  LYS A  10       4.330 -18.931 -10.673  0.00  0.00      ACHN  
ATOM    152  HZ1 LYS A  10       4.008 -19.490 -11.488  0.00  0.00      ACHN  
ATOM    153  HZ2 LYS A  10       4.916 -18.139 -11.009  0.00  0.00      ACHN  
ATOM    154  HZ3 LYS A  10       4.894 -19.544 -10.050  0.00  0.00      ACHN  
ATOM    155  C   LYS A  10       0.803 -13.558  -9.022  0.00  0.00      ACHN  
ATOM    156  O   LYS A  10       0.679 -14.027  -7.846  0.00  0.00      ACHN  
ATOM    157  N   SER A  11       1.645 -12.536  -9.256  0.00  0.00      ACHN  
ATOM    158  HN  SER A  11       1.959 -12.378 -10.189  0.00  0.00      ACHN  
ATOM    159  CA  SER A  11       2.368 -11.844  -8.169  0.00  0.00      ACHN  
ATOM    160  HA  SER A  11       2.961 -12.493  -7.542  0.00  0.00      ACHN  
ATOM    161  CB  SER A  11       3.215 -10.781  -8.891  0.00  0.00      ACHN  
ATOM    162  HB1 SER A  11       3.959 -11.306  -9.527  0.00  0.00      ACHN  
ATOM    163  HB2 SER A  11       2.478 -10.198  -9.483  0.00  0.00      ACHN  
ATOM    164  OG  SER A  11       3.838  -9.929  -7.970  0.00  0.00      ACHN  
ATOM    165  HG1 SER A  11       4.575  -9.604  -8.493  0.00  0.00      ACHN  
ATOM    166  C   SER A  11       1.363 -11.177  -7.260  0.00  0.00      ACHN  
ATOM    167  O   SER A  11       1.530 -11.180  -6.052  0.00  0.00      ACHN  
ATOM    168  N   LEU A  12       0.202 -10.667  -7.793  0.00  0.00      ACHN  
ATOM    169  HN  LEU A  12       0.196 -10.677  -8.790  0.00  0.00      ACHN  
ATOM    170  CA  LEU A  12      -0.969 -10.143  -7.131  0.00  0.00      ACHN  
ATOM    171  HA  LEU A  12      -0.660  -9.410  -6.400  0.00  0.00      ACHN  
ATOM    172  CB  LEU A  12      -1.835  -9.245  -8.149  0.00  0.00      ACHN  
ATOM    173  HB1 LEU A  12      -1.132  -8.531  -8.630  0.00  0.00      ACHN  
ATOM    174  HB2 LEU A  12      -2.257  -9.947  -8.898  0.00  0.00      ACHN  
ATOM    175  CG  LEU A  12      -2.941  -8.395  -7.524  0.00  0.00      ACHN  
ATOM    176  HG  LEU A  12      -3.634  -9.140  -7.076  0.00  0.00      ACHN  
ATOM    177  CD1 LEU A  12      -2.504  -7.414  -6.387  0.00  0.00      ACHN  
ATOM    178 HD11 LEU A  12      -1.760  -6.670  -6.745  0.00  0.00      ACHN  
ATOM    179 HD12 LEU A  12      -3.378  -6.919  -5.913  0.00  0.00      ACHN  
ATOM    180 HD13 LEU A  12      -1.977  -7.962  -5.576  0.00  0.00      ACHN  
ATOM    181  CD2 LEU A  12      -3.729  -7.723  -8.625  0.00  0.00      ACHN  
ATOM    182 HD21 LEU A  12      -4.195  -8.388  -9.383  0.00  0.00      ACHN  
ATOM    183 HD22 LEU A  12      -4.471  -7.140  -8.037  0.00  0.00      ACHN  
ATOM    184 HD23 LEU A  12      -3.203  -7.059  -9.343  0.00  0.00      ACHN  
ATOM    185  C   LEU A  12      -1.688 -11.147  -6.332  0.00  0.00      ACHN  
ATOM    186  O   LEU A  12      -1.910 -10.863  -5.144  0.00  0.00      ACHN  
ATOM    187  N   GLN A  13      -1.928 -12.372  -6.893  0.00  0.00      ACHN  
ATOM    188  HN  GLN A  13      -1.657 -12.534  -7.839  0.00  0.00      ACHN  
ATOM    189  CA  GLN A  13      -2.481 -13.566  -6.189  0.00  0.00      ACHN  
ATOM    190  HA  GLN A  13      -3.523 -13.362  -5.994  0.00  0.00      ACHN  
ATOM    191  CB  GLN A  13      -2.438 -14.806  -7.190  0.00  0.00      ACHN  
ATOM    192  HB1 GLN A  13      -2.889 -14.605  -8.186  0.00  0.00      ACHN  
ATOM    193  HB2 GLN A  13      -1.337 -14.902  -7.296  0.00  0.00      ACHN  
ATOM    194  CG  GLN A  13      -3.067 -16.079  -6.559  0.00  0.00      ACHN  
ATOM    195  HG1 GLN A  13      -2.907 -16.153  -5.462  0.00  0.00      ACHN  
ATOM    196  HG2 GLN A  13      -4.165 -15.919  -6.496  0.00  0.00      ACHN  
ATOM    197  CD  GLN A  13      -2.689 -17.467  -7.051  0.00  0.00      ACHN  
ATOM    198  OE1 GLN A  13      -1.514 -17.818  -7.282  0.00  0.00      ACHN  
ATOM    199  NE2 GLN A  13      -3.723 -18.372  -7.104  0.00  0.00      ACHN  
ATOM    200 HE21 GLN A  13      -3.615 -19.325  -7.387  0.00  0.00      ACHN  
ATOM    201 HE22 GLN A  13      -4.653 -18.043  -6.939  0.00  0.00      ACHN  
ATOM    202  C   GLN A  13      -1.578 -13.916  -4.996  0.00  0.00      ACHN  
ATOM    203  O   GLN A  13      -2.088 -14.023  -3.884  0.00  0.00      ACHN  
ATOM    204  N   ASN A  14      -0.256 -13.906  -5.188  0.00  0.00      ACHN  
ATOM    205  HN  ASN A  14       0.063 -13.771  -6.123  0.00  0.00      ACHN  
ATOM    206  CA  ASN A  14       0.758 -14.140  -4.148  0.00  0.00      ACHN  
ATOM    207  HA  ASN A  14       0.631 -15.038  -3.562  0.00  0.00      ACHN  
ATOM    208  CB  ASN A  14       2.187 -14.315  -4.755  0.00  0.00      ACHN  
ATOM    209  HB1 ASN A  14       2.339 -13.536  -5.532  0.00  0.00      ACHN  
ATOM    210  HB2 ASN A  14       2.955 -14.165  -3.966  0.00  0.00      ACHN  
ATOM    211  CG  ASN A  14       2.476 -15.696  -5.369  0.00  0.00      ACHN  
ATOM    212  OD1 ASN A  14       1.812 -16.711  -5.160  0.00  0.00      ACHN  
ATOM    213  ND2 ASN A  14       3.534 -15.706  -6.186  0.00  0.00      ACHN  
ATOM    214 HD21 ASN A  14       3.768 -16.613  -6.537  0.00  0.00      ACHN  
ATOM    215 HD22 ASN A  14       4.123 -14.898  -6.196  0.00  0.00      ACHN  
ATOM    216  C   ASN A  14       0.693 -13.064  -3.045  0.00  0.00      ACHN  
ATOM    217  O   ASN A  14       0.544 -13.372  -1.875  0.00  0.00      ACHN  
ATOM    218  N   PHE A  15       0.681 -11.741  -3.411  0.00  0.00      ACHN  
ATOM    219  HN  PHE A  15       0.754 -11.588  -4.394  0.00  0.00      ACHN  
ATOM    220  CA  PHE A  15       0.435 -10.666  -2.462  0.00  0.00      ACHN  
ATOM    221  HA  PHE A  15       1.236 -10.715  -1.740  0.00  0.00      ACHN  
ATOM    222  CB  PHE A  15       0.668  -9.297  -3.124  0.00  0.00      ACHN  
ATOM    223  HB1 PHE A  15       1.613  -9.326  -3.708  0.00  0.00      ACHN  
ATOM    224  HB2 PHE A  15      -0.257  -9.226  -3.735  0.00  0.00      ACHN  
ATOM    225  CG  PHE A  15       0.927  -8.076  -2.288  0.00  0.00      ACHN  
ATOM    226  CD1 PHE A  15       1.261  -8.099  -0.935  0.00  0.00      ACHN  
ATOM    227  HD1 PHE A  15       1.403  -9.057  -0.456  0.00  0.00      ACHN  
ATOM    228  CE1 PHE A  15       1.559  -6.894  -0.223  0.00  0.00      ACHN  
ATOM    229  HE1 PHE A  15       1.993  -6.894   0.766  0.00  0.00      ACHN  
ATOM    230  CZ  PHE A  15       1.440  -5.621  -0.872  0.00  0.00      ACHN  
ATOM    231  HZ  PHE A  15       1.891  -4.730  -0.463  0.00  0.00      ACHN  
ATOM    232  CD2 PHE A  15       0.815  -6.804  -2.879  0.00  0.00      ACHN  
ATOM    233  HD2 PHE A  15       0.319  -6.777  -3.838  0.00  0.00      ACHN  
ATOM    234  CE2 PHE A  15       1.175  -5.620  -2.237  0.00  0.00      ACHN  
ATOM    235  HE2 PHE A  15       1.099  -4.700  -2.797  0.00  0.00      ACHN  
ATOM    236  C   PHE A  15      -0.828 -10.733  -1.625  0.00  0.00      ACHN  
ATOM    237  O   PHE A  15      -0.857 -10.538  -0.408  0.00  0.00      ACHN  
ATOM    238  N   ASN A  16      -1.946 -11.029  -2.294  0.00  0.00      ACHN  
ATOM    239  HN  ASN A  16      -2.005 -11.242  -3.266  0.00  0.00      ACHN  
ATOM    240  CA  ASN A  16      -3.245 -11.025  -1.650  0.00  0.00      ACHN  
ATOM    241  HA  ASN A  16      -3.338 -10.037  -1.224  0.00  0.00      ACHN  
ATOM    242  CB  ASN A  16      -4.356 -11.191  -2.708  0.00  0.00      ACHN  
ATOM    243  HB1 ASN A  16      -4.071 -10.567  -3.581  0.00  0.00      ACHN  
ATOM    244  HB2 ASN A  16      -4.315 -12.240  -3.071  0.00  0.00      ACHN  
ATOM    245  CG  ASN A  16      -5.636 -10.641  -2.124  0.00  0.00      ACHN  
ATOM    246  OD1 ASN A  16      -5.828 -10.369  -0.926  0.00  0.00      ACHN  
ATOM    247  ND2 ASN A  16      -6.594 -10.448  -3.056  0.00  0.00      ACHN  
ATOM    248 HD21 ASN A  16      -7.380  -9.888  -2.795  0.00  0.00      ACHN  
ATOM    249 HD22 ASN A  16      -6.503 -10.816  -3.982  0.00  0.00      ACHN  
ATOM    250  C   ASN A  16      -3.224 -12.198  -0.577  0.00  0.00      ACHN  
ATOM    251  O   ASN A  16      -3.650 -12.130   0.580  0.00  0.00      ACHN  
ATOM    252  N   ARG A  17      -2.616 -13.319  -1.004  0.00  0.00      ACHN  
ATOM    253  HN  ARG A  17      -2.337 -13.425  -1.955  0.00  0.00      ACHN  
ATOM    254  CA  ARG A  17      -2.502 -14.504  -0.154  0.00  0.00      ACHN  
ATOM    255  HA  ARG A  17      -3.504 -14.659   0.219  0.00  0.00      ACHN  
ATOM    256  CB  ARG A  17      -2.091 -15.791  -0.929  0.00  0.00      ACHN  
ATOM    257  HB1 ARG A  17      -2.741 -15.768  -1.830  0.00  0.00      ACHN  
ATOM    258  HB2 ARG A  17      -1.097 -15.583  -1.378  0.00  0.00      ACHN  
ATOM    259  CG  ARG A  17      -2.430 -17.023  -0.110  0.00  0.00      ACHN  
ATOM    260  HG1 ARG A  17      -1.755 -17.196   0.755  0.00  0.00      ACHN  
ATOM    261  HG2 ARG A  17      -3.470 -16.935   0.271  0.00  0.00      ACHN  
ATOM    262  CD  ARG A  17      -2.244 -18.342  -0.913  0.00  0.00      ACHN  
ATOM    263  HD1 ARG A  17      -1.231 -18.430  -1.361  0.00  0.00      ACHN  
ATOM    264  HD2 ARG A  17      -2.468 -19.192  -0.233  0.00  0.00      ACHN  
ATOM    265  NE  ARG A  17      -3.303 -18.363  -1.954  0.00  0.00      ACHN  
ATOM    266  HE  ARG A  17      -4.089 -17.751  -1.868  0.00  0.00      ACHN  
ATOM    267  CZ  ARG A  17      -3.239 -19.236  -2.962  0.00  0.00      ACHN  
ATOM    268  NH1 ARG A  17      -2.170 -19.894  -3.283  0.00  0.00      ACHN  
ATOM    269 HH11 ARG A  17      -2.226 -20.697  -3.876  0.00  0.00      ACHN  
ATOM    270 HH12 ARG A  17      -1.352 -19.341  -3.126  0.00  0.00      ACHN  
ATOM    271  NH2 ARG A  17      -4.255 -19.435  -3.781  0.00  0.00      ACHN  
ATOM    272 HH21 ARG A  17      -4.133 -20.138  -4.482  0.00  0.00      ACHN  
ATOM    273 HH22 ARG A  17      -5.192 -19.250  -3.485  0.00  0.00      ACHN  
ATOM    274  C   ARG A  17      -1.602 -14.280   0.984  0.00  0.00      ACHN  
ATOM    275  O   ARG A  17      -1.922 -14.595   2.140  0.00  0.00      ACHN  
ATOM    276  N   ILE A  18      -0.408 -13.774   0.743  0.00  0.00      ACHN  
ATOM    277  HN  ILE A  18      -0.051 -13.738  -0.187  0.00  0.00      ACHN  
ATOM    278  CA  ILE A  18       0.609 -13.330   1.745  0.00  0.00      ACHN  
ATOM    279  HA  ILE A  18       0.804 -14.243   2.289  0.00  0.00      ACHN  
ATOM    280  CB  ILE A  18       1.941 -12.860   1.079  0.00  0.00      ACHN  
ATOM    281  HB  ILE A  18       1.710 -12.286   0.156  0.00  0.00      ACHN  
ATOM    282  CG2 ILE A  18       2.800 -11.975   1.969  0.00  0.00      ACHN  
ATOM    283 HG21 ILE A  18       2.279 -11.049   2.295  0.00  0.00      ACHN  
ATOM    284 HG22 ILE A  18       2.983 -12.444   2.960  0.00  0.00      ACHN  
ATOM    285 HG23 ILE A  18       3.827 -11.791   1.587  0.00  0.00      ACHN  
ATOM    286  CG1 ILE A  18       2.667 -14.137   0.671  0.00  0.00      ACHN  
ATOM    287 HG11 ILE A  18       3.081 -14.581   1.601  0.00  0.00      ACHN  
ATOM    288 HG12 ILE A  18       1.915 -14.886   0.341  0.00  0.00      ACHN  
ATOM    289  CD1 ILE A  18       3.730 -14.014  -0.404  0.00  0.00      ACHN  
ATOM    290  HD1 ILE A  18       3.220 -13.716  -1.345  0.00  0.00      ACHN  
ATOM    291  HD2 ILE A  18       4.530 -13.346  -0.018  0.00  0.00      ACHN  
ATOM    292  HD3 ILE A  18       4.195 -15.009  -0.569  0.00  0.00      ACHN  
ATOM    293  C   ILE A  18       0.053 -12.379   2.789  0.00  0.00      ACHN  
ATOM    294  O   ILE A  18       0.209 -12.591   3.992  0.00  0.00      ACHN  
ATOM    295  N   ALA A  19      -0.648 -11.361   2.389  0.00  0.00      ACHN  
ATOM    296  HN  ALA A  19      -0.745 -11.140   1.422  0.00  0.00      ACHN  
ATOM    297  CA  ALA A  19      -1.314 -10.398   3.327  0.00  0.00      ACHN  
ATOM    298  HA  ALA A  19      -0.570  -9.959   3.976  0.00  0.00      ACHN  
ATOM    299  CB  ALA A  19      -1.665  -9.098   2.481  0.00  0.00      ACHN  
ATOM    300  HB1 ALA A  19      -0.748  -8.633   2.059  0.00  0.00      ACHN  
ATOM    301  HB2 ALA A  19      -2.336  -9.309   1.622  0.00  0.00      ACHN  
ATOM    302  HB3 ALA A  19      -2.192  -8.299   3.046  0.00  0.00      ACHN  
ATOM    303  C   ALA A  19      -2.395 -11.044   4.152  0.00  0.00      ACHN  
ATOM    304  O   ALA A  19      -2.755 -10.604   5.279  0.00  0.00      ACHN  
ATOM    305  N   GLY A  20      -2.974 -12.232   3.724  0.00  0.00      ACHN  
ATOM    306  HN  GLY A  20      -2.690 -12.543   2.821  0.00  0.00      ACHN  
ATOM    307  CA  GLY A  20      -3.901 -13.027   4.592  0.00  0.00      ACHN  
ATOM    308  HA1 GLY A  20      -4.360 -13.806   4.002  0.00  0.00      ACHN  
ATOM    309  HA2 GLY A  20      -4.669 -12.424   5.055  0.00  0.00      ACHN  
ATOM    310  C   GLY A  20      -3.163 -13.767   5.647  0.00  0.00      ACHN  
ATOM    311  O   GLY A  20      -3.739 -13.832   6.750  0.00  0.00      ACHN  
ATOM    312  N   VAL A  21      -1.922 -14.307   5.352  0.00  0.00      ACHN  
ATOM    313  HN  VAL A  21      -1.511 -14.098   4.468  0.00  0.00      ACHN  
ATOM    314  CA  VAL A  21      -1.167 -15.126   6.296  0.00  0.00      ACHN  
ATOM    315  HA  VAL A  21      -1.798 -15.851   6.788  0.00  0.00      ACHN  
ATOM    316  CB  VAL A  21       0.082 -15.791   5.684  0.00  0.00      ACHN  
ATOM    317  HB  VAL A  21       0.749 -15.018   5.246  0.00  0.00      ACHN  
ATOM    318  CG1 VAL A  21       0.918 -16.598   6.717  0.00  0.00      ACHN  
ATOM    319 HG11 VAL A  21       1.536 -17.324   6.146  0.00  0.00      ACHN  
ATOM    320 HG12 VAL A  21       1.612 -15.934   7.274  0.00  0.00      ACHN  
ATOM    321 HG13 VAL A  21       0.150 -16.934   7.446  0.00  0.00      ACHN  
ATOM    322  CG2 VAL A  21      -0.255 -16.653   4.494  0.00  0.00      ACHN  
ATOM    323 HG21 VAL A  21      -0.866 -16.100   3.749  0.00  0.00      ACHN  
ATOM    324 HG22 VAL A  21       0.681 -16.990   4.000  0.00  0.00      ACHN  
ATOM    325 HG23 VAL A  21      -0.803 -17.561   4.825  0.00  0.00      ACHN  
ATOM    326  C   VAL A  21      -0.676 -14.238   7.413  0.00  0.00      ACHN  
ATOM    327  O   VAL A  21      -0.700 -14.553   8.601  0.00  0.00      ACHN  
ATOM    328  N   PHE A  22      -0.327 -12.976   7.067  0.00  0.00      ACHN  
ATOM    329  HN  PHE A  22      -0.255 -12.902   6.075  0.00  0.00      ACHN  
ATOM    330  CA  PHE A  22      -0.003 -11.910   8.065  0.00  0.00      ACHN  
ATOM    331  HA  PHE A  22       0.825 -12.292   8.644  0.00  0.00      ACHN  
ATOM    332  CB  PHE A  22       0.422 -10.591   7.316  0.00  0.00      ACHN  
ATOM    333  HB1 PHE A  22      -0.171 -10.400   6.396  0.00  0.00      ACHN  
ATOM    334  HB2 PHE A  22       0.344  -9.668   7.930  0.00  0.00      ACHN  
ATOM    335  CG  PHE A  22       1.795 -10.661   6.775  0.00  0.00      ACHN  
ATOM    336  CD1 PHE A  22       2.062 -10.483   5.453  0.00  0.00      ACHN  
ATOM    337  HD1 PHE A  22       1.260 -10.232   4.774  0.00  0.00      ACHN  
ATOM    338  CE1 PHE A  22       3.302 -10.609   4.921  0.00  0.00      ACHN  
ATOM    339  HE1 PHE A  22       3.491 -10.488   3.864  0.00  0.00      ACHN  
ATOM    340  CZ  PHE A  22       4.443 -10.945   5.758  0.00  0.00      ACHN  
ATOM    341  HZ  PHE A  22       5.372 -11.161   5.252  0.00  0.00      ACHN  
ATOM    342  CD2 PHE A  22       2.897 -10.971   7.578  0.00  0.00      ACHN  
ATOM    343  HD2 PHE A  22       2.901 -10.985   8.658  0.00  0.00      ACHN  
ATOM    344  CE2 PHE A  22       4.165 -11.137   7.114  0.00  0.00      ACHN  
ATOM    345  HE2 PHE A  22       5.005 -11.324   7.766  0.00  0.00      ACHN  
ATOM    346  C   PHE A  22      -1.150 -11.672   9.015  0.00  0.00      ACHN  
ATOM    347  O   PHE A  22      -0.956 -11.547  10.235  0.00  0.00      ACHN  
ATOM    348  N   HSP A  23      -2.362 -11.432   8.551  0.00  0.00      ACHN  
ATOM    349  HN  HSP A  23      -2.458 -11.478   7.560  0.00  0.00      ACHN  
ATOM    350  CA  HSP A  23      -3.493 -11.245   9.473  0.00  0.00      ACHN  
ATOM    351  HA  HSP A  23      -3.242 -10.535  10.247  0.00  0.00      ACHN  
ATOM    352  CB  HSP A  23      -4.818 -10.805   8.722  0.00  0.00      ACHN  
ATOM    353  HB1 HSP A  23      -5.127 -11.560   7.968  0.00  0.00      ACHN  
ATOM    354  HB2 HSP A  23      -5.691 -10.677   9.396  0.00  0.00      ACHN  
ATOM    355  CD2 HSP A  23      -3.570  -8.793   7.579  0.00  0.00      ACHN  
ATOM    356  HD2 HSP A  23      -2.525  -8.963   7.808  0.00  0.00      ACHN  
ATOM    357  CG  HSP A  23      -4.654  -9.460   7.962  0.00  0.00      ACHN  
ATOM    358  NE2 HSP A  23      -4.035  -7.934   6.621  0.00  0.00      ACHN  
ATOM    359  HE2 HSP A  23      -3.567  -7.511   5.845  0.00  0.00      ACHN  
ATOM    360  ND1 HSP A  23      -5.747  -8.922   7.404  0.00  0.00      ACHN  
ATOM    361  HD1 HSP A  23      -6.716  -9.154   7.479  0.00  0.00      ACHN  
ATOM    362  CE1 HSP A  23      -5.347  -8.002   6.509  0.00  0.00      ACHN  
ATOM    363  HE1 HSP A  23      -6.008  -7.478   5.851  0.00  0.00      ACHN  
ATOM    364  C   HSP A  23      -3.942 -12.535  10.224  0.00  0.00      ACHN  
ATOM    365  O   HSP A  23      -4.381 -12.485  11.387  0.00  0.00      ACHN  
ATOM    366  N   LEU A  24      -3.906 -13.745   9.616  0.00  0.00      ACHN  
ATOM    367  HN  LEU A  24      -3.590 -13.951   8.692  0.00  0.00      ACHN  
ATOM    368  CA  LEU A  24      -4.244 -14.966  10.347  0.00  0.00      ACHN  
ATOM    369  HA  LEU A  24      -5.205 -14.779  10.803  0.00  0.00      ACHN  
ATOM    370  CB  LEU A  24      -4.188 -16.252   9.410  0.00  0.00      ACHN  
ATOM    371  HB1 LEU A  24      -4.775 -16.073   8.485  0.00  0.00      ACHN  
ATOM    372  HB2 LEU A  24      -3.136 -16.438   9.104  0.00  0.00      ACHN  
ATOM    373  CG  LEU A  24      -4.706 -17.512  10.098  0.00  0.00      ACHN  
ATOM    374  HG  LEU A  24      -4.263 -17.615  11.112  0.00  0.00      ACHN  
ATOM    375  CD1 LEU A  24      -6.234 -17.459  10.150  0.00  0.00      ACHN  
ATOM    376 HD11 LEU A  24      -6.560 -16.805  10.987  0.00  0.00      ACHN  
ATOM    377 HD12 LEU A  24      -6.669 -17.087   9.198  0.00  0.00      ACHN  
ATOM    378 HD13 LEU A  24      -6.616 -18.490  10.310  0.00  0.00      ACHN  
ATOM    379  CD2 LEU A  24      -4.226 -18.809   9.430  0.00  0.00      ACHN  
ATOM    380 HD21 LEU A  24      -4.890 -19.616   9.807  0.00  0.00      ACHN  
ATOM    381 HD22 LEU A  24      -4.310 -18.807   8.322  0.00  0.00      ACHN  
ATOM    382 HD23 LEU A  24      -3.161 -18.947   9.713  0.00  0.00      ACHN  
ATOM    383  C   LEU A  24      -3.285 -15.298  11.487  0.00  0.00      ACHN  
ATOM    384  O   LEU A  24      -3.635 -15.638  12.633  0.00  0.00      ACHN  
ATOM    385  N   LEU A  25      -1.921 -15.146  11.258  0.00  0.00      ACHN  
ATOM    386  HN  LEU A  25      -1.586 -14.976  10.334  0.00  0.00      ACHN  
ATOM    387  CA  LEU A  25      -0.969 -15.448  12.339  0.00  0.00      ACHN  
ATOM    388  HA  LEU A  25      -1.096 -16.413  12.808  0.00  0.00      ACHN  
ATOM    389  CB  LEU A  25       0.455 -15.312  11.728  0.00  0.00      ACHN  
ATOM    390  HB1 LEU A  25       0.570 -14.332  11.217  0.00  0.00      ACHN  
ATOM    391  HB2 LEU A  25       1.196 -15.314  12.555  0.00  0.00      ACHN  
ATOM    392  CG  LEU A  25       0.879 -16.392  10.757  0.00  0.00      ACHN  
ATOM    393  HG  LEU A  25       0.046 -16.537  10.035  0.00  0.00      ACHN  
ATOM    394  CD1 LEU A  25       2.140 -15.866   9.996  0.00  0.00      ACHN  
ATOM    395 HD11 LEU A  25       1.874 -15.108   9.228  0.00  0.00      ACHN  
ATOM    396 HD12 LEU A  25       2.928 -15.470  10.672  0.00  0.00      ACHN  
ATOM    397 HD13 LEU A  25       2.529 -16.758   9.461  0.00  0.00      ACHN  
ATOM    398  CD2 LEU A  25       1.236 -17.686  11.430  0.00  0.00      ACHN  
ATOM    399 HD21 LEU A  25       1.618 -18.349  10.625  0.00  0.00      ACHN  
ATOM    400 HD22 LEU A  25       1.894 -17.662  12.325  0.00  0.00      ACHN  
ATOM    401 HD23 LEU A  25       0.321 -18.160  11.844  0.00  0.00      ACHN  
ATOM    402  C   LEU A  25      -1.149 -14.315  13.368  0.00  0.00      ACHN  
ATOM    403  O   LEU A  25      -0.933 -14.707  14.500  0.00  0.00      ACHN  
ATOM    404  N   GLN A  26      -1.411 -13.091  13.063  0.00  0.00      ACHN  
ATOM    405  HN  GLN A  26      -1.328 -12.773  12.122  0.00  0.00      ACHN  
ATOM    406  CA  GLN A  26      -1.547 -12.162  14.133  0.00  0.00      ACHN  
ATOM    407  HA  GLN A  26      -0.799 -12.231  14.909  0.00  0.00      ACHN  
ATOM    408  CB  GLN A  26      -1.442 -10.749  13.533  0.00  0.00      ACHN  
ATOM    409  HB1 GLN A  26      -0.626 -10.609  12.792  0.00  0.00      ACHN  
ATOM    410  HB2 GLN A  26      -2.422 -10.572  13.040  0.00  0.00      ACHN  
ATOM    411  CG  GLN A  26      -1.258  -9.621  14.613  0.00  0.00      ACHN  
ATOM    412  HG1 GLN A  26      -2.163  -9.540  15.253  0.00  0.00      ACHN  
ATOM    413  HG2 GLN A  26      -0.366  -9.813  15.247  0.00  0.00      ACHN  
ATOM    414  CD  GLN A  26      -1.097  -8.375  13.864  0.00  0.00      ACHN  
ATOM    415  OE1 GLN A  26      -1.283  -8.280  12.640  0.00  0.00      ACHN  
ATOM    416  NE2 GLN A  26      -0.832  -7.283  14.677  0.00  0.00      ACHN  
ATOM    417 HE21 GLN A  26      -0.851  -6.361  14.290  0.00  0.00      ACHN  
ATOM    418 HE22 GLN A  26      -0.718  -7.496  15.647  0.00  0.00      ACHN  
ATOM    419  C   GLN A  26      -2.896 -12.355  14.785  0.00  0.00      ACHN  
ATOM    420  O   GLN A  26      -3.095 -12.048  15.937  0.00  0.00      ACHN  
ATOM    421  N   MET A  27      -3.907 -13.018  14.164  0.00  0.00      ACHN  
ATOM    422  HN  MET A  27      -3.863 -13.170  13.180  0.00  0.00      ACHN  
ATOM    423  CA  MET A  27      -5.197 -13.373  14.771  0.00  0.00      ACHN  
ATOM    424  HA  MET A  27      -5.533 -12.424  15.162  0.00  0.00      ACHN  
ATOM    425  CB  MET A  27      -6.193 -13.992  13.842  0.00  0.00      ACHN  
ATOM    426  HB1 MET A  27      -6.367 -13.258  13.026  0.00  0.00      ACHN  
ATOM    427  HB2 MET A  27      -5.723 -14.823  13.274  0.00  0.00      ACHN  
ATOM    428  CG  MET A  27      -7.619 -14.416  14.418  0.00  0.00      ACHN  
ATOM    429  HG1 MET A  27      -7.670 -14.542  15.521  0.00  0.00      ACHN  
ATOM    430  HG2 MET A  27      -8.312 -13.583  14.174  0.00  0.00      ACHN  
ATOM    431  SD  MET A  27      -8.204 -15.904  13.419  0.00  0.00      ACHN  
ATOM    432  CE  MET A  27      -8.299 -17.075  14.885  0.00  0.00      ACHN  
ATOM    433  HE1 MET A  27      -8.417 -18.090  14.449  0.00  0.00      ACHN  
ATOM    434  HE2 MET A  27      -7.385 -17.083  15.516  0.00  0.00      ACHN  
ATOM    435  HE3 MET A  27      -9.169 -16.873  15.546  0.00  0.00      ACHN  
ATOM    436  C   MET A  27      -4.990 -14.401  15.900  0.00  0.00      ACHN  
ATOM    437  O   MET A  27      -5.620 -14.223  16.966  0.00  0.00      ACHN  
ATOM    438  N   LEU A  28      -4.091 -15.369  15.682  0.00  0.00      ACHN  
ATOM    439  HN  LEU A  28      -3.755 -15.469  14.749  0.00  0.00      ACHN  
ATOM    440  CA  LEU A  28      -3.567 -16.354  16.642  0.00  0.00      ACHN  
ATOM    441  HA  LEU A  28      -4.330 -16.954  17.116  0.00  0.00      ACHN  
ATOM    442  CB  LEU A  28      -2.576 -17.216  15.943  0.00  0.00      ACHN  
ATOM    443  HB1 LEU A  28      -1.857 -16.611  15.350  0.00  0.00      ACHN  
ATOM    444  HB2 LEU A  28      -2.052 -17.810  16.722  0.00  0.00      ACHN  
ATOM    445  CG  LEU A  28      -3.127 -18.130  14.847  0.00  0.00      ACHN  
ATOM    446  HG  LEU A  28      -3.425 -17.494  13.986  0.00  0.00      ACHN  
ATOM    447  CD1 LEU A  28      -2.012 -19.026  14.186  0.00  0.00      ACHN  
ATOM    448 HD11 LEU A  28      -1.285 -19.233  15.000  0.00  0.00      ACHN  
ATOM    449 HD12 LEU A  28      -2.191 -20.028  13.741  0.00  0.00      ACHN  
ATOM    450 HD13 LEU A  28      -1.544 -18.405  13.392  0.00  0.00      ACHN  
ATOM    451  CD2 LEU A  28      -4.304 -19.050  15.241  0.00  0.00      ACHN  
ATOM    452 HD21 LEU A  28      -4.218 -19.576  16.216  0.00  0.00      ACHN  
ATOM    453 HD22 LEU A  28      -5.257 -18.479  15.275  0.00  0.00      ACHN  
ATOM    454 HD23 LEU A  28      -4.338 -19.852  14.472  0.00  0.00      ACHN  
ATOM    455  C   LEU A  28      -2.908 -15.645  17.757  0.00  0.00      ACHN  
ATOM    456  O   LEU A  28      -3.332 -15.929  18.836  0.00  0.00      ACHN  
ATOM    457  N   ALA A  29      -2.051 -14.659  17.516  0.00  0.00      ACHN  
ATOM    458  HN  ALA A  29      -1.803 -14.527  16.560  0.00  0.00      ACHN  
ATOM    459  CA  ALA A  29      -1.423 -13.907  18.628  0.00  0.00      ACHN  
ATOM    460  HA  ALA A  29      -0.865 -14.617  19.220  0.00  0.00      ACHN  
ATOM    461  CB  ALA A  29      -0.388 -12.922  18.050  0.00  0.00      ACHN  
ATOM    462  HB1 ALA A  29      -0.988 -12.231  17.420  0.00  0.00      ACHN  
ATOM    463  HB2 ALA A  29       0.109 -12.324  18.843  0.00  0.00      ACHN  
ATOM    464  HB3 ALA A  29       0.386 -13.476  17.475  0.00  0.00      ACHN  
ATOM    465  C   ALA A  29      -2.340 -13.129  19.537  0.00  0.00      ACHN  
ATOM    466  O   ALA A  29      -2.310 -13.205  20.822  0.00  0.00      ACHN  
ATOM    467  N   VAL A  30      -3.389 -12.442  18.944  0.00  0.00      ACHN  
ATOM    468  HN  VAL A  30      -3.399 -12.298  17.957  0.00  0.00      ACHN  
ATOM    469  CA  VAL A  30      -4.532 -11.853  19.648  0.00  0.00      ACHN  
ATOM    470  HA  VAL A  30      -4.079 -11.221  20.396  0.00  0.00      ACHN  
ATOM    471  CB  VAL A  30      -5.322 -11.082  18.692  0.00  0.00      ACHN  
ATOM    472  HB  VAL A  30      -5.612 -11.632  17.772  0.00  0.00      ACHN  
ATOM    473  CG1 VAL A  30      -6.566 -10.553  19.440  0.00  0.00      ACHN  
ATOM    474 HG11 VAL A  30      -6.343 -10.028  20.394  0.00  0.00      ACHN  
ATOM    475 HG12 VAL A  30      -7.095  -9.865  18.747  0.00  0.00      ACHN  
ATOM    476 HG13 VAL A  30      -7.279 -11.389  19.604  0.00  0.00      ACHN  
ATOM    477  CG2 VAL A  30      -4.382  -9.953  18.218  0.00  0.00      ACHN  
ATOM    478 HG21 VAL A  30      -4.872  -9.463  17.349  0.00  0.00      ACHN  
ATOM    479 HG22 VAL A  30      -4.055  -9.259  19.021  0.00  0.00      ACHN  
ATOM    480 HG23 VAL A  30      -3.474 -10.467  17.836  0.00  0.00      ACHN  
ATOM    481  C   VAL A  30      -5.398 -12.751  20.415  0.00  0.00      ACHN  
ATOM    482  O   VAL A  30      -5.556 -12.469  21.619  0.00  0.00      ACHN  
ATOM    483  N   LEU A  31      -5.845 -13.873  19.838  0.00  0.00      ACHN  
ATOM    484  HN  LEU A  31      -5.545 -14.058  18.906  0.00  0.00      ACHN  
ATOM    485  CA  LEU A  31      -6.671 -14.836  20.469  0.00  0.00      ACHN  
ATOM    486  HA  LEU A  31      -7.534 -14.385  20.934  0.00  0.00      ACHN  
ATOM    487  CB  LEU A  31      -7.302 -15.679  19.349  0.00  0.00      ACHN  
ATOM    488  HB1 LEU A  31      -7.767 -15.020  18.586  0.00  0.00      ACHN  
ATOM    489  HB2 LEU A  31      -6.495 -16.213  18.802  0.00  0.00      ACHN  
ATOM    490  CG  LEU A  31      -8.389 -16.668  19.681  0.00  0.00      ACHN  
ATOM    491  HG  LEU A  31      -8.158 -17.429  20.457  0.00  0.00      ACHN  
ATOM    492  CD1 LEU A  31      -9.650 -15.898  20.120  0.00  0.00      ACHN  
ATOM    493 HD11 LEU A  31     -10.436 -16.502  19.618  0.00  0.00      ACHN  
ATOM    494 HD12 LEU A  31      -9.723 -15.901  21.229  0.00  0.00      ACHN  
ATOM    495 HD13 LEU A  31      -9.700 -14.842  19.778  0.00  0.00      ACHN  
ATOM    496  CD2 LEU A  31      -8.677 -17.505  18.450  0.00  0.00      ACHN  
ATOM    497 HD21 LEU A  31      -9.018 -16.855  17.616  0.00  0.00      ACHN  
ATOM    498 HD22 LEU A  31      -7.702 -17.965  18.180  0.00  0.00      ACHN  
ATOM    499 HD23 LEU A  31      -9.471 -18.270  18.584  0.00  0.00      ACHN  
ATOM    500  C   LEU A  31      -6.013 -15.783  21.445  0.00  0.00      ACHN  
ATOM    501  O   LEU A  31      -6.589 -16.168  22.491  0.00  0.00      ACHN  
ATOM    502  N   ALA A  32      -4.702 -16.045  21.286  0.00  0.00      ACHN  
ATOM    503  HN  ALA A  32      -4.291 -15.914  20.387  0.00  0.00      ACHN  
ATOM    504  CA  ALA A  32      -3.929 -16.734  22.273  0.00  0.00      ACHN  
ATOM    505  HA  ALA A  32      -4.392 -17.683  22.500  0.00  0.00      ACHN  
ATOM    506  CB  ALA A  32      -2.630 -17.049  21.653  0.00  0.00      ACHN  
ATOM    507  HB1 ALA A  32      -2.039 -16.109  21.636  0.00  0.00      ACHN  
ATOM    508  HB2 ALA A  32      -2.115 -17.766  22.328  0.00  0.00      ACHN  
ATOM    509  HB3 ALA A  32      -2.776 -17.574  20.685  0.00  0.00      ACHN  
ATOM    510  C   ALA A  32      -3.644 -15.926  23.594  0.00  0.00      ACHN  
ATOM    511  O   ALA A  32      -3.450 -16.514  24.630  0.00  0.00      ACHN  
ATOM    512  N   LEU A  33      -3.704 -14.544  23.526  0.00  0.00      ACHN  
ATOM    513  HN  LEU A  33      -3.808 -14.078  22.651  0.00  0.00      ACHN  
ATOM    514  CA  LEU A  33      -3.561 -13.703  24.680  0.00  0.00      ACHN  
ATOM    515  HA  LEU A  33      -2.695 -14.079  25.204  0.00  0.00      ACHN  
ATOM    516  CB  LEU A  33      -3.603 -12.199  24.295  0.00  0.00      ACHN  
ATOM    517  HB1 LEU A  33      -2.949 -11.984  23.423  0.00  0.00      ACHN  
ATOM    518  HB2 LEU A  33      -4.595 -12.074  23.810  0.00  0.00      ACHN  
ATOM    519  CG  LEU A  33      -3.340 -11.288  25.465  0.00  0.00      ACHN  
ATOM    520  HG  LEU A  33      -4.076 -11.538  26.259  0.00  0.00      ACHN  
ATOM    521  CD1 LEU A  33      -1.855 -11.386  25.954  0.00  0.00      ACHN  
ATOM    522 HD11 LEU A  33      -1.259 -11.020  25.091  0.00  0.00      ACHN  
ATOM    523 HD12 LEU A  33      -1.809 -10.677  26.807  0.00  0.00      ACHN  
ATOM    524 HD13 LEU A  33      -1.454 -12.374  26.268  0.00  0.00      ACHN  
ATOM    525  CD2 LEU A  33      -3.679  -9.844  25.138  0.00  0.00      ACHN  
ATOM    526 HD21 LEU A  33      -4.685  -9.827  24.667  0.00  0.00      ACHN  
ATOM    527 HD22 LEU A  33      -3.616  -9.174  26.021  0.00  0.00      ACHN  
ATOM    528 HD23 LEU A  33      -2.991  -9.511  24.332  0.00  0.00      ACHN  
ATOM    529  C   LEU A  33      -4.760 -13.997  25.590  0.00  0.00      ACHN  
ATOM    530  O   LEU A  33      -4.525 -14.288  26.794  0.00  0.00      ACHN  
ATOM    531  N   ALA A  34      -5.968 -14.038  25.096  0.00  0.00      ACHN  
ATOM    532  HN  ALA A  34      -6.151 -13.691  24.180  0.00  0.00      ACHN  
ATOM    533  CA  ALA A  34      -7.141 -14.387  25.832  0.00  0.00      ACHN  
ATOM    534  HA  ALA A  34      -7.893 -14.342  25.058  0.00  0.00      ACHN  
ATOM    535  CB  ALA A  34      -7.140 -15.851  26.352  0.00  0.00      ACHN  
ATOM    536  HB1 ALA A  34      -6.923 -16.524  25.495  0.00  0.00      ACHN  
ATOM    537  HB2 ALA A  34      -6.384 -15.970  27.156  0.00  0.00      ACHN  
ATOM    538  HB3 ALA A  34      -8.145 -16.118  26.744  0.00  0.00      ACHN  
ATOM    539  C   ALA A  34      -7.411 -13.366  26.924  0.00  0.00      ACHN  
ATOM    540  O   ALA A  34      -7.698 -13.747  28.047  0.00  0.00      ACHN  
ATOM    541  N   ASN A  35      -7.478 -12.062  26.604  0.00  0.00      ACHN  
ATOM    542  HN  ASN A  35      -7.274 -11.791  25.666  0.00  0.00      ACHN  
ATOM    543  CA  ASN A  35      -7.965 -10.984  27.474  0.00  0.00      ACHN  
ATOM    544  HA  ASN A  35      -7.696 -11.226  28.492  0.00  0.00      ACHN  
ATOM    545  CB  ASN A  35      -7.545  -9.567  27.056  0.00  0.00      ACHN  
ATOM    546  HB1 ASN A  35      -6.460  -9.569  26.816  0.00  0.00      ACHN  
ATOM    547  HB2 ASN A  35      -8.191  -9.329  26.185  0.00  0.00      ACHN  
ATOM    548  CG  ASN A  35      -7.870  -8.688  28.139  0.00  0.00      ACHN  
ATOM    549  OD1 ASN A  35      -8.848  -7.906  28.052  0.00  0.00      ACHN  
ATOM    550  ND2 ASN A  35      -6.969  -8.626  29.157  0.00  0.00      ACHN  
ATOM    551 HD21 ASN A  35      -7.002  -7.907  29.851  0.00  0.00      ACHN  
ATOM    552 HD22 ASN A  35      -6.146  -9.180  29.027  0.00  0.00      ACHN  
ATOM    553  C   ASN A  35      -9.530 -11.105  27.440  0.00  0.00      ACHN  
ATOM    554  O   ASN A  35     -10.185 -11.437  26.356  0.00  0.00      ACHN  
ATOM    555  N   ASP A  36     -10.187 -10.812  28.574  0.00  0.00      ACHN  
ATOM    556  HN  ASP A  36      -9.592 -10.786  29.374  0.00  0.00      ACHN  
ATOM    557  CA  ASP A  36     -11.624 -11.056  28.676  0.00  0.00      ACHN  
ATOM    558  HA  ASP A  36     -11.952 -11.715  27.885  0.00  0.00      ACHN  
ATOM    559  CB  ASP A  36     -12.004 -11.850  29.978  0.00  0.00      ACHN  
ATOM    560  HB1 ASP A  36     -11.752 -11.246  30.876  0.00  0.00      ACHN  
ATOM    561  HB2 ASP A  36     -13.071 -12.161  29.979  0.00  0.00      ACHN  
ATOM    562  CG  ASP A  36     -11.214 -13.083  30.246  0.00  0.00      ACHN  
ATOM    563  OD1 ASP A  36     -10.110 -12.897  30.806  0.00  0.00      ACHN  
ATOM    564  OD2 ASP A  36     -11.672 -14.221  29.871  0.00  0.00      ACHN  
ATOM    565  C   ASP A  36     -12.505  -9.783  28.756  0.00  0.00      ACHN  
ATOM    566  O   ASP A  36     -13.736  -9.936  28.626  0.00  0.00      ACHN  
ATOM    567  N   PHE A  37     -11.869  -8.641  28.902  0.00  0.00      ACHN  
ATOM    568  HN  PHE A  37     -10.897  -8.865  28.921  0.00  0.00      ACHN  
ATOM    569  CA  PHE A  37     -12.513  -7.281  29.087  0.00  0.00      ACHN  
ATOM    570  HA  PHE A  37     -13.065  -7.442  30.001  0.00  0.00      ACHN  
ATOM    571  CB  PHE A  37     -11.480  -6.088  29.361  0.00  0.00      ACHN  
ATOM    572  HB1 PHE A  37     -10.550  -6.091  28.753  0.00  0.00      ACHN  
ATOM    573  HB2 PHE A  37     -11.951  -5.101  29.164  0.00  0.00      ACHN  
ATOM    574  CG  PHE A  37     -11.144  -6.197  30.829  0.00  0.00      ACHN  
ATOM    575  CD1 PHE A  37     -11.447  -5.161  31.755  0.00  0.00      ACHN  
ATOM    576  HD1 PHE A  37     -11.915  -4.249  31.417  0.00  0.00      ACHN  
ATOM    577  CE1 PHE A  37     -10.940  -5.183  33.020  0.00  0.00      ACHN  
ATOM    578  HE1 PHE A  37     -11.182  -4.436  33.761  0.00  0.00      ACHN  
ATOM    579  CZ  PHE A  37     -10.186  -6.279  33.408  0.00  0.00      ACHN  
ATOM    580  HZ  PHE A  37      -9.891  -6.440  34.435  0.00  0.00      ACHN  
ATOM    581  CD2 PHE A  37     -10.298  -7.314  31.261  0.00  0.00      ACHN  
ATOM    582  HD2 PHE A  37      -9.871  -8.048  30.595  0.00  0.00      ACHN  
ATOM    583  CE2 PHE A  37      -9.839  -7.340  32.543  0.00  0.00      ACHN  
ATOM    584  HE2 PHE A  37      -9.249  -8.192  32.846  0.00  0.00      ACHN  
ATOM    585  C   PHE A  37     -13.434  -6.916  27.932  0.00  0.00      ACHN  
ATOM    586  O   PHE A  37     -13.155  -7.178  26.744  0.00  0.00      ACHN  
ATOM    587  N   ALA A  38     -14.629  -6.366  28.107  0.00  0.00      ACHN  
ATOM    588  HN  ALA A  38     -14.839  -6.040  29.026  0.00  0.00      ACHN  
ATOM    589  CA  ALA A  38     -15.642  -6.205  27.055  0.00  0.00      ACHN  
ATOM    590  HA  ALA A  38     -15.154  -6.187  26.091  0.00  0.00      ACHN  
ATOM    591  CB  ALA A  38     -16.539  -7.456  27.098  0.00  0.00      ACHN  
ATOM    592  HB1 ALA A  38     -15.992  -8.423  27.063  0.00  0.00      ACHN  
ATOM    593  HB2 ALA A  38     -17.115  -7.448  28.048  0.00  0.00      ACHN  
ATOM    594  HB3 ALA A  38     -17.253  -7.551  26.252  0.00  0.00      ACHN  
ATOM    595  C   ALA A  38     -16.626  -5.046  27.175  0.00  0.00      ACHN  
ATOM    596  O   ALA A  38     -16.768  -4.484  28.252  0.00  0.00      ACHN  
ATOM    597  N   LEU A  39     -17.256  -4.694  26.094  0.00  0.00      ACHN  
ATOM    598  HN  LEU A  39     -16.964  -5.215  25.296  0.00  0.00      ACHN  
ATOM    599  CA  LEU A  39     -18.061  -3.526  25.829  0.00  0.00      ACHN  
ATOM    600  HA  LEU A  39     -18.069  -2.922  26.724  0.00  0.00      ACHN  
ATOM    601  CB  LEU A  39     -17.487  -2.733  24.644  0.00  0.00      ACHN  
ATOM    602  HB1 LEU A  39     -17.525  -3.350  23.721  0.00  0.00      ACHN  
ATOM    603  HB2 LEU A  39     -18.112  -1.833  24.464  0.00  0.00      ACHN  
ATOM    604  CG  LEU A  39     -15.949  -2.363  24.885  0.00  0.00      ACHN  
ATOM    605  HG  LEU A  39     -15.378  -3.180  25.374  0.00  0.00      ACHN  
ATOM    606  CD1 LEU A  39     -15.257  -2.120  23.494  0.00  0.00      ACHN  
ATOM    607 HD11 LEU A  39     -15.807  -1.258  23.060  0.00  0.00      ACHN  
ATOM    608 HD12 LEU A  39     -14.183  -1.862  23.609  0.00  0.00      ACHN  
ATOM    609 HD13 LEU A  39     -15.323  -2.940  22.746  0.00  0.00      ACHN  
ATOM    610  CD2 LEU A  39     -15.801  -1.067  25.834  0.00  0.00      ACHN  
ATOM    611 HD21 LEU A  39     -14.759  -1.204  26.193  0.00  0.00      ACHN  
ATOM    612 HD22 LEU A  39     -15.888  -0.096  25.301  0.00  0.00      ACHN  
ATOM    613 HD23 LEU A  39     -16.484  -1.088  26.710  0.00  0.00      ACHN  
ATOM    614  C   LEU A  39     -19.491  -3.749  25.450  0.00  0.00      ACHN  
ATOM    615  O   LEU A  39     -19.689  -4.303  24.404  0.00  0.00      ACHN  
ATOM    616  N   PRO A  40     -20.481  -3.338  26.184  0.00  0.00      ACHN  
ATOM    617  CD  PRO A  40     -20.371  -3.325  27.712  0.00  0.00      ACHN  
ATOM    618  HD1 PRO A  40     -19.859  -4.221  28.123  0.00  0.00      ACHN  
ATOM    619  HD2 PRO A  40     -19.779  -2.433  28.009  0.00  0.00      ACHN  
ATOM    620  CA  PRO A  40     -21.855  -3.683  25.847  0.00  0.00      ACHN  
ATOM    621  HA  PRO A  40     -21.834  -4.763  25.830  0.00  0.00      ACHN  
ATOM    622  CB  PRO A  40     -22.600  -3.138  27.062  0.00  0.00      ACHN  
ATOM    623  HB1 PRO A  40     -23.654  -3.486  27.014  0.00  0.00      ACHN  
ATOM    624  HB2 PRO A  40     -22.620  -2.037  26.915  0.00  0.00      ACHN  
ATOM    625  CG  PRO A  40     -21.805  -3.416  28.299  0.00  0.00      ACHN  
ATOM    626  HG1 PRO A  40     -21.796  -4.479  28.621  0.00  0.00      ACHN  
ATOM    627  HG2 PRO A  40     -21.980  -2.666  29.100  0.00  0.00      ACHN  
ATOM    628  C   PRO A  40     -22.549  -3.205  24.581  0.00  0.00      ACHN  
ATOM    629  O   PRO A  40     -22.197  -2.173  24.018  0.00  0.00      ACHN  
ATOM    630  N   MET A  41     -23.568  -3.949  24.161  0.00  0.00      ACHN  
ATOM    631  HN  MET A  41     -23.923  -4.712  24.698  0.00  0.00      ACHN  
ATOM    632  CA  MET A  41     -24.367  -3.368  23.096  0.00  0.00      ACHN  
ATOM    633  HA  MET A  41     -24.286  -2.298  22.975  0.00  0.00      ACHN  
ATOM    634  CB  MET A  41     -24.144  -4.121  21.729  0.00  0.00      ACHN  
ATOM    635  HB1 MET A  41     -23.051  -4.101  21.530  0.00  0.00      ACHN  
ATOM    636  HB2 MET A  41     -24.472  -5.181  21.801  0.00  0.00      ACHN  
ATOM    637  CG  MET A  41     -24.672  -3.396  20.445  0.00  0.00      ACHN  
ATOM    638  HG1 MET A  41     -25.764  -3.260  20.598  0.00  0.00      ACHN  
ATOM    639  HG2 MET A  41     -24.353  -2.332  20.415  0.00  0.00      ACHN  
ATOM    640  SD  MET A  41     -24.225  -4.308  19.010  0.00  0.00      ACHN  
ATOM    641  CE  MET A  41     -22.479  -3.919  18.590  0.00  0.00      ACHN  
ATOM    642  HE1 MET A  41     -22.189  -2.857  18.438  0.00  0.00      ACHN  
ATOM    643  HE2 MET A  41     -21.852  -4.376  19.386  0.00  0.00      ACHN  
ATOM    644  HE3 MET A  41     -22.220  -4.501  17.679  0.00  0.00      ACHN  
ATOM    645  C   MET A  41     -25.804  -3.491  23.560  0.00  0.00      ACHN  
ATOM    646  O   MET A  41     -26.131  -4.579  23.991  0.00  0.00      ACHN  
ATOM    647  N   THR A  42     -26.643  -2.465  23.571  0.00  0.00      ACHN  
ATOM    648  HN  THR A  42     -26.366  -1.622  23.117  0.00  0.00      ACHN  
ATOM    649  CA  THR A  42     -27.982  -2.441  24.192  0.00  0.00      ACHN  
ATOM    650  HA  THR A  42     -28.276  -3.444  24.462  0.00  0.00      ACHN  
ATOM    651  CB  THR A  42     -28.084  -1.504  25.366  0.00  0.00      ACHN  
ATOM    652  HB  THR A  42     -29.055  -1.480  25.906  0.00  0.00      ACHN  
ATOM    653  OG1 THR A  42     -27.876  -0.157  24.990  0.00  0.00      ACHN  
ATOM    654  HG1 THR A  42     -28.444   0.097  24.258  0.00  0.00      ACHN  
ATOM    655  CG2 THR A  42     -27.129  -1.925  26.511  0.00  0.00      ACHN  
ATOM    656 HG21 THR A  42     -26.047  -1.774  26.305  0.00  0.00      ACHN  
ATOM    657 HG22 THR A  42     -27.467  -1.352  27.401  0.00  0.00      ACHN  
ATOM    658 HG23 THR A  42     -27.182  -3.015  26.718  0.00  0.00      ACHN  
ATOM    659  C   THR A  42     -28.987  -2.213  23.106  0.00  0.00      ACHN  
ATOM    660  O   THR A  42     -28.918  -1.320  22.305  0.00  0.00      ACHN  
ATOM    661  N   GLY A  43     -30.040  -3.094  23.145  0.00  0.00      ACHN  
ATOM    662  HN  GLY A  43     -30.286  -3.813  23.790  0.00  0.00      ACHN  
ATOM    663  CA  GLY A  43     -31.105  -2.918  22.237  0.00  0.00      ACHN  
ATOM    664  HA1 GLY A  43     -31.046  -3.763  21.566  0.00  0.00      ACHN  
ATOM    665  HA2 GLY A  43     -31.088  -2.008  21.657  0.00  0.00      ACHN  
ATOM    666  C   GLY A  43     -32.403  -2.991  22.974  0.00  0.00      ACHN  
ATOM    667  O   GLY A  43     -32.425  -3.092  24.202  0.00  0.00      ACHN  
ATOM    668  N   THR A  44     -33.541  -3.025  22.264  0.00  0.00      ACHN  
ATOM    669  HN  THR A  44     -33.547  -3.016  21.267  0.00  0.00      ACHN  
ATOM    670  CA  THR A  44     -34.944  -3.061  22.829  0.00  0.00      ACHN  
ATOM    671  HA  THR A  44     -35.046  -3.860  23.549  0.00  0.00      ACHN  
ATOM    672  CB  THR A  44     -35.449  -1.715  23.376  0.00  0.00      ACHN  
ATOM    673  HB  THR A  44     -34.664  -1.282  24.033  0.00  0.00      ACHN  
ATOM    674  OG1 THR A  44     -36.513  -2.052  24.202  0.00  0.00      ACHN  
ATOM    675  HG1 THR A  44     -36.495  -1.327  24.832  0.00  0.00      ACHN  
ATOM    676  CG2 THR A  44     -36.031  -0.691  22.457  0.00  0.00      ACHN  
ATOM    677 HG21 THR A  44     -36.608   0.017  23.090  0.00  0.00      ACHN  
ATOM    678 HG22 THR A  44     -35.234  -0.209  21.852  0.00  0.00      ACHN  
ATOM    679 HG23 THR A  44     -36.771  -1.082  21.727  0.00  0.00      ACHN  
ATOM    680  C   THR A  44     -35.993  -3.470  21.741  0.00  0.00      ACHN  
ATOM    681  O   THR A  44     -35.862  -3.368  20.494  0.00  0.00      ACHN  
ATOM    682  N   TYR A  45     -37.167  -3.978  22.207  0.00  0.00      ACHN  
ATOM    683  HN  TYR A  45     -37.389  -3.933  23.177  0.00  0.00      ACHN  
ATOM    684  CA  TYR A  45     -38.207  -4.372  21.339  0.00  0.00      ACHN  
ATOM    685  HA  TYR A  45     -38.214  -3.529  20.663  0.00  0.00      ACHN  
ATOM    686  CB  TYR A  45     -37.979  -5.837  20.718  0.00  0.00      ACHN  
ATOM    687  HB1 TYR A  45     -38.917  -6.279  20.320  0.00  0.00      ACHN  
ATOM    688  HB2 TYR A  45     -37.220  -5.764  19.910  0.00  0.00      ACHN  
ATOM    689  CG  TYR A  45     -37.532  -6.807  21.815  0.00  0.00      ACHN  
ATOM    690  CD1 TYR A  45     -38.504  -7.331  22.699  0.00  0.00      ACHN  
ATOM    691  HD1 TYR A  45     -39.548  -7.160  22.484  0.00  0.00      ACHN  
ATOM    692  CE1 TYR A  45     -38.145  -8.353  23.589  0.00  0.00      ACHN  
ATOM    693  HE1 TYR A  45     -38.952  -8.699  24.218  0.00  0.00      ACHN  
ATOM    694  CZ  TYR A  45     -36.855  -8.631  23.882  0.00  0.00      ACHN  
ATOM    695  OH  TYR A  45     -36.571  -9.577  24.790  0.00  0.00      ACHN  
ATOM    696  HH  TYR A  45     -35.611  -9.578  24.775  0.00  0.00      ACHN  
ATOM    697  CD2 TYR A  45     -36.188  -7.105  22.110  0.00  0.00      ACHN  
ATOM    698  HD2 TYR A  45     -35.422  -6.615  21.528  0.00  0.00      ACHN  
ATOM    699  CE2 TYR A  45     -35.885  -8.108  23.077  0.00  0.00      ACHN  
ATOM    700  HE2 TYR A  45     -34.851  -8.336  23.291  0.00  0.00      ACHN  
ATOM    701  C   TYR A  45     -39.539  -4.233  22.040  0.00  0.00      ACHN  
ATOM    702  O   TYR A  45     -39.638  -4.105  23.275  0.00  0.00      ACHN  
ATOM    703  N   LEU A  46     -40.619  -4.243  21.290  0.00  0.00      ACHN  
ATOM    704  HN  LEU A  46     -40.388  -4.377  20.329  0.00  0.00      ACHN  
ATOM    705  CA  LEU A  46     -42.009  -4.155  21.787  0.00  0.00      ACHN  
ATOM    706  HA  LEU A  46     -41.980  -3.292  22.435  0.00  0.00      ACHN  
ATOM    707  CB  LEU A  46     -43.131  -4.073  20.763  0.00  0.00      ACHN  
ATOM    708  HB1 LEU A  46     -42.796  -4.708  19.915  0.00  0.00      ACHN  
ATOM    709  HB2 LEU A  46     -44.159  -4.278  21.132  0.00  0.00      ACHN  
ATOM    710  CG  LEU A  46     -43.341  -2.648  20.046  0.00  0.00      ACHN  
ATOM    711  HG  LEU A  46     -42.357  -2.372  19.609  0.00  0.00      ACHN  
ATOM    712  CD1 LEU A  46     -44.286  -2.850  18.906  0.00  0.00      ACHN  
ATOM    713 HD11 LEU A  46     -43.973  -3.731  18.307  0.00  0.00      ACHN  
ATOM    714 HD12 LEU A  46     -45.326  -3.077  19.224  0.00  0.00      ACHN  
ATOM    715 HD13 LEU A  46     -44.219  -1.965  18.238  0.00  0.00      ACHN  
ATOM    716  CD2 LEU A  46     -43.781  -1.526  20.962  0.00  0.00      ACHN  
ATOM    717 HD21 LEU A  46     -44.022  -0.631  20.348  0.00  0.00      ACHN  
ATOM    718 HD22 LEU A  46     -44.783  -1.816  21.344  0.00  0.00      ACHN  
ATOM    719 HD23 LEU A  46     -43.155  -1.080  21.764  0.00  0.00      ACHN  
ATOM    720  C   LEU A  46     -42.462  -5.176  22.830  0.00  0.00      ACHN  
ATOM    721  O   LEU A  46     -42.122  -6.343  22.838  0.00  0.00      ACHN  
ATOM    722  N   ASN A  47     -43.334  -4.772  23.745  0.00  0.00      ACHN  
ATOM    723  HN  ASN A  47     -43.589  -3.812  23.837  0.00  0.00      ACHN  
ATOM    724  CA  ASN A  47     -44.038  -5.596  24.620  0.00  0.00      ACHN  
ATOM    725  HA  ASN A  47     -44.084  -6.600  24.223  0.00  0.00      ACHN  
ATOM    726  CB  ASN A  47     -43.462  -5.370  26.025  0.00  0.00      ACHN  
ATOM    727  HB1 ASN A  47     -42.362  -5.528  26.018  0.00  0.00      ACHN  
ATOM    728  HB2 ASN A  47     -43.742  -4.375  26.430  0.00  0.00      ACHN  
ATOM    729  CG  ASN A  47     -44.037  -6.460  26.948  0.00  0.00      ACHN  
ATOM    730  OD1 ASN A  47     -44.813  -6.097  27.858  0.00  0.00      ACHN  
ATOM    731  ND2 ASN A  47     -43.766  -7.759  26.736  0.00  0.00      ACHN  
ATOM    732 HD21 ASN A  47     -44.185  -8.485  27.281  0.00  0.00      ACHN  
ATOM    733 HD22 ASN A  47     -43.180  -8.010  25.965  0.00  0.00      ACHN  
ATOM    734  C   ASN A  47     -45.403  -5.099  24.531  0.00  0.00      ACHN  
ATOM    735  O   ASN A  47     -45.741  -3.905  24.769  0.00  0.00      ACHN  
ATOM    736  N   GLY A  48     -46.329  -5.945  24.052  0.00  0.00      ACHN  
ATOM    737  HN  GLY A  48     -46.076  -6.903  23.936  0.00  0.00      ACHN  
ATOM    738  CA  GLY A  48     -47.704  -5.673  23.626  0.00  0.00      ACHN  
ATOM    739  HA1 GLY A  48     -48.205  -5.373  24.534  0.00  0.00      ACHN  
ATOM    740  HA2 GLY A  48     -48.102  -6.590  23.217  0.00  0.00      ACHN  
ATOM    741  C   GLY A  48     -47.862  -4.714  22.466  0.00  0.00      ACHN  
ATOM    742  O   GLY A  48     -46.882  -4.344  21.765  0.00  0.00      ACHN  
ATOM    743  N   PRO A  49     -49.070  -4.309  22.088  0.00  0.00      ACHN  
ATOM    744  CD  PRO A  49     -50.311  -5.106  22.257  0.00  0.00      ACHN  
ATOM    745  HD1 PRO A  49     -50.113  -6.190  22.115  0.00  0.00      ACHN  
ATOM    746  HD2 PRO A  49     -50.612  -4.858  23.298  0.00  0.00      ACHN  
ATOM    747  CA  PRO A  49     -49.288  -3.139  21.264  0.00  0.00      ACHN  
ATOM    748  HA  PRO A  49     -48.828  -3.473  20.345  0.00  0.00      ACHN  
ATOM    749  CB  PRO A  49     -50.790  -3.048  21.119  0.00  0.00      ACHN  
ATOM    750  HB1 PRO A  49     -50.975  -2.581  20.129  0.00  0.00      ACHN  
ATOM    751  HB2 PRO A  49     -51.177  -2.354  21.895  0.00  0.00      ACHN  
ATOM    752  CG  PRO A  49     -51.226  -4.452  21.140  0.00  0.00      ACHN  
ATOM    753  HG1 PRO A  49     -51.050  -5.045  20.218  0.00  0.00      ACHN  
ATOM    754  HG2 PRO A  49     -52.308  -4.605  21.338  0.00  0.00      ACHN  
ATOM    755  C   PRO A  49     -48.722  -1.829  21.844  0.00  0.00      ACHN  
ATOM    756  O   PRO A  49     -48.794  -1.634  23.016  0.00  0.00      ACHN  
ATOM    757  N   PRO A  50     -48.215  -0.935  20.935  0.00  0.00      ACHN  
ATOM    758  CD  PRO A  50     -48.029  -1.247  19.447  0.00  0.00      ACHN  
ATOM    759  HD1 PRO A  50     -47.564  -2.250  19.341  0.00  0.00      ACHN  
ATOM    760  HD2 PRO A  50     -49.022  -1.246  18.949  0.00  0.00      ACHN  
ATOM    761  CA  PRO A  50     -47.818   0.407  21.287  0.00  0.00      ACHN  
ATOM    762  HA  PRO A  50     -46.905   0.301  21.854  0.00  0.00      ACHN  
ATOM    763  CB  PRO A  50     -47.672   1.085  19.944  0.00  0.00      ACHN  
ATOM    764  HB1 PRO A  50     -46.878   1.836  20.141  0.00  0.00      ACHN  
ATOM    765  HB2 PRO A  50     -48.568   1.563  19.493  0.00  0.00      ACHN  
ATOM    766  CG  PRO A  50     -47.130  -0.028  19.030  0.00  0.00      ACHN  
ATOM    767  HG1 PRO A  50     -46.107  -0.294  19.370  0.00  0.00      ACHN  
ATOM    768  HG2 PRO A  50     -47.295   0.090  17.938  0.00  0.00      ACHN  
ATOM    769  C   PRO A  50     -48.788   1.110  22.174  0.00  0.00      ACHN  
ATOM    770  O   PRO A  50     -49.972   1.087  21.966  0.00  0.00      ACHN  
ATOM    771  N   GLY A  51     -48.404   1.632  23.354  0.00  0.00      ACHN  
ATOM    772  HN  GLY A  51     -47.468   1.957  23.461  0.00  0.00      ACHN  
ATOM    773  CA  GLY A  51     -49.156   1.978  24.520  0.00  0.00      ACHN  
ATOM    774  HA1 GLY A  51     -50.098   2.321  24.121  0.00  0.00      ACHN  
ATOM    775  HA2 GLY A  51     -48.447   2.657  24.970  0.00  0.00      ACHN  
ATOM    776  C   GLY A  51     -49.486   1.045  25.574  0.00  0.00      ACHN  
ATOM    777  O   GLY A  51     -50.198   1.479  26.474  0.00  0.00      ACHN  
ATOM    778  N   THR A  52     -49.117  -0.247  25.564  0.00  0.00      ACHN  
ATOM    779  HN  THR A  52     -48.635  -0.619  24.775  0.00  0.00      ACHN  
ATOM    780  CA  THR A  52     -49.404  -1.309  26.553  0.00  0.00      ACHN  
ATOM    781  HA  THR A  52     -50.415  -1.161  26.903  0.00  0.00      ACHN  
ATOM    782  CB  THR A  52     -49.496  -2.723  26.005  0.00  0.00      ACHN  
ATOM    783  HB  THR A  52     -48.474  -3.115  25.813  0.00  0.00      ACHN  
ATOM    784  OG1 THR A  52     -50.318  -2.813  24.885  0.00  0.00      ACHN  
ATOM    785  HG1 THR A  52     -49.762  -2.480  24.176  0.00  0.00      ACHN  
ATOM    786  CG2 THR A  52     -50.026  -3.586  27.158  0.00  0.00      ACHN  
ATOM    787 HG21 THR A  52     -50.986  -3.183  27.547  0.00  0.00      ACHN  
ATOM    788 HG22 THR A  52     -50.101  -4.643  26.827  0.00  0.00      ACHN  
ATOM    789 HG23 THR A  52     -49.362  -3.640  28.048  0.00  0.00      ACHN  
ATOM    790  C   THR A  52     -48.582  -1.145  27.836  0.00  0.00      ACHN  
ATOM    791  O   THR A  52     -49.159  -1.016  28.914  0.00  0.00      ACHN  
ATOM    792  N   THR A  53     -47.271  -1.130  27.641  0.00  0.00      ACHN  
ATOM    793  HN  THR A  53     -46.960  -1.249  26.701  0.00  0.00      ACHN  
ATOM    794  CA  THR A  53     -46.351  -1.014  28.782  0.00  0.00      ACHN  
ATOM    795  HA  THR A  53     -46.641  -0.234  29.471  0.00  0.00      ACHN  
ATOM    796  CB  THR A  53     -46.203  -2.266  29.643  0.00  0.00      ACHN  
ATOM    797  HB  THR A  53     -47.255  -2.620  29.686  0.00  0.00      ACHN  
ATOM    798  OG1 THR A  53     -45.782  -2.049  30.937  0.00  0.00      ACHN  
ATOM    799  HG1 THR A  53     -45.796  -2.934  31.311  0.00  0.00      ACHN  
ATOM    800  CG2 THR A  53     -45.319  -3.389  28.996  0.00  0.00      ACHN  
ATOM    801 HG21 THR A  53     -44.247  -3.118  29.107  0.00  0.00      ACHN  
ATOM    802 HG22 THR A  53     -45.591  -4.351  29.481  0.00  0.00      ACHN  
ATOM    803 HG23 THR A  53     -45.503  -3.456  27.902  0.00  0.00      ACHN  
ATOM    804  C   THR A  53     -45.008  -0.646  28.204  0.00  0.00      ACHN  
ATOM    805  O   THR A  53     -44.686  -0.867  27.050  0.00  0.00      ACHN  
ATOM    806  N   PHE A  54     -44.110   0.022  29.001  0.00  0.00      ACHN  
ATOM    807  HN  PHE A  54     -44.463   0.279  29.897  0.00  0.00      ACHN  
ATOM    808  CA  PHE A  54     -42.696   0.281  28.525  0.00  0.00      ACHN  
ATOM    809  HA  PHE A  54     -42.806   0.605  27.501  0.00  0.00      ACHN  
ATOM    810  CB  PHE A  54     -41.852   1.292  29.290  0.00  0.00      ACHN  
ATOM    811  HB1 PHE A  54     -41.636   0.887  30.302  0.00  0.00      ACHN  
ATOM    812  HB2 PHE A  54     -40.926   1.586  28.752  0.00  0.00      ACHN  
ATOM    813  CG  PHE A  54     -42.696   2.582  29.401  0.00  0.00      ACHN  
ATOM    814  CD1 PHE A  54     -43.078   3.020  30.739  0.00  0.00      ACHN  
ATOM    815  HD1 PHE A  54     -42.822   2.401  31.586  0.00  0.00      ACHN  
ATOM    816  CE1 PHE A  54     -43.824   4.205  30.857  0.00  0.00      ACHN  
ATOM    817  HE1 PHE A  54     -44.086   4.611  31.823  0.00  0.00      ACHN  
ATOM    818  CZ  PHE A  54     -44.129   4.948  29.734  0.00  0.00      ACHN  
ATOM    819  HZ  PHE A  54     -44.753   5.796  29.975  0.00  0.00      ACHN  
ATOM    820  CD2 PHE A  54     -43.101   3.326  28.273  0.00  0.00      ACHN  
ATOM    821  HD2 PHE A  54     -42.980   2.938  27.272  0.00  0.00      ACHN  
ATOM    822  CE2 PHE A  54     -43.786   4.529  28.454  0.00  0.00      ACHN  
ATOM    823  HE2 PHE A  54     -44.169   5.106  27.626  0.00  0.00      ACHN  
ATOM    824  C   PHE A  54     -41.896  -0.946  28.496  0.00  0.00      ACHN  
ATOM    825  O   PHE A  54     -42.076  -1.937  29.210  0.00  0.00      ACHN  
ATOM    826  N   SER A  55     -40.879  -0.802  27.643  0.00  0.00      ACHN  
ATOM    827  HN  SER A  55     -40.703   0.047  27.151  0.00  0.00      ACHN  
ATOM    828  CA  SER A  55     -39.848  -1.882  27.498  0.00  0.00      ACHN  
ATOM    829  HA  SER A  55     -40.236  -2.671  28.126  0.00  0.00      ACHN  
ATOM    830  CB  SER A  55     -39.534  -2.254  26.082  0.00  0.00      ACHN  
ATOM    831  HB1 SER A  55     -39.307  -1.288  25.582  0.00  0.00      ACHN  
ATOM    832  HB2 SER A  55     -38.848  -3.123  25.993  0.00  0.00      ACHN  
ATOM    833  OG  SER A  55     -40.769  -2.652  25.415  0.00  0.00      ACHN  
ATOM    834  HG1 SER A  55     -40.387  -3.206  24.731  0.00  0.00      ACHN  
ATOM    835  C   SER A  55     -38.574  -1.410  28.090  0.00  0.00      ACHN  
ATOM    836  O   SER A  55     -38.204  -0.240  28.006  0.00  0.00      ACHN  
ATOM    837  N   ALA A  56     -37.954  -2.387  28.764  0.00  0.00      ACHN  
ATOM    838  HN  ALA A  56     -38.229  -3.343  28.832  0.00  0.00      ACHN  
ATOM    839  CA  ALA A  56     -36.658  -1.993  29.410  0.00  0.00      ACHN  
ATOM    840  HA  ALA A  56     -36.547  -0.925  29.529  0.00  0.00      ACHN  
ATOM    841  CB  ALA A  56     -36.591  -2.597  30.874  0.00  0.00      ACHN  
ATOM    842  HB1 ALA A  56     -37.211  -2.015  31.589  0.00  0.00      ACHN  
ATOM    843  HB2 ALA A  56     -37.008  -3.617  30.732  0.00  0.00      ACHN  
ATOM    844  HB3 ALA A  56     -35.596  -2.531  31.365  0.00  0.00      ACHN  
ATOM    845  C   ALA A  56     -35.538  -2.528  28.533  0.00  0.00      ACHN  
ATOM    846  O   ALA A  56     -35.757  -3.570  27.898  0.00  0.00      ACHN  
ATOM    847  N   PRO A  57     -34.341  -1.916  28.467  0.00  0.00      ACHN  
ATOM    848  CD  PRO A  57     -34.094  -0.554  28.909  0.00  0.00      ACHN  
ATOM    849  HD1 PRO A  57     -34.686   0.204  28.353  0.00  0.00      ACHN  
ATOM    850  HD2 PRO A  57     -34.240  -0.436  30.004  0.00  0.00      ACHN  
ATOM    851  CA  PRO A  57     -33.277  -2.468  27.741  0.00  0.00      ACHN  
ATOM    852  HA  PRO A  57     -33.401  -2.380  26.672  0.00  0.00      ACHN  
ATOM    853  CB  PRO A  57     -32.077  -1.690  28.192  0.00  0.00      ACHN  
ATOM    854  HB1 PRO A  57     -31.271  -1.853  27.445  0.00  0.00      ACHN  
ATOM    855  HB2 PRO A  57     -31.765  -2.044  29.198  0.00  0.00      ACHN  
ATOM    856  CG  PRO A  57     -32.644  -0.316  28.391  0.00  0.00      ACHN  
ATOM    857  HG1 PRO A  57     -32.681   0.158  27.387  0.00  0.00      ACHN  
ATOM    858  HG2 PRO A  57     -32.030   0.379  29.002  0.00  0.00      ACHN  
ATOM    859  C   PRO A  57     -33.023  -3.988  27.890  0.00  0.00      ACHN  
ATOM    860  O   PRO A  57     -32.995  -4.493  29.010  0.00  0.00      ACHN  
ATOM    861  N   VAL A  58     -32.630  -4.593  26.832  0.00  0.00      ACHN  
ATOM    862  HN  VAL A  58     -32.514  -4.088  25.981  0.00  0.00      ACHN  
ATOM    863  CA  VAL A  58     -32.061  -5.896  26.772  0.00  0.00      ACHN  
ATOM    864  HA  VAL A  58     -31.986  -6.280  27.779  0.00  0.00      ACHN  
ATOM    865  CB  VAL A  58     -32.878  -6.885  25.956  0.00  0.00      ACHN  
ATOM    866  HB  VAL A  58     -32.885  -6.447  24.935  0.00  0.00      ACHN  
ATOM    867  CG1 VAL A  58     -32.182  -8.273  25.782  0.00  0.00      ACHN  
ATOM    868 HG11 VAL A  58     -31.263  -8.082  25.187  0.00  0.00      ACHN  
ATOM    869 HG12 VAL A  58     -31.800  -8.781  26.693  0.00  0.00      ACHN  
ATOM    870 HG13 VAL A  58     -32.831  -9.049  25.323  0.00  0.00      ACHN  
ATOM    871  CG2 VAL A  58     -34.212  -7.089  26.595  0.00  0.00      ACHN  
ATOM    872 HG21 VAL A  58     -34.030  -7.652  27.536  0.00  0.00      ACHN  
ATOM    873 HG22 VAL A  58     -34.647  -6.124  26.934  0.00  0.00      ACHN  
ATOM    874 HG23 VAL A  58     -34.947  -7.680  26.009  0.00  0.00      ACHN  
ATOM    875  C   VAL A  58     -30.652  -5.800  26.147  0.00  0.00      ACHN  
ATOM    876  O   VAL A  58     -30.517  -5.411  24.980  0.00  0.00      ACHN  
ATOM    877  N   VAL A  59     -29.626  -6.148  26.929  0.00  0.00      ACHN  
ATOM    878  HN  VAL A  59     -29.742  -6.202  27.917  0.00  0.00      ACHN  
ATOM    879  CA  VAL A  59     -28.290  -6.248  26.368  0.00  0.00      ACHN  
ATOM    880  HA  VAL A  59     -28.100  -5.372  25.766  0.00  0.00      ACHN  
ATOM    881  CB  VAL A  59     -27.225  -6.685  27.372  0.00  0.00      ACHN  
ATOM    882  HB  VAL A  59     -27.531  -7.568  27.974  0.00  0.00      ACHN  
ATOM    883  CG1 VAL A  59     -25.825  -6.933  26.764  0.00  0.00      ACHN  
ATOM    884 HG11 VAL A  59     -25.749  -7.739  26.004  0.00  0.00      ACHN  
ATOM    885 HG12 VAL A  59     -25.542  -6.053  26.148  0.00  0.00      ACHN  
ATOM    886 HG13 VAL A  59     -25.190  -7.190  27.639  0.00  0.00      ACHN  
ATOM    887  CG2 VAL A  59     -27.110  -5.603  28.356  0.00  0.00      ACHN  
ATOM    888 HG21 VAL A  59     -27.874  -5.588  29.163  0.00  0.00      ACHN  
ATOM    889 HG22 VAL A  59     -26.157  -5.784  28.896  0.00  0.00      ACHN  
ATOM    890 HG23 VAL A  59     -27.208  -4.620  27.848  0.00  0.00      ACHN  
ATOM    891  C   VAL A  59     -28.175  -7.331  25.272  0.00  0.00      ACHN  
ATOM    892  O   VAL A  59     -28.514  -8.497  25.501  0.00  0.00      ACHN  
ATOM    893  N   ILE A  60     -27.655  -6.969  24.062  0.00  0.00      ACHN  
ATOM    894  HN  ILE A  60     -27.473  -6.036  23.762  0.00  0.00      ACHN  
ATOM    895  CA  ILE A  60     -27.574  -7.936  22.976  0.00  0.00      ACHN  
ATOM    896  HA  ILE A  60     -28.503  -8.486  22.997  0.00  0.00      ACHN  
ATOM    897  CB  ILE A  60     -27.429  -7.220  21.627  0.00  0.00      ACHN  
ATOM    898  HB  ILE A  60     -26.425  -6.748  21.565  0.00  0.00      ACHN  
ATOM    899  CG2 ILE A  60     -27.611  -8.283  20.514  0.00  0.00      ACHN  
ATOM    900 HG21 ILE A  60     -27.003  -9.207  20.623  0.00  0.00      ACHN  
ATOM    901 HG22 ILE A  60     -28.694  -8.529  20.479  0.00  0.00      ACHN  
ATOM    902 HG23 ILE A  60     -27.412  -7.772  19.548  0.00  0.00      ACHN  
ATOM    903  CG1 ILE A  60     -28.442  -6.140  21.543  0.00  0.00      ACHN  
ATOM    904 HG11 ILE A  60     -29.428  -6.651  21.545  0.00  0.00      ACHN  
ATOM    905 HG12 ILE A  60     -28.582  -5.445  22.399  0.00  0.00      ACHN  
ATOM    906  CD1 ILE A  60     -28.216  -5.192  20.325  0.00  0.00      ACHN  
ATOM    907  HD1 ILE A  60     -27.141  -4.960  20.166  0.00  0.00      ACHN  
ATOM    908  HD2 ILE A  60     -28.598  -5.711  19.420  0.00  0.00      ACHN  
ATOM    909  HD3 ILE A  60     -28.781  -4.258  20.529  0.00  0.00      ACHN  
ATOM    910  C   ILE A  60     -26.428  -8.833  23.195  0.00  0.00      ACHN  
ATOM    911  O   ILE A  60     -26.453 -10.037  23.288  0.00  0.00      ACHN  
ATOM    912  N   LEU A  61     -25.262  -8.247  23.325  0.00  0.00      ACHN  
ATOM    913  HN  LEU A  61     -25.256  -7.250  23.320  0.00  0.00      ACHN  
ATOM    914  CA  LEU A  61     -24.046  -8.933  23.716  0.00  0.00      ACHN  
ATOM    915  HA  LEU A  61     -24.220  -9.738  24.414  0.00  0.00      ACHN  
ATOM    916  CB  LEU A  61     -23.141  -9.485  22.565  0.00  0.00      ACHN  
ATOM    917  HB1 LEU A  61     -22.476 -10.280  22.964  0.00  0.00      ACHN  
ATOM    918  HB2 LEU A  61     -23.762 -10.151  21.927  0.00  0.00      ACHN  
ATOM    919  CG  LEU A  61     -22.282  -8.416  21.782  0.00  0.00      ACHN  
ATOM    920  HG  LEU A  61     -21.819  -7.677  22.471  0.00  0.00      ACHN  
ATOM    921  CD1 LEU A  61     -21.234  -9.133  20.965  0.00  0.00      ACHN  
ATOM    922 HD11 LEU A  61     -20.504  -8.426  20.518  0.00  0.00      ACHN  
ATOM    923 HD12 LEU A  61     -20.764  -9.962  21.536  0.00  0.00      ACHN  
ATOM    924 HD13 LEU A  61     -21.691  -9.476  20.012  0.00  0.00      ACHN  
ATOM    925  CD2 LEU A  61     -23.088  -7.527  20.725  0.00  0.00      ACHN  
ATOM    926 HD21 LEU A  61     -22.469  -6.637  20.485  0.00  0.00      ACHN  
ATOM    927 HD22 LEU A  61     -23.325  -8.138  19.828  0.00  0.00      ACHN  
ATOM    928 HD23 LEU A  61     -24.099  -7.337  21.144  0.00  0.00      ACHN  
ATOM    929  C   LEU A  61     -23.165  -7.990  24.550  0.00  0.00      ACHN  
ATOM    930  O   LEU A  61     -23.420  -6.801  24.643  0.00  0.00      ACHN  
ATOM    931  N   GLU A  62     -22.110  -8.626  25.079  0.00  0.00      ACHN  
ATOM    932  HN  GLU A  62     -21.998  -9.588  24.842  0.00  0.00      ACHN  
ATOM    933  CA  GLU A  62     -20.981  -7.904  25.604  0.00  0.00      ACHN  
ATOM    934  HA  GLU A  62     -21.187  -6.845  25.671  0.00  0.00      ACHN  
ATOM    935  CB  GLU A  62     -20.741  -8.526  26.977  0.00  0.00      ACHN  
ATOM    936  HB1 GLU A  62     -20.645  -9.631  27.034  0.00  0.00      ACHN  
ATOM    937  HB2 GLU A  62     -19.721  -8.173  27.241  0.00  0.00      ACHN  
ATOM    938  CG  GLU A  62     -21.776  -8.141  28.033  0.00  0.00      ACHN  
ATOM    939  HG1 GLU A  62     -22.007  -7.054  28.055  0.00  0.00      ACHN  
ATOM    940  HG2 GLU A  62     -22.746  -8.596  27.740  0.00  0.00      ACHN  
ATOM    941  CD  GLU A  62     -21.564  -8.694  29.449  0.00  0.00      ACHN  
ATOM    942  OE1 GLU A  62     -20.951  -9.766  29.572  0.00  0.00      ACHN  
ATOM    943  OE2 GLU A  62     -22.171  -8.211  30.449  0.00  0.00      ACHN  
ATOM    944  C   GLU A  62     -19.802  -8.113  24.702  0.00  0.00      ACHN  
ATOM    945  O   GLU A  62     -19.222  -9.232  24.678  0.00  0.00      ACHN  
ATOM    946  N   THR A  63     -19.310  -7.107  23.817  0.00  0.00      ACHN  
ATOM    947  HN  THR A  63     -19.768  -6.222  23.835  0.00  0.00      ACHN  
ATOM    948  CA  THR A  63     -18.169  -7.173  22.880  0.00  0.00      ACHN  
ATOM    949  HA  THR A  63     -18.346  -8.053  22.280  0.00  0.00      ACHN  
ATOM    950  CB  THR A  63     -18.095  -6.056  21.807  0.00  0.00      ACHN  
ATOM    951  HB  THR A  63     -17.892  -5.010  22.120  0.00  0.00      ACHN  
ATOM    952  OG1 THR A  63     -19.374  -5.989  21.182  0.00  0.00      ACHN  
ATOM    953  HG1 THR A  63     -19.407  -5.142  20.732  0.00  0.00      ACHN  
ATOM    954  CG2 THR A  63     -16.924  -6.263  20.688  0.00  0.00      ACHN  
ATOM    955 HG21 THR A  63     -17.235  -7.181  20.145  0.00  0.00      ACHN  
ATOM    956 HG22 THR A  63     -16.967  -5.355  20.049  0.00  0.00      ACHN  
ATOM    957 HG23 THR A  63     -15.921  -6.417  21.141  0.00  0.00      ACHN  
ATOM    958  C   THR A  63     -16.796  -7.187  23.490  0.00  0.00      ACHN  
ATOM    959  O   THR A  63     -16.356  -6.052  23.881  0.00  0.00      ACHN  
ATOM    960  N   PRO A  64     -15.973  -8.214  23.529  0.00  0.00      ACHN  
ATOM    961  CD  PRO A  64     -16.319  -9.519  23.078  0.00  0.00      ACHN  
ATOM    962  HD1 PRO A  64     -17.405  -9.690  23.232  0.00  0.00      ACHN  
ATOM    963  HD2 PRO A  64     -15.936  -9.639  22.042  0.00  0.00      ACHN  
ATOM    964  CA  PRO A  64     -14.603  -8.289  24.101  0.00  0.00      ACHN  
ATOM    965  HA  PRO A  64     -14.637  -7.798  25.062  0.00  0.00      ACHN  
ATOM    966  CB  PRO A  64     -14.225  -9.828  24.263  0.00  0.00      ACHN  
ATOM    967  HB1 PRO A  64     -13.801 -10.024  25.271  0.00  0.00      ACHN  
ATOM    968  HB2 PRO A  64     -13.360 -10.065  23.608  0.00  0.00      ACHN  
ATOM    969  CG  PRO A  64     -15.612 -10.550  23.987  0.00  0.00      ACHN  
ATOM    970  HG1 PRO A  64     -16.067 -10.683  24.992  0.00  0.00      ACHN  
ATOM    971  HG2 PRO A  64     -15.425 -11.534  23.506  0.00  0.00      ACHN  
ATOM    972  C   PRO A  64     -13.654  -7.505  23.320  0.00  0.00      ACHN  
ATOM    973  O   PRO A  64     -13.810  -7.567  22.127  0.00  0.00      ACHN  
ATOM    974  N   VAL A  65     -12.766  -6.709  23.950  0.00  0.00      ACHN  
ATOM    975  HN  VAL A  65     -12.709  -6.607  24.941  0.00  0.00      ACHN  
ATOM    976  CA  VAL A  65     -12.077  -5.650  23.210  0.00  0.00      ACHN  
ATOM    977  HA  VAL A  65     -12.868  -5.158  22.664  0.00  0.00      ACHN  
ATOM    978  CB  VAL A  65     -11.293  -4.660  24.013  0.00  0.00      ACHN  
ATOM    979  HB  VAL A  65     -10.461  -5.133  24.577  0.00  0.00      ACHN  
ATOM    980  CG1 VAL A  65     -10.630  -3.631  23.088  0.00  0.00      ACHN  
ATOM    981 HG11 VAL A  65      -9.943  -2.953  23.638  0.00  0.00      ACHN  
ATOM    982 HG12 VAL A  65     -10.038  -4.208  22.346  0.00  0.00      ACHN  
ATOM    983 HG13 VAL A  65     -11.355  -2.988  22.544  0.00  0.00      ACHN  
ATOM    984  CG2 VAL A  65     -12.195  -4.077  25.000  0.00  0.00      ACHN  
ATOM    985 HG21 VAL A  65     -13.029  -3.729  24.355  0.00  0.00      ACHN  
ATOM    986 HG22 VAL A  65     -12.612  -4.742  25.787  0.00  0.00      ACHN  
ATOM    987 HG23 VAL A  65     -11.711  -3.210  25.499  0.00  0.00      ACHN  
ATOM    988  C   VAL A  65     -11.089  -6.369  22.240  0.00  0.00      ACHN  
ATOM    989  O   VAL A  65     -10.890  -6.090  21.050  0.00  0.00      ACHN  
ATOM    990  N   GLY A  66     -10.531  -7.480  22.729  0.00  0.00      ACHN  
ATOM    991  HN  GLY A  66     -10.746  -7.773  23.657  0.00  0.00      ACHN  
ATOM    992  CA  GLY A  66      -9.583  -8.282  21.934  0.00  0.00      ACHN  
ATOM    993  HA1 GLY A  66      -8.998  -8.747  22.714  0.00  0.00      ACHN  
ATOM    994  HA2 GLY A  66      -8.989  -7.721  21.229  0.00  0.00      ACHN  
ATOM    995  C   GLY A  66     -10.128  -9.390  21.097  0.00  0.00      ACHN  
ATOM    996  O   GLY A  66      -9.451  -9.751  20.139  0.00  0.00      ACHN  
ATOM    997  N   LEU A  67     -11.302  -9.974  21.356  0.00  0.00      ACHN  
ATOM    998  HN  LEU A  67     -11.800  -9.639  22.151  0.00  0.00      ACHN  
ATOM    999  CA  LEU A  67     -11.902 -10.901  20.410  0.00  0.00      ACHN  
ATOM   1000  HA  LEU A  67     -11.166 -11.569  19.987  0.00  0.00      ACHN  
ATOM   1001  CB  LEU A  67     -13.060 -11.734  21.012  0.00  0.00      ACHN  
ATOM   1002  HB1 LEU A  67     -13.058 -12.036  22.081  0.00  0.00      ACHN  
ATOM   1003  HB2 LEU A  67     -13.874 -10.978  21.010  0.00  0.00      ACHN  
ATOM   1004  CG  LEU A  67     -13.630 -12.899  20.183  0.00  0.00      ACHN  
ATOM   1005  HG  LEU A  67     -14.126 -12.457  19.293  0.00  0.00      ACHN  
ATOM   1006  CD1 LEU A  67     -12.728 -14.019  19.784  0.00  0.00      ACHN  
ATOM   1007 HD11 LEU A  67     -11.985 -14.214  20.586  0.00  0.00      ACHN  
ATOM   1008 HD12 LEU A  67     -13.270 -14.931  19.453  0.00  0.00      ACHN  
ATOM   1009 HD13 LEU A  67     -12.028 -13.684  18.989  0.00  0.00      ACHN  
ATOM   1010  CD2 LEU A  67     -14.814 -13.629  20.955  0.00  0.00      ACHN  
ATOM   1011 HD21 LEU A  67     -15.541 -12.802  21.105  0.00  0.00      ACHN  
ATOM   1012 HD22 LEU A  67     -15.260 -14.489  20.412  0.00  0.00      ACHN  
ATOM   1013 HD23 LEU A  67     -14.482 -14.112  21.899  0.00  0.00      ACHN  
ATOM   1014  C   LEU A  67     -12.417 -10.196  19.070  0.00  0.00      ACHN  
ATOM   1015  O   LEU A  67     -12.232 -10.704  17.966  0.00  0.00      ACHN  
ATOM   1016  N   ALA A  68     -12.832  -8.911  19.244  0.00  0.00      ACHN  
ATOM   1017  HN  ALA A  68     -12.903  -8.556  20.173  0.00  0.00      ACHN  
ATOM   1018  CA  ALA A  68     -13.110  -8.026  18.146  0.00  0.00      ACHN  
ATOM   1019  HA  ALA A  68     -13.764  -8.592  17.499  0.00  0.00      ACHN  
ATOM   1020  CB  ALA A  68     -13.714  -6.683  18.647  0.00  0.00      ACHN  
ATOM   1021  HB1 ALA A  68     -14.100  -6.148  17.753  0.00  0.00      ACHN  
ATOM   1022  HB2 ALA A  68     -14.602  -6.853  19.291  0.00  0.00      ACHN  
ATOM   1023  HB3 ALA A  68     -13.028  -6.059  19.260  0.00  0.00      ACHN  
ATOM   1024  C   ALA A  68     -11.911  -7.710  17.303  0.00  0.00      ACHN  
ATOM   1025  O   ALA A  68     -12.066  -7.606  16.091  0.00  0.00      ACHN  
ATOM   1026  N   VAL A  69     -10.676  -7.604  17.870  0.00  0.00      ACHN  
ATOM   1027  HN  VAL A  69     -10.472  -7.667  18.843  0.00  0.00      ACHN  
ATOM   1028  CA  VAL A  69      -9.519  -7.408  17.033  0.00  0.00      ACHN  
ATOM   1029  HA  VAL A  69      -9.792  -6.626  16.340  0.00  0.00      ACHN  
ATOM   1030  CB  VAL A  69      -8.406  -6.939  17.909  0.00  0.00      ACHN  
ATOM   1031  HB  VAL A  69      -8.228  -7.615  18.773  0.00  0.00      ACHN  
ATOM   1032  CG1 VAL A  69      -7.123  -6.854  17.196  0.00  0.00      ACHN  
ATOM   1033 HG11 VAL A  69      -6.630  -7.833  17.017  0.00  0.00      ACHN  
ATOM   1034 HG12 VAL A  69      -7.226  -6.386  16.194  0.00  0.00      ACHN  
ATOM   1035 HG13 VAL A  69      -6.327  -6.366  17.798  0.00  0.00      ACHN  
ATOM   1036  CG2 VAL A  69      -8.750  -5.588  18.546  0.00  0.00      ACHN  
ATOM   1037 HG21 VAL A  69      -9.537  -5.583  19.330  0.00  0.00      ACHN  
ATOM   1038 HG22 VAL A  69      -7.820  -5.072  18.869  0.00  0.00      ACHN  
ATOM   1039 HG23 VAL A  69      -9.210  -4.861  17.843  0.00  0.00      ACHN  
ATOM   1040  C   VAL A  69      -9.223  -8.635  16.212  0.00  0.00      ACHN  
ATOM   1041  O   VAL A  69      -9.180  -8.505  14.994  0.00  0.00      ACHN  
ATOM   1042  N   ALA A  70      -9.109  -9.831  16.813  0.00  0.00      ACHN  
ATOM   1043  HN  ALA A  70      -9.218  -9.905  17.801  0.00  0.00      ACHN  
ATOM   1044  CA  ALA A  70      -9.076 -11.035  16.068  0.00  0.00      ACHN  
ATOM   1045  HA  ALA A  70      -8.083 -11.085  15.648  0.00  0.00      ACHN  
ATOM   1046  CB  ALA A  70      -9.310 -12.255  17.071  0.00  0.00      ACHN  
ATOM   1047  HB1 ALA A  70      -9.417 -13.246  16.580  0.00  0.00      ACHN  
ATOM   1048  HB2 ALA A  70      -8.482 -12.316  17.810  0.00  0.00      ACHN  
ATOM   1049  HB3 ALA A  70     -10.218 -12.053  17.678  0.00  0.00      ACHN  
ATOM   1050  C   ALA A  70     -10.221 -11.155  15.010  0.00  0.00      ACHN  
ATOM   1051  O   ALA A  70      -9.935 -11.587  13.886  0.00  0.00      ACHN  
ATOM   1052  N   LEU A  71     -11.479 -10.805  15.364  0.00  0.00      ACHN  
ATOM   1053  HN  LEU A  71     -11.798 -10.543  16.272  0.00  0.00      ACHN  
ATOM   1054  CA  LEU A  71     -12.543 -10.851  14.392  0.00  0.00      ACHN  
ATOM   1055  HA  LEU A  71     -12.861 -11.842  14.102  0.00  0.00      ACHN  
ATOM   1056  CB  LEU A  71     -13.925 -10.324  15.011  0.00  0.00      ACHN  
ATOM   1057  HB1 LEU A  71     -14.050 -10.853  15.980  0.00  0.00      ACHN  
ATOM   1058  HB2 LEU A  71     -13.804  -9.230  15.162  0.00  0.00      ACHN  
ATOM   1059  CG  LEU A  71     -15.269 -10.556  14.148  0.00  0.00      ACHN  
ATOM   1060  HG  LEU A  71     -15.365  -9.916  13.245  0.00  0.00      ACHN  
ATOM   1061  CD1 LEU A  71     -15.568 -12.001  13.849  0.00  0.00      ACHN  
ATOM   1062 HD11 LEU A  71     -16.557 -12.022  13.343  0.00  0.00      ACHN  
ATOM   1063 HD12 LEU A  71     -14.861 -12.384  13.082  0.00  0.00      ACHN  
ATOM   1064 HD13 LEU A  71     -15.572 -12.670  14.736  0.00  0.00      ACHN  
ATOM   1065  CD2 LEU A  71     -16.441 -10.257  15.115  0.00  0.00      ACHN  
ATOM   1066 HD21 LEU A  71     -16.441  -9.185  15.407  0.00  0.00      ACHN  
ATOM   1067 HD22 LEU A  71     -17.360 -10.577  14.579  0.00  0.00      ACHN  
ATOM   1068 HD23 LEU A  71     -16.340 -10.900  16.015  0.00  0.00      ACHN  
ATOM   1069  C   LEU A  71     -12.277 -10.106  13.133  0.00  0.00      ACHN  
ATOM   1070  O   LEU A  71     -12.512 -10.670  12.019  0.00  0.00      ACHN  
ATOM   1071  N   PHE A  72     -11.812  -8.803  13.197  0.00  0.00      ACHN  
ATOM   1072  HN  PHE A  72     -11.608  -8.513  14.129  0.00  0.00      ACHN  
ATOM   1073  CA  PHE A  72     -11.361  -8.141  11.980  0.00  0.00      ACHN  
ATOM   1074  HA  PHE A  72     -12.140  -8.192  11.234  0.00  0.00      ACHN  
ATOM   1075  CB  PHE A  72     -11.353  -6.582  12.050  0.00  0.00      ACHN  
ATOM   1076  HB1 PHE A  72     -11.339  -6.082  11.057  0.00  0.00      ACHN  
ATOM   1077  HB2 PHE A  72     -12.252  -6.091  12.478  0.00  0.00      ACHN  
ATOM   1078  CG  PHE A  72     -10.283  -5.926  12.802  0.00  0.00      ACHN  
ATOM   1079  CD1 PHE A  72     -10.548  -5.316  14.044  0.00  0.00      ACHN  
ATOM   1080  HD1 PHE A  72     -11.519  -5.354  14.515  0.00  0.00      ACHN  
ATOM   1081  CE1 PHE A  72      -9.585  -4.467  14.641  0.00  0.00      ACHN  
ATOM   1082  HE1 PHE A  72      -9.867  -3.993  15.570  0.00  0.00      ACHN  
ATOM   1083  CZ  PHE A  72      -8.349  -4.263  14.147  0.00  0.00      ACHN  
ATOM   1084  HZ  PHE A  72      -7.634  -3.663  14.690  0.00  0.00      ACHN  
ATOM   1085  CD2 PHE A  72      -8.985  -5.708  12.266  0.00  0.00      ACHN  
ATOM   1086  HD2 PHE A  72      -8.787  -6.207  11.328  0.00  0.00      ACHN  
ATOM   1087  CE2 PHE A  72      -8.053  -4.909  12.933  0.00  0.00      ACHN  
ATOM   1088  HE2 PHE A  72      -7.050  -4.812  12.543  0.00  0.00      ACHN  
ATOM   1089  C   PHE A  72     -10.158  -8.672  11.300  0.00  0.00      ACHN  
ATOM   1090  O   PHE A  72     -10.091  -8.721  10.082  0.00  0.00      ACHN  
ATOM   1091  N   LEU A  73      -9.215  -9.139  12.128  0.00  0.00      ACHN  
ATOM   1092  HN  LEU A  73      -9.304  -9.186  13.120  0.00  0.00      ACHN  
ATOM   1093  CA  LEU A  73      -8.008  -9.812  11.567  0.00  0.00      ACHN  
ATOM   1094  HA  LEU A  73      -7.589  -9.151  10.823  0.00  0.00      ACHN  
ATOM   1095  CB  LEU A  73      -7.085 -10.115  12.743  0.00  0.00      ACHN  
ATOM   1096  HB1 LEU A  73      -7.730 -10.652  13.471  0.00  0.00      ACHN  
ATOM   1097  HB2 LEU A  73      -6.348 -10.860  12.372  0.00  0.00      ACHN  
ATOM   1098  CG  LEU A  73      -6.384  -8.927  13.360  0.00  0.00      ACHN  
ATOM   1099  HG  LEU A  73      -7.039  -8.108  13.727  0.00  0.00      ACHN  
ATOM   1100  CD1 LEU A  73      -5.752  -9.409  14.708  0.00  0.00      ACHN  
ATOM   1101 HD11 LEU A  73      -6.551  -9.559  15.465  0.00  0.00      ACHN  
ATOM   1102 HD12 LEU A  73      -5.031 -10.250  14.629  0.00  0.00      ACHN  
ATOM   1103 HD13 LEU A  73      -5.229  -8.540  15.162  0.00  0.00      ACHN  
ATOM   1104  CD2 LEU A  73      -5.315  -8.248  12.424  0.00  0.00      ACHN  
ATOM   1105 HD21 LEU A  73      -4.536  -8.916  11.999  0.00  0.00      ACHN  
ATOM   1106 HD22 LEU A  73      -5.866  -7.980  11.497  0.00  0.00      ACHN  
ATOM   1107 HD23 LEU A  73      -4.854  -7.339  12.866  0.00  0.00      ACHN  
ATOM   1108  C   LEU A  73      -8.319 -11.122  10.830  0.00  0.00      ACHN  
ATOM   1109  O   LEU A  73      -7.940 -11.284   9.725  0.00  0.00      ACHN  
ATOM   1110  N   GLY A  74      -9.096 -12.009  11.367  0.00  0.00      ACHN  
ATOM   1111  HN  GLY A  74      -9.369 -11.896  12.319  0.00  0.00      ACHN  
ATOM   1112  CA  GLY A  74      -9.511 -13.220  10.770  0.00  0.00      ACHN  
ATOM   1113  HA1 GLY A  74      -9.744 -13.830  11.630  0.00  0.00      ACHN  
ATOM   1114  HA2 GLY A  74      -8.679 -13.663  10.243  0.00  0.00      ACHN  
ATOM   1115  C   GLY A  74     -10.587 -13.226   9.720  0.00  0.00      ACHN  
ATOM   1116  O   GLY A  74     -10.581 -14.072   8.805  0.00  0.00      ACHN  
ATOM   1117  N   LEU A  75     -11.571 -12.341   9.753  0.00  0.00      ACHN  
ATOM   1118  HN  LEU A  75     -11.724 -11.755  10.546  0.00  0.00      ACHN  
ATOM   1119  CA  LEU A  75     -12.512 -12.230   8.607  0.00  0.00      ACHN  
ATOM   1120  HA  LEU A  75     -12.797 -13.252   8.403  0.00  0.00      ACHN  
ATOM   1121  CB  LEU A  75     -13.617 -11.259   8.963  0.00  0.00      ACHN  
ATOM   1122  HB1 LEU A  75     -14.022 -11.605   9.938  0.00  0.00      ACHN  
ATOM   1123  HB2 LEU A  75     -13.239 -10.222   9.083  0.00  0.00      ACHN  
ATOM   1124  CG  LEU A  75     -14.804 -11.164   7.996  0.00  0.00      ACHN  
ATOM   1125  HG  LEU A  75     -14.471 -10.768   7.013  0.00  0.00      ACHN  
ATOM   1126  CD1 LEU A  75     -15.434 -12.548   7.651  0.00  0.00      ACHN  
ATOM   1127 HD11 LEU A  75     -16.033 -13.006   8.467  0.00  0.00      ACHN  
ATOM   1128 HD12 LEU A  75     -16.189 -12.409   6.848  0.00  0.00      ACHN  
ATOM   1129 HD13 LEU A  75     -14.687 -13.269   7.253  0.00  0.00      ACHN  
ATOM   1130  CD2 LEU A  75     -15.974 -10.192   8.468  0.00  0.00      ACHN  
ATOM   1131 HD21 LEU A  75     -15.547  -9.212   8.770  0.00  0.00      ACHN  
ATOM   1132 HD22 LEU A  75     -16.784 -10.021   7.728  0.00  0.00      ACHN  
ATOM   1133 HD23 LEU A  75     -16.378 -10.516   9.451  0.00  0.00      ACHN  
ATOM   1134  C   LEU A  75     -11.736 -11.762   7.401  0.00  0.00      ACHN  
ATOM   1135  O   LEU A  75     -11.924 -12.197   6.312  0.00  0.00      ACHN  
ATOM   1136  N   SER A  76     -10.793 -10.787   7.567  0.00  0.00      ACHN  
ATOM   1137  HN  SER A  76     -10.655 -10.440   8.491  0.00  0.00      ACHN  
ATOM   1138  CA  SER A  76      -9.986 -10.306   6.405  0.00  0.00      ACHN  
ATOM   1139  HA  SER A  76     -10.645 -10.170   5.559  0.00  0.00      ACHN  
ATOM   1140  CB  SER A  76      -9.298  -9.017   6.616  0.00  0.00      ACHN  
ATOM   1141  HB1 SER A  76      -8.662  -8.738   5.750  0.00  0.00      ACHN  
ATOM   1142  HB2 SER A  76     -10.028  -8.202   6.807  0.00  0.00      ACHN  
ATOM   1143  OG  SER A  76      -8.496  -8.875   7.795  0.00  0.00      ACHN  
ATOM   1144  HG1 SER A  76      -9.034  -8.787   8.586  0.00  0.00      ACHN  
ATOM   1145  C   SER A  76      -8.965 -11.353   5.995  0.00  0.00      ACHN  
ATOM   1146  O   SER A  76      -8.555 -11.507   4.835  0.00  0.00      ACHN  
ATOM   1147  N   ALA A  77      -8.418 -12.120   6.946  0.00  0.00      ACHN  
ATOM   1148  HN  ALA A  77      -8.340 -11.835   7.899  0.00  0.00      ACHN  
ATOM   1149  CA  ALA A  77      -7.493 -13.194   6.537  0.00  0.00      ACHN  
ATOM   1150  HA  ALA A  77      -6.718 -12.724   5.949  0.00  0.00      ACHN  
ATOM   1151  CB  ALA A  77      -6.918 -13.770   7.891  0.00  0.00      ACHN  
ATOM   1152  HB1 ALA A  77      -6.562 -12.889   8.467  0.00  0.00      ACHN  
ATOM   1153  HB2 ALA A  77      -7.835 -14.185   8.361  0.00  0.00      ACHN  
ATOM   1154  HB3 ALA A  77      -6.173 -14.589   7.795  0.00  0.00      ACHN  
ATOM   1155  C   ALA A  77      -8.143 -14.218   5.693  0.00  0.00      ACHN  
ATOM   1156  O   ALA A  77      -7.650 -14.645   4.648  0.00  0.00      ACHN  
ATOM   1157  N   LEU A  78      -9.257 -14.693   6.144  0.00  0.00      ACHN  
ATOM   1158  HN  LEU A  78      -9.636 -14.483   7.041  0.00  0.00      ACHN  
ATOM   1159  CA  LEU A  78     -10.117 -15.667   5.442  0.00  0.00      ACHN  
ATOM   1160  HA  LEU A  78      -9.470 -16.501   5.213  0.00  0.00      ACHN  
ATOM   1161  CB  LEU A  78     -11.220 -16.138   6.354  0.00  0.00      ACHN  
ATOM   1162  HB1 LEU A  78     -10.655 -16.430   7.265  0.00  0.00      ACHN  
ATOM   1163  HB2 LEU A  78     -12.003 -15.368   6.522  0.00  0.00      ACHN  
ATOM   1164  CG  LEU A  78     -11.952 -17.350   5.806  0.00  0.00      ACHN  
ATOM   1165  HG  LEU A  78     -12.398 -17.154   4.807  0.00  0.00      ACHN  
ATOM   1166  CD1 LEU A  78     -11.014 -18.577   5.570  0.00  0.00      ACHN  
ATOM   1167 HD11 LEU A  78     -10.463 -18.556   4.606  0.00  0.00      ACHN  
ATOM   1168 HD12 LEU A  78     -10.362 -18.854   6.427  0.00  0.00      ACHN  
ATOM   1169 HD13 LEU A  78     -11.688 -19.451   5.443  0.00  0.00      ACHN  
ATOM   1170  CD2 LEU A  78     -13.131 -17.770   6.696  0.00  0.00      ACHN  
ATOM   1171 HD21 LEU A  78     -13.537 -18.767   6.424  0.00  0.00      ACHN  
ATOM   1172 HD22 LEU A  78     -12.827 -17.767   7.765  0.00  0.00      ACHN  
ATOM   1173 HD23 LEU A  78     -14.044 -17.165   6.509  0.00  0.00      ACHN  
ATOM   1174  C   LEU A  78     -10.575 -15.179   4.097  0.00  0.00      ACHN  
ATOM   1175  O   LEU A  78     -10.444 -15.920   3.102  0.00  0.00      ACHN  
ATOM   1176  N   PHE A  79     -10.857 -13.894   3.974  0.00  0.00      ACHN  
ATOM   1177  HN  PHE A  79     -10.787 -13.293   4.767  0.00  0.00      ACHN  
ATOM   1178  CA  PHE A  79     -11.196 -13.226   2.686  0.00  0.00      ACHN  
ATOM   1179  HA  PHE A  79     -11.945 -13.920   2.334  0.00  0.00      ACHN  
ATOM   1180  CB  PHE A  79     -11.976 -11.840   2.913  0.00  0.00      ACHN  
ATOM   1181  HB1 PHE A  79     -12.555 -11.936   3.856  0.00  0.00      ACHN  
ATOM   1182  HB2 PHE A  79     -11.324 -10.953   3.062  0.00  0.00      ACHN  
ATOM   1183  CG  PHE A  79     -12.913 -11.493   1.764  0.00  0.00      ACHN  
ATOM   1184  CD1 PHE A  79     -14.292 -11.733   1.881  0.00  0.00      ACHN  
ATOM   1185  HD1 PHE A  79     -14.625 -12.178   2.807  0.00  0.00      ACHN  
ATOM   1186  CE1 PHE A  79     -15.207 -11.275   0.886  0.00  0.00      ACHN  
ATOM   1187  HE1 PHE A  79     -16.270 -11.351   1.062  0.00  0.00      ACHN  
ATOM   1188  CZ  PHE A  79     -14.667 -10.792  -0.345  0.00  0.00      ACHN  
ATOM   1189  HZ  PHE A  79     -15.400 -10.506  -1.085  0.00  0.00      ACHN  
ATOM   1190  CD2 PHE A  79     -12.446 -11.125   0.487  0.00  0.00      ACHN  
ATOM   1191  HD2 PHE A  79     -11.384 -11.063   0.299  0.00  0.00      ACHN  
ATOM   1192  CE2 PHE A  79     -13.287 -10.819  -0.581  0.00  0.00      ACHN  
ATOM   1193  HE2 PHE A  79     -12.997 -10.426  -1.544  0.00  0.00      ACHN  
ATOM   1194  C   PHE A  79     -10.061 -13.152   1.710  0.00  0.00      ACHN  
ATOM   1195  O   PHE A  79     -10.161 -13.436   0.500  0.00  0.00      ACHN  
ATOM   1196  N   HIS A  80      -8.831 -12.828   2.135  0.00  0.00      ACHN  
ATOM   1197  HN  HIS A  80      -8.743 -12.402   3.032  0.00  0.00      ACHN  
ATOM   1198  CA  HIS A  80      -7.621 -12.899   1.315  0.00  0.00      ACHN  
ATOM   1199  HA  HIS A  80      -7.760 -12.301   0.427  0.00  0.00      ACHN  
ATOM   1200  CB  HIS A  80      -6.414 -12.375   2.221  0.00  0.00      ACHN  
ATOM   1201  HB1 HIS A  80      -6.445 -12.891   3.204  0.00  0.00      ACHN  
ATOM   1202  HB2 HIS A  80      -5.418 -12.709   1.857  0.00  0.00      ACHN  
ATOM   1203  ND1 HIS A  80      -7.417  -9.976   2.619  0.00  0.00      ACHN  
ATOM   1204  HD1 HIS A  80      -8.412  -9.999   2.528  0.00  0.00      ACHN  
ATOM   1205  CG  HIS A  80      -6.345 -10.831   2.423  0.00  0.00      ACHN  
ATOM   1206  CE1 HIS A  80      -6.843  -8.720   2.688  0.00  0.00      ACHN  
ATOM   1207  HE1 HIS A  80      -7.526  -7.880   2.813  0.00  0.00      ACHN  
ATOM   1208  NE2 HIS A  80      -5.500  -8.723   2.687  0.00  0.00      ACHN  
ATOM   1209  CD2 HIS A  80      -5.187 -10.068   2.494  0.00  0.00      ACHN  
ATOM   1210  HD2 HIS A  80      -4.139 -10.316   2.374  0.00  0.00      ACHN  
ATOM   1211  C   HIS A  80      -7.311 -14.266   0.789  0.00  0.00      ACHN  
ATOM   1212  O   HIS A  80      -6.836 -14.480  -0.343  0.00  0.00      ACHN  
ATOM   1213  N   PHE A  81      -7.616 -15.287   1.561  0.00  0.00      ACHN  
ATOM   1214  HN  PHE A  81      -8.067 -15.230   2.448  0.00  0.00      ACHN  
ATOM   1215  CA  PHE A  81      -7.369 -16.705   1.154  0.00  0.00      ACHN  
ATOM   1216  HA  PHE A  81      -6.353 -16.800   0.798  0.00  0.00      ACHN  
ATOM   1217  CB  PHE A  81      -7.626 -17.642   2.419  0.00  0.00      ACHN  
ATOM   1218  HB1 PHE A  81      -8.636 -17.458   2.842  0.00  0.00      ACHN  
ATOM   1219  HB2 PHE A  81      -7.572 -18.687   2.044  0.00  0.00      ACHN  
ATOM   1220  CG  PHE A  81      -6.581 -17.659   3.612  0.00  0.00      ACHN  
ATOM   1221  CD1 PHE A  81      -5.292 -17.147   3.483  0.00  0.00      ACHN  
ATOM   1222  HD1 PHE A  81      -5.050 -16.805   2.488  0.00  0.00      ACHN  
ATOM   1223  CE1 PHE A  81      -4.404 -17.121   4.575  0.00  0.00      ACHN  
ATOM   1224  HE1 PHE A  81      -3.379 -16.902   4.315  0.00  0.00      ACHN  
ATOM   1225  CZ  PHE A  81      -4.832 -17.607   5.797  0.00  0.00      ACHN  
ATOM   1226  HZ  PHE A  81      -4.226 -17.415   6.671  0.00  0.00      ACHN  
ATOM   1227  CD2 PHE A  81      -6.958 -18.157   4.894  0.00  0.00      ACHN  
ATOM   1228  HD2 PHE A  81      -7.968 -18.502   5.063  0.00  0.00      ACHN  
ATOM   1229  CE2 PHE A  81      -6.130 -18.116   6.003  0.00  0.00      ACHN  
ATOM   1230  HE2 PHE A  81      -6.342 -18.435   7.012  0.00  0.00      ACHN  
ATOM   1231  C   PHE A  81      -8.265 -17.215   0.028  0.00  0.00      ACHN  
ATOM   1232  O   PHE A  81      -7.755 -17.831  -0.862  0.00  0.00      ACHN  
ATOM   1233  N   ILE A  82      -9.569 -16.802   0.141  0.00  0.00      ACHN  
ATOM   1234  HN  ILE A  82      -9.944 -16.392   0.969  0.00  0.00      ACHN  
ATOM   1235  CA  ILE A  82     -10.563 -17.280  -0.782  0.00  0.00      ACHN  
ATOM   1236  HA  ILE A  82     -10.311 -18.307  -0.999  0.00  0.00      ACHN  
ATOM   1237  CB  ILE A  82     -12.003 -17.279  -0.298  0.00  0.00      ACHN  
ATOM   1238  HB  ILE A  82     -12.703 -17.741  -1.027  0.00  0.00      ACHN  
ATOM   1239  CG2 ILE A  82     -12.093 -18.228   0.940  0.00  0.00      ACHN  
ATOM   1240 HG21 ILE A  82     -13.193 -18.285   1.087  0.00  0.00      ACHN  
ATOM   1241 HG22 ILE A  82     -11.587 -19.212   0.833  0.00  0.00      ACHN  
ATOM   1242 HG23 ILE A  82     -11.638 -17.770   1.844  0.00  0.00      ACHN  
ATOM   1243  CG1 ILE A  82     -12.584 -15.870   0.043  0.00  0.00      ACHN  
ATOM   1244 HG11 ILE A  82     -11.966 -15.467   0.875  0.00  0.00      ACHN  
ATOM   1245 HG12 ILE A  82     -12.533 -15.111  -0.767  0.00  0.00      ACHN  
ATOM   1246  CD1 ILE A  82     -14.089 -15.931   0.589  0.00  0.00      ACHN  
ATOM   1247  HD1 ILE A  82     -14.449 -14.919   0.875  0.00  0.00      ACHN  
ATOM   1248  HD2 ILE A  82     -14.749 -16.326  -0.212  0.00  0.00      ACHN  
ATOM   1249  HD3 ILE A  82     -14.085 -16.546   1.514  0.00  0.00      ACHN  
ATOM   1250  C   ILE A  82     -10.524 -16.574  -2.033  0.00  0.00      ACHN  
ATOM   1251  O   ILE A  82     -10.545 -17.180  -3.097  0.00  0.00      ACHN  
ATOM   1252  N   VAL A  83     -10.256 -15.247  -2.047  0.00  0.00      ACHN  
ATOM   1253  HN  VAL A  83     -10.083 -14.781  -1.183  0.00  0.00      ACHN  
ATOM   1254  CA  VAL A  83     -10.250 -14.398  -3.244  0.00  0.00      ACHN  
ATOM   1255  HA  VAL A  83     -11.174 -14.704  -3.711  0.00  0.00      ACHN  
ATOM   1256  CB  VAL A  83     -10.357 -12.887  -2.967  0.00  0.00      ACHN  
ATOM   1257  HB  VAL A  83     -11.251 -12.652  -2.350  0.00  0.00      ACHN  
ATOM   1258  CG1 VAL A  83      -9.166 -12.302  -2.303  0.00  0.00      ACHN  
ATOM   1259 HG11 VAL A  83      -9.420 -11.240  -2.099  0.00  0.00      ACHN  
ATOM   1260 HG12 VAL A  83      -9.059 -12.809  -1.320  0.00  0.00      ACHN  
ATOM   1261 HG13 VAL A  83      -8.232 -12.410  -2.894  0.00  0.00      ACHN  
ATOM   1262  CG2 VAL A  83     -10.666 -12.208  -4.335  0.00  0.00      ACHN  
ATOM   1263 HG21 VAL A  83     -11.451 -12.701  -4.948  0.00  0.00      ACHN  
ATOM   1264 HG22 VAL A  83     -10.982 -11.159  -4.151  0.00  0.00      ACHN  
ATOM   1265 HG23 VAL A  83      -9.787 -12.309  -5.007  0.00  0.00      ACHN  
ATOM   1266  C   VAL A  83      -9.054 -14.746  -4.105  0.00  0.00      ACHN  
ATOM   1267  O   VAL A  83      -9.067 -14.696  -5.392  0.00  0.00      ACHN  
ATOM   1268  N   SER A  84      -7.878 -15.024  -3.498  0.00  0.00      ACHN  
ATOM   1269  HN  SER A  84      -7.910 -14.892  -2.511  0.00  0.00      ACHN  
ATOM   1270  CA  SER A  84      -6.720 -15.538  -4.239  0.00  0.00      ACHN  
ATOM   1271  HA  SER A  84      -6.472 -14.846  -5.030  0.00  0.00      ACHN  
ATOM   1272  CB  SER A  84      -5.403 -15.512  -3.410  0.00  0.00      ACHN  
ATOM   1273  HB1 SER A  84      -4.553 -16.038  -3.894  0.00  0.00      ACHN  
ATOM   1274  HB2 SER A  84      -5.122 -14.445  -3.277  0.00  0.00      ACHN  
ATOM   1275  OG  SER A  84      -5.541 -16.088  -2.143  0.00  0.00      ACHN  
ATOM   1276  HG1 SER A  84      -5.980 -15.407  -1.629  0.00  0.00      ACHN  
ATOM   1277  C   SER A  84      -6.887 -16.876  -4.929  0.00  0.00      ACHN  
ATOM   1278  O   SER A  84      -6.013 -17.282  -5.744  0.00  0.00      ACHN  
ATOM   1279  N   SER A  85      -8.017 -17.603  -4.739  0.00  0.00      ACHN  
ATOM   1280  HN  SER A  85      -8.756 -17.344  -4.121  0.00  0.00      ACHN  
ATOM   1281  CA  SER A  85      -8.063 -19.023  -5.057  0.00  0.00      ACHN  
ATOM   1282  HA  SER A  85      -7.267 -19.279  -5.740  0.00  0.00      ACHN  
ATOM   1283  CB  SER A  85      -7.997 -19.841  -3.704  0.00  0.00      ACHN  
ATOM   1284  HB1 SER A  85      -8.889 -19.821  -3.042  0.00  0.00      ACHN  
ATOM   1285  HB2 SER A  85      -7.911 -20.897  -4.036  0.00  0.00      ACHN  
ATOM   1286  OG  SER A  85      -6.867 -19.518  -2.980  0.00  0.00      ACHN  
ATOM   1287  HG1 SER A  85      -7.135 -18.959  -2.247  0.00  0.00      ACHN  
ATOM   1288  C   SER A  85      -9.385 -19.470  -5.701  0.00  0.00      ACHN  
ATOM   1289  O   SER A  85     -10.251 -18.662  -6.065  0.00  0.00      ACHN  
ATOM   1290  N   GLY A  86      -9.491 -20.813  -5.967  0.00  0.00      ACHN  
ATOM   1291  HN  GLY A  86      -8.747 -21.467  -5.854  0.00  0.00      ACHN  
ATOM   1292  CA  GLY A  86     -10.714 -21.473  -6.321  0.00  0.00      ACHN  
ATOM   1293  HA1 GLY A  86     -11.327 -21.501  -5.432  0.00  0.00      ACHN  
ATOM   1294  HA2 GLY A  86     -10.416 -22.457  -6.652  0.00  0.00      ACHN  
ATOM   1295  C   GLY A  86     -11.537 -20.804  -7.398  0.00  0.00      ACHN  
ATOM   1296  O   GLY A  86     -11.010 -20.367  -8.428  0.00  0.00      ACHN  
ATOM   1297  N   ASN A  87     -12.889 -20.710  -7.177  0.00  0.00      ACHN  
ATOM   1298  HN  ASN A  87     -13.286 -21.040  -6.325  0.00  0.00      ACHN  
ATOM   1299  CA  ASN A  87     -13.816 -20.138  -8.173  0.00  0.00      ACHN  
ATOM   1300  HA  ASN A  87     -13.406 -20.403  -9.136  0.00  0.00      ACHN  
ATOM   1301  CB  ASN A  87     -15.267 -20.768  -8.105  0.00  0.00      ACHN  
ATOM   1302  HB1 ASN A  87     -15.702 -20.476  -7.126  0.00  0.00      ACHN  
ATOM   1303  HB2 ASN A  87     -15.937 -20.362  -8.893  0.00  0.00      ACHN  
ATOM   1304  CG  ASN A  87     -15.202 -22.300  -8.502  0.00  0.00      ACHN  
ATOM   1305  OD1 ASN A  87     -14.870 -22.568  -9.664  0.00  0.00      ACHN  
ATOM   1306  ND2 ASN A  87     -15.345 -23.144  -7.479  0.00  0.00      ACHN  
ATOM   1307 HD21 ASN A  87     -15.581 -24.095  -7.679  0.00  0.00      ACHN  
ATOM   1308 HD22 ASN A  87     -15.262 -22.813  -6.539  0.00  0.00      ACHN  
ATOM   1309  C   ASN A  87     -13.752 -18.597  -8.130  0.00  0.00      ACHN  
ATOM   1310  O   ASN A  87     -14.053 -17.964  -9.108  0.00  0.00      ACHN  
ATOM   1311  N   PHE A  88     -13.465 -18.002  -6.989  0.00  0.00      ACHN  
ATOM   1312  HN  PHE A  88     -13.313 -18.477  -6.126  0.00  0.00      ACHN  
ATOM   1313  CA  PHE A  88     -13.321 -16.586  -6.768  0.00  0.00      ACHN  
ATOM   1314  HA  PHE A  88     -14.154 -16.122  -7.275  0.00  0.00      ACHN  
ATOM   1315  CB  PHE A  88     -13.299 -16.331  -5.195  0.00  0.00      ACHN  
ATOM   1316  HB1 PHE A  88     -12.378 -16.712  -4.704  0.00  0.00      ACHN  
ATOM   1317  HB2 PHE A  88     -13.250 -15.225  -5.096  0.00  0.00      ACHN  
ATOM   1318  CG  PHE A  88     -14.504 -16.685  -4.440  0.00  0.00      ACHN  
ATOM   1319  CD1 PHE A  88     -15.716 -16.217  -4.771  0.00  0.00      ACHN  
ATOM   1320  HD1 PHE A  88     -15.731 -15.541  -5.613  0.00  0.00      ACHN  
ATOM   1321  CE1 PHE A  88     -16.919 -16.665  -4.199  0.00  0.00      ACHN  
ATOM   1322  HE1 PHE A  88     -17.868 -16.235  -4.484  0.00  0.00      ACHN  
ATOM   1323  CZ  PHE A  88     -16.798 -17.578  -3.132  0.00  0.00      ACHN  
ATOM   1324  HZ  PHE A  88     -17.752 -17.785  -2.669  0.00  0.00      ACHN  
ATOM   1325  CD2 PHE A  88     -14.409 -17.598  -3.399  0.00  0.00      ACHN  
ATOM   1326  HD2 PHE A  88     -13.420 -17.949  -3.142  0.00  0.00      ACHN  
ATOM   1327  CE2 PHE A  88     -15.587 -18.008  -2.662  0.00  0.00      ACHN  
ATOM   1328  HE2 PHE A  88     -15.578 -18.739  -1.867  0.00  0.00      ACHN  
ATOM   1329  C   PHE A  88     -12.206 -15.869  -7.485  0.00  0.00      ACHN  
ATOM   1330  O   PHE A  88     -12.357 -14.773  -7.993  0.00  0.00      ACHN  
ATOM   1331  N   PHE A  89     -11.011 -16.501  -7.732  0.00  0.00      ACHN  
ATOM   1332  HN  PHE A  89     -10.990 -17.346  -7.204  0.00  0.00      ACHN  
ATOM   1333  CA  PHE A  89      -9.864 -16.035  -8.516  0.00  0.00      ACHN  
ATOM   1334  HA  PHE A  89      -9.554 -15.106  -8.061  0.00  0.00      ACHN  
ATOM   1335  CB  PHE A  89      -8.682 -17.032  -8.381  0.00  0.00      ACHN  
ATOM   1336  HB1 PHE A  89      -8.507 -17.122  -7.288  0.00  0.00      ACHN  
ATOM   1337  HB2 PHE A  89      -8.989 -17.980  -8.871  0.00  0.00      ACHN  
ATOM   1338  CG  PHE A  89      -7.353 -16.523  -8.901  0.00  0.00      ACHN  
ATOM   1339  CD1 PHE A  89      -6.668 -17.121  -9.987  0.00  0.00      ACHN  
ATOM   1340  HD1 PHE A  89      -7.129 -18.003 -10.407  0.00  0.00      ACHN  
ATOM   1341  CE1 PHE A  89      -5.496 -16.580 -10.520  0.00  0.00      ACHN  
ATOM   1342  HE1 PHE A  89      -4.972 -16.977 -11.377  0.00  0.00      ACHN  
ATOM   1343  CZ  PHE A  89      -4.861 -15.440  -9.885  0.00  0.00      ACHN  
ATOM   1344  HZ  PHE A  89      -3.890 -15.096 -10.208  0.00  0.00      ACHN  
ATOM   1345  CD2 PHE A  89      -6.722 -15.402  -8.243  0.00  0.00      ACHN  
ATOM   1346  HD2 PHE A  89      -7.181 -14.953  -7.375  0.00  0.00      ACHN  
ATOM   1347  CE2 PHE A  89      -5.509 -14.939  -8.737  0.00  0.00      ACHN  
ATOM   1348  HE2 PHE A  89      -5.100 -14.125  -8.158  0.00  0.00      ACHN  
ATOM   1349  C   PHE A  89     -10.244 -15.897 -10.014  0.00  0.00      ACHN  
ATOM   1350  O   PHE A  89      -9.785 -15.032 -10.781  0.00  0.00      ACHN  
ATOM   1351  N   LYS A  90     -11.313 -16.687 -10.386  0.00  0.00      ACHN  
ATOM   1352  HN  LYS A  90     -11.690 -17.251  -9.655  0.00  0.00      ACHN  
ATOM   1353  CA  LYS A  90     -11.741 -16.715 -11.788  0.00  0.00      ACHN  
ATOM   1354  HA  LYS A  90     -10.912 -16.726 -12.480  0.00  0.00      ACHN  
ATOM   1355  CB  LYS A  90     -12.622 -17.973 -12.078  0.00  0.00      ACHN  
ATOM   1356  HB1 LYS A  90     -13.524 -17.938 -11.431  0.00  0.00      ACHN  
ATOM   1357  HB2 LYS A  90     -12.861 -18.057 -13.160  0.00  0.00      ACHN  
ATOM   1358  CG  LYS A  90     -11.938 -19.338 -11.831  0.00  0.00      ACHN  
ATOM   1359  HG1 LYS A  90     -11.161 -19.465 -12.615  0.00  0.00      ACHN  
ATOM   1360  HG2 LYS A  90     -11.509 -19.349 -10.806  0.00  0.00      ACHN  
ATOM   1361  CD  LYS A  90     -12.917 -20.485 -12.065  0.00  0.00      ACHN  
ATOM   1362  HD1 LYS A  90     -13.903 -20.403 -11.561  0.00  0.00      ACHN  
ATOM   1363  HD2 LYS A  90     -13.063 -20.501 -13.167  0.00  0.00      ACHN  
ATOM   1364  CE  LYS A  90     -12.241 -21.808 -11.605  0.00  0.00      ACHN  
ATOM   1365  HE1 LYS A  90     -11.473 -21.932 -12.399  0.00  0.00      ACHN  
ATOM   1366  HE2 LYS A  90     -11.766 -21.600 -10.623  0.00  0.00      ACHN  
ATOM   1367  NZ  LYS A  90     -13.058 -22.977 -11.591  0.00  0.00      ACHN  
ATOM   1368  HZ1 LYS A  90     -13.845 -22.921 -10.914  0.00  0.00      ACHN  
ATOM   1369  HZ2 LYS A  90     -13.370 -23.246 -12.546  0.00  0.00      ACHN  
ATOM   1370  HZ3 LYS A  90     -12.384 -23.719 -11.313  0.00  0.00      ACHN  
ATOM   1371  C   LYS A  90     -12.504 -15.395 -12.082  0.00  0.00      ACHN  
ATOM   1372  O   LYS A  90     -12.194 -14.651 -13.022  0.00  0.00      ACHN  
ATOM   1373  N   ARG A  91     -13.412 -15.095 -11.216  0.00  0.00      ACHN  
ATOM   1374  HN  ARG A  91     -13.478 -15.658 -10.396  0.00  0.00      ACHN  
ATOM   1375  CA  ARG A  91     -14.173 -13.837 -11.147  0.00  0.00      ACHN  
ATOM   1376  HA  ARG A  91     -14.703 -13.673 -12.074  0.00  0.00      ACHN  
ATOM   1377  CB  ARG A  91     -15.247 -13.775 -10.122  0.00  0.00      ACHN  
ATOM   1378  HB1 ARG A  91     -15.655 -14.807 -10.063  0.00  0.00      ACHN  
ATOM   1379  HB2 ARG A  91     -14.905 -13.660  -9.071  0.00  0.00      ACHN  
ATOM   1380  CG  ARG A  91     -16.479 -12.813 -10.414  0.00  0.00      ACHN  
ATOM   1381  HG1 ARG A  91     -16.097 -11.792 -10.196  0.00  0.00      ACHN  
ATOM   1382  HG2 ARG A  91     -16.809 -12.925 -11.468  0.00  0.00      ACHN  
ATOM   1383  CD  ARG A  91     -17.699 -13.119  -9.637  0.00  0.00      ACHN  
ATOM   1384  HD1 ARG A  91     -17.890 -14.203  -9.786  0.00  0.00      ACHN  
ATOM   1385  HD2 ARG A  91     -17.454 -12.918  -8.572  0.00  0.00      ACHN  
ATOM   1386  NE  ARG A  91     -18.790 -12.176 -10.153  0.00  0.00      ACHN  
ATOM   1387  HE  ARG A  91     -18.685 -11.619 -10.977  0.00  0.00      ACHN  
ATOM   1388  CZ  ARG A  91     -20.005 -12.154  -9.625  0.00  0.00      ACHN  
ATOM   1389  NH1 ARG A  91     -20.962 -11.410 -10.195  0.00  0.00      ACHN  
ATOM   1390 HH11 ARG A  91     -21.870 -11.443  -9.776  0.00  0.00      ACHN  
ATOM   1391 HH12 ARG A  91     -20.854 -10.647 -10.832  0.00  0.00      ACHN  
ATOM   1392  NH2 ARG A  91     -20.375 -12.956  -8.648  0.00  0.00      ACHN  
ATOM   1393 HH21 ARG A  91     -21.347 -12.931  -8.412  0.00  0.00      ACHN  
ATOM   1394 HH22 ARG A  91     -19.759 -13.632  -8.244  0.00  0.00      ACHN  
ATOM   1395  C   ARG A  91     -13.248 -12.662 -10.795  0.00  0.00      ACHN  
ATOM   1396  O   ARG A  91     -13.536 -11.574 -11.186  0.00  0.00      ACHN  
ATOM   1397  N   TYR A  92     -12.163 -12.793  -9.972  0.00  0.00      ACHN  
ATOM   1398  HN  TYR A  92     -12.079 -13.688  -9.540  0.00  0.00      ACHN  
ATOM   1399  CA  TYR A  92     -11.224 -11.769  -9.549  0.00  0.00      ACHN  
ATOM   1400  HA  TYR A  92     -11.778 -10.959  -9.096  0.00  0.00      ACHN  
ATOM   1401  CB  TYR A  92     -10.229 -12.367  -8.528  0.00  0.00      ACHN  
ATOM   1402  HB1 TYR A  92     -10.786 -12.858  -7.702  0.00  0.00      ACHN  
ATOM   1403  HB2 TYR A  92      -9.667 -13.238  -8.929  0.00  0.00      ACHN  
ATOM   1404  CG  TYR A  92      -9.231 -11.427  -7.909  0.00  0.00      ACHN  
ATOM   1405  CD1 TYR A  92      -7.778 -11.463  -7.960  0.00  0.00      ACHN  
ATOM   1406  HD1 TYR A  92      -7.343 -12.232  -8.581  0.00  0.00      ACHN  
ATOM   1407  CE1 TYR A  92      -6.942 -10.667  -7.230  0.00  0.00      ACHN  
ATOM   1408  HE1 TYR A  92      -5.879 -10.824  -7.337  0.00  0.00      ACHN  
ATOM   1409  CZ  TYR A  92      -7.463  -9.659  -6.388  0.00  0.00      ACHN  
ATOM   1410  OH  TYR A  92      -6.591  -8.935  -5.561  0.00  0.00      ACHN  
ATOM   1411  HH  TYR A  92      -7.185  -8.290  -5.172  0.00  0.00      ACHN  
ATOM   1412  CD2 TYR A  92      -9.658 -10.403  -7.102  0.00  0.00      ACHN  
ATOM   1413  HD2 TYR A  92     -10.713 -10.362  -6.877  0.00  0.00      ACHN  
ATOM   1414  CE2 TYR A  92      -8.841  -9.518  -6.422  0.00  0.00      ACHN  
ATOM   1415  HE2 TYR A  92      -9.254  -8.810  -5.719  0.00  0.00      ACHN  
ATOM   1416  C   TYR A  92     -10.463 -11.226 -10.745  0.00  0.00      ACHN  
ATOM   1417  O   TYR A  92     -10.382  -9.998 -11.020  0.00  0.00      ACHN  
ATOM   1418  N   SER A  93      -9.941 -12.222 -11.482  0.00  0.00      ACHN  
ATOM   1419  HN  SER A  93     -10.033 -13.161 -11.161  0.00  0.00      ACHN  
ATOM   1420  CA  SER A  93      -9.115 -12.106 -12.695  0.00  0.00      ACHN  
ATOM   1421  HA  SER A  93      -8.205 -11.559 -12.497  0.00  0.00      ACHN  
ATOM   1422  CB  SER A  93      -8.650 -13.459 -13.234  0.00  0.00      ACHN  
ATOM   1423  HB1 SER A  93      -9.449 -14.166 -13.543  0.00  0.00      ACHN  
ATOM   1424  HB2 SER A  93      -8.129 -13.237 -14.190  0.00  0.00      ACHN  
ATOM   1425  OG  SER A  93      -7.820 -14.172 -12.296  0.00  0.00      ACHN  
ATOM   1426  HG1 SER A  93      -8.495 -14.584 -11.752  0.00  0.00      ACHN  
ATOM   1427  C   SER A  93      -9.923 -11.404 -13.732  0.00  0.00      ACHN  
ATOM   1428  O   SER A  93      -9.481 -10.442 -14.352  0.00  0.00      ACHN  
ATOM   1429  N   ALA A  94     -11.176 -11.865 -13.837  0.00  0.00      ACHN  
ATOM   1430  HN  ALA A  94     -11.460 -12.636 -13.273  0.00  0.00      ACHN  
ATOM   1431  CA  ALA A  94     -12.157 -11.149 -14.717  0.00  0.00      ACHN  
ATOM   1432  HA  ALA A  94     -11.668 -11.080 -15.677  0.00  0.00      ACHN  
ATOM   1433  CB  ALA A  94     -13.463 -11.991 -14.880  0.00  0.00      ACHN  
ATOM   1434  HB1 ALA A  94     -14.170 -11.611 -15.648  0.00  0.00      ACHN  
ATOM   1435  HB2 ALA A  94     -13.236 -13.060 -15.080  0.00  0.00      ACHN  
ATOM   1436  HB3 ALA A  94     -13.972 -12.000 -13.892  0.00  0.00      ACHN  
ATOM   1437  C   ALA A  94     -12.449  -9.702 -14.352  0.00  0.00      ACHN  
ATOM   1438  O   ALA A  94     -12.438  -8.831 -15.244  0.00  0.00      ACHN  
ATOM   1439  N   SER A  95     -12.715  -9.491 -13.035  0.00  0.00      ACHN  
ATOM   1440  HN  SER A  95     -12.774 -10.261 -12.404  0.00  0.00      ACHN  
ATOM   1441  CA  SER A  95     -12.926  -8.210 -12.485  0.00  0.00      ACHN  
ATOM   1442  HA  SER A  95     -13.732  -7.718 -13.009  0.00  0.00      ACHN  
ATOM   1443  CB  SER A  95     -13.367  -8.198 -10.939  0.00  0.00      ACHN  
ATOM   1444  HB1 SER A  95     -12.518  -8.518 -10.298  0.00  0.00      ACHN  
ATOM   1445  HB2 SER A  95     -13.621  -7.165 -10.617  0.00  0.00      ACHN  
ATOM   1446  OG  SER A  95     -14.459  -9.074 -10.754  0.00  0.00      ACHN  
ATOM   1447  HG1 SER A  95     -14.167  -9.960 -10.982  0.00  0.00      ACHN  
ATOM   1448  C   SER A  95     -11.754  -7.215 -12.593  0.00  0.00      ACHN  
ATOM   1449  O   SER A  95     -11.981  -6.036 -12.745  0.00  0.00      ACHN  
ATOM   1450  N   LEU A  96     -10.479  -7.670 -12.570  0.00  0.00      ACHN  
ATOM   1451  HN  LEU A  96     -10.282  -8.622 -12.346  0.00  0.00      ACHN  
ATOM   1452  CA  LEU A  96      -9.288  -6.850 -12.856  0.00  0.00      ACHN  
ATOM   1453  HA  LEU A  96      -9.294  -5.967 -12.234  0.00  0.00      ACHN  
ATOM   1454  CB  LEU A  96      -7.917  -7.670 -12.576  0.00  0.00      ACHN  
ATOM   1455  HB1 LEU A  96      -7.956  -8.547 -13.257  0.00  0.00      ACHN  
ATOM   1456  HB2 LEU A  96      -7.034  -7.082 -12.907  0.00  0.00      ACHN  
ATOM   1457  CG  LEU A  96      -7.737  -8.014 -11.100  0.00  0.00      ACHN  
ATOM   1458  HG  LEU A  96      -8.704  -8.429 -10.742  0.00  0.00      ACHN  
ATOM   1459  CD1 LEU A  96      -6.745  -9.127 -10.736  0.00  0.00      ACHN  
ATOM   1460 HD11 LEU A  96      -7.110 -10.084 -11.167  0.00  0.00      ACHN  
ATOM   1461 HD12 LEU A  96      -5.750  -8.943 -11.194  0.00  0.00      ACHN  
ATOM   1462 HD13 LEU A  96      -6.568  -9.165  -9.640  0.00  0.00      ACHN  
ATOM   1463  CD2 LEU A  96      -7.319  -6.850 -10.231  0.00  0.00      ACHN  
ATOM   1464 HD21 LEU A  96      -6.447  -6.331 -10.684  0.00  0.00      ACHN  
ATOM   1465 HD22 LEU A  96      -8.135  -6.118 -10.411  0.00  0.00      ACHN  
ATOM   1466 HD23 LEU A  96      -7.101  -7.112  -9.173  0.00  0.00      ACHN  
ATOM   1467  C   LEU A  96      -9.117  -6.399 -14.339  0.00  0.00      ACHN  
ATOM   1468  O   LEU A  96      -8.673  -5.323 -14.676  0.00  0.00      ACHN  
ATOM   1469  N   MET A  97      -9.476  -7.381 -15.249  0.00  0.00      ACHN  
ATOM   1470  HN  MET A  97      -9.932  -8.233 -15.002  0.00  0.00      ACHN  
ATOM   1471  CA  MET A  97      -9.350  -7.095 -16.638  0.00  0.00      ACHN  
ATOM   1472  HA  MET A  97      -8.324  -6.804 -16.814  0.00  0.00      ACHN  
ATOM   1473  CB  MET A  97      -9.576  -8.324 -17.529  0.00  0.00      ACHN  
ATOM   1474  HB1 MET A  97     -10.569  -8.790 -17.353  0.00  0.00      ACHN  
ATOM   1475  HB2 MET A  97      -9.586  -8.054 -18.607  0.00  0.00      ACHN  
ATOM   1476  CG  MET A  97      -8.570  -9.501 -17.373  0.00  0.00      ACHN  
ATOM   1477  HG1 MET A  97      -8.872  -9.952 -16.404  0.00  0.00      ACHN  
ATOM   1478  HG2 MET A  97      -8.785 -10.301 -18.114  0.00  0.00      ACHN  
ATOM   1479  SD  MET A  97      -6.849  -9.102 -17.599  0.00  0.00      ACHN  
ATOM   1480  CE  MET A  97      -6.435 -10.938 -17.569  0.00  0.00      ACHN  
ATOM   1481  HE1 MET A  97      -6.725 -11.360 -16.583  0.00  0.00      ACHN  
ATOM   1482  HE2 MET A  97      -6.947 -11.530 -18.358  0.00  0.00      ACHN  
ATOM   1483  HE3 MET A  97      -5.348 -11.030 -17.780  0.00  0.00      ACHN  
ATOM   1484  C   MET A  97     -10.256  -5.980 -17.199  0.00  0.00      ACHN  
ATOM   1485  O   MET A  97      -9.826  -5.205 -18.070  0.00  0.00      ACHN  
ATOM   1486  N   LYS A  98     -11.463  -5.718 -16.770  0.00  0.00      ACHN  
ATOM   1487  HN  LYS A  98     -11.869  -6.265 -16.042  0.00  0.00      ACHN  
ATOM   1488  CA  LYS A  98     -12.423  -4.650 -17.282  0.00  0.00      ACHN  
ATOM   1489  HA  LYS A  98     -12.150  -4.436 -18.305  0.00  0.00      ACHN  
ATOM   1490  CB  LYS A  98     -13.899  -5.154 -17.087  0.00  0.00      ACHN  
ATOM   1491  HB1 LYS A  98     -14.627  -4.462 -17.564  0.00  0.00      ACHN  
ATOM   1492  HB2 LYS A  98     -13.994  -6.162 -17.543  0.00  0.00      ACHN  
ATOM   1493  CG  LYS A  98     -14.254  -5.419 -15.583  0.00  0.00      ACHN  
ATOM   1494  HG1 LYS A  98     -13.543  -6.195 -15.225  0.00  0.00      ACHN  
ATOM   1495  HG2 LYS A  98     -14.026  -4.498 -15.005  0.00  0.00      ACHN  
ATOM   1496  CD  LYS A  98     -15.690  -5.835 -15.288  0.00  0.00      ACHN  
ATOM   1497  HD1 LYS A  98     -15.818  -6.830 -15.765  0.00  0.00      ACHN  
ATOM   1498  HD2 LYS A  98     -15.725  -5.991 -14.188  0.00  0.00      ACHN  
ATOM   1499  CE  LYS A  98     -16.806  -4.896 -15.909  0.00  0.00      ACHN  
ATOM   1500  HE1 LYS A  98     -16.504  -3.834 -15.785  0.00  0.00      ACHN  
ATOM   1501  HE2 LYS A  98     -16.787  -5.184 -16.981  0.00  0.00      ACHN  
ATOM   1502  NZ  LYS A  98     -18.028  -5.328 -15.273  0.00  0.00      ACHN  
ATOM   1503  HZ1 LYS A  98     -17.932  -6.353 -15.121  0.00  0.00      ACHN  
ATOM   1504  HZ2 LYS A  98     -18.266  -4.786 -14.418  0.00  0.00      ACHN  
ATOM   1505  HZ3 LYS A  98     -18.839  -5.191 -15.909  0.00  0.00      ACHN  
ATOM   1506  C   LYS A  98     -12.241  -3.340 -16.510  0.00  0.00      ACHN  
ATOM   1507  O   LYS A  98     -12.879  -2.281 -16.643  0.00  0.00      ACHN  
ATOM   1508  N   ASN A  99     -11.213  -3.385 -15.607  0.00  0.00      ACHN  
ATOM   1509  HN  ASN A  99     -10.789  -4.288 -15.616  0.00  0.00      ACHN  
ATOM   1510  CA  ASN A  99     -10.901  -2.333 -14.571  0.00  0.00      ACHN  
ATOM   1511  HA  ASN A  99     -10.199  -2.858 -13.939  0.00  0.00      ACHN  
ATOM   1512  CB  ASN A  99     -10.232  -1.129 -15.279  0.00  0.00      ACHN  
ATOM   1513  HB1 ASN A  99     -10.994  -0.694 -15.961  0.00  0.00      ACHN  
ATOM   1514  HB2 ASN A  99      -9.878  -0.409 -14.510  0.00  0.00      ACHN  
ATOM   1515  CG  ASN A  99      -9.021  -1.598 -16.151  0.00  0.00      ACHN  
ATOM   1516  OD1 ASN A  99      -9.068  -1.101 -17.271  0.00  0.00      ACHN  
ATOM   1517  ND2 ASN A  99      -8.025  -2.364 -15.749  0.00  0.00      ACHN  
ATOM   1518 HD21 ASN A  99      -7.937  -2.690 -14.808  0.00  0.00      ACHN  
ATOM   1519 HD22 ASN A  99      -7.402  -2.607 -16.493  0.00  0.00      ACHN  
ATOM   1520  C   ASN A  99     -11.909  -2.045 -13.508  0.00  0.00      ACHN  
ATOM   1521  O   ASN A  99     -12.096  -0.827 -13.229  0.00  0.00      ACHN  
ATOM   1522  N   GLN A 100     -12.503  -2.987 -12.821  0.00  0.00      ACHN  
ATOM   1523  HN  GLN A 100     -12.374  -3.952 -13.038  0.00  0.00      ACHN  
ATOM   1524  CA  GLN A 100     -13.497  -2.732 -11.834  0.00  0.00      ACHN  
ATOM   1525  HA  GLN A 100     -13.157  -1.858 -11.297  0.00  0.00      ACHN  
ATOM   1526  CB  GLN A 100     -14.948  -2.576 -12.372  0.00  0.00      ACHN  
ATOM   1527  HB1 GLN A 100     -14.899  -2.022 -13.333  0.00  0.00      ACHN  
ATOM   1528  HB2 GLN A 100     -15.442  -3.534 -12.644  0.00  0.00      ACHN  
ATOM   1529  CG  GLN A 100     -15.787  -1.632 -11.469  0.00  0.00      ACHN  
ATOM   1530  HG1 GLN A 100     -15.317  -0.656 -11.224  0.00  0.00      ACHN  
ATOM   1531  HG2 GLN A 100     -16.695  -1.396 -12.065  0.00  0.00      ACHN  
ATOM   1532  CD  GLN A 100     -16.411  -2.316 -10.265  0.00  0.00      ACHN  
ATOM   1533  OE1 GLN A 100     -17.499  -2.873 -10.426  0.00  0.00      ACHN  
ATOM   1534  NE2 GLN A 100     -15.833  -2.321  -9.090  0.00  0.00      ACHN  
ATOM   1535 HE21 GLN A 100     -16.461  -2.509  -8.335  0.00  0.00      ACHN  
ATOM   1536 HE22 GLN A 100     -15.084  -1.667  -8.986  0.00  0.00      ACHN  
ATOM   1537  C   GLN A 100     -13.586  -3.834 -10.831  0.00  0.00      ACHN  
ATOM   1538  O   GLN A 100     -14.449  -4.663 -10.926  0.00  0.00      ACHN  
ATOM   1539  N   ASN A 101     -12.562  -3.879  -9.998  0.00  0.00      ACHN  
ATOM   1540  HN  ASN A 101     -11.804  -3.243 -10.116  0.00  0.00      ACHN  
ATOM   1541  CA  ASN A 101     -12.382  -4.908  -8.980  0.00  0.00      ACHN  
ATOM   1542  HA  ASN A 101     -12.516  -5.879  -9.434  0.00  0.00      ACHN  
ATOM   1543  CB  ASN A 101     -10.933  -4.825  -8.386  0.00  0.00      ACHN  
ATOM   1544  HB1 ASN A 101     -10.193  -4.789  -9.213  0.00  0.00      ACHN  
ATOM   1545  HB2 ASN A 101     -10.802  -3.889  -7.801  0.00  0.00      ACHN  
ATOM   1546  CG  ASN A 101     -10.496  -5.901  -7.385  0.00  0.00      ACHN  
ATOM   1547  OD1 ASN A 101     -11.224  -6.851  -7.038  0.00  0.00      ACHN  
ATOM   1548  ND2 ASN A 101      -9.262  -5.722  -6.848  0.00  0.00      ACHN  
ATOM   1549 HD21 ASN A 101      -9.026  -6.210  -6.007  0.00  0.00      ACHN  
ATOM   1550 HD22 ASN A 101      -8.769  -4.860  -6.970  0.00  0.00      ACHN  
ATOM   1551  C   ASN A 101     -13.414  -4.691  -7.846  0.00  0.00      ACHN  
ATOM   1552  O   ASN A 101     -13.257  -4.031  -6.828  0.00  0.00      ACHN  
ATOM   1553  N   ILE A 102     -14.462  -5.524  -7.970  0.00  0.00      ACHN  
ATOM   1554  HN  ILE A 102     -14.536  -6.120  -8.765  0.00  0.00      ACHN  
ATOM   1555  CA  ILE A 102     -15.433  -5.725  -6.907  0.00  0.00      ACHN  
ATOM   1556  HA  ILE A 102     -15.819  -4.740  -6.688  0.00  0.00      ACHN  
ATOM   1557  CB  ILE A 102     -16.679  -6.484  -7.269  0.00  0.00      ACHN  
ATOM   1558  HB  ILE A 102     -17.139  -6.848  -6.326  0.00  0.00      ACHN  
ATOM   1559  CG2 ILE A 102     -17.556  -5.423  -8.015  0.00  0.00      ACHN  
ATOM   1560 HG21 ILE A 102     -18.521  -5.877  -8.324  0.00  0.00      ACHN  
ATOM   1561 HG22 ILE A 102     -17.915  -4.666  -7.286  0.00  0.00      ACHN  
ATOM   1562 HG23 ILE A 102     -17.029  -4.913  -8.849  0.00  0.00      ACHN  
ATOM   1563  CG1 ILE A 102     -16.310  -7.742  -8.129  0.00  0.00      ACHN  
ATOM   1564 HG11 ILE A 102     -16.109  -7.389  -9.163  0.00  0.00      ACHN  
ATOM   1565 HG12 ILE A 102     -15.400  -8.245  -7.738  0.00  0.00      ACHN  
ATOM   1566  CD1 ILE A 102     -17.481  -8.788  -8.158  0.00  0.00      ACHN  
ATOM   1567  HD1 ILE A 102     -18.470  -8.338  -8.393  0.00  0.00      ACHN  
ATOM   1568  HD2 ILE A 102     -17.223  -9.644  -8.818  0.00  0.00      ACHN  
ATOM   1569  HD3 ILE A 102     -17.619  -9.258  -7.161  0.00  0.00      ACHN  
ATOM   1570  C   ILE A 102     -14.888  -6.199  -5.588  0.00  0.00      ACHN  
ATOM   1571  O   ILE A 102     -15.134  -5.608  -4.547  0.00  0.00      ACHN  
ATOM   1572  N   PHE A 103     -14.091  -7.228  -5.504  0.00  0.00      ACHN  
ATOM   1573  HN  PHE A 103     -13.925  -7.642  -6.395  0.00  0.00      ACHN  
ATOM   1574  CA  PHE A 103     -13.775  -7.940  -4.271  0.00  0.00      ACHN  
ATOM   1575  HA  PHE A 103     -14.707  -8.347  -3.908  0.00  0.00      ACHN  
ATOM   1576  CB  PHE A 103     -12.762  -9.042  -4.631  0.00  0.00      ACHN  
ATOM   1577  HB1 PHE A 103     -12.059  -8.607  -5.374  0.00  0.00      ACHN  
ATOM   1578  HB2 PHE A 103     -12.245  -9.451  -3.737  0.00  0.00      ACHN  
ATOM   1579  CG  PHE A 103     -13.383 -10.291  -5.276  0.00  0.00      ACHN  
ATOM   1580  CD1 PHE A 103     -13.883 -11.294  -4.436  0.00  0.00      ACHN  
ATOM   1581  HD1 PHE A 103     -13.710 -11.119  -3.384  0.00  0.00      ACHN  
ATOM   1582  CE1 PHE A 103     -14.552 -12.382  -4.974  0.00  0.00      ACHN  
ATOM   1583  HE1 PHE A 103     -14.853 -13.257  -4.418  0.00  0.00      ACHN  
ATOM   1584  CZ  PHE A 103     -14.710 -12.464  -6.363  0.00  0.00      ACHN  
ATOM   1585  HZ  PHE A 103     -15.259 -13.244  -6.869  0.00  0.00      ACHN  
ATOM   1586  CD2 PHE A 103     -13.617 -10.328  -6.650  0.00  0.00      ACHN  
ATOM   1587  HD2 PHE A 103     -13.070  -9.585  -7.211  0.00  0.00      ACHN  
ATOM   1588  CE2 PHE A 103     -14.390 -11.312  -7.206  0.00  0.00      ACHN  
ATOM   1589  HE2 PHE A 103     -14.537 -11.361  -8.274  0.00  0.00      ACHN  
ATOM   1590  C   PHE A 103     -13.253  -7.219  -3.028  0.00  0.00      ACHN  
ATOM   1591  O   PHE A 103     -13.796  -7.419  -1.909  0.00  0.00      ACHN  
ATOM   1592  N   ARG A 104     -12.300  -6.303  -3.315  0.00  0.00      ACHN  
ATOM   1593  HN  ARG A 104     -11.990  -6.176  -4.255  0.00  0.00      ACHN  
ATOM   1594  CA  ARG A 104     -11.941  -5.321  -2.354  0.00  0.00      ACHN  
ATOM   1595  HA  ARG A 104     -11.640  -5.919  -1.506  0.00  0.00      ACHN  
ATOM   1596  CB  ARG A 104     -10.768  -4.340  -2.885  0.00  0.00      ACHN  
ATOM   1597  HB1 ARG A 104     -10.487  -3.591  -2.114  0.00  0.00      ACHN  
ATOM   1598  HB2 ARG A 104      -9.857  -4.949  -3.070  0.00  0.00      ACHN  
ATOM   1599  CG  ARG A 104     -11.013  -3.658  -4.262  0.00  0.00      ACHN  
ATOM   1600  HG1 ARG A 104     -10.546  -4.333  -5.010  0.00  0.00      ACHN  
ATOM   1601  HG2 ARG A 104     -12.090  -3.481  -4.468  0.00  0.00      ACHN  
ATOM   1602  CD  ARG A 104     -10.406  -2.283  -4.461  0.00  0.00      ACHN  
ATOM   1603  HD1 ARG A 104     -11.090  -1.479  -4.114  0.00  0.00      ACHN  
ATOM   1604  HD2 ARG A 104      -9.487  -2.253  -3.838  0.00  0.00      ACHN  
ATOM   1605  NE  ARG A 104     -10.085  -2.070  -5.935  0.00  0.00      ACHN  
ATOM   1606  HE  ARG A 104      -9.195  -2.385  -6.263  0.00  0.00      ACHN  
ATOM   1607  CZ  ARG A 104     -10.838  -1.412  -6.783  0.00  0.00      ACHN  
ATOM   1608  NH1 ARG A 104     -12.154  -1.351  -6.709  0.00  0.00      ACHN  
ATOM   1609 HH11 ARG A 104     -12.683  -1.034  -7.496  0.00  0.00      ACHN  
ATOM   1610 HH12 ARG A 104     -12.682  -2.041  -6.214  0.00  0.00      ACHN  
ATOM   1611  NH2 ARG A 104     -10.270  -0.833  -7.825  0.00  0.00      ACHN  
ATOM   1612 HH21 ARG A 104     -10.830  -0.503  -8.584  0.00  0.00      ACHN  
ATOM   1613 HH22 ARG A 104      -9.317  -1.077  -8.007  0.00  0.00      ACHN  
ATOM   1614  C   ARG A 104     -12.966  -4.394  -1.796  0.00  0.00      ACHN  
ATOM   1615  O   ARG A 104     -12.914  -4.127  -0.593  0.00  0.00      ACHN  
ATOM   1616  N   TRP A 105     -13.965  -3.982  -2.583  0.00  0.00      ACHN  
ATOM   1617  HN  TRP A 105     -14.039  -4.205  -3.552  0.00  0.00      ACHN  
ATOM   1618  CA  TRP A 105     -15.117  -3.309  -1.956  0.00  0.00      ACHN  
ATOM   1619  HA  TRP A 105     -14.710  -2.441  -1.459  0.00  0.00      ACHN  
ATOM   1620  CB  TRP A 105     -16.166  -2.791  -3.002  0.00  0.00      ACHN  
ATOM   1621  HB1 TRP A 105     -16.625  -3.681  -3.484  0.00  0.00      ACHN  
ATOM   1622  HB2 TRP A 105     -17.006  -2.213  -2.560  0.00  0.00      ACHN  
ATOM   1623  CG  TRP A 105     -15.563  -1.820  -4.077  0.00  0.00      ACHN  
ATOM   1624  CD1 TRP A 105     -15.709  -1.948  -5.417  0.00  0.00      ACHN  
ATOM   1625  HD1 TRP A 105     -16.282  -2.699  -5.942  0.00  0.00      ACHN  
ATOM   1626  NE1 TRP A 105     -15.086  -0.822  -6.003  0.00  0.00      ACHN  
ATOM   1627  HE1 TRP A 105     -15.183  -0.674  -6.962  0.00  0.00      ACHN  
ATOM   1628  CE2 TRP A 105     -14.458  -0.080  -5.069  0.00  0.00      ACHN  
ATOM   1629  CD2 TRP A 105     -14.840  -0.583  -3.828  0.00  0.00      ACHN  
ATOM   1630  CE3 TRP A 105     -14.378   0.027  -2.605  0.00  0.00      ACHN  
ATOM   1631  HE3 TRP A 105     -14.647  -0.329  -1.622  0.00  0.00      ACHN  
ATOM   1632  CZ3 TRP A 105     -13.487   1.130  -2.726  0.00  0.00      ACHN  
ATOM   1633  HZ3 TRP A 105     -13.306   1.627  -1.784  0.00  0.00      ACHN  
ATOM   1634  CZ2 TRP A 105     -13.636   1.075  -5.183  0.00  0.00      ACHN  
ATOM   1635  HZ2 TRP A 105     -13.379   1.509  -6.138  0.00  0.00      ACHN  
ATOM   1636  CH2 TRP A 105     -13.171   1.644  -3.997  0.00  0.00      ACHN  
ATOM   1637  HH2 TRP A 105     -12.414   2.414  -4.030  0.00  0.00      ACHN  
ATOM   1638  C   TRP A 105     -15.958  -4.216  -0.992  0.00  0.00      ACHN  
ATOM   1639  O   TRP A 105     -16.369  -3.738   0.058  0.00  0.00      ACHN  
ATOM   1640  N   VAL A 106     -16.175  -5.453  -1.296  0.00  0.00      ACHN  
ATOM   1641  HN  VAL A 106     -15.888  -5.768  -2.197  0.00  0.00      ACHN  
ATOM   1642  CA  VAL A 106     -16.904  -6.365  -0.482  0.00  0.00      ACHN  
ATOM   1643  HA  VAL A 106     -17.824  -5.914  -0.141  0.00  0.00      ACHN  
ATOM   1644  CB  VAL A 106     -17.250  -7.644  -1.331  0.00  0.00      ACHN  
ATOM   1645  HB  VAL A 106     -16.290  -8.108  -1.644  0.00  0.00      ACHN  
ATOM   1646  CG1 VAL A 106     -18.034  -8.724  -0.659  0.00  0.00      ACHN  
ATOM   1647 HG11 VAL A 106     -18.166  -9.654  -1.252  0.00  0.00      ACHN  
ATOM   1648 HG12 VAL A 106     -17.640  -9.080   0.317  0.00  0.00      ACHN  
ATOM   1649 HG13 VAL A 106     -19.006  -8.200  -0.536  0.00  0.00      ACHN  
ATOM   1650  CG2 VAL A 106     -17.890  -7.167  -2.704  0.00  0.00      ACHN  
ATOM   1651 HG21 VAL A 106     -17.767  -8.065  -3.347  0.00  0.00      ACHN  
ATOM   1652 HG22 VAL A 106     -18.951  -7.114  -2.381  0.00  0.00      ACHN  
ATOM   1653 HG23 VAL A 106     -17.501  -6.246  -3.189  0.00  0.00      ACHN  
ATOM   1654  C   VAL A 106     -16.152  -6.598   0.804  0.00  0.00      ACHN  
ATOM   1655  O   VAL A 106     -16.702  -6.623   1.921  0.00  0.00      ACHN  
ATOM   1656  N   GLU A 107     -14.803  -6.698   0.858  0.00  0.00      ACHN  
ATOM   1657  HN  GLU A 107     -14.402  -6.726  -0.054  0.00  0.00      ACHN  
ATOM   1658  CA  GLU A 107     -13.924  -6.787   1.996  0.00  0.00      ACHN  
ATOM   1659  HA  GLU A 107     -14.310  -7.581   2.618  0.00  0.00      ACHN  
ATOM   1660  CB  GLU A 107     -12.421  -6.985   1.625  0.00  0.00      ACHN  
ATOM   1661  HB1 GLU A 107     -12.275  -7.595   0.708  0.00  0.00      ACHN  
ATOM   1662  HB2 GLU A 107     -12.091  -5.977   1.296  0.00  0.00      ACHN  
ATOM   1663  CG  GLU A 107     -11.629  -7.485   2.781  0.00  0.00      ACHN  
ATOM   1664  HG1 GLU A 107     -11.674  -6.815   3.667  0.00  0.00      ACHN  
ATOM   1665  HG2 GLU A 107     -11.981  -8.442   3.222  0.00  0.00      ACHN  
ATOM   1666  CD  GLU A 107     -10.135  -7.720   2.463  0.00  0.00      ACHN  
ATOM   1667  OE1 GLU A 107      -9.321  -6.880   2.929  0.00  0.00      ACHN  
ATOM   1668  OE2 GLU A 107      -9.803  -8.767   1.857  0.00  0.00      ACHN  
ATOM   1669  C   GLU A 107     -14.079  -5.558   2.913  0.00  0.00      ACHN  
ATOM   1670  O   GLU A 107     -14.192  -5.628   4.132  0.00  0.00      ACHN  
ATOM   1671  N   TYR A 108     -14.004  -4.321   2.319  0.00  0.00      ACHN  
ATOM   1672  HN  TYR A 108     -13.805  -4.170   1.354  0.00  0.00      ACHN  
ATOM   1673  CA  TYR A 108     -14.026  -3.106   3.233  0.00  0.00      ACHN  
ATOM   1674  HA  TYR A 108     -13.224  -3.196   3.951  0.00  0.00      ACHN  
ATOM   1675  CB  TYR A 108     -13.756  -1.767   2.478  0.00  0.00      ACHN  
ATOM   1676  HB1 TYR A 108     -14.643  -1.553   1.844  0.00  0.00      ACHN  
ATOM   1677  HB2 TYR A 108     -13.676  -0.897   3.164  0.00  0.00      ACHN  
ATOM   1678  CG  TYR A 108     -12.461  -1.800   1.670  0.00  0.00      ACHN  
ATOM   1679  CD1 TYR A 108     -11.301  -2.439   2.102  0.00  0.00      ACHN  
ATOM   1680  HD1 TYR A 108     -11.214  -2.965   3.041  0.00  0.00      ACHN  
ATOM   1681  CE1 TYR A 108     -10.103  -2.440   1.314  0.00  0.00      ACHN  
ATOM   1682  HE1 TYR A 108      -9.179  -2.849   1.694  0.00  0.00      ACHN  
ATOM   1683  CZ  TYR A 108     -10.130  -1.821   0.101  0.00  0.00      ACHN  
ATOM   1684  OH  TYR A 108      -8.995  -1.717  -0.789  0.00  0.00      ACHN  
ATOM   1685  HH  TYR A 108      -8.337  -2.262  -0.351  0.00  0.00      ACHN  
ATOM   1686  CD2 TYR A 108     -12.423  -1.146   0.481  0.00  0.00      ACHN  
ATOM   1687  HD2 TYR A 108     -13.254  -0.530   0.169  0.00  0.00      ACHN  
ATOM   1688  CE2 TYR A 108     -11.272  -1.117  -0.310  0.00  0.00      ACHN  
ATOM   1689  HE2 TYR A 108     -11.213  -0.587  -1.249  0.00  0.00      ACHN  
ATOM   1690  C   TYR A 108     -15.332  -2.937   4.036  0.00  0.00      ACHN  
ATOM   1691  O   TYR A 108     -15.469  -2.680   5.272  0.00  0.00      ACHN  
ATOM   1692  N   SER A 109     -16.453  -3.211   3.354  0.00  0.00      ACHN  
ATOM   1693  HN  SER A 109     -16.344  -3.469   2.397  0.00  0.00      ACHN  
ATOM   1694  CA  SER A 109     -17.805  -3.236   3.855  0.00  0.00      ACHN  
ATOM   1695  HA  SER A 109     -18.205  -2.259   4.080  0.00  0.00      ACHN  
ATOM   1696  CB  SER A 109     -18.790  -3.749   2.793  0.00  0.00      ACHN  
ATOM   1697  HB1 SER A 109     -18.478  -4.782   2.526  0.00  0.00      ACHN  
ATOM   1698  HB2 SER A 109     -19.866  -3.798   3.062  0.00  0.00      ACHN  
ATOM   1699  OG  SER A 109     -18.601  -3.032   1.539  0.00  0.00      ACHN  
ATOM   1700  HG1 SER A 109     -17.757  -3.297   1.167  0.00  0.00      ACHN  
ATOM   1701  C   SER A 109     -18.018  -4.167   5.020  0.00  0.00      ACHN  
ATOM   1702  O   SER A 109     -18.692  -3.821   6.025  0.00  0.00      ACHN  
ATOM   1703  N   LEU A 110     -17.396  -5.371   4.956  0.00  0.00      ACHN  
ATOM   1704  HN  LEU A 110     -16.822  -5.574   4.166  0.00  0.00      ACHN  
ATOM   1705  CA  LEU A 110     -17.450  -6.361   6.033  0.00  0.00      ACHN  
ATOM   1706  HA  LEU A 110     -18.445  -6.294   6.447  0.00  0.00      ACHN  
ATOM   1707  CB  LEU A 110     -17.235  -7.793   5.473  0.00  0.00      ACHN  
ATOM   1708  HB1 LEU A 110     -16.235  -7.935   5.009  0.00  0.00      ACHN  
ATOM   1709  HB2 LEU A 110     -17.276  -8.433   6.380  0.00  0.00      ACHN  
ATOM   1710  CG  LEU A 110     -18.305  -8.199   4.356  0.00  0.00      ACHN  
ATOM   1711  HG  LEU A 110     -18.512  -7.458   3.555  0.00  0.00      ACHN  
ATOM   1712  CD1 LEU A 110     -17.831  -9.517   3.659  0.00  0.00      ACHN  
ATOM   1713 HD11 LEU A 110     -18.456  -9.842   2.799  0.00  0.00      ACHN  
ATOM   1714 HD12 LEU A 110     -16.813  -9.311   3.264  0.00  0.00      ACHN  
ATOM   1715 HD13 LEU A 110     -17.791 -10.278   4.467  0.00  0.00      ACHN  
ATOM   1716  CD2 LEU A 110     -19.653  -8.444   5.080  0.00  0.00      ACHN  
ATOM   1717 HD21 LEU A 110     -20.529  -8.780   4.486  0.00  0.00      ACHN  
ATOM   1718 HD22 LEU A 110     -19.568  -9.094   5.977  0.00  0.00      ACHN  
ATOM   1719 HD23 LEU A 110     -19.999  -7.491   5.535  0.00  0.00      ACHN  
ATOM   1720  C   LEU A 110     -16.436  -6.116   7.135  0.00  0.00      ACHN  
ATOM   1721  O   LEU A 110     -16.696  -6.197   8.342  0.00  0.00      ACHN  
ATOM   1722  N   SER A 111     -15.166  -5.885   6.780  0.00  0.00      ACHN  
ATOM   1723  HN  SER A 111     -14.924  -5.960   5.816  0.00  0.00      ACHN  
ATOM   1724  CA  SER A 111     -14.082  -5.808   7.723  0.00  0.00      ACHN  
ATOM   1725  HA  SER A 111     -14.402  -6.546   8.444  0.00  0.00      ACHN  
ATOM   1726  CB  SER A 111     -12.698  -6.142   7.121  0.00  0.00      ACHN  
ATOM   1727  HB1 SER A 111     -12.372  -5.370   6.392  0.00  0.00      ACHN  
ATOM   1728  HB2 SER A 111     -11.899  -6.273   7.881  0.00  0.00      ACHN  
ATOM   1729  OG  SER A 111     -12.618  -7.376   6.419  0.00  0.00      ACHN  
ATOM   1730  HG1 SER A 111     -12.976  -7.177   5.551  0.00  0.00      ACHN  
ATOM   1731  C   SER A 111     -13.854  -4.501   8.321  0.00  0.00      ACHN  
ATOM   1732  O   SER A 111     -13.542  -4.515   9.504  0.00  0.00      ACHN  
ATOM   1733  N   SER A 112     -13.897  -3.352   7.651  0.00  0.00      ACHN  
ATOM   1734  HN  SER A 112     -14.339  -3.294   6.759  0.00  0.00      ACHN  
ATOM   1735  CA  SER A 112     -13.578  -1.967   8.162  0.00  0.00      ACHN  
ATOM   1736  HA  SER A 112     -12.637  -2.186   8.645  0.00  0.00      ACHN  
ATOM   1737  CB  SER A 112     -13.354  -0.694   7.253  0.00  0.00      ACHN  
ATOM   1738  HB1 SER A 112     -12.993   0.221   7.770  0.00  0.00      ACHN  
ATOM   1739  HB2 SER A 112     -12.613  -0.912   6.454  0.00  0.00      ACHN  
ATOM   1740  OG  SER A 112     -14.491  -0.160   6.544  0.00  0.00      ACHN  
ATOM   1741  HG1 SER A 112     -14.273   0.762   6.392  0.00  0.00      ACHN  
ATOM   1742  C   SER A 112     -14.646  -1.656   9.198  0.00  0.00      ACHN  
ATOM   1743  O   SER A 112     -14.432  -1.035  10.240  0.00  0.00      ACHN  
ATOM   1744  N   SER A 113     -15.950  -2.068   8.832  0.00  0.00      ACHN  
ATOM   1745  HN  SER A 113     -16.137  -2.395   7.909  0.00  0.00      ACHN  
ATOM   1746  CA  SER A 113     -17.129  -1.981   9.779  0.00  0.00      ACHN  
ATOM   1747  HA  SER A 113     -17.268  -0.913   9.867  0.00  0.00      ACHN  
ATOM   1748  CB  SER A 113     -18.384  -2.634   9.130  0.00  0.00      ACHN  
ATOM   1749  HB1 SER A 113     -18.302  -3.742   9.108  0.00  0.00      ACHN  
ATOM   1750  HB2 SER A 113     -19.209  -2.331   9.808  0.00  0.00      ACHN  
ATOM   1751  OG  SER A 113     -18.762  -2.092   7.849  0.00  0.00      ACHN  
ATOM   1752  HG1 SER A 113     -18.751  -2.812   7.213  0.00  0.00      ACHN  
ATOM   1753  C   SER A 113     -16.969  -2.591  11.204  0.00  0.00      ACHN  
ATOM   1754  O   SER A 113     -17.283  -1.923  12.189  0.00  0.00      ACHN  
ATOM   1755  N   VAL A 114     -16.219  -3.718  11.413  0.00  0.00      ACHN  
ATOM   1756  HN  VAL A 114     -15.881  -4.294  10.673  0.00  0.00      ACHN  
ATOM   1757  CA  VAL A 114     -15.858  -4.234  12.756  0.00  0.00      ACHN  
ATOM   1758  HA  VAL A 114     -16.733  -4.264  13.389  0.00  0.00      ACHN  
ATOM   1759  CB  VAL A 114     -15.354  -5.722  12.726  0.00  0.00      ACHN  
ATOM   1760  HB  VAL A 114     -14.413  -5.785  12.138  0.00  0.00      ACHN  
ATOM   1761  CG1 VAL A 114     -15.058  -6.349  14.155  0.00  0.00      ACHN  
ATOM   1762 HG11 VAL A 114     -16.041  -6.537  14.636  0.00  0.00      ACHN  
ATOM   1763 HG12 VAL A 114     -14.543  -7.332  14.116  0.00  0.00      ACHN  
ATOM   1764 HG13 VAL A 114     -14.316  -5.735  14.711  0.00  0.00      ACHN  
ATOM   1765  CG2 VAL A 114     -16.241  -6.615  11.923  0.00  0.00      ACHN  
ATOM   1766 HG21 VAL A 114     -17.317  -6.401  12.100  0.00  0.00      ACHN  
ATOM   1767 HG22 VAL A 114     -16.052  -6.451  10.841  0.00  0.00      ACHN  
ATOM   1768 HG23 VAL A 114     -15.978  -7.671  12.146  0.00  0.00      ACHN  
ATOM   1769  C   VAL A 114     -14.840  -3.398  13.501  0.00  0.00      ACHN  
ATOM   1770  O   VAL A 114     -14.908  -3.162  14.694  0.00  0.00      ACHN  
ATOM   1771  N   MET A 115     -13.842  -2.853  12.841  0.00  0.00      ACHN  
ATOM   1772  HN  MET A 115     -13.797  -3.084  11.873  0.00  0.00      ACHN  
ATOM   1773  CA  MET A 115     -12.888  -1.876  13.363  0.00  0.00      ACHN  
ATOM   1774  HA  MET A 115     -12.441  -2.396  14.197  0.00  0.00      ACHN  
ATOM   1775  CB  MET A 115     -11.848  -1.388  12.326  0.00  0.00      ACHN  
ATOM   1776  HB1 MET A 115     -12.432  -0.791  11.593  0.00  0.00      ACHN  
ATOM   1777  HB2 MET A 115     -11.091  -0.739  12.815  0.00  0.00      ACHN  
ATOM   1778  CG  MET A 115     -11.148  -2.521  11.603  0.00  0.00      ACHN  
ATOM   1779  HG1 MET A 115     -10.493  -2.965  12.383  0.00  0.00      ACHN  
ATOM   1780  HG2 MET A 115     -11.918  -3.235  11.240  0.00  0.00      ACHN  
ATOM   1781  SD  MET A 115     -10.175  -2.066  10.098  0.00  0.00      ACHN  
ATOM   1782  CE  MET A 115      -8.519  -1.908  10.740  0.00  0.00      ACHN  
ATOM   1783  HE1 MET A 115      -8.374  -2.730  11.474  0.00  0.00      ACHN  
ATOM   1784  HE2 MET A 115      -7.792  -2.100   9.922  0.00  0.00      ACHN  
ATOM   1785  HE3 MET A 115      -8.243  -0.946  11.224  0.00  0.00      ACHN  
ATOM   1786  C   MET A 115     -13.533  -0.629  13.826  0.00  0.00      ACHN  
ATOM   1787  O   MET A 115     -13.233  -0.073  14.889  0.00  0.00      ACHN  
ATOM   1788  N   ILE A 116     -14.457  -0.035  13.055  0.00  0.00      ACHN  
ATOM   1789  HN  ILE A 116     -14.426  -0.302  12.095  0.00  0.00      ACHN  
ATOM   1790  CA  ILE A 116     -15.079   1.272  13.466  0.00  0.00      ACHN  
ATOM   1791  HA  ILE A 116     -14.289   1.873  13.891  0.00  0.00      ACHN  
ATOM   1792  CB  ILE A 116     -15.549   2.018  12.261  0.00  0.00      ACHN  
ATOM   1793  HB  ILE A 116     -14.724   2.174  11.534  0.00  0.00      ACHN  
ATOM   1794  CG2 ILE A 116     -16.754   1.404  11.587  0.00  0.00      ACHN  
ATOM   1795 HG21 ILE A 116     -16.692   0.295  11.590  0.00  0.00      ACHN  
ATOM   1796 HG22 ILE A 116     -17.741   1.636  12.041  0.00  0.00      ACHN  
ATOM   1797 HG23 ILE A 116     -16.880   1.768  10.545  0.00  0.00      ACHN  
ATOM   1798  CG1 ILE A 116     -15.849   3.558  12.454  0.00  0.00      ACHN  
ATOM   1799 HG11 ILE A 116     -16.220   3.891  11.461  0.00  0.00      ACHN  
ATOM   1800 HG12 ILE A 116     -16.706   3.715  13.145  0.00  0.00      ACHN  
ATOM   1801  CD1 ILE A 116     -14.533   4.315  12.967  0.00  0.00      ACHN  
ATOM   1802  HD1 ILE A 116     -14.080   3.886  13.887  0.00  0.00      ACHN  
ATOM   1803  HD2 ILE A 116     -13.750   4.196  12.188  0.00  0.00      ACHN  
ATOM   1804  HD3 ILE A 116     -14.873   5.339  13.231  0.00  0.00      ACHN  
ATOM   1805  C   ILE A 116     -16.165   1.119  14.564  0.00  0.00      ACHN  
ATOM   1806  O   ILE A 116     -16.294   1.997  15.394  0.00  0.00      ACHN  
ATOM   1807  N   VAL A 117     -17.003   0.066  14.528  0.00  0.00      ACHN  
ATOM   1808  HN  VAL A 117     -16.990  -0.583  13.772  0.00  0.00      ACHN  
ATOM   1809  CA  VAL A 117     -17.950  -0.128  15.626  0.00  0.00      ACHN  
ATOM   1810  HA  VAL A 117     -18.401   0.843  15.774  0.00  0.00      ACHN  
ATOM   1811  CB  VAL A 117     -18.930  -1.262  15.337  0.00  0.00      ACHN  
ATOM   1812  HB  VAL A 117     -18.331  -2.182  15.162  0.00  0.00      ACHN  
ATOM   1813  CG1 VAL A 117     -19.838  -1.422  16.595  0.00  0.00      ACHN  
ATOM   1814 HG11 VAL A 117     -20.159  -0.441  17.006  0.00  0.00      ACHN  
ATOM   1815 HG12 VAL A 117     -20.782  -1.892  16.246  0.00  0.00      ACHN  
ATOM   1816 HG13 VAL A 117     -19.365  -1.942  17.456  0.00  0.00      ACHN  
ATOM   1817  CG2 VAL A 117     -19.828  -0.848  14.177  0.00  0.00      ACHN  
ATOM   1818 HG21 VAL A 117     -19.366  -0.921  13.170  0.00  0.00      ACHN  
ATOM   1819 HG22 VAL A 117     -20.783  -1.417  14.189  0.00  0.00      ACHN  
ATOM   1820 HG23 VAL A 117     -20.164   0.204  14.297  0.00  0.00      ACHN  
ATOM   1821  C   VAL A 117     -17.224  -0.349  16.949  0.00  0.00      ACHN  
ATOM   1822  O   VAL A 117     -17.496   0.201  18.022  0.00  0.00      ACHN  
ATOM   1823  N   LEU A 118     -16.187  -1.145  16.945  0.00  0.00      ACHN  
ATOM   1824  HN  LEU A 118     -15.774  -1.540  16.129  0.00  0.00      ACHN  
ATOM   1825  CA  LEU A 118     -15.247  -1.317  18.011  0.00  0.00      ACHN  
ATOM   1826  HA  LEU A 118     -15.846  -1.776  18.783  0.00  0.00      ACHN  
ATOM   1827  CB  LEU A 118     -14.080  -2.324  17.644  0.00  0.00      ACHN  
ATOM   1828  HB1 LEU A 118     -14.625  -3.278  17.486  0.00  0.00      ACHN  
ATOM   1829  HB2 LEU A 118     -13.554  -2.044  16.706  0.00  0.00      ACHN  
ATOM   1830  CG  LEU A 118     -13.078  -2.683  18.771  0.00  0.00      ACHN  
ATOM   1831  HG  LEU A 118     -12.669  -1.667  18.955  0.00  0.00      ACHN  
ATOM   1832  CD1 LEU A 118     -13.734  -3.267  20.065  0.00  0.00      ACHN  
ATOM   1833 HD11 LEU A 118     -12.959  -3.257  20.860  0.00  0.00      ACHN  
ATOM   1834 HD12 LEU A 118     -14.613  -2.655  20.359  0.00  0.00      ACHN  
ATOM   1835 HD13 LEU A 118     -14.155  -4.279  19.883  0.00  0.00      ACHN  
ATOM   1836  CD2 LEU A 118     -11.775  -3.439  18.289  0.00  0.00      ACHN  
ATOM   1837 HD21 LEU A 118     -11.983  -4.434  17.840  0.00  0.00      ACHN  
ATOM   1838 HD22 LEU A 118     -11.251  -2.822  17.527  0.00  0.00      ACHN  
ATOM   1839 HD23 LEU A 118     -11.189  -3.699  19.196  0.00  0.00      ACHN  
ATOM   1840  C   LEU A 118     -14.665   0.009  18.569  0.00  0.00      ACHN  
ATOM   1841  O   LEU A 118     -14.689   0.204  19.824  0.00  0.00      ACHN  
ATOM   1842  N   ILE A 119     -14.185   1.007  17.713  0.00  0.00      ACHN  
ATOM   1843  HN  ILE A 119     -14.010   0.672  16.791  0.00  0.00      ACHN  
ATOM   1844  CA  ILE A 119     -13.678   2.415  18.124  0.00  0.00      ACHN  
ATOM   1845  HA  ILE A 119     -12.954   2.340  18.922  0.00  0.00      ACHN  
ATOM   1846  CB  ILE A 119     -12.932   3.129  16.976  0.00  0.00      ACHN  
ATOM   1847  HB  ILE A 119     -13.635   3.157  16.117  0.00  0.00      ACHN  
ATOM   1848  CG2 ILE A 119     -12.392   4.639  17.277  0.00  0.00      ACHN  
ATOM   1849 HG21 ILE A 119     -11.842   4.992  16.378  0.00  0.00      ACHN  
ATOM   1850 HG22 ILE A 119     -13.252   5.310  17.489  0.00  0.00      ACHN  
ATOM   1851 HG23 ILE A 119     -11.636   4.568  18.088  0.00  0.00      ACHN  
ATOM   1852  CG1 ILE A 119     -11.819   2.188  16.547  0.00  0.00      ACHN  
ATOM   1853 HG11 ILE A 119     -11.037   2.202  17.337  0.00  0.00      ACHN  
ATOM   1854 HG12 ILE A 119     -12.286   1.183  16.476  0.00  0.00      ACHN  
ATOM   1855  CD1 ILE A 119     -11.201   2.532  15.201  0.00  0.00      ACHN  
ATOM   1856  HD1 ILE A 119     -10.349   3.244  15.253  0.00  0.00      ACHN  
ATOM   1857  HD2 ILE A 119     -10.798   1.610  14.730  0.00  0.00      ACHN  
ATOM   1858  HD3 ILE A 119     -12.003   2.965  14.565  0.00  0.00      ACHN  
ATOM   1859  C   ILE A 119     -14.850   3.196  18.702  0.00  0.00      ACHN  
ATOM   1860  O   ILE A 119     -14.693   3.946  19.666  0.00  0.00      ACHN  
ATOM   1861  N   ALA A 120     -16.037   3.073  18.133  0.00  0.00      ACHN  
ATOM   1862  HN  ALA A 120     -16.141   2.448  17.363  0.00  0.00      ACHN  
ATOM   1863  CA  ALA A 120     -17.142   3.671  18.659  0.00  0.00      ACHN  
ATOM   1864  HA  ALA A 120     -16.860   4.712  18.717  0.00  0.00      ACHN  
ATOM   1865  CB  ALA A 120     -18.310   3.613  17.673  0.00  0.00      ACHN  
ATOM   1866  HB1 ALA A 120     -18.740   2.593  17.571  0.00  0.00      ACHN  
ATOM   1867  HB2 ALA A 120     -19.051   4.382  17.976  0.00  0.00      ACHN  
ATOM   1868  HB3 ALA A 120     -17.988   3.997  16.681  0.00  0.00      ACHN  
ATOM   1869  C   ALA A 120     -17.622   3.179  20.050  0.00  0.00      ACHN  
ATOM   1870  O   ALA A 120     -17.861   3.959  20.978  0.00  0.00      ACHN  
ATOM   1871  N   GLN A 121     -17.612   1.873  20.272  0.00  0.00      ACHN  
ATOM   1872  HN  GLN A 121     -17.308   1.328  19.495  0.00  0.00      ACHN  
ATOM   1873  CA  GLN A 121     -17.869   1.215  21.534  0.00  0.00      ACHN  
ATOM   1874  HA  GLN A 121     -18.854   1.613  21.727  0.00  0.00      ACHN  
ATOM   1875  CB  GLN A 121     -18.009  -0.300  21.250  0.00  0.00      ACHN  
ATOM   1876  HB1 GLN A 121     -17.188  -0.696  20.614  0.00  0.00      ACHN  
ATOM   1877  HB2 GLN A 121     -17.918  -0.840  22.217  0.00  0.00      ACHN  
ATOM   1878  CG  GLN A 121     -19.263  -0.821  20.575  0.00  0.00      ACHN  
ATOM   1879  HG1 GLN A 121     -20.123  -0.279  21.025  0.00  0.00      ACHN  
ATOM   1880  HG2 GLN A 121     -19.214  -0.667  19.476  0.00  0.00      ACHN  
ATOM   1881  CD  GLN A 121     -19.390  -2.305  20.741  0.00  0.00      ACHN  
ATOM   1882  OE1 GLN A 121     -19.132  -3.119  19.849  0.00  0.00      ACHN  
ATOM   1883  NE2 GLN A 121     -19.917  -2.702  21.896  0.00  0.00      ACHN  
ATOM   1884 HE21 GLN A 121     -19.899  -3.682  22.096  0.00  0.00      ACHN  
ATOM   1885 HE22 GLN A 121     -20.183  -2.041  22.598  0.00  0.00      ACHN  
ATOM   1886  C   GLN A 121     -16.848   1.544  22.564  0.00  0.00      ACHN  
ATOM   1887  O   GLN A 121     -17.140   1.837  23.729  0.00  0.00      ACHN  
ATOM   1888  N   ILE A 122     -15.553   1.589  22.154  0.00  0.00      ACHN  
ATOM   1889  HN  ILE A 122     -15.296   1.340  21.223  0.00  0.00      ACHN  
ATOM   1890  CA  ILE A 122     -14.421   2.035  22.912  0.00  0.00      ACHN  
ATOM   1891  HA  ILE A 122     -14.316   1.306  23.701  0.00  0.00      ACHN  
ATOM   1892  CB  ILE A 122     -13.102   2.014  22.248  0.00  0.00      ACHN  
ATOM   1893  HB  ILE A 122     -13.334   2.323  21.207  0.00  0.00      ACHN  
ATOM   1894  CG2 ILE A 122     -12.043   2.936  22.873  0.00  0.00      ACHN  
ATOM   1895 HG21 ILE A 122     -12.387   3.939  22.543  0.00  0.00      ACHN  
ATOM   1896 HG22 ILE A 122     -12.063   2.815  23.977  0.00  0.00      ACHN  
ATOM   1897 HG23 ILE A 122     -11.007   2.913  22.472  0.00  0.00      ACHN  
ATOM   1898  CG1 ILE A 122     -12.531   0.559  22.210  0.00  0.00      ACHN  
ATOM   1899 HG11 ILE A 122     -12.201   0.431  23.263  0.00  0.00      ACHN  
ATOM   1900 HG12 ILE A 122     -13.285  -0.217  21.956  0.00  0.00      ACHN  
ATOM   1901  CD1 ILE A 122     -11.353   0.391  21.305  0.00  0.00      ACHN  
ATOM   1902  HD1 ILE A 122     -10.780   1.330  21.148  0.00  0.00      ACHN  
ATOM   1903  HD2 ILE A 122     -10.498  -0.254  21.602  0.00  0.00      ACHN  
ATOM   1904  HD3 ILE A 122     -11.741   0.048  20.322  0.00  0.00      ACHN  
ATOM   1905  C   ILE A 122     -14.720   3.453  23.445  0.00  0.00      ACHN  
ATOM   1906  O   ILE A 122     -14.388   3.855  24.566  0.00  0.00      ACHN  
ATOM   1907  N   CYS A 123     -15.361   4.307  22.622  0.00  0.00      ACHN  
ATOM   1908  HN  CYS A 123     -15.539   3.961  21.705  0.00  0.00      ACHN  
ATOM   1909  CA  CYS A 123     -15.600   5.721  22.842  0.00  0.00      ACHN  
ATOM   1910  HA  CYS A 123     -14.748   6.162  23.338  0.00  0.00      ACHN  
ATOM   1911  CB  CYS A 123     -15.788   6.526  21.468  0.00  0.00      ACHN  
ATOM   1912  HB1 CYS A 123     -16.351   5.848  20.791  0.00  0.00      ACHN  
ATOM   1913  HB2 CYS A 123     -16.447   7.388  21.704  0.00  0.00      ACHN  
ATOM   1914  SG  CYS A 123     -14.274   6.854  20.579  0.00  0.00      ACHN  
ATOM   1915  HG1 CYS A 123     -14.010   5.589  20.285  0.00  0.00      ACHN  
ATOM   1916  C   CYS A 123     -16.845   5.910  23.685  0.00  0.00      ACHN  
ATOM   1917  O   CYS A 123     -17.037   6.974  24.197  0.00  0.00      ACHN  
ATOM   1918  N   GLY A 124     -17.677   4.822  23.937  0.00  0.00      ACHN  
ATOM   1919  HN  GLY A 124     -17.472   3.918  23.570  0.00  0.00      ACHN  
ATOM   1920  CA  GLY A 124     -18.721   4.685  24.926  0.00  0.00      ACHN  
ATOM   1921  HA1 GLY A 124     -18.677   5.535  25.591  0.00  0.00      ACHN  
ATOM   1922  HA2 GLY A 124     -18.585   3.758  25.462  0.00  0.00      ACHN  
ATOM   1923  C   GLY A 124     -20.120   4.708  24.404  0.00  0.00      ACHN  
ATOM   1924  O   GLY A 124     -21.096   4.914  25.088  0.00  0.00      ACHN  
ATOM   1925  N   ILE A 125     -20.259   4.480  23.086  0.00  0.00      ACHN  
ATOM   1926  HN  ILE A 125     -19.459   4.351  22.505  0.00  0.00      ACHN  
ATOM   1927  CA  ILE A 125     -21.554   4.443  22.456  0.00  0.00      ACHN  
ATOM   1928  HA  ILE A 125     -22.317   4.940  23.036  0.00  0.00      ACHN  
ATOM   1929  CB  ILE A 125     -21.571   5.064  21.029  0.00  0.00      ACHN  
ATOM   1930  HB  ILE A 125     -21.007   4.349  20.392  0.00  0.00      ACHN  
ATOM   1931  CG2 ILE A 125     -23.059   5.169  20.674  0.00  0.00      ACHN  
ATOM   1932 HG21 ILE A 125     -23.152   5.877  19.823  0.00  0.00      ACHN  
ATOM   1933 HG22 ILE A 125     -23.450   4.189  20.325  0.00  0.00      ACHN  
ATOM   1934 HG23 ILE A 125     -23.719   5.542  21.487  0.00  0.00      ACHN  
ATOM   1935  CG1 ILE A 125     -20.915   6.442  20.849  0.00  0.00      ACHN  
ATOM   1936 HG11 ILE A 125     -21.723   7.194  20.727  0.00  0.00      ACHN  
ATOM   1937 HG12 ILE A 125     -20.291   6.733  21.721  0.00  0.00      ACHN  
ATOM   1938  CD1 ILE A 125     -20.143   6.485  19.492  0.00  0.00      ACHN  
ATOM   1939  HD1 ILE A 125     -19.726   7.509  19.379  0.00  0.00      ACHN  
ATOM   1940  HD2 ILE A 125     -19.340   5.718  19.485  0.00  0.00      ACHN  
ATOM   1941  HD3 ILE A 125     -20.859   6.272  18.670  0.00  0.00      ACHN  
ATOM   1942  C   ILE A 125     -22.007   2.997  22.299  0.00  0.00      ACHN  
ATOM   1943  O   ILE A 125     -21.204   2.158  21.928  0.00  0.00      ACHN  
ATOM   1944  N   ALA A 126     -23.176   2.623  22.773  0.00  0.00      ACHN  
ATOM   1945  HN  ALA A 126     -23.884   3.293  22.984  0.00  0.00      ACHN  
ATOM   1946  CA  ALA A 126     -23.661   1.321  23.103  0.00  0.00      ACHN  
ATOM   1947  HA  ALA A 126     -23.028   0.635  22.560  0.00  0.00      ACHN  
ATOM   1948  CB  ALA A 126     -23.629   1.041  24.635  0.00  0.00      ACHN  
ATOM   1949  HB1 ALA A 126     -24.303   1.655  25.268  0.00  0.00      ACHN  
ATOM   1950  HB2 ALA A 126     -24.045   0.058  24.942  0.00  0.00      ACHN  
ATOM   1951  HB3 ALA A 126     -22.629   0.991  25.118  0.00  0.00      ACHN  
ATOM   1952  C   ALA A 126     -25.090   1.038  22.599  0.00  0.00      ACHN  
ATOM   1953  O   ALA A 126     -25.541  -0.113  22.571  0.00  0.00      ACHN  
ATOM   1954  N   ASP A 127     -25.831   2.061  22.071  0.00  0.00      ACHN  
ATOM   1955  HN  ASP A 127     -25.412   2.962  22.156  0.00  0.00      ACHN  
ATOM   1956  CA  ASP A 127     -27.144   2.071  21.456  0.00  0.00      ACHN  
ATOM   1957  HA  ASP A 127     -27.845   1.460  22.005  0.00  0.00      ACHN  
ATOM   1958  CB  ASP A 127     -27.871   3.373  21.264  0.00  0.00      ACHN  
ATOM   1959  HB1 ASP A 127     -27.610   4.112  20.477  0.00  0.00      ACHN  
ATOM   1960  HB2 ASP A 127     -28.917   3.126  20.982  0.00  0.00      ACHN  
ATOM   1961  CG  ASP A 127     -28.041   4.135  22.516  0.00  0.00      ACHN  
ATOM   1962  OD1 ASP A 127     -27.541   5.281  22.649  0.00  0.00      ACHN  
ATOM   1963  OD2 ASP A 127     -28.825   3.639  23.410  0.00  0.00      ACHN  
ATOM   1964  C   ASP A 127     -26.961   1.374  20.161  0.00  0.00      ACHN  
ATOM   1965  O   ASP A 127     -26.078   1.624  19.305  0.00  0.00      ACHN  
ATOM   1966  N   ILE A 128     -27.853   0.409  19.907  0.00  0.00      ACHN  
ATOM   1967  HN  ILE A 128     -28.458   0.044  20.610  0.00  0.00      ACHN  
ATOM   1968  CA  ILE A 128     -27.860  -0.374  18.640  0.00  0.00      ACHN  
ATOM   1969  HA  ILE A 128     -26.835  -0.666  18.464  0.00  0.00      ACHN  
ATOM   1970  CB  ILE A 128     -28.673  -1.655  18.616  0.00  0.00      ACHN  
ATOM   1971  HB  ILE A 128     -28.239  -2.292  19.416  0.00  0.00      ACHN  
ATOM   1972  CG2 ILE A 128     -30.112  -1.234  18.983  0.00  0.00      ACHN  
ATOM   1973 HG21 ILE A 128     -30.652  -0.650  18.208  0.00  0.00      ACHN  
ATOM   1974 HG22 ILE A 128     -30.701  -2.155  19.180  0.00  0.00      ACHN  
ATOM   1975 HG23 ILE A 128     -30.178  -0.605  19.896  0.00  0.00      ACHN  
ATOM   1976  CG1 ILE A 128     -28.501  -2.530  17.355  0.00  0.00      ACHN  
ATOM   1977 HG11 ILE A 128     -28.994  -3.525  17.409  0.00  0.00      ACHN  
ATOM   1978 HG12 ILE A 128     -28.944  -1.998  16.486  0.00  0.00      ACHN  
ATOM   1979  CD1 ILE A 128     -27.047  -2.707  16.847  0.00  0.00      ACHN  
ATOM   1980  HD1 ILE A 128     -26.636  -1.782  16.389  0.00  0.00      ACHN  
ATOM   1981  HD2 ILE A 128     -26.440  -3.103  17.688  0.00  0.00      ACHN  
ATOM   1982  HD3 ILE A 128     -27.162  -3.325  15.931  0.00  0.00      ACHN  
ATOM   1983  C   ILE A 128     -28.209   0.492  17.446  0.00  0.00      ACHN  
ATOM   1984  O   ILE A 128     -27.596   0.454  16.382  0.00  0.00      ACHN  
ATOM   1985  N   VAL A 129     -29.189   1.418  17.508  0.00  0.00      ACHN  
ATOM   1986  HN  VAL A 129     -29.742   1.424  18.338  0.00  0.00      ACHN  
ATOM   1987  CA  VAL A 129     -29.473   2.391  16.397  0.00  0.00      ACHN  
ATOM   1988  HA  VAL A 129     -29.589   1.725  15.554  0.00  0.00      ACHN  
ATOM   1989  CB  VAL A 129     -30.761   3.173  16.704  0.00  0.00      ACHN  
ATOM   1990  HB  VAL A 129     -30.647   3.766  17.637  0.00  0.00      ACHN  
ATOM   1991  CG1 VAL A 129     -30.911   4.246  15.550  0.00  0.00      ACHN  
ATOM   1992 HG11 VAL A 129     -30.969   3.789  14.540  0.00  0.00      ACHN  
ATOM   1993 HG12 VAL A 129     -31.886   4.744  15.739  0.00  0.00      ACHN  
ATOM   1994 HG13 VAL A 129     -30.153   5.057  15.584  0.00  0.00      ACHN  
ATOM   1995  CG2 VAL A 129     -31.943   2.253  16.876  0.00  0.00      ACHN  
ATOM   1996 HG21 VAL A 129     -31.792   1.463  16.109  0.00  0.00      ACHN  
ATOM   1997 HG22 VAL A 129     -31.970   1.837  17.906  0.00  0.00      ACHN  
ATOM   1998 HG23 VAL A 129     -32.943   2.716  16.737  0.00  0.00      ACHN  
ATOM   1999  C   VAL A 129     -28.240   3.294  16.129  0.00  0.00      ACHN  
ATOM   2000  O   VAL A 129     -28.035   3.704  14.998  0.00  0.00      ACHN  
ATOM   2001  N   ALA A 130     -27.497   3.708  17.145  0.00  0.00      ACHN  
ATOM   2002  HN  ALA A 130     -27.787   3.511  18.078  0.00  0.00      ACHN  
ATOM   2003  CA  ALA A 130     -26.289   4.543  16.985  0.00  0.00      ACHN  
ATOM   2004  HA  ALA A 130     -26.488   5.426  16.395  0.00  0.00      ACHN  
ATOM   2005  CB  ALA A 130     -25.928   5.092  18.381  0.00  0.00      ACHN  
ATOM   2006  HB1 ALA A 130     -25.789   4.240  19.079  0.00  0.00      ACHN  
ATOM   2007  HB2 ALA A 130     -24.964   5.637  18.288  0.00  0.00      ACHN  
ATOM   2008  HB3 ALA A 130     -26.634   5.854  18.774  0.00  0.00      ACHN  
ATOM   2009  C   ALA A 130     -25.094   3.839  16.271  0.00  0.00      ACHN  
ATOM   2010  O   ALA A 130     -24.601   4.255  15.204  0.00  0.00      ACHN  
ATOM   2011  N   LEU A 131     -24.620   2.707  16.843  0.00  0.00      ACHN  
ATOM   2012  HN  LEU A 131     -25.110   2.472  17.678  0.00  0.00      ACHN  
ATOM   2013  CA  LEU A 131     -23.632   1.802  16.366  0.00  0.00      ACHN  
ATOM   2014  HA  LEU A 131     -22.703   2.333  16.223  0.00  0.00      ACHN  
ATOM   2015  CB  LEU A 131     -23.313   0.658  17.328  0.00  0.00      ACHN  
ATOM   2016  HB1 LEU A 131     -24.238   0.081  17.540  0.00  0.00      ACHN  
ATOM   2017  HB2 LEU A 131     -22.709  -0.095  16.778  0.00  0.00      ACHN  
ATOM   2018  CG  LEU A 131     -22.652   1.099  18.630  0.00  0.00      ACHN  
ATOM   2019  HG  LEU A 131     -23.302   1.834  19.152  0.00  0.00      ACHN  
ATOM   2020  CD1 LEU A 131     -22.520  -0.156  19.472  0.00  0.00      ACHN  
ATOM   2021 HD11 LEU A 131     -23.486  -0.698  19.556  0.00  0.00      ACHN  
ATOM   2022 HD12 LEU A 131     -21.926  -0.956  18.980  0.00  0.00      ACHN  
ATOM   2023 HD13 LEU A 131     -22.137   0.112  20.479  0.00  0.00      ACHN  
ATOM   2024  CD2 LEU A 131     -21.289   1.742  18.594  0.00  0.00      ACHN  
ATOM   2025 HD21 LEU A 131     -21.342   2.735  18.099  0.00  0.00      ACHN  
ATOM   2026 HD22 LEU A 131     -20.841   1.928  19.594  0.00  0.00      ACHN  
ATOM   2027 HD23 LEU A 131     -20.507   1.160  18.062  0.00  0.00      ACHN  
ATOM   2028  C   LEU A 131     -24.059   1.281  14.984  0.00  0.00      ACHN  
ATOM   2029  O   LEU A 131     -23.184   1.267  14.106  0.00  0.00      ACHN  
ATOM   2030  N   LEU A 132     -25.342   0.937  14.756  0.00  0.00      ACHN  
ATOM   2031  HN  LEU A 132     -26.034   0.826  15.465  0.00  0.00      ACHN  
ATOM   2032  CA  LEU A 132     -25.901   0.570  13.452  0.00  0.00      ACHN  
ATOM   2033  HA  LEU A 132     -25.318  -0.280  13.130  0.00  0.00      ACHN  
ATOM   2034  CB  LEU A 132     -27.401   0.134  13.393  0.00  0.00      ACHN  
ATOM   2035  HB1 LEU A 132     -27.478  -0.655  14.171  0.00  0.00      ACHN  
ATOM   2036  HB2 LEU A 132     -28.117   0.945  13.649  0.00  0.00      ACHN  
ATOM   2037  CG  LEU A 132     -27.711  -0.505  12.010  0.00  0.00      ACHN  
ATOM   2038  HG  LEU A 132     -27.598   0.120  11.098  0.00  0.00      ACHN  
ATOM   2039  CD1 LEU A 132     -26.889  -1.775  11.822  0.00  0.00      ACHN  
ATOM   2040 HD11 LEU A 132     -27.468  -2.495  11.206  0.00  0.00      ACHN  
ATOM   2041 HD12 LEU A 132     -25.882  -1.503  11.442  0.00  0.00      ACHN  
ATOM   2042 HD13 LEU A 132     -26.594  -2.144  12.828  0.00  0.00      ACHN  
ATOM   2043  CD2 LEU A 132     -29.277  -0.709  12.126  0.00  0.00      ACHN  
ATOM   2044 HD21 LEU A 132     -29.401  -1.606  12.770  0.00  0.00      ACHN  
ATOM   2045 HD22 LEU A 132     -29.890   0.111  12.558  0.00  0.00      ACHN  
ATOM   2046 HD23 LEU A 132     -29.832  -0.837  11.173  0.00  0.00      ACHN  
ATOM   2047  C   LEU A 132     -25.772   1.732  12.540  0.00  0.00      ACHN  
ATOM   2048  O   LEU A 132     -25.494   1.557  11.338  0.00  0.00      ACHN  
ATOM   2049  N   ALA A 133     -26.165   2.991  12.969  0.00  0.00      ACHN  
ATOM   2050  HN  ALA A 133     -26.580   3.312  13.816  0.00  0.00      ACHN  
ATOM   2051  CA  ALA A 133     -25.936   4.131  12.052  0.00  0.00      ACHN  
ATOM   2052  HA  ALA A 133     -26.471   4.004  11.122  0.00  0.00      ACHN  
ATOM   2053  CB  ALA A 133     -26.595   5.386  12.738  0.00  0.00      ACHN  
ATOM   2054  HB1 ALA A 133     -26.206   5.387  13.778  0.00  0.00      ACHN  
ATOM   2055  HB2 ALA A 133     -26.262   6.317  12.232  0.00  0.00      ACHN  
ATOM   2056  HB3 ALA A 133     -27.700   5.281  12.674  0.00  0.00      ACHN  
ATOM   2057  C   ALA A 133     -24.496   4.410  11.688  0.00  0.00      ACHN  
ATOM   2058  O   ALA A 133     -24.254   4.697  10.498  0.00  0.00      ACHN  
ATOM   2059  N   ILE A 134     -23.576   4.214  12.564  0.00  0.00      ACHN  
ATOM   2060  HN  ILE A 134     -23.830   3.890  13.472  0.00  0.00      ACHN  
ATOM   2061  CA  ILE A 134     -22.116   4.332  12.167  0.00  0.00      ACHN  
ATOM   2062  HA  ILE A 134     -21.938   5.322  11.775  0.00  0.00      ACHN  
ATOM   2063  CB  ILE A 134     -21.311   4.059  13.446  0.00  0.00      ACHN  
ATOM   2064  HB  ILE A 134     -21.690   3.148  13.957  0.00  0.00      ACHN  
ATOM   2065  CG2 ILE A 134     -19.821   3.953  13.299  0.00  0.00      ACHN  
ATOM   2066 HG21 ILE A 134     -19.266   3.879  14.259  0.00  0.00      ACHN  
ATOM   2067 HG22 ILE A 134     -19.525   3.039  12.742  0.00  0.00      ACHN  
ATOM   2068 HG23 ILE A 134     -19.440   4.794  12.680  0.00  0.00      ACHN  
ATOM   2069  CG1 ILE A 134     -21.564   5.201  14.477  0.00  0.00      ACHN  
ATOM   2070 HG11 ILE A 134     -22.562   5.058  14.943  0.00  0.00      ACHN  
ATOM   2071 HG12 ILE A 134     -20.932   4.961  15.358  0.00  0.00      ACHN  
ATOM   2072  CD1 ILE A 134     -21.201   6.586  13.935  0.00  0.00      ACHN  
ATOM   2073  HD1 ILE A 134     -20.312   6.438  13.286  0.00  0.00      ACHN  
ATOM   2074  HD2 ILE A 134     -22.053   7.088  13.429  0.00  0.00      ACHN  
ATOM   2075  HD3 ILE A 134     -20.866   7.299  14.719  0.00  0.00      ACHN  
ATOM   2076  C   ILE A 134     -21.742   3.360  11.095  0.00  0.00      ACHN  
ATOM   2077  O   ILE A 134     -21.146   3.715  10.094  0.00  0.00      ACHN  
ATOM   2078  N   PHE A 135     -22.200   2.041  11.330  0.00  0.00      ACHN  
ATOM   2079  HN  PHE A 135     -22.571   1.940  12.250  0.00  0.00      ACHN  
ATOM   2080  CA  PHE A 135     -21.984   0.887  10.531  0.00  0.00      ACHN  
ATOM   2081  HA  PHE A 135     -20.926   0.791  10.338  0.00  0.00      ACHN  
ATOM   2082  CB  PHE A 135     -22.565  -0.398  11.188  0.00  0.00      ACHN  
ATOM   2083  HB1 PHE A 135     -21.940  -0.516  12.099  0.00  0.00      ACHN  
ATOM   2084  HB2 PHE A 135     -23.626  -0.206  11.455  0.00  0.00      ACHN  
ATOM   2085  CG  PHE A 135     -22.496  -1.662  10.313  0.00  0.00      ACHN  
ATOM   2086  CD1 PHE A 135     -21.695  -2.712  10.777  0.00  0.00      ACHN  
ATOM   2087  HD1 PHE A 135     -21.235  -2.548  11.740  0.00  0.00      ACHN  
ATOM   2088  CE1 PHE A 135     -21.501  -3.922  10.032  0.00  0.00      ACHN  
ATOM   2089  HE1 PHE A 135     -20.821  -4.703  10.340  0.00  0.00      ACHN  
ATOM   2090  CZ  PHE A 135     -22.135  -4.091   8.859  0.00  0.00      ACHN  
ATOM   2091  HZ  PHE A 135     -21.924  -4.960   8.253  0.00  0.00      ACHN  
ATOM   2092  CD2 PHE A 135     -23.253  -1.906   9.131  0.00  0.00      ACHN  
ATOM   2093  HD2 PHE A 135     -24.017  -1.197   8.850  0.00  0.00      ACHN  
ATOM   2094  CE2 PHE A 135     -23.190  -3.180   8.495  0.00  0.00      ACHN  
ATOM   2095  HE2 PHE A 135     -23.762  -3.321   7.590  0.00  0.00      ACHN  
ATOM   2096  C   PHE A 135     -22.618   1.111   9.135  0.00  0.00      ACHN  
ATOM   2097  O   PHE A 135     -22.077   0.781   8.092  0.00  0.00      ACHN  
ATOM   2098  N   GLY A 136     -23.701   1.851   9.170  0.00  0.00      ACHN  
ATOM   2099  HN  GLY A 136     -24.099   2.129  10.041  0.00  0.00      ACHN  
ATOM   2100  CA  GLY A 136     -24.434   2.288   7.992  0.00  0.00      ACHN  
ATOM   2101  HA1 GLY A 136     -25.394   2.642   8.336  0.00  0.00      ACHN  
ATOM   2102  HA2 GLY A 136     -24.529   1.386   7.405  0.00  0.00      ACHN  
ATOM   2103  C   GLY A 136     -23.762   3.344   7.164  0.00  0.00      ACHN  
ATOM   2104  O   GLY A 136     -23.876   3.302   5.936  0.00  0.00      ACHN  
ATOM   2105  N   VAL A 137     -23.090   4.239   7.809  0.00  0.00      ACHN  
ATOM   2106  HN  VAL A 137     -23.185   4.221   8.802  0.00  0.00      ACHN  
ATOM   2107  CA  VAL A 137     -22.328   5.329   7.278  0.00  0.00      ACHN  
ATOM   2108  HA  VAL A 137     -22.888   5.725   6.443  0.00  0.00      ACHN  
ATOM   2109  CB  VAL A 137     -22.174   6.541   8.192  0.00  0.00      ACHN  
ATOM   2110  HB  VAL A 137     -21.887   6.196   9.208  0.00  0.00      ACHN  
ATOM   2111  CG1 VAL A 137     -21.279   7.628   7.707  0.00  0.00      ACHN  
ATOM   2112 HG11 VAL A 137     -21.399   8.631   8.170  0.00  0.00      ACHN  
ATOM   2113 HG12 VAL A 137     -20.192   7.405   7.649  0.00  0.00      ACHN  
ATOM   2114 HG13 VAL A 137     -21.563   7.785   6.645  0.00  0.00      ACHN  
ATOM   2115  CG2 VAL A 137     -23.558   7.121   8.334  0.00  0.00      ACHN  
ATOM   2116 HG21 VAL A 137     -24.127   7.221   7.385  0.00  0.00      ACHN  
ATOM   2117 HG22 VAL A 137     -24.146   6.400   8.941  0.00  0.00      ACHN  
ATOM   2118 HG23 VAL A 137     -23.570   8.059   8.930  0.00  0.00      ACHN  
ATOM   2119  C   VAL A 137     -21.036   4.761   6.689  0.00  0.00      ACHN  
ATOM   2120  O   VAL A 137     -20.686   5.158   5.615  0.00  0.00      ACHN  
ATOM   2121  N   ASN A 138     -20.447   3.798   7.437  0.00  0.00      ACHN  
ATOM   2122  HN  ASN A 138     -20.761   3.574   8.357  0.00  0.00      ACHN  
ATOM   2123  CA  ASN A 138     -19.276   3.096   6.959  0.00  0.00      ACHN  
ATOM   2124  HA  ASN A 138     -18.635   3.899   6.628  0.00  0.00      ACHN  
ATOM   2125  CB  ASN A 138     -18.571   2.256   8.149  0.00  0.00      ACHN  
ATOM   2126  HB1 ASN A 138     -18.433   2.958   8.999  0.00  0.00      ACHN  
ATOM   2127  HB2 ASN A 138     -19.214   1.389   8.412  0.00  0.00      ACHN  
ATOM   2128  CG  ASN A 138     -17.211   1.740   7.837  0.00  0.00      ACHN  
ATOM   2129  OD1 ASN A 138     -16.181   2.428   7.766  0.00  0.00      ACHN  
ATOM   2130  ND2 ASN A 138     -17.157   0.421   7.446  0.00  0.00      ACHN  
ATOM   2131 HD21 ASN A 138     -17.946  -0.149   7.672  0.00  0.00      ACHN  
ATOM   2132 HD22 ASN A 138     -16.310   0.045   7.069  0.00  0.00      ACHN  
ATOM   2133  C   ASN A 138     -19.503   2.273   5.690  0.00  0.00      ACHN  
ATOM   2134  O   ASN A 138     -18.754   2.346   4.738  0.00  0.00      ACHN  
ATOM   2135  N   ALA A 139     -20.639   1.516   5.732  0.00  0.00      ACHN  
ATOM   2136  HN  ALA A 139     -21.262   1.496   6.511  0.00  0.00      ACHN  
ATOM   2137  CA  ALA A 139     -21.175   0.817   4.575  0.00  0.00      ACHN  
ATOM   2138  HA  ALA A 139     -20.314   0.197   4.372  0.00  0.00      ACHN  
ATOM   2139  CB  ALA A 139     -22.341  -0.178   4.794  0.00  0.00      ACHN  
ATOM   2140  HB1 ALA A 139     -22.524  -0.834   3.917  0.00  0.00      ACHN  
ATOM   2141  HB2 ALA A 139     -22.210  -0.799   5.705  0.00  0.00      ACHN  
ATOM   2142  HB3 ALA A 139     -23.207   0.479   5.025  0.00  0.00      ACHN  
ATOM   2143  C   ALA A 139     -21.449   1.720   3.376  0.00  0.00      ACHN  
ATOM   2144  O   ALA A 139     -21.134   1.444   2.235  0.00  0.00      ACHN  
ATOM   2145  N   SER A 140     -21.996   2.915   3.544  0.00  0.00      ACHN  
ATOM   2146  HN  SER A 140     -22.163   3.156   4.497  0.00  0.00      ACHN  
ATOM   2147  CA  SER A 140     -22.380   3.849   2.498  0.00  0.00      ACHN  
ATOM   2148  HA  SER A 140     -22.926   3.263   1.773  0.00  0.00      ACHN  
ATOM   2149  CB  SER A 140     -23.275   4.987   2.951  0.00  0.00      ACHN  
ATOM   2150  HB1 SER A 140     -22.713   5.608   3.681  0.00  0.00      ACHN  
ATOM   2151  HB2 SER A 140     -23.503   5.576   2.037  0.00  0.00      ACHN  
ATOM   2152  OG  SER A 140     -24.570   4.705   3.500  0.00  0.00      ACHN  
ATOM   2153  HG1 SER A 140     -24.479   4.354   4.389  0.00  0.00      ACHN  
ATOM   2154  C   SER A 140     -21.217   4.395   1.793  0.00  0.00      ACHN  
ATOM   2155  O   SER A 140     -21.252   4.628   0.592  0.00  0.00      ACHN  
ATOM   2156  N   MET A 141     -20.155   4.782   2.458  0.00  0.00      ACHN  
ATOM   2157  HN  MET A 141     -20.181   4.836   3.453  0.00  0.00      ACHN  
ATOM   2158  CA  MET A 141     -18.875   5.373   2.005  0.00  0.00      ACHN  
ATOM   2159  HA  MET A 141     -19.161   6.294   1.519  0.00  0.00      ACHN  
ATOM   2160  CB  MET A 141     -17.872   5.527   3.217  0.00  0.00      ACHN  
ATOM   2161  HB1 MET A 141     -18.136   6.466   3.750  0.00  0.00      ACHN  
ATOM   2162  HB2 MET A 141     -18.036   4.664   3.897  0.00  0.00      ACHN  
ATOM   2163  CG  MET A 141     -16.459   5.789   2.885  0.00  0.00      ACHN  
ATOM   2164  HG1 MET A 141     -15.999   4.996   2.258  0.00  0.00      ACHN  
ATOM   2165  HG2 MET A 141     -16.324   6.595   2.132  0.00  0.00      ACHN  
ATOM   2166  SD  MET A 141     -15.226   6.006   4.292  0.00  0.00      ACHN  
ATOM   2167  CE  MET A 141     -15.440   4.314   5.087  0.00  0.00      ACHN  
ATOM   2168  HE1 MET A 141     -15.254   3.621   4.239  0.00  0.00      ACHN  
ATOM   2169  HE2 MET A 141     -14.671   4.124   5.866  0.00  0.00      ACHN  
ATOM   2170  HE3 MET A 141     -16.508   4.153   5.351  0.00  0.00      ACHN  
ATOM   2171  C   MET A 141     -18.317   4.480   0.927  0.00  0.00      ACHN  
ATOM   2172  O   MET A 141     -17.907   4.972  -0.130  0.00  0.00      ACHN  
ATOM   2173  N   ILE A 142     -18.286   3.120   1.230  0.00  0.00      ACHN  
ATOM   2174  HN  ILE A 142     -18.558   2.871   2.157  0.00  0.00      ACHN  
ATOM   2175  CA  ILE A 142     -17.769   2.112   0.353  0.00  0.00      ACHN  
ATOM   2176  HA  ILE A 142     -16.788   2.441   0.041  0.00  0.00      ACHN  
ATOM   2177  CB  ILE A 142     -17.808   0.801   0.999  0.00  0.00      ACHN  
ATOM   2178  HB  ILE A 142     -18.783   0.432   1.384  0.00  0.00      ACHN  
ATOM   2179  CG2 ILE A 142     -17.297  -0.275   0.011  0.00  0.00      ACHN  
ATOM   2180 HG21 ILE A 142     -18.022  -0.413  -0.818  0.00  0.00      ACHN  
ATOM   2181 HG22 ILE A 142     -16.317   0.061  -0.392  0.00  0.00      ACHN  
ATOM   2182 HG23 ILE A 142     -17.150  -1.230   0.560  0.00  0.00      ACHN  
ATOM   2183  CG1 ILE A 142     -16.839   0.731   2.232  0.00  0.00      ACHN  
ATOM   2184 HG11 ILE A 142     -17.318   1.348   3.021  0.00  0.00      ACHN  
ATOM   2185 HG12 ILE A 142     -16.969  -0.274   2.688  0.00  0.00      ACHN  
ATOM   2186  CD1 ILE A 142     -15.448   1.237   2.047  0.00  0.00      ACHN  
ATOM   2187  HD1 ILE A 142     -15.027   0.548   1.283  0.00  0.00      ACHN  
ATOM   2188  HD2 ILE A 142     -15.383   2.257   1.611  0.00  0.00      ACHN  
ATOM   2189  HD3 ILE A 142     -14.843   1.179   2.977  0.00  0.00      ACHN  
ATOM   2190  C   ILE A 142     -18.641   2.030  -0.876  0.00  0.00      ACHN  
ATOM   2191  O   ILE A 142     -18.033   1.969  -1.980  0.00  0.00      ACHN  
ATOM   2192  N   LEU A 143     -20.002   2.086  -0.881  0.00  0.00      ACHN  
ATOM   2193  HN  LEU A 143     -20.407   2.171   0.026  0.00  0.00      ACHN  
ATOM   2194  CA  LEU A 143     -20.758   2.136  -2.078  0.00  0.00      ACHN  
ATOM   2195  HA  LEU A 143     -20.476   1.242  -2.616  0.00  0.00      ACHN  
ATOM   2196  CB  LEU A 143     -22.262   2.091  -1.598  0.00  0.00      ACHN  
ATOM   2197  HB1 LEU A 143     -22.326   2.741  -0.700  0.00  0.00      ACHN  
ATOM   2198  HB2 LEU A 143     -22.899   2.443  -2.438  0.00  0.00      ACHN  
ATOM   2199  CG  LEU A 143     -22.736   0.637  -1.193  0.00  0.00      ACHN  
ATOM   2200  HG  LEU A 143     -22.490   0.427  -0.130  0.00  0.00      ACHN  
ATOM   2201  CD1 LEU A 143     -24.264   0.609  -1.094  0.00  0.00      ACHN  
ATOM   2202 HD11 LEU A 143     -24.445   1.234  -0.193  0.00  0.00      ACHN  
ATOM   2203 HD12 LEU A 143     -24.807   1.033  -1.966  0.00  0.00      ACHN  
ATOM   2204 HD13 LEU A 143     -24.642  -0.435  -1.058  0.00  0.00      ACHN  
ATOM   2205  CD2 LEU A 143     -22.283  -0.603  -2.064  0.00  0.00      ACHN  
ATOM   2206 HD21 LEU A 143     -22.703  -1.551  -1.664  0.00  0.00      ACHN  
ATOM   2207 HD22 LEU A 143     -22.697  -0.429  -3.080  0.00  0.00      ACHN  
ATOM   2208 HD23 LEU A 143     -21.172  -0.634  -2.047  0.00  0.00      ACHN  
ATOM   2209  C   LEU A 143     -20.491   3.434  -2.873  0.00  0.00      ACHN  
ATOM   2210  O   LEU A 143     -20.542   3.436  -4.085  0.00  0.00      ACHN  
ATOM   2211  N   PHE A 144     -20.261   4.546  -2.156  0.00  0.00      ACHN  
ATOM   2212  HN  PHE A 144     -20.241   4.464  -1.163  0.00  0.00      ACHN  
ATOM   2213  CA  PHE A 144     -19.876   5.827  -2.725  0.00  0.00      ACHN  
ATOM   2214  HA  PHE A 144     -20.532   6.060  -3.550  0.00  0.00      ACHN  
ATOM   2215  CB  PHE A 144     -19.857   6.970  -1.745  0.00  0.00      ACHN  
ATOM   2216  HB1 PHE A 144     -19.503   6.661  -0.738  0.00  0.00      ACHN  
ATOM   2217  HB2 PHE A 144     -19.231   7.779  -2.179  0.00  0.00      ACHN  
ATOM   2218  CG  PHE A 144     -21.255   7.549  -1.671  0.00  0.00      ACHN  
ATOM   2219  CD1 PHE A 144     -22.044   7.871  -2.760  0.00  0.00      ACHN  
ATOM   2220  HD1 PHE A 144     -21.728   7.736  -3.784  0.00  0.00      ACHN  
ATOM   2221  CE1 PHE A 144     -23.196   8.627  -2.526  0.00  0.00      ACHN  
ATOM   2222  HE1 PHE A 144     -23.782   9.142  -3.273  0.00  0.00      ACHN  
ATOM   2223  CZ  PHE A 144     -23.613   8.835  -1.184  0.00  0.00      ACHN  
ATOM   2224  HZ  PHE A 144     -24.487   9.458  -1.064  0.00  0.00      ACHN  
ATOM   2225  CD2 PHE A 144     -21.660   7.823  -0.313  0.00  0.00      ACHN  
ATOM   2226  HD2 PHE A 144     -21.095   7.434   0.521  0.00  0.00      ACHN  
ATOM   2227  CE2 PHE A 144     -22.830   8.548  -0.086  0.00  0.00      ACHN  
ATOM   2228  HE2 PHE A 144     -23.261   8.689   0.894  0.00  0.00      ACHN  
ATOM   2229  C   PHE A 144     -18.542   5.733  -3.503  0.00  0.00      ACHN  
ATOM   2230  O   PHE A 144     -18.511   6.138  -4.638  0.00  0.00      ACHN  
ATOM   2231  N   GLY A 145     -17.463   5.114  -3.013  0.00  0.00      ACHN  
ATOM   2232  HN  GLY A 145     -17.438   4.875  -2.045  0.00  0.00      ACHN  
ATOM   2233  CA  GLY A 145     -16.300   4.677  -3.826  0.00  0.00      ACHN  
ATOM   2234  HA1 GLY A 145     -15.579   4.249  -3.144  0.00  0.00      ACHN  
ATOM   2235  HA2 GLY A 145     -15.943   5.579  -4.299  0.00  0.00      ACHN  
ATOM   2236  C   GLY A 145     -16.520   3.690  -4.929  0.00  0.00      ACHN  
ATOM   2237  O   GLY A 145     -15.775   3.740  -5.940  0.00  0.00      ACHN  
ATOM   2238  N   TRP A 146     -17.474   2.808  -4.765  0.00  0.00      ACHN  
ATOM   2239  HN  TRP A 146     -18.059   2.781  -3.958  0.00  0.00      ACHN  
ATOM   2240  CA  TRP A 146     -17.833   1.865  -5.878  0.00  0.00      ACHN  
ATOM   2241  HA  TRP A 146     -16.967   1.387  -6.313  0.00  0.00      ACHN  
ATOM   2242  CB  TRP A 146     -18.810   0.745  -5.392  0.00  0.00      ACHN  
ATOM   2243  HB1 TRP A 146     -18.256   0.365  -4.507  0.00  0.00      ACHN  
ATOM   2244  HB2 TRP A 146     -19.766   1.219  -5.083  0.00  0.00      ACHN  
ATOM   2245  CG  TRP A 146     -18.943  -0.552  -6.162  0.00  0.00      ACHN  
ATOM   2246  CD1 TRP A 146     -18.665  -0.819  -7.501  0.00  0.00      ACHN  
ATOM   2247  HD1 TRP A 146     -18.122  -0.215  -8.212  0.00  0.00      ACHN  
ATOM   2248  NE1 TRP A 146     -19.212  -1.983  -7.842  0.00  0.00      ACHN  
ATOM   2249  HE1 TRP A 146     -19.317  -2.480  -8.675  0.00  0.00      ACHN  
ATOM   2250  CE2 TRP A 146     -19.701  -2.670  -6.700  0.00  0.00      ACHN  
ATOM   2251  CD2 TRP A 146     -19.572  -1.775  -5.637  0.00  0.00      ACHN  
ATOM   2252  CE3 TRP A 146     -20.040  -2.007  -4.377  0.00  0.00      ACHN  
ATOM   2253  HE3 TRP A 146     -19.889  -1.367  -3.520  0.00  0.00      ACHN  
ATOM   2254  CZ3 TRP A 146     -20.618  -3.304  -4.193  0.00  0.00      ACHN  
ATOM   2255  HZ3 TRP A 146     -21.033  -3.485  -3.212  0.00  0.00      ACHN  
ATOM   2256  CZ2 TRP A 146     -20.324  -3.929  -6.507  0.00  0.00      ACHN  
ATOM   2257  HZ2 TRP A 146     -20.357  -4.686  -7.276  0.00  0.00      ACHN  
ATOM   2258  CH2 TRP A 146     -20.750  -4.248  -5.202  0.00  0.00      ACHN  
ATOM   2259  HH2 TRP A 146     -21.205  -5.217  -5.056  0.00  0.00      ACHN  
ATOM   2260  C   TRP A 146     -18.549   2.560  -7.028  0.00  0.00      ACHN  
ATOM   2261  O   TRP A 146     -18.313   2.300  -8.198  0.00  0.00      ACHN  
ATOM   2262  N   LEU A 147     -19.466   3.568  -6.710  0.00  0.00      ACHN  
ATOM   2263  HN  LEU A 147     -19.662   3.678  -5.738  0.00  0.00      ACHN  
ATOM   2264  CA  LEU A 147     -20.105   4.501  -7.534  0.00  0.00      ACHN  
ATOM   2265  HA  LEU A 147     -20.784   4.013  -8.218  0.00  0.00      ACHN  
ATOM   2266  CB  LEU A 147     -20.999   5.572  -6.782  0.00  0.00      ACHN  
ATOM   2267  HB1 LEU A 147     -21.479   4.979  -5.974  0.00  0.00      ACHN  
ATOM   2268  HB2 LEU A 147     -20.352   6.301  -6.250  0.00  0.00      ACHN  
ATOM   2269  CG  LEU A 147     -22.178   6.263  -7.564  0.00  0.00      ACHN  
ATOM   2270  HG  LEU A 147     -21.819   6.800  -8.468  0.00  0.00      ACHN  
ATOM   2271  CD1 LEU A 147     -23.156   5.264  -8.014  0.00  0.00      ACHN  
ATOM   2272 HD11 LEU A 147     -23.951   5.091  -7.257  0.00  0.00      ACHN  
ATOM   2273 HD12 LEU A 147     -23.535   5.501  -9.032  0.00  0.00      ACHN  
ATOM   2274 HD13 LEU A 147     -22.683   4.260  -8.060  0.00  0.00      ACHN  
ATOM   2275  CD2 LEU A 147     -22.927   7.361  -6.779  0.00  0.00      ACHN  
ATOM   2276 HD21 LEU A 147     -23.293   6.907  -5.834  0.00  0.00      ACHN  
ATOM   2277 HD22 LEU A 147     -22.163   8.154  -6.629  0.00  0.00      ACHN  
ATOM   2278 HD23 LEU A 147     -23.804   7.754  -7.337  0.00  0.00      ACHN  
ATOM   2279  C   LEU A 147     -19.227   5.252  -8.497  0.00  0.00      ACHN  
ATOM   2280  O   LEU A 147     -19.410   5.188  -9.713  0.00  0.00      ACHN  
ATOM   2281  N   GLN A 148     -18.050   5.746  -7.963  0.00  0.00      ACHN  
ATOM   2282  HN  GLN A 148     -17.830   5.831  -6.994  0.00  0.00      ACHN  
ATOM   2283  CA  GLN A 148     -16.992   6.318  -8.755  0.00  0.00      ACHN  
ATOM   2284  HA  GLN A 148     -17.438   7.094  -9.359  0.00  0.00      ACHN  
ATOM   2285  CB  GLN A 148     -15.860   6.885  -7.857  0.00  0.00      ACHN  
ATOM   2286  HB1 GLN A 148     -16.361   7.624  -7.195  0.00  0.00      ACHN  
ATOM   2287  HB2 GLN A 148     -15.365   6.028  -7.353  0.00  0.00      ACHN  
ATOM   2288  CG  GLN A 148     -14.800   7.710  -8.562  0.00  0.00      ACHN  
ATOM   2289  HG1 GLN A 148     -13.982   7.941  -7.847  0.00  0.00      ACHN  
ATOM   2290  HG2 GLN A 148     -14.365   7.095  -9.378  0.00  0.00      ACHN  
ATOM   2291  CD  GLN A 148     -15.355   9.089  -9.167  0.00  0.00      ACHN  
ATOM   2292  OE1 GLN A 148     -15.750  10.057  -8.529  0.00  0.00      ACHN  
ATOM   2293  NE2 GLN A 148     -15.344   9.163 -10.520  0.00  0.00      ACHN  
ATOM   2294 HE21 GLN A 148     -15.707   9.985 -10.959  0.00  0.00      ACHN  
ATOM   2295 HE22 GLN A 148     -14.786   8.469 -10.975  0.00  0.00      ACHN  
ATOM   2296  C   GLN A 148     -16.330   5.416  -9.698  0.00  0.00      ACHN  
ATOM   2297  O   GLN A 148     -16.056   5.757 -10.830  0.00  0.00      ACHN  
ATOM   2298  N   GLU A 149     -16.068   4.231  -9.296  0.00  0.00      ACHN  
ATOM   2299  HN  GLU A 149     -16.383   3.993  -8.380  0.00  0.00      ACHN  
ATOM   2300  CA  GLU A 149     -15.415   3.254 -10.143  0.00  0.00      ACHN  
ATOM   2301  HA  GLU A 149     -14.576   3.682 -10.673  0.00  0.00      ACHN  
ATOM   2302  CB  GLU A 149     -14.662   2.246  -9.245  0.00  0.00      ACHN  
ATOM   2303  HB1 GLU A 149     -14.236   2.850  -8.416  0.00  0.00      ACHN  
ATOM   2304  HB2 GLU A 149     -15.500   1.641  -8.838  0.00  0.00      ACHN  
ATOM   2305  CG  GLU A 149     -13.704   1.484 -10.172  0.00  0.00      ACHN  
ATOM   2306  HG1 GLU A 149     -14.088   1.037 -11.114  0.00  0.00      ACHN  
ATOM   2307  HG2 GLU A 149     -12.964   2.225 -10.541  0.00  0.00      ACHN  
ATOM   2308  CD  GLU A 149     -13.086   0.245  -9.542  0.00  0.00      ACHN  
ATOM   2309  OE1 GLU A 149     -13.817  -0.514  -8.839  0.00  0.00      ACHN  
ATOM   2310  OE2 GLU A 149     -11.859   0.033  -9.732  0.00  0.00      ACHN  
ATOM   2311  C   GLU A 149     -16.358   2.642 -11.185  0.00  0.00      ACHN  
ATOM   2312  O   GLU A 149     -16.039   2.704 -12.349  0.00  0.00      ACHN  
ATOM   2313  N   LYS A 150     -17.475   2.082 -10.806  0.00  0.00      ACHN  
ATOM   2314  HN  LYS A 150     -17.634   2.128  -9.822  0.00  0.00      ACHN  
ATOM   2315  CA  LYS A 150     -18.452   1.462 -11.654  0.00  0.00      ACHN  
ATOM   2316  HA  LYS A 150     -17.947   0.785 -12.326  0.00  0.00      ACHN  
ATOM   2317  CB  LYS A 150     -19.352   0.444 -10.817  0.00  0.00      ACHN  
ATOM   2318  HB1 LYS A 150     -18.693  -0.389 -10.492  0.00  0.00      ACHN  
ATOM   2319  HB2 LYS A 150     -19.760   0.930  -9.905  0.00  0.00      ACHN  
ATOM   2320  CG  LYS A 150     -20.379  -0.246 -11.629  0.00  0.00      ACHN  
ATOM   2321  HG1 LYS A 150     -21.129   0.526 -11.903  0.00  0.00      ACHN  
ATOM   2322  HG2 LYS A 150     -19.905  -0.516 -12.597  0.00  0.00      ACHN  
ATOM   2323  CD  LYS A 150     -21.075  -1.391 -10.879  0.00  0.00      ACHN  
ATOM   2324  HD1 LYS A 150     -20.316  -2.116 -10.514  0.00  0.00      ACHN  
ATOM   2325  HD2 LYS A 150     -21.548  -1.004  -9.952  0.00  0.00      ACHN  
ATOM   2326  CE  LYS A 150     -22.061  -2.301 -11.700  0.00  0.00      ACHN  
ATOM   2327  HE1 LYS A 150     -22.374  -3.109 -11.005  0.00  0.00      ACHN  
ATOM   2328  HE2 LYS A 150     -22.932  -1.674 -11.986  0.00  0.00      ACHN  
ATOM   2329  NZ  LYS A 150     -21.464  -2.951 -12.839  0.00  0.00      ACHN  
ATOM   2330  HZ1 LYS A 150     -21.972  -3.813 -13.122  0.00  0.00      ACHN  
ATOM   2331  HZ2 LYS A 150     -21.722  -2.347 -13.646  0.00  0.00      ACHN  
ATOM   2332  HZ3 LYS A 150     -20.426  -2.901 -12.811  0.00  0.00      ACHN  
ATOM   2333  C   LYS A 150     -19.333   2.398 -12.533  0.00  0.00      ACHN  
ATOM   2334  O   LYS A 150     -19.485   2.139 -13.699  0.00  0.00      ACHN  
ATOM   2335  N   TYR A 151     -19.911   3.524 -12.052  0.00  0.00      ACHN  
ATOM   2336  HN  TYR A 151     -19.692   3.940 -11.173  0.00  0.00      ACHN  
ATOM   2337  CA  TYR A 151     -20.990   4.256 -12.745  0.00  0.00      ACHN  
ATOM   2338  HA  TYR A 151     -21.325   3.690 -13.601  0.00  0.00      ACHN  
ATOM   2339  CB  TYR A 151     -22.213   4.458 -11.781  0.00  0.00      ACHN  
ATOM   2340  HB1 TYR A 151     -21.900   5.062 -10.903  0.00  0.00      ACHN  
ATOM   2341  HB2 TYR A 151     -22.938   5.060 -12.369  0.00  0.00      ACHN  
ATOM   2342  CG  TYR A 151     -22.809   3.155 -11.451  0.00  0.00      ACHN  
ATOM   2343  CD1 TYR A 151     -22.410   2.501 -10.285  0.00  0.00      ACHN  
ATOM   2344  HD1 TYR A 151     -21.624   2.944  -9.691  0.00  0.00      ACHN  
ATOM   2345  CE1 TYR A 151     -23.141   1.460  -9.724  0.00  0.00      ACHN  
ATOM   2346  HE1 TYR A 151     -22.661   1.024  -8.860  0.00  0.00      ACHN  
ATOM   2347  CZ  TYR A 151     -24.220   0.891 -10.445  0.00  0.00      ACHN  
ATOM   2348  OH  TYR A 151     -24.810  -0.221  -9.923  0.00  0.00      ACHN  
ATOM   2349  HH  TYR A 151     -25.397  -0.622 -10.568  0.00  0.00      ACHN  
ATOM   2350  CD2 TYR A 151     -23.927   2.636 -12.094  0.00  0.00      ACHN  
ATOM   2351  HD2 TYR A 151     -24.191   3.215 -12.966  0.00  0.00      ACHN  
ATOM   2352  CE2 TYR A 151     -24.665   1.532 -11.632  0.00  0.00      ACHN  
ATOM   2353  HE2 TYR A 151     -25.558   1.120 -12.079  0.00  0.00      ACHN  
ATOM   2354  C   TYR A 151     -20.607   5.595 -13.323  0.00  0.00      ACHN  
ATOM   2355  O   TYR A 151     -21.496   6.296 -13.672  0.00  0.00      ACHN  
ATOM   2356  N   THR A 152     -19.307   6.013 -13.410  0.00  0.00      ACHN  
ATOM   2357  HN  THR A 152     -18.529   5.480 -13.088  0.00  0.00      ACHN  
ATOM   2358  CA  THR A 152     -18.958   7.075 -14.263  0.00  0.00      ACHN  
ATOM   2359  HA  THR A 152     -19.710   7.168 -15.033  0.00  0.00      ACHN  
ATOM   2360  CB  THR A 152     -18.755   8.430 -13.609  0.00  0.00      ACHN  
ATOM   2361  HB  THR A 152     -19.625   8.700 -12.972  0.00  0.00      ACHN  
ATOM   2362  OG1 THR A 152     -18.703   9.536 -14.571  0.00  0.00      ACHN  
ATOM   2363  HG1 THR A 152     -19.591   9.866 -14.726  0.00  0.00      ACHN  
ATOM   2364  CG2 THR A 152     -17.496   8.378 -12.736  0.00  0.00      ACHN  
ATOM   2365 HG21 THR A 152     -17.332   9.384 -12.295  0.00  0.00      ACHN  
ATOM   2366 HG22 THR A 152     -17.580   7.566 -11.982  0.00  0.00      ACHN  
ATOM   2367 HG23 THR A 152     -16.572   8.095 -13.284  0.00  0.00      ACHN  
ATOM   2368  C   THR A 152     -17.700   6.629 -15.047  0.00  0.00      ACHN  
ATOM   2369  O   THR A 152     -17.072   5.598 -14.640  0.00  0.00      ACHN  
ATOM   2370  N   GLN A 153     -17.433   7.266 -16.212  0.00  0.00      ACHN  
ATOM   2371  HN  GLN A 153     -18.148   7.917 -16.455  0.00  0.00      ACHN  
ATOM   2372  CA  GLN A 153     -16.313   6.954 -17.071  0.00  0.00      ACHN  
ATOM   2373  HA  GLN A 153     -16.312   5.883 -17.208  0.00  0.00      ACHN  
ATOM   2374  CB  GLN A 153     -16.480   7.622 -18.477  0.00  0.00      ACHN  
ATOM   2375  HB1 GLN A 153     -15.578   7.444 -19.102  0.00  0.00      ACHN  
ATOM   2376  HB2 GLN A 153     -17.392   7.177 -18.928  0.00  0.00      ACHN  
ATOM   2377  CG  GLN A 153     -16.710   9.187 -18.285  0.00  0.00      ACHN  
ATOM   2378  HG1 GLN A 153     -17.635   9.359 -17.695  0.00  0.00      ACHN  
ATOM   2379  HG2 GLN A 153     -15.916   9.684 -17.686  0.00  0.00      ACHN  
ATOM   2380  CD  GLN A 153     -16.729   9.918 -19.622  0.00  0.00      ACHN  
ATOM   2381  OE1 GLN A 153     -16.436   9.324 -20.672  0.00  0.00      ACHN  
ATOM   2382  NE2 GLN A 153     -16.955  11.242 -19.561  0.00  0.00      ACHN  
ATOM   2383 HE21 GLN A 153     -16.885  11.755 -20.416  0.00  0.00      ACHN  
ATOM   2384 HE22 GLN A 153     -17.351  11.715 -18.774  0.00  0.00      ACHN  
ATOM   2385  C   GLN A 153     -15.027   7.300 -16.418  0.00  0.00      ACHN  
ATOM   2386  O   GLN A 153     -14.977   8.306 -15.696  0.00  0.00      ACHN  
ATOM   2387  N   PRO A 154     -14.014   6.541 -16.678  0.00  0.00      ACHN  
ATOM   2388  CD  PRO A 154     -14.031   5.388 -17.569  0.00  0.00      ACHN  
ATOM   2389  HD1 PRO A 154     -14.736   4.587 -17.260  0.00  0.00      ACHN  
ATOM   2390  HD2 PRO A 154     -14.228   5.745 -18.603  0.00  0.00      ACHN  
ATOM   2391  CA  PRO A 154     -12.665   6.980 -16.260  0.00  0.00      ACHN  
ATOM   2392  HA  PRO A 154     -12.676   6.758 -15.203  0.00  0.00      ACHN  
ATOM   2393  CB  PRO A 154     -11.745   6.000 -16.988  0.00  0.00      ACHN  
ATOM   2394  HB1 PRO A 154     -10.979   5.649 -16.263  0.00  0.00      ACHN  
ATOM   2395  HB2 PRO A 154     -11.228   6.367 -17.901  0.00  0.00      ACHN  
ATOM   2396  CG  PRO A 154     -12.608   4.839 -17.520  0.00  0.00      ACHN  
ATOM   2397  HG1 PRO A 154     -12.539   3.986 -16.812  0.00  0.00      ACHN  
ATOM   2398  HG2 PRO A 154     -12.413   4.609 -18.590  0.00  0.00      ACHN  
ATOM   2399  C   PRO A 154     -12.349   8.452 -16.532  0.00  0.00      ACHN  
ATOM   2400  O   PRO A 154     -12.692   9.063 -17.568  0.00  0.00      ACHN  
ATOM   2401  N   LYS A 155     -11.588   9.126 -15.593  0.00  0.00      ACHN  
ATOM   2402  HN  LYS A 155     -11.408   8.718 -14.701  0.00  0.00      ACHN  
ATOM   2403  CA  LYS A 155     -10.912  10.403 -15.764  0.00  0.00      ACHN  
ATOM   2404  HA  LYS A 155     -10.521  10.607 -14.778  0.00  0.00      ACHN  
ATOM   2405  CB  LYS A 155      -9.804  10.249 -16.851  0.00  0.00      ACHN  
ATOM   2406  HB1 LYS A 155      -9.109   9.428 -16.572  0.00  0.00      ACHN  
ATOM   2407  HB2 LYS A 155     -10.195   9.882 -17.824  0.00  0.00      ACHN  
ATOM   2408  CG  LYS A 155      -8.962  11.577 -16.922  0.00  0.00      ACHN  
ATOM   2409  HG1 LYS A 155      -9.546  12.357 -17.457  0.00  0.00      ACHN  
ATOM   2410  HG2 LYS A 155      -8.780  11.922 -15.882  0.00  0.00      ACHN  
ATOM   2411  CD  LYS A 155      -7.633  11.335 -17.775  0.00  0.00      ACHN  
ATOM   2412  HD1 LYS A 155      -7.009  12.253 -17.722  0.00  0.00      ACHN  
ATOM   2413  HD2 LYS A 155      -7.027  10.497 -17.370  0.00  0.00      ACHN  
ATOM   2414  CE  LYS A 155      -7.869  10.998 -19.251  0.00  0.00      ACHN  
ATOM   2415  HE1 LYS A 155      -6.987  10.580 -19.783  0.00  0.00      ACHN  
ATOM   2416  HE2 LYS A 155      -8.713  10.293 -19.407  0.00  0.00      ACHN  
ATOM   2417  NZ  LYS A 155      -8.344  12.156 -19.968  0.00  0.00      ACHN  
ATOM   2418  HZ1 LYS A 155      -8.326  12.002 -20.996  0.00  0.00      ACHN  
ATOM   2419  HZ2 LYS A 155      -9.329  12.381 -19.722  0.00  0.00      ACHN  
ATOM   2420  HZ3 LYS A 155      -7.794  13.037 -19.907  0.00  0.00      ACHN  
ATOM   2421  C   LYS A 155     -11.744  11.615 -15.828  0.00  0.00      ACHN  
ATOM   2422  O   LYS A 155     -11.648  12.554 -15.007  0.00  0.00      ACHN  
ATOM   2423  N   ASP A 156     -12.628  11.724 -16.880  0.00  0.00      ACHN  
ATOM   2424  HN  ASP A 156     -12.747  10.935 -17.478  0.00  0.00      ACHN  
ATOM   2425  CA  ASP A 156     -13.159  12.969 -17.352  0.00  0.00      ACHN  
ATOM   2426  HA  ASP A 156     -12.686  13.817 -16.879  0.00  0.00      ACHN  
ATOM   2427  CB  ASP A 156     -12.981  13.066 -18.834  0.00  0.00      ACHN  
ATOM   2428  HB1 ASP A 156     -13.316  12.129 -19.327  0.00  0.00      ACHN  
ATOM   2429  HB2 ASP A 156     -13.578  13.933 -19.189  0.00  0.00      ACHN  
ATOM   2430  CG  ASP A 156     -11.552  13.328 -19.182  0.00  0.00      ACHN  
ATOM   2431  OD1 ASP A 156     -11.004  14.282 -18.597  0.00  0.00      ACHN  
ATOM   2432  OD2 ASP A 156     -10.932  12.560 -19.902  0.00  0.00      ACHN  
ATOM   2433  C   ASP A 156     -14.659  13.042 -17.038  0.00  0.00      ACHN  
ATOM   2434  O   ASP A 156     -15.381  13.837 -17.616  0.00  0.00      ACHN  
ATOM   2435  N   GLY A 157     -15.177  12.202 -16.178  0.00  0.00      ACHN  
ATOM   2436  HN  GLY A 157     -14.539  11.713 -15.588  0.00  0.00      ACHN  
ATOM   2437  CA  GLY A 157     -16.574  12.028 -15.865  0.00  0.00      ACHN  
ATOM   2438  HA1 GLY A 157     -16.689  10.992 -15.582  0.00  0.00      ACHN  
ATOM   2439  HA2 GLY A 157     -17.229  12.301 -16.679  0.00  0.00      ACHN  
ATOM   2440  C   GLY A 157     -16.971  12.894 -14.723  0.00  0.00      ACHN  
ATOM   2441  O   GLY A 157     -16.537  14.000 -14.609  0.00  0.00      ACHN  
ATOM   2442  N   ASP A 158     -17.895  12.435 -13.858  0.00  0.00      ACHN  
ATOM   2443  HN  ASP A 158     -18.318  11.537 -13.950  0.00  0.00      ACHN  
ATOM   2444  CA  ASP A 158     -18.202  13.118 -12.622  0.00  0.00      ACHN  
ATOM   2445  HA  ASP A 158     -18.238  14.165 -12.885  0.00  0.00      ACHN  
ATOM   2446  CB  ASP A 158     -19.545  12.735 -11.971  0.00  0.00      ACHN  
ATOM   2447  HB1 ASP A 158     -19.551  11.632 -11.844  0.00  0.00      ACHN  
ATOM   2448  HB2 ASP A 158     -19.611  13.206 -10.967  0.00  0.00      ACHN  
ATOM   2449  CG  ASP A 158     -20.665  13.206 -12.916  0.00  0.00      ACHN  
ATOM   2450  OD1 ASP A 158     -21.586  12.438 -13.284  0.00  0.00      ACHN  
ATOM   2451  OD2 ASP A 158     -20.807  14.437 -13.196  0.00  0.00      ACHN  
ATOM   2452  C   ASP A 158     -17.103  12.814 -11.594  0.00  0.00      ACHN  
ATOM   2453  O   ASP A 158     -16.615  11.692 -11.513  0.00  0.00      ACHN  
ATOM   2454  N   LEU A 159     -16.609  13.810 -10.749  0.00  0.00      ACHN  
ATOM   2455  HN  LEU A 159     -16.993  14.723 -10.863  0.00  0.00      ACHN  
ATOM   2456  CA  LEU A 159     -15.660  13.619  -9.641  0.00  0.00      ACHN  
ATOM   2457  HA  LEU A 159     -15.243  12.623  -9.679  0.00  0.00      ACHN  
ATOM   2458  CB  LEU A 159     -14.512  14.713  -9.812  0.00  0.00      ACHN  
ATOM   2459  HB1 LEU A 159     -14.199  14.798 -10.875  0.00  0.00      ACHN  
ATOM   2460  HB2 LEU A 159     -14.888  15.727  -9.557  0.00  0.00      ACHN  
ATOM   2461  CG  LEU A 159     -13.208  14.366  -9.041  0.00  0.00      ACHN  
ATOM   2462  HG  LEU A 159     -13.478  14.124  -7.991  0.00  0.00      ACHN  
ATOM   2463  CD1 LEU A 159     -12.561  13.118  -9.534  0.00  0.00      ACHN  
ATOM   2464 HD11 LEU A 159     -12.335  13.195 -10.619  0.00  0.00      ACHN  
ATOM   2465 HD12 LEU A 159     -11.646  12.846  -8.965  0.00  0.00      ACHN  
ATOM   2466 HD13 LEU A 159     -13.138  12.175  -9.425  0.00  0.00      ACHN  
ATOM   2467  CD2 LEU A 159     -12.288  15.554  -9.186  0.00  0.00      ACHN  
ATOM   2468 HD21 LEU A 159     -11.448  15.616  -8.461  0.00  0.00      ACHN  
ATOM   2469 HD22 LEU A 159     -11.849  15.763 -10.185  0.00  0.00      ACHN  
ATOM   2470 HD23 LEU A 159     -12.911  16.443  -8.950  0.00  0.00      ACHN  
ATOM   2471  C   LEU A 159     -16.445  13.778  -8.361  0.00  0.00      ACHN  
ATOM   2472  O   LEU A 159     -15.952  13.526  -7.265  0.00  0.00      ACHN  
ATOM   2473  N   LEU A 160     -17.724  14.069  -8.403  0.00  0.00      ACHN  
ATOM   2474  HN  LEU A 160     -18.151  14.450  -9.220  0.00  0.00      ACHN  
ATOM   2475  CA  LEU A 160     -18.594  14.180  -7.264  0.00  0.00      ACHN  
ATOM   2476  HA  LEU A 160     -18.131  14.915  -6.622  0.00  0.00      ACHN  
ATOM   2477  CB  LEU A 160     -19.904  14.795  -7.735  0.00  0.00      ACHN  
ATOM   2478  HB1 LEU A 160     -19.623  15.619  -8.426  0.00  0.00      ACHN  
ATOM   2479  HB2 LEU A 160     -20.489  14.018  -8.272  0.00  0.00      ACHN  
ATOM   2480  CG  LEU A 160     -20.872  15.257  -6.652  0.00  0.00      ACHN  
ATOM   2481  HG  LEU A 160     -21.048  14.432  -5.929  0.00  0.00      ACHN  
ATOM   2482  CD1 LEU A 160     -20.454  16.503  -5.921  0.00  0.00      ACHN  
ATOM   2483 HD11 LEU A 160     -20.013  17.191  -6.674  0.00  0.00      ACHN  
ATOM   2484 HD12 LEU A 160     -21.411  16.834  -5.465  0.00  0.00      ACHN  
ATOM   2485 HD13 LEU A 160     -19.688  16.185  -5.182  0.00  0.00      ACHN  
ATOM   2486  CD2 LEU A 160     -22.224  15.677  -7.202  0.00  0.00      ACHN  
ATOM   2487 HD21 LEU A 160     -22.156  16.355  -8.079  0.00  0.00      ACHN  
ATOM   2488 HD22 LEU A 160     -22.843  14.832  -7.573  0.00  0.00      ACHN  
ATOM   2489 HD23 LEU A 160     -22.819  16.286  -6.489  0.00  0.00      ACHN  
ATOM   2490  C   LEU A 160     -18.830  12.932  -6.364  0.00  0.00      ACHN  
ATOM   2491  O   LEU A 160     -18.806  13.114  -5.112  0.00  0.00      ACHN  
ATOM   2492  N   PRO A 161     -18.950  11.669  -6.851  0.00  0.00      ACHN  
ATOM   2493  CD  PRO A 161     -19.365  11.336  -8.217  0.00  0.00      ACHN  
ATOM   2494  HD1 PRO A 161     -20.264  11.964  -8.396  0.00  0.00      ACHN  
ATOM   2495  HD2 PRO A 161     -18.532  11.628  -8.892  0.00  0.00      ACHN  
ATOM   2496  CA  PRO A 161     -18.866  10.440  -6.030  0.00  0.00      ACHN  
ATOM   2497  HA  PRO A 161     -19.617  10.496  -5.255  0.00  0.00      ACHN  
ATOM   2498  CB  PRO A 161     -19.114   9.238  -7.022  0.00  0.00      ACHN  
ATOM   2499  HB1 PRO A 161     -19.658   8.402  -6.533  0.00  0.00      ACHN  
ATOM   2500  HB2 PRO A 161     -18.123   8.827  -7.314  0.00  0.00      ACHN  
ATOM   2501  CG  PRO A 161     -19.720   9.804  -8.349  0.00  0.00      ACHN  
ATOM   2502  HG1 PRO A 161     -20.831   9.809  -8.336  0.00  0.00      ACHN  
ATOM   2503  HG2 PRO A 161     -19.290   9.239  -9.203  0.00  0.00      ACHN  
ATOM   2504  C   PRO A 161     -17.655  10.294  -5.167  0.00  0.00      ACHN  
ATOM   2505  O   PRO A 161     -17.765   9.796  -4.026  0.00  0.00      ACHN  
ATOM   2506  N   PHE A 162     -16.469  10.701  -5.685  0.00  0.00      ACHN  
ATOM   2507  HN  PHE A 162     -16.278  10.873  -6.649  0.00  0.00      ACHN  
ATOM   2508  CA  PHE A 162     -15.265  10.657  -4.815  0.00  0.00      ACHN  
ATOM   2509  HA  PHE A 162     -15.237   9.663  -4.393  0.00  0.00      ACHN  
ATOM   2510  CB  PHE A 162     -14.047  10.948  -5.782  0.00  0.00      ACHN  
ATOM   2511  HB1 PHE A 162     -14.102  10.138  -6.541  0.00  0.00      ACHN  
ATOM   2512  HB2 PHE A 162     -14.149  11.876  -6.384  0.00  0.00      ACHN  
ATOM   2513  CG  PHE A 162     -12.733  10.990  -5.070  0.00  0.00      ACHN  
ATOM   2514  CD1 PHE A 162     -12.304   9.933  -4.241  0.00  0.00      ACHN  
ATOM   2515  HD1 PHE A 162     -12.876   9.037  -4.053  0.00  0.00      ACHN  
ATOM   2516  CE1 PHE A 162     -11.103   9.997  -3.471  0.00  0.00      ACHN  
ATOM   2517  HE1 PHE A 162     -10.784   9.141  -2.895  0.00  0.00      ACHN  
ATOM   2518  CZ  PHE A 162     -10.364  11.151  -3.473  0.00  0.00      ACHN  
ATOM   2519  HZ  PHE A 162      -9.468  11.227  -2.874  0.00  0.00      ACHN  
ATOM   2520  CD2 PHE A 162     -11.957  12.181  -5.027  0.00  0.00      ACHN  
ATOM   2521  HD2 PHE A 162     -12.329  13.056  -5.539  0.00  0.00      ACHN  
ATOM   2522  CE2 PHE A 162     -10.836  12.298  -4.186  0.00  0.00      ACHN  
ATOM   2523  HE2 PHE A 162     -10.228  13.191  -4.171  0.00  0.00      ACHN  
ATOM   2524  C   PHE A 162     -15.424  11.657  -3.659  0.00  0.00      ACHN  
ATOM   2525  O   PHE A 162     -15.067  11.393  -2.536  0.00  0.00      ACHN  
ATOM   2526  N   TRP A 163     -15.927  12.842  -3.998  0.00  0.00      ACHN  
ATOM   2527  HN  TRP A 163     -16.127  13.144  -4.927  0.00  0.00      ACHN  
ATOM   2528  CA  TRP A 163     -16.076  13.803  -2.969  0.00  0.00      ACHN  
ATOM   2529  HA  TRP A 163     -15.172  13.619  -2.407  0.00  0.00      ACHN  
ATOM   2530  CB  TRP A 163     -16.124  15.213  -3.586  0.00  0.00      ACHN  
ATOM   2531  HB1 TRP A 163     -17.043  15.242  -4.210  0.00  0.00      ACHN  
ATOM   2532  HB2 TRP A 163     -16.254  16.001  -2.813  0.00  0.00      ACHN  
ATOM   2533  CG  TRP A 163     -14.899  15.608  -4.386  0.00  0.00      ACHN  
ATOM   2534  CD1 TRP A 163     -14.776  15.888  -5.765  0.00  0.00      ACHN  
ATOM   2535  HD1 TRP A 163     -15.663  15.784  -6.371  0.00  0.00      ACHN  
ATOM   2536  NE1 TRP A 163     -13.470  16.180  -6.067  0.00  0.00      ACHN  
ATOM   2537  HE1 TRP A 163     -13.113  16.585  -6.879  0.00  0.00      ACHN  
ATOM   2538  CE2 TRP A 163     -12.683  15.858  -4.984  0.00  0.00      ACHN  
ATOM   2539  CD2 TRP A 163     -13.592  15.512  -3.910  0.00  0.00      ACHN  
ATOM   2540  CE3 TRP A 163     -13.005  15.279  -2.625  0.00  0.00      ACHN  
ATOM   2541  HE3 TRP A 163     -13.565  15.085  -1.722  0.00  0.00      ACHN  
ATOM   2542  CZ3 TRP A 163     -11.570  15.330  -2.497  0.00  0.00      ACHN  
ATOM   2543  HZ3 TRP A 163     -11.073  15.087  -1.570  0.00  0.00      ACHN  
ATOM   2544  CZ2 TRP A 163     -11.348  15.902  -4.827  0.00  0.00      ACHN  
ATOM   2545  HZ2 TRP A 163     -10.714  16.225  -5.640  0.00  0.00      ACHN  
ATOM   2546  CH2 TRP A 163     -10.775  15.736  -3.590  0.00  0.00      ACHN  
ATOM   2547  HH2 TRP A 163      -9.708  15.589  -3.509  0.00  0.00      ACHN  
ATOM   2548  C   TRP A 163     -17.211  13.573  -1.955  0.00  0.00      ACHN  
ATOM   2549  O   TRP A 163     -17.055  13.902  -0.769  0.00  0.00      ACHN  
ATOM   2550  N   PHE A 164     -18.351  13.083  -2.387  0.00  0.00      ACHN  
ATOM   2551  HN  PHE A 164     -18.546  12.996  -3.361  0.00  0.00      ACHN  
ATOM   2552  CA  PHE A 164     -19.316  12.512  -1.507  0.00  0.00      ACHN  
ATOM   2553  HA  PHE A 164     -19.776  13.267  -0.886  0.00  0.00      ACHN  
ATOM   2554  CB  PHE A 164     -20.484  11.851  -2.424  0.00  0.00      ACHN  
ATOM   2555  HB1 PHE A 164     -20.016  11.438  -3.344  0.00  0.00      ACHN  
ATOM   2556  HB2 PHE A 164     -20.981  10.985  -1.937  0.00  0.00      ACHN  
ATOM   2557  CG  PHE A 164     -21.600  12.841  -2.864  0.00  0.00      ACHN  
ATOM   2558  CD1 PHE A 164     -22.984  12.438  -2.865  0.00  0.00      ACHN  
ATOM   2559  HD1 PHE A 164     -23.218  11.420  -2.590  0.00  0.00      ACHN  
ATOM   2560  CE1 PHE A 164     -23.948  13.387  -3.314  0.00  0.00      ACHN  
ATOM   2561  HE1 PHE A 164     -24.994  13.128  -3.381  0.00  0.00      ACHN  
ATOM   2562  CZ  PHE A 164     -23.607  14.687  -3.510  0.00  0.00      ACHN  
ATOM   2563  HZ  PHE A 164     -24.277  15.499  -3.750  0.00  0.00      ACHN  
ATOM   2564  CD2 PHE A 164     -21.241  14.124  -3.087  0.00  0.00      ACHN  
ATOM   2565  HD2 PHE A 164     -20.226  14.473  -2.973  0.00  0.00      ACHN  
ATOM   2566  CE2 PHE A 164     -22.218  15.102  -3.299  0.00  0.00      ACHN  
ATOM   2567  HE2 PHE A 164     -21.972  16.152  -3.244  0.00  0.00      ACHN  
ATOM   2568  C   PHE A 164     -18.910  11.373  -0.614  0.00  0.00      ACHN  
ATOM   2569  O   PHE A 164     -19.432  11.351   0.487  0.00  0.00      ACHN  
ATOM   2570  N   GLY A 165     -18.089  10.389  -1.122  0.00  0.00      ACHN  
ATOM   2571  HN  GLY A 165     -17.959  10.371  -2.110  0.00  0.00      ACHN  
ATOM   2572  CA  GLY A 165     -17.444   9.406  -0.307  0.00  0.00      ACHN  
ATOM   2573  HA1 GLY A 165     -16.887   8.770  -0.980  0.00  0.00      ACHN  
ATOM   2574  HA2 GLY A 165     -18.161   8.696   0.077  0.00  0.00      ACHN  
ATOM   2575  C   GLY A 165     -16.503   9.969   0.773  0.00  0.00      ACHN  
ATOM   2576  O   GLY A 165     -16.505   9.544   1.946  0.00  0.00      ACHN  
ATOM   2577  N   CYS A 166     -15.699  10.996   0.458  0.00  0.00      ACHN  
ATOM   2578  HN  CYS A 166     -15.638  11.133  -0.528  0.00  0.00      ACHN  
ATOM   2579  CA  CYS A 166     -14.787  11.692   1.375  0.00  0.00      ACHN  
ATOM   2580  HA  CYS A 166     -14.249  10.944   1.938  0.00  0.00      ACHN  
ATOM   2581  CB  CYS A 166     -13.774  12.704   0.652  0.00  0.00      ACHN  
ATOM   2582  HB1 CYS A 166     -14.360  13.310  -0.072  0.00  0.00      ACHN  
ATOM   2583  HB2 CYS A 166     -13.247  13.352   1.385  0.00  0.00      ACHN  
ATOM   2584  SG  CYS A 166     -12.627  11.929  -0.541  0.00  0.00      ACHN  
ATOM   2585  HG1 CYS A 166     -13.477  11.502  -1.464  0.00  0.00      ACHN  
ATOM   2586  C   CYS A 166     -15.665  12.530   2.346  0.00  0.00      ACHN  
ATOM   2587  O   CYS A 166     -15.391  12.711   3.479  0.00  0.00      ACHN  
ATOM   2588  N   ILE A 167     -16.867  13.122   1.944  0.00  0.00      ACHN  
ATOM   2589  HN  ILE A 167     -17.203  13.012   1.011  0.00  0.00      ACHN  
ATOM   2590  CA  ILE A 167     -17.783  13.786   2.922  0.00  0.00      ACHN  
ATOM   2591  HA  ILE A 167     -17.293  14.494   3.574  0.00  0.00      ACHN  
ATOM   2592  CB  ILE A 167     -18.936  14.407   2.233  0.00  0.00      ACHN  
ATOM   2593  HB  ILE A 167     -19.324  13.732   1.440  0.00  0.00      ACHN  
ATOM   2594  CG2 ILE A 167     -20.121  14.878   3.163  0.00  0.00      ACHN  
ATOM   2595 HG21 ILE A 167     -19.853  15.582   3.979  0.00  0.00      ACHN  
ATOM   2596 HG22 ILE A 167     -20.876  15.464   2.597  0.00  0.00      ACHN  
ATOM   2597 HG23 ILE A 167     -20.646  14.024   3.643  0.00  0.00      ACHN  
ATOM   2598  CG1 ILE A 167     -18.441  15.690   1.475  0.00  0.00      ACHN  
ATOM   2599 HG11 ILE A 167     -17.665  15.403   0.734  0.00  0.00      ACHN  
ATOM   2600 HG12 ILE A 167     -19.269  16.044   0.823  0.00  0.00      ACHN  
ATOM   2601  CD1 ILE A 167     -17.904  16.781   2.265  0.00  0.00      ACHN  
ATOM   2602  HD1 ILE A 167     -17.987  17.730   1.692  0.00  0.00      ACHN  
ATOM   2603  HD2 ILE A 167     -18.555  17.088   3.111  0.00  0.00      ACHN  
ATOM   2604  HD3 ILE A 167     -16.872  16.522   2.584  0.00  0.00      ACHN  
ATOM   2605  C   ILE A 167     -18.318  12.715   3.864  0.00  0.00      ACHN  
ATOM   2606  O   ILE A 167     -18.336  12.859   5.041  0.00  0.00      ACHN  
ATOM   2607  N   ALA A 168     -18.739  11.490   3.395  0.00  0.00      ACHN  
ATOM   2608  HN  ALA A 168     -18.641  11.306   2.420  0.00  0.00      ACHN  
ATOM   2609  CA  ALA A 168     -19.188  10.335   4.190  0.00  0.00      ACHN  
ATOM   2610  HA  ALA A 168     -19.972  10.643   4.866  0.00  0.00      ACHN  
ATOM   2611  CB  ALA A 168     -19.764   9.176   3.288  0.00  0.00      ACHN  
ATOM   2612  HB1 ALA A 168     -20.596   9.614   2.696  0.00  0.00      ACHN  
ATOM   2613  HB2 ALA A 168     -19.047   8.638   2.632  0.00  0.00      ACHN  
ATOM   2614  HB3 ALA A 168     -20.250   8.391   3.907  0.00  0.00      ACHN  
ATOM   2615  C   ALA A 168     -18.196   9.679   5.188  0.00  0.00      ACHN  
ATOM   2616  O   ALA A 168     -18.605   9.344   6.302  0.00  0.00      ACHN  
ATOM   2617  N   GLY A 169     -16.899   9.559   4.837  0.00  0.00      ACHN  
ATOM   2618  HN  GLY A 169     -16.587   9.793   3.920  0.00  0.00      ACHN  
ATOM   2619  CA  GLY A 169     -15.853   9.077   5.687  0.00  0.00      ACHN  
ATOM   2620  HA1 GLY A 169     -15.007   8.832   5.062  0.00  0.00      ACHN  
ATOM   2621  HA2 GLY A 169     -16.127   8.160   6.187  0.00  0.00      ACHN  
ATOM   2622  C   GLY A 169     -15.492   9.936   6.861  0.00  0.00      ACHN  
ATOM   2623  O   GLY A 169     -15.236   9.468   7.967  0.00  0.00      ACHN  
ATOM   2624  N   ILE A 170     -15.503  11.277   6.718  0.00  0.00      ACHN  
ATOM   2625  HN  ILE A 170     -15.679  11.682   5.824  0.00  0.00      ACHN  
ATOM   2626  CA  ILE A 170     -15.213  12.130   7.808  0.00  0.00      ACHN  
ATOM   2627  HA  ILE A 170     -14.343  11.726   8.306  0.00  0.00      ACHN  
ATOM   2628  CB  ILE A 170     -14.668  13.496   7.331  0.00  0.00      ACHN  
ATOM   2629  HB  ILE A 170     -13.796  13.331   6.663  0.00  0.00      ACHN  
ATOM   2630  CG2 ILE A 170     -15.788  14.366   6.651  0.00  0.00      ACHN  
ATOM   2631 HG21 ILE A 170     -16.066  13.852   5.706  0.00  0.00      ACHN  
ATOM   2632 HG22 ILE A 170     -16.617  14.591   7.355  0.00  0.00      ACHN  
ATOM   2633 HG23 ILE A 170     -15.470  15.366   6.284  0.00  0.00      ACHN  
ATOM   2634  CG1 ILE A 170     -14.080  14.330   8.494  0.00  0.00      ACHN  
ATOM   2635 HG11 ILE A 170     -14.925  14.813   9.030  0.00  0.00      ACHN  
ATOM   2636 HG12 ILE A 170     -13.649  13.692   9.295  0.00  0.00      ACHN  
ATOM   2637  CD1 ILE A 170     -13.051  15.417   8.023  0.00  0.00      ACHN  
ATOM   2638  HD1 ILE A 170     -13.619  16.181   7.451  0.00  0.00      ACHN  
ATOM   2639  HD2 ILE A 170     -12.519  16.006   8.800  0.00  0.00      ACHN  
ATOM   2640  HD3 ILE A 170     -12.385  14.875   7.318  0.00  0.00      ACHN  
ATOM   2641  C   ILE A 170     -16.325  12.360   8.818  0.00  0.00      ACHN  
ATOM   2642  O   ILE A 170     -16.154  12.799   9.950  0.00  0.00      ACHN  
ATOM   2643  N   VAL A 171     -17.529  11.981   8.435  0.00  0.00      ACHN  
ATOM   2644  HN  VAL A 171     -17.648  11.476   7.583  0.00  0.00      ACHN  
ATOM   2645  CA  VAL A 171     -18.721  12.091   9.351  0.00  0.00      ACHN  
ATOM   2646  HA  VAL A 171     -18.762  13.015   9.909  0.00  0.00      ACHN  
ATOM   2647  CB  VAL A 171     -20.066  11.798   8.517  0.00  0.00      ACHN  
ATOM   2648  HB  VAL A 171     -19.985  10.901   7.868  0.00  0.00      ACHN  
ATOM   2649  CG1 VAL A 171     -21.318  11.533   9.429  0.00  0.00      ACHN  
ATOM   2650 HG11 VAL A 171     -21.429  12.323  10.202  0.00  0.00      ACHN  
ATOM   2651 HG12 VAL A 171     -22.287  11.691   8.908  0.00  0.00      ACHN  
ATOM   2652 HG13 VAL A 171     -21.264  10.564   9.969  0.00  0.00      ACHN  
ATOM   2653  CG2 VAL A 171     -20.351  12.933   7.547  0.00  0.00      ACHN  
ATOM   2654 HG21 VAL A 171     -20.731  13.844   8.057  0.00  0.00      ACHN  
ATOM   2655 HG22 VAL A 171     -19.447  13.029   6.909  0.00  0.00      ACHN  
ATOM   2656 HG23 VAL A 171     -21.201  12.813   6.842  0.00  0.00      ACHN  
ATOM   2657  C   VAL A 171     -18.635  11.195  10.615  0.00  0.00      ACHN  
ATOM   2658  O   VAL A 171     -19.029  11.734  11.678  0.00  0.00      ACHN  
ATOM   2659  N   PRO A 172     -18.144   9.951  10.606  0.00  0.00      ACHN  
ATOM   2660  CD  PRO A 172     -18.049   9.050   9.451  0.00  0.00      ACHN  
ATOM   2661  HD1 PRO A 172     -18.834   9.253   8.691  0.00  0.00      ACHN  
ATOM   2662  HD2 PRO A 172     -17.113   9.301   8.909  0.00  0.00      ACHN  
ATOM   2663  CA  PRO A 172     -18.158   9.151  11.791  0.00  0.00      ACHN  
ATOM   2664  HA  PRO A 172     -19.171   9.159  12.167  0.00  0.00      ACHN  
ATOM   2665  CB  PRO A 172     -17.768   7.771  11.430  0.00  0.00      ACHN  
ATOM   2666  HB1 PRO A 172     -18.282   6.913  11.913  0.00  0.00      ACHN  
ATOM   2667  HB2 PRO A 172     -16.661   7.679  11.439  0.00  0.00      ACHN  
ATOM   2668  CG  PRO A 172     -18.257   7.653   9.976  0.00  0.00      ACHN  
ATOM   2669  HG1 PRO A 172     -19.300   7.273  10.025  0.00  0.00      ACHN  
ATOM   2670  HG2 PRO A 172     -17.661   6.932   9.376  0.00  0.00      ACHN  
ATOM   2671  C   PRO A 172     -17.177   9.745  12.807  0.00  0.00      ACHN  
ATOM   2672  O   PRO A 172     -17.365   9.653  13.993  0.00  0.00      ACHN  
ATOM   2673  N   TRP A 173     -16.109  10.263  12.239  0.00  0.00      ACHN  
ATOM   2674  HN  TRP A 173     -15.760  10.239  11.305  0.00  0.00      ACHN  
ATOM   2675  CA  TRP A 173     -15.051  10.815  13.111  0.00  0.00      ACHN  
ATOM   2676  HA  TRP A 173     -14.727  10.066  13.819  0.00  0.00      ACHN  
ATOM   2677  CB  TRP A 173     -13.799  11.082  12.218  0.00  0.00      ACHN  
ATOM   2678  HB1 TRP A 173     -14.154  11.784  11.433  0.00  0.00      ACHN  
ATOM   2679  HB2 TRP A 173     -13.024  11.459  12.918  0.00  0.00      ACHN  
ATOM   2680  CG  TRP A 173     -13.248   9.742  11.692  0.00  0.00      ACHN  
ATOM   2681  CD1 TRP A 173     -13.156   9.344  10.348  0.00  0.00      ACHN  
ATOM   2682  HD1 TRP A 173     -13.490   9.949   9.518  0.00  0.00      ACHN  
ATOM   2683  NE1 TRP A 173     -12.532   8.109  10.236  0.00  0.00      ACHN  
ATOM   2684  HE1 TRP A 173     -12.450   7.557   9.435  0.00  0.00      ACHN  
ATOM   2685  CE2 TRP A 173     -12.233   7.680  11.544  0.00  0.00      ACHN  
ATOM   2686  CD2 TRP A 173     -12.690   8.669  12.419  0.00  0.00      ACHN  
ATOM   2687  CE3 TRP A 173     -12.394   8.478  13.799  0.00  0.00      ACHN  
ATOM   2688  HE3 TRP A 173     -12.817   9.174  14.508  0.00  0.00      ACHN  
ATOM   2689  CZ3 TRP A 173     -11.866   7.230  14.204  0.00  0.00      ACHN  
ATOM   2690  HZ3 TRP A 173     -11.680   6.944  15.228  0.00  0.00      ACHN  
ATOM   2691  CZ2 TRP A 173     -11.623   6.467  11.974  0.00  0.00      ACHN  
ATOM   2692  HZ2 TRP A 173     -11.311   5.732  11.247  0.00  0.00      ACHN  
ATOM   2693  CH2 TRP A 173     -11.496   6.248  13.321  0.00  0.00      ACHN  
ATOM   2694  HH2 TRP A 173     -11.130   5.252  13.519  0.00  0.00      ACHN  
ATOM   2695  C   TRP A 173     -15.407  12.082  13.833  0.00  0.00      ACHN  
ATOM   2696  O   TRP A 173     -15.036  12.253  14.970  0.00  0.00      ACHN  
ATOM   2697  N   ILE A 174     -16.142  13.033  13.190  0.00  0.00      ACHN  
ATOM   2698  HN  ILE A 174     -16.384  13.035  12.222  0.00  0.00      ACHN  
ATOM   2699  CA  ILE A 174     -16.690  14.108  13.983  0.00  0.00      ACHN  
ATOM   2700  HA  ILE A 174     -15.817  14.601  14.386  0.00  0.00      ACHN  
ATOM   2701  CB  ILE A 174     -17.393  15.076  13.055  0.00  0.00      ACHN  
ATOM   2702  HB  ILE A 174     -18.082  14.481  12.417  0.00  0.00      ACHN  
ATOM   2703  CG2 ILE A 174     -18.102  16.255  13.792  0.00  0.00      ACHN  
ATOM   2704 HG21 ILE A 174     -18.498  16.953  13.024  0.00  0.00      ACHN  
ATOM   2705 HG22 ILE A 174     -18.989  16.020  14.419  0.00  0.00      ACHN  
ATOM   2706 HG23 ILE A 174     -17.475  16.774  14.548  0.00  0.00      ACHN  
ATOM   2707  CG1 ILE A 174     -16.267  15.624  12.140  0.00  0.00      ACHN  
ATOM   2708 HG11 ILE A 174     -15.892  16.485  12.733  0.00  0.00      ACHN  
ATOM   2709 HG12 ILE A 174     -15.470  14.863  11.999  0.00  0.00      ACHN  
ATOM   2710  CD1 ILE A 174     -16.802  16.068  10.807  0.00  0.00      ACHN  
ATOM   2711  HD1 ILE A 174     -15.991  16.590  10.256  0.00  0.00      ACHN  
ATOM   2712  HD2 ILE A 174     -17.219  15.354  10.066  0.00  0.00      ACHN  
ATOM   2713  HD3 ILE A 174     -17.620  16.790  11.018  0.00  0.00      ACHN  
ATOM   2714  C   ILE A 174     -17.658  13.607  15.020  0.00  0.00      ACHN  
ATOM   2715  O   ILE A 174     -17.589  14.055  16.130  0.00  0.00      ACHN  
ATOM   2716  N   GLY A 175     -18.566  12.709  14.635  0.00  0.00      ACHN  
ATOM   2717  HN  GLY A 175     -18.760  12.637  13.659  0.00  0.00      ACHN  
ATOM   2718  CA  GLY A 175     -19.459  12.004  15.462  0.00  0.00      ACHN  
ATOM   2719  HA1 GLY A 175     -19.797  11.152  14.890  0.00  0.00      ACHN  
ATOM   2720  HA2 GLY A 175     -20.175  12.700  15.875  0.00  0.00      ACHN  
ATOM   2721  C   GLY A 175     -18.891  11.389  16.700  0.00  0.00      ACHN  
ATOM   2722  O   GLY A 175     -19.291  11.676  17.843  0.00  0.00      ACHN  
ATOM   2723  N   LEU A 176     -17.869  10.505  16.514  0.00  0.00      ACHN  
ATOM   2724  HN  LEU A 176     -17.459  10.271  15.636  0.00  0.00      ACHN  
ATOM   2725  CA  LEU A 176     -17.130   9.862  17.646  0.00  0.00      ACHN  
ATOM   2726  HA  LEU A 176     -17.897   9.464  18.293  0.00  0.00      ACHN  
ATOM   2727  CB  LEU A 176     -16.066   8.860  17.159  0.00  0.00      ACHN  
ATOM   2728  HB1 LEU A 176     -15.240   9.343  16.595  0.00  0.00      ACHN  
ATOM   2729  HB2 LEU A 176     -15.552   8.396  18.028  0.00  0.00      ACHN  
ATOM   2730  CG  LEU A 176     -16.557   7.640  16.336  0.00  0.00      ACHN  
ATOM   2731  HG  LEU A 176     -16.492   7.900  15.258  0.00  0.00      ACHN  
ATOM   2732  CD1 LEU A 176     -15.650   6.467  16.680  0.00  0.00      ACHN  
ATOM   2733 HD11 LEU A 176     -15.529   6.185  17.748  0.00  0.00      ACHN  
ATOM   2734 HD12 LEU A 176     -16.180   5.600  16.232  0.00  0.00      ACHN  
ATOM   2735 HD13 LEU A 176     -14.679   6.615  16.161  0.00  0.00      ACHN  
ATOM   2736  CD2 LEU A 176     -18.026   7.235  16.520  0.00  0.00      ACHN  
ATOM   2737 HD21 LEU A 176     -18.204   6.772  17.514  0.00  0.00      ACHN  
ATOM   2738 HD22 LEU A 176     -18.801   7.995  16.281  0.00  0.00      ACHN  
ATOM   2739 HD23 LEU A 176     -18.113   6.381  15.815  0.00  0.00      ACHN  
ATOM   2740  C   LEU A 176     -16.343  10.907  18.410  0.00  0.00      ACHN  
ATOM   2741  O   LEU A 176     -16.351  10.934  19.644  0.00  0.00      ACHN  
ATOM   2742  N   LEU A 177     -15.626  11.802  17.718  0.00  0.00      ACHN  
ATOM   2743  HN  LEU A 177     -15.542  11.867  16.727  0.00  0.00      ACHN  
ATOM   2744  CA  LEU A 177     -14.762  12.748  18.488  0.00  0.00      ACHN  
ATOM   2745  HA  LEU A 177     -14.042  12.195  19.073  0.00  0.00      ACHN  
ATOM   2746  CB  LEU A 177     -13.927  13.524  17.471  0.00  0.00      ACHN  
ATOM   2747  HB1 LEU A 177     -13.457  12.761  16.814  0.00  0.00      ACHN  
ATOM   2748  HB2 LEU A 177     -14.596  14.106  16.801  0.00  0.00      ACHN  
ATOM   2749  CG  LEU A 177     -12.967  14.566  18.059  0.00  0.00      ACHN  
ATOM   2750  HG  LEU A 177     -13.588  15.214  18.714  0.00  0.00      ACHN  
ATOM   2751  CD1 LEU A 177     -11.909  13.905  18.941  0.00  0.00      ACHN  
ATOM   2752 HD11 LEU A 177     -12.343  13.685  19.939  0.00  0.00      ACHN  
ATOM   2753 HD12 LEU A 177     -11.787  12.831  18.681  0.00  0.00      ACHN  
ATOM   2754 HD13 LEU A 177     -10.947  14.460  18.968  0.00  0.00      ACHN  
ATOM   2755  CD2 LEU A 177     -12.381  15.367  16.880  0.00  0.00      ACHN  
ATOM   2756 HD21 LEU A 177     -11.902  16.284  17.284  0.00  0.00      ACHN  
ATOM   2757 HD22 LEU A 177     -11.638  14.682  16.419  0.00  0.00      ACHN  
ATOM   2758 HD23 LEU A 177     -13.201  15.629  16.177  0.00  0.00      ACHN  
ATOM   2759  C   LEU A 177     -15.555  13.659  19.433  0.00  0.00      ACHN  
ATOM   2760  O   LEU A 177     -15.272  13.904  20.617  0.00  0.00      ACHN  
ATOM   2761  N   ILE A 178     -16.727  14.173  18.969  0.00  0.00      ACHN  
ATOM   2762  HN  ILE A 178     -16.985  14.019  18.019  0.00  0.00      ACHN  
ATOM   2763  CA  ILE A 178     -17.673  14.954  19.699  0.00  0.00      ACHN  
ATOM   2764  HA  ILE A 178     -17.188  15.846  20.066  0.00  0.00      ACHN  
ATOM   2765  CB  ILE A 178     -18.822  15.485  18.832  0.00  0.00      ACHN  
ATOM   2766  HB  ILE A 178     -19.337  14.642  18.323  0.00  0.00      ACHN  
ATOM   2767  CG2 ILE A 178     -19.739  16.295  19.732  0.00  0.00      ACHN  
ATOM   2768 HG21 ILE A 178     -20.417  15.652  20.333  0.00  0.00      ACHN  
ATOM   2769 HG22 ILE A 178     -19.076  16.873  20.411  0.00  0.00      ACHN  
ATOM   2770 HG23 ILE A 178     -20.340  17.046  19.177  0.00  0.00      ACHN  
ATOM   2771  CG1 ILE A 178     -18.307  16.630  17.859  0.00  0.00      ACHN  
ATOM   2772 HG11 ILE A 178     -17.798  17.357  18.528  0.00  0.00      ACHN  
ATOM   2773 HG12 ILE A 178     -17.538  16.165  17.206  0.00  0.00      ACHN  
ATOM   2774  CD1 ILE A 178     -19.319  17.278  16.932  0.00  0.00      ACHN  
ATOM   2775  HD1 ILE A 178     -19.829  16.467  16.371  0.00  0.00      ACHN  
ATOM   2776  HD2 ILE A 178     -20.055  17.951  17.423  0.00  0.00      ACHN  
ATOM   2777  HD3 ILE A 178     -18.787  17.863  16.152  0.00  0.00      ACHN  
ATOM   2778  C   ILE A 178     -18.261  14.192  20.907  0.00  0.00      ACHN  
ATOM   2779  O   ILE A 178     -18.564  14.834  21.913  0.00  0.00      ACHN  
ATOM   2780  N   TYR A 179     -18.337  12.863  20.866  0.00  0.00      ACHN  
ATOM   2781  HN  TYR A 179     -18.168  12.250  20.097  0.00  0.00      ACHN  
ATOM   2782  CA  TYR A 179     -18.793  12.100  22.021  0.00  0.00      ACHN  
ATOM   2783  HA  TYR A 179     -19.582  12.693  22.460  0.00  0.00      ACHN  
ATOM   2784  CB  TYR A 179     -19.335  10.705  21.494  0.00  0.00      ACHN  
ATOM   2785  HB1 TYR A 179     -20.061  10.994  20.704  0.00  0.00      ACHN  
ATOM   2786  HB2 TYR A 179     -18.477  10.132  21.081  0.00  0.00      ACHN  
ATOM   2787  CG  TYR A 179     -20.108   9.900  22.538  0.00  0.00      ACHN  
ATOM   2788  CD1 TYR A 179     -19.391   8.912  23.192  0.00  0.00      ACHN  
ATOM   2789  HD1 TYR A 179     -18.315   8.936  23.101  0.00  0.00      ACHN  
ATOM   2790  CE1 TYR A 179     -20.086   8.055  24.089  0.00  0.00      ACHN  
ATOM   2791  HE1 TYR A 179     -19.598   7.328  24.720  0.00  0.00      ACHN  
ATOM   2792  CZ  TYR A 179     -21.468   8.273  24.341  0.00  0.00      ACHN  
ATOM   2793  OH  TYR A 179     -22.126   7.412  25.211  0.00  0.00      ACHN  
ATOM   2794  HH  TYR A 179     -21.524   6.665  25.193  0.00  0.00      ACHN  
ATOM   2795  CD2 TYR A 179     -21.509  10.128  22.833  0.00  0.00      ACHN  
ATOM   2796  HD2 TYR A 179     -22.089  10.860  22.291  0.00  0.00      ACHN  
ATOM   2797  CE2 TYR A 179     -22.191   9.317  23.759  0.00  0.00      ACHN  
ATOM   2798  HE2 TYR A 179     -23.239   9.447  23.986  0.00  0.00      ACHN  
ATOM   2799  C   TYR A 179     -17.723  11.949  23.025  0.00  0.00      ACHN  
ATOM   2800  O   TYR A 179     -17.978  12.091  24.228  0.00  0.00      ACHN  
ATOM   2801  N   VAL A 180     -16.484  11.633  22.623  0.00  0.00      ACHN  
ATOM   2802  HN  VAL A 180     -16.389  11.410  21.655  0.00  0.00      ACHN  
ATOM   2803  CA  VAL A 180     -15.318  11.644  23.452  0.00  0.00      ACHN  
ATOM   2804  HA  VAL A 180     -15.198  10.930  24.253  0.00  0.00      ACHN  
ATOM   2805  CB  VAL A 180     -14.029  11.584  22.752  0.00  0.00      ACHN  
ATOM   2806  HB  VAL A 180     -13.986  12.236  21.853  0.00  0.00      ACHN  
ATOM   2807  CG1 VAL A 180     -12.783  11.902  23.587  0.00  0.00      ACHN  
ATOM   2808 HG11 VAL A 180     -12.987  11.594  24.635  0.00  0.00      ACHN  
ATOM   2809 HG12 VAL A 180     -11.883  11.337  23.264  0.00  0.00      ACHN  
ATOM   2810 HG13 VAL A 180     -12.534  12.983  23.521  0.00  0.00      ACHN  
ATOM   2811  CG2 VAL A 180     -13.851  10.094  22.242  0.00  0.00      ACHN  
ATOM   2812 HG21 VAL A 180     -14.744   9.542  21.878  0.00  0.00      ACHN  
ATOM   2813 HG22 VAL A 180     -13.080  10.118  21.442  0.00  0.00      ACHN  
ATOM   2814 HG23 VAL A 180     -13.430   9.494  23.077  0.00  0.00      ACHN  
ATOM   2815  C   VAL A 180     -15.248  12.949  24.157  0.00  0.00      ACHN  
ATOM   2816  O   VAL A 180     -15.185  12.975  25.399  0.00  0.00      ACHN  
ATOM   2817  N   ILE A 181     -15.268  14.050  23.434  0.00  0.00      ACHN  
ATOM   2818  HN  ILE A 181     -15.393  14.048  22.445  0.00  0.00      ACHN  
ATOM   2819  CA  ILE A 181     -15.188  15.392  24.012  0.00  0.00      ACHN  
ATOM   2820  HA  ILE A 181     -14.327  15.348  24.662  0.00  0.00      ACHN  
ATOM   2821  CB  ILE A 181     -14.991  16.469  22.902  0.00  0.00      ACHN  
ATOM   2822  HB  ILE A 181     -15.919  16.515  22.293  0.00  0.00      ACHN  
ATOM   2823  CG2 ILE A 181     -15.025  17.895  23.393  0.00  0.00      ACHN  
ATOM   2824 HG21 ILE A 181     -14.219  18.081  24.135  0.00  0.00      ACHN  
ATOM   2825 HG22 ILE A 181     -14.892  18.575  22.524  0.00  0.00      ACHN  
ATOM   2826 HG23 ILE A 181     -15.962  18.100  23.954  0.00  0.00      ACHN  
ATOM   2827  CG1 ILE A 181     -13.649  16.219  22.119  0.00  0.00      ACHN  
ATOM   2828 HG11 ILE A 181     -13.690  15.251  21.576  0.00  0.00      ACHN  
ATOM   2829 HG12 ILE A 181     -13.745  16.963  21.300  0.00  0.00      ACHN  
ATOM   2830  CD1 ILE A 181     -12.351  16.429  22.939  0.00  0.00      ACHN  
ATOM   2831  HD1 ILE A 181     -11.537  16.615  22.205  0.00  0.00      ACHN  
ATOM   2832  HD2 ILE A 181     -12.426  17.321  23.597  0.00  0.00      ACHN  
ATOM   2833  HD3 ILE A 181     -12.038  15.618  23.631  0.00  0.00      ACHN  
ATOM   2834  C   ILE A 181     -16.178  15.804  25.007  0.00  0.00      ACHN  
ATOM   2835  O   ILE A 181     -15.986  16.459  26.012  0.00  0.00      ACHN  
ATOM   2836  N   ALA A 182     -17.434  15.363  24.796  0.00  0.00      ACHN  
ATOM   2837  HN  ALA A 182     -17.501  14.723  24.034  0.00  0.00      ACHN  
ATOM   2838  CA  ALA A 182     -18.660  15.735  25.477  0.00  0.00      ACHN  
ATOM   2839  HA  ALA A 182     -19.452  15.337  24.859  0.00  0.00      ACHN  
ATOM   2840  CB  ALA A 182     -18.771  14.874  26.737  0.00  0.00      ACHN  
ATOM   2841  HB1 ALA A 182     -19.785  15.040  27.160  0.00  0.00      ACHN  
ATOM   2842  HB2 ALA A 182     -18.749  13.791  26.491  0.00  0.00      ACHN  
ATOM   2843  HB3 ALA A 182     -18.024  15.357  27.403  0.00  0.00      ACHN  
ATOM   2844  C   ALA A 182     -18.928  17.193  25.697  0.00  0.00      ACHN  
ATOM   2845  O   ALA A 182     -18.824  17.618  26.844  0.00  0.00      ACHN  
ATOM   2846  N   PRO A 183     -19.280  17.947  24.671  0.00  0.00      ACHN  
ATOM   2847  CD  PRO A 183     -19.456  17.548  23.273  0.00  0.00      ACHN  
ATOM   2848  HD1 PRO A 183     -18.438  17.520  22.829  0.00  0.00      ACHN  
ATOM   2849  HD2 PRO A 183     -19.985  16.575  23.188  0.00  0.00      ACHN  
ATOM   2850  CA  PRO A 183     -19.787  19.335  24.842  0.00  0.00      ACHN  
ATOM   2851  HA  PRO A 183     -18.900  19.925  24.664  0.00  0.00      ACHN  
ATOM   2852  CB  PRO A 183     -20.881  19.421  23.756  0.00  0.00      ACHN  
ATOM   2853  HB1 PRO A 183     -21.083  20.444  23.371  0.00  0.00      ACHN  
ATOM   2854  HB2 PRO A 183     -21.817  18.930  24.097  0.00  0.00      ACHN  
ATOM   2855  CG  PRO A 183     -20.407  18.528  22.543  0.00  0.00      ACHN  
ATOM   2856  HG1 PRO A 183     -19.803  19.181  21.878  0.00  0.00      ACHN  
ATOM   2857  HG2 PRO A 183     -21.274  18.035  22.054  0.00  0.00      ACHN  
ATOM   2858  C   PRO A 183     -20.297  19.811  26.178  0.00  0.00      ACHN  
ATOM   2859  O   PRO A 183     -21.384  19.575  26.687  0.00  0.00      ACHN  
ATOM   2860  N   GLY A 184     -19.515  20.653  26.917  0.00  0.00      ACHN  
ATOM   2861  HN  GLY A 184     -18.652  21.016  26.575  0.00  0.00      ACHN  
ATOM   2862  CA  GLY A 184     -19.935  21.113  28.232  0.00  0.00      ACHN  
ATOM   2863  HA1 GLY A 184     -20.950  21.469  28.134  0.00  0.00      ACHN  
ATOM   2864  HA2 GLY A 184     -19.261  21.927  28.455  0.00  0.00      ACHN  
ATOM   2865  C   GLY A 184     -19.799  20.187  29.417  0.00  0.00      ACHN  
ATOM   2866  O   GLY A 184     -20.228  20.462  30.500  0.00  0.00      ACHN  
ATOM   2867  N   SER A 185     -19.138  18.998  29.266  0.00  0.00      ACHN  
ATOM   2868  HN  SER A 185     -18.886  18.746  28.335  0.00  0.00      ACHN  
ATOM   2869  CA  SER A 185     -18.959  18.074  30.350  0.00  0.00      ACHN  
ATOM   2870  HA  SER A 185     -19.905  17.836  30.814  0.00  0.00      ACHN  
ATOM   2871  CB  SER A 185     -18.094  16.813  30.022  0.00  0.00      ACHN  
ATOM   2872  HB1 SER A 185     -18.720  16.260  29.289  0.00  0.00      ACHN  
ATOM   2873  HB2 SER A 185     -17.228  17.292  29.517  0.00  0.00      ACHN  
ATOM   2874  OG  SER A 185     -17.715  15.941  31.109  0.00  0.00      ACHN  
ATOM   2875  HG1 SER A 185     -17.431  15.106  30.731  0.00  0.00      ACHN  
ATOM   2876  C   SER A 185     -18.210  18.761  31.581  0.00  0.00      ACHN  
ATOM   2877  O   SER A 185     -17.233  19.466  31.429  0.00  0.00      ACHN  
ATOM   2878  N   THR A 186     -18.658  18.526  32.823  0.00  0.00      ACHN  
ATOM   2879  HN  THR A 186     -19.423  17.958  33.117  0.00  0.00      ACHN  
ATOM   2880  CA  THR A 186     -18.108  19.005  34.066  0.00  0.00      ACHN  
ATOM   2881  HA  THR A 186     -17.360  19.748  33.829  0.00  0.00      ACHN  
ATOM   2882  CB  THR A 186     -19.081  19.608  35.159  0.00  0.00      ACHN  
ATOM   2883  HB  THR A 186     -18.561  19.641  36.140  0.00  0.00      ACHN  
ATOM   2884  OG1 THR A 186     -20.260  18.824  35.196  0.00  0.00      ACHN  
ATOM   2885  HG1 THR A 186     -20.751  19.130  35.962  0.00  0.00      ACHN  
ATOM   2886  CG2 THR A 186     -19.448  21.027  34.686  0.00  0.00      ACHN  
ATOM   2887 HG21 THR A 186     -19.984  20.931  33.718  0.00  0.00      ACHN  
ATOM   2888 HG22 THR A 186     -20.124  21.455  35.458  0.00  0.00      ACHN  
ATOM   2889 HG23 THR A 186     -18.558  21.686  34.598  0.00  0.00      ACHN  
ATOM   2890  C   THR A 186     -17.224  17.852  34.655  0.00  0.00      ACHN  
ATOM   2891  O   THR A 186     -16.946  17.783  35.862  0.00  0.00      ACHN  
ATOM   2892  N   SER A 187     -16.745  16.965  33.725  0.00  0.00      ACHN  
ATOM   2893  HN  SER A 187     -17.139  17.022  32.810  0.00  0.00      ACHN  
ATOM   2894  CA  SER A 187     -16.014  15.737  34.083  0.00  0.00      ACHN  
ATOM   2895  HA  SER A 187     -15.577  15.833  35.066  0.00  0.00      ACHN  
ATOM   2896  CB  SER A 187     -16.918  14.469  34.115  0.00  0.00      ACHN  
ATOM   2897  HB1 SER A 187     -17.908  14.755  34.529  0.00  0.00      ACHN  
ATOM   2898  HB2 SER A 187     -17.121  14.017  33.121  0.00  0.00      ACHN  
ATOM   2899  OG  SER A 187     -16.356  13.602  35.024  0.00  0.00      ACHN  
ATOM   2900  HG1 SER A 187     -16.880  12.809  34.886  0.00  0.00      ACHN  
ATOM   2901  C   SER A 187     -14.789  15.509  33.164  0.00  0.00      ACHN  
ATOM   2902  O   SER A 187     -14.708  16.028  32.067  0.00  0.00      ACHN  
ATOM   2903  N   ASP A 188     -13.763  14.755  33.657  0.00  0.00      ACHN  
ATOM   2904  HN  ASP A 188     -13.645  14.438  34.595  0.00  0.00      ACHN  
ATOM   2905  CA  ASP A 188     -12.749  14.053  32.867  0.00  0.00      ACHN  
ATOM   2906  HA  ASP A 188     -12.192  14.892  32.476  0.00  0.00      ACHN  
ATOM   2907  CB  ASP A 188     -11.703  13.226  33.675  0.00  0.00      ACHN  
ATOM   2908  HB1 ASP A 188     -12.255  12.360  34.099  0.00  0.00      ACHN  
ATOM   2909  HB2 ASP A 188     -10.804  12.984  33.070  0.00  0.00      ACHN  
ATOM   2910  CG  ASP A 188     -11.219  14.092  34.876  0.00  0.00      ACHN  
ATOM   2911  OD1 ASP A 188     -11.215  13.634  36.055  0.00  0.00      ACHN  
ATOM   2912  OD2 ASP A 188     -10.649  15.240  34.582  0.00  0.00      ACHN  
ATOM   2913  C   ASP A 188     -13.276  13.143  31.770  0.00  0.00      ACHN  
ATOM   2914  O   ASP A 188     -14.430  12.710  31.831  0.00  0.00      ACHN  
ATOM   2915  N   VAL A 189     -12.435  12.928  30.739  0.00  0.00      ACHN  
ATOM   2916  HN  VAL A 189     -11.627  13.487  30.571  0.00  0.00      ACHN  
ATOM   2917  CA  VAL A 189     -12.775  11.993  29.714  0.00  0.00      ACHN  
ATOM   2918  HA  VAL A 189     -13.806  12.173  29.446  0.00  0.00      ACHN  
ATOM   2919  CB  VAL A 189     -11.855  11.991  28.460  0.00  0.00      ACHN  
ATOM   2920  HB  VAL A 189     -10.899  11.496  28.737  0.00  0.00      ACHN  
ATOM   2921  CG1 VAL A 189     -12.556  11.227  27.299  0.00  0.00      ACHN  
ATOM   2922 HG11 VAL A 189     -13.502  11.760  27.066  0.00  0.00      ACHN  
ATOM   2923 HG12 VAL A 189     -11.871  11.318  26.429  0.00  0.00      ACHN  
ATOM   2924 HG13 VAL A 189     -12.785  10.184  27.606  0.00  0.00      ACHN  
ATOM   2925  CG2 VAL A 189     -11.667  13.463  27.983  0.00  0.00      ACHN  
ATOM   2926 HG21 VAL A 189     -12.653  13.854  27.653  0.00  0.00      ACHN  
ATOM   2927 HG22 VAL A 189     -11.165  14.130  28.716  0.00  0.00      ACHN  
ATOM   2928 HG23 VAL A 189     -11.104  13.462  27.025  0.00  0.00      ACHN  
ATOM   2929  C   VAL A 189     -12.889  10.539  30.249  0.00  0.00      ACHN  
ATOM   2930  O   VAL A 189     -11.893   9.927  30.710  0.00  0.00      ACHN  
ATOM   2931  N   ALA A 190     -13.995   9.824  30.090  0.00  0.00      ACHN  
ATOM   2932  HN  ALA A 190     -14.811  10.245  29.701  0.00  0.00      ACHN  
ATOM   2933  CA  ALA A 190     -14.244   8.422  30.531  0.00  0.00      ACHN  
ATOM   2934  HA  ALA A 190     -14.047   8.374  31.592  0.00  0.00      ACHN  
ATOM   2935  CB  ALA A 190     -15.680   7.993  30.407  0.00  0.00      ACHN  
ATOM   2936  HB1 ALA A 190     -15.822   6.950  30.764  0.00  0.00      ACHN  
ATOM   2937  HB2 ALA A 190     -16.401   8.562  31.032  0.00  0.00      ACHN  
ATOM   2938  HB3 ALA A 190     -15.952   7.992  29.329  0.00  0.00      ACHN  
ATOM   2939  C   ALA A 190     -13.396   7.392  29.875  0.00  0.00      ACHN  
ATOM   2940  O   ALA A 190     -12.816   6.527  30.531  0.00  0.00      ACHN  
ATOM   2941  N   VAL A 191     -13.220   7.555  28.516  0.00  0.00      ACHN  
ATOM   2942  HN  VAL A 191     -13.624   8.404  28.185  0.00  0.00      ACHN  
ATOM   2943  CA  VAL A 191     -12.285   6.820  27.653  0.00  0.00      ACHN  
ATOM   2944  HA  VAL A 191     -12.435   5.751  27.657  0.00  0.00      ACHN  
ATOM   2945  CB  VAL A 191     -12.487   7.391  26.214  0.00  0.00      ACHN  
ATOM   2946  HB  VAL A 191     -11.925   8.344  26.118  0.00  0.00      ACHN  
ATOM   2947  CG1 VAL A 191     -11.991   6.247  25.280  0.00  0.00      ACHN  
ATOM   2948 HG11 VAL A 191     -12.487   5.267  25.452  0.00  0.00      ACHN  
ATOM   2949 HG12 VAL A 191     -12.139   6.540  24.219  0.00  0.00      ACHN  
ATOM   2950 HG13 VAL A 191     -10.906   6.081  25.450  0.00  0.00      ACHN  
ATOM   2951  CG2 VAL A 191     -13.948   7.769  25.868  0.00  0.00      ACHN  
ATOM   2952 HG21 VAL A 191     -14.088   7.930  24.778  0.00  0.00      ACHN  
ATOM   2953 HG22 VAL A 191     -14.669   6.960  26.114  0.00  0.00      ACHN  
ATOM   2954 HG23 VAL A 191     -14.350   8.636  26.435  0.00  0.00      ACHN  
ATOM   2955  C   VAL A 191     -10.884   7.023  28.111  0.00  0.00      ACHN  
ATOM   2956  O   VAL A 191     -10.502   8.141  28.427  0.00  0.00      ACHN  
ATOM   2957  N   PRO A 192     -10.080   5.890  28.195  0.00  0.00      ACHN  
ATOM   2958  CD  PRO A 192     -10.492   4.469  28.375  0.00  0.00      ACHN  
ATOM   2959  HD1 PRO A 192     -11.365   4.307  29.043  0.00  0.00      ACHN  
ATOM   2960  HD2 PRO A 192     -10.881   4.064  27.416  0.00  0.00      ACHN  
ATOM   2961  CA  PRO A 192      -8.628   5.941  28.596  0.00  0.00      ACHN  
ATOM   2962  HA  PRO A 192      -8.494   6.472  29.527  0.00  0.00      ACHN  
ATOM   2963  CB  PRO A 192      -8.111   4.530  28.620  0.00  0.00      ACHN  
ATOM   2964  HB1 PRO A 192      -7.253   4.461  29.323  0.00  0.00      ACHN  
ATOM   2965  HB2 PRO A 192      -7.770   4.117  27.646  0.00  0.00      ACHN  
ATOM   2966  CG  PRO A 192      -9.284   3.684  28.916  0.00  0.00      ACHN  
ATOM   2967  HG1 PRO A 192      -9.383   3.587  30.019  0.00  0.00      ACHN  
ATOM   2968  HG2 PRO A 192      -9.225   2.680  28.445  0.00  0.00      ACHN  
ATOM   2969  C   PRO A 192      -7.922   6.654  27.429  0.00  0.00      ACHN  
ATOM   2970  O   PRO A 192      -8.537   6.929  26.382  0.00  0.00      ACHN  
ATOM   2971  N   GLY A 193      -6.631   7.000  27.666  0.00  0.00      ACHN  
ATOM   2972  HN  GLY A 193      -6.147   6.834  28.522  0.00  0.00      ACHN  
ATOM   2973  CA  GLY A 193      -5.938   7.841  26.757  0.00  0.00      ACHN  
ATOM   2974  HA1 GLY A 193      -5.025   8.122  27.260  0.00  0.00      ACHN  
ATOM   2975  HA2 GLY A 193      -6.590   8.675  26.545  0.00  0.00      ACHN  
ATOM   2976  C   GLY A 193      -5.409   7.348  25.354  0.00  0.00      ACHN  
ATOM   2977  O   GLY A 193      -4.914   8.128  24.516  0.00  0.00      ACHN  
ATOM   2978  N   PHE A 194      -5.541   5.975  25.152  0.00  0.00      ACHN  
ATOM   2979  HN  PHE A 194      -5.785   5.480  25.982  0.00  0.00      ACHN  
ATOM   2980  CA  PHE A 194      -5.330   5.265  23.865  0.00  0.00      ACHN  
ATOM   2981  HA  PHE A 194      -4.422   5.641  23.417  0.00  0.00      ACHN  
ATOM   2982  CB  PHE A 194      -5.480   3.687  24.002  0.00  0.00      ACHN  
ATOM   2983  HB1 PHE A 194      -4.729   3.317  23.272  0.00  0.00      ACHN  
ATOM   2984  HB2 PHE A 194      -4.974   3.498  24.973  0.00  0.00      ACHN  
ATOM   2985  CG  PHE A 194      -6.745   2.930  23.926  0.00  0.00      ACHN  
ATOM   2986  CD1 PHE A 194      -6.819   1.848  23.126  0.00  0.00      ACHN  
ATOM   2987  HD1 PHE A 194      -5.994   1.550  22.496  0.00  0.00      ACHN  
ATOM   2988  CE1 PHE A 194      -8.025   1.130  23.056  0.00  0.00      ACHN  
ATOM   2989  HE1 PHE A 194      -8.044   0.270  22.403  0.00  0.00      ACHN  
ATOM   2990  CZ  PHE A 194      -9.118   1.493  23.870  0.00  0.00      ACHN  
ATOM   2991  HZ  PHE A 194     -10.032   0.918  23.832  0.00  0.00      ACHN  
ATOM   2992  CD2 PHE A 194      -7.800   3.391  24.659  0.00  0.00      ACHN  
ATOM   2993  HD2 PHE A 194      -7.622   4.222  25.325  0.00  0.00      ACHN  
ATOM   2994  CE2 PHE A 194      -9.039   2.684  24.633  0.00  0.00      ACHN  
ATOM   2995  HE2 PHE A 194      -9.901   3.074  25.153  0.00  0.00      ACHN  
ATOM   2996  C   PHE A 194      -6.288   5.628  22.747  0.00  0.00      ACHN  
ATOM   2997  O   PHE A 194      -6.038   5.330  21.604  0.00  0.00      ACHN  
ATOM   2998  N   VAL A 195      -7.462   6.242  23.018  0.00  0.00      ACHN  
ATOM   2999  HN  VAL A 195      -7.735   6.342  23.972  0.00  0.00      ACHN  
ATOM   3000  CA  VAL A 195      -8.359   6.655  22.014  0.00  0.00      ACHN  
ATOM   3001  HA  VAL A 195      -8.548   5.732  21.487  0.00  0.00      ACHN  
ATOM   3002  CB  VAL A 195      -9.589   7.175  22.679  0.00  0.00      ACHN  
ATOM   3003  HB  VAL A 195      -9.876   6.459  23.478  0.00  0.00      ACHN  
ATOM   3004  CG1 VAL A 195      -9.423   8.489  23.504  0.00  0.00      ACHN  
ATOM   3005 HG11 VAL A 195     -10.293   8.575  24.190  0.00  0.00      ACHN  
ATOM   3006 HG12 VAL A 195      -8.513   8.499  24.143  0.00  0.00      ACHN  
ATOM   3007 HG13 VAL A 195      -9.416   9.425  22.906  0.00  0.00      ACHN  
ATOM   3008  CG2 VAL A 195     -10.798   7.099  21.728  0.00  0.00      ACHN  
ATOM   3009 HG21 VAL A 195     -10.533   7.556  20.751  0.00  0.00      ACHN  
ATOM   3010 HG22 VAL A 195     -11.037   6.021  21.607  0.00  0.00      ACHN  
ATOM   3011 HG23 VAL A 195     -11.665   7.572  22.237  0.00  0.00      ACHN  
ATOM   3012  C   VAL A 195      -7.815   7.625  20.955  0.00  0.00      ACHN  
ATOM   3013  O   VAL A 195      -8.159   7.484  19.779  0.00  0.00      ACHN  
ATOM   3014  N   TYR A 196      -6.917   8.545  21.312  0.00  0.00      ACHN  
ATOM   3015  HN  TYR A 196      -6.709   8.628  22.283  0.00  0.00      ACHN  
ATOM   3016  CA  TYR A 196      -6.405   9.615  20.354  0.00  0.00      ACHN  
ATOM   3017  HA  TYR A 196      -7.269   9.992  19.826  0.00  0.00      ACHN  
ATOM   3018  CB  TYR A 196      -5.825  10.781  21.113  0.00  0.00      ACHN  
ATOM   3019  HB1 TYR A 196      -4.830  10.442  21.473  0.00  0.00      ACHN  
ATOM   3020  HB2 TYR A 196      -5.513  11.669  20.523  0.00  0.00      ACHN  
ATOM   3021  CG  TYR A 196      -6.673  11.232  22.241  0.00  0.00      ACHN  
ATOM   3022  CD1 TYR A 196      -6.318  11.104  23.618  0.00  0.00      ACHN  
ATOM   3023  HD1 TYR A 196      -5.261  10.989  23.807  0.00  0.00      ACHN  
ATOM   3024  CE1 TYR A 196      -7.272  11.314  24.579  0.00  0.00      ACHN  
ATOM   3025  HE1 TYR A 196      -7.004  11.279  25.624  0.00  0.00      ACHN  
ATOM   3026  CZ  TYR A 196      -8.505  11.819  24.242  0.00  0.00      ACHN  
ATOM   3027  OH  TYR A 196      -9.475  12.113  25.197  0.00  0.00      ACHN  
ATOM   3028  HH  TYR A 196      -9.349  11.488  25.914  0.00  0.00      ACHN  
ATOM   3029  CD2 TYR A 196      -7.918  11.792  21.921  0.00  0.00      ACHN  
ATOM   3030  HD2 TYR A 196      -8.210  11.834  20.882  0.00  0.00      ACHN  
ATOM   3031  CE2 TYR A 196      -8.850  12.178  22.921  0.00  0.00      ACHN  
ATOM   3032  HE2 TYR A 196      -9.774  12.662  22.642  0.00  0.00      ACHN  
ATOM   3033  C   TYR A 196      -5.496   9.001  19.273  0.00  0.00      ACHN  
ATOM   3034  O   TYR A 196      -5.664   9.290  18.078  0.00  0.00      ACHN  
ATOM   3035  N   GLY A 197      -4.577   8.131  19.703  0.00  0.00      ACHN  
ATOM   3036  HN  GLY A 197      -4.396   7.920  20.660  0.00  0.00      ACHN  
ATOM   3037  CA  GLY A 197      -3.905   7.146  18.784  0.00  0.00      ACHN  
ATOM   3038  HA1 GLY A 197      -3.433   6.358  19.352  0.00  0.00      ACHN  
ATOM   3039  HA2 GLY A 197      -3.138   7.664  18.227  0.00  0.00      ACHN  
ATOM   3040  C   GLY A 197      -4.763   6.388  17.830  0.00  0.00      ACHN  
ATOM   3041  O   GLY A 197      -4.575   6.420  16.645  0.00  0.00      ACHN  
ATOM   3042  N   ILE A 198      -5.743   5.597  18.309  0.00  0.00      ACHN  
ATOM   3043  HN  ILE A 198      -6.007   5.675  19.267  0.00  0.00      ACHN  
ATOM   3044  CA  ILE A 198      -6.697   4.893  17.441  0.00  0.00      ACHN  
ATOM   3045  HA  ILE A 198      -6.082   4.326  16.758  0.00  0.00      ACHN  
ATOM   3046  CB  ILE A 198      -7.491   3.713  18.069  0.00  0.00      ACHN  
ATOM   3047  HB  ILE A 198      -8.023   3.141  17.279  0.00  0.00      ACHN  
ATOM   3048  CG2 ILE A 198      -6.432   2.815  18.668  0.00  0.00      ACHN  
ATOM   3049 HG21 ILE A 198      -5.946   3.380  19.492  0.00  0.00      ACHN  
ATOM   3050 HG22 ILE A 198      -6.964   1.881  18.948  0.00  0.00      ACHN  
ATOM   3051 HG23 ILE A 198      -5.670   2.589  17.891  0.00  0.00      ACHN  
ATOM   3052  CG1 ILE A 198      -8.465   4.128  19.055  0.00  0.00      ACHN  
ATOM   3053 HG11 ILE A 198      -7.974   4.830  19.763  0.00  0.00      ACHN  
ATOM   3054 HG12 ILE A 198      -9.258   4.578  18.420  0.00  0.00      ACHN  
ATOM   3055  CD1 ILE A 198      -9.128   2.933  19.652  0.00  0.00      ACHN  
ATOM   3056  HD1 ILE A 198      -9.788   3.252  20.486  0.00  0.00      ACHN  
ATOM   3057  HD2 ILE A 198      -9.719   2.314  18.943  0.00  0.00      ACHN  
ATOM   3058  HD3 ILE A 198      -8.468   2.204  20.169  0.00  0.00      ACHN  
ATOM   3059  C   ILE A 198      -7.572   5.675  16.587  0.00  0.00      ACHN  
ATOM   3060  O   ILE A 198      -7.946   5.185  15.492  0.00  0.00      ACHN  
ATOM   3061  N   ILE A 199      -7.970   6.908  16.992  0.00  0.00      ACHN  
ATOM   3062  HN  ILE A 199      -7.892   7.227  17.934  0.00  0.00      ACHN  
ATOM   3063  CA  ILE A 199      -8.577   7.911  16.124  0.00  0.00      ACHN  
ATOM   3064  HA  ILE A 199      -9.310   7.374  15.539  0.00  0.00      ACHN  
ATOM   3065  CB  ILE A 199      -9.412   8.943  17.003  0.00  0.00      ACHN  
ATOM   3066  HB  ILE A 199      -8.646   9.382  17.678  0.00  0.00      ACHN  
ATOM   3067  CG2 ILE A 199      -9.666  10.187  16.159  0.00  0.00      ACHN  
ATOM   3068 HG21 ILE A 199     -10.282   9.892  15.283  0.00  0.00      ACHN  
ATOM   3069 HG22 ILE A 199     -10.127  11.036  16.707  0.00  0.00      ACHN  
ATOM   3070 HG23 ILE A 199      -8.775  10.643  15.676  0.00  0.00      ACHN  
ATOM   3071  CG1 ILE A 199     -10.635   8.349  17.764  0.00  0.00      ACHN  
ATOM   3072 HG11 ILE A 199     -11.326   7.928  17.002  0.00  0.00      ACHN  
ATOM   3073 HG12 ILE A 199     -10.358   7.478  18.396  0.00  0.00      ACHN  
ATOM   3074  CD1 ILE A 199     -11.331   9.410  18.686  0.00  0.00      ACHN  
ATOM   3075  HD1 ILE A 199     -12.270   8.970  19.084  0.00  0.00      ACHN  
ATOM   3076  HD2 ILE A 199     -10.619   9.746  19.470  0.00  0.00      ACHN  
ATOM   3077  HD3 ILE A 199     -11.675  10.256  18.054  0.00  0.00      ACHN  
ATOM   3078  C   ILE A 199      -7.621   8.493  15.112  0.00  0.00      ACHN  
ATOM   3079  O   ILE A 199      -7.904   8.450  13.965  0.00  0.00      ACHN  
ATOM   3080  N   ILE A 200      -6.299   8.913  15.418  0.00  0.00      ACHN  
ATOM   3081  HN  ILE A 200      -5.914   8.827  16.333  0.00  0.00      ACHN  
ATOM   3082  CA  ILE A 200      -5.394   9.582  14.493  0.00  0.00      ACHN  
ATOM   3083  HA  ILE A 200      -5.977  10.310  13.947  0.00  0.00      ACHN  
ATOM   3084  CB  ILE A 200      -4.308  10.421  15.145  0.00  0.00      ACHN  
ATOM   3085  HB  ILE A 200      -4.834  10.951  15.967  0.00  0.00      ACHN  
ATOM   3086  CG2 ILE A 200      -3.183   9.557  15.837  0.00  0.00      ACHN  
ATOM   3087 HG21 ILE A 200      -2.491   9.024  15.150  0.00  0.00      ACHN  
ATOM   3088 HG22 ILE A 200      -2.568  10.200  16.503  0.00  0.00      ACHN  
ATOM   3089 HG23 ILE A 200      -3.696   8.794  16.459  0.00  0.00      ACHN  
ATOM   3090  CG1 ILE A 200      -3.712  11.465  14.138  0.00  0.00      ACHN  
ATOM   3091 HG11 ILE A 200      -3.405  10.929  13.214  0.00  0.00      ACHN  
ATOM   3092 HG12 ILE A 200      -4.505  12.169  13.807  0.00  0.00      ACHN  
ATOM   3093  CD1 ILE A 200      -2.573  12.279  14.693  0.00  0.00      ACHN  
ATOM   3094  HD1 ILE A 200      -2.817  12.975  15.524  0.00  0.00      ACHN  
ATOM   3095  HD2 ILE A 200      -1.668  11.669  14.901  0.00  0.00      ACHN  
ATOM   3096  HD3 ILE A 200      -2.188  12.944  13.891  0.00  0.00      ACHN  
ATOM   3097  C   ILE A 200      -4.789   8.583  13.500  0.00  0.00      ACHN  
ATOM   3098  O   ILE A 200      -4.669   8.944  12.298  0.00  0.00      ACHN  
ATOM   3099  N   SER A 201      -4.439   7.296  13.866  0.00  0.00      ACHN  
ATOM   3100  HN  SER A 201      -4.549   6.994  14.810  0.00  0.00      ACHN  
ATOM   3101  CA  SER A 201      -3.879   6.334  12.918  0.00  0.00      ACHN  
ATOM   3102  HA  SER A 201      -3.057   6.820  12.414  0.00  0.00      ACHN  
ATOM   3103  CB  SER A 201      -3.384   4.996  13.621  0.00  0.00      ACHN  
ATOM   3104  HB1 SER A 201      -2.748   4.547  12.828  0.00  0.00      ACHN  
ATOM   3105  HB2 SER A 201      -2.708   5.228  14.472  0.00  0.00      ACHN  
ATOM   3106  OG  SER A 201      -4.394   4.169  14.159  0.00  0.00      ACHN  
ATOM   3107  HG1 SER A 201      -3.903   3.470  14.598  0.00  0.00      ACHN  
ATOM   3108  C   SER A 201      -4.896   6.040  11.859  0.00  0.00      ACHN  
ATOM   3109  O   SER A 201      -4.706   6.142  10.610  0.00  0.00      ACHN  
ATOM   3110  N   LEU A 202      -6.067   5.695  12.283  0.00  0.00      ACHN  
ATOM   3111  HN  LEU A 202      -6.218   5.558  13.259  0.00  0.00      ACHN  
ATOM   3112  CA  LEU A 202      -7.166   5.329  11.384  0.00  0.00      ACHN  
ATOM   3113  HA  LEU A 202      -6.800   4.623  10.654  0.00  0.00      ACHN  
ATOM   3114  CB  LEU A 202      -8.388   4.635  12.070  0.00  0.00      ACHN  
ATOM   3115  HB1 LEU A 202      -7.953   4.019  12.886  0.00  0.00      ACHN  
ATOM   3116  HB2 LEU A 202      -9.138   5.328  12.507  0.00  0.00      ACHN  
ATOM   3117  CG  LEU A 202      -9.047   3.570  11.141  0.00  0.00      ACHN  
ATOM   3118  HG  LEU A 202      -9.459   4.097  10.254  0.00  0.00      ACHN  
ATOM   3119  CD1 LEU A 202      -8.025   2.416  10.908  0.00  0.00      ACHN  
ATOM   3120 HD11 LEU A 202      -8.391   1.367  10.892  0.00  0.00      ACHN  
ATOM   3121 HD12 LEU A 202      -7.449   2.637   9.984  0.00  0.00      ACHN  
ATOM   3122 HD13 LEU A 202      -7.290   2.434  11.742  0.00  0.00      ACHN  
ATOM   3123  CD2 LEU A 202     -10.296   2.978  11.848  0.00  0.00      ACHN  
ATOM   3124 HD21 LEU A 202     -10.659   2.172  11.175  0.00  0.00      ACHN  
ATOM   3125 HD22 LEU A 202     -10.115   2.549  12.857  0.00  0.00      ACHN  
ATOM   3126 HD23 LEU A 202     -11.162   3.673  11.880  0.00  0.00      ACHN  
ATOM   3127  C   LEU A 202      -7.614   6.462  10.524  0.00  0.00      ACHN  
ATOM   3128  O   LEU A 202      -7.998   6.302   9.382  0.00  0.00      ACHN  
ATOM   3129  N   PHE A 203      -7.487   7.689  10.975  0.00  0.00      ACHN  
ATOM   3130  HN  PHE A 203      -7.236   7.861  11.924  0.00  0.00      ACHN  
ATOM   3131  CA  PHE A 203      -7.780   8.890  10.176  0.00  0.00      ACHN  
ATOM   3132  HA  PHE A 203      -8.720   8.756   9.661  0.00  0.00      ACHN  
ATOM   3133  CB  PHE A 203      -7.931  10.021  11.180  0.00  0.00      ACHN  
ATOM   3134  HB1 PHE A 203      -8.618   9.838  12.034  0.00  0.00      ACHN  
ATOM   3135  HB2 PHE A 203      -6.907  10.289  11.518  0.00  0.00      ACHN  
ATOM   3136  CG  PHE A 203      -8.584  11.253  10.635  0.00  0.00      ACHN  
ATOM   3137  CD1 PHE A 203      -7.792  12.387  10.340  0.00  0.00      ACHN  
ATOM   3138  HD1 PHE A 203      -6.720  12.258  10.346  0.00  0.00      ACHN  
ATOM   3139  CE1 PHE A 203      -8.282  13.505   9.679  0.00  0.00      ACHN  
ATOM   3140  HE1 PHE A 203      -7.585  14.274   9.381  0.00  0.00      ACHN  
ATOM   3141  CZ  PHE A 203      -9.627  13.597   9.438  0.00  0.00      ACHN  
ATOM   3142  HZ  PHE A 203     -10.025  14.490   8.978  0.00  0.00      ACHN  
ATOM   3143  CD2 PHE A 203      -9.950  11.347  10.363  0.00  0.00      ACHN  
ATOM   3144  HD2 PHE A 203     -10.573  10.501  10.613  0.00  0.00      ACHN  
ATOM   3145  CE2 PHE A 203     -10.460  12.492   9.800  0.00  0.00      ACHN  
ATOM   3146  HE2 PHE A 203     -11.489  12.736   9.583  0.00  0.00      ACHN  
ATOM   3147  C   PHE A 203      -6.728   9.107   9.058  0.00  0.00      ACHN  
ATOM   3148  O   PHE A 203      -7.154   9.391   7.920  0.00  0.00      ACHN  
ATOM   3149  N   LEU A 204      -5.469   8.907   9.312  0.00  0.00      ACHN  
ATOM   3150  HN  LEU A 204      -5.181   8.658  10.233  0.00  0.00      ACHN  
ATOM   3151  CA  LEU A 204      -4.372   8.995   8.223  0.00  0.00      ACHN  
ATOM   3152  HA  LEU A 204      -4.586   9.883   7.646  0.00  0.00      ACHN  
ATOM   3153  CB  LEU A 204      -2.882   8.947   8.657  0.00  0.00      ACHN  
ATOM   3154  HB1 LEU A 204      -2.721   7.929   9.073  0.00  0.00      ACHN  
ATOM   3155  HB2 LEU A 204      -2.064   8.945   7.905  0.00  0.00      ACHN  
ATOM   3156  CG  LEU A 204      -2.557  10.013   9.723  0.00  0.00      ACHN  
ATOM   3157  HG  LEU A 204      -3.339  10.066  10.510  0.00  0.00      ACHN  
ATOM   3158  CD1 LEU A 204      -1.210   9.638  10.419  0.00  0.00      ACHN  
ATOM   3159 HD11 LEU A 204      -0.994  10.322  11.267  0.00  0.00      ACHN  
ATOM   3160 HD12 LEU A 204      -1.341   8.590  10.763  0.00  0.00      ACHN  
ATOM   3161 HD13 LEU A 204      -0.365   9.663   9.698  0.00  0.00      ACHN  
ATOM   3162  CD2 LEU A 204      -2.387  11.430   9.104  0.00  0.00      ACHN  
ATOM   3163 HD21 LEU A 204      -3.309  11.701   8.547  0.00  0.00      ACHN  
ATOM   3164 HD22 LEU A 204      -2.246  12.160   9.930  0.00  0.00      ACHN  
ATOM   3165 HD23 LEU A 204      -1.538  11.474   8.388  0.00  0.00      ACHN  
ATOM   3166  C   LEU A 204      -4.630   7.867   7.216  0.00  0.00      ACHN  
ATOM   3167  O   LEU A 204      -4.445   8.135   5.989  0.00  0.00      ACHN  
ATOM   3168  N   PHE A 205      -5.053   6.703   7.656  0.00  0.00      ACHN  
ATOM   3169  HN  PHE A 205      -5.182   6.459   8.614  0.00  0.00      ACHN  
ATOM   3170  CA  PHE A 205      -5.531   5.553   6.875  0.00  0.00      ACHN  
ATOM   3171  HA  PHE A 205      -4.712   5.354   6.199  0.00  0.00      ACHN  
ATOM   3172  CB  PHE A 205      -5.697   4.240   7.695  0.00  0.00      ACHN  
ATOM   3173  HB1 PHE A 205      -6.554   4.261   8.403  0.00  0.00      ACHN  
ATOM   3174  HB2 PHE A 205      -5.905   3.382   7.020  0.00  0.00      ACHN  
ATOM   3175  CG  PHE A 205      -4.378   3.834   8.356  0.00  0.00      ACHN  
ATOM   3176  CD1 PHE A 205      -3.103   4.282   7.958  0.00  0.00      ACHN  
ATOM   3177  HD1 PHE A 205      -2.904   4.974   7.153  0.00  0.00      ACHN  
ATOM   3178  CE1 PHE A 205      -1.968   3.794   8.631  0.00  0.00      ACHN  
ATOM   3179  HE1 PHE A 205      -0.982   4.129   8.346  0.00  0.00      ACHN  
ATOM   3180  CZ  PHE A 205      -2.071   2.964   9.687  0.00  0.00      ACHN  
ATOM   3181  HZ  PHE A 205      -1.222   2.563  10.221  0.00  0.00      ACHN  
ATOM   3182  CD2 PHE A 205      -4.474   3.001   9.520  0.00  0.00      ACHN  
ATOM   3183  HD2 PHE A 205      -5.359   2.582   9.976  0.00  0.00      ACHN  
ATOM   3184  CE2 PHE A 205      -3.312   2.630  10.274  0.00  0.00      ACHN  
ATOM   3185  HE2 PHE A 205      -3.491   2.078  11.184  0.00  0.00      ACHN  
ATOM   3186  C   PHE A 205      -6.656   5.944   5.887  0.00  0.00      ACHN  
ATOM   3187  O   PHE A 205      -6.626   5.826   4.674  0.00  0.00      ACHN  
ATOM   3188  N   PHE A 206      -7.764   6.629   6.461  0.00  0.00      ACHN  
ATOM   3189  HN  PHE A 206      -7.747   6.741   7.451  0.00  0.00      ACHN  
ATOM   3190  CA  PHE A 206      -8.970   7.069   5.787  0.00  0.00      ACHN  
ATOM   3191  HA  PHE A 206      -9.325   6.116   5.423  0.00  0.00      ACHN  
ATOM   3192  CB  PHE A 206      -9.999   7.759   6.770  0.00  0.00      ACHN  
ATOM   3193  HB1 PHE A 206      -9.579   8.116   7.734  0.00  0.00      ACHN  
ATOM   3194  HB2 PHE A 206     -10.478   8.588   6.206  0.00  0.00      ACHN  
ATOM   3195  CG  PHE A 206     -11.056   6.743   7.182  0.00  0.00      ACHN  
ATOM   3196  CD1 PHE A 206     -10.708   5.531   7.848  0.00  0.00      ACHN  
ATOM   3197  HD1 PHE A 206      -9.655   5.334   7.987  0.00  0.00      ACHN  
ATOM   3198  CE1 PHE A 206     -11.663   4.705   8.365  0.00  0.00      ACHN  
ATOM   3199  HE1 PHE A 206     -11.322   3.882   8.977  0.00  0.00      ACHN  
ATOM   3200  CZ  PHE A 206     -13.018   4.984   8.226  0.00  0.00      ACHN  
ATOM   3201  HZ  PHE A 206     -13.709   4.272   8.653  0.00  0.00      ACHN  
ATOM   3202  CD2 PHE A 206     -12.471   7.043   6.975  0.00  0.00      ACHN  
ATOM   3203  HD2 PHE A 206     -12.777   7.883   6.370  0.00  0.00      ACHN  
ATOM   3204  CE2 PHE A 206     -13.462   6.130   7.511  0.00  0.00      ACHN  
ATOM   3205  HE2 PHE A 206     -14.517   6.346   7.585  0.00  0.00      ACHN  
ATOM   3206  C   PHE A 206      -8.656   8.033   4.663  0.00  0.00      ACHN  
ATOM   3207  O   PHE A 206      -9.172   7.953   3.545  0.00  0.00      ACHN  
ATOM   3208  N   ASN A 207      -7.758   8.961   4.932  0.00  0.00      ACHN  
ATOM   3209  HN  ASN A 207      -7.455   9.008   5.881  0.00  0.00      ACHN  
ATOM   3210  CA  ASN A 207      -7.161   9.798   3.848  0.00  0.00      ACHN  
ATOM   3211  HA  ASN A 207      -7.947  10.338   3.340  0.00  0.00      ACHN  
ATOM   3212  CB  ASN A 207      -6.237  10.853   4.479  0.00  0.00      ACHN  
ATOM   3213  HB1 ASN A 207      -5.555  10.443   5.255  0.00  0.00      ACHN  
ATOM   3214  HB2 ASN A 207      -5.785  11.423   3.640  0.00  0.00      ACHN  
ATOM   3215  CG  ASN A 207      -6.967  11.997   5.206  0.00  0.00      ACHN  
ATOM   3216  OD1 ASN A 207      -7.388  12.955   4.534  0.00  0.00      ACHN  
ATOM   3217  ND2 ASN A 207      -7.140  11.955   6.521  0.00  0.00      ACHN  
ATOM   3218 HD21 ASN A 207      -7.912  12.541   6.768  0.00  0.00      ACHN  
ATOM   3219 HD22 ASN A 207      -7.072  11.031   6.898  0.00  0.00      ACHN  
ATOM   3220  C   ASN A 207      -6.342   9.114   2.768  0.00  0.00      ACHN  
ATOM   3221  O   ASN A 207      -6.559   9.417   1.590  0.00  0.00      ACHN  
ATOM   3222  N   SER A 208      -5.488   8.180   3.151  0.00  0.00      ACHN  
ATOM   3223  HN  SER A 208      -5.371   8.077   4.136  0.00  0.00      ACHN  
ATOM   3224  CA  SER A 208      -4.744   7.372   2.228  0.00  0.00      ACHN  
ATOM   3225  HA  SER A 208      -4.151   8.107   1.704  0.00  0.00      ACHN  
ATOM   3226  CB  SER A 208      -3.680   6.493   2.859  0.00  0.00      ACHN  
ATOM   3227  HB1 SER A 208      -4.190   5.641   3.358  0.00  0.00      ACHN  
ATOM   3228  HB2 SER A 208      -3.104   5.914   2.106  0.00  0.00      ACHN  
ATOM   3229  OG  SER A 208      -2.814   7.195   3.666  0.00  0.00      ACHN  
ATOM   3230  HG1 SER A 208      -3.214   7.585   4.446  0.00  0.00      ACHN  
ATOM   3231  C   SER A 208      -5.529   6.511   1.236  0.00  0.00      ACHN  
ATOM   3232  O   SER A 208      -5.158   6.495   0.056  0.00  0.00      ACHN  
ATOM   3233  N   PHE A 209      -6.587   5.836   1.619  0.00  0.00      ACHN  
ATOM   3234  HN  PHE A 209      -6.813   5.775   2.589  0.00  0.00      ACHN  
ATOM   3235  CA  PHE A 209      -7.532   5.203   0.770  0.00  0.00      ACHN  
ATOM   3236  HA  PHE A 209      -6.930   4.463   0.265  0.00  0.00      ACHN  
ATOM   3237  CB  PHE A 209      -8.645   4.462   1.602  0.00  0.00      ACHN  
ATOM   3238  HB1 PHE A 209      -9.009   5.075   2.454  0.00  0.00      ACHN  
ATOM   3239  HB2 PHE A 209      -9.439   4.146   0.891  0.00  0.00      ACHN  
ATOM   3240  CG  PHE A 209      -8.230   3.079   2.119  0.00  0.00      ACHN  
ATOM   3241  CD1 PHE A 209      -8.084   1.917   1.290  0.00  0.00      ACHN  
ATOM   3242  HD1 PHE A 209      -8.354   2.056   0.253  0.00  0.00      ACHN  
ATOM   3243  CE1 PHE A 209      -7.559   0.725   1.656  0.00  0.00      ACHN  
ATOM   3244  HE1 PHE A 209      -7.429  -0.072   0.938  0.00  0.00      ACHN  
ATOM   3245  CZ  PHE A 209      -7.037   0.669   2.952  0.00  0.00      ACHN  
ATOM   3246  HZ  PHE A 209      -6.402  -0.165   3.213  0.00  0.00      ACHN  
ATOM   3247  CD2 PHE A 209      -7.822   2.867   3.522  0.00  0.00      ACHN  
ATOM   3248  HD2 PHE A 209      -7.968   3.692   4.204  0.00  0.00      ACHN  
ATOM   3249  CE2 PHE A 209      -7.197   1.674   3.832  0.00  0.00      ACHN  
ATOM   3250  HE2 PHE A 209      -6.679   1.600   4.777  0.00  0.00      ACHN  
ATOM   3251  C   PHE A 209      -8.203   6.139  -0.273  0.00  0.00      ACHN  
ATOM   3252  O   PHE A 209      -8.397   5.745  -1.426  0.00  0.00      ACHN  
ATOM   3253  N   ALA A 210      -8.511   7.357   0.129  0.00  0.00      ACHN  
ATOM   3254  HN  ALA A 210      -8.307   7.646   1.062  0.00  0.00      ACHN  
ATOM   3255  CA  ALA A 210      -9.089   8.336  -0.858  0.00  0.00      ACHN  
ATOM   3256  HA  ALA A 210      -9.948   8.007  -1.422  0.00  0.00      ACHN  
ATOM   3257  CB  ALA A 210      -9.602   9.542  -0.070  0.00  0.00      ACHN  
ATOM   3258  HB1 ALA A 210     -10.024  10.294  -0.771  0.00  0.00      ACHN  
ATOM   3259  HB2 ALA A 210     -10.427   9.211   0.596  0.00  0.00      ACHN  
ATOM   3260  HB3 ALA A 210      -8.784  10.034   0.499  0.00  0.00      ACHN  
ATOM   3261  C   ALA A 210      -7.968   8.724  -1.834  0.00  0.00      ACHN  
ATOM   3262  O   ALA A 210      -8.215   8.846  -3.049  0.00  0.00      ACHN  
ATOM   3263  N   LEU A 211      -6.697   8.833  -1.327  0.00  0.00      ACHN  
ATOM   3264  HN  LEU A 211      -6.509   8.693  -0.358  0.00  0.00      ACHN  
ATOM   3265  CA  LEU A 211      -5.551   9.074  -2.236  0.00  0.00      ACHN  
ATOM   3266  HA  LEU A 211      -5.631  10.037  -2.719  0.00  0.00      ACHN  
ATOM   3267  CB  LEU A 211      -4.332   9.339  -1.324  0.00  0.00      ACHN  
ATOM   3268  HB1 LEU A 211      -4.637  10.221  -0.721  0.00  0.00      ACHN  
ATOM   3269  HB2 LEU A 211      -4.117   8.526  -0.598  0.00  0.00      ACHN  
ATOM   3270  CG  LEU A 211      -3.016   9.675  -2.051  0.00  0.00      ACHN  
ATOM   3271  HG  LEU A 211      -2.685   8.915  -2.790  0.00  0.00      ACHN  
ATOM   3272  CD1 LEU A 211      -3.150  11.065  -2.715  0.00  0.00      ACHN  
ATOM   3273 HD11 LEU A 211      -3.891  10.986  -3.539  0.00  0.00      ACHN  
ATOM   3274 HD12 LEU A 211      -3.373  11.953  -2.086  0.00  0.00      ACHN  
ATOM   3275 HD13 LEU A 211      -2.207  11.325  -3.243  0.00  0.00      ACHN  
ATOM   3276  CD2 LEU A 211      -1.931   9.795  -0.959  0.00  0.00      ACHN  
ATOM   3277 HD21 LEU A 211      -1.791   8.813  -0.459  0.00  0.00      ACHN  
ATOM   3278 HD22 LEU A 211      -0.877  10.022  -1.228  0.00  0.00      ACHN  
ATOM   3279 HD23 LEU A 211      -2.315  10.563  -0.254  0.00  0.00      ACHN  
ATOM   3280  C   LEU A 211      -5.305   7.997  -3.322  0.00  0.00      ACHN  
ATOM   3281  O   LEU A 211      -5.098   8.316  -4.486  0.00  0.00      ACHN  
ATOM   3282  N   VAL A 212      -5.375   6.707  -2.985  0.00  0.00      ACHN  
ATOM   3283  HN  VAL A 212      -5.595   6.447  -2.048  0.00  0.00      ACHN  
ATOM   3284  CA  VAL A 212      -5.186   5.639  -4.002  0.00  0.00      ACHN  
ATOM   3285  HA  VAL A 212      -4.293   5.947  -4.524  0.00  0.00      ACHN  
ATOM   3286  CB  VAL A 212      -5.112   4.210  -3.343  0.00  0.00      ACHN  
ATOM   3287  HB  VAL A 212      -5.991   3.988  -2.701  0.00  0.00      ACHN  
ATOM   3288  CG1 VAL A 212      -4.954   3.095  -4.373  0.00  0.00      ACHN  
ATOM   3289 HG11 VAL A 212      -3.924   3.174  -4.780  0.00  0.00      ACHN  
ATOM   3290 HG12 VAL A 212      -5.070   2.059  -3.987  0.00  0.00      ACHN  
ATOM   3291 HG13 VAL A 212      -5.647   3.154  -5.239  0.00  0.00      ACHN  
ATOM   3292  CG2 VAL A 212      -3.932   4.125  -2.391  0.00  0.00      ACHN  
ATOM   3293 HG21 VAL A 212      -3.927   5.009  -1.719  0.00  0.00      ACHN  
ATOM   3294 HG22 VAL A 212      -3.999   3.193  -1.790  0.00  0.00      ACHN  
ATOM   3295 HG23 VAL A 212      -2.943   4.115  -2.897  0.00  0.00      ACHN  
ATOM   3296  C   VAL A 212      -6.337   5.609  -5.076  0.00  0.00      ACHN  
ATOM   3297  O   VAL A 212      -6.108   5.420  -6.288  0.00  0.00      ACHN  
ATOM   3298  N   GLN A 213      -7.588   5.963  -4.619  0.00  0.00      ACHN  
ATOM   3299  HN  GLN A 213      -7.709   5.922  -3.631  0.00  0.00      ACHN  
ATOM   3300  CA  GLN A 213      -8.774   6.016  -5.458  0.00  0.00      ACHN  
ATOM   3301  HA  GLN A 213      -8.838   5.146  -6.094  0.00  0.00      ACHN  
ATOM   3302  CB  GLN A 213     -10.091   6.010  -4.565  0.00  0.00      ACHN  
ATOM   3303  HB1 GLN A 213     -10.065   5.088  -3.945  0.00  0.00      ACHN  
ATOM   3304  HB2 GLN A 213     -10.012   6.803  -3.792  0.00  0.00      ACHN  
ATOM   3305  CG  GLN A 213     -11.395   6.099  -5.340  0.00  0.00      ACHN  
ATOM   3306  HG1 GLN A 213     -12.258   5.976  -4.652  0.00  0.00      ACHN  
ATOM   3307  HG2 GLN A 213     -11.546   7.096  -5.806  0.00  0.00      ACHN  
ATOM   3308  CD  GLN A 213     -11.513   5.146  -6.561  0.00  0.00      ACHN  
ATOM   3309  OE1 GLN A 213     -11.638   5.619  -7.720  0.00  0.00      ACHN  
ATOM   3310  NE2 GLN A 213     -11.309   3.804  -6.378  0.00  0.00      ACHN  
ATOM   3311 HE21 GLN A 213     -11.418   3.309  -7.240  0.00  0.00      ACHN  
ATOM   3312 HE22 GLN A 213     -10.786   3.536  -5.568  0.00  0.00      ACHN  
ATOM   3313  C   GLN A 213      -8.671   7.156  -6.392  0.00  0.00      ACHN  
ATOM   3314  O   GLN A 213      -8.908   7.076  -7.592  0.00  0.00      ACHN  
ATOM   3315  N   TYR A 214      -8.169   8.279  -5.895  0.00  0.00      ACHN  
ATOM   3316  HN  TYR A 214      -7.976   8.425  -4.928  0.00  0.00      ACHN  
ATOM   3317  CA  TYR A 214      -7.877   9.456  -6.710  0.00  0.00      ACHN  
ATOM   3318  HA  TYR A 214      -8.807   9.669  -7.216  0.00  0.00      ACHN  
ATOM   3319  CB  TYR A 214      -7.402  10.590  -5.679  0.00  0.00      ACHN  
ATOM   3320  HB1 TYR A 214      -8.134  10.589  -4.844  0.00  0.00      ACHN  
ATOM   3321  HB2 TYR A 214      -6.404  10.400  -5.227  0.00  0.00      ACHN  
ATOM   3322  CG  TYR A 214      -7.610  11.967  -6.306  0.00  0.00      ACHN  
ATOM   3323  CD1 TYR A 214      -6.518  12.821  -6.593  0.00  0.00      ACHN  
ATOM   3324  HD1 TYR A 214      -5.488  12.558  -6.402  0.00  0.00      ACHN  
ATOM   3325  CE1 TYR A 214      -6.716  14.040  -7.235  0.00  0.00      ACHN  
ATOM   3326  HE1 TYR A 214      -5.916  14.761  -7.318  0.00  0.00      ACHN  
ATOM   3327  CZ  TYR A 214      -7.989  14.476  -7.629  0.00  0.00      ACHN  
ATOM   3328  OH  TYR A 214      -8.228  15.846  -7.963  0.00  0.00      ACHN  
ATOM   3329  HH  TYR A 214      -7.452  16.286  -8.317  0.00  0.00      ACHN  
ATOM   3330  CD2 TYR A 214      -8.858  12.375  -6.649  0.00  0.00      ACHN  
ATOM   3331  HD2 TYR A 214      -9.701  11.727  -6.457  0.00  0.00      ACHN  
ATOM   3332  CE2 TYR A 214      -9.066  13.681  -7.269  0.00  0.00      ACHN  
ATOM   3333  HE2 TYR A 214     -10.093  13.963  -7.445  0.00  0.00      ACHN  
ATOM   3334  C   TYR A 214      -6.759   9.280  -7.749  0.00  0.00      ACHN  
ATOM   3335  O   TYR A 214      -6.983   9.655  -8.896  0.00  0.00      ACHN  
ATOM   3336  N   LEU A 215      -5.632   8.689  -7.440  0.00  0.00      ACHN  
ATOM   3337  HN  LEU A 215      -5.446   8.535  -6.472  0.00  0.00      ACHN  
ATOM   3338  CA  LEU A 215      -4.519   8.555  -8.310  0.00  0.00      ACHN  
ATOM   3339  HA  LEU A 215      -4.278   9.475  -8.823  0.00  0.00      ACHN  
ATOM   3340  CB  LEU A 215      -3.306   7.970  -7.580  0.00  0.00      ACHN  
ATOM   3341  HB1 LEU A 215      -3.556   7.035  -7.035  0.00  0.00      ACHN  
ATOM   3342  HB2 LEU A 215      -2.547   7.728  -8.354  0.00  0.00      ACHN  
ATOM   3343  CG  LEU A 215      -2.598   8.929  -6.577  0.00  0.00      ACHN  
ATOM   3344  HG  LEU A 215      -3.346   9.327  -5.859  0.00  0.00      ACHN  
ATOM   3345  CD1 LEU A 215      -1.544   8.158  -5.793  0.00  0.00      ACHN  
ATOM   3346 HD11 LEU A 215      -2.050   7.475  -5.079  0.00  0.00      ACHN  
ATOM   3347 HD12 LEU A 215      -0.958   7.564  -6.527  0.00  0.00      ACHN  
ATOM   3348 HD13 LEU A 215      -0.800   8.800  -5.274  0.00  0.00      ACHN  
ATOM   3349  CD2 LEU A 215      -1.850  10.096  -7.154  0.00  0.00      ACHN  
ATOM   3350 HD21 LEU A 215      -1.541  10.860  -6.408  0.00  0.00      ACHN  
ATOM   3351 HD22 LEU A 215      -1.033   9.826  -7.858  0.00  0.00      ACHN  
ATOM   3352 HD23 LEU A 215      -2.595  10.603  -7.805  0.00  0.00      ACHN  
ATOM   3353  C   LEU A 215      -4.786   7.661  -9.503  0.00  0.00      ACHN  
ATOM   3354  O   LEU A 215      -4.371   7.858 -10.679  0.00  0.00      ACHN  
ATOM   3355  N   GLN A 216      -5.494   6.599  -9.120  0.00  0.00      ACHN  
ATOM   3356  HN  GLN A 216      -5.776   6.556  -8.165  0.00  0.00      ACHN  
ATOM   3357  CA  GLN A 216      -6.021   5.519  -9.981  0.00  0.00      ACHN  
ATOM   3358  HA  GLN A 216      -5.270   5.321 -10.732  0.00  0.00      ACHN  
ATOM   3359  CB  GLN A 216      -6.409   4.214  -9.120  0.00  0.00      ACHN  
ATOM   3360  HB1 GLN A 216      -5.568   4.051  -8.412  0.00  0.00      ACHN  
ATOM   3361  HB2 GLN A 216      -7.258   4.429  -8.436  0.00  0.00      ACHN  
ATOM   3362  CG  GLN A 216      -6.664   2.885  -9.897  0.00  0.00      ACHN  
ATOM   3363  HG1 GLN A 216      -7.449   3.125 -10.647  0.00  0.00      ACHN  
ATOM   3364  HG2 GLN A 216      -5.790   2.447 -10.425  0.00  0.00      ACHN  
ATOM   3365  CD  GLN A 216      -7.182   1.800  -8.964  0.00  0.00      ACHN  
ATOM   3366  OE1 GLN A 216      -8.085   2.052  -8.159  0.00  0.00      ACHN  
ATOM   3367  NE2 GLN A 216      -6.591   0.544  -9.112  0.00  0.00      ACHN  
ATOM   3368 HE21 GLN A 216      -6.980  -0.228  -8.609  0.00  0.00      ACHN  
ATOM   3369 HE22 GLN A 216      -5.903   0.338  -9.808  0.00  0.00      ACHN  
ATOM   3370  C   GLN A 216      -7.139   6.027 -10.873  0.00  0.00      ACHN  
ATOM   3371  O   GLN A 216      -7.110   5.711 -12.105  0.00  0.00      ACHN  
ATOM   3372  N   TYR A 217      -8.135   6.807 -10.344  0.00  0.00      ACHN  
ATOM   3373  HN  TYR A 217      -8.385   6.928  -9.386  0.00  0.00      ACHN  
ATOM   3374  CA  TYR A 217      -9.217   7.282 -11.220  0.00  0.00      ACHN  
ATOM   3375  HA  TYR A 217      -9.565   6.421 -11.773  0.00  0.00      ACHN  
ATOM   3376  CB  TYR A 217     -10.412   8.051 -10.383  0.00  0.00      ACHN  
ATOM   3377  HB1 TYR A 217     -10.911   7.326  -9.707  0.00  0.00      ACHN  
ATOM   3378  HB2 TYR A 217      -9.856   8.811  -9.793  0.00  0.00      ACHN  
ATOM   3379  CG  TYR A 217     -11.534   8.658 -11.221  0.00  0.00      ACHN  
ATOM   3380  CD1 TYR A 217     -11.479  10.035 -11.347  0.00  0.00      ACHN  
ATOM   3381  HD1 TYR A 217     -10.732  10.606 -10.816  0.00  0.00      ACHN  
ATOM   3382  CE1 TYR A 217     -12.329  10.737 -12.218  0.00  0.00      ACHN  
ATOM   3383  HE1 TYR A 217     -12.272  11.796 -12.424  0.00  0.00      ACHN  
ATOM   3384  CZ  TYR A 217     -13.323  10.028 -13.022  0.00  0.00      ACHN  
ATOM   3385  OH  TYR A 217     -14.173  10.611 -13.898  0.00  0.00      ACHN  
ATOM   3386  HH  TYR A 217     -14.623   9.842 -14.255  0.00  0.00      ACHN  
ATOM   3387  CD2 TYR A 217     -12.424   7.919 -12.048  0.00  0.00      ACHN  
ATOM   3388  HD2 TYR A 217     -12.332   6.844 -12.000  0.00  0.00      ACHN  
ATOM   3389  CE2 TYR A 217     -13.332   8.614 -12.880  0.00  0.00      ACHN  
ATOM   3390  HE2 TYR A 217     -13.872   8.043 -13.622  0.00  0.00      ACHN  
ATOM   3391  C   TYR A 217      -8.742   8.172 -12.392  0.00  0.00      ACHN  
ATOM   3392  O   TYR A 217      -9.163   7.933 -13.510  0.00  0.00      ACHN  
ATOM   3393  N   LYS A 218      -7.871   9.113 -12.049  0.00  0.00      ACHN  
ATOM   3394  HN  LYS A 218      -7.484   9.295 -11.149  0.00  0.00      ACHN  
ATOM   3395  CA  LYS A 218      -7.500  10.268 -12.905  0.00  0.00      ACHN  
ATOM   3396  HA  LYS A 218      -8.287  10.483 -13.613  0.00  0.00      ACHN  
ATOM   3397  CB  LYS A 218      -7.152  11.502 -12.046  0.00  0.00      ACHN  
ATOM   3398  HB1 LYS A 218      -6.708  11.033 -11.141  0.00  0.00      ACHN  
ATOM   3399  HB2 LYS A 218      -6.362  12.142 -12.494  0.00  0.00      ACHN  
ATOM   3400  CG  LYS A 218      -8.271  12.375 -11.615  0.00  0.00      ACHN  
ATOM   3401  HG1 LYS A 218      -8.806  12.506 -12.579  0.00  0.00      ACHN  
ATOM   3402  HG2 LYS A 218      -8.977  11.836 -10.947  0.00  0.00      ACHN  
ATOM   3403  CD  LYS A 218      -7.738  13.766 -11.245  0.00  0.00      ACHN  
ATOM   3404  HD1 LYS A 218      -7.283  13.624 -10.242  0.00  0.00      ACHN  
ATOM   3405  HD2 LYS A 218      -6.919  14.059 -11.937  0.00  0.00      ACHN  
ATOM   3406  CE  LYS A 218      -8.694  14.952 -11.293  0.00  0.00      ACHN  
ATOM   3407  HE1 LYS A 218      -9.568  14.640 -10.681  0.00  0.00      ACHN  
ATOM   3408  HE2 LYS A 218      -8.139  15.794 -10.827  0.00  0.00      ACHN  
ATOM   3409  NZ  LYS A 218      -9.097  15.257 -12.672  0.00  0.00      ACHN  
ATOM   3410  HZ1 LYS A 218      -9.319  16.272 -12.725  0.00  0.00      ACHN  
ATOM   3411  HZ2 LYS A 218      -8.319  15.051 -13.331  0.00  0.00      ACHN  
ATOM   3412  HZ3 LYS A 218     -10.008  14.780 -12.824  0.00  0.00      ACHN  
ATOM   3413  C   LYS A 218      -6.309   9.880 -13.886  0.00  0.00      ACHN  
ATOM   3414  O   LYS A 218      -5.857  10.575 -14.794  0.00  0.00      ACHN  
ATOM   3415  N   GLY A 219      -5.753   8.666 -13.678  0.00  0.00      ACHN  
ATOM   3416  HN  GLY A 219      -6.030   8.085 -12.917  0.00  0.00      ACHN  
ATOM   3417  CA  GLY A 219      -4.816   7.939 -14.523  0.00  0.00      ACHN  
ATOM   3418  HA1 GLY A 219      -5.109   8.072 -15.554  0.00  0.00      ACHN  
ATOM   3419  HA2 GLY A 219      -4.742   6.933 -14.136  0.00  0.00      ACHN  
ATOM   3420  C   GLY A 219      -3.485   8.579 -14.367  0.00  0.00      ACHN  
ATOM   3421  O   GLY A 219      -2.718   8.800 -15.330  0.00  0.00      ACHN  
ATOM   3422  N   LYS A 220      -3.258   9.143 -13.165  0.00  0.00      ACHN  
ATOM   3423  HN  LYS A 220      -3.809   8.981 -12.350  0.00  0.00      ACHN  
ATOM   3424  CA  LYS A 220      -2.182  10.111 -12.978  0.00  0.00      ACHN  
ATOM   3425  HA  LYS A 220      -2.125  10.889 -13.724  0.00  0.00      ACHN  
ATOM   3426  CB  LYS A 220      -2.410  10.744 -11.529  0.00  0.00      ACHN  
ATOM   3427  HB1 LYS A 220      -2.437   9.882 -10.829  0.00  0.00      ACHN  
ATOM   3428  HB2 LYS A 220      -1.537  11.405 -11.338  0.00  0.00      ACHN  
ATOM   3429  CG  LYS A 220      -3.757  11.470 -11.454  0.00  0.00      ACHN  
ATOM   3430  HG1 LYS A 220      -3.723  12.058 -12.396  0.00  0.00      ACHN  
ATOM   3431  HG2 LYS A 220      -4.502  10.648 -11.528  0.00  0.00      ACHN  
ATOM   3432  CD  LYS A 220      -3.923  12.276 -10.208  0.00  0.00      ACHN  
ATOM   3433  HD1 LYS A 220      -4.801  12.917 -10.436  0.00  0.00      ACHN  
ATOM   3434  HD2 LYS A 220      -4.228  11.648  -9.344  0.00  0.00      ACHN  
ATOM   3435  CE  LYS A 220      -2.784  13.218  -9.756  0.00  0.00      ACHN  
ATOM   3436  HE1 LYS A 220      -3.157  13.841  -8.914  0.00  0.00      ACHN  
ATOM   3437  HE2 LYS A 220      -1.916  12.664  -9.340  0.00  0.00      ACHN  
ATOM   3438  NZ  LYS A 220      -2.424  14.204 -10.784  0.00  0.00      ACHN  
ATOM   3439  HZ1 LYS A 220      -1.669  13.839 -11.399  0.00  0.00      ACHN  
ATOM   3440  HZ2 LYS A 220      -3.250  14.485 -11.350  0.00  0.00      ACHN  
ATOM   3441  HZ3 LYS A 220      -1.950  15.046 -10.401  0.00  0.00      ACHN  
ATOM   3442  C   LYS A 220      -0.781   9.560 -12.984  0.00  0.00      ACHN  
ATOM   3443  O   LYS A 220      -0.532   8.599 -12.266  0.00  0.00      ACHN  
ATOM   3444  N   GLY A 221       0.178  10.075 -13.784  0.00  0.00      ACHN  
ATOM   3445  HN  GLY A 221      -0.020  10.888 -14.326  0.00  0.00      ACHN  
ATOM   3446  CA  GLY A 221       1.626   9.578 -13.794  0.00  0.00      ACHN  
ATOM   3447  HA1 GLY A 221       2.104   9.575 -12.825  0.00  0.00      ACHN  
ATOM   3448  HA2 GLY A 221       2.175  10.243 -14.445  0.00  0.00      ACHN  
ATOM   3449  C   GLY A 221       1.744   8.123 -14.347  0.00  0.00      ACHN  
ATOM   3450  O   GLY A 221       1.365   7.805 -15.482  0.00  0.00      ACHN  
ATOM   3451  N   LYS A 222       2.275   7.201 -13.503  0.00  0.00      ACHN  
ATOM   3452  HN  LYS A 222       2.650   7.502 -12.630  0.00  0.00      ACHN  
ATOM   3453  CA  LYS A 222       2.289   5.793 -13.851  0.00  0.00      ACHN  
ATOM   3454  HA  LYS A 222       2.401   5.657 -14.917  0.00  0.00      ACHN  
ATOM   3455  CB  LYS A 222       3.565   5.017 -13.305  0.00  0.00      ACHN  
ATOM   3456  HB1 LYS A 222       3.635   5.119 -12.201  0.00  0.00      ACHN  
ATOM   3457  HB2 LYS A 222       3.378   3.975 -13.641  0.00  0.00      ACHN  
ATOM   3458  CG  LYS A 222       4.785   5.394 -14.117  0.00  0.00      ACHN  
ATOM   3459  HG1 LYS A 222       4.614   5.421 -15.215  0.00  0.00      ACHN  
ATOM   3460  HG2 LYS A 222       5.260   6.367 -13.866  0.00  0.00      ACHN  
ATOM   3461  CD  LYS A 222       5.962   4.394 -13.735  0.00  0.00      ACHN  
ATOM   3462  HD1 LYS A 222       6.281   4.579 -12.687  0.00  0.00      ACHN  
ATOM   3463  HD2 LYS A 222       5.399   3.436 -13.727  0.00  0.00      ACHN  
ATOM   3464  CE  LYS A 222       7.133   4.314 -14.732  0.00  0.00      ACHN  
ATOM   3465  HE1 LYS A 222       7.451   3.250 -14.759  0.00  0.00      ACHN  
ATOM   3466  HE2 LYS A 222       6.838   4.590 -15.767  0.00  0.00      ACHN  
ATOM   3467  NZ  LYS A 222       8.278   5.141 -14.375  0.00  0.00      ACHN  
ATOM   3468  HZ1 LYS A 222       8.951   5.140 -15.168  0.00  0.00      ACHN  
ATOM   3469  HZ2 LYS A 222       7.946   6.096 -14.129  0.00  0.00      ACHN  
ATOM   3470  HZ3 LYS A 222       8.638   4.755 -13.479  0.00  0.00      ACHN  
ATOM   3471  C   LYS A 222       1.012   5.068 -13.339  0.00  0.00      ACHN  
ATOM   3472  O   LYS A 222       0.948   3.849 -13.430  0.00  0.00      ACHN  
ATOM   3473  N   TRP A 223      -0.009   5.759 -12.825  0.00  0.00      ACHN  
ATOM   3474  HN  TRP A 223       0.000   6.755 -12.789  0.00  0.00      ACHN  
ATOM   3475  CA  TRP A 223      -1.088   5.121 -12.201  0.00  0.00      ACHN  
ATOM   3476  HA  TRP A 223      -0.745   4.116 -12.005  0.00  0.00      ACHN  
ATOM   3477  CB  TRP A 223      -1.478   5.880 -10.970  0.00  0.00      ACHN  
ATOM   3478  HB1 TRP A 223      -1.806   6.909 -11.232  0.00  0.00      ACHN  
ATOM   3479  HB2 TRP A 223      -2.368   5.430 -10.481  0.00  0.00      ACHN  
ATOM   3480  CG  TRP A 223      -0.441   5.940  -9.842  0.00  0.00      ACHN  
ATOM   3481  CD1 TRP A 223       0.755   6.618  -9.849  0.00  0.00      ACHN  
ATOM   3482  HD1 TRP A 223       1.111   7.121 -10.736  0.00  0.00      ACHN  
ATOM   3483  NE1 TRP A 223       1.414   6.381  -8.655  0.00  0.00      ACHN  
ATOM   3484  HE1 TRP A 223       2.282   6.774  -8.444  0.00  0.00      ACHN  
ATOM   3485  CE2 TRP A 223       0.641   5.572  -7.862  0.00  0.00      ACHN  
ATOM   3486  CD2 TRP A 223      -0.507   5.320  -8.553  0.00  0.00      ACHN  
ATOM   3487  CE3 TRP A 223      -1.541   4.548  -8.001  0.00  0.00      ACHN  
ATOM   3488  HE3 TRP A 223      -2.546   4.429  -8.378  0.00  0.00      ACHN  
ATOM   3489  CZ3 TRP A 223      -1.296   3.997  -6.739  0.00  0.00      ACHN  
ATOM   3490  HZ3 TRP A 223      -2.113   3.598  -6.157  0.00  0.00      ACHN  
ATOM   3491  CZ2 TRP A 223       0.772   5.190  -6.576  0.00  0.00      ACHN  
ATOM   3492  HZ2 TRP A 223       1.697   5.383  -6.054  0.00  0.00      ACHN  
ATOM   3493  CH2 TRP A 223      -0.170   4.325  -6.032  0.00  0.00      ACHN  
ATOM   3494  HH2 TRP A 223      -0.073   3.960  -5.020  0.00  0.00      ACHN  
ATOM   3495  C   TRP A 223      -2.240   4.915 -13.052  0.00  0.00      ACHN  
ATOM   3496  O   TRP A 223      -3.344   4.606 -12.590  0.00  0.00      ACHN  
ATOM   3497  N   SER A 224      -2.020   4.996 -14.371  0.00  0.00      ACHN  
ATOM   3498  HN  SER A 224      -1.217   5.524 -14.636  0.00  0.00      ACHN  
ATOM   3499  CA  SER A 224      -2.724   4.382 -15.476  0.00  0.00      ACHN  
ATOM   3500  HA  SER A 224      -3.775   4.627 -15.430  0.00  0.00      ACHN  
ATOM   3501  CB  SER A 224      -2.235   4.925 -16.837  0.00  0.00      ACHN  
ATOM   3502  HB1 SER A 224      -2.768   4.455 -17.691  0.00  0.00      ACHN  
ATOM   3503  HB2 SER A 224      -2.392   6.023 -16.893  0.00  0.00      ACHN  
ATOM   3504  OG  SER A 224      -0.788   4.717 -17.007  0.00  0.00      ACHN  
ATOM   3505  HG1 SER A 224      -0.511   5.194 -17.792  0.00  0.00      ACHN  
ATOM   3506  C   SER A 224      -2.761   2.883 -15.529  0.00  0.00      ACHN  
ATOM   3507  O   SER A 224      -3.747   2.250 -15.934  0.00  0.00      ACHN  
ATOM   3508  N   ASN A 225      -1.670   2.298 -14.925  0.00  0.00      ACHN  
ATOM   3509  HN  ASN A 225      -0.895   2.884 -14.700  0.00  0.00      ACHN  
ATOM   3510  CA  ASN A 225      -1.656   0.908 -14.535  0.00  0.00      ACHN  
ATOM   3511  HA  ASN A 225      -2.170   0.358 -15.309  0.00  0.00      ACHN  
ATOM   3512  CB  ASN A 225      -0.247   0.344 -14.292  0.00  0.00      ACHN  
ATOM   3513  HB1 ASN A 225       0.209   0.770 -13.373  0.00  0.00      ACHN  
ATOM   3514  HB2 ASN A 225      -0.263  -0.767 -14.260  0.00  0.00      ACHN  
ATOM   3515  CG  ASN A 225       0.638   0.651 -15.456  0.00  0.00      ACHN  
ATOM   3516  OD1 ASN A 225       0.553  -0.059 -16.426  0.00  0.00      ACHN  
ATOM   3517  ND2 ASN A 225       1.490   1.687 -15.417  0.00  0.00      ACHN  
ATOM   3518 HD21 ASN A 225       2.049   1.853 -16.229  0.00  0.00      ACHN  
ATOM   3519 HD22 ASN A 225       1.569   2.258 -14.599  0.00  0.00      ACHN  
ATOM   3520  C   ASN A 225      -2.564   0.758 -13.299  0.00  0.00      ACHN  
ATOM   3521  O   ASN A 225      -2.235   1.273 -12.189  0.00  0.00      ACHN  
ATOM   3522  N   TYR A 226      -3.688   0.029 -13.481  0.00  0.00      ACHN  
ATOM   3523  HN  TYR A 226      -4.036  -0.058 -14.411  0.00  0.00      ACHN  
ATOM   3524  CA  TYR A 226      -4.725  -0.345 -12.479  0.00  0.00      ACHN  
ATOM   3525  HA  TYR A 226      -5.031   0.563 -11.980  0.00  0.00      ACHN  
ATOM   3526  CB  TYR A 226      -5.813  -1.133 -13.416  0.00  0.00      ACHN  
ATOM   3527  HB1 TYR A 226      -6.094  -0.451 -14.247  0.00  0.00      ACHN  
ATOM   3528  HB2 TYR A 226      -5.371  -2.077 -13.801  0.00  0.00      ACHN  
ATOM   3529  CG  TYR A 226      -7.101  -1.452 -12.669  0.00  0.00      ACHN  
ATOM   3530  CD1 TYR A 226      -7.815  -0.345 -12.258  0.00  0.00      ACHN  
ATOM   3531  HD1 TYR A 226      -7.461   0.660 -12.436  0.00  0.00      ACHN  
ATOM   3532  CE1 TYR A 226      -8.947  -0.516 -11.543  0.00  0.00      ACHN  
ATOM   3533  HE1 TYR A 226      -9.351   0.422 -11.192  0.00  0.00      ACHN  
ATOM   3534  CZ  TYR A 226      -9.419  -1.798 -11.276  0.00  0.00      ACHN  
ATOM   3535  OH  TYR A 226     -10.506  -1.987 -10.495  0.00  0.00      ACHN  
ATOM   3536  HH  TYR A 226     -10.994  -1.161 -10.509  0.00  0.00      ACHN  
ATOM   3537  CD2 TYR A 226      -7.520  -2.782 -12.365  0.00  0.00      ACHN  
ATOM   3538  HD2 TYR A 226      -6.827  -3.575 -12.602  0.00  0.00      ACHN  
ATOM   3539  CE2 TYR A 226      -8.754  -2.987 -11.672  0.00  0.00      ACHN  
ATOM   3540  HE2 TYR A 226      -8.999  -3.993 -11.363  0.00  0.00      ACHN  
ATOM   3541  C   TYR A 226      -4.024  -1.220 -11.414  0.00  0.00      ACHN  
ATOM   3542  O   TYR A 226      -4.211  -0.932 -10.214  0.00  0.00      ACHN  
ATOM   3543  N   LEU A 227      -3.198  -2.103 -11.828  0.00  0.00      ACHN  
ATOM   3544  HN  LEU A 227      -2.986  -2.153 -12.801  0.00  0.00      ACHN  
ATOM   3545  CA  LEU A 227      -2.546  -3.017 -10.932  0.00  0.00      ACHN  
ATOM   3546  HA  LEU A 227      -3.302  -3.473 -10.309  0.00  0.00      ACHN  
ATOM   3547  CB  LEU A 227      -1.748  -4.002 -11.798  0.00  0.00      ACHN  
ATOM   3548  HB1 LEU A 227      -2.316  -3.997 -12.754  0.00  0.00      ACHN  
ATOM   3549  HB2 LEU A 227      -0.717  -3.728 -12.108  0.00  0.00      ACHN  
ATOM   3550  CG  LEU A 227      -1.692  -5.488 -11.339  0.00  0.00      ACHN  
ATOM   3551  HG  LEU A 227      -2.681  -5.794 -10.936  0.00  0.00      ACHN  
ATOM   3552  CD1 LEU A 227      -1.280  -6.343 -12.598  0.00  0.00      ACHN  
ATOM   3553 HD11 LEU A 227      -2.011  -6.253 -13.430  0.00  0.00      ACHN  
ATOM   3554 HD12 LEU A 227      -0.283  -6.050 -12.989  0.00  0.00      ACHN  
ATOM   3555 HD13 LEU A 227      -1.308  -7.396 -12.244  0.00  0.00      ACHN  
ATOM   3556  CD2 LEU A 227      -0.716  -5.642 -10.158  0.00  0.00      ACHN  
ATOM   3557 HD21 LEU A 227       0.230  -5.100 -10.371  0.00  0.00      ACHN  
ATOM   3558 HD22 LEU A 227      -1.208  -5.393  -9.193  0.00  0.00      ACHN  
ATOM   3559 HD23 LEU A 227      -0.281  -6.643  -9.951  0.00  0.00      ACHN  
ATOM   3560  C   LEU A 227      -1.714  -2.421  -9.842  0.00  0.00      ACHN  
ATOM   3561  O   LEU A 227      -1.803  -2.792  -8.687  0.00  0.00      ACHN  
ATOM   3562  N   ARG A 228      -0.973  -1.336 -10.198  0.00  0.00      ACHN  
ATOM   3563  HN  ARG A 228      -0.868  -1.063 -11.151  0.00  0.00      ACHN  
ATOM   3564  CA  ARG A 228      -0.255  -0.458  -9.279  0.00  0.00      ACHN  
ATOM   3565  HA  ARG A 228       0.498  -1.130  -8.894  0.00  0.00      ACHN  
ATOM   3566  CB  ARG A 228       0.369   0.620 -10.049  0.00  0.00      ACHN  
ATOM   3567  HB1 ARG A 228       1.019   0.161 -10.824  0.00  0.00      ACHN  
ATOM   3568  HB2 ARG A 228      -0.338   1.324 -10.537  0.00  0.00      ACHN  
ATOM   3569  CG  ARG A 228       1.232   1.719  -9.261  0.00  0.00      ACHN  
ATOM   3570  HG1 ARG A 228       0.507   2.228  -8.590  0.00  0.00      ACHN  
ATOM   3571  HG2 ARG A 228       2.140   1.218  -8.862  0.00  0.00      ACHN  
ATOM   3572  CD  ARG A 228       1.835   2.769 -10.292  0.00  0.00      ACHN  
ATOM   3573  HD1 ARG A 228       2.443   2.130 -10.967  0.00  0.00      ACHN  
ATOM   3574  HD2 ARG A 228       1.060   3.299 -10.887  0.00  0.00      ACHN  
ATOM   3575  NE  ARG A 228       2.769   3.728  -9.594  0.00  0.00      ACHN  
ATOM   3576  HE  ARG A 228       2.401   4.592  -9.250  0.00  0.00      ACHN  
ATOM   3577  CZ  ARG A 228       4.109   3.526  -9.488  0.00  0.00      ACHN  
ATOM   3578  NH1 ARG A 228       4.683   2.392  -9.797  0.00  0.00      ACHN  
ATOM   3579 HH11 ARG A 228       5.683   2.361  -9.807  0.00  0.00      ACHN  
ATOM   3580 HH12 ARG A 228       4.164   1.601 -10.121  0.00  0.00      ACHN  
ATOM   3581  NH2 ARG A 228       4.749   4.515  -8.872  0.00  0.00      ACHN  
ATOM   3582 HH21 ARG A 228       5.716   4.269  -8.801  0.00  0.00      ACHN  
ATOM   3583 HH22 ARG A 228       4.345   5.430  -8.871  0.00  0.00      ACHN  
ATOM   3584  C   ARG A 228      -1.070   0.003  -8.102  0.00  0.00      ACHN  
ATOM   3585  O   ARG A 228      -0.758  -0.139  -6.904  0.00  0.00      ACHN  
ATOM   3586  N   GLY A 229      -2.296   0.542  -8.366  0.00  0.00      ACHN  
ATOM   3587  HN  GLY A 229      -2.551   0.630  -9.326  0.00  0.00      ACHN  
ATOM   3588  CA  GLY A 229      -3.247   0.826  -7.357  0.00  0.00      ACHN  
ATOM   3589  HA1 GLY A 229      -4.018   1.354  -7.898  0.00  0.00      ACHN  
ATOM   3590  HA2 GLY A 229      -2.838   1.489  -6.609  0.00  0.00      ACHN  
ATOM   3591  C   GLY A 229      -3.901  -0.348  -6.647  0.00  0.00      ACHN  
ATOM   3592  O   GLY A 229      -4.129  -0.266  -5.441  0.00  0.00      ACHN  
ATOM   3593  N   GLU A 230      -4.132  -1.463  -7.353  0.00  0.00      ACHN  
ATOM   3594  HN  GLU A 230      -4.158  -1.495  -8.349  0.00  0.00      ACHN  
ATOM   3595  CA  GLU A 230      -4.502  -2.671  -6.649  0.00  0.00      ACHN  
ATOM   3596  HA  GLU A 230      -5.335  -2.359  -6.037  0.00  0.00      ACHN  
ATOM   3597  CB  GLU A 230      -5.015  -3.853  -7.549  0.00  0.00      ACHN  
ATOM   3598  HB1 GLU A 230      -4.218  -4.164  -8.257  0.00  0.00      ACHN  
ATOM   3599  HB2 GLU A 230      -5.456  -4.718  -7.008  0.00  0.00      ACHN  
ATOM   3600  CG  GLU A 230      -6.289  -3.484  -8.473  0.00  0.00      ACHN  
ATOM   3601  HG1 GLU A 230      -5.958  -2.735  -9.224  0.00  0.00      ACHN  
ATOM   3602  HG2 GLU A 230      -6.510  -4.440  -8.993  0.00  0.00      ACHN  
ATOM   3603  CD  GLU A 230      -7.378  -2.818  -7.651  0.00  0.00      ACHN  
ATOM   3604  OE1 GLU A 230      -7.912  -3.326  -6.638  0.00  0.00      ACHN  
ATOM   3605  OE2 GLU A 230      -7.753  -1.703  -8.002  0.00  0.00      ACHN  
ATOM   3606  C   GLU A 230      -3.497  -3.302  -5.673  0.00  0.00      ACHN  
ATOM   3607  O   GLU A 230      -3.881  -3.874  -4.664  0.00  0.00      ACHN  
ATOM   3608  N   ARG A 231      -2.174  -3.104  -6.000  0.00  0.00      ACHN  
ATOM   3609  HN  ARG A 231      -1.934  -2.771  -6.909  0.00  0.00      ACHN  
ATOM   3610  CA  ARG A 231      -1.114  -3.334  -5.041  0.00  0.00      ACHN  
ATOM   3611  HA  ARG A 231      -1.089  -4.329  -4.621  0.00  0.00      ACHN  
ATOM   3612  CB  ARG A 231       0.352  -3.168  -5.674  0.00  0.00      ACHN  
ATOM   3613  HB1 ARG A 231       0.272  -2.319  -6.386  0.00  0.00      ACHN  
ATOM   3614  HB2 ARG A 231       1.083  -2.881  -4.888  0.00  0.00      ACHN  
ATOM   3615  CG  ARG A 231       0.816  -4.472  -6.296  0.00  0.00      ACHN  
ATOM   3616  HG1 ARG A 231       1.093  -5.168  -5.475  0.00  0.00      ACHN  
ATOM   3617  HG2 ARG A 231       0.051  -4.942  -6.951  0.00  0.00      ACHN  
ATOM   3618  CD  ARG A 231       2.033  -4.274  -7.183  0.00  0.00      ACHN  
ATOM   3619  HD1 ARG A 231       1.769  -3.718  -8.108  0.00  0.00      ACHN  
ATOM   3620  HD2 ARG A 231       2.820  -3.677  -6.676  0.00  0.00      ACHN  
ATOM   3621  NE  ARG A 231       2.616  -5.637  -7.549  0.00  0.00      ACHN  
ATOM   3622  HE  ARG A 231       2.662  -6.341  -6.841  0.00  0.00      ACHN  
ATOM   3623  CZ  ARG A 231       3.178  -5.904  -8.755  0.00  0.00      ACHN  
ATOM   3624  NH1 ARG A 231       3.527  -7.186  -8.982  0.00  0.00      ACHN  
ATOM   3625 HH11 ARG A 231       3.641  -7.448  -9.940  0.00  0.00      ACHN  
ATOM   3626 HH12 ARG A 231       3.411  -7.872  -8.264  0.00  0.00      ACHN  
ATOM   3627  NH2 ARG A 231       3.156  -5.025  -9.735  0.00  0.00      ACHN  
ATOM   3628 HH21 ARG A 231       3.268  -5.411 -10.650  0.00  0.00      ACHN  
ATOM   3629 HH22 ARG A 231       2.926  -4.058  -9.624  0.00  0.00      ACHN  
ATOM   3630  C   ARG A 231      -1.185  -2.362  -3.872  0.00  0.00      ACHN  
ATOM   3631  O   ARG A 231      -1.008  -2.793  -2.722  0.00  0.00      ACHN  
ATOM   3632  N   ALA A 232      -1.450  -1.019  -4.036  0.00  0.00      ACHN  
ATOM   3633  HN  ALA A 232      -1.554  -0.646  -4.955  0.00  0.00      ACHN  
ATOM   3634  CA  ALA A 232      -1.400  -0.023  -2.938  0.00  0.00      ACHN  
ATOM   3635  HA  ALA A 232      -0.500  -0.133  -2.352  0.00  0.00      ACHN  
ATOM   3636  CB  ALA A 232      -1.357   1.383  -3.699  0.00  0.00      ACHN  
ATOM   3637  HB1 ALA A 232      -1.348   2.182  -2.926  0.00  0.00      ACHN  
ATOM   3638  HB2 ALA A 232      -0.499   1.467  -4.400  0.00  0.00      ACHN  
ATOM   3639  HB3 ALA A 232      -2.293   1.477  -4.289  0.00  0.00      ACHN  
ATOM   3640  C   ALA A 232      -2.672  -0.181  -2.024  0.00  0.00      ACHN  
ATOM   3641  O   ALA A 232      -2.657   0.057  -0.832  0.00  0.00      ACHN  
ATOM   3642  N   TYR A 233      -3.853  -0.709  -2.591  0.00  0.00      ACHN  
ATOM   3643  HN  TYR A 233      -3.927  -0.689  -3.585  0.00  0.00      ACHN  
ATOM   3644  CA  TYR A 233      -4.908  -1.163  -1.728  0.00  0.00      ACHN  
ATOM   3645  HA  TYR A 233      -5.287  -0.321  -1.167  0.00  0.00      ACHN  
ATOM   3646  CB  TYR A 233      -6.187  -1.635  -2.463  0.00  0.00      ACHN  
ATOM   3647  HB1 TYR A 233      -5.855  -2.487  -3.094  0.00  0.00      ACHN  
ATOM   3648  HB2 TYR A 233      -6.918  -2.114  -1.777  0.00  0.00      ACHN  
ATOM   3649  CG  TYR A 233      -6.973  -0.525  -3.209  0.00  0.00      ACHN  
ATOM   3650  CD1 TYR A 233      -7.377   0.682  -2.611  0.00  0.00      ACHN  
ATOM   3651  HD1 TYR A 233      -7.262   0.802  -1.544  0.00  0.00      ACHN  
ATOM   3652  CE1 TYR A 233      -8.172   1.652  -3.272  0.00  0.00      ACHN  
ATOM   3653  HE1 TYR A 233      -8.560   2.557  -2.826  0.00  0.00      ACHN  
ATOM   3654  CZ  TYR A 233      -8.431   1.408  -4.651  0.00  0.00      ACHN  
ATOM   3655  OH  TYR A 233      -9.175   2.341  -5.258  0.00  0.00      ACHN  
ATOM   3656  HH  TYR A 233      -9.251   2.066  -6.174  0.00  0.00      ACHN  
ATOM   3657  CD2 TYR A 233      -7.224  -0.654  -4.596  0.00  0.00      ACHN  
ATOM   3658  HD2 TYR A 233      -6.700  -1.501  -5.014  0.00  0.00      ACHN  
ATOM   3659  CE2 TYR A 233      -7.881   0.304  -5.316  0.00  0.00      ACHN  
ATOM   3660  HE2 TYR A 233      -8.116   0.143  -6.358  0.00  0.00      ACHN  
ATOM   3661  C   TYR A 233      -4.442  -2.246  -0.639  0.00  0.00      ACHN  
ATOM   3662  O   TYR A 233      -4.703  -2.046   0.522  0.00  0.00      ACHN  
ATOM   3663  N   ILE A 234      -3.816  -3.305  -1.076  0.00  0.00      ACHN  
ATOM   3664  HN  ILE A 234      -3.712  -3.351  -2.067  0.00  0.00      ACHN  
ATOM   3665  CA  ILE A 234      -3.244  -4.428  -0.408  0.00  0.00      ACHN  
ATOM   3666  HA  ILE A 234      -4.043  -4.845   0.188  0.00  0.00      ACHN  
ATOM   3667  CB  ILE A 234      -2.831  -5.716  -1.223  0.00  0.00      ACHN  
ATOM   3668  HB  ILE A 234      -1.995  -5.533  -1.932  0.00  0.00      ACHN  
ATOM   3669  CG2 ILE A 234      -2.385  -6.879  -0.270  0.00  0.00      ACHN  
ATOM   3670 HG21 ILE A 234      -3.189  -7.273   0.388  0.00  0.00      ACHN  
ATOM   3671 HG22 ILE A 234      -2.037  -7.714  -0.915  0.00  0.00      ACHN  
ATOM   3672 HG23 ILE A 234      -1.451  -6.620   0.273  0.00  0.00      ACHN  
ATOM   3673  CG1 ILE A 234      -4.077  -6.083  -2.101  0.00  0.00      ACHN  
ATOM   3674 HG11 ILE A 234      -4.897  -6.378  -1.412  0.00  0.00      ACHN  
ATOM   3675 HG12 ILE A 234      -4.430  -5.140  -2.570  0.00  0.00      ACHN  
ATOM   3676  CD1 ILE A 234      -3.762  -7.223  -3.104  0.00  0.00      ACHN  
ATOM   3677  HD1 ILE A 234      -4.651  -7.521  -3.699  0.00  0.00      ACHN  
ATOM   3678  HD2 ILE A 234      -3.066  -6.950  -3.926  0.00  0.00      ACHN  
ATOM   3679  HD3 ILE A 234      -3.306  -8.125  -2.643  0.00  0.00      ACHN  
ATOM   3680  C   ILE A 234      -2.177  -4.038   0.566  0.00  0.00      ACHN  
ATOM   3681  O   ILE A 234      -2.204  -4.417   1.690  0.00  0.00      ACHN  
ATOM   3682  N   VAL A 235      -1.186  -3.249   0.226  0.00  0.00      ACHN  
ATOM   3683  HN  VAL A 235      -1.093  -2.830  -0.674  0.00  0.00      ACHN  
ATOM   3684  CA  VAL A 235      -0.299  -2.795   1.337  0.00  0.00      ACHN  
ATOM   3685  HA  VAL A 235      -0.023  -3.687   1.880  0.00  0.00      ACHN  
ATOM   3686  CB  VAL A 235       0.991  -2.072   0.868  0.00  0.00      ACHN  
ATOM   3687  HB  VAL A 235       1.397  -2.663   0.019  0.00  0.00      ACHN  
ATOM   3688  CG1 VAL A 235       0.747  -0.653   0.523  0.00  0.00      ACHN  
ATOM   3689 HG11 VAL A 235       0.669  -0.154   1.512  0.00  0.00      ACHN  
ATOM   3690 HG12 VAL A 235       1.658  -0.242   0.038  0.00  0.00      ACHN  
ATOM   3691 HG13 VAL A 235      -0.129  -0.339  -0.084  0.00  0.00      ACHN  
ATOM   3692  CG2 VAL A 235       2.204  -2.191   1.806  0.00  0.00      ACHN  
ATOM   3693 HG21 VAL A 235       3.164  -1.792   1.417  0.00  0.00      ACHN  
ATOM   3694 HG22 VAL A 235       1.865  -1.681   2.734  0.00  0.00      ACHN  
ATOM   3695 HG23 VAL A 235       2.405  -3.242   2.106  0.00  0.00      ACHN  
ATOM   3696  C   VAL A 235      -1.050  -1.869   2.412  0.00  0.00      ACHN  
ATOM   3697  O   VAL A 235      -0.792  -2.009   3.638  0.00  0.00      ACHN  
ATOM   3698  N   LEU A 236      -1.982  -0.962   2.030  0.00  0.00      ACHN  
ATOM   3699  HN  LEU A 236      -2.212  -0.795   1.074  0.00  0.00      ACHN  
ATOM   3700  CA  LEU A 236      -2.706  -0.108   2.956  0.00  0.00      ACHN  
ATOM   3701  HA  LEU A 236      -1.947   0.415   3.520  0.00  0.00      ACHN  
ATOM   3702  CB  LEU A 236      -3.663   0.900   2.253  0.00  0.00      ACHN  
ATOM   3703  HB1 LEU A 236      -4.126   0.490   1.330  0.00  0.00      ACHN  
ATOM   3704  HB2 LEU A 236      -4.522   1.216   2.883  0.00  0.00      ACHN  
ATOM   3705  CG  LEU A 236      -3.065   2.281   1.779  0.00  0.00      ACHN  
ATOM   3706  HG  LEU A 236      -2.260   2.114   1.033  0.00  0.00      ACHN  
ATOM   3707  CD1 LEU A 236      -4.279   2.967   1.024  0.00  0.00      ACHN  
ATOM   3708 HD11 LEU A 236      -4.752   2.378   0.209  0.00  0.00      ACHN  
ATOM   3709 HD12 LEU A 236      -4.988   3.112   1.866  0.00  0.00      ACHN  
ATOM   3710 HD13 LEU A 236      -4.091   3.980   0.609  0.00  0.00      ACHN  
ATOM   3711  CD2 LEU A 236      -2.481   3.152   2.866  0.00  0.00      ACHN  
ATOM   3712 HD21 LEU A 236      -2.023   2.588   3.706  0.00  0.00      ACHN  
ATOM   3713 HD22 LEU A 236      -1.777   3.941   2.522  0.00  0.00      ACHN  
ATOM   3714 HD23 LEU A 236      -3.331   3.664   3.366  0.00  0.00      ACHN  
ATOM   3715  C   LEU A 236      -3.570  -0.848   3.948  0.00  0.00      ACHN  
ATOM   3716  O   LEU A 236      -3.468  -0.521   5.116  0.00  0.00      ACHN  
ATOM   3717  N   SER A 237      -4.361  -1.886   3.532  0.00  0.00      ACHN  
ATOM   3718  HN  SER A 237      -4.276  -2.194   2.588  0.00  0.00      ACHN  
ATOM   3719  CA  SER A 237      -5.080  -2.691   4.482  0.00  0.00      ACHN  
ATOM   3720  HA  SER A 237      -5.725  -2.058   5.074  0.00  0.00      ACHN  
ATOM   3721  CB  SER A 237      -6.206  -3.610   3.722  0.00  0.00      ACHN  
ATOM   3722  HB1 SER A 237      -6.743  -4.277   4.429  0.00  0.00      ACHN  
ATOM   3723  HB2 SER A 237      -6.918  -3.012   3.114  0.00  0.00      ACHN  
ATOM   3724  OG  SER A 237      -5.467  -4.506   2.920  0.00  0.00      ACHN  
ATOM   3725  HG1 SER A 237      -6.124  -5.046   2.474  0.00  0.00      ACHN  
ATOM   3726  C   SER A 237      -4.108  -3.448   5.374  0.00  0.00      ACHN  
ATOM   3727  O   SER A 237      -4.248  -3.583   6.564  0.00  0.00      ACHN  
ATOM   3728  N   LEU A 238      -3.032  -3.989   4.868  0.00  0.00      ACHN  
ATOM   3729  HN  LEU A 238      -3.075  -4.023   3.872  0.00  0.00      ACHN  
ATOM   3730  CA  LEU A 238      -1.919  -4.724   5.644  0.00  0.00      ACHN  
ATOM   3731  HA  LEU A 238      -2.423  -5.488   6.217  0.00  0.00      ACHN  
ATOM   3732  CB  LEU A 238      -0.889  -5.286   4.629  0.00  0.00      ACHN  
ATOM   3733  HB1 LEU A 238      -1.391  -5.783   3.772  0.00  0.00      ACHN  
ATOM   3734  HB2 LEU A 238      -0.368  -4.421   4.165  0.00  0.00      ACHN  
ATOM   3735  CG  LEU A 238       0.265  -6.089   5.114  0.00  0.00      ACHN  
ATOM   3736  HG  LEU A 238       0.781  -5.528   5.922  0.00  0.00      ACHN  
ATOM   3737  CD1 LEU A 238      -0.236  -7.492   5.514  0.00  0.00      ACHN  
ATOM   3738 HD11 LEU A 238      -0.837  -7.946   4.697  0.00  0.00      ACHN  
ATOM   3739 HD12 LEU A 238       0.659  -8.122   5.703  0.00  0.00      ACHN  
ATOM   3740 HD13 LEU A 238      -0.844  -7.355   6.434  0.00  0.00      ACHN  
ATOM   3741  CD2 LEU A 238       1.335  -6.424   4.040  0.00  0.00      ACHN  
ATOM   3742 HD21 LEU A 238       1.679  -5.508   3.513  0.00  0.00      ACHN  
ATOM   3743 HD22 LEU A 238       2.142  -6.983   4.560  0.00  0.00      ACHN  
ATOM   3744 HD23 LEU A 238       0.900  -7.055   3.237  0.00  0.00      ACHN  
ATOM   3745  C   LEU A 238      -1.236  -3.852   6.675  0.00  0.00      ACHN  
ATOM   3746  O   LEU A 238      -1.139  -4.331   7.765  0.00  0.00      ACHN  
ATOM   3747  N   VAL A 239      -0.933  -2.551   6.407  0.00  0.00      ACHN  
ATOM   3748  HN  VAL A 239      -0.919  -2.217   5.468  0.00  0.00      ACHN  
ATOM   3749  CA  VAL A 239      -0.636  -1.498   7.373  0.00  0.00      ACHN  
ATOM   3750  HA  VAL A 239       0.152  -1.813   8.043  0.00  0.00      ACHN  
ATOM   3751  CB  VAL A 239      -0.379  -0.176   6.562  0.00  0.00      ACHN  
ATOM   3752  HB  VAL A 239      -1.090  -0.092   5.713  0.00  0.00      ACHN  
ATOM   3753  CG1 VAL A 239      -0.287   1.100   7.457  0.00  0.00      ACHN  
ATOM   3754 HG11 VAL A 239       0.137   2.015   6.992  0.00  0.00      ACHN  
ATOM   3755 HG12 VAL A 239      -1.288   1.328   7.882  0.00  0.00      ACHN  
ATOM   3756 HG13 VAL A 239       0.386   0.970   8.331  0.00  0.00      ACHN  
ATOM   3757  CG2 VAL A 239       1.042  -0.345   6.027  0.00  0.00      ACHN  
ATOM   3758 HG21 VAL A 239       1.566   0.558   5.646  0.00  0.00      ACHN  
ATOM   3759 HG22 VAL A 239       1.612  -0.638   6.935  0.00  0.00      ACHN  
ATOM   3760 HG23 VAL A 239       1.187  -1.147   5.273  0.00  0.00      ACHN  
ATOM   3761  C   VAL A 239      -1.824  -1.265   8.334  0.00  0.00      ACHN  
ATOM   3762  O   VAL A 239      -1.755  -1.495   9.567  0.00  0.00      ACHN  
ATOM   3763  N   ALA A 240      -3.033  -0.941   7.849  0.00  0.00      ACHN  
ATOM   3764  HN  ALA A 240      -3.206  -0.804   6.877  0.00  0.00      ACHN  
ATOM   3765  CA  ALA A 240      -4.157  -0.557   8.658  0.00  0.00      ACHN  
ATOM   3766  HA  ALA A 240      -3.829   0.293   9.239  0.00  0.00      ACHN  
ATOM   3767  CB  ALA A 240      -5.412  -0.241   7.731  0.00  0.00      ACHN  
ATOM   3768  HB1 ALA A 240      -4.982   0.417   6.946  0.00  0.00      ACHN  
ATOM   3769  HB2 ALA A 240      -5.790  -1.108   7.148  0.00  0.00      ACHN  
ATOM   3770  HB3 ALA A 240      -6.267   0.297   8.193  0.00  0.00      ACHN  
ATOM   3771  C   ALA A 240      -4.644  -1.563   9.647  0.00  0.00      ACHN  
ATOM   3772  O   ALA A 240      -4.863  -1.209  10.824  0.00  0.00      ACHN  
ATOM   3773  N   LYS A 241      -4.715  -2.860   9.306  0.00  0.00      ACHN  
ATOM   3774  HN  LYS A 241      -4.620  -3.253   8.395  0.00  0.00      ACHN  
ATOM   3775  CA  LYS A 241      -5.220  -3.772  10.318  0.00  0.00      ACHN  
ATOM   3776  HA  LYS A 241      -6.168  -3.555  10.788  0.00  0.00      ACHN  
ATOM   3777  CB  LYS A 241      -5.535  -5.068   9.600  0.00  0.00      ACHN  
ATOM   3778  HB1 LYS A 241      -4.725  -5.381   8.908  0.00  0.00      ACHN  
ATOM   3779  HB2 LYS A 241      -5.653  -5.898  10.329  0.00  0.00      ACHN  
ATOM   3780  CG  LYS A 241      -6.888  -5.225   8.910  0.00  0.00      ACHN  
ATOM   3781  HG1 LYS A 241      -6.944  -6.322   8.743  0.00  0.00      ACHN  
ATOM   3782  HG2 LYS A 241      -7.705  -5.065   9.645  0.00  0.00      ACHN  
ATOM   3783  CD  LYS A 241      -7.138  -4.400   7.650  0.00  0.00      ACHN  
ATOM   3784  HD1 LYS A 241      -7.003  -3.338   7.946  0.00  0.00      ACHN  
ATOM   3785  HD2 LYS A 241      -6.535  -4.817   6.815  0.00  0.00      ACHN  
ATOM   3786  CE  LYS A 241      -8.649  -4.489   7.327  0.00  0.00      ACHN  
ATOM   3787  HE1 LYS A 241      -9.024  -5.516   7.522  0.00  0.00      ACHN  
ATOM   3788  HE2 LYS A 241      -9.262  -3.982   8.102  0.00  0.00      ACHN  
ATOM   3789  NZ  LYS A 241      -8.963  -4.120   5.979  0.00  0.00      ACHN  
ATOM   3790  C   LYS A 241      -4.167  -4.175  11.406  0.00  0.00      ACHN  
ATOM   3791  O   LYS A 241      -4.478  -4.138  12.572  0.00  0.00      ACHN  
ATOM   3792  N   SER A 242      -2.917  -4.428  10.959  0.00  0.00      ACHN  
ATOM   3793  HN  SER A 242      -2.697  -4.410   9.987  0.00  0.00      ACHN  
ATOM   3794  CA  SER A 242      -1.813  -4.835  11.837  0.00  0.00      ACHN  
ATOM   3795  HA  SER A 242      -2.169  -5.716  12.351  0.00  0.00      ACHN  
ATOM   3796  CB  SER A 242      -0.499  -5.177  11.044  0.00  0.00      ACHN  
ATOM   3797  HB1 SER A 242       0.061  -4.292  10.675  0.00  0.00      ACHN  
ATOM   3798  HB2 SER A 242       0.178  -5.800  11.668  0.00  0.00      ACHN  
ATOM   3799  OG  SER A 242      -0.891  -5.945   9.901  0.00  0.00      ACHN  
ATOM   3800  HG1 SER A 242      -0.847  -5.403   9.110  0.00  0.00      ACHN  
ATOM   3801  C   SER A 242      -1.460  -3.791  12.795  0.00  0.00      ACHN  
ATOM   3802  O   SER A 242      -1.119  -4.006  13.900  0.00  0.00      ACHN  
ATOM   3803  N   ALA A 243      -1.534  -2.556  12.328  0.00  0.00      ACHN  
ATOM   3804  HN  ALA A 243      -1.810  -2.351  11.392  0.00  0.00      ACHN  
ATOM   3805  CA  ALA A 243      -1.251  -1.332  13.103  0.00  0.00      ACHN  
ATOM   3806  HA  ALA A 243      -0.412  -1.567  13.741  0.00  0.00      ACHN  
ATOM   3807  CB  ALA A 243      -0.817  -0.154  12.178  0.00  0.00      ACHN  
ATOM   3808  HB1 ALA A 243       0.091  -0.371  11.575  0.00  0.00      ACHN  
ATOM   3809  HB2 ALA A 243      -1.650   0.207  11.538  0.00  0.00      ACHN  
ATOM   3810  HB3 ALA A 243      -0.582   0.784  12.726  0.00  0.00      ACHN  
ATOM   3811  C   ALA A 243      -2.270  -0.928  14.164  0.00  0.00      ACHN  
ATOM   3812  O   ALA A 243      -2.032  -0.760  15.336  0.00  0.00      ACHN  
ATOM   3813  N   LEU A 244      -3.517  -0.839  13.746  0.00  0.00      ACHN  
ATOM   3814  HN  LEU A 244      -3.687  -0.875  12.765  0.00  0.00      ACHN  
ATOM   3815  CA  LEU A 244      -4.597  -0.509  14.633  0.00  0.00      ACHN  
ATOM   3816  HA  LEU A 244      -4.396   0.404  15.173  0.00  0.00      ACHN  
ATOM   3817  CB  LEU A 244      -5.929  -0.296  13.789  0.00  0.00      ACHN  
ATOM   3818  HB1 LEU A 244      -5.709   0.498  13.044  0.00  0.00      ACHN  
ATOM   3819  HB2 LEU A 244      -6.080  -1.202  13.164  0.00  0.00      ACHN  
ATOM   3820  CG  LEU A 244      -7.164   0.087  14.560  0.00  0.00      ACHN  
ATOM   3821  HG  LEU A 244      -7.190  -0.558  15.464  0.00  0.00      ACHN  
ATOM   3822  CD1 LEU A 244      -7.009   1.486  15.074  0.00  0.00      ACHN  
ATOM   3823 HD11 LEU A 244      -6.772   2.178  14.238  0.00  0.00      ACHN  
ATOM   3824 HD12 LEU A 244      -7.955   1.878  15.503  0.00  0.00      ACHN  
ATOM   3825 HD13 LEU A 244      -6.230   1.616  15.856  0.00  0.00      ACHN  
ATOM   3826  CD2 LEU A 244      -8.555  -0.074  13.854  0.00  0.00      ACHN  
ATOM   3827 HD21 LEU A 244      -8.662  -1.102  13.449  0.00  0.00      ACHN  
ATOM   3828 HD22 LEU A 244      -9.448   0.119  14.486  0.00  0.00      ACHN  
ATOM   3829 HD23 LEU A 244      -8.536   0.673  13.031  0.00  0.00      ACHN  
ATOM   3830  C   LEU A 244      -4.853  -1.735  15.644  0.00  0.00      ACHN  
ATOM   3831  O   LEU A 244      -4.996  -1.566  16.823  0.00  0.00      ACHN  
ATOM   3832  N   ALA A 245      -4.727  -2.975  15.179  0.00  0.00      ACHN  
ATOM   3833  HN  ALA A 245      -4.596  -3.134  14.203  0.00  0.00      ACHN  
ATOM   3834  CA  ALA A 245      -4.801  -4.109  16.034  0.00  0.00      ACHN  
ATOM   3835  HA  ALA A 245      -5.731  -3.984  16.570  0.00  0.00      ACHN  
ATOM   3836  CB  ALA A 245      -4.906  -5.345  15.145  0.00  0.00      ACHN  
ATOM   3837  HB1 ALA A 245      -4.833  -6.313  15.684  0.00  0.00      ACHN  
ATOM   3838  HB2 ALA A 245      -5.869  -5.284  14.593  0.00  0.00      ACHN  
ATOM   3839  HB3 ALA A 245      -4.139  -5.383  14.342  0.00  0.00      ACHN  
ATOM   3840  C   ALA A 245      -3.634  -4.147  17.006  0.00  0.00      ACHN  
ATOM   3841  O   ALA A 245      -3.799  -4.683  18.113  0.00  0.00      ACHN  
ATOM   3842  N   TRP A 246      -2.345  -3.689  16.685  0.00  0.00      ACHN  
ATOM   3843  HN  TRP A 246      -2.142  -3.384  15.758  0.00  0.00      ACHN  
ATOM   3844  CA  TRP A 246      -1.226  -3.611  17.681  0.00  0.00      ACHN  
ATOM   3845  HA  TRP A 246      -1.285  -4.559  18.194  0.00  0.00      ACHN  
ATOM   3846  CB  TRP A 246       0.139  -3.608  16.946  0.00  0.00      ACHN  
ATOM   3847  HB1 TRP A 246       0.079  -4.313  16.089  0.00  0.00      ACHN  
ATOM   3848  HB2 TRP A 246       0.352  -2.600  16.531  0.00  0.00      ACHN  
ATOM   3849  CG  TRP A 246       1.426  -3.962  17.765  0.00  0.00      ACHN  
ATOM   3850  CD1 TRP A 246       1.583  -4.604  18.969  0.00  0.00      ACHN  
ATOM   3851  HD1 TRP A 246       0.716  -4.789  19.588  0.00  0.00      ACHN  
ATOM   3852  NE1 TRP A 246       2.914  -4.748  19.338  0.00  0.00      ACHN  
ATOM   3853  HE1 TRP A 246       3.240  -5.220  20.127  0.00  0.00      ACHN  
ATOM   3854  CE2 TRP A 246       3.683  -4.110  18.302  0.00  0.00      ACHN  
ATOM   3855  CD2 TRP A 246       2.808  -3.628  17.333  0.00  0.00      ACHN  
ATOM   3856  CE3 TRP A 246       3.230  -2.915  16.188  0.00  0.00      ACHN  
ATOM   3857  HE3 TRP A 246       2.441  -2.506  15.574  0.00  0.00      ACHN  
ATOM   3858  CZ3 TRP A 246       4.549  -2.669  16.065  0.00  0.00      ACHN  
ATOM   3859  HZ3 TRP A 246       4.775  -2.081  15.188  0.00  0.00      ACHN  
ATOM   3860  CZ2 TRP A 246       5.034  -3.878  18.102  0.00  0.00      ACHN  
ATOM   3861  HZ2 TRP A 246       5.672  -4.049  18.957  0.00  0.00      ACHN  
ATOM   3862  CH2 TRP A 246       5.433  -3.104  17.030  0.00  0.00      ACHN  
ATOM   3863  HH2 TRP A 246       6.459  -2.765  17.043  0.00  0.00      ACHN  
ATOM   3864  C   TRP A 246      -1.454  -2.574  18.712  0.00  0.00      ACHN  
ATOM   3865  O   TRP A 246      -1.232  -2.672  19.937  0.00  0.00      ACHN  
ATOM   3866  N   GLN A 247      -1.947  -1.360  18.267  0.00  0.00      ACHN  
ATOM   3867  HN  GLN A 247      -2.002  -1.150  17.294  0.00  0.00      ACHN  
ATOM   3868  CA  GLN A 247      -2.443  -0.308  19.131  0.00  0.00      ACHN  
ATOM   3869  HA  GLN A 247      -1.618   0.208  19.599  0.00  0.00      ACHN  
ATOM   3870  CB  GLN A 247      -3.019   0.900  18.239  0.00  0.00      ACHN  
ATOM   3871  HB1 GLN A 247      -3.671   0.483  17.442  0.00  0.00      ACHN  
ATOM   3872  HB2 GLN A 247      -3.672   1.534  18.876  0.00  0.00      ACHN  
ATOM   3873  CG  GLN A 247      -1.932   1.620  17.413  0.00  0.00      ACHN  
ATOM   3874  HG1 GLN A 247      -1.168   1.976  18.137  0.00  0.00      ACHN  
ATOM   3875  HG2 GLN A 247      -1.458   0.913  16.699  0.00  0.00      ACHN  
ATOM   3876  CD  GLN A 247      -2.393   2.733  16.580  0.00  0.00      ACHN  
ATOM   3877  OE1 GLN A 247      -2.359   2.671  15.362  0.00  0.00      ACHN  
ATOM   3878  NE2 GLN A 247      -3.161   3.675  17.177  0.00  0.00      ACHN  
ATOM   3879 HE21 GLN A 247      -3.625   4.387  16.649  0.00  0.00      ACHN  
ATOM   3880 HE22 GLN A 247      -3.063   3.623  18.170  0.00  0.00      ACHN  
ATOM   3881  C   GLN A 247      -3.433  -0.611  20.132  0.00  0.00      ACHN  
ATOM   3882  O   GLN A 247      -3.363  -0.229  21.307  0.00  0.00      ACHN  
ATOM   3883  N   ILE A 248      -4.453  -1.395  19.754  0.00  0.00      ACHN  
ATOM   3884  HN  ILE A 248      -4.589  -1.614  18.790  0.00  0.00      ACHN  
ATOM   3885  CA  ILE A 248      -5.423  -1.921  20.745  0.00  0.00      ACHN  
ATOM   3886  HA  ILE A 248      -5.783  -1.110  21.361  0.00  0.00      ACHN  
ATOM   3887  CB  ILE A 248      -6.647  -2.587  20.023  0.00  0.00      ACHN  
ATOM   3888  HB  ILE A 248      -6.227  -3.332  19.314  0.00  0.00      ACHN  
ATOM   3889  CG2 ILE A 248      -7.667  -3.272  20.984  0.00  0.00      ACHN  
ATOM   3890 HG21 ILE A 248      -7.277  -4.205  21.443  0.00  0.00      ACHN  
ATOM   3891 HG22 ILE A 248      -8.070  -2.629  21.794  0.00  0.00      ACHN  
ATOM   3892 HG23 ILE A 248      -8.600  -3.546  20.447  0.00  0.00      ACHN  
ATOM   3893  CG1 ILE A 248      -7.356  -1.435  19.276  0.00  0.00      ACHN  
ATOM   3894 HG11 ILE A 248      -7.697  -0.739  20.072  0.00  0.00      ACHN  
ATOM   3895 HG12 ILE A 248      -6.514  -1.011  18.688  0.00  0.00      ACHN  
ATOM   3896  CD1 ILE A 248      -8.453  -1.830  18.301  0.00  0.00      ACHN  
ATOM   3897  HD1 ILE A 248      -9.309  -2.228  18.888  0.00  0.00      ACHN  
ATOM   3898  HD2 ILE A 248      -8.796  -1.010  17.634  0.00  0.00      ACHN  
ATOM   3899  HD3 ILE A 248      -8.125  -2.633  17.607  0.00  0.00      ACHN  
ATOM   3900  C   ILE A 248      -4.763  -2.914  21.682  0.00  0.00      ACHN  
ATOM   3901  O   ILE A 248      -5.000  -2.927  22.882  0.00  0.00      ACHN  
ATOM   3902  N   PHE A 249      -3.882  -3.747  21.190  0.00  0.00      ACHN  
ATOM   3903  HN  PHE A 249      -3.684  -3.744  20.213  0.00  0.00      ACHN  
ATOM   3904  CA  PHE A 249      -3.133  -4.781  21.932  0.00  0.00      ACHN  
ATOM   3905  HA  PHE A 249      -3.903  -5.394  22.379  0.00  0.00      ACHN  
ATOM   3906  CB  PHE A 249      -2.306  -5.646  20.980  0.00  0.00      ACHN  
ATOM   3907  HB1 PHE A 249      -2.844  -5.848  20.029  0.00  0.00      ACHN  
ATOM   3908  HB2 PHE A 249      -1.339  -5.183  20.689  0.00  0.00      ACHN  
ATOM   3909  CG  PHE A 249      -1.837  -6.960  21.567  0.00  0.00      ACHN  
ATOM   3910  CD1 PHE A 249      -0.556  -6.851  22.204  0.00  0.00      ACHN  
ATOM   3911  HD1 PHE A 249       0.041  -5.952  22.190  0.00  0.00      ACHN  
ATOM   3912  CE1 PHE A 249       0.111  -8.009  22.575  0.00  0.00      ACHN  
ATOM   3913  HE1 PHE A 249       1.106  -7.878  22.974  0.00  0.00      ACHN  
ATOM   3914  CZ  PHE A 249      -0.547  -9.208  22.418  0.00  0.00      ACHN  
ATOM   3915  HZ  PHE A 249      -0.044 -10.097  22.769  0.00  0.00      ACHN  
ATOM   3916  CD2 PHE A 249      -2.477  -8.123  21.473  0.00  0.00      ACHN  
ATOM   3917  HD2 PHE A 249      -3.425  -8.063  20.960  0.00  0.00      ACHN  
ATOM   3918  CE2 PHE A 249      -1.816  -9.302  21.835  0.00  0.00      ACHN  
ATOM   3919  HE2 PHE A 249      -2.297 -10.269  21.810  0.00  0.00      ACHN  
ATOM   3920  C   PHE A 249      -2.261  -4.275  23.049  0.00  0.00      ACHN  
ATOM   3921  O   PHE A 249      -2.380  -4.749  24.196  0.00  0.00      ACHN  
ATOM   3922  N   SER A 250      -1.458  -3.294  22.661  0.00  0.00      ACHN  
ATOM   3923  HN  SER A 250      -1.505  -2.930  21.734  0.00  0.00      ACHN  
ATOM   3924  CA  SER A 250      -0.622  -2.634  23.691  0.00  0.00      ACHN  
ATOM   3925  HA  SER A 250      -0.311  -3.345  24.442  0.00  0.00      ACHN  
ATOM   3926  CB  SER A 250       0.754  -2.270  22.980  0.00  0.00      ACHN  
ATOM   3927  HB1 SER A 250       1.482  -1.834  23.698  0.00  0.00      ACHN  
ATOM   3928  HB2 SER A 250       1.322  -3.187  22.715  0.00  0.00      ACHN  
ATOM   3929  OG  SER A 250       0.591  -1.528  21.750  0.00  0.00      ACHN  
ATOM   3930  HG1 SER A 250       0.541  -2.093  20.976  0.00  0.00      ACHN  
ATOM   3931  C   SER A 250      -1.269  -1.437  24.361  0.00  0.00      ACHN  
ATOM   3932  O   SER A 250      -0.879  -0.996  25.457  0.00  0.00      ACHN  
ATOM   3933  N   GLY A 251      -2.348  -0.890  23.755  0.00  0.00      ACHN  
ATOM   3934  HN  GLY A 251      -2.517  -1.019  22.780  0.00  0.00      ACHN  
ATOM   3935  CA  GLY A 251      -3.111   0.208  24.384  0.00  0.00      ACHN  
ATOM   3936  HA1 GLY A 251      -3.785   0.555  23.615  0.00  0.00      ACHN  
ATOM   3937  HA2 GLY A 251      -2.356   0.926  24.668  0.00  0.00      ACHN  
ATOM   3938  C   GLY A 251      -3.888  -0.238  25.565  0.00  0.00      ACHN  
ATOM   3939  O   GLY A 251      -3.887   0.500  26.525  0.00  0.00      ACHN  
ATOM   3940  N   THR A 252      -4.584  -1.395  25.575  0.00  0.00      ACHN  
ATOM   3941  HN  THR A 252      -4.683  -1.820  24.679  0.00  0.00      ACHN  
ATOM   3942  CA  THR A 252      -5.322  -1.887  26.765  0.00  0.00      ACHN  
ATOM   3943  HA  THR A 252      -4.846  -1.579  27.684  0.00  0.00      ACHN  
ATOM   3944  CB  THR A 252      -6.729  -1.244  26.722  0.00  0.00      ACHN  
ATOM   3945  HB  THR A 252      -6.714  -0.221  26.290  0.00  0.00      ACHN  
ATOM   3946  OG1 THR A 252      -7.186  -1.095  28.061  0.00  0.00      ACHN  
ATOM   3947  HG1 THR A 252      -8.144  -1.150  28.030  0.00  0.00      ACHN  
ATOM   3948  CG2 THR A 252      -7.884  -1.934  25.971  0.00  0.00      ACHN  
ATOM   3949 HG21 THR A 252      -7.584  -2.238  24.945  0.00  0.00      ACHN  
ATOM   3950 HG22 THR A 252      -8.229  -2.783  26.598  0.00  0.00      ACHN  
ATOM   3951 HG23 THR A 252      -8.664  -1.146  25.910  0.00  0.00      ACHN  
ATOM   3952  C   THR A 252      -5.536  -3.422  26.909  0.00  0.00      ACHN  
ATOM   3953  O   THR A 252      -5.907  -3.907  28.003  0.00  0.00      ACHN  
ATOM   3954  N   LEU A 253      -5.168  -4.261  25.952  0.00  0.00      ACHN  
ATOM   3955  HN  LEU A 253      -4.790  -3.942  25.086  0.00  0.00      ACHN  
ATOM   3956  CA  LEU A 253      -5.163  -5.748  26.149  0.00  0.00      ACHN  
ATOM   3957  HA  LEU A 253      -6.045  -5.889  26.757  0.00  0.00      ACHN  
ATOM   3958  CB  LEU A 253      -5.244  -6.643  24.844  0.00  0.00      ACHN  
ATOM   3959  HB1 LEU A 253      -4.202  -6.701  24.463  0.00  0.00      ACHN  
ATOM   3960  HB2 LEU A 253      -5.483  -7.677  25.173  0.00  0.00      ACHN  
ATOM   3961  CG  LEU A 253      -6.231  -6.151  23.789  0.00  0.00      ACHN  
ATOM   3962  HG  LEU A 253      -6.041  -5.107  23.460  0.00  0.00      ACHN  
ATOM   3963  CD1 LEU A 253      -6.231  -6.995  22.486  0.00  0.00      ACHN  
ATOM   3964 HD11 LEU A 253      -6.956  -6.528  21.785  0.00  0.00      ACHN  
ATOM   3965 HD12 LEU A 253      -5.224  -7.014  22.017  0.00  0.00      ACHN  
ATOM   3966 HD13 LEU A 253      -6.699  -7.965  22.759  0.00  0.00      ACHN  
ATOM   3967  CD2 LEU A 253      -7.711  -6.206  24.367  0.00  0.00      ACHN  
ATOM   3968 HD21 LEU A 253      -7.986  -7.257  24.600  0.00  0.00      ACHN  
ATOM   3969 HD22 LEU A 253      -7.660  -5.603  25.298  0.00  0.00      ACHN  
ATOM   3970 HD23 LEU A 253      -8.482  -5.829  23.662  0.00  0.00      ACHN  
ATOM   3971  C   LEU A 253      -4.057  -6.211  27.125  0.00  0.00      ACHN  
ATOM   3972  O   LEU A 253      -4.270  -6.945  28.138  0.00  0.00      ACHN  
ATOM   3973  N   ILE A 254      -2.801  -5.797  26.890  0.00  0.00      ACHN  
ATOM   3974  HN  ILE A 254      -2.647  -5.311  26.034  0.00  0.00      ACHN  
ATOM   3975  CA  ILE A 254      -1.705  -6.042  27.745  0.00  0.00      ACHN  
ATOM   3976  HA  ILE A 254      -1.664  -7.073  28.065  0.00  0.00      ACHN  
ATOM   3977  CB  ILE A 254      -0.381  -5.783  26.980  0.00  0.00      ACHN  
ATOM   3978  HB  ILE A 254      -0.524  -4.795  26.491  0.00  0.00      ACHN  
ATOM   3979  CG2 ILE A 254       0.846  -5.831  27.820  0.00  0.00      ACHN  
ATOM   3980 HG21 ILE A 254       0.984  -5.011  28.557  0.00  0.00      ACHN  
ATOM   3981 HG22 ILE A 254       0.912  -6.675  28.539  0.00  0.00      ACHN  
ATOM   3982 HG23 ILE A 254       1.766  -5.805  27.198  0.00  0.00      ACHN  
ATOM   3983  CG1 ILE A 254      -0.244  -6.895  25.829  0.00  0.00      ACHN  
ATOM   3984 HG11 ILE A 254      -1.009  -6.783  25.031  0.00  0.00      ACHN  
ATOM   3985 HG12 ILE A 254       0.668  -6.706  25.224  0.00  0.00      ACHN  
ATOM   3986  CD1 ILE A 254      -0.101  -8.347  26.265  0.00  0.00      ACHN  
ATOM   3987  HD1 ILE A 254      -0.747  -8.872  25.529  0.00  0.00      ACHN  
ATOM   3988  HD2 ILE A 254       0.907  -8.795  26.135  0.00  0.00      ACHN  
ATOM   3989  HD3 ILE A 254      -0.482  -8.601  27.278  0.00  0.00      ACHN  
ATOM   3990  C   ILE A 254      -1.831  -5.324  29.110  0.00  0.00      ACHN  
ATOM   3991  O   ILE A 254      -1.589  -5.932  30.205  0.00  0.00      ACHN  
ATOM   3992  N   PRO A 255      -2.264  -4.049  29.221  0.00  0.00      ACHN  
ATOM   3993  CD  PRO A 255      -2.030  -3.006  28.283  0.00  0.00      ACHN  
ATOM   3994  HD1 PRO A 255      -1.156  -3.287  27.657  0.00  0.00      ACHN  
ATOM   3995  HD2 PRO A 255      -2.904  -2.864  27.613  0.00  0.00      ACHN  
ATOM   3996  CA  PRO A 255      -2.367  -3.486  30.574  0.00  0.00      ACHN  
ATOM   3997  HA  PRO A 255      -1.466  -3.519  31.170  0.00  0.00      ACHN  
ATOM   3998  CB  PRO A 255      -2.614  -2.044  30.254  0.00  0.00      ACHN  
ATOM   3999  HB1 PRO A 255      -2.306  -1.495  31.169  0.00  0.00      ACHN  
ATOM   4000  HB2 PRO A 255      -3.663  -1.736  30.056  0.00  0.00      ACHN  
ATOM   4001  CG  PRO A 255      -1.774  -1.712  29.029  0.00  0.00      ACHN  
ATOM   4002  HG1 PRO A 255      -0.696  -1.568  29.257  0.00  0.00      ACHN  
ATOM   4003  HG2 PRO A 255      -2.215  -0.829  28.519  0.00  0.00      ACHN  
ATOM   4004  C   PRO A 255      -3.581  -3.969  31.316  0.00  0.00      ACHN  
ATOM   4005  O   PRO A 255      -3.760  -3.804  32.496  0.00  0.00      ACHN  
ATOM   4006  N   ALA A 256      -4.582  -4.618  30.651  0.00  0.00      ACHN  
ATOM   4007  HN  ALA A 256      -4.626  -4.704  29.659  0.00  0.00      ACHN  
ATOM   4008  CA  ALA A 256      -5.749  -5.214  31.288  0.00  0.00      ACHN  
ATOM   4009  HA  ALA A 256      -5.972  -4.634  32.171  0.00  0.00      ACHN  
ATOM   4010  CB  ALA A 256      -7.035  -5.012  30.395  0.00  0.00      ACHN  
ATOM   4011  HB1 ALA A 256      -7.273  -3.938  30.240  0.00  0.00      ACHN  
ATOM   4012  HB2 ALA A 256      -6.948  -5.505  29.404  0.00  0.00      ACHN  
ATOM   4013  HB3 ALA A 256      -7.923  -5.407  30.933  0.00  0.00      ACHN  
ATOM   4014  C   ALA A 256      -5.651  -6.714  31.614  0.00  0.00      ACHN  
ATOM   4015  O   ALA A 256      -6.546  -7.281  32.203  0.00  0.00      ACHN  
ATOM   4016  N   LEU A 257      -4.451  -7.310  31.356  0.00  0.00      ACHN  
ATOM   4017  HN  LEU A 257      -3.834  -6.943  30.665  0.00  0.00      ACHN  
ATOM   4018  CA  LEU A 257      -4.108  -8.675  31.718  0.00  0.00      ACHN  
ATOM   4019  HA  LEU A 257      -4.985  -9.287  31.568  0.00  0.00      ACHN  
ATOM   4020  CB  LEU A 257      -2.935  -9.119  30.835  0.00  0.00      ACHN  
ATOM   4021  HB1 LEU A 257      -3.020  -8.707  29.806  0.00  0.00      ACHN  
ATOM   4022  HB2 LEU A 257      -2.018  -8.633  31.230  0.00  0.00      ACHN  
ATOM   4023  CG  LEU A 257      -2.738 -10.637  30.753  0.00  0.00      ACHN  
ATOM   4024  HG  LEU A 257      -2.782 -11.033  31.790  0.00  0.00      ACHN  
ATOM   4025  CD1 LEU A 257      -3.884 -11.294  29.897  0.00  0.00      ACHN  
ATOM   4026 HD11 LEU A 257      -4.129 -10.731  28.971  0.00  0.00      ACHN  
ATOM   4027 HD12 LEU A 257      -3.614 -12.362  29.756  0.00  0.00      ACHN  
ATOM   4028 HD13 LEU A 257      -4.838 -11.213  30.460  0.00  0.00      ACHN  
ATOM   4029  CD2 LEU A 257      -1.380 -10.899  30.187  0.00  0.00      ACHN  
ATOM   4030 HD21 LEU A 257      -1.215 -11.964  29.916  0.00  0.00      ACHN  
ATOM   4031 HD22 LEU A 257      -1.087 -10.270  29.319  0.00  0.00      ACHN  
ATOM   4032 HD23 LEU A 257      -0.632 -10.609  30.955  0.00  0.00      ACHN  
ATOM   4033  C   LEU A 257      -3.720  -8.839  33.178  0.00  0.00      ACHN  
ATOM   4034  OT1 LEU A 257      -4.369  -9.643  33.889  0.00  0.00      ACHN  
ATOM   4035  OT2 LEU A 257      -2.813  -8.187  33.671  0.00  0.00      ACHN  
ATOM   4036  C1  RET C 818     -13.072   4.788  -0.610  0.00  0.00      COFA  
ATOM   4037  C2  RET C 818     -13.457   5.609  -1.840  0.00  0.00      COFA  
ATOM   4038  H21 RET C 818     -13.769   4.958  -2.685  0.00  0.00      COFA  
ATOM   4039  H22 RET C 818     -12.521   6.018  -2.276  0.00  0.00      COFA  
ATOM   4040  C3  RET C 818     -14.403   6.763  -1.659  0.00  0.00      COFA  
ATOM   4041  H31 RET C 818     -15.385   6.419  -1.270  0.00  0.00      COFA  
ATOM   4042  H32 RET C 818     -14.522   7.421  -2.547  0.00  0.00      COFA  
ATOM   4043  C4  RET C 818     -13.630   7.637  -0.651  0.00  0.00      COFA  
ATOM   4044  H41 RET C 818     -14.322   8.480  -0.438  0.00  0.00      COFA  
ATOM   4045  H42 RET C 818     -12.724   8.001  -1.182  0.00  0.00      COFA  
ATOM   4046  C5  RET C 818     -13.158   6.910   0.554  0.00  0.00      COFA  
ATOM   4047  C6  RET C 818     -12.770   5.619   0.629  0.00  0.00      COFA  
ATOM   4048  C7  RET C 818     -12.406   4.979   1.904  0.00  0.00      COFA  
ATOM   4049  H71 RET C 818     -12.390   5.643   2.781  0.00  0.00      COFA  
ATOM   4050  C8  RET C 818     -11.895   3.766   2.200  0.00  0.00      COFA  
ATOM   4051  H81 RET C 818     -11.648   3.027   1.424  0.00  0.00      COFA  
ATOM   4052  C9  RET C 818     -11.611   3.191   3.561  0.00  0.00      COFA  
ATOM   4053  C10 RET C 818     -11.294   1.887   3.708  0.00  0.00      COFA  
ATOM   4054 H101 RET C 818     -11.620   1.234   2.885  0.00  0.00      COFA  
ATOM   4055  C11 RET C 818     -10.681   1.313   4.957  0.00  0.00      COFA  
ATOM   4056 H111 RET C 818     -10.655   1.987   5.826  0.00  0.00      COFA  
ATOM   4057  C12 RET C 818     -10.173   0.024   5.179  0.00  0.00      COFA  
ATOM   4058 H121 RET C 818     -10.062  -0.573   4.262  0.00  0.00      COFA  
ATOM   4059  C13 RET C 818      -9.697  -0.496   6.506  0.00  0.00      COFA  
ATOM   4060  C14 RET C 818      -9.325  -1.785   6.603  0.00  0.00      COFA  
ATOM   4061 H141 RET C 818      -8.839  -1.893   7.584  0.00  0.00      COFA  
ATOM   4062  C15 RET C 818      -9.297  -2.905   5.669  0.00  0.00      COFA  
ATOM   4063  H15 RET C 818      -9.607  -2.701   4.633  0.00  0.00      COFA  
ATOM   4064  C16 RET C 818     -14.268   3.862  -0.361  0.00  0.00      COFA  
ATOM   4065 H161 RET C 818     -15.165   4.466  -0.107  0.00  0.00      COFA  
ATOM   4066 H162 RET C 818     -14.070   3.254   0.548  0.00  0.00      COFA  
ATOM   4067 H163 RET C 818     -14.557   3.215  -1.217  0.00  0.00      COFA  
ATOM   4068  C17 RET C 818     -11.912   3.988  -1.155  0.00  0.00      COFA  
ATOM   4069 H171 RET C 818     -11.030   4.649  -1.296  0.00  0.00      COFA  
ATOM   4070 H172 RET C 818     -12.055   3.447  -2.115  0.00  0.00      COFA  
ATOM   4071 H173 RET C 818     -11.610   3.175  -0.461  0.00  0.00      COFA  
ATOM   4072  C18 RET C 818     -12.936   7.866   1.713  0.00  0.00      COFA  
ATOM   4073 H181 RET C 818     -11.859   8.019   1.936  0.00  0.00      COFA  
ATOM   4074 H182 RET C 818     -13.588   7.577   2.564  0.00  0.00      COFA  
ATOM   4075 H183 RET C 818     -13.362   8.847   1.411  0.00  0.00      COFA  
ATOM   4076  C19 RET C 818     -11.337   4.169   4.683  0.00  0.00      COFA  
ATOM   4077 H191 RET C 818     -10.278   4.070   5.005  0.00  0.00      COFA  
ATOM   4078 H192 RET C 818     -12.046   4.006   5.522  0.00  0.00      COFA  
ATOM   4079 H193 RET C 818     -11.365   5.232   4.362  0.00  0.00      COFA  
ATOM   4080  C20 RET C 818      -9.409   0.518   7.569  0.00  0.00      COFA  
ATOM   4081 H201 RET C 818     -10.170   0.751   8.345  0.00  0.00      COFA  
ATOM   4082 H202 RET C 818      -9.194   1.524   7.150  0.00  0.00      COFA  
ATOM   4083 H203 RET C 818      -8.481   0.141   8.049  0.00  0.00      COFA  
ATOM   4084  O   HOH W 901     -21.745 -11.849  24.709  0.00  0.00      WAT1  
ATOM   4085  H1  HOH W 901     -21.188 -12.007  25.471  0.00  0.00      WAT1  
ATOM   4086  H2  HOH W 901     -21.498 -12.532  24.085  0.00  0.00      WAT1  
ATOM   4087  O   HOH W 902     -10.240  36.280 -54.195  0.00  0.00      WAT1  
ATOM   4088  H1  HOH W 902     -10.281  36.279 -55.151  0.00  0.00      WAT1  
ATOM   4089  H2  HOH W 902      -9.462  36.797 -53.989  0.00  0.00      WAT1  
ATOM   4090  O   HOH W 903      48.120 -26.740  49.208  0.00  0.00      WAT1  
ATOM   4091  H1  HOH W 903      47.678 -26.098  49.763  0.00  0.00      WAT1  
ATOM   4092  H2  HOH W 903      49.030 -26.728  49.505  0.00  0.00      WAT1  
ATOM   4093  O   HOH W 904      -4.147  32.253 -19.585  0.00  0.00      WAT1  
ATOM   4094  H1  HOH W 904      -4.846  32.626 -19.047  0.00  0.00      WAT1  
ATOM   4095  H2  HOH W 904      -4.272  31.306 -19.518  0.00  0.00      WAT1  
ATOM   4096  O   HOH W 905      33.350  35.128  22.997  0.00  0.00      WAT1  
ATOM   4097  H1  HOH W 905      34.202  35.394  22.652  0.00  0.00      WAT1  
ATOM   4098  H2  HOH W 905      32.725  35.393  22.321  0.00  0.00      WAT1  
ATOM   4099  O   HOH W 906     -42.967 -44.137 -27.802  0.00  0.00      WAT1  
ATOM   4100  H1  HOH W 906     -43.902 -44.326 -27.880  0.00  0.00      WAT1  
ATOM   4101  H2  HOH W 906     -42.535 -44.893 -28.200  0.00  0.00      WAT1  
ATOM   4102  O   HOH W 907      40.009  27.652  51.553  0.00  0.00      WAT1  
ATOM   4103  H1  HOH W 907      40.956  27.771  51.477  0.00  0.00      WAT1  
ATOM   4104  H2  HOH W 907      39.734  28.313  52.188  0.00  0.00      WAT1  
ATOM   4105  O   HOH W 908      46.212 -20.053  27.248  0.00  0.00      WAT1  
ATOM   4106  H1  HOH W 908      45.312 -20.355  27.368  0.00  0.00      WAT1  
ATOM   4107  H2  HOH W 908      46.418 -20.266  26.338  0.00  0.00      WAT1  
ATOM   4108  O   HOH W 909      -7.253  44.471 -46.077  0.00  0.00      WAT1  
ATOM   4109  H1  HOH W 909      -6.805  44.947 -45.378  0.00  0.00      WAT1  
ATOM   4110  H2  HOH W 909      -7.620  43.699 -45.645  0.00  0.00      WAT1  
ATOM   4111  O   HOH W 910     -13.383 -10.836  35.336  0.00  0.00      WAT1  
ATOM   4112  H1  HOH W 910     -13.739 -11.596  34.875  0.00  0.00      WAT1  
ATOM   4113  H2  HOH W 910     -13.570 -11.007  36.260  0.00  0.00      WAT1  
ATOM   4114  O   HOH W 911      46.753   8.934  35.710  0.00  0.00      WAT1  
ATOM   4115  H1  HOH W 911      46.883   8.393  34.932  0.00  0.00      WAT1  
ATOM   4116  H2  HOH W 911      46.810   8.319  36.442  0.00  0.00      WAT1  
ATOM   4117  O   HOH W 912      17.805 -34.047  30.691  0.00  0.00      WAT1  
ATOM   4118  H1  HOH W 912      17.865 -34.357  31.594  0.00  0.00      WAT1  
ATOM   4119  H2  HOH W 912      18.715 -33.914  30.422  0.00  0.00      WAT1  
ATOM   4120  O   HOH W 913      34.995 -38.318  26.415  0.00  0.00      WAT1  
ATOM   4121  H1  HOH W 913      34.547 -38.375  25.571  0.00  0.00      WAT1  
ATOM   4122  H2  HOH W 913      34.371 -37.874  26.989  0.00  0.00      WAT1  
ATOM   4123  O   HOH W 914      51.889 -26.967  -2.920  0.00  0.00      WAT1  
ATOM   4124  H1  HOH W 914      52.008 -26.423  -2.141  0.00  0.00      WAT1  
ATOM   4125  H2  HOH W 914      52.134 -27.848  -2.636  0.00  0.00      WAT1  
ATOM   4126  O   HOH W 915      21.972 -35.497 -48.942  0.00  0.00      WAT1  
ATOM   4127  H1  HOH W 915      22.449 -36.006 -49.597  0.00  0.00      WAT1  
ATOM   4128  H2  HOH W 915      21.649 -34.733 -49.421  0.00  0.00      WAT1  
ATOM   4129  O   HOH W 916      -8.626  -9.540  -0.453  0.00  0.00      WAT1  
ATOM   4130  H1  HOH W 916      -7.802  -9.985  -0.258  0.00  0.00      WAT1  
ATOM   4131  H2  HOH W 916      -9.079  -9.493   0.390  0.00  0.00      WAT1  
ATOM   4132  O   HOH W 917      21.830 -16.915 -45.276  0.00  0.00      WAT1  
ATOM   4133  H1  HOH W 917      22.653 -16.774 -44.807  0.00  0.00      WAT1  
ATOM   4134  H2  HOH W 917      21.901 -17.804 -45.624  0.00  0.00      WAT1  
ATOM   4135  O   HOH W 918     -16.038  13.081 -29.895  0.00  0.00      WAT1  
ATOM   4136  H1  HOH W 918     -15.243  13.145 -29.365  0.00  0.00      WAT1  
ATOM   4137  H2  HOH W 918     -16.376  12.203 -29.715  0.00  0.00      WAT1  
ATOM   4138  O   HOH W 919      -8.325  -6.724  -4.361  0.00  0.00      WAT1  
ATOM   4139  H1  HOH W 919      -8.456  -6.969  -3.445  0.00  0.00      WAT1  
ATOM   4140  H2  HOH W 919      -7.707  -5.994  -4.329  0.00  0.00      WAT1  
ATOM   4141  O   HOH W 920     -23.487  -1.305 -56.441  0.00  0.00      WAT1  
ATOM   4142  H1  HOH W 920     -23.463  -0.807 -55.624  0.00  0.00      WAT1  
ATOM   4143  H2  HOH W 920     -24.097  -2.022 -56.268  0.00  0.00      WAT1  
ATOM   4144  O   HOH W 921      29.831 -44.967  33.686  0.00  0.00      WAT1  
ATOM   4145  H1  HOH W 921      30.666 -45.255  34.056  0.00  0.00      WAT1  
ATOM   4146  H2  HOH W 921      29.481 -45.743  33.250  0.00  0.00      WAT1  
ATOM   4147  O   HOH W 922     -37.496   1.263 -46.752  0.00  0.00      WAT1  
ATOM   4148  H1  HOH W 922     -37.697   0.393 -47.098  0.00  0.00      WAT1  
ATOM   4149  H2  HOH W 922     -36.706   1.531 -47.221  0.00  0.00      WAT1  
ATOM   4150  O   HOH W 923      26.643  11.507  46.734  0.00  0.00      WAT1  
ATOM   4151  H1  HOH W 923      27.305  10.994  46.270  0.00  0.00      WAT1  
ATOM   4152  H2  HOH W 923      26.932  11.502  47.647  0.00  0.00      WAT1  
ATOM   4153  O   HOH W 924     -47.841  31.194 -54.034  0.00  0.00      WAT1  
ATOM   4154  H1  HOH W 924     -47.853  30.239 -54.096  0.00  0.00      WAT1  
ATOM   4155  H2  HOH W 924     -48.127  31.380 -53.140  0.00  0.00      WAT1  
ATOM   4156  O   HOH W 925     -37.316  40.825 -53.633  0.00  0.00      WAT1  
ATOM   4157  H1  HOH W 925     -38.259  40.781 -53.791  0.00  0.00      WAT1  
ATOM   4158  H2  HOH W 925     -37.186  41.661 -53.186  0.00  0.00      WAT1  
ATOM   4159  O   HOH W 926     -43.180  47.425 -48.136  0.00  0.00      WAT1  
ATOM   4160  H1  HOH W 926     -43.053  46.726 -47.494  0.00  0.00      WAT1  
ATOM   4161  H2  HOH W 926     -42.871  47.052 -48.962  0.00  0.00      WAT1  
ATOM   4162  O   HOH W 927      -7.807  -6.601   5.040  0.00  0.00      WAT1  
ATOM   4163  H1  HOH W 927      -8.411  -6.861   4.343  0.00  0.00      WAT1  
ATOM   4164  H2  HOH W 927      -8.192  -5.805   5.405  0.00  0.00      WAT1  
ATOM   4165  O   HOH W 928      30.784 -23.557  46.624  0.00  0.00      WAT1  
ATOM   4166  H1  HOH W 928      30.661 -23.326  47.545  0.00  0.00      WAT1  
ATOM   4167  H2  HOH W 928      31.500 -24.192  46.630  0.00  0.00      WAT1  
ATOM   4168  O   HOH W 929     -31.396  19.500 -22.456  0.00  0.00      WAT1  
ATOM   4169  H1  HOH W 929     -30.691  19.088 -22.956  0.00  0.00      WAT1  
ATOM   4170  H2  HOH W 929     -32.109  19.603 -23.087  0.00  0.00      WAT1  
ATOM   4171  O   HOH W 930      12.102 -29.774  -7.925  0.00  0.00      WAT1  
ATOM   4172  H1  HOH W 930      12.721 -29.170  -8.334  0.00  0.00      WAT1  
ATOM   4173  H2  HOH W 930      12.528 -30.629  -7.981  0.00  0.00      WAT1  
ATOM   4174  O   HOH W 931     -10.842  36.580 -43.169  0.00  0.00      WAT1  
ATOM   4175  H1  HOH W 931     -10.373  37.392 -43.357  0.00  0.00      WAT1  
ATOM   4176  H2  HOH W 931     -11.074  36.233 -44.031  0.00  0.00      WAT1  
ATOM   4177  O   HOH W 932     -18.775  -6.032  39.529  0.00  0.00      WAT1  
ATOM   4178  H1  HOH W 932     -18.083  -6.522  39.972  0.00  0.00      WAT1  
ATOM   4179  H2  HOH W 932     -19.584  -6.326  39.948  0.00  0.00      WAT1  
ATOM   4180  O   HOH W 933     -36.994 -21.272  -9.549  0.00  0.00      WAT1  
ATOM   4181  H1  HOH W 933     -36.995 -20.518  -8.960  0.00  0.00      WAT1  
ATOM   4182  H2  HOH W 933     -36.616 -20.940 -10.363  0.00  0.00      WAT1  
ATOM   4183  O   HOH W 934     -49.851 -22.199 -50.470  0.00  0.00      WAT1  
ATOM   4184  H1  HOH W 934     -50.628 -22.456 -49.973  0.00  0.00      WAT1  
ATOM   4185  H2  HOH W 934     -49.873 -22.751 -51.252  0.00  0.00      WAT1  
ATOM   4186  O   HOH W 935      53.704  43.618  30.803  0.00  0.00      WAT1  
ATOM   4187  H1  HOH W 935      54.304  43.054  30.315  0.00  0.00      WAT1  
ATOM   4188  H2  HOH W 935      54.218  43.928  31.548  0.00  0.00      WAT1  
ATOM   4189  O   HOH W 936     -41.860 -18.213  43.241  0.00  0.00      WAT1  
ATOM   4190  H1  HOH W 936     -42.520 -17.816  42.673  0.00  0.00      WAT1  
ATOM   4191  H2  HOH W 936     -41.026 -18.016  42.815  0.00  0.00      WAT1  
ATOM   4192  O   HOH W 937      14.038   1.292 -22.395  0.00  0.00      WAT1  
ATOM   4193  H1  HOH W 937      13.330   1.482 -23.010  0.00  0.00      WAT1  
ATOM   4194  H2  HOH W 937      14.067   0.336 -22.350  0.00  0.00      WAT1  
ATOM   4195  O   HOH W 938      54.181 -45.872 -42.163  0.00  0.00      WAT1  
ATOM   4196  H1  HOH W 938      54.100 -46.168 -41.257  0.00  0.00      WAT1  
ATOM   4197  H2  HOH W 938      54.615 -46.596 -42.614  0.00  0.00      WAT1  
ATOM   4198  O   HOH W 939      -5.843  -7.996   0.135  0.00  0.00      WAT1  
ATOM   4199  H1  HOH W 939      -5.731  -8.274   1.045  0.00  0.00      WAT1  
ATOM   4200  H2  HOH W 939      -5.642  -8.777  -0.380  0.00  0.00      WAT1  
ATOM   4201  O   HOH W 940     -16.554 -52.474 -28.519  0.00  0.00      WAT1  
ATOM   4202  H1  HOH W 940     -16.879 -51.579 -28.618  0.00  0.00      WAT1  
ATOM   4203  H2  HOH W 940     -17.344 -53.012 -28.461  0.00  0.00      WAT1  
ATOM   4204  O   HOH W 941      20.101  -1.315 -10.187  0.00  0.00      WAT1  
ATOM   4205  H1  HOH W 941      20.188  -1.490  -9.250  0.00  0.00      WAT1  
ATOM   4206  H2  HOH W 941      19.264  -0.859 -10.270  0.00  0.00      WAT1  
ATOM   4207  O   HOH W 942      -5.362  33.711  42.051  0.00  0.00      WAT1  
ATOM   4208  H1  HOH W 942      -4.567  33.740  41.520  0.00  0.00      WAT1  
ATOM   4209  H2  HOH W 942      -5.989  34.255  41.575  0.00  0.00      WAT1  
ATOM   4210  O   HOH W 943     -35.654  29.084 -41.157  0.00  0.00      WAT1  
ATOM   4211  H1  HOH W 943     -35.310  29.861 -41.598  0.00  0.00      WAT1  
ATOM   4212  H2  HOH W 943     -34.957  28.821 -40.556  0.00  0.00      WAT1  
ATOM   4213  O   HOH W 944      -7.386  -6.077   1.481  0.00  0.00      WAT1  
ATOM   4214  H1  HOH W 944      -8.214  -6.329   1.891  0.00  0.00      WAT1  
ATOM   4215  H2  HOH W 944      -7.179  -6.804   0.893  0.00  0.00      WAT1  
ATOM   4216  O   HOH W 945     -52.266 -37.484 -52.559  0.00  0.00      WAT1  
ATOM   4217  H1  HOH W 945     -52.610 -37.774 -53.404  0.00  0.00      WAT1  
ATOM   4218  H2  HOH W 945     -53.043 -37.363 -52.013  0.00  0.00      WAT1  
ATOM   4219  O   HOH W 946     -14.616 -26.061 -51.677  0.00  0.00      WAT1  
ATOM   4220  H1  HOH W 946     -14.982 -26.703 -52.286  0.00  0.00      WAT1  
ATOM   4221  H2  HOH W 946     -15.346 -25.475 -51.479  0.00  0.00      WAT1  
ATOM   4222  O   HOH W 947     -46.465  40.227 -15.213  0.00  0.00      WAT1  
ATOM   4223  H1  HOH W 947     -46.384  41.097 -15.603  0.00  0.00      WAT1  
ATOM   4224  H2  HOH W 947     -45.579  39.865 -15.247  0.00  0.00      WAT1  
ATOM   4225  O   HOH W 948      51.804 -35.776  21.620  0.00  0.00      WAT1  
ATOM   4226  H1  HOH W 948      50.879 -35.656  21.403  0.00  0.00      WAT1  
ATOM   4227  H2  HOH W 948      52.020 -36.642  21.272  0.00  0.00      WAT1  
ATOM   4228  O   HOH W 949       3.994   2.971 -27.101  0.00  0.00      WAT1  
ATOM   4229  H1  HOH W 949       3.697   3.423 -27.891  0.00  0.00      WAT1  
ATOM   4230  H2  HOH W 949       3.908   3.623 -26.406  0.00  0.00      WAT1  
ATOM   4231  O   HOH W 950     -17.350   9.692 -47.081  0.00  0.00      WAT1  
ATOM   4232  H1  HOH W 950     -17.258  10.559 -46.687  0.00  0.00      WAT1  
ATOM   4233  H2  HOH W 950     -16.709   9.682 -47.792  0.00  0.00      WAT1  
ATOM   4234  O   HOH W 951      32.679 -54.074 -23.528  0.00  0.00      WAT1  
ATOM   4235  H1  HOH W 951      31.824 -53.656 -23.432  0.00  0.00      WAT1  
ATOM   4236  H2  HOH W 951      33.256 -53.373 -23.832  0.00  0.00      WAT1  
ATOM   4237  O   HOH W 952     -53.616  16.377  35.953  0.00  0.00      WAT1  
ATOM   4238  H1  HOH W 952     -53.370  15.522  36.307  0.00  0.00      WAT1  
ATOM   4239  H2  HOH W 952     -53.289  17.006  36.596  0.00  0.00      WAT1  
ATOM   4240  O   HOH W 953      20.998 -52.753  36.969  0.00  0.00      WAT1  
ATOM   4241  H1  HOH W 953      20.416 -53.496  37.132  0.00  0.00      WAT1  
ATOM   4242  H2  HOH W 953      21.853 -53.150  36.805  0.00  0.00      WAT1  
ATOM   4243  O   HOH W 954      34.089  18.356  41.872  0.00  0.00      WAT1  
ATOM   4244  H1  HOH W 954      34.934  18.738  41.636  0.00  0.00      WAT1  
ATOM   4245  H2  HOH W 954      34.293  17.451  42.111  0.00  0.00      WAT1  
ATOM   4246  O   HOH W 955      32.969  35.192  50.301  0.00  0.00      WAT1  
ATOM   4247  H1  HOH W 955      32.655  35.315  49.406  0.00  0.00      WAT1  
ATOM   4248  H2  HOH W 955      32.531  34.396  50.602  0.00  0.00      WAT1  
ATOM   4249  O   HOH W 956      50.549 -40.425 -12.909  0.00  0.00      WAT1  
ATOM   4250  H1  HOH W 956      50.711 -40.584 -13.839  0.00  0.00      WAT1  
ATOM   4251  H2  HOH W 956      51.136 -39.704 -12.682  0.00  0.00      WAT1  
ATOM   4252  O   HOH W 957      -1.479  25.365  44.861  0.00  0.00      WAT1  
ATOM   4253  H1  HOH W 957      -0.869  26.089  45.008  0.00  0.00      WAT1  
ATOM   4254  H2  HOH W 957      -1.459  25.224  43.914  0.00  0.00      WAT1  
ATOM   4255  O   HOH W 958       7.348   9.501  -5.673  0.00  0.00      WAT1  
ATOM   4256  H1  HOH W 958       7.766   8.654  -5.524  0.00  0.00      WAT1  
ATOM   4257  H2  HOH W 958       6.414   9.301  -5.731  0.00  0.00      WAT1  
ATOM   4258  O   HOH W 959      35.819  18.121 -32.479  0.00  0.00      WAT1  
ATOM   4259  H1  HOH W 959      35.811  17.230 -32.827  0.00  0.00      WAT1  
ATOM   4260  H2  HOH W 959      36.321  18.057 -31.667  0.00  0.00      WAT1  
ATOM   4261  O   HOH W 960     -43.760  29.017  52.258  0.00  0.00      WAT1  
ATOM   4262  H1  HOH W 960     -44.118  29.761  52.742  0.00  0.00      WAT1  
ATOM   4263  H2  HOH W 960     -43.756  29.305  51.345  0.00  0.00      WAT1  
ATOM   4264  O   HOH W 961      14.599 -39.433  -7.716  0.00  0.00      WAT1  
ATOM   4265  H1  HOH W 961      14.132 -38.633  -7.474  0.00  0.00      WAT1  
ATOM   4266  H2  HOH W 961      15.523 -39.185  -7.702  0.00  0.00      WAT1  
ATOM   4267  O   HOH W 962      -6.556   7.652  47.951  0.00  0.00      WAT1  
ATOM   4268  H1  HOH W 962      -6.808   6.906  47.407  0.00  0.00      WAT1  
ATOM   4269  H2  HOH W 962      -6.374   8.355  47.327  0.00  0.00      WAT1  
ATOM   4270  O   HOH W 963      -1.810   5.438 -30.086  0.00  0.00      WAT1  
ATOM   4271  H1  HOH W 963      -2.573   5.641 -30.628  0.00  0.00      WAT1  
ATOM   4272  H2  HOH W 963      -1.712   4.489 -30.156  0.00  0.00      WAT1  
ATOM   4273  O   HOH W 964      -9.335 -25.763 -21.400  0.00  0.00      WAT1  
ATOM   4274  H1  HOH W 964     -10.044 -25.124 -21.467  0.00  0.00      WAT1  
ATOM   4275  H2  HOH W 964      -9.019 -25.866 -22.297  0.00  0.00      WAT1  
ATOM   4276  O   HOH W 965      41.425 -47.049 -41.259  0.00  0.00      WAT1  
ATOM   4277  H1  HOH W 965      40.894 -46.779 -40.510  0.00  0.00      WAT1  
ATOM   4278  H2  HOH W 965      41.667 -47.955 -41.068  0.00  0.00      WAT1  
ATOM   4279  O   HOH W 966     -22.467  -3.092 -42.899  0.00  0.00      WAT1  
ATOM   4280  H1  HOH W 966     -23.217  -2.559 -43.164  0.00  0.00      WAT1  
ATOM   4281  H2  HOH W 966     -22.846  -3.942 -42.673  0.00  0.00      WAT1  
ATOM   4282  O   HOH W 967     -45.601  41.546  50.097  0.00  0.00      WAT1  
ATOM   4283  H1  HOH W 967     -44.716  41.662  50.445  0.00  0.00      WAT1  
ATOM   4284  H2  HOH W 967     -46.041  40.989  50.740  0.00  0.00      WAT1  
ATOM   4285  O   HOH W 968     -44.203 -35.424  34.151  0.00  0.00      WAT1  
ATOM   4286  H1  HOH W 968     -43.983 -35.519  35.078  0.00  0.00      WAT1  
ATOM   4287  H2  HOH W 968     -44.750 -34.640  34.113  0.00  0.00      WAT1  
ATOM   4288  O   HOH W 969      -4.061  -6.940   4.003  0.00  0.00      WAT1  
ATOM   4289  H1  HOH W 969      -4.194  -6.258   3.345  0.00  0.00      WAT1  
ATOM   4290  H2  HOH W 969      -4.365  -7.744   3.581  0.00  0.00      WAT1  
ATOM   4291  O   HOH W 970     -36.577 -20.113 -33.064  0.00  0.00      WAT1  
ATOM   4292  H1  HOH W 970     -35.751 -19.776 -32.718  0.00  0.00      WAT1  
ATOM   4293  H2  HOH W 970     -36.625 -19.764 -33.954  0.00  0.00      WAT1  
ATOM   4294  O   HOH W 971      50.079 -20.263  42.889  0.00  0.00      WAT1  
ATOM   4295  H1  HOH W 971      50.702 -19.647  42.504  0.00  0.00      WAT1  
ATOM   4296  H2  HOH W 971      50.363 -21.121  42.574  0.00  0.00      WAT1  
ATOM   4297  O   HOH W 972     -26.348 -54.807  25.561  0.00  0.00      WAT1  
ATOM   4298  H1  HOH W 972     -26.343 -55.747  25.738  0.00  0.00      WAT1  
ATOM   4299  H2  HOH W 972     -27.022 -54.693  24.890  0.00  0.00      WAT1  
ATOM   4300  O   HOH W 973       5.138  41.562 -51.865  0.00  0.00      WAT1  
ATOM   4301  H1  HOH W 973       5.842  41.307 -52.460  0.00  0.00      WAT1  
ATOM   4302  H2  HOH W 973       4.648  40.754 -51.711  0.00  0.00      WAT1  
ATOM   4303  O   HOH W 974     -35.580  -2.947 -57.742  0.00  0.00      WAT1  
ATOM   4304  H1  HOH W 974     -35.767  -3.819 -57.393  0.00  0.00      WAT1  
ATOM   4305  H2  HOH W 974     -34.681  -3.005 -58.064  0.00  0.00      WAT1  
ATOM   4306  O   HOH W 975      42.976  10.609 -11.146  0.00  0.00      WAT1  
ATOM   4307  H1  HOH W 975      42.768  11.367 -10.599  0.00  0.00      WAT1  
ATOM   4308  H2  HOH W 975      43.713  10.189 -10.703  0.00  0.00      WAT1  
ATOM   4309  O   HOH W 976      51.853 -24.770 -39.626  0.00  0.00      WAT1  
ATOM   4310  H1  HOH W 976      51.274 -25.531 -39.654  0.00  0.00      WAT1  
ATOM   4311  H2  HOH W 976      52.562 -24.985 -40.232  0.00  0.00      WAT1  
ATOM   4312  O   HOH W 977     -10.678  51.035 -14.182  0.00  0.00      WAT1  
ATOM   4313  H1  HOH W 977     -11.130  50.709 -13.404  0.00  0.00      WAT1  
ATOM   4314  H2  HOH W 977     -10.477  51.948 -13.978  0.00  0.00      WAT1  
ATOM   4315  O   HOH W 978     -20.996 -35.481 -15.879  0.00  0.00      WAT1  
ATOM   4316  H1  HOH W 978     -21.686 -36.011 -15.481  0.00  0.00      WAT1  
ATOM   4317  H2  HOH W 978     -20.525 -35.103 -15.137  0.00  0.00      WAT1  
ATOM   4318  O   HOH W 979     -30.854  31.246 -17.809  0.00  0.00      WAT1  
ATOM   4319  H1  HOH W 979     -30.975  32.173 -17.606  0.00  0.00      WAT1  
ATOM   4320  H2  HOH W 979     -31.643  31.002 -18.295  0.00  0.00      WAT1  
ATOM   4321  O   HOH W 980      37.558 -54.723  50.714  0.00  0.00      WAT1  
ATOM   4322  H1  HOH W 980      38.018 -55.444  51.143  0.00  0.00      WAT1  
ATOM   4323  H2  HOH W 980      36.696 -54.708  51.129  0.00  0.00      WAT1  
ATOM   4324  O   HOH W 981      10.506 -37.831 -26.570  0.00  0.00      WAT1  
ATOM   4325  H1  HOH W 981       9.699 -37.720 -27.073  0.00  0.00      WAT1  
ATOM   4326  H2  HOH W 981      10.930 -38.594 -26.963  0.00  0.00      WAT1  
ATOM   4327  O   HOH W 982      32.989   5.956  25.374  0.00  0.00      WAT1  
ATOM   4328  H1  HOH W 982      32.189   6.051  25.889  0.00  0.00      WAT1  
ATOM   4329  H2  HOH W 982      33.163   6.834  25.034  0.00  0.00      WAT1  
ATOM   4330  O   HOH W 983     -50.049 -36.786 -51.223  0.00  0.00      WAT1  
ATOM   4331  H1  HOH W 983     -49.354 -37.403 -51.451  0.00  0.00      WAT1  
ATOM   4332  H2  HOH W 983     -50.757 -36.986 -51.836  0.00  0.00      WAT1  
ATOM   4333  O   HOH W 984      50.296  -4.994  31.937  0.00  0.00      WAT1  
ATOM   4334  H1  HOH W 984      50.318  -5.016  30.981  0.00  0.00      WAT1  
ATOM   4335  H2  HOH W 984      50.824  -5.745  32.207  0.00  0.00      WAT1  
ATOM   4336  O   HOH W 985      -1.263  -9.756 -53.152  0.00  0.00      WAT1  
ATOM   4337  H1  HOH W 985      -0.335  -9.781 -52.917  0.00  0.00      WAT1  
ATOM   4338  H2  HOH W 985      -1.628 -10.555 -52.771  0.00  0.00      WAT1  
ATOM   4339  O   HOH W 986       3.018 -23.881 -51.049  0.00  0.00      WAT1  
ATOM   4340  H1  HOH W 986       3.357 -23.078 -50.653  0.00  0.00      WAT1  
ATOM   4341  H2  HOH W 986       2.226 -24.080 -50.549  0.00  0.00      WAT1  
ATOM   4342  O   HOH W 987     -11.046  28.857 -16.691  0.00  0.00      WAT1  
ATOM   4343  H1  HOH W 987     -11.712  29.536 -16.583  0.00  0.00      WAT1  
ATOM   4344  H2  HOH W 987     -10.510  28.919 -15.900  0.00  0.00      WAT1  
ATOM   4345  O   HOH W 988     -32.378 -45.474 -23.243  0.00  0.00      WAT1  
ATOM   4346  H1  HOH W 988     -33.074 -45.560 -23.895  0.00  0.00      WAT1  
ATOM   4347  H2  HOH W 988     -31.594 -45.802 -23.684  0.00  0.00      WAT1  
ATOM   4348  O   HOH W 989      49.004   7.627 -24.287  0.00  0.00      WAT1  
ATOM   4349  H1  HOH W 989      49.748   7.207 -23.857  0.00  0.00      WAT1  
ATOM   4350  H2  HOH W 989      49.388   8.094 -25.029  0.00  0.00      WAT1  
ATOM   4351  O   HOH W 990     -32.580 -12.215  38.470  0.00  0.00      WAT1  
ATOM   4352  H1  HOH W 990     -32.391 -12.488  39.368  0.00  0.00      WAT1  
ATOM   4353  H2  HOH W 990     -32.004 -11.465  38.321  0.00  0.00      WAT1  
ATOM   4354  O   HOH W 991      27.254 -53.398 -44.385  0.00  0.00      WAT1  
ATOM   4355  H1  HOH W 991      27.981 -53.791 -43.901  0.00  0.00      WAT1  
ATOM   4356  H2  HOH W 991      27.649 -53.089 -45.200  0.00  0.00      WAT1  
ATOM   4357  O   HOH W 992      29.478   8.545  35.895  0.00  0.00      WAT1  
ATOM   4358  H1  HOH W 992      29.295   8.540  34.956  0.00  0.00      WAT1  
ATOM   4359  H2  HOH W 992      28.660   8.835  36.298  0.00  0.00      WAT1  
ATOM   4360  O   HOH W 993      42.596  42.317  36.087  0.00  0.00      WAT1  
ATOM   4361  H1  HOH W 993      42.011  41.938  36.744  0.00  0.00      WAT1  
ATOM   4362  H2  HOH W 993      42.214  43.172  35.890  0.00  0.00      WAT1  
ATOM   4363  O   HOH W 994     -13.688  -9.611  38.127  0.00  0.00      WAT1  
ATOM   4364  H1  HOH W 994     -14.227  -8.860  37.878  0.00  0.00      WAT1  
ATOM   4365  H2  HOH W 994     -12.825  -9.419  37.762  0.00  0.00      WAT1  
ATOM   4366  O   HOH W 995     -54.394 -54.669  49.091  0.00  0.00      WAT1  
ATOM   4367  H1  HOH W 995     -53.486 -54.958  49.000  0.00  0.00      WAT1  
ATOM   4368  H2  HOH W 995     -54.466 -54.386  50.003  0.00  0.00      WAT1  
ATOM   4369  O   HOH W 996      22.210 -19.050  45.435  0.00  0.00      WAT1  
ATOM   4370  H1  HOH W 996      21.410 -19.379  45.024  0.00  0.00      WAT1  
ATOM   4371  H2  HOH W 996      21.904 -18.567  46.203  0.00  0.00      WAT1  
ATOM   4372  O   HOH W 997      10.182 -54.601  30.397  0.00  0.00      WAT1  
ATOM   4373  H1  HOH W 997       9.622 -54.401  29.647  0.00  0.00      WAT1  
ATOM   4374  H2  HOH W 997      10.838 -55.207  30.052  0.00  0.00      WAT1  
ATOM   4375  O   HOH W 998      39.948  13.694  26.171  0.00  0.00      WAT1  
ATOM   4376  H1  HOH W 998      39.654  13.674  25.261  0.00  0.00      WAT1  
ATOM   4377  H2  HOH W 998      40.649  13.044  26.211  0.00  0.00      WAT1  
ATOM   4378  O   HOH W 999      28.386 -16.504 -37.377  0.00  0.00      WAT1  
ATOM   4379  H1  HOH W 999      29.096 -16.891 -37.889  0.00  0.00      WAT1  
ATOM   4380  H2  HOH W 999      27.910 -17.255 -37.022  0.00  0.00      WAT1  
ATOM   4381  O   HOH W1000      48.790  31.183 -28.071  0.00  0.00      WAT1  
ATOM   4382  H1  HOH W1000      48.251  31.968 -27.970  0.00  0.00      WAT1  
ATOM   4383  H2  HOH W1000      48.902  31.089 -29.017  0.00  0.00      WAT1  
ATOM   4384  O   HOH W1001     -36.257   3.899 -22.718  0.00  0.00      WAT1  
ATOM   4385  H1  HOH W1001     -36.743   4.215 -23.479  0.00  0.00      WAT1  
ATOM   4386  H2  HOH W1001     -36.771   4.194 -21.966  0.00  0.00      WAT1  
ATOM   4387  O   HOH W1002      14.989 -14.926 -11.023  0.00  0.00      WAT1  
ATOM   4388  H1  HOH W1002      14.820 -15.846 -10.823  0.00  0.00      WAT1  
ATOM   4389  H2  HOH W1002      14.718 -14.455 -10.235  0.00  0.00      WAT1  
ATOM   4390  O   HOH W1003      12.119  33.556  37.483  0.00  0.00      WAT1  
ATOM   4391  H1  HOH W1003      12.329  33.673  38.410  0.00  0.00      WAT1  
ATOM   4392  H2  HOH W1003      12.780  32.943  37.163  0.00  0.00      WAT1  
ATOM   4393  O   HOH W1004      10.025  -5.986 -57.181  0.00  0.00      WAT1  
ATOM   4394  H1  HOH W1004       9.541  -5.356 -57.716  0.00  0.00      WAT1  
ATOM   4395  H2  HOH W1004      10.805  -6.188 -57.697  0.00  0.00      WAT1  
ATOM   4396  O   HOH W1005      -7.171  -3.428   0.273  0.00  0.00      WAT1  
ATOM   4397  H1  HOH W1005      -6.232  -3.388   0.453  0.00  0.00      WAT1  
ATOM   4398  H2  HOH W1005      -7.428  -4.312   0.536  0.00  0.00      WAT1  
ATOM   4399  O   HOH W1006      -6.263 -32.097  40.545  0.00  0.00      WAT1  
ATOM   4400  H1  HOH W1006      -5.930 -32.498  41.347  0.00  0.00      WAT1  
ATOM   4401  H2  HOH W1006      -6.257 -32.806  39.902  0.00  0.00      WAT1  
ATOM   4402  O   HOH W1007      -6.617  -4.747  -4.698  0.00  0.00      WAT1  
ATOM   4403  H1  HOH W1007      -7.040  -4.170  -5.334  0.00  0.00      WAT1  
ATOM   4404  H2  HOH W1007      -5.738  -4.385  -4.593  0.00  0.00      WAT1  
ATOM   4405  O   HOH W1008      38.065  27.204 -58.246  0.00  0.00      WAT1  
ATOM   4406  H1  HOH W1008      37.746  27.513 -57.398  0.00  0.00      WAT1  
ATOM   4407  H2  HOH W1008      37.912  27.937 -58.842  0.00  0.00      WAT1  
ATOM   4408  O   HOH W1009      12.885  42.982  36.771  0.00  0.00      WAT1  
ATOM   4409  H1  HOH W1009      13.211  43.723  36.260  0.00  0.00      WAT1  
ATOM   4410  H2  HOH W1009      13.590  42.336  36.733  0.00  0.00      WAT1  
ATOM   4411  O   HOH W1010     -43.114   6.594 -58.910  0.00  0.00      WAT1  
ATOM   4412  H1  HOH W1010     -43.895   6.713 -59.451  0.00  0.00      WAT1  
ATOM   4413  H2  HOH W1010     -42.671   7.442 -58.939  0.00  0.00      WAT1  
ATOM   4414  O   HOH W1011     -17.128 -48.312  45.492  0.00  0.00      WAT1  
ATOM   4415  H1  HOH W1011     -17.517 -48.545  44.649  0.00  0.00      WAT1  
ATOM   4416  H2  HOH W1011     -17.421 -49.000  46.090  0.00  0.00      WAT1  
ATOM   4417  O   HOH W1012      46.070  38.019 -38.784  0.00  0.00      WAT1  
ATOM   4418  H1  HOH W1012      46.119  37.066 -38.854  0.00  0.00      WAT1  
ATOM   4419  H2  HOH W1012      46.110  38.329 -39.689  0.00  0.00      WAT1  
ATOM   4420  O   HOH W1013      50.009 -14.926  -4.023  0.00  0.00      WAT1  
ATOM   4421  H1  HOH W1013      49.172 -14.560  -3.739  0.00  0.00      WAT1  
ATOM   4422  H2  HOH W1013      49.804 -15.824  -4.281  0.00  0.00      WAT1  
ATOM   4423  O   HOH W1014      23.568  23.564 -49.832  0.00  0.00      WAT1  
ATOM   4424  H1  HOH W1014      23.105  22.829 -50.234  0.00  0.00      WAT1  
ATOM   4425  H2  HOH W1014      23.118  24.341 -50.163  0.00  0.00      WAT1  
ATOM   4426  O   HOH W1015     -50.212 -31.092  23.132  0.00  0.00      WAT1  
ATOM   4427  H1  HOH W1015     -49.293 -31.206  23.375  0.00  0.00      WAT1  
ATOM   4428  H2  HOH W1015     -50.517 -30.369  23.679  0.00  0.00      WAT1  
ATOM   4429  O   HOH W1016      40.091  14.833 -54.408  0.00  0.00      WAT1  
ATOM   4430  H1  HOH W1016      39.746  15.425 -55.076  0.00  0.00      WAT1  
ATOM   4431  H2  HOH W1016      39.786  15.202 -53.579  0.00  0.00      WAT1  
ATOM   4432  O   HOH W1017      47.399  25.888  -8.250  0.00  0.00      WAT1  
ATOM   4433  H1  HOH W1017      48.206  25.552  -7.860  0.00  0.00      WAT1  
ATOM   4434  H2  HOH W1017      46.709  25.615  -7.646  0.00  0.00      WAT1  
ATOM   4435  O   HOH W1018     -47.639 -48.546  46.054  0.00  0.00      WAT1  
ATOM   4436  H1  HOH W1018     -47.880 -48.615  46.977  0.00  0.00      WAT1  
ATOM   4437  H2  HOH W1018     -48.275 -47.934  45.684  0.00  0.00      WAT1  
ATOM   4438  O   HOH W1019       2.081 -42.303  40.680  0.00  0.00      WAT1  
ATOM   4439  H1  HOH W1019       2.080 -42.764  39.841  0.00  0.00      WAT1  
ATOM   4440  H2  HOH W1019       3.006 -42.135  40.861  0.00  0.00      WAT1  
ATOM   4441  O   HOH W1020     -16.383  28.585  -9.326  0.00  0.00      WAT1  
ATOM   4442  H1  HOH W1020     -16.632  27.717  -9.644  0.00  0.00      WAT1  
ATOM   4443  H2  HOH W1020     -17.149  29.133  -9.497  0.00  0.00      WAT1  
ATOM   4444  O   HOH W1021     -29.352  44.204 -41.560  0.00  0.00      WAT1  
ATOM   4445  H1  HOH W1021     -28.734  44.270 -40.833  0.00  0.00      WAT1  
ATOM   4446  H2  HOH W1021     -28.846  43.813 -42.272  0.00  0.00      WAT1  
ATOM   4447  N   POPCM   1      -0.397 -32.173  22.842  0.00  0.00      MEMB  
ATOM   4448  C12 POPCM   1      -0.917 -31.020  23.643  0.00  0.00      MEMB  
ATOM   4449 H12A POPCM   1      -0.653 -30.123  23.103  0.00  0.00      MEMB  
ATOM   4450 H12B POPCM   1      -0.417 -31.064  24.599  0.00  0.00      MEMB  
ATOM   4451  C13 POPCM   1      -1.033 -32.237  21.482  0.00  0.00      MEMB  
ATOM   4452 H13A POPCM   1      -0.891 -31.306  20.953  0.00  0.00      MEMB  
ATOM   4453 H13B POPCM   1      -0.643 -33.031  20.862  0.00  0.00      MEMB  
ATOM   4454 H13C POPCM   1      -2.065 -32.452  21.716  0.00  0.00      MEMB  
ATOM   4455  C14 POPCM   1       1.106 -31.858  22.637  0.00  0.00      MEMB  
ATOM   4456 H14A POPCM   1       1.685 -31.845  23.548  0.00  0.00      MEMB  
ATOM   4457 H14B POPCM   1       1.517 -32.635  22.010  0.00  0.00      MEMB  
ATOM   4458 H14C POPCM   1       1.367 -30.997  22.040  0.00  0.00      MEMB  
ATOM   4459  C15 POPCM   1      -0.625 -33.473  23.460  0.00  0.00      MEMB  
ATOM   4460 H15A POPCM   1      -1.695 -33.567  23.573  0.00  0.00      MEMB  
ATOM   4461 H15B POPCM   1      -0.156 -33.519  24.432  0.00  0.00      MEMB  
ATOM   4462 H15C POPCM   1      -0.123 -34.213  22.854  0.00  0.00      MEMB  
ATOM   4463  C11 POPCM   1      -2.492 -30.978  23.925  0.00  0.00      MEMB  
ATOM   4464 H11A POPCM   1      -2.732 -30.198  24.678  0.00  0.00      MEMB  
ATOM   4465 H11B POPCM   1      -2.668 -32.030  24.236  0.00  0.00      MEMB  
ATOM   4466  P   POPCM   1      -3.484 -29.275  22.151  0.00  0.00      MEMB  
ATOM   4467  O13 POPCM   1      -2.248 -28.466  22.296  0.00  0.00      MEMB  
ATOM   4468  O14 POPCM   1      -4.774 -28.697  22.678  0.00  0.00      MEMB  
ATOM   4469  O12 POPCM   1      -3.221 -30.714  22.764  0.00  0.00      MEMB  
ATOM   4470  O11 POPCM   1      -3.595 -29.504  20.608  0.00  0.00      MEMB  
ATOM   4471  C1  POPCM   1      -4.499 -30.529  20.146  0.00  0.00      MEMB  
ATOM   4472  HA  POPCM   1      -5.467 -30.353  20.662  0.00  0.00      MEMB  
ATOM   4473  HB  POPCM   1      -4.066 -31.488  20.503  0.00  0.00      MEMB  
ATOM   4474  C2  POPCM   1      -4.768 -30.540  18.568  0.00  0.00      MEMB  
ATOM   4475  HS  POPCM   1      -3.710 -30.540  18.230  0.00  0.00      MEMB  
ATOM   4476  O21 POPCM   1      -5.336 -29.314  18.211  0.00  0.00      MEMB  
ATOM   4477  C21 POPCM   1      -4.494 -28.233  18.281  0.00  0.00      MEMB  
ATOM   4478  O22 POPCM   1      -3.257 -28.235  18.204  0.00  0.00      MEMB  
ATOM   4479  C22 POPCM   1      -5.233 -26.924  18.514  0.00  0.00      MEMB  
ATOM   4480  H2R POPCM   1      -4.517 -26.260  19.045  0.00  0.00      MEMB  
ATOM   4481  H2S POPCM   1      -6.172 -27.077  19.088  0.00  0.00      MEMB  
ATOM   4482  C3  POPCM   1      -5.497 -31.755  17.997  0.00  0.00      MEMB  
ATOM   4483  HX  POPCM   1      -6.373 -31.914  18.661  0.00  0.00      MEMB  
ATOM   4484  HY  POPCM   1      -4.860 -32.658  18.112  0.00  0.00      MEMB  
ATOM   4485  O31 POPCM   1      -5.835 -31.567  16.624  0.00  0.00      MEMB  
ATOM   4486  C31 POPCM   1      -7.207 -31.618  16.255  0.00  0.00      MEMB  
ATOM   4487  O32 POPCM   1      -8.103 -32.019  16.968  0.00  0.00      MEMB  
ATOM   4488  C32 POPCM   1      -7.465 -31.065  14.856  0.00  0.00      MEMB  
ATOM   4489  H2X POPCM   1      -6.785 -31.528  14.108  0.00  0.00      MEMB  
ATOM   4490  H2Y POPCM   1      -7.143 -30.002  14.819  0.00  0.00      MEMB  
ATOM   4491  C23 POPCM   1      -5.607 -26.377  17.115  0.00  0.00      MEMB  
ATOM   4492  H3R POPCM   1      -6.272 -27.099  16.595  0.00  0.00      MEMB  
ATOM   4493  H3S POPCM   1      -4.677 -26.323  16.510  0.00  0.00      MEMB  
ATOM   4494  C24 POPCM   1      -6.276 -24.983  17.150  0.00  0.00      MEMB  
ATOM   4495  H4R POPCM   1      -5.495 -24.307  17.559  0.00  0.00      MEMB  
ATOM   4496  H4S POPCM   1      -7.125 -25.118  17.854  0.00  0.00      MEMB  
ATOM   4497  C25 POPCM   1      -6.747 -24.448  15.823  0.00  0.00      MEMB  
ATOM   4498  H5R POPCM   1      -7.309 -25.241  15.285  0.00  0.00      MEMB  
ATOM   4499  H5S POPCM   1      -5.862 -24.046  15.285  0.00  0.00      MEMB  
ATOM   4500  C26 POPCM   1      -7.687 -23.251  15.894  0.00  0.00      MEMB  
ATOM   4501  H6R POPCM   1      -8.619 -23.628  16.366  0.00  0.00      MEMB  
ATOM   4502  H6S POPCM   1      -7.893 -22.943  14.846  0.00  0.00      MEMB  
ATOM   4503  C27 POPCM   1      -7.095 -22.035  16.635  0.00  0.00      MEMB  
ATOM   4504  H7R POPCM   1      -6.060 -21.816  16.295  0.00  0.00      MEMB  
ATOM   4505  H7S POPCM   1      -6.952 -22.315  17.700  0.00  0.00      MEMB  
ATOM   4506  C28 POPCM   1      -7.763 -20.691  16.593  0.00  0.00      MEMB  
ATOM   4507  H8R POPCM   1      -7.781 -20.438  15.512  0.00  0.00      MEMB  
ATOM   4508  H8S POPCM   1      -7.295 -19.851  17.149  0.00  0.00      MEMB  
ATOM   4509  C29 POPCM   1      -9.139 -20.796  17.222  0.00  0.00      MEMB  
ATOM   4510  H91 POPCM   1      -9.140 -20.848  18.321  0.00  0.00      MEMB  
ATOM   4511 C210 POPCM   1     -10.350 -20.939  16.586  0.00  0.00      MEMB  
ATOM   4512 H101 POPCM   1     -11.231 -21.045  17.237  0.00  0.00      MEMB  
ATOM   4513 C211 POPCM   1     -10.598 -21.086  15.124  0.00  0.00      MEMB  
ATOM   4514 H11R POPCM   1     -11.108 -22.061  14.973  0.00  0.00      MEMB  
ATOM   4515 H11S POPCM   1      -9.651 -21.090  14.543  0.00  0.00      MEMB  
ATOM   4516 C212 POPCM   1     -11.485 -19.874  14.593  0.00  0.00      MEMB  
ATOM   4517 H12R POPCM   1     -10.917 -18.920  14.600  0.00  0.00      MEMB  
ATOM   4518 H12S POPCM   1     -12.341 -19.689  15.275  0.00  0.00      MEMB  
ATOM   4519 C213 POPCM   1     -12.113 -20.080  13.190  0.00  0.00      MEMB  
ATOM   4520 H13R POPCM   1     -12.592 -19.097  12.994  0.00  0.00      MEMB  
ATOM   4521 H13S POPCM   1     -12.936 -20.826  13.192  0.00  0.00      MEMB  
ATOM   4522 C214 POPCM   1     -11.170 -20.536  12.103  0.00  0.00      MEMB  
ATOM   4523 H14R POPCM   1     -11.677 -20.796  11.149  0.00  0.00      MEMB  
ATOM   4524 H14S POPCM   1     -10.645 -21.488  12.335  0.00  0.00      MEMB  
ATOM   4525 C215 POPCM   1      -9.996 -19.526  11.889  0.00  0.00      MEMB  
ATOM   4526 H15R POPCM   1      -9.096 -20.094  11.570  0.00  0.00      MEMB  
ATOM   4527 H15S POPCM   1      -9.751 -18.957  12.811  0.00  0.00      MEMB  
ATOM   4528 C216 POPCM   1     -10.262 -18.561  10.796  0.00  0.00      MEMB  
ATOM   4529 H16R POPCM   1      -9.522 -17.736  10.719  0.00  0.00      MEMB  
ATOM   4530 H16S POPCM   1     -11.240 -18.055  10.948  0.00  0.00      MEMB  
ATOM   4531 C217 POPCM   1     -10.340 -19.269   9.436  0.00  0.00      MEMB  
ATOM   4532 H17R POPCM   1     -10.567 -18.538   8.632  0.00  0.00      MEMB  
ATOM   4533 H17S POPCM   1     -11.224 -19.936   9.341  0.00  0.00      MEMB  
ATOM   4534 C218 POPCM   1      -9.180 -20.126   8.801  0.00  0.00      MEMB  
ATOM   4535 H18R POPCM   1      -9.263 -21.144   9.237  0.00  0.00      MEMB  
ATOM   4536 H18S POPCM   1      -8.262 -19.565   9.079  0.00  0.00      MEMB  
ATOM   4537 H18T POPCM   1      -9.187 -20.158   7.691  0.00  0.00      MEMB  
ATOM   4538  C33 POPCM   1      -8.960 -31.046  14.501  0.00  0.00      MEMB  
ATOM   4539  H3X POPCM   1      -9.598 -30.493  15.223  0.00  0.00      MEMB  
ATOM   4540  H3Y POPCM   1      -9.223 -32.125  14.538  0.00  0.00      MEMB  
ATOM   4541  C34 POPCM   1      -9.267 -30.529  13.078  0.00  0.00      MEMB  
ATOM   4542  H4X POPCM   1      -8.509 -31.037  12.446  0.00  0.00      MEMB  
ATOM   4543  H4Y POPCM   1      -9.026 -29.449  13.173  0.00  0.00      MEMB  
ATOM   4544  C35 POPCM   1     -10.698 -30.838  12.636  0.00  0.00      MEMB  
ATOM   4545  H5X POPCM   1     -11.477 -30.321  13.236  0.00  0.00      MEMB  
ATOM   4546  H5Y POPCM   1     -10.939 -31.919  12.723  0.00  0.00      MEMB  
ATOM   4547  C36 POPCM   1     -10.817 -30.515  11.110  0.00  0.00      MEMB  
ATOM   4548  H6X POPCM   1      -9.950 -30.947  10.567  0.00  0.00      MEMB  
ATOM   4549  H6Y POPCM   1     -10.805 -29.417  10.944  0.00  0.00      MEMB  
ATOM   4550  C37 POPCM   1     -11.915 -31.280  10.412  0.00  0.00      MEMB  
ATOM   4551  H7X POPCM   1     -12.873 -31.031  10.917  0.00  0.00      MEMB  
ATOM   4552  H7Y POPCM   1     -11.689 -32.351  10.602  0.00  0.00      MEMB  
ATOM   4553  C38 POPCM   1     -11.941 -30.941   8.991  0.00  0.00      MEMB  
ATOM   4554  H8X POPCM   1     -11.017 -30.735   8.410  0.00  0.00      MEMB  
ATOM   4555  H8Y POPCM   1     -12.624 -30.072   8.884  0.00  0.00      MEMB  
ATOM   4556  C39 POPCM   1     -12.543 -32.089   8.169  0.00  0.00      MEMB  
ATOM   4557  H9X POPCM   1     -13.613 -32.273   8.404  0.00  0.00      MEMB  
ATOM   4558  H9Y POPCM   1     -11.830 -32.898   8.436  0.00  0.00      MEMB  
ATOM   4559 C310 POPCM   1     -12.547 -31.846   6.666  0.00  0.00      MEMB  
ATOM   4560 H10X POPCM   1     -11.596 -31.370   6.344  0.00  0.00      MEMB  
ATOM   4561 H10Y POPCM   1     -13.282 -31.058   6.399  0.00  0.00      MEMB  
ATOM   4562 C311 POPCM   1     -12.770 -33.066   5.805  0.00  0.00      MEMB  
ATOM   4563 H11X POPCM   1     -13.637 -33.623   6.221  0.00  0.00      MEMB  
ATOM   4564 H11Y POPCM   1     -11.917 -33.753   5.990  0.00  0.00      MEMB  
ATOM   4565 C312 POPCM   1     -12.911 -32.813   4.279  0.00  0.00      MEMB  
ATOM   4566 H12X POPCM   1     -13.453 -31.880   4.014  0.00  0.00      MEMB  
ATOM   4567 H12Y POPCM   1     -13.511 -33.626   3.818  0.00  0.00      MEMB  
ATOM   4568 C313 POPCM   1     -11.529 -32.785   3.608  0.00  0.00      MEMB  
ATOM   4569 H13X POPCM   1     -10.960 -33.708   3.853  0.00  0.00      MEMB  
ATOM   4570 H13Y POPCM   1     -11.005 -31.941   4.104  0.00  0.00      MEMB  
ATOM   4571 C314 POPCM   1     -11.580 -32.466   2.137  0.00  0.00      MEMB  
ATOM   4572 H14X POPCM   1     -10.546 -32.343   1.749  0.00  0.00      MEMB  
ATOM   4573 H14Y POPCM   1     -12.106 -31.509   1.936  0.00  0.00      MEMB  
ATOM   4574 C315 POPCM   1     -12.231 -33.575   1.251  0.00  0.00      MEMB  
ATOM   4575 H15X POPCM   1     -12.398 -33.206   0.216  0.00  0.00      MEMB  
ATOM   4576 H15Y POPCM   1     -13.266 -33.804   1.584  0.00  0.00      MEMB  
ATOM   4577 C316 POPCM   1     -11.315 -34.811   1.097  0.00  0.00      MEMB  
ATOM   4578 H16X POPCM   1     -11.687 -35.641   0.460  0.00  0.00      MEMB  
ATOM   4579 H16Y POPCM   1     -11.132 -35.214   2.116  0.00  0.00      MEMB  
ATOM   4580 H16Z POPCM   1     -10.343 -34.409   0.738  0.00  0.00      MEMB  
ATOM   4581  N   POPCM   2     -28.597  12.003  29.280  0.00  0.00      MEMB  
ATOM   4582  C12 POPCM   2     -27.583  10.883  29.454  0.00  0.00      MEMB  
ATOM   4583 H12A POPCM   2     -27.971  10.092  28.830  0.00  0.00      MEMB  
ATOM   4584 H12B POPCM   2     -27.661  10.488  30.456  0.00  0.00      MEMB  
ATOM   4585  C13 POPCM   2     -30.009  11.611  29.553  0.00  0.00      MEMB  
ATOM   4586 H13A POPCM   2     -30.149  11.268  30.568  0.00  0.00      MEMB  
ATOM   4587 H13B POPCM   2     -30.670  12.457  29.436  0.00  0.00      MEMB  
ATOM   4588 H13C POPCM   2     -30.347  10.839  28.878  0.00  0.00      MEMB  
ATOM   4589  C14 POPCM   2     -28.288  13.192  30.155  0.00  0.00      MEMB  
ATOM   4590 H14A POPCM   2     -27.313  13.561  29.874  0.00  0.00      MEMB  
ATOM   4591 H14B POPCM   2     -29.041  13.947  29.988  0.00  0.00      MEMB  
ATOM   4592 H14C POPCM   2     -28.321  12.933  31.203  0.00  0.00      MEMB  
ATOM   4593  C15 POPCM   2     -28.674  12.425  27.886  0.00  0.00      MEMB  
ATOM   4594 H15A POPCM   2     -27.656  12.582  27.561  0.00  0.00      MEMB  
ATOM   4595 H15B POPCM   2     -29.219  13.354  27.806  0.00  0.00      MEMB  
ATOM   4596 H15C POPCM   2     -29.174  11.701  27.260  0.00  0.00      MEMB  
ATOM   4597  C11 POPCM   2     -26.089  11.076  29.096  0.00  0.00      MEMB  
ATOM   4598 H11A POPCM   2     -25.515  10.174  29.398  0.00  0.00      MEMB  
ATOM   4599 H11B POPCM   2     -25.743  11.915  29.737  0.00  0.00      MEMB  
ATOM   4600  P   POPCM   2     -24.728  12.243  27.289  0.00  0.00      MEMB  
ATOM   4601  O13 POPCM   2     -23.533  11.649  27.959  0.00  0.00      MEMB  
ATOM   4602  O14 POPCM   2     -25.000  13.687  27.537  0.00  0.00      MEMB  
ATOM   4603  O12 POPCM   2     -25.934  11.342  27.704  0.00  0.00      MEMB  
ATOM   4604  O11 POPCM   2     -24.513  12.053  25.764  0.00  0.00      MEMB  
ATOM   4605  C1  POPCM   2     -23.387  12.337  24.970  0.00  0.00      MEMB  
ATOM   4606  HA  POPCM   2     -23.764  12.169  23.938  0.00  0.00      MEMB  
ATOM   4607  HB  POPCM   2     -22.487  11.711  25.148  0.00  0.00      MEMB  
ATOM   4608  C2  POPCM   2     -23.044  13.796  24.747  0.00  0.00      MEMB  
ATOM   4609  HS  POPCM   2     -22.644  14.223  25.691  0.00  0.00      MEMB  
ATOM   4610  O21 POPCM   2     -24.155  14.517  24.339  0.00  0.00      MEMB  
ATOM   4611  C21 POPCM   2     -23.980  15.815  24.398  0.00  0.00      MEMB  
ATOM   4612  O22 POPCM   2     -23.107  16.354  25.039  0.00  0.00      MEMB  
ATOM   4613  C22 POPCM   2     -25.091  16.554  23.645  0.00  0.00      MEMB  
ATOM   4614  H2R POPCM   2     -25.821  16.961  24.377  0.00  0.00      MEMB  
ATOM   4615  H2S POPCM   2     -25.547  15.861  22.906  0.00  0.00      MEMB  
ATOM   4616  C3  POPCM   2     -21.777  13.917  23.811  0.00  0.00      MEMB  
ATOM   4617  HX  POPCM   2     -20.965  13.297  24.247  0.00  0.00      MEMB  
ATOM   4618  HY  POPCM   2     -21.415  14.937  23.563  0.00  0.00      MEMB  
ATOM   4619  O31 POPCM   2     -22.129  13.220  22.574  0.00  0.00      MEMB  
ATOM   4620  C31 POPCM   2     -22.418  14.039  21.628  0.00  0.00      MEMB  
ATOM   4621  O32 POPCM   2     -22.640  15.243  21.662  0.00  0.00      MEMB  
ATOM   4622  C32 POPCM   2     -22.764  13.165  20.408  0.00  0.00      MEMB  
ATOM   4623  H2X POPCM   2     -23.688  12.589  20.631  0.00  0.00      MEMB  
ATOM   4624  H2Y POPCM   2     -21.854  12.534  20.315  0.00  0.00      MEMB  
ATOM   4625  C23 POPCM   2     -24.592  17.839  22.933  0.00  0.00      MEMB  
ATOM   4626  H3R POPCM   2     -23.738  17.619  22.257  0.00  0.00      MEMB  
ATOM   4627  H3S POPCM   2     -24.186  18.526  23.705  0.00  0.00      MEMB  
ATOM   4628  C24 POPCM   2     -25.662  18.324  21.995  0.00  0.00      MEMB  
ATOM   4629  H4R POPCM   2     -26.646  18.599  22.432  0.00  0.00      MEMB  
ATOM   4630  H4S POPCM   2     -25.924  17.530  21.264  0.00  0.00      MEMB  
ATOM   4631  C25 POPCM   2     -25.201  19.615  21.228  0.00  0.00      MEMB  
ATOM   4632  H5R POPCM   2     -24.828  20.316  22.005  0.00  0.00      MEMB  
ATOM   4633  H5S POPCM   2     -26.076  20.092  20.738  0.00  0.00      MEMB  
ATOM   4634  C26 POPCM   2     -24.163  19.449  20.135  0.00  0.00      MEMB  
ATOM   4635  H6R POPCM   2     -24.559  18.618  19.512  0.00  0.00      MEMB  
ATOM   4636  H6S POPCM   2     -23.303  19.045  20.711  0.00  0.00      MEMB  
ATOM   4637  C27 POPCM   2     -23.677  20.739  19.425  0.00  0.00      MEMB  
ATOM   4638  H7R POPCM   2     -23.266  21.356  20.252  0.00  0.00      MEMB  
ATOM   4639  H7S POPCM   2     -24.586  21.239  19.027  0.00  0.00      MEMB  
ATOM   4640  C28 POPCM   2     -22.539  20.522  18.399  0.00  0.00      MEMB  
ATOM   4641  H8R POPCM   2     -22.536  21.484  17.845  0.00  0.00      MEMB  
ATOM   4642  H8S POPCM   2     -22.842  19.785  17.625  0.00  0.00      MEMB  
ATOM   4643  C29 POPCM   2     -21.198  20.121  19.055  0.00  0.00      MEMB  
ATOM   4644  H91 POPCM   2     -21.243  19.209  19.669  0.00  0.00      MEMB  
ATOM   4645 C210 POPCM   2     -20.060  20.881  19.115  0.00  0.00      MEMB  
ATOM   4646 H101 POPCM   2     -19.207  20.479  19.681  0.00  0.00      MEMB  
ATOM   4647 C211 POPCM   2     -19.852  22.222  18.420  0.00  0.00      MEMB  
ATOM   4648 H11R POPCM   2     -19.913  23.103  19.094  0.00  0.00      MEMB  
ATOM   4649 H11S POPCM   2     -20.572  22.282  17.576  0.00  0.00      MEMB  
ATOM   4650 C212 POPCM   2     -18.538  22.294  17.596  0.00  0.00      MEMB  
ATOM   4651 H12R POPCM   2     -17.695  22.167  18.309  0.00  0.00      MEMB  
ATOM   4652 H12S POPCM   2     -18.554  23.290  17.104  0.00  0.00      MEMB  
ATOM   4653 C213 POPCM   2     -18.399  21.173  16.526  0.00  0.00      MEMB  
ATOM   4654 H13R POPCM   2     -18.918  20.304  16.984  0.00  0.00      MEMB  
ATOM   4655 H13S POPCM   2     -17.329  20.891  16.437  0.00  0.00      MEMB  
ATOM   4656 C214 POPCM   2     -18.810  21.383  15.068  0.00  0.00      MEMB  
ATOM   4657 H14R POPCM   2     -18.327  22.363  14.863  0.00  0.00      MEMB  
ATOM   4658 H14S POPCM   2     -19.914  21.505  15.075  0.00  0.00      MEMB  
ATOM   4659 C215 POPCM   2     -18.415  20.332  14.059  0.00  0.00      MEMB  
ATOM   4660 H15R POPCM   2     -19.122  19.514  14.315  0.00  0.00      MEMB  
ATOM   4661 H15S POPCM   2     -17.393  19.922  14.203  0.00  0.00      MEMB  
ATOM   4662 C216 POPCM   2     -18.465  20.800  12.547  0.00  0.00      MEMB  
ATOM   4663 H16R POPCM   2     -17.897  21.748  12.433  0.00  0.00      MEMB  
ATOM   4664 H16S POPCM   2     -19.511  20.977  12.217  0.00  0.00      MEMB  
ATOM   4665 C217 POPCM   2     -17.883  19.756  11.582  0.00  0.00      MEMB  
ATOM   4666 H17R POPCM   2     -18.111  20.091  10.548  0.00  0.00      MEMB  
ATOM   4667 H17S POPCM   2     -18.363  18.760  11.687  0.00  0.00      MEMB  
ATOM   4668 C218 POPCM   2     -16.362  19.543  11.675  0.00  0.00      MEMB  
ATOM   4669 H18R POPCM   2     -15.920  19.128  10.744  0.00  0.00      MEMB  
ATOM   4670 H18S POPCM   2     -16.157  18.915  12.568  0.00  0.00      MEMB  
ATOM   4671 H18T POPCM   2     -15.912  20.532  11.905  0.00  0.00      MEMB  
ATOM   4672  C33 POPCM   2     -22.915  13.959  19.123  0.00  0.00      MEMB  
ATOM   4673  H3X POPCM   2     -22.181  14.781  18.984  0.00  0.00      MEMB  
ATOM   4674  H3Y POPCM   2     -23.926  14.410  19.031  0.00  0.00      MEMB  
ATOM   4675  C34 POPCM   2     -22.641  13.025  17.913  0.00  0.00      MEMB  
ATOM   4676  H4X POPCM   2     -23.377  12.197  17.994  0.00  0.00      MEMB  
ATOM   4677  H4Y POPCM   2     -21.621  12.598  18.017  0.00  0.00      MEMB  
ATOM   4678  C35 POPCM   2     -22.842  13.769  16.553  0.00  0.00      MEMB  
ATOM   4679  H5X POPCM   2     -21.943  14.369  16.293  0.00  0.00      MEMB  
ATOM   4680  H5Y POPCM   2     -23.661  14.516  16.616  0.00  0.00      MEMB  
ATOM   4681  C36 POPCM   2     -23.292  12.881  15.485  0.00  0.00      MEMB  
ATOM   4682  H6X POPCM   2     -24.358  12.633  15.673  0.00  0.00      MEMB  
ATOM   4683  H6Y POPCM   2     -22.661  11.967  15.438  0.00  0.00      MEMB  
ATOM   4684  C37 POPCM   2     -23.248  13.549  14.069  0.00  0.00      MEMB  
ATOM   4685  H7X POPCM   2     -22.284  14.078  13.911  0.00  0.00      MEMB  
ATOM   4686  H7Y POPCM   2     -24.013  14.354  14.093  0.00  0.00      MEMB  
ATOM   4687  C38 POPCM   2     -23.506  12.577  12.855  0.00  0.00      MEMB  
ATOM   4688  H8X POPCM   2     -22.829  11.728  13.089  0.00  0.00      MEMB  
ATOM   4689  H8Y POPCM   2     -23.032  13.133  12.018  0.00  0.00      MEMB  
ATOM   4690  C39 POPCM   2     -24.984  12.504  12.559  0.00  0.00      MEMB  
ATOM   4691  H9X POPCM   2     -25.229  13.431  11.998  0.00  0.00      MEMB  
ATOM   4692  H9Y POPCM   2     -25.575  12.364  13.489  0.00  0.00      MEMB  
ATOM   4693 C310 POPCM   2     -25.358  11.304  11.728  0.00  0.00      MEMB  
ATOM   4694 H10X POPCM   2     -25.965  10.591  12.326  0.00  0.00      MEMB  
ATOM   4695 H10Y POPCM   2     -24.327  10.926  11.557  0.00  0.00      MEMB  
ATOM   4696 C311 POPCM   2     -26.149  11.716  10.491  0.00  0.00      MEMB  
ATOM   4697 H11X POPCM   2     -25.523  12.186   9.702  0.00  0.00      MEMB  
ATOM   4698 H11Y POPCM   2     -26.807  12.547  10.823  0.00  0.00      MEMB  
ATOM   4699 C312 POPCM   2     -26.831  10.580   9.763  0.00  0.00      MEMB  
ATOM   4700 H12X POPCM   2     -27.467  10.021  10.482  0.00  0.00      MEMB  
ATOM   4701 H12Y POPCM   2     -26.009   9.943   9.372  0.00  0.00      MEMB  
ATOM   4702 C313 POPCM   2     -27.652  11.104   8.653  0.00  0.00      MEMB  
ATOM   4703 H13X POPCM   2     -27.140  11.884   8.050  0.00  0.00      MEMB  
ATOM   4704 H13Y POPCM   2     -28.517  11.638   9.102  0.00  0.00      MEMB  
ATOM   4705 C314 POPCM   2     -28.157  10.068   7.649  0.00  0.00      MEMB  
ATOM   4706 H14X POPCM   2     -28.898   9.401   8.139  0.00  0.00      MEMB  
ATOM   4707 H14Y POPCM   2     -27.271   9.411   7.515  0.00  0.00      MEMB  
ATOM   4708 C315 POPCM   2     -28.627  10.519   6.319  0.00  0.00      MEMB  
ATOM   4709 H15X POPCM   2     -28.651   9.741   5.527  0.00  0.00      MEMB  
ATOM   4710 H15Y POPCM   2     -27.825  11.245   6.065  0.00  0.00      MEMB  
ATOM   4711 C316 POPCM   2     -30.078  10.959   6.412  0.00  0.00      MEMB  
ATOM   4712 H16X POPCM   2     -30.296  11.941   6.883  0.00  0.00      MEMB  
ATOM   4713 H16Y POPCM   2     -30.624  10.074   6.802  0.00  0.00      MEMB  
ATOM   4714 H16Z POPCM   2     -30.379  11.111   5.353  0.00  0.00      MEMB  
ATOM   4715  N   POPCM   3      -5.331 -23.923  26.826  0.00  0.00      MEMB  
ATOM   4716  C12 POPCM   3      -5.189 -24.452  25.423  0.00  0.00      MEMB  
ATOM   4717 H12A POPCM   3      -5.212 -25.530  25.364  0.00  0.00      MEMB  
ATOM   4718 H12B POPCM   3      -4.175 -24.242  25.118  0.00  0.00      MEMB  
ATOM   4719  C13 POPCM   3      -5.056 -22.485  26.835  0.00  0.00      MEMB  
ATOM   4720 H13A POPCM   3      -4.916 -22.047  27.812  0.00  0.00      MEMB  
ATOM   4721 H13B POPCM   3      -4.129 -22.196  26.362  0.00  0.00      MEMB  
ATOM   4722 H13C POPCM   3      -5.808 -21.905  26.321  0.00  0.00      MEMB  
ATOM   4723  C14 POPCM   3      -6.692 -24.188  27.348  0.00  0.00      MEMB  
ATOM   4724 H14A POPCM   3      -7.458 -23.781  26.705  0.00  0.00      MEMB  
ATOM   4725 H14B POPCM   3      -6.863 -25.220  27.618  0.00  0.00      MEMB  
ATOM   4726 H14C POPCM   3      -6.818 -23.682  28.294  0.00  0.00      MEMB  
ATOM   4727  C15 POPCM   3      -4.360 -24.640  27.716  0.00  0.00      MEMB  
ATOM   4728 H15A POPCM   3      -3.352 -24.252  27.689  0.00  0.00      MEMB  
ATOM   4729 H15B POPCM   3      -4.458 -25.707  27.581  0.00  0.00      MEMB  
ATOM   4730 H15C POPCM   3      -4.618 -24.395  28.736  0.00  0.00      MEMB  
ATOM   4731  C11 POPCM   3      -6.299 -23.927  24.476  0.00  0.00      MEMB  
ATOM   4732 H11A POPCM   3      -5.933 -24.130  23.447  0.00  0.00      MEMB  
ATOM   4733 H11B POPCM   3      -6.436 -22.826  24.418  0.00  0.00      MEMB  
ATOM   4734  P   POPCM   3      -8.045 -25.867  24.148  0.00  0.00      MEMB  
ATOM   4735  O13 POPCM   3      -9.522 -25.970  24.154  0.00  0.00      MEMB  
ATOM   4736  O14 POPCM   3      -7.332 -26.959  24.830  0.00  0.00      MEMB  
ATOM   4737  O12 POPCM   3      -7.618 -24.477  24.705  0.00  0.00      MEMB  
ATOM   4738  O11 POPCM   3      -7.592 -25.844  22.602  0.00  0.00      MEMB  
ATOM   4739  C1  POPCM   3      -7.782 -24.707  21.694  0.00  0.00      MEMB  
ATOM   4740  HA  POPCM   3      -6.852 -24.573  21.101  0.00  0.00      MEMB  
ATOM   4741  HB  POPCM   3      -7.944 -23.759  22.249  0.00  0.00      MEMB  
ATOM   4742  C2  POPCM   3      -8.952 -24.995  20.643  0.00  0.00      MEMB  
ATOM   4743  HS  POPCM   3      -9.807 -25.232  21.312  0.00  0.00      MEMB  
ATOM   4744  O21 POPCM   3      -8.599 -26.169  19.887  0.00  0.00      MEMB  
ATOM   4745  C21 POPCM   3      -9.661 -26.862  19.528  0.00  0.00      MEMB  
ATOM   4746  O22 POPCM   3     -10.832 -26.674  19.899  0.00  0.00      MEMB  
ATOM   4747  C22 POPCM   3      -9.255 -27.944  18.558  0.00  0.00      MEMB  
ATOM   4748  H2R POPCM   3      -9.258 -28.885  19.149  0.00  0.00      MEMB  
ATOM   4749  H2S POPCM   3      -8.202 -27.916  18.206  0.00  0.00      MEMB  
ATOM   4750  C3  POPCM   3      -9.173 -23.745  19.798  0.00  0.00      MEMB  
ATOM   4751  HX  POPCM   3      -8.227 -23.502  19.268  0.00  0.00      MEMB  
ATOM   4752  HY  POPCM   3      -9.436 -22.935  20.510  0.00  0.00      MEMB  
ATOM   4753  O31 POPCM   3     -10.117 -24.024  18.731  0.00  0.00      MEMB  
ATOM   4754  C31 POPCM   3     -11.400 -23.864  19.193  0.00  0.00      MEMB  
ATOM   4755  O32 POPCM   3     -11.704 -23.620  20.359  0.00  0.00      MEMB  
ATOM   4756  C32 POPCM   3     -12.331 -23.865  17.969  0.00  0.00      MEMB  
ATOM   4757  H2X POPCM   3     -12.487 -24.914  17.637  0.00  0.00      MEMB  
ATOM   4758  H2Y POPCM   3     -11.832 -23.419  17.083  0.00  0.00      MEMB  
ATOM   4759  C23 POPCM   3     -10.185 -28.024  17.364  0.00  0.00      MEMB  
ATOM   4760  H3R POPCM   3     -11.279 -28.036  17.555  0.00  0.00      MEMB  
ATOM   4761  H3S POPCM   3     -10.009 -28.982  16.829  0.00  0.00      MEMB  
ATOM   4762  C24 POPCM   3      -9.933 -26.895  16.326  0.00  0.00      MEMB  
ATOM   4763  H4R POPCM   3      -8.849 -26.664  16.245  0.00  0.00      MEMB  
ATOM   4764  H4S POPCM   3     -10.442 -26.019  16.782  0.00  0.00      MEMB  
ATOM   4765  C25 POPCM   3     -10.361 -27.281  14.953  0.00  0.00      MEMB  
ATOM   4766  H5R POPCM   3      -9.814 -28.212  14.692  0.00  0.00      MEMB  
ATOM   4767  H5S POPCM   3     -10.237 -26.547  14.129  0.00  0.00      MEMB  
ATOM   4768  C26 POPCM   3     -11.862 -27.704  14.851  0.00  0.00      MEMB  
ATOM   4769  H6R POPCM   3     -12.040 -28.487  15.619  0.00  0.00      MEMB  
ATOM   4770  H6S POPCM   3     -12.049 -28.292  13.927  0.00  0.00      MEMB  
ATOM   4771  C27 POPCM   3     -12.933 -26.570  15.107  0.00  0.00      MEMB  
ATOM   4772  H7R POPCM   3     -12.558 -26.015  15.994  0.00  0.00      MEMB  
ATOM   4773  H7S POPCM   3     -13.837 -27.165  15.358  0.00  0.00      MEMB  
ATOM   4774  C28 POPCM   3     -13.237 -25.581  13.939  0.00  0.00      MEMB  
ATOM   4775  H8R POPCM   3     -12.296 -25.047  13.685  0.00  0.00      MEMB  
ATOM   4776  H8S POPCM   3     -14.047 -24.827  14.035  0.00  0.00      MEMB  
ATOM   4777  C29 POPCM   3     -13.812 -26.337  12.775  0.00  0.00      MEMB  
ATOM   4778  H91 POPCM   3     -14.849 -26.685  12.894  0.00  0.00      MEMB  
ATOM   4779 C210 POPCM   3     -13.080 -26.566  11.631  0.00  0.00      MEMB  
ATOM   4780 H101 POPCM   3     -13.535 -27.310  10.961  0.00  0.00      MEMB  
ATOM   4781 C211 POPCM   3     -11.596 -26.251  11.383  0.00  0.00      MEMB  
ATOM   4782 H11R POPCM   3     -11.168 -27.198  10.992  0.00  0.00      MEMB  
ATOM   4783 H11S POPCM   3     -11.193 -25.950  12.373  0.00  0.00      MEMB  
ATOM   4784 C212 POPCM   3     -11.384 -25.142  10.325  0.00  0.00      MEMB  
ATOM   4785 H12R POPCM   3     -11.986 -24.282  10.687  0.00  0.00      MEMB  
ATOM   4786 H12S POPCM   3     -11.790 -25.434   9.333  0.00  0.00      MEMB  
ATOM   4787 C213 POPCM   3      -9.928 -24.793  10.031  0.00  0.00      MEMB  
ATOM   4788 H13R POPCM   3      -9.885 -24.016   9.239  0.00  0.00      MEMB  
ATOM   4789 H13S POPCM   3      -9.331 -25.700   9.795  0.00  0.00      MEMB  
ATOM   4790 C214 POPCM   3      -9.196 -24.225  11.246  0.00  0.00      MEMB  
ATOM   4791 H14R POPCM   3      -9.012 -25.099  11.907  0.00  0.00      MEMB  
ATOM   4792 H14S POPCM   3      -9.817 -23.419  11.693  0.00  0.00      MEMB  
ATOM   4793 C215 POPCM   3      -7.846 -23.580  10.944  0.00  0.00      MEMB  
ATOM   4794 H15R POPCM   3      -8.106 -22.747  10.257  0.00  0.00      MEMB  
ATOM   4795 H15S POPCM   3      -7.276 -24.279  10.296  0.00  0.00      MEMB  
ATOM   4796 C216 POPCM   3      -6.998 -23.016  12.065  0.00  0.00      MEMB  
ATOM   4797 H16R POPCM   3      -6.636 -23.840  12.717  0.00  0.00      MEMB  
ATOM   4798 H16S POPCM   3      -7.817 -22.520  12.628  0.00  0.00      MEMB  
ATOM   4799 C217 POPCM   3      -5.813 -22.255  11.496  0.00  0.00      MEMB  
ATOM   4800 H17R POPCM   3      -6.170 -21.468  10.799  0.00  0.00      MEMB  
ATOM   4801 H17S POPCM   3      -5.043 -22.904  11.026  0.00  0.00      MEMB  
ATOM   4802 C218 POPCM   3      -5.095 -21.505  12.609  0.00  0.00      MEMB  
ATOM   4803 H18R POPCM   3      -4.866 -22.200  13.445  0.00  0.00      MEMB  
ATOM   4804 H18S POPCM   3      -5.763 -20.745  13.068  0.00  0.00      MEMB  
ATOM   4805 H18T POPCM   3      -4.136 -21.101  12.219  0.00  0.00      MEMB  
ATOM   4806  C33 POPCM   3     -13.673 -23.214  18.249  0.00  0.00      MEMB  
ATOM   4807  H3X POPCM   3     -13.440 -22.294  18.827  0.00  0.00      MEMB  
ATOM   4808  H3Y POPCM   3     -14.429 -23.780  18.835  0.00  0.00      MEMB  
ATOM   4809  C34 POPCM   3     -14.129 -22.622  16.942  0.00  0.00      MEMB  
ATOM   4810  H4X POPCM   3     -14.327 -23.426  16.202  0.00  0.00      MEMB  
ATOM   4811  H4Y POPCM   3     -13.375 -22.043  16.367  0.00  0.00      MEMB  
ATOM   4812  C35 POPCM   3     -15.334 -21.718  17.087  0.00  0.00      MEMB  
ATOM   4813  H5X POPCM   3     -15.062 -21.053  17.934  0.00  0.00      MEMB  
ATOM   4814  H5Y POPCM   3     -16.196 -22.366  17.353  0.00  0.00      MEMB  
ATOM   4815  C36 POPCM   3     -15.814 -20.975  15.844  0.00  0.00      MEMB  
ATOM   4816  H6X POPCM   3     -16.276 -21.600  15.050  0.00  0.00      MEMB  
ATOM   4817  H6Y POPCM   3     -14.922 -20.580  15.313  0.00  0.00      MEMB  
ATOM   4818  C37 POPCM   3     -16.648 -19.706  16.161  0.00  0.00      MEMB  
ATOM   4819  H7X POPCM   3     -16.012 -19.117  16.855  0.00  0.00      MEMB  
ATOM   4820  H7Y POPCM   3     -17.589 -19.892  16.722  0.00  0.00      MEMB  
ATOM   4821  C38 POPCM   3     -16.896 -18.853  14.922  0.00  0.00      MEMB  
ATOM   4822  H8X POPCM   3     -17.512 -19.376  14.160  0.00  0.00      MEMB  
ATOM   4823  H8Y POPCM   3     -15.930 -18.560  14.459  0.00  0.00      MEMB  
ATOM   4824  C39 POPCM   3     -17.596 -17.491  15.304  0.00  0.00      MEMB  
ATOM   4825  H9X POPCM   3     -16.973 -16.977  16.067  0.00  0.00      MEMB  
ATOM   4826  H9Y POPCM   3     -18.544 -17.890  15.722  0.00  0.00      MEMB  
ATOM   4827 C310 POPCM   3     -17.873 -16.589  14.152  0.00  0.00      MEMB  
ATOM   4828 H10X POPCM   3     -18.585 -17.095  13.465  0.00  0.00      MEMB  
ATOM   4829 H10Y POPCM   3     -16.987 -16.428  13.501  0.00  0.00      MEMB  
ATOM   4830 C311 POPCM   3     -18.530 -15.246  14.465  0.00  0.00      MEMB  
ATOM   4831 H11X POPCM   3     -17.940 -14.711  15.240  0.00  0.00      MEMB  
ATOM   4832 H11Y POPCM   3     -19.493 -15.523  14.945  0.00  0.00      MEMB  
ATOM   4833 C312 POPCM   3     -18.793 -14.324  13.249  0.00  0.00      MEMB  
ATOM   4834 H12X POPCM   3     -17.839 -13.797  13.033  0.00  0.00      MEMB  
ATOM   4835 H12Y POPCM   3     -19.557 -13.598  13.600  0.00  0.00      MEMB  
ATOM   4836 C313 POPCM   3     -19.207 -14.973  11.933  0.00  0.00      MEMB  
ATOM   4837 H13X POPCM   3     -20.228 -15.412  11.946  0.00  0.00      MEMB  
ATOM   4838 H13Y POPCM   3     -18.437 -15.743  11.715  0.00  0.00      MEMB  
ATOM   4839 C314 POPCM   3     -19.150 -14.063  10.697  0.00  0.00      MEMB  
ATOM   4840 H14X POPCM   3     -19.467 -14.629   9.795  0.00  0.00      MEMB  
ATOM   4841 H14Y POPCM   3     -18.114 -13.715  10.495  0.00  0.00      MEMB  
ATOM   4842 C315 POPCM   3     -20.080 -12.863  10.838  0.00  0.00      MEMB  
ATOM   4843 H15X POPCM   3     -19.599 -12.047  11.417  0.00  0.00      MEMB  
ATOM   4844 H15Y POPCM   3     -20.989 -13.114  11.425  0.00  0.00      MEMB  
ATOM   4845 C316 POPCM   3     -20.540 -12.295   9.526  0.00  0.00      MEMB  
ATOM   4846 H16X POPCM   3     -19.833 -11.750   8.865  0.00  0.00      MEMB  
ATOM   4847 H16Y POPCM   3     -21.459 -11.710   9.741  0.00  0.00      MEMB  
ATOM   4848 H16Z POPCM   3     -20.949 -13.062   8.834  0.00  0.00      MEMB  
ATOM   4849  N   POPCM   4       0.181  13.299  29.436  0.00  0.00      MEMB  
ATOM   4850  C12 POPCM   4      -1.102  12.768  29.978  0.00  0.00      MEMB  
ATOM   4851 H12A POPCM   4      -0.826  12.283  30.902  0.00  0.00      MEMB  
ATOM   4852 H12B POPCM   4      -1.434  11.963  29.339  0.00  0.00      MEMB  
ATOM   4853  C13 POPCM   4       1.260  12.251  29.499  0.00  0.00      MEMB  
ATOM   4854 H13A POPCM   4       0.859  11.352  29.054  0.00  0.00      MEMB  
ATOM   4855 H13B POPCM   4       2.104  12.526  28.884  0.00  0.00      MEMB  
ATOM   4856 H13C POPCM   4       1.607  12.203  30.520  0.00  0.00      MEMB  
ATOM   4857  C14 POPCM   4       0.074  13.766  27.990  0.00  0.00      MEMB  
ATOM   4858 H14A POPCM   4      -0.674  14.504  27.743  0.00  0.00      MEMB  
ATOM   4859 H14B POPCM   4       0.996  14.267  27.733  0.00  0.00      MEMB  
ATOM   4860 H14C POPCM   4       0.059  12.861  27.401  0.00  0.00      MEMB  
ATOM   4861  C15 POPCM   4       0.687  14.409  30.329  0.00  0.00      MEMB  
ATOM   4862 H15A POPCM   4       0.036  15.268  30.266  0.00  0.00      MEMB  
ATOM   4863 H15B POPCM   4       1.570  14.943  30.012  0.00  0.00      MEMB  
ATOM   4864 H15C POPCM   4       0.862  14.123  31.356  0.00  0.00      MEMB  
ATOM   4865  C11 POPCM   4      -2.421  13.618  30.178  0.00  0.00      MEMB  
ATOM   4866 H11A POPCM   4      -2.313  14.365  30.992  0.00  0.00      MEMB  
ATOM   4867 H11B POPCM   4      -3.287  12.933  30.303  0.00  0.00      MEMB  
ATOM   4868  P   POPCM   4      -4.053  15.113  28.731  0.00  0.00      MEMB  
ATOM   4869  O13 POPCM   4      -3.995  16.441  29.320  0.00  0.00      MEMB  
ATOM   4870  O14 POPCM   4      -5.122  14.252  29.265  0.00  0.00      MEMB  
ATOM   4871  O12 POPCM   4      -2.738  14.328  28.959  0.00  0.00      MEMB  
ATOM   4872  O11 POPCM   4      -4.214  15.245  27.179  0.00  0.00      MEMB  
ATOM   4873  C1  POPCM   4      -3.910  14.071  26.385  0.00  0.00      MEMB  
ATOM   4874  HA  POPCM   4      -4.659  13.268  26.552  0.00  0.00      MEMB  
ATOM   4875  HB  POPCM   4      -2.861  13.780  26.608  0.00  0.00      MEMB  
ATOM   4876  C2  POPCM   4      -4.112  14.440  24.862  0.00  0.00      MEMB  
ATOM   4877  HS  POPCM   4      -3.976  13.475  24.330  0.00  0.00      MEMB  
ATOM   4878  O21 POPCM   4      -3.108  15.421  24.551  0.00  0.00      MEMB  
ATOM   4879  C21 POPCM   4      -1.869  14.922  24.327  0.00  0.00      MEMB  
ATOM   4880  O22 POPCM   4      -1.508  13.804  24.613  0.00  0.00      MEMB  
ATOM   4881  C22 POPCM   4      -0.994  16.026  23.655  0.00  0.00      MEMB  
ATOM   4882  H2R POPCM   4      -0.180  16.224  24.384  0.00  0.00      MEMB  
ATOM   4883  H2S POPCM   4      -1.728  16.853  23.553  0.00  0.00      MEMB  
ATOM   4884  C3  POPCM   4      -5.541  14.926  24.571  0.00  0.00      MEMB  
ATOM   4885  HX  POPCM   4      -5.863  15.813  25.158  0.00  0.00      MEMB  
ATOM   4886  HY  POPCM   4      -6.227  14.125  24.918  0.00  0.00      MEMB  
ATOM   4887  O31 POPCM   4      -5.765  15.287  23.216  0.00  0.00      MEMB  
ATOM   4888  C31 POPCM   4      -7.073  15.584  22.937  0.00  0.00      MEMB  
ATOM   4889  O32 POPCM   4      -7.916  15.792  23.820  0.00  0.00      MEMB  
ATOM   4890  C32 POPCM   4      -7.220  15.836  21.472  0.00  0.00      MEMB  
ATOM   4891  H2X POPCM   4      -6.852  15.025  20.807  0.00  0.00      MEMB  
ATOM   4892  H2Y POPCM   4      -6.438  16.607  21.307  0.00  0.00      MEMB  
ATOM   4893  C23 POPCM   4      -0.282  15.571  22.346  0.00  0.00      MEMB  
ATOM   4894  H3R POPCM   4       0.621  14.988  22.625  0.00  0.00      MEMB  
ATOM   4895  H3S POPCM   4       0.070  16.440  21.750  0.00  0.00      MEMB  
ATOM   4896  C24 POPCM   4      -1.175  14.825  21.391  0.00  0.00      MEMB  
ATOM   4897  H4R POPCM   4      -1.684  13.942  21.832  0.00  0.00      MEMB  
ATOM   4898  H4S POPCM   4      -0.565  14.526  20.512  0.00  0.00      MEMB  
ATOM   4899  C25 POPCM   4      -2.319  15.741  20.820  0.00  0.00      MEMB  
ATOM   4900  H5R POPCM   4      -1.944  16.783  20.731  0.00  0.00      MEMB  
ATOM   4901  H5S POPCM   4      -3.190  15.808  21.506  0.00  0.00      MEMB  
ATOM   4902  C26 POPCM   4      -2.784  15.224  19.446  0.00  0.00      MEMB  
ATOM   4903  H6R POPCM   4      -3.013  14.137  19.432  0.00  0.00      MEMB  
ATOM   4904  H6S POPCM   4      -1.914  15.318  18.763  0.00  0.00      MEMB  
ATOM   4905  C27 POPCM   4      -3.980  16.002  18.982  0.00  0.00      MEMB  
ATOM   4906  H7R POPCM   4      -3.801  17.067  19.243  0.00  0.00      MEMB  
ATOM   4907  H7S POPCM   4      -4.817  15.723  19.657  0.00  0.00      MEMB  
ATOM   4908  C28 POPCM   4      -4.251  15.804  17.460  0.00  0.00      MEMB  
ATOM   4909  H8R POPCM   4      -4.178  14.743  17.136  0.00  0.00      MEMB  
ATOM   4910  H8S POPCM   4      -3.533  16.358  16.819  0.00  0.00      MEMB  
ATOM   4911  C29 POPCM   4      -5.661  16.240  17.222  0.00  0.00      MEMB  
ATOM   4912  H91 POPCM   4      -5.782  17.330  17.309  0.00  0.00      MEMB  
ATOM   4913 C210 POPCM   4      -6.736  15.468  17.026  0.00  0.00      MEMB  
ATOM   4914 H101 POPCM   4      -7.677  16.033  16.959  0.00  0.00      MEMB  
ATOM   4915 C211 POPCM   4      -6.846  13.974  16.773  0.00  0.00      MEMB  
ATOM   4916 H11R POPCM   4      -7.516  13.462  17.496  0.00  0.00      MEMB  
ATOM   4917 H11S POPCM   4      -5.828  13.551  16.906  0.00  0.00      MEMB  
ATOM   4918 C212 POPCM   4      -7.501  13.453  15.422  0.00  0.00      MEMB  
ATOM   4919 H12R POPCM   4      -7.359  12.355  15.510  0.00  0.00      MEMB  
ATOM   4920 H12S POPCM   4      -6.885  13.986  14.667  0.00  0.00      MEMB  
ATOM   4921 C213 POPCM   4      -9.001  13.762  15.205  0.00  0.00      MEMB  
ATOM   4922 H13R POPCM   4      -9.131  14.861  15.305  0.00  0.00      MEMB  
ATOM   4923 H13S POPCM   4      -9.632  13.227  15.946  0.00  0.00      MEMB  
ATOM   4924 C214 POPCM   4      -9.423  13.131  13.848  0.00  0.00      MEMB  
ATOM   4925 H14R POPCM   4      -9.297  12.029  13.916  0.00  0.00      MEMB  
ATOM   4926 H14S POPCM   4      -8.729  13.502  13.065  0.00  0.00      MEMB  
ATOM   4927 C215 POPCM   4     -10.847  13.387  13.420  0.00  0.00      MEMB  
ATOM   4928 H15R POPCM   4     -11.535  12.868  14.121  0.00  0.00      MEMB  
ATOM   4929 H15S POPCM   4     -11.160  13.000  12.427  0.00  0.00      MEMB  
ATOM   4930 C216 POPCM   4     -11.234  14.892  13.271  0.00  0.00      MEMB  
ATOM   4931 H16R POPCM   4     -10.334  15.463  12.958  0.00  0.00      MEMB  
ATOM   4932 H16S POPCM   4     -11.322  15.434  14.237  0.00  0.00      MEMB  
ATOM   4933 C217 POPCM   4     -12.421  15.154  12.303  0.00  0.00      MEMB  
ATOM   4934 H17R POPCM   4     -13.256  14.434  12.444  0.00  0.00      MEMB  
ATOM   4935 H17S POPCM   4     -12.019  14.977  11.282  0.00  0.00      MEMB  
ATOM   4936 C218 POPCM   4     -12.869  16.654  12.427  0.00  0.00      MEMB  
ATOM   4937 H18R POPCM   4     -13.773  16.771  11.793  0.00  0.00      MEMB  
ATOM   4938 H18S POPCM   4     -12.021  17.357  12.278  0.00  0.00      MEMB  
ATOM   4939 H18T POPCM   4     -13.122  16.830  13.495  0.00  0.00      MEMB  
ATOM   4940  C33 POPCM   4      -8.536  16.426  21.050  0.00  0.00      MEMB  
ATOM   4941  H3X POPCM   4      -8.869  17.127  21.846  0.00  0.00      MEMB  
ATOM   4942  H3Y POPCM   4      -9.349  15.670  21.103  0.00  0.00      MEMB  
ATOM   4943  C34 POPCM   4      -8.578  17.169  19.677  0.00  0.00      MEMB  
ATOM   4944  H4X POPCM   4      -8.605  16.462  18.820  0.00  0.00      MEMB  
ATOM   4945  H4Y POPCM   4      -7.724  17.845  19.454  0.00  0.00      MEMB  
ATOM   4946  C35 POPCM   4      -9.895  17.932  19.579  0.00  0.00      MEMB  
ATOM   4947  H5X POPCM   4     -10.101  18.436  20.547  0.00  0.00      MEMB  
ATOM   4948  H5Y POPCM   4     -10.726  17.204  19.456  0.00  0.00      MEMB  
ATOM   4949  C36 POPCM   4      -9.884  19.000  18.463  0.00  0.00      MEMB  
ATOM   4950  H6X POPCM   4      -9.086  19.744  18.675  0.00  0.00      MEMB  
ATOM   4951  H6Y POPCM   4     -10.821  19.596  18.479  0.00  0.00      MEMB  
ATOM   4952  C37 POPCM   4      -9.638  18.384  17.083  0.00  0.00      MEMB  
ATOM   4953  H7X POPCM   4     -10.498  17.724  16.839  0.00  0.00      MEMB  
ATOM   4954  H7Y POPCM   4      -8.757  17.713  17.172  0.00  0.00      MEMB  
ATOM   4955  C38 POPCM   4      -9.607  19.447  15.943  0.00  0.00      MEMB  
ATOM   4956  H8X POPCM   4      -8.822  20.195  16.186  0.00  0.00      MEMB  
ATOM   4957  H8Y POPCM   4     -10.612  19.922  15.969  0.00  0.00      MEMB  
ATOM   4958  C39 POPCM   4      -9.352  18.847  14.558  0.00  0.00      MEMB  
ATOM   4959  H9X POPCM   4      -9.504  19.663  13.820  0.00  0.00      MEMB  
ATOM   4960  H9Y POPCM   4     -10.013  17.993  14.296  0.00  0.00      MEMB  
ATOM   4961 C310 POPCM   4      -7.857  18.458  14.349  0.00  0.00      MEMB  
ATOM   4962 H10X POPCM   4      -7.448  18.016  15.282  0.00  0.00      MEMB  
ATOM   4963 H10Y POPCM   4      -7.241  19.321  14.015  0.00  0.00      MEMB  
ATOM   4964 C311 POPCM   4      -7.680  17.383  13.243  0.00  0.00      MEMB  
ATOM   4965 H11X POPCM   4      -8.192  17.690  12.306  0.00  0.00      MEMB  
ATOM   4966 H11Y POPCM   4      -8.180  16.428  13.512  0.00  0.00      MEMB  
ATOM   4967 C312 POPCM   4      -6.211  17.049  13.179  0.00  0.00      MEMB  
ATOM   4968 H12X POPCM   4      -5.804  16.709  14.155  0.00  0.00      MEMB  
ATOM   4969 H12Y POPCM   4      -5.617  17.947  12.906  0.00  0.00      MEMB  
ATOM   4970 C313 POPCM   4      -6.029  15.922  12.161  0.00  0.00      MEMB  
ATOM   4971 H13X POPCM   4      -6.149  16.354  11.145  0.00  0.00      MEMB  
ATOM   4972 H13Y POPCM   4      -6.721  15.075  12.351  0.00  0.00      MEMB  
ATOM   4973 C314 POPCM   4      -4.606  15.276  12.205  0.00  0.00      MEMB  
ATOM   4974 H14X POPCM   4      -4.351  15.077  13.268  0.00  0.00      MEMB  
ATOM   4975 H14Y POPCM   4      -3.787  15.942  11.859  0.00  0.00      MEMB  
ATOM   4976 C315 POPCM   4      -4.617  13.978  11.462  0.00  0.00      MEMB  
ATOM   4977 H15X POPCM   4      -5.559  13.499  11.805  0.00  0.00      MEMB  
ATOM   4978 H15Y POPCM   4      -3.818  13.379  11.948  0.00  0.00      MEMB  
ATOM   4979 C316 POPCM   4      -4.403  14.077   9.970  0.00  0.00      MEMB  
ATOM   4980 H16X POPCM   4      -3.441  14.518   9.633  0.00  0.00      MEMB  
ATOM   4981 H16Y POPCM   4      -5.248  14.571   9.445  0.00  0.00      MEMB  
ATOM   4982 H16Z POPCM   4      -4.322  13.072   9.502  0.00  0.00      MEMB  
ATOM   4983  N   POPCM   5      23.658 -42.547  29.398  0.00  0.00      MEMB  
ATOM   4984  C12 POPCM   5      22.791 -43.427  28.463  0.00  0.00      MEMB  
ATOM   4985 H12A POPCM   5      21.765 -43.180  28.691  0.00  0.00      MEMB  
ATOM   4986 H12B POPCM   5      22.972 -44.460  28.720  0.00  0.00      MEMB  
ATOM   4987  C13 POPCM   5      23.227 -42.950  30.738  0.00  0.00      MEMB  
ATOM   4988 H13A POPCM   5      22.185 -42.778  30.967  0.00  0.00      MEMB  
ATOM   4989 H13B POPCM   5      23.244 -44.024  30.846  0.00  0.00      MEMB  
ATOM   4990 H13C POPCM   5      23.837 -42.572  31.545  0.00  0.00      MEMB  
ATOM   4991  C14 POPCM   5      25.074 -42.976  29.277  0.00  0.00      MEMB  
ATOM   4992 H14A POPCM   5      25.446 -42.735  28.292  0.00  0.00      MEMB  
ATOM   4993 H14B POPCM   5      25.672 -42.338  29.911  0.00  0.00      MEMB  
ATOM   4994 H14C POPCM   5      25.185 -44.030  29.485  0.00  0.00      MEMB  
ATOM   4995  C15 POPCM   5      23.393 -41.098  29.119  0.00  0.00      MEMB  
ATOM   4996 H15A POPCM   5      24.052 -40.511  29.741  0.00  0.00      MEMB  
ATOM   4997 H15B POPCM   5      22.341 -40.867  29.207  0.00  0.00      MEMB  
ATOM   4998 H15C POPCM   5      23.637 -40.802  28.109  0.00  0.00      MEMB  
ATOM   4999  C11 POPCM   5      22.909 -43.202  26.972  0.00  0.00      MEMB  
ATOM   5000 H11A POPCM   5      22.408 -42.221  26.832  0.00  0.00      MEMB  
ATOM   5001 H11B POPCM   5      22.270 -43.983  26.507  0.00  0.00      MEMB  
ATOM   5002  P   POPCM   5      24.802 -42.466  25.201  0.00  0.00      MEMB  
ATOM   5003  O13 POPCM   5      26.264 -42.784  24.982  0.00  0.00      MEMB  
ATOM   5004  O14 POPCM   5      24.466 -41.004  25.392  0.00  0.00      MEMB  
ATOM   5005  O12 POPCM   5      24.266 -43.306  26.433  0.00  0.00      MEMB  
ATOM   5006  O11 POPCM   5      24.020 -43.026  24.010  0.00  0.00      MEMB  
ATOM   5007  C1  POPCM   5      23.569 -44.416  23.880  0.00  0.00      MEMB  
ATOM   5008  HA  POPCM   5      22.472 -44.502  23.726  0.00  0.00      MEMB  
ATOM   5009  HB  POPCM   5      23.891 -45.072  24.717  0.00  0.00      MEMB  
ATOM   5010  C2  POPCM   5      24.131 -45.002  22.529  0.00  0.00      MEMB  
ATOM   5011  HS  POPCM   5      25.227 -44.826  22.499  0.00  0.00      MEMB  
ATOM   5012  O21 POPCM   5      23.464 -44.451  21.388  0.00  0.00      MEMB  
ATOM   5013  C21 POPCM   5      24.083 -43.400  20.831  0.00  0.00      MEMB  
ATOM   5014  O22 POPCM   5      25.131 -42.912  21.256  0.00  0.00      MEMB  
ATOM   5015  C22 POPCM   5      23.478 -43.073  19.480  0.00  0.00      MEMB  
ATOM   5016  H2R POPCM   5      22.458 -43.506  19.563  0.00  0.00      MEMB  
ATOM   5017  H2S POPCM   5      24.026 -43.658  18.711  0.00  0.00      MEMB  
ATOM   5018  C3  POPCM   5      24.082 -46.602  22.455  0.00  0.00      MEMB  
ATOM   5019  HX  POPCM   5      23.066 -46.929  22.147  0.00  0.00      MEMB  
ATOM   5020  HY  POPCM   5      24.340 -46.996  23.462  0.00  0.00      MEMB  
ATOM   5021  O31 POPCM   5      25.070 -47.021  21.476  0.00  0.00      MEMB  
ATOM   5022  C31 POPCM   5      24.906 -48.182  20.806  0.00  0.00      MEMB  
ATOM   5023  O32 POPCM   5      24.125 -49.090  21.096  0.00  0.00      MEMB  
ATOM   5024  C32 POPCM   5      25.770 -48.010  19.584  0.00  0.00      MEMB  
ATOM   5025  H2X POPCM   5      26.807 -47.965  19.979  0.00  0.00      MEMB  
ATOM   5026  H2Y POPCM   5      25.584 -47.114  18.954  0.00  0.00      MEMB  
ATOM   5027  C23 POPCM   5      23.433 -41.564  19.107  0.00  0.00      MEMB  
ATOM   5028  H3R POPCM   5      24.408 -41.311  18.639  0.00  0.00      MEMB  
ATOM   5029  H3S POPCM   5      23.047 -40.868  19.883  0.00  0.00      MEMB  
ATOM   5030  C24 POPCM   5      22.434 -41.302  18.007  0.00  0.00      MEMB  
ATOM   5031  H4R POPCM   5      22.532 -40.265  17.620  0.00  0.00      MEMB  
ATOM   5032  H4S POPCM   5      21.417 -41.423  18.439  0.00  0.00      MEMB  
ATOM   5033  C25 POPCM   5      22.460 -42.295  16.817  0.00  0.00      MEMB  
ATOM   5034  H5R POPCM   5      22.136 -43.308  17.141  0.00  0.00      MEMB  
ATOM   5035  H5S POPCM   5      23.512 -42.343  16.464  0.00  0.00      MEMB  
ATOM   5036  C26 POPCM   5      21.864 -41.801  15.559  0.00  0.00      MEMB  
ATOM   5037  H6R POPCM   5      22.390 -40.878  15.233  0.00  0.00      MEMB  
ATOM   5038  H6S POPCM   5      20.764 -41.699  15.669  0.00  0.00      MEMB  
ATOM   5039  C27 POPCM   5      22.140 -42.867  14.384  0.00  0.00      MEMB  
ATOM   5040  H7R POPCM   5      21.372 -43.662  14.499  0.00  0.00      MEMB  
ATOM   5041  H7S POPCM   5      23.152 -43.236  14.656  0.00  0.00      MEMB  
ATOM   5042  C28 POPCM   5      22.259 -42.366  12.903  0.00  0.00      MEMB  
ATOM   5043  H8R POPCM   5      22.933 -41.488  12.815  0.00  0.00      MEMB  
ATOM   5044  H8S POPCM   5      21.231 -42.125  12.555  0.00  0.00      MEMB  
ATOM   5045  C29 POPCM   5      23.028 -43.378  12.026  0.00  0.00      MEMB  
ATOM   5046  H91 POPCM   5      24.078 -43.097  12.192  0.00  0.00      MEMB  
ATOM   5047 C210 POPCM   5      22.499 -44.372  11.229  0.00  0.00      MEMB  
ATOM   5048 H101 POPCM   5      23.133 -45.048  10.636  0.00  0.00      MEMB  
ATOM   5049 C211 POPCM   5      21.002 -44.584  11.116  0.00  0.00      MEMB  
ATOM   5050 H11R POPCM   5      20.569 -44.081  10.226  0.00  0.00      MEMB  
ATOM   5051 H11S POPCM   5      20.547 -44.268  12.079  0.00  0.00      MEMB  
ATOM   5052 C212 POPCM   5      20.525 -46.071  10.932  0.00  0.00      MEMB  
ATOM   5053 H12R POPCM   5      19.456 -46.065  11.234  0.00  0.00      MEMB  
ATOM   5054 H12S POPCM   5      21.073 -46.753  11.616  0.00  0.00      MEMB  
ATOM   5055 C213 POPCM   5      20.669 -46.677   9.527  0.00  0.00      MEMB  
ATOM   5056 H13R POPCM   5      21.703 -46.481   9.171  0.00  0.00      MEMB  
ATOM   5057 H13S POPCM   5      20.027 -46.005   8.918  0.00  0.00      MEMB  
ATOM   5058 C214 POPCM   5      20.208 -48.122   9.457  0.00  0.00      MEMB  
ATOM   5059 H14R POPCM   5      19.163 -48.121   9.837  0.00  0.00      MEMB  
ATOM   5060 H14S POPCM   5      20.745 -48.804  10.151  0.00  0.00      MEMB  
ATOM   5061 C215 POPCM   5      20.186 -48.598   7.986  0.00  0.00      MEMB  
ATOM   5062 H15R POPCM   5      20.225 -47.679   7.363  0.00  0.00      MEMB
[truncated: 10,812,893 more chars]
