# Supplementary material for: Proton transfer and conformational changes along the hydrogen bond network in heliorhodopsin
Source: Commun Biol. 2022 Dec 6;5:1336. doi: 10.1038/s42003-022-04311-x (PMC9726877; doi:10.1038/s42003-022-04311-x)
Supplement: Supplementary file 5 — Supplementary Data 3 [file 42003_2022_4311_MOESM5_ESM.zip › Supplementary Data 3/150ns/His23_H+/run2.pdb]

CRYST1  109.738  110.999  112.888  90.00  90.00  90.00 P 1           1
ATOM      1  N   ALA A   2      11.499 -12.820 -32.046  0.00  0.00      ACHN  
ATOM      2  HT1 ALA A   2      11.483 -12.628 -33.068  0.00  0.00      ACHN  
ATOM      3  HT2 ALA A   2      11.843 -11.936 -31.620  0.00  0.00      ACHN  
ATOM      4  HT3 ALA A   2      10.525 -13.072 -31.782  0.00  0.00      ACHN  
ATOM      5  CA  ALA A   2      12.442 -13.924 -31.753  0.00  0.00      ACHN  
ATOM      6  HA  ALA A   2      12.373 -14.733 -32.465  0.00  0.00      ACHN  
ATOM      7  CB  ALA A   2      13.810 -13.260 -31.891  0.00  0.00      ACHN  
ATOM      8  HB1 ALA A   2      13.942 -12.363 -31.250  0.00  0.00      ACHN  
ATOM      9  HB2 ALA A   2      14.594 -14.036 -31.755  0.00  0.00      ACHN  
ATOM     10  HB3 ALA A   2      13.920 -12.871 -32.926  0.00  0.00      ACHN  
ATOM     11  C   ALA A   2      12.365 -14.453 -30.292  0.00  0.00      ACHN  
ATOM     12  O   ALA A   2      11.594 -13.897 -29.476  0.00  0.00      ACHN  
ATOM     13  N   LYS A   3      13.058 -15.591 -29.981  0.00  0.00      ACHN  
ATOM     14  HN  LYS A   3      13.599 -16.166 -30.590  0.00  0.00      ACHN  
ATOM     15  CA  LYS A   3      13.040 -16.248 -28.674  0.00  0.00      ACHN  
ATOM     16  HA  LYS A   3      12.011 -16.469 -28.430  0.00  0.00      ACHN  
ATOM     17  CB  LYS A   3      13.638 -17.578 -28.674  0.00  0.00      ACHN  
ATOM     18  HB1 LYS A   3      14.557 -17.575 -29.297  0.00  0.00      ACHN  
ATOM     19  HB2 LYS A   3      13.888 -17.935 -27.652  0.00  0.00      ACHN  
ATOM     20  CG  LYS A   3      12.658 -18.616 -29.273  0.00  0.00      ACHN  
ATOM     21  HG1 LYS A   3      11.691 -18.481 -28.743  0.00  0.00      ACHN  
ATOM     22  HG2 LYS A   3      12.549 -18.312 -30.336  0.00  0.00      ACHN  
ATOM     23  CD  LYS A   3      13.177 -20.073 -29.388  0.00  0.00      ACHN  
ATOM     24  HD1 LYS A   3      13.538 -20.398 -28.389  0.00  0.00      ACHN  
ATOM     25  HD2 LYS A   3      12.265 -20.656 -29.637  0.00  0.00      ACHN  
ATOM     26  CE  LYS A   3      14.278 -20.244 -30.436  0.00  0.00      ACHN  
ATOM     27  HE1 LYS A   3      13.866 -19.978 -31.433  0.00  0.00      ACHN  
ATOM     28  HE2 LYS A   3      15.181 -19.607 -30.319  0.00  0.00      ACHN  
ATOM     29  NZ  LYS A   3      14.809 -21.612 -30.339  0.00  0.00      ACHN  
ATOM     30  HZ1 LYS A   3      15.746 -21.599 -30.791  0.00  0.00      ACHN  
ATOM     31  HZ2 LYS A   3      14.974 -21.877 -29.347  0.00  0.00      ACHN  
ATOM     32  HZ3 LYS A   3      14.259 -22.277 -30.919  0.00  0.00      ACHN  
ATOM     33  C   LYS A   3      13.651 -15.379 -27.612  0.00  0.00      ACHN  
ATOM     34  O   LYS A   3      14.703 -14.778 -27.897  0.00  0.00      ACHN  
ATOM     35  N   PRO A   4      13.171 -15.243 -26.369  0.00  0.00      ACHN  
ATOM     36  CD  PRO A   4      11.771 -15.447 -26.035  0.00  0.00      ACHN  
ATOM     37  HD1 PRO A   4      11.134 -14.674 -26.515  0.00  0.00      ACHN  
ATOM     38  HD2 PRO A   4      11.343 -16.431 -26.322  0.00  0.00      ACHN  
ATOM     39  CA  PRO A   4      13.994 -15.032 -25.246  0.00  0.00      ACHN  
ATOM     40  HA  PRO A   4      14.119 -13.962 -25.168  0.00  0.00      ACHN  
ATOM     41  CB  PRO A   4      13.018 -15.557 -24.127  0.00  0.00      ACHN  
ATOM     42  HB1 PRO A   4      13.285 -15.208 -23.107  0.00  0.00      ACHN  
ATOM     43  HB2 PRO A   4      13.021 -16.668 -24.139  0.00  0.00      ACHN  
ATOM     44  CG  PRO A   4      11.645 -15.194 -24.563  0.00  0.00      ACHN  
ATOM     45  HG1 PRO A   4      11.399 -14.144 -24.298  0.00  0.00      ACHN  
ATOM     46  HG2 PRO A   4      10.966 -15.914 -24.058  0.00  0.00      ACHN  
ATOM     47  C   PRO A   4      15.350 -15.758 -25.250  0.00  0.00      ACHN  
ATOM     48  O   PRO A   4      15.343 -16.970 -25.403  0.00  0.00      ACHN  
ATOM     49  N   THR A   5      16.446 -14.964 -25.059  0.00  0.00      ACHN  
ATOM     50  HN  THR A   5      16.207 -14.000 -24.976  0.00  0.00      ACHN  
ATOM     51  CA  THR A   5      17.800 -15.414 -25.165  0.00  0.00      ACHN  
ATOM     52  HA  THR A   5      17.845 -16.159 -25.945  0.00  0.00      ACHN  
ATOM     53  CB  THR A   5      18.791 -14.365 -25.528  0.00  0.00      ACHN  
ATOM     54  HB  THR A   5      18.389 -13.871 -26.438  0.00  0.00      ACHN  
ATOM     55  OG1 THR A   5      20.145 -14.964 -25.807  0.00  0.00      ACHN  
ATOM     56  HG1 THR A   5      20.692 -14.190 -25.957  0.00  0.00      ACHN  
ATOM     57  CG2 THR A   5      19.095 -13.229 -24.517  0.00  0.00      ACHN  
ATOM     58 HG21 THR A   5      19.902 -12.511 -24.775  0.00  0.00      ACHN  
ATOM     59 HG22 THR A   5      18.178 -12.634 -24.316  0.00  0.00      ACHN  
ATOM     60 HG23 THR A   5      19.387 -13.724 -23.566  0.00  0.00      ACHN  
ATOM     61  C   THR A   5      18.097 -16.233 -23.895  0.00  0.00      ACHN  
ATOM     62  O   THR A   5      17.802 -15.829 -22.766  0.00  0.00      ACHN  
ATOM     63  N   VAL A   6      18.748 -17.397 -24.074  0.00  0.00      ACHN  
ATOM     64  HN  VAL A   6      18.943 -17.639 -25.022  0.00  0.00      ACHN  
ATOM     65  CA  VAL A   6      18.971 -18.360 -23.007  0.00  0.00      ACHN  
ATOM     66  HA  VAL A   6      17.982 -18.646 -22.681  0.00  0.00      ACHN  
ATOM     67  CB  VAL A   6      19.699 -19.608 -23.558  0.00  0.00      ACHN  
ATOM     68  HB  VAL A   6      20.682 -19.281 -23.958  0.00  0.00      ACHN  
ATOM     69  CG1 VAL A   6      19.829 -20.711 -22.464  0.00  0.00      ACHN  
ATOM     70 HG11 VAL A   6      20.316 -21.630 -22.856  0.00  0.00      ACHN  
ATOM     71 HG12 VAL A   6      20.397 -20.332 -21.588  0.00  0.00      ACHN  
ATOM     72 HG13 VAL A   6      18.813 -20.918 -22.065  0.00  0.00      ACHN  
ATOM     73  CG2 VAL A   6      18.926 -20.397 -24.695  0.00  0.00      ACHN  
ATOM     74 HG21 VAL A   6      19.327 -21.414 -24.890  0.00  0.00      ACHN  
ATOM     75 HG22 VAL A   6      17.900 -20.578 -24.308  0.00  0.00      ACHN  
ATOM     76 HG23 VAL A   6      18.732 -19.847 -25.641  0.00  0.00      ACHN  
ATOM     77  C   VAL A   6      19.792 -17.918 -21.780  0.00  0.00      ACHN  
ATOM     78  O   VAL A   6      19.533 -18.198 -20.582  0.00  0.00      ACHN  
ATOM     79  N   LYS A   7      20.772 -17.001 -22.040  0.00  0.00      ACHN  
ATOM     80  HN  LYS A   7      21.164 -16.830 -22.940  0.00  0.00      ACHN  
ATOM     81  CA  LYS A   7      21.505 -16.291 -21.047  0.00  0.00      ACHN  
ATOM     82  HA  LYS A   7      22.165 -17.017 -20.596  0.00  0.00      ACHN  
ATOM     83  CB  LYS A   7      22.388 -15.257 -21.823  0.00  0.00      ACHN  
ATOM     84  HB1 LYS A   7      23.061 -15.820 -22.504  0.00  0.00      ACHN  
ATOM     85  HB2 LYS A   7      21.729 -14.698 -22.521  0.00  0.00      ACHN  
ATOM     86  CG  LYS A   7      23.223 -14.364 -20.931  0.00  0.00      ACHN  
ATOM     87  HG1 LYS A   7      22.632 -14.107 -20.026  0.00  0.00      ACHN  
ATOM     88  HG2 LYS A   7      24.072 -15.043 -20.704  0.00  0.00      ACHN  
ATOM     89  CD  LYS A   7      23.688 -13.152 -21.669  0.00  0.00      ACHN  
ATOM     90  HD1 LYS A   7      24.574 -12.680 -21.193  0.00  0.00      ACHN  
ATOM     91  HD2 LYS A   7      23.978 -13.282 -22.733  0.00  0.00      ACHN  
ATOM     92  CE  LYS A   7      22.633 -12.018 -21.731  0.00  0.00      ACHN  
ATOM     93  HE1 LYS A   7      22.912 -11.293 -22.525  0.00  0.00      ACHN  
ATOM     94  HE2 LYS A   7      21.613 -12.377 -21.986  0.00  0.00      ACHN  
ATOM     95  NZ  LYS A   7      22.483 -11.366 -20.492  0.00  0.00      ACHN  
ATOM     96  HZ1 LYS A   7      22.933 -11.923 -19.737  0.00  0.00      ACHN  
ATOM     97  HZ2 LYS A   7      22.999 -10.465 -20.535  0.00  0.00      ACHN  
ATOM     98  HZ3 LYS A   7      21.474 -11.266 -20.259  0.00  0.00      ACHN  
ATOM     99  C   LYS A   7      20.676 -15.577 -20.008  0.00  0.00      ACHN  
ATOM    100  O   LYS A   7      20.870 -15.739 -18.840  0.00  0.00      ACHN  
ATOM    101  N   GLU A   8      19.626 -14.870 -20.496  0.00  0.00      ACHN  
ATOM    102  HN  GLU A   8      19.452 -14.913 -21.477  0.00  0.00      ACHN  
ATOM    103  CA  GLU A   8      18.728 -14.084 -19.640  0.00  0.00      ACHN  
ATOM    104  HA  GLU A   8      19.391 -13.599 -18.939  0.00  0.00      ACHN  
ATOM    105  CB  GLU A   8      17.761 -13.111 -20.405  0.00  0.00      ACHN  
ATOM    106  HB1 GLU A   8      17.182 -13.814 -21.042  0.00  0.00      ACHN  
ATOM    107  HB2 GLU A   8      17.015 -12.682 -19.701  0.00  0.00      ACHN  
ATOM    108  CG  GLU A   8      18.392 -11.961 -21.197  0.00  0.00      ACHN  
ATOM    109  HG1 GLU A   8      19.147 -12.329 -21.924  0.00  0.00      ACHN  
ATOM    110  HG2 GLU A   8      17.609 -11.488 -21.827  0.00  0.00      ACHN  
ATOM    111  CD  GLU A   8      19.081 -10.881 -20.429  0.00  0.00      ACHN  
ATOM    112  OE1 GLU A   8      18.618  -9.747 -20.455  0.00  0.00      ACHN  
ATOM    113  OE2 GLU A   8      20.038 -11.226 -19.697  0.00  0.00      ACHN  
ATOM    114  C   GLU A   8      17.928 -15.087 -18.833  0.00  0.00      ACHN  
ATOM    115  O   GLU A   8      17.655 -14.851 -17.658  0.00  0.00      ACHN  
ATOM    116  N   ILE A   9      17.592 -16.233 -19.436  0.00  0.00      ACHN  
ATOM    117  HN  ILE A   9      17.656 -16.379 -20.421  0.00  0.00      ACHN  
ATOM    118  CA  ILE A   9      16.764 -17.177 -18.722  0.00  0.00      ACHN  
ATOM    119  HA  ILE A   9      15.953 -16.685 -18.207  0.00  0.00      ACHN  
ATOM    120  CB  ILE A   9      16.118 -18.277 -19.637  0.00  0.00      ACHN  
ATOM    121  HB  ILE A   9      16.908 -18.954 -20.028  0.00  0.00      ACHN  
ATOM    122  CG2 ILE A   9      15.182 -19.150 -18.827  0.00  0.00      ACHN  
ATOM    123 HG21 ILE A   9      14.260 -18.581 -18.581  0.00  0.00      ACHN  
ATOM    124 HG22 ILE A   9      14.839 -20.021 -19.426  0.00  0.00      ACHN  
ATOM    125 HG23 ILE A   9      15.609 -19.634 -17.923  0.00  0.00      ACHN  
ATOM    126  CG1 ILE A   9      15.500 -17.588 -20.848  0.00  0.00      ACHN  
ATOM    127 HG11 ILE A   9      14.790 -16.792 -20.536  0.00  0.00      ACHN  
ATOM    128 HG12 ILE A   9      16.263 -17.068 -21.466  0.00  0.00      ACHN  
ATOM    129  CD1 ILE A   9      14.939 -18.534 -21.798  0.00  0.00      ACHN  
ATOM    130  HD1 ILE A   9      15.019 -18.267 -22.874  0.00  0.00      ACHN  
ATOM    131  HD2 ILE A   9      15.409 -19.525 -21.618  0.00  0.00      ACHN  
ATOM    132  HD3 ILE A   9      13.832 -18.559 -21.704  0.00  0.00      ACHN  
ATOM    133  C   ILE A   9      17.544 -17.787 -17.641  0.00  0.00      ACHN  
ATOM    134  O   ILE A   9      17.021 -18.008 -16.557  0.00  0.00      ACHN  
ATOM    135  N   LYS A  10      18.868 -18.142 -17.871  0.00  0.00      ACHN  
ATOM    136  HN  LYS A  10      19.305 -18.094 -18.766  0.00  0.00      ACHN  
ATOM    137  CA  LYS A  10      19.801 -18.667 -16.890  0.00  0.00      ACHN  
ATOM    138  HA  LYS A  10      19.336 -19.499 -16.382  0.00  0.00      ACHN  
ATOM    139  CB  LYS A  10      21.136 -19.123 -17.512  0.00  0.00      ACHN  
ATOM    140  HB1 LYS A  10      21.512 -18.237 -18.067  0.00  0.00      ACHN  
ATOM    141  HB2 LYS A  10      21.828 -19.342 -16.671  0.00  0.00      ACHN  
ATOM    142  CG  LYS A  10      21.072 -20.337 -18.528  0.00  0.00      ACHN  
ATOM    143  HG1 LYS A  10      20.720 -21.189 -17.908  0.00  0.00      ACHN  
ATOM    144  HG2 LYS A  10      20.307 -20.123 -19.304  0.00  0.00      ACHN  
ATOM    145  CD  LYS A  10      22.526 -20.615 -19.035  0.00  0.00      ACHN  
ATOM    146  HD1 LYS A  10      23.014 -19.834 -19.657  0.00  0.00      ACHN  
ATOM    147  HD2 LYS A  10      23.098 -20.682 -18.085  0.00  0.00      ACHN  
ATOM    148  CE  LYS A  10      22.504 -21.899 -19.863  0.00  0.00      ACHN  
ATOM    149  HE1 LYS A  10      22.151 -22.777 -19.281  0.00  0.00      ACHN  
ATOM    150  HE2 LYS A  10      21.949 -21.801 -20.821  0.00  0.00      ACHN  
ATOM    151  NZ  LYS A  10      23.875 -22.256 -20.289  0.00  0.00      ACHN  
ATOM    152  HZ1 LYS A  10      24.495 -22.311 -19.456  0.00  0.00      ACHN  
ATOM    153  HZ2 LYS A  10      23.829 -23.198 -20.727  0.00  0.00      ACHN  
ATOM    154  HZ3 LYS A  10      24.364 -21.649 -20.978  0.00  0.00      ACHN  
ATOM    155  C   LYS A  10      20.126 -17.618 -15.843  0.00  0.00      ACHN  
ATOM    156  O   LYS A  10      20.212 -18.006 -14.682  0.00  0.00      ACHN  
ATOM    157  N   SER A  11      20.298 -16.386 -16.208  0.00  0.00      ACHN  
ATOM    158  HN  SER A  11      20.447 -16.248 -17.184  0.00  0.00      ACHN  
ATOM    159  CA  SER A  11      20.514 -15.173 -15.426  0.00  0.00      ACHN  
ATOM    160  HA  SER A  11      21.455 -15.171 -14.895  0.00  0.00      ACHN  
ATOM    161  CB  SER A  11      20.556 -13.885 -16.269  0.00  0.00      ACHN  
ATOM    162  HB1 SER A  11      21.381 -13.955 -17.010  0.00  0.00      ACHN  
ATOM    163  HB2 SER A  11      19.608 -13.683 -16.811  0.00  0.00      ACHN  
ATOM    164  OG  SER A  11      20.806 -12.753 -15.494  0.00  0.00      ACHN  
ATOM    165  HG1 SER A  11      21.751 -12.607 -15.410  0.00  0.00      ACHN  
ATOM    166  C   SER A  11      19.426 -15.007 -14.395  0.00  0.00      ACHN  
ATOM    167  O   SER A  11      19.741 -14.820 -13.230  0.00  0.00      ACHN  
ATOM    168  N   LEU A  12      18.157 -15.122 -14.848  0.00  0.00      ACHN  
ATOM    169  HN  LEU A  12      17.986 -15.161 -15.829  0.00  0.00      ACHN  
ATOM    170  CA  LEU A  12      16.948 -15.157 -14.079  0.00  0.00      ACHN  
ATOM    171  HA  LEU A  12      16.941 -14.267 -13.467  0.00  0.00      ACHN  
ATOM    172  CB  LEU A  12      15.710 -15.269 -15.069  0.00  0.00      ACHN  
ATOM    173  HB1 LEU A  12      15.932 -15.993 -15.881  0.00  0.00      ACHN  
ATOM    174  HB2 LEU A  12      14.864 -15.719 -14.507  0.00  0.00      ACHN  
ATOM    175  CG  LEU A  12      15.286 -13.950 -15.808  0.00  0.00      ACHN  
ATOM    176  HG  LEU A  12      16.226 -13.470 -16.157  0.00  0.00      ACHN  
ATOM    177  CD1 LEU A  12      14.274 -14.194 -17.001  0.00  0.00      ACHN  
ATOM    178 HD11 LEU A  12      14.041 -13.157 -17.326  0.00  0.00      ACHN  
ATOM    179 HD12 LEU A  12      14.647 -14.893 -17.779  0.00  0.00      ACHN  
ATOM    180 HD13 LEU A  12      13.277 -14.552 -16.665  0.00  0.00      ACHN  
ATOM    181  CD2 LEU A  12      14.685 -12.899 -14.996  0.00  0.00      ACHN  
ATOM    182 HD21 LEU A  12      15.227 -12.624 -14.066  0.00  0.00      ACHN  
ATOM    183 HD22 LEU A  12      14.502 -11.950 -15.544  0.00  0.00      ACHN  
ATOM    184 HD23 LEU A  12      13.692 -13.208 -14.604  0.00  0.00      ACHN  
ATOM    185  C   LEU A  12      16.989 -16.336 -13.170  0.00  0.00      ACHN  
ATOM    186  O   LEU A  12      16.694 -16.193 -12.014  0.00  0.00      ACHN  
ATOM    187  N   GLN A  13      17.350 -17.509 -13.615  0.00  0.00      ACHN  
ATOM    188  HN  GLN A  13      17.500 -17.633 -14.593  0.00  0.00      ACHN  
ATOM    189  CA  GLN A  13      17.582 -18.754 -12.819  0.00  0.00      ACHN  
ATOM    190  HA  GLN A  13      16.612 -18.957 -12.390  0.00  0.00      ACHN  
ATOM    191  CB  GLN A  13      17.900 -19.967 -13.729  0.00  0.00      ACHN  
ATOM    192  HB1 GLN A  13      17.211 -19.998 -14.600  0.00  0.00      ACHN  
ATOM    193  HB2 GLN A  13      18.941 -19.814 -14.084  0.00  0.00      ACHN  
ATOM    194  CG  GLN A  13      17.887 -21.299 -13.082  0.00  0.00      ACHN  
ATOM    195  HG1 GLN A  13      18.527 -21.266 -12.174  0.00  0.00      ACHN  
ATOM    196  HG2 GLN A  13      16.852 -21.637 -12.860  0.00  0.00      ACHN  
ATOM    197  CD  GLN A  13      18.571 -22.369 -13.935  0.00  0.00      ACHN  
ATOM    198  OE1 GLN A  13      19.803 -22.276 -14.116  0.00  0.00      ACHN  
ATOM    199  NE2 GLN A  13      17.785 -23.383 -14.290  0.00  0.00      ACHN  
ATOM    200 HE21 GLN A  13      18.131 -23.965 -15.026  0.00  0.00      ACHN  
ATOM    201 HE22 GLN A  13      16.826 -23.350 -14.010  0.00  0.00      ACHN  
ATOM    202  C   GLN A  13      18.527 -18.594 -11.676  0.00  0.00      ACHN  
ATOM    203  O   GLN A  13      18.155 -18.909 -10.536  0.00  0.00      ACHN  
ATOM    204  N   ASN A  14      19.699 -18.025 -11.944  0.00  0.00      ACHN  
ATOM    205  HN  ASN A  14      19.827 -17.730 -12.887  0.00  0.00      ACHN  
ATOM    206  CA  ASN A  14      20.741 -17.608 -11.038  0.00  0.00      ACHN  
ATOM    207  HA  ASN A  14      20.900 -18.487 -10.431  0.00  0.00      ACHN  
ATOM    208  CB  ASN A  14      22.105 -17.301 -11.716  0.00  0.00      ACHN  
ATOM    209  HB1 ASN A  14      21.934 -16.516 -12.484  0.00  0.00      ACHN  
ATOM    210  HB2 ASN A  14      22.825 -17.079 -10.899  0.00  0.00      ACHN  
ATOM    211  CG  ASN A  14      22.655 -18.595 -12.387  0.00  0.00      ACHN  
ATOM    212  OD1 ASN A  14      22.305 -19.717 -12.040  0.00  0.00      ACHN  
ATOM    213  ND2 ASN A  14      23.425 -18.443 -13.504  0.00  0.00      ACHN  
ATOM    214 HD21 ASN A  14      23.936 -19.235 -13.838  0.00  0.00      ACHN  
ATOM    215 HD22 ASN A  14      23.666 -17.530 -13.832  0.00  0.00      ACHN  
ATOM    216  C   ASN A  14      20.355 -16.524 -10.006  0.00  0.00      ACHN  
ATOM    217  O   ASN A  14      20.640 -16.677  -8.793  0.00  0.00      ACHN  
ATOM    218  N   PHE A  15      19.719 -15.440 -10.437  0.00  0.00      ACHN  
ATOM    219  HN  PHE A  15      19.557 -15.420 -11.421  0.00  0.00      ACHN  
ATOM    220  CA  PHE A  15      19.115 -14.415  -9.654  0.00  0.00      ACHN  
ATOM    221  HA  PHE A  15      19.924 -14.021  -9.058  0.00  0.00      ACHN  
ATOM    222  CB  PHE A  15      18.767 -13.206 -10.666  0.00  0.00      ACHN  
ATOM    223  HB1 PHE A  15      19.749 -12.972 -11.129  0.00  0.00      ACHN  
ATOM    224  HB2 PHE A  15      17.942 -13.459 -11.367  0.00  0.00      ACHN  
ATOM    225  CG  PHE A  15      18.410 -11.861  -9.976  0.00  0.00      ACHN  
ATOM    226  CD1 PHE A  15      17.552 -10.943 -10.569  0.00  0.00      ACHN  
ATOM    227  HD1 PHE A  15      17.091 -11.248 -11.496  0.00  0.00      ACHN  
ATOM    228  CE1 PHE A  15      17.123  -9.810  -9.927  0.00  0.00      ACHN  
ATOM    229  HE1 PHE A  15      16.274  -9.203 -10.208  0.00  0.00      ACHN  
ATOM    230  CZ  PHE A  15      17.575  -9.495  -8.665  0.00  0.00      ACHN  
ATOM    231  HZ  PHE A  15      17.199  -8.637  -8.128  0.00  0.00      ACHN  
ATOM    232  CD2 PHE A  15      18.912 -11.481  -8.705  0.00  0.00      ACHN  
ATOM    233  HD2 PHE A  15      19.525 -12.157  -8.127  0.00  0.00      ACHN  
ATOM    234  CE2 PHE A  15      18.544 -10.371  -8.062  0.00  0.00      ACHN  
ATOM    235  HE2 PHE A  15      18.835 -10.172  -7.041  0.00  0.00      ACHN  
ATOM    236  C   PHE A  15      17.936 -14.807  -8.795  0.00  0.00      ACHN  
ATOM    237  O   PHE A  15      17.845 -14.387  -7.634  0.00  0.00      ACHN  
ATOM    238  N   ASN A  16      17.096 -15.768  -9.265  0.00  0.00      ACHN  
ATOM    239  HN  ASN A  16      17.295 -16.033 -10.205  0.00  0.00      ACHN  
ATOM    240  CA  ASN A  16      16.023 -16.390  -8.474  0.00  0.00      ACHN  
ATOM    241  HA  ASN A  16      15.413 -15.615  -8.036  0.00  0.00      ACHN  
ATOM    242  CB  ASN A  16      15.037 -17.139  -9.383  0.00  0.00      ACHN  
ATOM    243  HB1 ASN A  16      15.509 -17.616 -10.268  0.00  0.00      ACHN  
ATOM    244  HB2 ASN A  16      14.506 -17.937  -8.821  0.00  0.00      ACHN  
ATOM    245  CG  ASN A  16      13.940 -16.184  -9.849  0.00  0.00      ACHN  
ATOM    246  OD1 ASN A  16      13.170 -15.673  -9.044  0.00  0.00      ACHN  
ATOM    247  ND2 ASN A  16      13.972 -15.855 -11.162  0.00  0.00      ACHN  
ATOM    248 HD21 ASN A  16      13.309 -15.250 -11.604  0.00  0.00      ACHN  
ATOM    249 HD22 ASN A  16      14.819 -16.075 -11.645  0.00  0.00      ACHN  
ATOM    250  C   ASN A  16      16.581 -17.294  -7.385  0.00  0.00      ACHN  
ATOM    251  O   ASN A  16      16.156 -17.439  -6.208  0.00  0.00      ACHN  
ATOM    252  N   ARG A  17      17.711 -17.996  -7.684  0.00  0.00      ACHN  
ATOM    253  HN  ARG A  17      17.971 -18.259  -8.610  0.00  0.00      ACHN  
ATOM    254  CA  ARG A  17      18.404 -18.852  -6.749  0.00  0.00      ACHN  
ATOM    255  HA  ARG A  17      17.696 -19.550  -6.326  0.00  0.00      ACHN  
ATOM    256  CB  ARG A  17      19.617 -19.617  -7.343  0.00  0.00      ACHN  
ATOM    257  HB1 ARG A  17      19.487 -19.690  -8.444  0.00  0.00      ACHN  
ATOM    258  HB2 ARG A  17      20.577 -19.066  -7.238  0.00  0.00      ACHN  
ATOM    259  CG  ARG A  17      19.861 -21.024  -6.743  0.00  0.00      ACHN  
ATOM    260  HG1 ARG A  17      20.440 -20.987  -5.796  0.00  0.00      ACHN  
ATOM    261  HG2 ARG A  17      18.925 -21.579  -6.521  0.00  0.00      ACHN  
ATOM    262  CD  ARG A  17      20.595 -21.907  -7.844  0.00  0.00      ACHN  
ATOM    263  HD1 ARG A  17      21.110 -21.086  -8.387  0.00  0.00      ACHN  
ATOM    264  HD2 ARG A  17      21.260 -22.704  -7.449  0.00  0.00      ACHN  
ATOM    265  NE  ARG A  17      19.672 -22.445  -8.820  0.00  0.00      ACHN  
ATOM    266  HE  ARG A  17      18.779 -22.041  -9.014  0.00  0.00      ACHN  
ATOM    267  CZ  ARG A  17      19.933 -23.363  -9.785  0.00  0.00      ACHN  
ATOM    268  NH1 ARG A  17      21.152 -23.508 -10.280  0.00  0.00      ACHN  
ATOM    269 HH11 ARG A  17      21.271 -24.007 -11.137  0.00  0.00      ACHN  
ATOM    270 HH12 ARG A  17      21.765 -22.746 -10.072  0.00  0.00      ACHN  
ATOM    271  NH2 ARG A  17      18.953 -23.962 -10.475  0.00  0.00      ACHN  
ATOM    272 HH21 ARG A  17      19.287 -24.424 -11.297  0.00  0.00      ACHN  
ATOM    273 HH22 ARG A  17      17.973 -23.877 -10.295  0.00  0.00      ACHN  
ATOM    274  C   ARG A  17      18.962 -18.099  -5.525  0.00  0.00      ACHN  
ATOM    275  O   ARG A  17      18.846 -18.472  -4.342  0.00  0.00      ACHN  
ATOM    276  N   ILE A  18      19.575 -16.929  -5.852  0.00  0.00      ACHN  
ATOM    277  HN  ILE A  18      19.526 -16.487  -6.745  0.00  0.00      ACHN  
ATOM    278  CA  ILE A  18      20.156 -16.019  -4.852  0.00  0.00      ACHN  
ATOM    279  HA  ILE A  18      20.674 -16.628  -4.126  0.00  0.00      ACHN  
ATOM    280  CB  ILE A  18      21.053 -14.909  -5.580  0.00  0.00      ACHN  
ATOM    281  HB  ILE A  18      20.344 -14.666  -6.400  0.00  0.00      ACHN  
ATOM    282  CG2 ILE A  18      21.231 -13.579  -4.888  0.00  0.00      ACHN  
ATOM    283 HG21 ILE A  18      20.340 -12.945  -5.085  0.00  0.00      ACHN  
ATOM    284 HG22 ILE A  18      21.340 -13.625  -3.783  0.00  0.00      ACHN  
ATOM    285 HG23 ILE A  18      22.109 -13.095  -5.367  0.00  0.00      ACHN  
ATOM    286  CG1 ILE A  18      22.388 -15.570  -6.084  0.00  0.00      ACHN  
ATOM    287 HG11 ILE A  18      22.154 -16.451  -6.720  0.00  0.00      ACHN  
ATOM    288 HG12 ILE A  18      22.976 -14.871  -6.716  0.00  0.00      ACHN  
ATOM    289  CD1 ILE A  18      23.259 -16.040  -4.871  0.00  0.00      ACHN  
ATOM    290  HD1 ILE A  18      23.541 -15.195  -4.207  0.00  0.00      ACHN  
ATOM    291  HD2 ILE A  18      22.733 -16.745  -4.193  0.00  0.00      ACHN  
ATOM    292  HD3 ILE A  18      24.145 -16.641  -5.167  0.00  0.00      ACHN  
ATOM    293  C   ILE A  18      19.026 -15.300  -3.984  0.00  0.00      ACHN  
ATOM    294  O   ILE A  18      19.261 -15.160  -2.788  0.00  0.00      ACHN  
ATOM    295  N   ALA A  19      17.907 -15.015  -4.719  0.00  0.00      ACHN  
ATOM    296  HN  ALA A  19      17.839 -15.283  -5.677  0.00  0.00      ACHN  
ATOM    297  CA  ALA A  19      16.828 -14.499  -3.969  0.00  0.00      ACHN  
ATOM    298  HA  ALA A  19      17.125 -13.576  -3.492  0.00  0.00      ACHN  
ATOM    299  CB  ALA A  19      15.768 -13.977  -4.974  0.00  0.00      ACHN  
ATOM    300  HB1 ALA A  19      14.826 -13.618  -4.506  0.00  0.00      ACHN  
ATOM    301  HB2 ALA A  19      16.232 -13.177  -5.590  0.00  0.00      ACHN  
ATOM    302  HB3 ALA A  19      15.476 -14.812  -5.646  0.00  0.00      ACHN  
ATOM    303  C   ALA A  19      16.225 -15.563  -2.923  0.00  0.00      ACHN  
ATOM    304  O   ALA A  19      15.920 -15.302  -1.756  0.00  0.00      ACHN  
ATOM    305  N   GLY A  20      16.184 -16.889  -3.368  0.00  0.00      ACHN  
ATOM    306  HN  GLY A  20      16.452 -17.172  -4.286  0.00  0.00      ACHN  
ATOM    307  CA  GLY A  20      15.638 -18.020  -2.598  0.00  0.00      ACHN  
ATOM    308  HA1 GLY A  20      15.621 -18.896  -3.230  0.00  0.00      ACHN  
ATOM    309  HA2 GLY A  20      14.716 -17.567  -2.265  0.00  0.00      ACHN  
ATOM    310  C   GLY A  20      16.575 -18.371  -1.438  0.00  0.00      ACHN  
ATOM    311  O   GLY A  20      16.114 -18.482  -0.315  0.00  0.00      ACHN  
ATOM    312  N   VAL A  21      17.933 -18.443  -1.601  0.00  0.00      ACHN  
ATOM    313  HN  VAL A  21      18.265 -18.428  -2.541  0.00  0.00      ACHN  
ATOM    314  CA  VAL A  21      18.832 -18.832  -0.588  0.00  0.00      ACHN  
ATOM    315  HA  VAL A  21      18.501 -19.748  -0.122  0.00  0.00      ACHN  
ATOM    316  CB  VAL A  21      20.223 -19.350  -1.042  0.00  0.00      ACHN  
ATOM    317  HB  VAL A  21      20.065 -20.185  -1.757  0.00  0.00      ACHN  
ATOM    318  CG1 VAL A  21      20.943 -18.285  -1.836  0.00  0.00      ACHN  
ATOM    319 HG11 VAL A  21      21.910 -18.637  -2.255  0.00  0.00      ACHN  
ATOM    320 HG12 VAL A  21      20.359 -17.790  -2.642  0.00  0.00      ACHN  
ATOM    321 HG13 VAL A  21      21.224 -17.472  -1.133  0.00  0.00      ACHN  
ATOM    322  CG2 VAL A  21      21.014 -19.818   0.179  0.00  0.00      ACHN  
ATOM    323 HG21 VAL A  21      20.511 -20.593   0.796  0.00  0.00      ACHN  
ATOM    324 HG22 VAL A  21      21.968 -20.248  -0.195  0.00  0.00      ACHN  
ATOM    325 HG23 VAL A  21      21.252 -18.896   0.751  0.00  0.00      ACHN  
ATOM    326  C   VAL A  21      18.925 -17.731   0.492  0.00  0.00      ACHN  
ATOM    327  O   VAL A  21      19.214 -17.989   1.641  0.00  0.00      ACHN  
ATOM    328  N   PHE A  22      18.750 -16.437   0.073  0.00  0.00      ACHN  
ATOM    329  HN  PHE A  22      18.588 -16.396  -0.910  0.00  0.00      ACHN  
ATOM    330  CA  PHE A  22      18.558 -15.311   0.896  0.00  0.00      ACHN  
ATOM    331  HA  PHE A  22      19.444 -15.294   1.513  0.00  0.00      ACHN  
ATOM    332  CB  PHE A  22      18.576 -13.881   0.174  0.00  0.00      ACHN  
ATOM    333  HB1 PHE A  22      19.393 -13.830  -0.577  0.00  0.00      ACHN  
ATOM    334  HB2 PHE A  22      17.618 -13.814  -0.385  0.00  0.00      ACHN  
ATOM    335  CG  PHE A  22      18.861 -12.730   1.103  0.00  0.00      ACHN  
ATOM    336  CD1 PHE A  22      20.026 -12.707   1.873  0.00  0.00      ACHN  
ATOM    337  HD1 PHE A  22      20.674 -13.561   1.741  0.00  0.00      ACHN  
ATOM    338  CE1 PHE A  22      20.390 -11.723   2.811  0.00  0.00      ACHN  
ATOM    339  HE1 PHE A  22      21.193 -11.860   3.520  0.00  0.00      ACHN  
ATOM    340  CZ  PHE A  22      19.460 -10.675   2.924  0.00  0.00      ACHN  
ATOM    341  HZ  PHE A  22      19.557  -9.917   3.687  0.00  0.00      ACHN  
ATOM    342  CD2 PHE A  22      18.049 -11.628   1.220  0.00  0.00      ACHN  
ATOM    343  HD2 PHE A  22      17.148 -11.659   0.625  0.00  0.00      ACHN  
ATOM    344  CE2 PHE A  22      18.337 -10.627   2.134  0.00  0.00      ACHN  
ATOM    345  HE2 PHE A  22      17.602  -9.836   2.168  0.00  0.00      ACHN  
ATOM    346  C   PHE A  22      17.354 -15.210   1.771  0.00  0.00      ACHN  
ATOM    347  O   PHE A  22      17.458 -15.011   2.967  0.00  0.00      ACHN  
ATOM    348  N   HSP A  23      16.203 -15.515   1.195  0.00  0.00      ACHN  
ATOM    349  HN  HSP A  23      16.148 -15.617   0.205  0.00  0.00      ACHN  
ATOM    350  CA  HSP A  23      14.933 -15.524   1.921  0.00  0.00      ACHN  
ATOM    351  HA  HSP A  23      14.878 -14.601   2.479  0.00  0.00      ACHN  
ATOM    352  CB  HSP A  23      13.684 -15.529   1.048  0.00  0.00      ACHN  
ATOM    353  HB1 HSP A  23      13.763 -16.363   0.318  0.00  0.00      ACHN  
ATOM    354  HB2 HSP A  23      12.761 -15.509   1.667  0.00  0.00      ACHN  
ATOM    355  CD2 HSP A  23      13.374 -14.224  -1.217  0.00  0.00      ACHN  
ATOM    356  HD2 HSP A  23      13.086 -14.948  -1.969  0.00  0.00      ACHN  
ATOM    357  CG  HSP A  23      13.617 -14.345   0.121  0.00  0.00      ACHN  
ATOM    358  NE2 HSP A  23      13.326 -12.885  -1.493  0.00  0.00      ACHN  
ATOM    359  HE2 HSP A  23      12.768 -12.484  -2.219  0.00  0.00      ACHN  
ATOM    360  ND1 HSP A  23      13.653 -13.095   0.573  0.00  0.00      ACHN  
ATOM    361  HD1 HSP A  23      14.072 -12.756   1.415  0.00  0.00      ACHN  
ATOM    362  CE1 HSP A  23      13.499 -12.223  -0.412  0.00  0.00      ACHN  
ATOM    363  HE1 HSP A  23      13.452 -11.163  -0.267  0.00  0.00      ACHN  
ATOM    364  C   HSP A  23      14.884 -16.664   2.874  0.00  0.00      ACHN  
ATOM    365  O   HSP A  23      14.245 -16.606   3.944  0.00  0.00      ACHN  
ATOM    366  N   LEU A  24      15.590 -17.785   2.624  0.00  0.00      ACHN  
ATOM    367  HN  LEU A  24      16.190 -17.723   1.830  0.00  0.00      ACHN  
ATOM    368  CA  LEU A  24      15.881 -18.891   3.444  0.00  0.00      ACHN  
ATOM    369  HA  LEU A  24      14.948 -19.211   3.885  0.00  0.00      ACHN  
ATOM    370  CB  LEU A  24      16.425 -20.116   2.641  0.00  0.00      ACHN  
ATOM    371  HB1 LEU A  24      15.667 -20.443   1.897  0.00  0.00      ACHN  
ATOM    372  HB2 LEU A  24      17.315 -19.650   2.167  0.00  0.00      ACHN  
ATOM    373  CG  LEU A  24      16.957 -21.303   3.406  0.00  0.00      ACHN  
ATOM    374  HG  LEU A  24      17.704 -20.956   4.152  0.00  0.00      ACHN  
ATOM    375  CD1 LEU A  24      15.941 -21.962   4.259  0.00  0.00      ACHN  
ATOM    376 HD11 LEU A  24      15.235 -22.656   3.755  0.00  0.00      ACHN  
ATOM    377 HD12 LEU A  24      16.549 -22.540   4.989  0.00  0.00      ACHN  
ATOM    378 HD13 LEU A  24      15.405 -21.165   4.819  0.00  0.00      ACHN  
ATOM    379  CD2 LEU A  24      17.658 -22.229   2.418  0.00  0.00      ACHN  
ATOM    380 HD21 LEU A  24      18.407 -21.704   1.788  0.00  0.00      ACHN  
ATOM    381 HD22 LEU A  24      18.211 -23.108   2.813  0.00  0.00      ACHN  
ATOM    382 HD23 LEU A  24      16.850 -22.584   1.743  0.00  0.00      ACHN  
ATOM    383  C   LEU A  24      16.839 -18.478   4.600  0.00  0.00      ACHN  
ATOM    384  O   LEU A  24      16.587 -18.857   5.741  0.00  0.00      ACHN  
ATOM    385  N   LEU A  25      17.890 -17.657   4.379  0.00  0.00      ACHN  
ATOM    386  HN  LEU A  25      18.077 -17.345   3.451  0.00  0.00      ACHN  
ATOM    387  CA  LEU A  25      18.892 -17.236   5.472  0.00  0.00      ACHN  
ATOM    388  HA  LEU A  25      19.246 -18.046   6.093  0.00  0.00      ACHN  
ATOM    389  CB  LEU A  25      20.057 -16.452   4.914  0.00  0.00      ACHN  
ATOM    390  HB1 LEU A  25      19.820 -15.661   4.170  0.00  0.00      ACHN  
ATOM    391  HB2 LEU A  25      20.574 -15.878   5.712  0.00  0.00      ACHN  
ATOM    392  CG  LEU A  25      21.093 -17.423   4.394  0.00  0.00      ACHN  
ATOM    393  HG  LEU A  25      20.548 -18.150   3.755  0.00  0.00      ACHN  
ATOM    394  CD1 LEU A  25      22.204 -16.660   3.517  0.00  0.00      ACHN  
ATOM    395 HD11 LEU A  25      22.688 -16.015   4.281  0.00  0.00      ACHN  
ATOM    396 HD12 LEU A  25      22.843 -17.391   2.977  0.00  0.00      ACHN  
ATOM    397 HD13 LEU A  25      21.685 -16.079   2.725  0.00  0.00      ACHN  
ATOM    398  CD2 LEU A  25      21.820 -18.225   5.533  0.00  0.00      ACHN  
ATOM    399 HD21 LEU A  25      22.575 -18.887   5.057  0.00  0.00      ACHN  
ATOM    400 HD22 LEU A  25      22.341 -17.621   6.306  0.00  0.00      ACHN  
ATOM    401 HD23 LEU A  25      21.049 -18.783   6.106  0.00  0.00      ACHN  
ATOM    402  C   LEU A  25      18.145 -16.321   6.390  0.00  0.00      ACHN  
ATOM    403  O   LEU A  25      18.306 -16.418   7.604  0.00  0.00      ACHN  
ATOM    404  N   GLN A  26      17.210 -15.499   5.863  0.00  0.00      ACHN  
ATOM    405  HN  GLN A  26      17.187 -15.344   4.879  0.00  0.00      ACHN  
ATOM    406  CA  GLN A  26      16.475 -14.544   6.665  0.00  0.00      ACHN  
ATOM    407  HA  GLN A  26      17.220 -14.035   7.258  0.00  0.00      ACHN  
ATOM    408  CB  GLN A  26      15.820 -13.377   5.837  0.00  0.00      ACHN  
ATOM    409  HB1 GLN A  26      16.632 -13.087   5.137  0.00  0.00      ACHN  
ATOM    410  HB2 GLN A  26      15.000 -13.861   5.265  0.00  0.00      ACHN  
ATOM    411  CG  GLN A  26      15.360 -12.332   6.790  0.00  0.00      ACHN  
ATOM    412  HG1 GLN A  26      14.563 -12.662   7.490  0.00  0.00      ACHN  
ATOM    413  HG2 GLN A  26      16.201 -12.096   7.477  0.00  0.00      ACHN  
ATOM    414  CD  GLN A  26      14.895 -11.038   6.129  0.00  0.00      ACHN  
ATOM    415  OE1 GLN A  26      15.100 -10.716   4.999  0.00  0.00      ACHN  
ATOM    416  NE2 GLN A  26      14.318 -10.107   6.937  0.00  0.00      ACHN  
ATOM    417 HE21 GLN A  26      13.908  -9.301   6.510  0.00  0.00      ACHN  
ATOM    418 HE22 GLN A  26      13.986 -10.304   7.859  0.00  0.00      ACHN  
ATOM    419  C   GLN A  26      15.526 -15.290   7.590  0.00  0.00      ACHN  
ATOM    420  O   GLN A  26      15.327 -14.989   8.752  0.00  0.00      ACHN  
ATOM    421  N   MET A  27      14.968 -16.391   7.043  0.00  0.00      ACHN  
ATOM    422  HN  MET A  27      14.916 -16.693   6.094  0.00  0.00      ACHN  
ATOM    423  CA  MET A  27      14.005 -17.202   7.772  0.00  0.00      ACHN  
ATOM    424  HA  MET A  27      13.304 -16.552   8.275  0.00  0.00      ACHN  
ATOM    425  CB  MET A  27      13.363 -18.251   6.836  0.00  0.00      ACHN  
ATOM    426  HB1 MET A  27      12.744 -17.675   6.116  0.00  0.00      ACHN  
ATOM    427  HB2 MET A  27      14.027 -18.970   6.311  0.00  0.00      ACHN  
ATOM    428  CG  MET A  27      12.386 -19.139   7.548  0.00  0.00      ACHN  
ATOM    429  HG1 MET A  27      12.782 -19.382   8.558  0.00  0.00      ACHN  
ATOM    430  HG2 MET A  27      11.493 -18.504   7.729  0.00  0.00      ACHN  
ATOM    431  SD  MET A  27      12.128 -20.676   6.641  0.00  0.00      ACHN  
ATOM    432  CE  MET A  27      10.503 -21.072   7.304  0.00  0.00      ACHN  
ATOM    433  HE1 MET A  27      10.394 -20.683   8.339  0.00  0.00      ACHN  
ATOM    434  HE2 MET A  27       9.692 -20.716   6.633  0.00  0.00      ACHN  
ATOM    435  HE3 MET A  27      10.443 -22.165   7.493  0.00  0.00      ACHN  
ATOM    436  C   MET A  27      14.686 -17.945   8.900  0.00  0.00      ACHN  
ATOM    437  O   MET A  27      14.237 -17.997  10.044  0.00  0.00      ACHN  
ATOM    438  N   LEU A  28      15.866 -18.454   8.613  0.00  0.00      ACHN  
ATOM    439  HN  LEU A  28      16.174 -18.338   7.672  0.00  0.00      ACHN  
ATOM    440  CA  LEU A  28      16.727 -19.011   9.642  0.00  0.00      ACHN  
ATOM    441  HA  LEU A  28      16.314 -19.857  10.172  0.00  0.00      ACHN  
ATOM    442  CB  LEU A  28      18.074 -19.589   9.040  0.00  0.00      ACHN  
ATOM    443  HB1 LEU A  28      18.534 -18.836   8.365  0.00  0.00      ACHN  
ATOM    444  HB2 LEU A  28      18.802 -19.786   9.856  0.00  0.00      ACHN  
ATOM    445  CG  LEU A  28      17.805 -20.875   8.223  0.00  0.00      ACHN  
ATOM    446  HG  LEU A  28      16.823 -20.703   7.732  0.00  0.00      ACHN  
ATOM    447  CD1 LEU A  28      18.869 -21.000   7.183  0.00  0.00      ACHN  
ATOM    448 HD11 LEU A  28      18.943 -20.014   6.677  0.00  0.00      ACHN  
ATOM    449 HD12 LEU A  28      19.845 -21.317   7.609  0.00  0.00      ACHN  
ATOM    450 HD13 LEU A  28      18.632 -21.800   6.449  0.00  0.00      ACHN  
ATOM    451  CD2 LEU A  28      17.725 -22.048   9.198  0.00  0.00      ACHN  
ATOM    452 HD21 LEU A  28      18.405 -21.915  10.066  0.00  0.00      ACHN  
ATOM    453 HD22 LEU A  28      16.716 -22.208   9.635  0.00  0.00      ACHN  
ATOM    454 HD23 LEU A  28      17.958 -22.946   8.587  0.00  0.00      ACHN  
ATOM    455  C   LEU A  28      17.092 -18.008  10.789  0.00  0.00      ACHN  
ATOM    456  O   LEU A  28      17.093 -18.402  11.934  0.00  0.00      ACHN  
ATOM    457  N   ALA A  29      17.389 -16.704  10.547  0.00  0.00      ACHN  
ATOM    458  HN  ALA A  29      17.202 -16.292   9.658  0.00  0.00      ACHN  
ATOM    459  CA  ALA A  29      17.428 -15.697  11.606  0.00  0.00      ACHN  
ATOM    460  HA  ALA A  29      18.277 -15.685  12.274  0.00  0.00      ACHN  
ATOM    461  CB  ALA A  29      17.443 -14.361  10.941  0.00  0.00      ACHN  
ATOM    462  HB1 ALA A  29      18.246 -14.282  10.178  0.00  0.00      ACHN  
ATOM    463  HB2 ALA A  29      16.482 -14.063  10.469  0.00  0.00      ACHN  
ATOM    464  HB3 ALA A  29      17.725 -13.507  11.593  0.00  0.00      ACHN  
ATOM    465  C   ALA A  29      16.141 -15.628  12.546  0.00  0.00      ACHN  
ATOM    466  O   ALA A  29      16.149 -15.498  13.780  0.00  0.00      ACHN  
ATOM    467  N   VAL A  30      14.939 -15.676  11.909  0.00  0.00      ACHN  
ATOM    468  HN  VAL A  30      14.841 -15.927  10.949  0.00  0.00      ACHN  
ATOM    469  CA  VAL A  30      13.700 -15.676  12.682  0.00  0.00      ACHN  
ATOM    470  HA  VAL A  30      13.714 -14.918  13.452  0.00  0.00      ACHN  
ATOM    471  CB  VAL A  30      12.545 -15.308  11.787  0.00  0.00      ACHN  
ATOM    472  HB  VAL A  30      12.541 -15.998  10.916  0.00  0.00      ACHN  
ATOM    473  CG1 VAL A  30      11.170 -15.407  12.438  0.00  0.00      ACHN  
ATOM    474 HG11 VAL A  30      10.374 -15.199  11.690  0.00  0.00      ACHN  
ATOM    475 HG12 VAL A  30      10.924 -16.451  12.726  0.00  0.00      ACHN  
ATOM    476 HG13 VAL A  30      11.091 -14.664  13.260  0.00  0.00      ACHN  
ATOM    477  CG2 VAL A  30      12.848 -13.866  11.216  0.00  0.00      ACHN  
ATOM    478 HG21 VAL A  30      11.904 -13.679  10.660  0.00  0.00      ACHN  
ATOM    479 HG22 VAL A  30      12.924 -13.069  11.986  0.00  0.00      ACHN  
ATOM    480 HG23 VAL A  30      13.603 -13.791  10.404  0.00  0.00      ACHN  
ATOM    481  C   VAL A  30      13.454 -17.001  13.390  0.00  0.00      ACHN  
ATOM    482  O   VAL A  30      12.811 -17.088  14.449  0.00  0.00      ACHN  
ATOM    483  N   LEU A  31      13.833 -18.190  12.837  0.00  0.00      ACHN  
ATOM    484  HN  LEU A  31      14.156 -18.174  11.894  0.00  0.00      ACHN  
ATOM    485  CA  LEU A  31      13.680 -19.522  13.456  0.00  0.00      ACHN  
ATOM    486  HA  LEU A  31      12.692 -19.446  13.886  0.00  0.00      ACHN  
ATOM    487  CB  LEU A  31      13.673 -20.588  12.373  0.00  0.00      ACHN  
ATOM    488  HB1 LEU A  31      14.566 -20.390  11.743  0.00  0.00      ACHN  
ATOM    489  HB2 LEU A  31      13.881 -21.568  12.852  0.00  0.00      ACHN  
ATOM    490  CG  LEU A  31      12.448 -20.652  11.569  0.00  0.00      ACHN  
ATOM    491  HG  LEU A  31      12.069 -19.698  11.144  0.00  0.00      ACHN  
ATOM    492  CD1 LEU A  31      12.671 -21.485  10.337  0.00  0.00      ACHN  
ATOM    493 HD11 LEU A  31      13.574 -21.203   9.754  0.00  0.00      ACHN  
ATOM    494 HD12 LEU A  31      12.784 -22.519  10.727  0.00  0.00      ACHN  
ATOM    495 HD13 LEU A  31      11.819 -21.337   9.641  0.00  0.00      ACHN  
ATOM    496  CD2 LEU A  31      11.279 -21.177  12.397  0.00  0.00      ACHN  
ATOM    497 HD21 LEU A  31      11.619 -22.134  12.848  0.00  0.00      ACHN  
ATOM    498 HD22 LEU A  31      11.038 -20.526  13.265  0.00  0.00      ACHN  
ATOM    499 HD23 LEU A  31      10.400 -21.400  11.757  0.00  0.00      ACHN  
ATOM    500  C   LEU A  31      14.795 -19.807  14.498  0.00  0.00      ACHN  
ATOM    501  O   LEU A  31      14.679 -20.539  15.487  0.00  0.00      ACHN  
ATOM    502  N   ALA A  32      16.015 -19.126  14.461  0.00  0.00      ACHN  
ATOM    503  HN  ALA A  32      16.367 -18.839  13.574  0.00  0.00      ACHN  
ATOM    504  CA  ALA A  32      16.972 -19.048  15.572  0.00  0.00      ACHN  
ATOM    505  HA  ALA A  32      17.302 -20.067  15.713  0.00  0.00      ACHN  
ATOM    506  CB  ALA A  32      18.137 -18.366  15.072  0.00  0.00      ACHN  
ATOM    507  HB1 ALA A  32      19.039 -18.347  15.720  0.00  0.00      ACHN  
ATOM    508  HB2 ALA A  32      18.402 -18.830  14.098  0.00  0.00      ACHN  
ATOM    509  HB3 ALA A  32      17.901 -17.337  14.726  0.00  0.00      ACHN  
ATOM    510  C   ALA A  32      16.348 -18.538  16.887  0.00  0.00      ACHN  
ATOM    511  O   ALA A  32      16.517 -19.159  17.926  0.00  0.00      ACHN  
ATOM    512  N   LEU A  33      15.564 -17.467  16.809  0.00  0.00      ACHN  
ATOM    513  HN  LEU A  33      15.457 -16.950  15.963  0.00  0.00      ACHN  
ATOM    514  CA  LEU A  33      14.858 -16.856  17.907  0.00  0.00      ACHN  
ATOM    515  HA  LEU A  33      15.555 -16.472  18.636  0.00  0.00      ACHN  
ATOM    516  CB  LEU A  33      14.086 -15.657  17.228  0.00  0.00      ACHN  
ATOM    517  HB1 LEU A  33      14.878 -15.138  16.647  0.00  0.00      ACHN  
ATOM    518  HB2 LEU A  33      13.256 -16.036  16.595  0.00  0.00      ACHN  
ATOM    519  CG  LEU A  33      13.375 -14.767  18.208  0.00  0.00      ACHN  
ATOM    520  HG  LEU A  33      12.731 -15.312  18.931  0.00  0.00      ACHN  
ATOM    521  CD1 LEU A  33      14.517 -14.066  19.019  0.00  0.00      ACHN  
ATOM    522 HD11 LEU A  33      15.145 -13.401  18.389  0.00  0.00      ACHN  
ATOM    523 HD12 LEU A  33      14.080 -13.444  19.829  0.00  0.00      ACHN  
ATOM    524 HD13 LEU A  33      15.220 -14.686  19.615  0.00  0.00      ACHN  
ATOM    525  CD2 LEU A  33      12.427 -13.800  17.480  0.00  0.00      ACHN  
ATOM    526 HD21 LEU A  33      11.552 -14.322  17.036  0.00  0.00      ACHN  
ATOM    527 HD22 LEU A  33      11.931 -13.024  18.101  0.00  0.00      ACHN  
ATOM    528 HD23 LEU A  33      12.876 -13.123  16.723  0.00  0.00      ACHN  
ATOM    529  C   LEU A  33      13.860 -17.847  18.575  0.00  0.00      ACHN  
ATOM    530  O   LEU A  33      13.785 -17.938  19.811  0.00  0.00      ACHN  
ATOM    531  N   ALA A  34      13.028 -18.661  17.779  0.00  0.00      ACHN  
ATOM    532  HN  ALA A  34      13.189 -18.635  16.795  0.00  0.00      ACHN  
ATOM    533  CA  ALA A  34      11.955 -19.519  18.100  0.00  0.00      ACHN  
ATOM    534  HA  ALA A  34      11.346 -19.517  17.208  0.00  0.00      ACHN  
ATOM    535  CB  ALA A  34      12.481 -20.984  18.297  0.00  0.00      ACHN  
ATOM    536  HB1 ALA A  34      12.936 -20.842  19.300  0.00  0.00      ACHN  
ATOM    537  HB2 ALA A  34      11.717 -21.787  18.366  0.00  0.00      ACHN  
ATOM    538  HB3 ALA A  34      13.190 -21.196  17.468  0.00  0.00      ACHN  
ATOM    539  C   ALA A  34      11.032 -19.040  19.206  0.00  0.00      ACHN  
ATOM    540  O   ALA A  34      10.846 -19.698  20.251  0.00  0.00      ACHN  
ATOM    541  N   ASN A  35      10.416 -17.862  18.970  0.00  0.00      ACHN  
ATOM    542  HN  ASN A  35      10.563 -17.373  18.113  0.00  0.00      ACHN  
ATOM    543  CA  ASN A  35       9.502 -17.132  19.878  0.00  0.00      ACHN  
ATOM    544  HA  ASN A  35       9.983 -17.154  20.845  0.00  0.00      ACHN  
ATOM    545  CB  ASN A  35       9.273 -15.642  19.283  0.00  0.00      ACHN  
ATOM    546  HB1 ASN A  35      10.286 -15.189  19.247  0.00  0.00      ACHN  
ATOM    547  HB2 ASN A  35       8.787 -15.693  18.286  0.00  0.00      ACHN  
ATOM    548  CG  ASN A  35       8.398 -14.677  20.015  0.00  0.00      ACHN  
ATOM    549  OD1 ASN A  35       7.194 -14.915  20.075  0.00  0.00      ACHN  
ATOM    550  ND2 ASN A  35       8.911 -13.656  20.743  0.00  0.00      ACHN  
ATOM    551 HD21 ASN A  35       8.234 -12.941  20.916  0.00  0.00      ACHN  
ATOM    552 HD22 ASN A  35       9.888 -13.454  20.670  0.00  0.00      ACHN  
ATOM    553  C   ASN A  35       8.169 -17.847  20.041  0.00  0.00      ACHN  
ATOM    554  O   ASN A  35       7.707 -18.649  19.237  0.00  0.00      ACHN  
ATOM    555  N   ASP A  36       7.469 -17.584  21.126  0.00  0.00      ACHN  
ATOM    556  HN  ASP A  36       7.770 -17.073  21.928  0.00  0.00      ACHN  
ATOM    557  CA  ASP A  36       6.353 -18.433  21.508  0.00  0.00      ACHN  
ATOM    558  HA  ASP A  36       6.308 -19.260  20.816  0.00  0.00      ACHN  
ATOM    559  CB  ASP A  36       6.554 -19.030  22.918  0.00  0.00      ACHN  
ATOM    560  HB1 ASP A  36       6.684 -18.371  23.802  0.00  0.00      ACHN  
ATOM    561  HB2 ASP A  36       5.685 -19.700  23.094  0.00  0.00      ACHN  
ATOM    562  CG  ASP A  36       7.744 -19.836  23.036  0.00  0.00      ACHN  
ATOM    563  OD1 ASP A  36       8.893 -19.335  23.216  0.00  0.00      ACHN  
ATOM    564  OD2 ASP A  36       7.632 -21.106  22.878  0.00  0.00      ACHN  
ATOM    565  C   ASP A  36       4.961 -17.743  21.308  0.00  0.00      ACHN  
ATOM    566  O   ASP A  36       3.909 -18.364  21.341  0.00  0.00      ACHN  
ATOM    567  N   PHE A  37       4.950 -16.363  21.195  0.00  0.00      ACHN  
ATOM    568  HN  PHE A  37       5.806 -15.860  21.106  0.00  0.00      ACHN  
ATOM    569  CA  PHE A  37       3.773 -15.524  21.216  0.00  0.00      ACHN  
ATOM    570  HA  PHE A  37       3.173 -15.779  22.076  0.00  0.00      ACHN  
ATOM    571  CB  PHE A  37       4.207 -14.082  21.445  0.00  0.00      ACHN  
ATOM    572  HB1 PHE A  37       5.065 -14.020  22.149  0.00  0.00      ACHN  
ATOM    573  HB2 PHE A  37       4.534 -13.571  20.515  0.00  0.00      ACHN  
ATOM    574  CG  PHE A  37       3.185 -13.226  22.143  0.00  0.00      ACHN  
ATOM    575  CD1 PHE A  37       2.309 -12.519  21.363  0.00  0.00      ACHN  
ATOM    576  HD1 PHE A  37       2.289 -12.498  20.283  0.00  0.00      ACHN  
ATOM    577  CE1 PHE A  37       1.192 -11.808  21.956  0.00  0.00      ACHN  
ATOM    578  HE1 PHE A  37       0.474 -11.249  21.374  0.00  0.00      ACHN  
ATOM    579  CZ  PHE A  37       1.017 -11.771  23.327  0.00  0.00      ACHN  
ATOM    580  HZ  PHE A  37       0.223 -11.196  23.780  0.00  0.00      ACHN  
ATOM    581  CD2 PHE A  37       3.052 -13.179  23.506  0.00  0.00      ACHN  
ATOM    582  HD2 PHE A  37       3.822 -13.638  24.110  0.00  0.00      ACHN  
ATOM    583  CE2 PHE A  37       2.022 -12.426  24.128  0.00  0.00      ACHN  
ATOM    584  HE2 PHE A  37       1.937 -12.343  25.202  0.00  0.00      ACHN  
ATOM    585  C   PHE A  37       2.815 -15.724  20.020  0.00  0.00      ACHN  
ATOM    586  O   PHE A  37       3.223 -15.940  18.878  0.00  0.00      ACHN  
ATOM    587  N   ALA A  38       1.485 -15.687  20.154  0.00  0.00      ACHN  
ATOM    588  HN  ALA A  38       1.179 -15.625  21.101  0.00  0.00      ACHN  
ATOM    589  CA  ALA A  38       0.535 -15.984  19.125  0.00  0.00      ACHN  
ATOM    590  HA  ALA A  38       0.910 -15.599  18.188  0.00  0.00      ACHN  
ATOM    591  CB  ALA A  38       0.248 -17.521  18.968  0.00  0.00      ACHN  
ATOM    592  HB1 ALA A  38       1.188 -18.100  18.841  0.00  0.00      ACHN  
ATOM    593  HB2 ALA A  38      -0.209 -17.782  19.946  0.00  0.00      ACHN  
ATOM    594  HB3 ALA A  38      -0.470 -17.622  18.125  0.00  0.00      ACHN  
ATOM    595  C   ALA A  38      -0.727 -15.165  19.325  0.00  0.00      ACHN  
ATOM    596  O   ALA A  38      -1.086 -14.610  20.398  0.00  0.00      ACHN  
ATOM    597  N   LEU A  39      -1.529 -15.049  18.209  0.00  0.00      ACHN  
ATOM    598  HN  LEU A  39      -1.257 -15.510  17.368  0.00  0.00      ACHN  
ATOM    599  CA  LEU A  39      -2.481 -13.992  18.132  0.00  0.00      ACHN  
ATOM    600  HA  LEU A  39      -2.551 -13.408  19.038  0.00  0.00      ACHN  
ATOM    601  CB  LEU A  39      -2.028 -13.153  16.932  0.00  0.00      ACHN  
ATOM    602  HB1 LEU A  39      -1.920 -13.803  16.038  0.00  0.00      ACHN  
ATOM    603  HB2 LEU A  39      -2.809 -12.385  16.746  0.00  0.00      ACHN  
ATOM    604  CG  LEU A  39      -0.667 -12.474  17.113  0.00  0.00      ACHN  
ATOM    605  HG  LEU A  39       0.104 -13.264  17.240  0.00  0.00      ACHN  
ATOM    606  CD1 LEU A  39      -0.556 -11.676  15.819  0.00  0.00      ACHN  
ATOM    607 HD11 LEU A  39      -0.492 -12.318  14.915  0.00  0.00      ACHN  
ATOM    608 HD12 LEU A  39      -1.425 -10.996  15.690  0.00  0.00      ACHN  
ATOM    609 HD13 LEU A  39       0.356 -11.042  15.786  0.00  0.00      ACHN  
ATOM    610  CD2 LEU A  39      -0.562 -11.561  18.350  0.00  0.00      ACHN  
ATOM    611 HD21 LEU A  39      -0.694 -12.005  19.360  0.00  0.00      ACHN  
ATOM    612 HD22 LEU A  39       0.501 -11.291  18.172  0.00  0.00      ACHN  
ATOM    613 HD23 LEU A  39      -1.242 -10.686  18.268  0.00  0.00      ACHN  
ATOM    614  C   LEU A  39      -3.897 -14.667  17.853  0.00  0.00      ACHN  
ATOM    615  O   LEU A  39      -3.904 -15.348  16.831  0.00  0.00      ACHN  
ATOM    616  N   PRO A  40      -4.994 -14.424  18.607  0.00  0.00      ACHN  
ATOM    617  CD  PRO A  40      -4.892 -13.734  19.889  0.00  0.00      ACHN  
ATOM    618  HD1 PRO A  40      -4.008 -14.135  20.430  0.00  0.00      ACHN  
ATOM    619  HD2 PRO A  40      -4.917 -12.633  19.745  0.00  0.00      ACHN  
ATOM    620  CA  PRO A  40      -6.234 -15.139  18.466  0.00  0.00      ACHN  
ATOM    621  HA  PRO A  40      -6.038 -16.156  18.773  0.00  0.00      ACHN  
ATOM    622  CB  PRO A  40      -7.182 -14.401  19.402  0.00  0.00      ACHN  
ATOM    623  HB1 PRO A  40      -8.053 -15.041  19.657  0.00  0.00      ACHN  
ATOM    624  HB2 PRO A  40      -7.617 -13.520  18.883  0.00  0.00      ACHN  
ATOM    625  CG  PRO A  40      -6.260 -14.088  20.568  0.00  0.00      ACHN  
ATOM    626  HG1 PRO A  40      -6.082 -15.033  21.124  0.00  0.00      ACHN  
ATOM    627  HG2 PRO A  40      -6.485 -13.279  21.295  0.00  0.00      ACHN  
ATOM    628  C   PRO A  40      -6.922 -15.153  17.176  0.00  0.00      ACHN  
ATOM    629  O   PRO A  40      -6.807 -14.176  16.382  0.00  0.00      ACHN  
ATOM    630  N   MET A  41      -7.713 -16.188  16.823  0.00  0.00      ACHN  
ATOM    631  HN  MET A  41      -7.562 -17.020  17.352  0.00  0.00      ACHN  
ATOM    632  CA  MET A  41      -8.676 -16.179  15.712  0.00  0.00      ACHN  
ATOM    633  HA  MET A  41      -8.863 -15.200  15.296  0.00  0.00      ACHN  
ATOM    634  CB  MET A  41      -7.999 -16.961  14.582  0.00  0.00      ACHN  
ATOM    635  HB1 MET A  41      -7.133 -16.390  14.184  0.00  0.00      ACHN  
ATOM    636  HB2 MET A  41      -7.608 -17.860  15.105  0.00  0.00      ACHN  
ATOM    637  CG  MET A  41      -9.041 -17.318  13.507  0.00  0.00      ACHN  
ATOM    638  HG1 MET A  41      -9.923 -17.864  13.903  0.00  0.00      ACHN  
ATOM    639  HG2 MET A  41      -9.512 -16.365  13.185  0.00  0.00      ACHN  
ATOM    640  SD  MET A  41      -8.355 -18.237  12.087  0.00  0.00      ACHN  
ATOM    641  CE  MET A  41      -7.536 -16.838  11.276  0.00  0.00      ACHN  
ATOM    642  HE1 MET A  41      -8.268 -16.046  11.008  0.00  0.00      ACHN  
ATOM    643  HE2 MET A  41      -6.621 -16.461  11.780  0.00  0.00      ACHN  
ATOM    644  HE3 MET A  41      -7.185 -17.198  10.286  0.00  0.00      ACHN  
ATOM    645  C   MET A  41      -9.980 -16.899  16.251  0.00  0.00      ACHN  
ATOM    646  O   MET A  41      -9.964 -17.991  16.819  0.00  0.00      ACHN  
ATOM    647  N   THR A  42     -11.084 -16.160  16.150  0.00  0.00      ACHN  
ATOM    648  HN  THR A  42     -11.021 -15.365  15.551  0.00  0.00      ACHN  
ATOM    649  CA  THR A  42     -12.291 -16.359  16.936  0.00  0.00      ACHN  
ATOM    650  HA  THR A  42     -11.974 -16.918  17.804  0.00  0.00      ACHN  
ATOM    651  CB  THR A  42     -12.874 -15.016  17.324  0.00  0.00      ACHN  
ATOM    652  HB  THR A  42     -13.220 -14.578  16.363  0.00  0.00      ACHN  
ATOM    653  OG1 THR A  42     -11.864 -14.107  17.764  0.00  0.00      ACHN  
ATOM    654  HG1 THR A  42     -12.322 -13.270  17.875  0.00  0.00      ACHN  
ATOM    655  CG2 THR A  42     -13.922 -15.053  18.471  0.00  0.00      ACHN  
ATOM    656 HG21 THR A  42     -14.703 -15.741  18.083  0.00  0.00      ACHN  
ATOM    657 HG22 THR A  42     -13.337 -15.357  19.365  0.00  0.00      ACHN  
ATOM    658 HG23 THR A  42     -14.454 -14.092  18.636  0.00  0.00      ACHN  
ATOM    659  C   THR A  42     -13.349 -17.108  16.121  0.00  0.00      ACHN  
ATOM    660  O   THR A  42     -13.560 -16.793  14.990  0.00  0.00      ACHN  
ATOM    661  N   GLY A  43     -14.163 -18.040  16.759  0.00  0.00      ACHN  
ATOM    662  HN  GLY A  43     -14.114 -18.234  17.736  0.00  0.00      ACHN  
ATOM    663  CA  GLY A  43     -14.953 -18.949  15.949  0.00  0.00      ACHN  
ATOM    664  HA1 GLY A  43     -15.073 -19.884  16.476  0.00  0.00      ACHN  
ATOM    665  HA2 GLY A  43     -14.416 -19.157  15.035  0.00  0.00      ACHN  
ATOM    666  C   GLY A  43     -16.384 -18.488  15.727  0.00  0.00      ACHN  
ATOM    667  O   GLY A  43     -17.339 -19.254  15.760  0.00  0.00      ACHN  
ATOM    668  N   THR A  44     -16.504 -17.139  15.414  0.00  0.00      ACHN  
ATOM    669  HN  THR A  44     -15.686 -16.587  15.271  0.00  0.00      ACHN  
ATOM    670  CA  THR A  44     -17.742 -16.300  15.348  0.00  0.00      ACHN  
ATOM    671  HA  THR A  44     -18.413 -16.670  16.109  0.00  0.00      ACHN  
ATOM    672  CB  THR A  44     -17.464 -14.785  15.513  0.00  0.00      ACHN  
ATOM    673  HB  THR A  44     -18.096 -14.084  14.927  0.00  0.00      ACHN  
ATOM    674  OG1 THR A  44     -16.150 -14.416  15.108  0.00  0.00      ACHN  
ATOM    675  HG1 THR A  44     -16.104 -13.464  15.222  0.00  0.00      ACHN  
ATOM    676  CG2 THR A  44     -17.660 -14.331  16.994  0.00  0.00      ACHN  
ATOM    677 HG21 THR A  44     -17.237 -13.310  17.104  0.00  0.00      ACHN  
ATOM    678 HG22 THR A  44     -18.742 -14.260  17.236  0.00  0.00      ACHN  
ATOM    679 HG23 THR A  44     -17.054 -15.038  17.600  0.00  0.00      ACHN  
ATOM    680  C   THR A  44     -18.479 -16.500  14.038  0.00  0.00      ACHN  
ATOM    681  O   THR A  44     -18.690 -15.573  13.239  0.00  0.00      ACHN  
ATOM    682  N   TYR A  45     -18.990 -17.781  13.893  0.00  0.00      ACHN  
ATOM    683  HN  TYR A  45     -18.793 -18.439  14.616  0.00  0.00      ACHN  
ATOM    684  CA  TYR A  45     -19.623 -18.226  12.594  0.00  0.00      ACHN  
ATOM    685  HA  TYR A  45     -19.063 -17.721  11.822  0.00  0.00      ACHN  
ATOM    686  CB  TYR A  45     -19.549 -19.738  12.291  0.00  0.00      ACHN  
ATOM    687  HB1 TYR A  45     -20.176 -20.269  13.038  0.00  0.00      ACHN  
ATOM    688  HB2 TYR A  45     -20.012 -19.931  11.300  0.00  0.00      ACHN  
ATOM    689  CG  TYR A  45     -18.084 -20.196  12.280  0.00  0.00      ACHN  
ATOM    690  CD1 TYR A  45     -17.232 -19.814  11.197  0.00  0.00      ACHN  
ATOM    691  HD1 TYR A  45     -17.538 -19.103  10.444  0.00  0.00      ACHN  
ATOM    692  CE1 TYR A  45     -15.954 -20.429  11.055  0.00  0.00      ACHN  
ATOM    693  HE1 TYR A  45     -15.363 -20.144  10.198  0.00  0.00      ACHN  
ATOM    694  CZ  TYR A  45     -15.464 -21.355  11.983  0.00  0.00      ACHN  
ATOM    695  OH  TYR A  45     -14.283 -22.055  11.722  0.00  0.00      ACHN  
ATOM    696  HH  TYR A  45     -14.237 -22.824  12.295  0.00  0.00      ACHN  
ATOM    697  CD2 TYR A  45     -17.600 -21.189  13.190  0.00  0.00      ACHN  
ATOM    698  HD2 TYR A  45     -18.304 -21.549  13.926  0.00  0.00      ACHN  
ATOM    699  CE2 TYR A  45     -16.332 -21.727  13.060  0.00  0.00      ACHN  
ATOM    700  HE2 TYR A  45     -16.009 -22.399  13.840  0.00  0.00      ACHN  
ATOM    701  C   TYR A  45     -21.120 -17.819  12.433  0.00  0.00      ACHN  
ATOM    702  O   TYR A  45     -21.841 -17.624  13.401  0.00  0.00      ACHN  
ATOM    703  N   LEU A  46     -21.588 -17.865  11.163  0.00  0.00      ACHN  
ATOM    704  HN  LEU A  46     -20.942 -17.939  10.407  0.00  0.00      ACHN  
ATOM    705  CA  LEU A  46     -23.004 -17.822  10.725  0.00  0.00      ACHN  
ATOM    706  HA  LEU A  46     -23.400 -16.889  11.099  0.00  0.00      ACHN  
ATOM    707  CB  LEU A  46     -23.078 -17.742   9.165  0.00  0.00      ACHN  
ATOM    708  HB1 LEU A  46     -22.504 -16.885   8.750  0.00  0.00      ACHN  
ATOM    709  HB2 LEU A  46     -22.540 -18.605   8.718  0.00  0.00      ACHN  
ATOM    710  CG  LEU A  46     -24.478 -17.473   8.518  0.00  0.00      ACHN  
ATOM    711  HG  LEU A  46     -25.231 -18.043   9.104  0.00  0.00      ACHN  
ATOM    712  CD1 LEU A  46     -24.901 -16.005   8.738  0.00  0.00      ACHN  
ATOM    713 HD11 LEU A  46     -25.957 -15.777   8.479  0.00  0.00      ACHN  
ATOM    714 HD12 LEU A  46     -24.779 -15.703   9.800  0.00  0.00      ACHN  
ATOM    715 HD13 LEU A  46     -24.275 -15.350   8.095  0.00  0.00      ACHN  
ATOM    716  CD2 LEU A  46     -24.620 -17.942   7.042  0.00  0.00      ACHN  
ATOM    717 HD21 LEU A  46     -24.097 -17.246   6.352  0.00  0.00      ACHN  
ATOM    718 HD22 LEU A  46     -24.042 -18.856   6.786  0.00  0.00      ACHN  
ATOM    719 HD23 LEU A  46     -25.693 -17.861   6.763  0.00  0.00      ACHN  
ATOM    720  C   LEU A  46     -23.730 -19.077  11.273  0.00  0.00      ACHN  
ATOM    721  O   LEU A  46     -23.160 -20.161  11.347  0.00  0.00      ACHN  
ATOM    722  N   ASN A  47     -25.008 -18.922  11.539  0.00  0.00      ACHN  
ATOM    723  HN  ASN A  47     -25.408 -18.012  11.468  0.00  0.00      ACHN  
ATOM    724  CA  ASN A  47     -25.740 -20.092  12.069  0.00  0.00      ACHN  
ATOM    725  HA  ASN A  47     -25.316 -20.945  11.559  0.00  0.00      ACHN  
ATOM    726  CB  ASN A  47     -25.552 -20.210  13.593  0.00  0.00      ACHN  
ATOM    727  HB1 ASN A  47     -24.583 -19.810  13.962  0.00  0.00      ACHN  
ATOM    728  HB2 ASN A  47     -26.373 -19.685  14.128  0.00  0.00      ACHN  
ATOM    729  CG  ASN A  47     -25.572 -21.702  14.022  0.00  0.00      ACHN  
ATOM    730  OD1 ASN A  47     -24.557 -22.141  14.516  0.00  0.00      ACHN  
ATOM    731  ND2 ASN A  47     -26.643 -22.495  13.819  0.00  0.00      ACHN  
ATOM    732 HD21 ASN A  47     -27.452 -22.092  13.392  0.00  0.00      ACHN  
ATOM    733 HD22 ASN A  47     -26.567 -23.436  14.148  0.00  0.00      ACHN  
ATOM    734  C   ASN A  47     -27.232 -20.038  11.760  0.00  0.00      ACHN  
ATOM    735  O   ASN A  47     -28.046 -20.814  12.275  0.00  0.00      ACHN  
ATOM    736  N   GLY A  48     -27.603 -19.139  10.904  0.00  0.00      ACHN  
ATOM    737  HN  GLY A  48     -26.915 -18.536  10.509  0.00  0.00      ACHN  
ATOM    738  CA  GLY A  48     -28.892 -18.953  10.353  0.00  0.00      ACHN  
ATOM    739  HA1 GLY A  48     -29.403 -18.323  11.065  0.00  0.00      ACHN  
ATOM    740  HA2 GLY A  48     -29.420 -19.875  10.158  0.00  0.00      ACHN  
ATOM    741  C   GLY A  48     -28.913 -18.246   8.978  0.00  0.00      ACHN  
ATOM    742  O   GLY A  48     -27.885 -18.026   8.328  0.00  0.00      ACHN  
ATOM    743  N   PRO A  49     -30.095 -17.709   8.501  0.00  0.00      ACHN  
ATOM    744  CD  PRO A  49     -31.369 -17.943   9.225  0.00  0.00      ACHN  
ATOM    745  HD1 PRO A  49     -31.474 -19.024   9.459  0.00  0.00      ACHN  
ATOM    746  HD2 PRO A  49     -31.348 -17.407  10.197  0.00  0.00      ACHN  
ATOM    747  CA  PRO A  49     -30.205 -16.765   7.401  0.00  0.00      ACHN  
ATOM    748  HA  PRO A  49     -30.051 -17.402   6.543  0.00  0.00      ACHN  
ATOM    749  CB  PRO A  49     -31.618 -16.187   7.618  0.00  0.00      ACHN  
ATOM    750  HB1 PRO A  49     -32.185 -15.804   6.743  0.00  0.00      ACHN  
ATOM    751  HB2 PRO A  49     -31.538 -15.325   8.314  0.00  0.00      ACHN  
ATOM    752  CG  PRO A  49     -32.361 -17.289   8.322  0.00  0.00      ACHN  
ATOM    753  HG1 PRO A  49     -32.753 -17.947   7.518  0.00  0.00      ACHN  
ATOM    754  HG2 PRO A  49     -33.306 -16.957   8.802  0.00  0.00      ACHN  
ATOM    755  C   PRO A  49     -29.251 -15.644   7.419  0.00  0.00      ACHN  
ATOM    756  O   PRO A  49     -28.958 -15.231   8.520  0.00  0.00      ACHN  
ATOM    757  N   PRO A  50     -28.815 -15.126   6.259  0.00  0.00      ACHN  
ATOM    758  CD  PRO A  50     -29.110 -15.792   5.001  0.00  0.00      ACHN  
ATOM    759  HD1 PRO A  50     -28.888 -16.879   5.063  0.00  0.00      ACHN  
ATOM    760  HD2 PRO A  50     -30.175 -15.730   4.691  0.00  0.00      ACHN  
ATOM    761  CA  PRO A  50     -28.243 -13.828   6.094  0.00  0.00      ACHN  
ATOM    762  HA  PRO A  50     -27.283 -14.039   6.540  0.00  0.00      ACHN  
ATOM    763  CB  PRO A  50     -28.267 -13.646   4.442  0.00  0.00      ACHN  
ATOM    764  HB1 PRO A  50     -27.317 -13.174   4.112  0.00  0.00      ACHN  
ATOM    765  HB2 PRO A  50     -29.171 -13.058   4.177  0.00  0.00      ACHN  
ATOM    766  CG  PRO A  50     -28.325 -15.080   3.882  0.00  0.00      ACHN  
ATOM    767  HG1 PRO A  50     -27.360 -15.617   3.766  0.00  0.00      ACHN  
ATOM    768  HG2 PRO A  50     -28.876 -15.050   2.918  0.00  0.00      ACHN  
ATOM    769  C   PRO A  50     -28.928 -12.772   6.860  0.00  0.00      ACHN  
ATOM    770  O   PRO A  50     -30.144 -12.768   6.966  0.00  0.00      ACHN  
ATOM    771  N   GLY A  51     -28.170 -11.802   7.518  0.00  0.00      ACHN  
ATOM    772  HN  GLY A  51     -27.175 -11.854   7.521  0.00  0.00      ACHN  
ATOM    773  CA  GLY A  51     -28.946 -10.956   8.460  0.00  0.00      ACHN  
ATOM    774  HA1 GLY A  51     -29.950 -10.832   8.083  0.00  0.00      ACHN  
ATOM    775  HA2 GLY A  51     -28.436 -10.004   8.480  0.00  0.00      ACHN  
ATOM    776  C   GLY A  51     -29.233 -11.403   9.865  0.00  0.00      ACHN  
ATOM    777  O   GLY A  51     -29.996 -10.759  10.549  0.00  0.00      ACHN  
ATOM    778  N   THR A  52     -28.679 -12.526  10.284  0.00  0.00      ACHN  
ATOM    779  HN  THR A  52     -28.038 -13.014   9.696  0.00  0.00      ACHN  
ATOM    780  CA  THR A  52     -28.823 -12.959  11.704  0.00  0.00      ACHN  
ATOM    781  HA  THR A  52     -29.334 -12.154  12.211  0.00  0.00      ACHN  
ATOM    782  CB  THR A  52     -29.503 -14.337  11.983  0.00  0.00      ACHN  
ATOM    783  HB  THR A  52     -29.510 -14.519  13.079  0.00  0.00      ACHN  
ATOM    784  OG1 THR A  52     -28.844 -15.301  11.171  0.00  0.00      ACHN  
ATOM    785  HG1 THR A  52     -28.999 -15.012  10.269  0.00  0.00      ACHN  
ATOM    786  CG2 THR A  52     -30.952 -14.285  11.473  0.00  0.00      ACHN  
ATOM    787 HG21 THR A  52     -31.322 -13.238  11.490  0.00  0.00      ACHN  
ATOM    788 HG22 THR A  52     -31.120 -14.648  10.436  0.00  0.00      ACHN  
ATOM    789 HG23 THR A  52     -31.540 -14.973  12.117  0.00  0.00      ACHN  
ATOM    790  C   THR A  52     -27.525 -12.925  12.319  0.00  0.00      ACHN  
ATOM    791  O   THR A  52     -26.486 -12.968  11.711  0.00  0.00      ACHN  
ATOM    792  N   THR A  53     -27.527 -12.835  13.655  0.00  0.00      ACHN  
ATOM    793  HN  THR A  53     -28.324 -12.907  14.250  0.00  0.00      ACHN  
ATOM    794  CA  THR A  53     -26.291 -12.733  14.492  0.00  0.00      ACHN  
ATOM    795  HA  THR A  53     -25.844 -11.870  14.022  0.00  0.00      ACHN  
ATOM    796  CB  THR A  53     -26.531 -12.337  16.026  0.00  0.00      ACHN  
ATOM    797  HB  THR A  53     -25.580 -12.247  16.593  0.00  0.00      ACHN  
ATOM    798  OG1 THR A  53     -27.444 -13.236  16.635  0.00  0.00      ACHN  
ATOM    799  HG1 THR A  53     -27.621 -12.812  17.478  0.00  0.00      ACHN  
ATOM    800  CG2 THR A  53     -27.393 -11.014  15.880  0.00  0.00      ACHN  
ATOM    801 HG21 THR A  53     -26.684 -10.173  15.724  0.00  0.00      ACHN  
ATOM    802 HG22 THR A  53     -28.229 -11.097  15.153  0.00  0.00      ACHN  
ATOM    803 HG23 THR A  53     -27.920 -10.828  16.840  0.00  0.00      ACHN  
ATOM    804  C   THR A  53     -25.445 -13.922  14.394  0.00  0.00      ACHN  
ATOM    805  O   THR A  53     -25.955 -15.043  14.210  0.00  0.00      ACHN  
ATOM    806  N   PHE A  54     -24.058 -13.741  14.487  0.00  0.00      ACHN  
ATOM    807  HN  PHE A  54     -23.683 -12.830  14.635  0.00  0.00      ACHN  
ATOM    808  CA  PHE A  54     -23.012 -14.744  14.629  0.00  0.00      ACHN  
ATOM    809  HA  PHE A  54     -23.226 -15.523  13.912  0.00  0.00      ACHN  
ATOM    810  CB  PHE A  54     -21.628 -14.096  14.483  0.00  0.00      ACHN  
ATOM    811  HB1 PHE A  54     -21.705 -13.253  15.202  0.00  0.00      ACHN  
ATOM    812  HB2 PHE A  54     -20.802 -14.769  14.796  0.00  0.00      ACHN  
ATOM    813  CG  PHE A  54     -21.336 -13.549  13.081  0.00  0.00      ACHN  
ATOM    814  CD1 PHE A  54     -20.782 -12.281  12.891  0.00  0.00      ACHN  
ATOM    815  HD1 PHE A  54     -20.458 -11.627  13.687  0.00  0.00      ACHN  
ATOM    816  CE1 PHE A  54     -20.415 -11.869  11.590  0.00  0.00      ACHN  
ATOM    817  HE1 PHE A  54     -19.720 -11.063  11.407  0.00  0.00      ACHN  
ATOM    818  CZ  PHE A  54     -20.735 -12.624  10.436  0.00  0.00      ACHN  
ATOM    819  HZ  PHE A  54     -20.328 -12.314   9.485  0.00  0.00      ACHN  
ATOM    820  CD2 PHE A  54     -21.703 -14.222  11.937  0.00  0.00      ACHN  
ATOM    821  HD2 PHE A  54     -22.313 -15.095  12.115  0.00  0.00      ACHN  
ATOM    822  CE2 PHE A  54     -21.422 -13.822  10.625  0.00  0.00      ACHN  
ATOM    823  HE2 PHE A  54     -21.588 -14.460   9.769  0.00  0.00      ACHN  
ATOM    824  C   PHE A  54     -23.059 -15.443  15.970  0.00  0.00      ACHN  
ATOM    825  O   PHE A  54     -23.474 -14.908  16.996  0.00  0.00      ACHN  
ATOM    826  N   SER A  55     -22.589 -16.675  16.009  0.00  0.00      ACHN  
ATOM    827  HN  SER A  55     -22.018 -17.023  15.269  0.00  0.00      ACHN  
ATOM    828  CA  SER A  55     -22.341 -17.430  17.247  0.00  0.00      ACHN  
ATOM    829  HA  SER A  55     -23.262 -17.380  17.809  0.00  0.00      ACHN  
ATOM    830  CB  SER A  55     -22.048 -18.868  16.972  0.00  0.00      ACHN  
ATOM    831  HB1 SER A  55     -21.235 -19.066  16.241  0.00  0.00      ACHN  
ATOM    832  HB2 SER A  55     -21.766 -19.398  17.907  0.00  0.00      ACHN  
ATOM    833  OG  SER A  55     -23.255 -19.336  16.457  0.00  0.00      ACHN  
ATOM    834  HG1 SER A  55     -23.297 -18.993  15.561  0.00  0.00      ACHN  
ATOM    835  C   SER A  55     -21.292 -16.844  18.226  0.00  0.00      ACHN  
ATOM    836  O   SER A  55     -20.416 -16.111  17.781  0.00  0.00      ACHN  
ATOM    837  N   ALA A  56     -21.388 -17.081  19.508  0.00  0.00      ACHN  
ATOM    838  HN  ALA A  56     -22.093 -17.664  19.905  0.00  0.00      ACHN  
ATOM    839  CA  ALA A  56     -20.836 -16.304  20.587  0.00  0.00      ACHN  
ATOM    840  HA  ALA A  56     -21.155 -15.281  20.460  0.00  0.00      ACHN  
ATOM    841  CB  ALA A  56     -21.349 -16.834  21.911  0.00  0.00      ACHN  
ATOM    842  HB1 ALA A  56     -20.983 -16.362  22.848  0.00  0.00      ACHN  
ATOM    843  HB2 ALA A  56     -22.458 -16.766  21.916  0.00  0.00      ACHN  
ATOM    844  HB3 ALA A  56     -21.113 -17.914  22.016  0.00  0.00      ACHN  
ATOM    845  C   ALA A  56     -19.275 -16.337  20.588  0.00  0.00      ACHN  
ATOM    846  O   ALA A  56     -18.711 -17.387  20.274  0.00  0.00      ACHN  
ATOM    847  N   PRO A  57     -18.527 -15.302  20.852  0.00  0.00      ACHN  
ATOM    848  CD  PRO A  57     -19.082 -14.015  21.082  0.00  0.00      ACHN  
ATOM    849  HD1 PRO A  57     -19.802 -13.730  20.285  0.00  0.00      ACHN  
ATOM    850  HD2 PRO A  57     -19.681 -13.891  22.010  0.00  0.00      ACHN  
ATOM    851  CA  PRO A  57     -17.089 -15.243  20.902  0.00  0.00      ACHN  
ATOM    852  HA  PRO A  57     -16.739 -15.293  19.881  0.00  0.00      ACHN  
ATOM    853  CB  PRO A  57     -16.767 -13.977  21.631  0.00  0.00      ACHN  
ATOM    854  HB1 PRO A  57     -15.747 -13.655  21.330  0.00  0.00      ACHN  
ATOM    855  HB2 PRO A  57     -16.923 -14.197  22.709  0.00  0.00      ACHN  
ATOM    856  CG  PRO A  57     -17.814 -13.013  21.094  0.00  0.00      ACHN  
ATOM    857  HG1 PRO A  57     -17.559 -12.507  20.138  0.00  0.00      ACHN  
ATOM    858  HG2 PRO A  57     -18.081 -12.165  21.759  0.00  0.00      ACHN  
ATOM    859  C   PRO A  57     -16.389 -16.444  21.512  0.00  0.00      ACHN  
ATOM    860  O   PRO A  57     -16.776 -16.852  22.619  0.00  0.00      ACHN  
ATOM    861  N   VAL A  58     -15.303 -16.911  20.860  0.00  0.00      ACHN  
ATOM    862  HN  VAL A  58     -15.112 -16.647  19.917  0.00  0.00      ACHN  
ATOM    863  CA  VAL A  58     -14.609 -18.154  21.278  0.00  0.00      ACHN  
ATOM    864  HA  VAL A  58     -14.451 -17.944  22.325  0.00  0.00      ACHN  
ATOM    865  CB  VAL A  58     -15.464 -19.396  21.297  0.00  0.00      ACHN  
ATOM    866  HB  VAL A  58     -16.371 -19.282  21.929  0.00  0.00      ACHN  
ATOM    867  CG1 VAL A  58     -15.889 -19.725  19.900  0.00  0.00      ACHN  
ATOM    868 HG11 VAL A  58     -14.988 -20.035  19.329  0.00  0.00      ACHN  
ATOM    869 HG12 VAL A  58     -16.576 -20.597  19.860  0.00  0.00      ACHN  
ATOM    870 HG13 VAL A  58     -16.403 -18.928  19.321  0.00  0.00      ACHN  
ATOM    871  CG2 VAL A  58     -14.742 -20.572  21.892  0.00  0.00      ACHN  
ATOM    872 HG21 VAL A  58     -15.374 -21.485  21.935  0.00  0.00      ACHN  
ATOM    873 HG22 VAL A  58     -13.897 -20.908  21.254  0.00  0.00      ACHN  
ATOM    874 HG23 VAL A  58     -14.319 -20.286  22.879  0.00  0.00      ACHN  
ATOM    875  C   VAL A  58     -13.319 -18.372  20.451  0.00  0.00      ACHN  
ATOM    876  O   VAL A  58     -13.303 -18.519  19.238  0.00  0.00      ACHN  
ATOM    877  N   VAL A  59     -12.142 -18.364  21.099  0.00  0.00      ACHN  
ATOM    878  HN  VAL A  59     -12.101 -18.290  22.093  0.00  0.00      ACHN  
ATOM    879  CA  VAL A  59     -10.893 -18.584  20.348  0.00  0.00      ACHN  
ATOM    880  HA  VAL A  59     -10.895 -17.973  19.458  0.00  0.00      ACHN  
ATOM    881  CB  VAL A  59      -9.699 -17.983  21.141  0.00  0.00      ACHN  
ATOM    882  HB  VAL A  59      -9.607 -18.534  22.101  0.00  0.00      ACHN  
ATOM    883  CG1 VAL A  59      -8.411 -18.080  20.335  0.00  0.00      ACHN  
ATOM    884 HG11 VAL A  59      -8.142 -19.157  20.290  0.00  0.00      ACHN  
ATOM    885 HG12 VAL A  59      -8.563 -17.578  19.356  0.00  0.00      ACHN  
ATOM    886 HG13 VAL A  59      -7.531 -17.605  20.820  0.00  0.00      ACHN  
ATOM    887  CG2 VAL A  59      -9.977 -16.483  21.321  0.00  0.00      ACHN  
ATOM    888 HG21 VAL A  59     -10.400 -16.047  20.391  0.00  0.00      ACHN  
ATOM    889 HG22 VAL A  59     -10.624 -16.274  22.199  0.00  0.00      ACHN  
ATOM    890 HG23 VAL A  59      -9.032 -15.914  21.462  0.00  0.00      ACHN  
ATOM    891  C   VAL A  59     -10.558 -20.067  20.139  0.00  0.00      ACHN  
ATOM    892  O   VAL A  59     -10.601 -20.893  21.030  0.00  0.00      ACHN  
ATOM    893  N   ILE A  60     -10.356 -20.452  18.832  0.00  0.00      ACHN  
ATOM    894  HN  ILE A  60     -10.350 -19.725  18.149  0.00  0.00      ACHN  
ATOM    895  CA  ILE A  60     -10.164 -21.810  18.311  0.00  0.00      ACHN  
ATOM    896  HA  ILE A  60     -10.229 -22.579  19.067  0.00  0.00      ACHN  
ATOM    897  CB  ILE A  60     -11.190 -22.157  17.237  0.00  0.00      ACHN  
ATOM    898  HB  ILE A  60     -11.072 -23.166  16.787  0.00  0.00      ACHN  
ATOM    899  CG2 ILE A  60     -12.569 -22.076  17.934  0.00  0.00      ACHN  
ATOM    900 HG21 ILE A  60     -12.612 -22.807  18.770  0.00  0.00      ACHN  
ATOM    901 HG22 ILE A  60     -12.738 -21.018  18.229  0.00  0.00      ACHN  
ATOM    902 HG23 ILE A  60     -13.421 -22.328  17.267  0.00  0.00      ACHN  
ATOM    903  CG1 ILE A  60     -11.078 -21.208  16.005  0.00  0.00      ACHN  
ATOM    904 HG11 ILE A  60     -11.353 -20.148  16.193  0.00  0.00      ACHN  
ATOM    905 HG12 ILE A  60     -10.053 -21.265  15.581  0.00  0.00      ACHN  
ATOM    906  CD1 ILE A  60     -12.052 -21.623  14.895  0.00  0.00      ACHN  
ATOM    907  HD1 ILE A  60     -12.117 -20.940  14.020  0.00  0.00      ACHN  
ATOM    908  HD2 ILE A  60     -11.735 -22.659  14.651  0.00  0.00      ACHN  
ATOM    909  HD3 ILE A  60     -13.096 -21.636  15.276  0.00  0.00      ACHN  
ATOM    910  C   ILE A  60      -8.780 -21.918  17.670  0.00  0.00      ACHN  
ATOM    911  O   ILE A  60      -8.339 -23.002  17.345  0.00  0.00      ACHN  
ATOM    912  N   LEU A  61      -8.064 -20.783  17.492  0.00  0.00      ACHN  
ATOM    913  HN  LEU A  61      -8.246 -19.902  17.922  0.00  0.00      ACHN  
ATOM    914  CA  LEU A  61      -6.850 -20.913  16.734  0.00  0.00      ACHN  
ATOM    915  HA  LEU A  61      -6.339 -21.775  17.136  0.00  0.00      ACHN  
ATOM    916  CB  LEU A  61      -7.009 -20.941  15.161  0.00  0.00      ACHN  
ATOM    917  HB1 LEU A  61      -7.733 -21.771  15.016  0.00  0.00      ACHN  
ATOM    918  HB2 LEU A  61      -7.559 -20.009  14.911  0.00  0.00      ACHN  
ATOM    919  CG  LEU A  61      -5.746 -21.054  14.322  0.00  0.00      ACHN  
ATOM    920  HG  LEU A  61      -5.255 -20.097  14.599  0.00  0.00      ACHN  
ATOM    921  CD1 LEU A  61      -4.862 -22.185  14.837  0.00  0.00      ACHN  
ATOM    922 HD11 LEU A  61      -4.108 -22.448  14.065  0.00  0.00      ACHN  
ATOM    923 HD12 LEU A  61      -4.402 -22.188  15.848  0.00  0.00      ACHN  
ATOM    924 HD13 LEU A  61      -5.511 -23.087  14.836  0.00  0.00      ACHN  
ATOM    925  CD2 LEU A  61      -5.900 -21.117  12.859  0.00  0.00      ACHN  
ATOM    926 HD21 LEU A  61      -6.399 -22.058  12.542  0.00  0.00      ACHN  
ATOM    927 HD22 LEU A  61      -6.556 -20.322  12.442  0.00  0.00      ACHN  
ATOM    928 HD23 LEU A  61      -4.958 -21.148  12.271  0.00  0.00      ACHN  
ATOM    929  C   LEU A  61      -6.037 -19.656  17.182  0.00  0.00      ACHN  
ATOM    930  O   LEU A  61      -6.673 -18.665  17.479  0.00  0.00      ACHN  
ATOM    931  N   GLU A  62      -4.709 -19.703  17.206  0.00  0.00      ACHN  
ATOM    932  HN  GLU A  62      -4.253 -20.482  16.783  0.00  0.00      ACHN  
ATOM    933  CA  GLU A  62      -3.911 -18.529  17.419  0.00  0.00      ACHN  
ATOM    934  HA  GLU A  62      -4.525 -17.657  17.250  0.00  0.00      ACHN  
ATOM    935  CB  GLU A  62      -3.329 -18.458  18.886  0.00  0.00      ACHN  
ATOM    936  HB1 GLU A  62      -2.895 -19.464  19.075  0.00  0.00      ACHN  
ATOM    937  HB2 GLU A  62      -2.437 -17.801  18.974  0.00  0.00      ACHN  
ATOM    938  CG  GLU A  62      -4.296 -18.204  20.045  0.00  0.00      ACHN  
ATOM    939  HG1 GLU A  62      -4.253 -17.123  20.299  0.00  0.00      ACHN  
ATOM    940  HG2 GLU A  62      -5.367 -18.470  19.910  0.00  0.00      ACHN  
ATOM    941  CD  GLU A  62      -3.885 -18.958  21.307  0.00  0.00      ACHN  
ATOM    942  OE1 GLU A  62      -4.627 -19.825  21.822  0.00  0.00      ACHN  
ATOM    943  OE2 GLU A  62      -2.903 -18.577  21.936  0.00  0.00      ACHN  
ATOM    944  C   GLU A  62      -2.775 -18.653  16.406  0.00  0.00      ACHN  
ATOM    945  O   GLU A  62      -2.253 -19.783  16.336  0.00  0.00      ACHN  
ATOM    946  N   THR A  63      -2.518 -17.584  15.675  0.00  0.00      ACHN  
ATOM    947  HN  THR A  63      -3.156 -16.818  15.691  0.00  0.00      ACHN  
ATOM    948  CA  THR A  63      -1.377 -17.657  14.764  0.00  0.00      ACHN  
ATOM    949  HA  THR A  63      -1.273 -18.629  14.304  0.00  0.00      ACHN  
ATOM    950  CB  THR A  63      -1.620 -16.665  13.652  0.00  0.00      ACHN  
ATOM    951  HB  THR A  63      -1.687 -15.609  13.990  0.00  0.00      ACHN  
ATOM    952  OG1 THR A  63      -2.835 -16.865  13.081  0.00  0.00      ACHN  
ATOM    953  HG1 THR A  63      -2.962 -16.107  12.506  0.00  0.00      ACHN  
ATOM    954  CG2 THR A  63      -0.581 -16.832  12.474  0.00  0.00      ACHN  
ATOM    955 HG21 THR A  63       0.428 -16.596  12.875  0.00  0.00      ACHN  
ATOM    956 HG22 THR A  63      -0.599 -17.890  12.137  0.00  0.00      ACHN  
ATOM    957 HG23 THR A  63      -0.862 -16.142  11.650  0.00  0.00      ACHN  
ATOM    958  C   THR A  63      -0.090 -17.326  15.423  0.00  0.00      ACHN  
ATOM    959  O   THR A  63      -0.011 -16.166  15.764  0.00  0.00      ACHN  
ATOM    960  N   PRO A  64       0.958 -18.104  15.718  0.00  0.00      ACHN  
ATOM    961  CD  PRO A  64       1.003 -19.570  15.652  0.00  0.00      ACHN  
ATOM    962  HD1 PRO A  64       0.091 -20.093  16.011  0.00  0.00      ACHN  
ATOM    963  HD2 PRO A  64       1.091 -19.802  14.569  0.00  0.00      ACHN  
ATOM    964  CA  PRO A  64       2.319 -17.596  16.177  0.00  0.00      ACHN  
ATOM    965  HA  PRO A  64       2.233 -17.221  17.186  0.00  0.00      ACHN  
ATOM    966  CB  PRO A  64       3.216 -18.840  16.068  0.00  0.00      ACHN  
ATOM    967  HB1 PRO A  64       4.007 -18.737  16.841  0.00  0.00      ACHN  
ATOM    968  HB2 PRO A  64       3.647 -19.012  15.059  0.00  0.00      ACHN  
ATOM    969  CG  PRO A  64       2.254 -20.022  16.340  0.00  0.00      ACHN  
ATOM    970  HG1 PRO A  64       1.996 -19.966  17.420  0.00  0.00      ACHN  
ATOM    971  HG2 PRO A  64       2.491 -21.076  16.082  0.00  0.00      ACHN  
ATOM    972  C   PRO A  64       2.869 -16.519  15.250  0.00  0.00      ACHN  
ATOM    973  O   PRO A  64       2.996 -16.854  14.094  0.00  0.00      ACHN  
ATOM    974  N   VAL A  65       3.190 -15.350  15.805  0.00  0.00      ACHN  
ATOM    975  HN  VAL A  65       2.867 -15.176  16.732  0.00  0.00      ACHN  
ATOM    976  CA  VAL A  65       3.759 -14.261  15.014  0.00  0.00      ACHN  
ATOM    977  HA  VAL A  65       3.087 -13.974  14.219  0.00  0.00      ACHN  
ATOM    978  CB  VAL A  65       3.887 -12.971  15.802  0.00  0.00      ACHN  
ATOM    979  HB  VAL A  65       4.883 -12.835  16.275  0.00  0.00      ACHN  
ATOM    980  CG1 VAL A  65       3.606 -11.749  14.929  0.00  0.00      ACHN  
ATOM    981 HG11 VAL A  65       2.657 -11.872  14.363  0.00  0.00      ACHN  
ATOM    982 HG12 VAL A  65       3.635 -10.877  15.616  0.00  0.00      ACHN  
ATOM    983 HG13 VAL A  65       4.396 -11.542  14.176  0.00  0.00      ACHN  
ATOM    984  CG2 VAL A  65       2.991 -12.963  17.030  0.00  0.00      ACHN  
ATOM    985 HG21 VAL A  65       2.911 -11.965  17.511  0.00  0.00      ACHN  
ATOM    986 HG22 VAL A  65       1.978 -13.306  16.728  0.00  0.00      ACHN  
ATOM    987 HG23 VAL A  65       3.418 -13.627  17.811  0.00  0.00      ACHN  
ATOM    988  C   VAL A  65       5.139 -14.589  14.283  0.00  0.00      ACHN  
ATOM    989  O   VAL A  65       5.285 -14.344  13.112  0.00  0.00      ACHN  
ATOM    990  N   GLY A  66       6.087 -15.204  14.991  0.00  0.00      ACHN  
ATOM    991  HN  GLY A  66       6.038 -15.164  15.986  0.00  0.00      ACHN  
ATOM    992  CA  GLY A  66       7.364 -15.682  14.417  0.00  0.00      ACHN  
ATOM    993  HA1 GLY A  66       7.988 -16.161  15.158  0.00  0.00      ACHN  
ATOM    994  HA2 GLY A  66       7.793 -14.842  13.892  0.00  0.00      ACHN  
ATOM    995  C   GLY A  66       7.179 -16.718  13.343  0.00  0.00      ACHN  
ATOM    996  O   GLY A  66       7.852 -16.740  12.314  0.00  0.00      ACHN  
ATOM    997  N   LEU A  67       6.184 -17.644  13.490  0.00  0.00      ACHN  
ATOM    998  HN  LEU A  67       5.703 -17.696  14.361  0.00  0.00      ACHN  
ATOM    999  CA  LEU A  67       5.958 -18.633  12.436  0.00  0.00      ACHN  
ATOM   1000  HA  LEU A  67       6.893 -19.096  12.158  0.00  0.00      ACHN  
ATOM   1001  CB  LEU A  67       4.986 -19.801  12.840  0.00  0.00      ACHN  
ATOM   1002  HB1 LEU A  67       5.507 -20.305  13.682  0.00  0.00      ACHN  
ATOM   1003  HB2 LEU A  67       4.025 -19.365  13.187  0.00  0.00      ACHN  
ATOM   1004  CG  LEU A  67       4.663 -20.897  11.834  0.00  0.00      ACHN  
ATOM   1005  HG  LEU A  67       4.173 -20.454  10.940  0.00  0.00      ACHN  
ATOM   1006  CD1 LEU A  67       5.982 -21.597  11.542  0.00  0.00      ACHN  
ATOM   1007 HD11 LEU A  67       5.802 -22.517  10.946  0.00  0.00      ACHN  
ATOM   1008 HD12 LEU A  67       6.717 -21.011  10.949  0.00  0.00      ACHN  
ATOM   1009 HD13 LEU A  67       6.421 -22.059  12.452  0.00  0.00      ACHN  
ATOM   1010  CD2 LEU A  67       3.495 -21.798  12.428  0.00  0.00      ACHN  
ATOM   1011 HD21 LEU A  67       3.308 -22.625  11.710  0.00  0.00      ACHN  
ATOM   1012 HD22 LEU A  67       3.766 -22.247  13.408  0.00  0.00      ACHN  
ATOM   1013 HD23 LEU A  67       2.553 -21.214  12.513  0.00  0.00      ACHN  
ATOM   1014  C   LEU A  67       5.391 -18.009  11.154  0.00  0.00      ACHN  
ATOM   1015  O   LEU A  67       5.740 -18.439  10.070  0.00  0.00      ACHN  
ATOM   1016  N   ALA A  68       4.507 -16.994  11.293  0.00  0.00      ACHN  
ATOM   1017  HN  ALA A  68       4.313 -16.642  12.205  0.00  0.00      ACHN  
ATOM   1018  CA  ALA A  68       3.976 -16.395  10.096  0.00  0.00      ACHN  
ATOM   1019  HA  ALA A  68       3.406 -17.135   9.554  0.00  0.00      ACHN  
ATOM   1020  CB  ALA A  68       2.907 -15.365  10.424  0.00  0.00      ACHN  
ATOM   1021  HB1 ALA A  68       1.957 -15.887  10.666  0.00  0.00      ACHN  
ATOM   1022  HB2 ALA A  68       3.186 -14.697  11.266  0.00  0.00      ACHN  
ATOM   1023  HB3 ALA A  68       2.616 -14.773   9.530  0.00  0.00      ACHN  
ATOM   1024  C   ALA A  68       5.003 -15.608   9.194  0.00  0.00      ACHN  
ATOM   1025  O   ALA A  68       5.049 -15.753   7.985  0.00  0.00      ACHN  
ATOM   1026  N   VAL A  69       5.859 -14.797   9.851  0.00  0.00      ACHN  
ATOM   1027  HN  VAL A  69       5.730 -14.673  10.832  0.00  0.00      ACHN  
ATOM   1028  CA  VAL A  69       7.001 -14.107   9.221  0.00  0.00      ACHN  
ATOM   1029  HA  VAL A  69       6.699 -13.511   8.373  0.00  0.00      ACHN  
ATOM   1030  CB  VAL A  69       7.758 -13.248  10.199  0.00  0.00      ACHN  
ATOM   1031  HB  VAL A  69       8.181 -13.854  11.029  0.00  0.00      ACHN  
ATOM   1032  CG1 VAL A  69       8.912 -12.423   9.558  0.00  0.00      ACHN  
ATOM   1033 HG11 VAL A  69       9.641 -13.043   8.994  0.00  0.00      ACHN  
ATOM   1034 HG12 VAL A  69       8.502 -11.689   8.832  0.00  0.00      ACHN  
ATOM   1035 HG13 VAL A  69       9.478 -11.716  10.202  0.00  0.00      ACHN  
ATOM   1036  CG2 VAL A  69       6.854 -12.163  10.874  0.00  0.00      ACHN  
ATOM   1037 HG21 VAL A  69       6.203 -11.561  10.204  0.00  0.00      ACHN  
ATOM   1038 HG22 VAL A  69       6.241 -12.773  11.570  0.00  0.00      ACHN  
ATOM   1039 HG23 VAL A  69       7.429 -11.417  11.464  0.00  0.00      ACHN  
ATOM   1040  C   VAL A  69       8.029 -15.035   8.668  0.00  0.00      ACHN  
ATOM   1041  O   VAL A  69       8.470 -14.882   7.575  0.00  0.00      ACHN  
ATOM   1042  N   ALA A  70       8.223 -16.198   9.407  0.00  0.00      ACHN  
ATOM   1043  HN  ALA A  70       7.851 -16.266  10.329  0.00  0.00      ACHN  
ATOM   1044  CA  ALA A  70       9.011 -17.265   8.877  0.00  0.00      ACHN  
ATOM   1045  HA  ALA A  70       9.898 -16.825   8.445  0.00  0.00      ACHN  
ATOM   1046  CB  ALA A  70       9.337 -18.224  10.069  0.00  0.00      ACHN  
ATOM   1047  HB1 ALA A  70      10.128 -18.944   9.768  0.00  0.00      ACHN  
ATOM   1048  HB2 ALA A  70       9.646 -17.667  10.980  0.00  0.00      ACHN  
ATOM   1049  HB3 ALA A  70       8.472 -18.819  10.432  0.00  0.00      ACHN  
ATOM   1050  C   ALA A  70       8.352 -18.035   7.631  0.00  0.00      ACHN  
ATOM   1051  O   ALA A  70       9.062 -18.246   6.677  0.00  0.00      ACHN  
ATOM   1052  N   LEU A  71       7.066 -18.401   7.682  0.00  0.00      ACHN  
ATOM   1053  HN  LEU A  71       6.517 -18.357   8.512  0.00  0.00      ACHN  
ATOM   1054  CA  LEU A  71       6.408 -19.112   6.511  0.00  0.00      ACHN  
ATOM   1055  HA  LEU A  71       7.025 -19.964   6.267  0.00  0.00      ACHN  
ATOM   1056  CB  LEU A  71       5.060 -19.554   6.910  0.00  0.00      ACHN  
ATOM   1057  HB1 LEU A  71       5.296 -20.206   7.779  0.00  0.00      ACHN  
ATOM   1058  HB2 LEU A  71       4.492 -18.668   7.264  0.00  0.00      ACHN  
ATOM   1059  CG  LEU A  71       4.084 -20.240   5.897  0.00  0.00      ACHN  
ATOM   1060  HG  LEU A  71       3.780 -19.550   5.081  0.00  0.00      ACHN  
ATOM   1061  CD1 LEU A  71       4.718 -21.454   5.331  0.00  0.00      ACHN  
ATOM   1062 HD11 LEU A  71       4.047 -21.949   4.596  0.00  0.00      ACHN  
ATOM   1063 HD12 LEU A  71       5.683 -21.158   4.868  0.00  0.00      ACHN  
ATOM   1064 HD13 LEU A  71       4.845 -22.231   6.115  0.00  0.00      ACHN  
ATOM   1065  CD2 LEU A  71       2.796 -20.665   6.533  0.00  0.00      ACHN  
ATOM   1066 HD21 LEU A  71       2.161 -21.388   5.977  0.00  0.00      ACHN  
ATOM   1067 HD22 LEU A  71       3.140 -21.146   7.474  0.00  0.00      ACHN  
ATOM   1068 HD23 LEU A  71       2.173 -19.790   6.818  0.00  0.00      ACHN  
ATOM   1069  C   LEU A  71       6.353 -18.196   5.242  0.00  0.00      ACHN  
ATOM   1070  O   LEU A  71       6.564 -18.650   4.131  0.00  0.00      ACHN  
ATOM   1071  N   PHE A  72       6.109 -16.921   5.469  0.00  0.00      ACHN  
ATOM   1072  HN  PHE A  72       5.854 -16.688   6.404  0.00  0.00      ACHN  
ATOM   1073  CA  PHE A  72       6.120 -15.825   4.470  0.00  0.00      ACHN  
ATOM   1074  HA  PHE A  72       5.451 -15.979   3.635  0.00  0.00      ACHN  
ATOM   1075  CB  PHE A  72       5.660 -14.482   5.116  0.00  0.00      ACHN  
ATOM   1076  HB1 PHE A  72       4.644 -14.614   5.546  0.00  0.00      ACHN  
ATOM   1077  HB2 PHE A  72       6.318 -14.281   5.988  0.00  0.00      ACHN  
ATOM   1078  CG  PHE A  72       5.709 -13.255   4.273  0.00  0.00      ACHN  
ATOM   1079  CD1 PHE A  72       6.752 -12.333   4.372  0.00  0.00      ACHN  
ATOM   1080  HD1 PHE A  72       7.524 -12.410   5.124  0.00  0.00      ACHN  
ATOM   1081  CE1 PHE A  72       6.905 -11.239   3.476  0.00  0.00      ACHN  
ATOM   1082  HE1 PHE A  72       7.767 -10.589   3.435  0.00  0.00      ACHN  
ATOM   1083  CZ  PHE A  72       5.969 -11.095   2.486  0.00  0.00      ACHN  
ATOM   1084  HZ  PHE A  72       5.958 -10.194   1.890  0.00  0.00      ACHN  
ATOM   1085  CD2 PHE A  72       4.770 -12.992   3.291  0.00  0.00      ACHN  
ATOM   1086  HD2 PHE A  72       4.008 -13.733   3.099  0.00  0.00      ACHN  
ATOM   1087  CE2 PHE A  72       4.837 -11.933   2.439  0.00  0.00      ACHN  
ATOM   1088  HE2 PHE A  72       4.148 -11.660   1.654  0.00  0.00      ACHN  
ATOM   1089  C   PHE A  72       7.526 -15.717   3.825  0.00  0.00      ACHN  
ATOM   1090  O   PHE A  72       7.618 -15.709   2.604  0.00  0.00      ACHN  
ATOM   1091  N   LEU A  73       8.647 -15.777   4.550  0.00  0.00      ACHN  
ATOM   1092  HN  LEU A  73       8.510 -15.760   5.537  0.00  0.00      ACHN  
ATOM   1093  CA  LEU A  73       9.951 -15.986   3.991  0.00  0.00      ACHN  
ATOM   1094  HA  LEU A  73      10.143 -15.295   3.183  0.00  0.00      ACHN  
ATOM   1095  CB  LEU A  73      11.009 -15.723   5.046  0.00  0.00      ACHN  
ATOM   1096  HB1 LEU A  73      10.820 -16.397   5.909  0.00  0.00      ACHN  
ATOM   1097  HB2 LEU A  73      12.022 -16.049   4.726  0.00  0.00      ACHN  
ATOM   1098  CG  LEU A  73      11.180 -14.273   5.533  0.00  0.00      ACHN  
ATOM   1099  HG  LEU A  73      10.149 -13.889   5.690  0.00  0.00      ACHN  
ATOM   1100  CD1 LEU A  73      11.926 -14.167   6.906  0.00  0.00      ACHN  
ATOM   1101 HD11 LEU A  73      11.594 -13.236   7.415  0.00  0.00      ACHN  
ATOM   1102 HD12 LEU A  73      11.607 -15.039   7.515  0.00  0.00      ACHN  
ATOM   1103 HD13 LEU A  73      13.027 -14.263   6.796  0.00  0.00      ACHN  
ATOM   1104  CD2 LEU A  73      11.838 -13.428   4.423  0.00  0.00      ACHN  
ATOM   1105 HD21 LEU A  73      11.287 -13.459   3.459  0.00  0.00      ACHN  
ATOM   1106 HD22 LEU A  73      12.105 -12.407   4.771  0.00  0.00      ACHN  
ATOM   1107 HD23 LEU A  73      12.837 -13.909   4.342  0.00  0.00      ACHN  
ATOM   1108  C   LEU A  73      10.276 -17.325   3.398  0.00  0.00      ACHN  
ATOM   1109  O   LEU A  73      10.834 -17.393   2.298  0.00  0.00      ACHN  
ATOM   1110  N   GLY A  74       9.892 -18.485   4.094  0.00  0.00      ACHN  
ATOM   1111  HN  GLY A  74       9.424 -18.380   4.968  0.00  0.00      ACHN  
ATOM   1112  CA  GLY A  74      10.074 -19.813   3.520  0.00  0.00      ACHN  
ATOM   1113  HA1 GLY A  74       9.622 -20.529   4.191  0.00  0.00      ACHN  
ATOM   1114  HA2 GLY A  74      11.137 -19.898   3.348  0.00  0.00      ACHN  
ATOM   1115  C   GLY A  74       9.443 -20.030   2.179  0.00  0.00      ACHN  
ATOM   1116  O   GLY A  74       9.848 -20.658   1.235  0.00  0.00      ACHN  
ATOM   1117  N   LEU A  75       8.117 -19.617   1.963  0.00  0.00      ACHN  
ATOM   1118  HN  LEU A  75       7.518 -19.332   2.707  0.00  0.00      ACHN  
ATOM   1119  CA  LEU A  75       7.411 -19.829   0.673  0.00  0.00      ACHN  
ATOM   1120  HA  LEU A  75       7.441 -20.881   0.432  0.00  0.00      ACHN  
ATOM   1121  CB  LEU A  75       5.996 -19.203   0.849  0.00  0.00      ACHN  
ATOM   1122  HB1 LEU A  75       5.552 -19.587   1.792  0.00  0.00      ACHN  
ATOM   1123  HB2 LEU A  75       6.172 -18.106   0.868  0.00  0.00      ACHN  
ATOM   1124  CG  LEU A  75       4.959 -19.718  -0.253  0.00  0.00      ACHN  
ATOM   1125  HG  LEU A  75       5.390 -19.540  -1.261  0.00  0.00      ACHN  
ATOM   1126  CD1 LEU A  75       4.692 -21.232  -0.071  0.00  0.00      ACHN  
ATOM   1127 HD11 LEU A  75       5.582 -21.864  -0.281  0.00  0.00      ACHN  
ATOM   1128 HD12 LEU A  75       4.207 -21.471   0.900  0.00  0.00      ACHN  
ATOM   1129 HD13 LEU A  75       4.024 -21.529  -0.907  0.00  0.00      ACHN  
ATOM   1130  CD2 LEU A  75       3.604 -19.037  -0.218  0.00  0.00      ACHN  
ATOM   1131 HD21 LEU A  75       2.830 -19.772  -0.526  0.00  0.00      ACHN  
ATOM   1132 HD22 LEU A  75       3.336 -18.714   0.811  0.00  0.00      ACHN  
ATOM   1133 HD23 LEU A  75       3.498 -18.185  -0.923  0.00  0.00      ACHN  
ATOM   1134  C   LEU A  75       8.059 -19.090  -0.527  0.00  0.00      ACHN  
ATOM   1135  O   LEU A  75       8.228 -19.679  -1.603  0.00  0.00      ACHN  
ATOM   1136  N   SER A  76       8.388 -17.799  -0.367  0.00  0.00      ACHN  
ATOM   1137  HN  SER A  76       8.282 -17.332   0.507  0.00  0.00      ACHN  
ATOM   1138  CA  SER A  76       9.156 -16.989  -1.355  0.00  0.00      ACHN  
ATOM   1139  HA  SER A  76       8.518 -16.831  -2.211  0.00  0.00      ACHN  
ATOM   1140  CB  SER A  76       9.533 -15.535  -0.681  0.00  0.00      ACHN  
ATOM   1141  HB1 SER A  76       8.603 -14.936  -0.784  0.00  0.00      ACHN  
ATOM   1142  HB2 SER A  76       9.838 -15.672   0.379  0.00  0.00      ACHN  
ATOM   1143  OG  SER A  76      10.580 -14.820  -1.339  0.00  0.00      ACHN  
ATOM   1144  HG1 SER A  76      10.165 -14.557  -2.163  0.00  0.00      ACHN  
ATOM   1145  C   SER A  76      10.330 -17.673  -1.828  0.00  0.00      ACHN  
ATOM   1146  O   SER A  76      10.601 -17.915  -2.973  0.00  0.00      ACHN  
ATOM   1147  N   ALA A  77      11.085 -18.146  -0.922  0.00  0.00      ACHN  
ATOM   1148  HN  ALA A  77      10.931 -17.919   0.036  0.00  0.00      ACHN  
ATOM   1149  CA  ALA A  77      12.259 -18.981  -1.048  0.00  0.00      ACHN  
ATOM   1150  HA  ALA A  77      12.931 -18.477  -1.727  0.00  0.00      ACHN  
ATOM   1151  CB  ALA A  77      12.934 -19.342   0.292  0.00  0.00      ACHN  
ATOM   1152  HB1 ALA A  77      13.876 -19.912   0.143  0.00  0.00      ACHN  
ATOM   1153  HB2 ALA A  77      13.009 -18.551   1.069  0.00  0.00      ACHN  
ATOM   1154  HB3 ALA A  77      12.280 -20.121   0.739  0.00  0.00      ACHN  
ATOM   1155  C   ALA A  77      11.860 -20.281  -1.849  0.00  0.00      ACHN  
ATOM   1156  O   ALA A  77      12.498 -20.458  -2.917  0.00  0.00      ACHN  
ATOM   1157  N   LEU A  78      10.896 -21.126  -1.533  0.00  0.00      ACHN  
ATOM   1158  HN  LEU A  78      10.401 -20.951  -0.686  0.00  0.00      ACHN  
ATOM   1159  CA  LEU A  78      10.334 -22.209  -2.409  0.00  0.00      ACHN  
ATOM   1160  HA  LEU A  78      11.118 -22.942  -2.525  0.00  0.00      ACHN  
ATOM   1161  CB  LEU A  78       9.103 -22.811  -1.727  0.00  0.00      ACHN  
ATOM   1162  HB1 LEU A  78       9.422 -23.010  -0.681  0.00  0.00      ACHN  
ATOM   1163  HB2 LEU A  78       8.311 -22.038  -1.624  0.00  0.00      ACHN  
ATOM   1164  CG  LEU A  78       8.548 -24.124  -2.340  0.00  0.00      ACHN  
ATOM   1165  HG  LEU A  78       8.203 -23.974  -3.386  0.00  0.00      ACHN  
ATOM   1166  CD1 LEU A  78       9.605 -25.264  -2.385  0.00  0.00      ACHN  
ATOM   1167 HD11 LEU A  78       9.065 -26.131  -2.822  0.00  0.00      ACHN  
ATOM   1168 HD12 LEU A  78      10.427 -25.014  -3.090  0.00  0.00      ACHN  
ATOM   1169 HD13 LEU A  78      10.027 -25.548  -1.397  0.00  0.00      ACHN  
ATOM   1170  CD2 LEU A  78       7.306 -24.548  -1.617  0.00  0.00      ACHN  
ATOM   1171 HD21 LEU A  78       7.377 -24.340  -0.528  0.00  0.00      ACHN  
ATOM   1172 HD22 LEU A  78       6.422 -24.075  -2.096  0.00  0.00      ACHN  
ATOM   1173 HD23 LEU A  78       7.060 -25.627  -1.724  0.00  0.00      ACHN  
ATOM   1174  C   LEU A  78       9.961 -21.924  -3.839  0.00  0.00      ACHN  
ATOM   1175  O   LEU A  78      10.415 -22.597  -4.744  0.00  0.00      ACHN  
ATOM   1176  N   PHE A  79       9.059 -20.863  -4.096  0.00  0.00      ACHN  
ATOM   1177  HN  PHE A  79       8.724 -20.224  -3.408  0.00  0.00      ACHN  
ATOM   1178  CA  PHE A  79       8.751 -20.478  -5.371  0.00  0.00      ACHN  
ATOM   1179  HA  PHE A  79       8.340 -21.347  -5.863  0.00  0.00      ACHN  
ATOM   1180  CB  PHE A  79       7.721 -19.308  -5.319  0.00  0.00      ACHN  
ATOM   1181  HB1 PHE A  79       7.922 -18.740  -4.385  0.00  0.00      ACHN  
ATOM   1182  HB2 PHE A  79       7.777 -18.588  -6.164  0.00  0.00      ACHN  
ATOM   1183  CG  PHE A  79       6.376 -19.861  -5.251  0.00  0.00      ACHN  
ATOM   1184  CD1 PHE A  79       5.795 -20.393  -6.410  0.00  0.00      ACHN  
ATOM   1185  HD1 PHE A  79       6.328 -20.414  -7.349  0.00  0.00      ACHN  
ATOM   1186  CE1 PHE A  79       4.513 -20.928  -6.312  0.00  0.00      ACHN  
ATOM   1187  HE1 PHE A  79       4.028 -21.416  -7.144  0.00  0.00      ACHN  
ATOM   1188  CZ  PHE A  79       3.811 -20.968  -5.094  0.00  0.00      ACHN  
ATOM   1189  HZ  PHE A  79       2.808 -21.369  -5.108  0.00  0.00      ACHN  
ATOM   1190  CD2 PHE A  79       5.611 -19.728  -4.071  0.00  0.00      ACHN  
ATOM   1191  HD2 PHE A  79       6.052 -19.287  -3.190  0.00  0.00      ACHN  
ATOM   1192  CE2 PHE A  79       4.376 -20.401  -3.960  0.00  0.00      ACHN  
ATOM   1193  HE2 PHE A  79       3.797 -20.345  -3.051  0.00  0.00      ACHN  
ATOM   1194  C   PHE A  79       9.888 -20.028  -6.282  0.00  0.00      ACHN  
ATOM   1195  O   PHE A  79      10.024 -20.349  -7.439  0.00  0.00      ACHN  
ATOM   1196  N   HIS A  80      10.878 -19.257  -5.720  0.00  0.00      ACHN  
ATOM   1197  HN  HIS A  80      10.729 -18.865  -4.815  0.00  0.00      ACHN  
ATOM   1198  CA  HIS A  80      12.091 -18.865  -6.316  0.00  0.00      ACHN  
ATOM   1199  HA  HIS A  80      11.925 -18.326  -7.237  0.00  0.00      ACHN  
ATOM   1200  CB  HIS A  80      12.952 -18.031  -5.377  0.00  0.00      ACHN  
ATOM   1201  HB1 HIS A  80      13.030 -18.466  -4.358  0.00  0.00      ACHN  
ATOM   1202  HB2 HIS A  80      13.935 -17.822  -5.850  0.00  0.00      ACHN  
ATOM   1203  ND1 HIS A  80      12.416 -15.788  -6.272  0.00  0.00      ACHN  
ATOM   1204  HD1 HIS A  80      12.507 -15.955  -7.254  0.00  0.00      ACHN  
ATOM   1205  CG  HIS A  80      12.523 -16.565  -5.213  0.00  0.00      ACHN  
ATOM   1206  CE1 HIS A  80      12.197 -14.531  -5.811  0.00  0.00      ACHN  
ATOM   1207  HE1 HIS A  80      11.869 -13.761  -6.509  0.00  0.00      ACHN  
ATOM   1208  NE2 HIS A  80      12.154 -14.485  -4.517  0.00  0.00      ACHN  
ATOM   1209  CD2 HIS A  80      12.353 -15.803  -4.138  0.00  0.00      ACHN  
ATOM   1210  HD2 HIS A  80      12.528 -16.127  -3.119  0.00  0.00      ACHN  
ATOM   1211  C   HIS A  80      12.948 -20.022  -6.685  0.00  0.00      ACHN  
ATOM   1212  O   HIS A  80      13.476 -20.062  -7.779  0.00  0.00      ACHN  
ATOM   1213  N   PHE A  81      13.023 -21.012  -5.791  0.00  0.00      ACHN  
ATOM   1214  HN  PHE A  81      12.666 -20.944  -4.863  0.00  0.00      ACHN  
ATOM   1215  CA  PHE A  81      13.711 -22.291  -6.123  0.00  0.00      ACHN  
ATOM   1216  HA  PHE A  81      14.625 -22.021  -6.632  0.00  0.00      ACHN  
ATOM   1217  CB  PHE A  81      13.870 -23.052  -4.797  0.00  0.00      ACHN  
ATOM   1218  HB1 PHE A  81      12.900 -22.993  -4.259  0.00  0.00      ACHN  
ATOM   1219  HB2 PHE A  81      14.080 -24.127  -4.983  0.00  0.00      ACHN  
ATOM   1220  CG  PHE A  81      15.026 -22.590  -3.948  0.00  0.00      ACHN  
ATOM   1221  CD1 PHE A  81      15.004 -22.788  -2.542  0.00  0.00      ACHN  
ATOM   1222  HD1 PHE A  81      14.169 -23.359  -2.163  0.00  0.00      ACHN  
ATOM   1223  CE1 PHE A  81      16.031 -22.346  -1.796  0.00  0.00      ACHN  
ATOM   1224  HE1 PHE A  81      16.052 -22.543  -0.735  0.00  0.00      ACHN  
ATOM   1225  CZ  PHE A  81      17.150 -21.704  -2.279  0.00  0.00      ACHN  
ATOM   1226  HZ  PHE A  81      17.997 -21.354  -1.707  0.00  0.00      ACHN  
ATOM   1227  CD2 PHE A  81      16.109 -21.810  -4.484  0.00  0.00      ACHN  
ATOM   1228  HD2 PHE A  81      16.108 -21.529  -5.526  0.00  0.00      ACHN  
ATOM   1229  CE2 PHE A  81      17.176 -21.396  -3.656  0.00  0.00      ACHN  
ATOM   1230  HE2 PHE A  81      18.019 -20.809  -3.990  0.00  0.00      ACHN  
ATOM   1231  C   PHE A  81      13.008 -23.145  -7.199  0.00  0.00      ACHN  
ATOM   1232  O   PHE A  81      13.734 -23.761  -7.958  0.00  0.00      ACHN  
ATOM   1233  N   ILE A  82      11.655 -23.105  -7.236  0.00  0.00      ACHN  
ATOM   1234  HN  ILE A  82      11.172 -22.848  -6.402  0.00  0.00      ACHN  
ATOM   1235  CA  ILE A  82      10.898 -23.654  -8.299  0.00  0.00      ACHN  
ATOM   1236  HA  ILE A  82      11.053 -24.720  -8.369  0.00  0.00      ACHN  
ATOM   1237  CB  ILE A  82       9.371 -23.612  -7.910  0.00  0.00      ACHN  
ATOM   1238  HB  ILE A  82       9.159 -22.604  -7.493  0.00  0.00      ACHN  
ATOM   1239  CG2 ILE A  82       8.541 -23.825  -9.155  0.00  0.00      ACHN  
ATOM   1240 HG21 ILE A  82       8.522 -22.916  -9.794  0.00  0.00      ACHN  
ATOM   1241 HG22 ILE A  82       8.989 -24.550  -9.868  0.00  0.00      ACHN  
ATOM   1242 HG23 ILE A  82       7.529 -24.241  -8.963  0.00  0.00      ACHN  
ATOM   1243  CG1 ILE A  82       9.120 -24.645  -6.844  0.00  0.00      ACHN  
ATOM   1244 HG11 ILE A  82       9.042 -25.631  -7.349  0.00  0.00      ACHN  
ATOM   1245 HG12 ILE A  82       9.911 -24.745  -6.070  0.00  0.00      ACHN  
ATOM   1246  CD1 ILE A  82       7.760 -24.440  -6.153  0.00  0.00      ACHN  
ATOM   1247  HD1 ILE A  82       6.953 -24.485  -6.914  0.00  0.00      ACHN  
ATOM   1248  HD2 ILE A  82       7.506 -25.185  -5.368  0.00  0.00      ACHN  
ATOM   1249  HD3 ILE A  82       7.868 -23.440  -5.681  0.00  0.00      ACHN  
ATOM   1250  C   ILE A  82      11.171 -22.975  -9.559  0.00  0.00      ACHN  
ATOM   1251  O   ILE A  82      11.421 -23.583 -10.575  0.00  0.00      ACHN  
ATOM   1252  N   VAL A  83      11.137 -21.623  -9.581  0.00  0.00      ACHN  
ATOM   1253  HN  VAL A  83      10.773 -21.117  -8.803  0.00  0.00      ACHN  
ATOM   1254  CA  VAL A  83      11.372 -20.930 -10.879  0.00  0.00      ACHN  
ATOM   1255  HA  VAL A  83      10.727 -21.221 -11.694  0.00  0.00      ACHN  
ATOM   1256  CB  VAL A  83      11.249 -19.411 -10.769  0.00  0.00      ACHN  
ATOM   1257  HB  VAL A  83      11.867 -19.049  -9.919  0.00  0.00      ACHN  
ATOM   1258  CG1 VAL A  83      11.721 -18.641 -11.993  0.00  0.00      ACHN  
ATOM   1259 HG11 VAL A  83      12.774 -18.831 -12.293  0.00  0.00      ACHN  
ATOM   1260 HG12 VAL A  83      10.985 -18.560 -12.821  0.00  0.00      ACHN  
ATOM   1261 HG13 VAL A  83      11.864 -17.576 -11.715  0.00  0.00      ACHN  
ATOM   1262  CG2 VAL A  83       9.737 -19.058 -10.574  0.00  0.00      ACHN  
ATOM   1263 HG21 VAL A  83       9.525 -17.970 -10.646  0.00  0.00      ACHN  
ATOM   1264 HG22 VAL A  83       9.226 -19.549 -11.430  0.00  0.00      ACHN  
ATOM   1265 HG23 VAL A  83       9.250 -19.587  -9.728  0.00  0.00      ACHN  
ATOM   1266  C   VAL A  83      12.779 -21.264 -11.346  0.00  0.00      ACHN  
ATOM   1267  O   VAL A  83      13.019 -21.613 -12.519  0.00  0.00      ACHN  
ATOM   1268  N   SER A  84      13.733 -21.310 -10.388  0.00  0.00      ACHN  
ATOM   1269  HN  SER A  84      13.463 -21.054  -9.464  0.00  0.00      ACHN  
ATOM   1270  CA  SER A  84      15.144 -21.697 -10.563  0.00  0.00      ACHN  
ATOM   1271  HA  SER A  84      15.615 -21.162 -11.375  0.00  0.00      ACHN  
ATOM   1272  CB  SER A  84      15.918 -21.273  -9.355  0.00  0.00      ACHN  
ATOM   1273  HB1 SER A  84      15.556 -20.231  -9.222  0.00  0.00      ACHN  
ATOM   1274  HB2 SER A  84      15.731 -21.879  -8.443  0.00  0.00      ACHN  
ATOM   1275  OG  SER A  84      17.298 -21.284  -9.546  0.00  0.00      ACHN  
ATOM   1276  HG1 SER A  84      17.563 -20.436  -9.910  0.00  0.00      ACHN  
ATOM   1277  C   SER A  84      15.336 -23.152 -10.759  0.00  0.00      ACHN  
ATOM   1278  O   SER A  84      16.398 -23.703 -10.677  0.00  0.00      ACHN  
ATOM   1279  N   SER A  85      14.347 -23.951 -11.142  0.00  0.00      ACHN  
ATOM   1280  HN  SER A  85      13.382 -23.721 -11.041  0.00  0.00      ACHN  
ATOM   1281  CA  SER A  85      14.423 -25.364 -11.472  0.00  0.00      ACHN  
ATOM   1282  HA  SER A  85      15.192 -25.693 -10.790  0.00  0.00      ACHN  
ATOM   1283  CB  SER A  85      13.158 -26.202 -11.156  0.00  0.00      ACHN  
ATOM   1284  HB1 SER A  85      12.745 -25.933 -10.160  0.00  0.00      ACHN  
ATOM   1285  HB2 SER A  85      12.311 -26.051 -11.860  0.00  0.00      ACHN  
ATOM   1286  OG  SER A  85      13.590 -27.511 -11.129  0.00  0.00      ACHN  
ATOM   1287  HG1 SER A  85      14.198 -27.518 -10.386  0.00  0.00      ACHN  
ATOM   1288  C   SER A  85      14.711 -25.503 -12.999  0.00  0.00      ACHN  
ATOM   1289  O   SER A  85      14.184 -24.943 -13.893  0.00  0.00      ACHN  
ATOM   1290  N   GLY A  86      15.525 -26.593 -13.267  0.00  0.00      ACHN  
ATOM   1291  HN  GLY A  86      16.099 -27.034 -12.581  0.00  0.00      ACHN  
ATOM   1292  CA  GLY A  86      15.910 -27.091 -14.528  0.00  0.00      ACHN  
ATOM   1293  HA1 GLY A  86      16.778 -27.704 -14.335  0.00  0.00      ACHN  
ATOM   1294  HA2 GLY A  86      16.241 -26.264 -15.139  0.00  0.00      ACHN  
ATOM   1295  C   GLY A  86      14.873 -27.969 -15.179  0.00  0.00      ACHN  
ATOM   1296  O   GLY A  86      14.857 -28.318 -16.333  0.00  0.00      ACHN  
ATOM   1297  N   ASN A  87      13.833 -28.268 -14.329  0.00  0.00      ACHN  
ATOM   1298  HN  ASN A  87      13.924 -27.959 -13.386  0.00  0.00      ACHN  
ATOM   1299  CA  ASN A  87      12.609 -28.863 -14.842  0.00  0.00      ACHN  
ATOM   1300  HA  ASN A  87      12.759 -29.562 -15.652  0.00  0.00      ACHN  
ATOM   1301  CB  ASN A  87      11.881 -29.533 -13.684  0.00  0.00      ACHN  
ATOM   1302  HB1 ASN A  87      11.510 -28.945 -12.818  0.00  0.00      ACHN  
ATOM   1303  HB2 ASN A  87      11.013 -30.141 -14.019  0.00  0.00      ACHN  
ATOM   1304  CG  ASN A  87      12.864 -30.694 -13.277  0.00  0.00      ACHN  
ATOM   1305  OD1 ASN A  87      13.420 -31.390 -14.134  0.00  0.00      ACHN  
ATOM   1306  ND2 ASN A  87      12.983 -30.892 -11.950  0.00  0.00      ACHN  
ATOM   1307 HD21 ASN A  87      13.268 -31.799 -11.638  0.00  0.00      ACHN  
ATOM   1308 HD22 ASN A  87      12.651 -30.222 -11.286  0.00  0.00      ACHN  
ATOM   1309  C   ASN A  87      11.646 -27.760 -15.229  0.00  0.00      ACHN  
ATOM   1310  O   ASN A  87      10.607 -28.037 -15.839  0.00  0.00      ACHN  
ATOM   1311  N   PHE A  88      11.834 -26.504 -14.855  0.00  0.00      ACHN  
ATOM   1312  HN  PHE A  88      12.556 -26.248 -14.217  0.00  0.00      ACHN  
ATOM   1313  CA  PHE A  88      10.890 -25.437 -15.199  0.00  0.00      ACHN  
ATOM   1314  HA  PHE A  88       9.867 -25.695 -15.430  0.00  0.00      ACHN  
ATOM   1315  CB  PHE A  88      10.837 -24.463 -14.002  0.00  0.00      ACHN  
ATOM   1316  HB1 PHE A  88      10.756 -25.072 -13.076  0.00  0.00      ACHN  
ATOM   1317  HB2 PHE A  88      11.666 -23.726 -14.046  0.00  0.00      ACHN  
ATOM   1318  CG  PHE A  88       9.633 -23.660 -13.975  0.00  0.00      ACHN  
ATOM   1319  CD1 PHE A  88       8.454 -24.346 -13.787  0.00  0.00      ACHN  
ATOM   1320  HD1 PHE A  88       8.542 -25.404 -13.588  0.00  0.00      ACHN  
ATOM   1321  CE1 PHE A  88       7.163 -23.778 -13.943  0.00  0.00      ACHN  
ATOM   1322  HE1 PHE A  88       6.343 -24.481 -13.932  0.00  0.00      ACHN  
ATOM   1323  CZ  PHE A  88       7.100 -22.378 -14.167  0.00  0.00      ACHN  
ATOM   1324  HZ  PHE A  88       6.118 -21.954 -14.318  0.00  0.00      ACHN  
ATOM   1325  CD2 PHE A  88       9.501 -22.227 -14.073  0.00  0.00      ACHN  
ATOM   1326  HD2 PHE A  88      10.351 -21.561 -14.064  0.00  0.00      ACHN  
ATOM   1327  CE2 PHE A  88       8.288 -21.645 -14.323  0.00  0.00      ACHN  
ATOM   1328  HE2 PHE A  88       8.259 -20.600 -14.596  0.00  0.00      ACHN  
ATOM   1329  C   PHE A  88      11.350 -24.605 -16.392  0.00  0.00      ACHN  
ATOM   1330  O   PHE A  88      10.672 -23.713 -16.817  0.00  0.00      ACHN  
ATOM   1331  N   PHE A  89      12.535 -24.865 -17.014  0.00  0.00      ACHN  
ATOM   1332  HN  PHE A  89      12.994 -25.750 -17.021  0.00  0.00      ACHN  
ATOM   1333  CA  PHE A  89      13.176 -23.918 -17.911  0.00  0.00      ACHN  
ATOM   1334  HA  PHE A  89      13.001 -22.935 -17.498  0.00  0.00      ACHN  
ATOM   1335  CB  PHE A  89      14.686 -24.308 -18.041  0.00  0.00      ACHN  
ATOM   1336  HB1 PHE A  89      15.081 -24.578 -17.038  0.00  0.00      ACHN  
ATOM   1337  HB2 PHE A  89      14.736 -25.175 -18.734  0.00  0.00      ACHN  
ATOM   1338  CG  PHE A  89      15.583 -23.238 -18.706  0.00  0.00      ACHN  
ATOM   1339  CD1 PHE A  89      15.694 -22.938 -20.059  0.00  0.00      ACHN  
ATOM   1340  HD1 PHE A  89      15.075 -23.536 -20.712  0.00  0.00      ACHN  
ATOM   1341  CE1 PHE A  89      16.725 -22.071 -20.433  0.00  0.00      ACHN  
ATOM   1342  HE1 PHE A  89      16.905 -21.852 -21.475  0.00  0.00      ACHN  
ATOM   1343  CZ  PHE A  89      17.615 -21.554 -19.508  0.00  0.00      ACHN  
ATOM   1344  HZ  PHE A  89      18.459 -20.972 -19.846  0.00  0.00      ACHN  
ATOM   1345  CD2 PHE A  89      16.467 -22.648 -17.735  0.00  0.00      ACHN  
ATOM   1346  HD2 PHE A  89      16.499 -22.991 -16.712  0.00  0.00      ACHN  
ATOM   1347  CE2 PHE A  89      17.529 -21.806 -18.173  0.00  0.00      ACHN  
ATOM   1348  HE2 PHE A  89      18.280 -21.331 -17.558  0.00  0.00      ACHN  
ATOM   1349  C   PHE A  89      12.345 -23.761 -19.166  0.00  0.00      ACHN  
ATOM   1350  O   PHE A  89      12.135 -22.628 -19.713  0.00  0.00      ACHN  
ATOM   1351  N   LYS A  90      11.708 -24.825 -19.761  0.00  0.00      ACHN  
ATOM   1352  HN  LYS A  90      11.870 -25.718 -19.349  0.00  0.00      ACHN  
ATOM   1353  CA  LYS A  90      10.928 -24.818 -20.997  0.00  0.00      ACHN  
ATOM   1354  HA  LYS A  90      11.498 -24.277 -21.737  0.00  0.00      ACHN  
ATOM   1355  CB  LYS A  90      10.768 -26.231 -21.472  0.00  0.00      ACHN  
ATOM   1356  HB1 LYS A  90      11.763 -26.725 -21.493  0.00  0.00      ACHN  
ATOM   1357  HB2 LYS A  90      10.256 -26.891 -20.739  0.00  0.00      ACHN  
ATOM   1358  CG  LYS A  90      10.188 -26.350 -22.902  0.00  0.00      ACHN  
ATOM   1359  HG1 LYS A  90       9.119 -26.098 -22.738  0.00  0.00      ACHN  
ATOM   1360  HG2 LYS A  90      10.704 -25.675 -23.619  0.00  0.00      ACHN  
ATOM   1361  CD  LYS A  90      10.242 -27.807 -23.340  0.00  0.00      ACHN  
ATOM   1362  HD1 LYS A  90       9.985 -28.415 -22.446  0.00  0.00      ACHN  
ATOM   1363  HD2 LYS A  90       9.502 -28.109 -24.111  0.00  0.00      ACHN  
ATOM   1364  CE  LYS A  90      11.579 -28.137 -24.004  0.00  0.00      ACHN  
ATOM   1365  HE1 LYS A  90      11.667 -27.934 -25.093  0.00  0.00      ACHN  
ATOM   1366  HE2 LYS A  90      12.361 -27.576 -23.449  0.00  0.00      ACHN  
ATOM   1367  NZ  LYS A  90      11.940 -29.569 -23.673  0.00  0.00      ACHN  
ATOM   1368  HZ1 LYS A  90      12.255 -29.999 -24.566  0.00  0.00      ACHN  
ATOM   1369  HZ2 LYS A  90      12.599 -29.540 -22.869  0.00  0.00      ACHN  
ATOM   1370  HZ3 LYS A  90      11.067 -29.985 -23.291  0.00  0.00      ACHN  
ATOM   1371  C   LYS A  90       9.614 -24.000 -20.843  0.00  0.00      ACHN  
ATOM   1372  O   LYS A  90       9.142 -23.218 -21.640  0.00  0.00      ACHN  
ATOM   1373  N   ARG A  91       8.941 -24.221 -19.644  0.00  0.00      ACHN  
ATOM   1374  HN  ARG A  91       9.257 -25.034 -19.160  0.00  0.00      ACHN  
ATOM   1375  CA  ARG A  91       7.777 -23.511 -19.064  0.00  0.00      ACHN  
ATOM   1376  HA  ARG A  91       6.985 -23.476 -19.797  0.00  0.00      ACHN  
ATOM   1377  CB  ARG A  91       7.348 -24.193 -17.756  0.00  0.00      ACHN  
ATOM   1378  HB1 ARG A  91       8.236 -24.651 -17.271  0.00  0.00      ACHN  
ATOM   1379  HB2 ARG A  91       6.860 -23.439 -17.101  0.00  0.00      ACHN  
ATOM   1380  CG  ARG A  91       6.396 -25.374 -17.979  0.00  0.00      ACHN  
ATOM   1381  HG1 ARG A  91       5.494 -25.045 -18.538  0.00  0.00      ACHN  
ATOM   1382  HG2 ARG A  91       6.928 -26.082 -18.651  0.00  0.00      ACHN  
ATOM   1383  CD  ARG A  91       5.821 -26.183 -16.742  0.00  0.00      ACHN  
ATOM   1384  HD1 ARG A  91       5.362 -25.531 -15.968  0.00  0.00      ACHN  
ATOM   1385  HD2 ARG A  91       5.044 -26.851 -17.170  0.00  0.00      ACHN  
ATOM   1386  NE  ARG A  91       6.855 -27.088 -16.237  0.00  0.00      ACHN  
ATOM   1387  HE  ARG A  91       7.721 -27.022 -16.733  0.00  0.00      ACHN  
ATOM   1388  CZ  ARG A  91       6.664 -27.923 -15.197  0.00  0.00      ACHN  
ATOM   1389  NH1 ARG A  91       7.666 -28.684 -14.757  0.00  0.00      ACHN  
ATOM   1390 HH11 ARG A  91       7.457 -29.509 -14.232  0.00  0.00      ACHN  
ATOM   1391 HH12 ARG A  91       8.541 -28.544 -15.220  0.00  0.00      ACHN  
ATOM   1392  NH2 ARG A  91       5.489 -28.126 -14.649  0.00  0.00      ACHN  
ATOM   1393 HH21 ARG A  91       5.340 -28.960 -14.119  0.00  0.00      ACHN  
ATOM   1394 HH22 ARG A  91       4.767 -27.549 -15.033  0.00  0.00      ACHN  
ATOM   1395  C   ARG A  91       8.038 -22.023 -18.791  0.00  0.00      ACHN  
ATOM   1396  O   ARG A  91       7.410 -21.151 -19.288  0.00  0.00      ACHN  
ATOM   1397  N   TYR A  92       9.233 -21.675 -18.127  0.00  0.00      ACHN  
ATOM   1398  HN  TYR A  92       9.917 -22.334 -17.823  0.00  0.00      ACHN  
ATOM   1399  CA  TYR A  92       9.699 -20.388 -17.851  0.00  0.00      ACHN  
ATOM   1400  HA  TYR A  92       8.899 -19.954 -17.269  0.00  0.00      ACHN  
ATOM   1401  CB  TYR A  92      10.970 -20.501 -16.926  0.00  0.00      ACHN  
ATOM   1402  HB1 TYR A  92      10.692 -21.132 -16.055  0.00  0.00      ACHN  
ATOM   1403  HB2 TYR A  92      11.825 -20.928 -17.491  0.00  0.00      ACHN  
ATOM   1404  CG  TYR A  92      11.298 -19.158 -16.441  0.00  0.00      ACHN  
ATOM   1405  CD1 TYR A  92      12.601 -18.858 -16.140  0.00  0.00      ACHN  
ATOM   1406  HD1 TYR A  92      13.373 -19.482 -16.564  0.00  0.00      ACHN  
ATOM   1407  CE1 TYR A  92      12.939 -17.687 -15.429  0.00  0.00      ACHN  
ATOM   1408  HE1 TYR A  92      13.928 -17.439 -15.072  0.00  0.00      ACHN  
ATOM   1409  CZ  TYR A  92      11.967 -16.893 -14.930  0.00  0.00      ACHN  
ATOM   1410  OH  TYR A  92      12.239 -15.729 -14.229  0.00  0.00      ACHN  
ATOM   1411  HH  TYR A  92      11.412 -15.573 -13.768  0.00  0.00      ACHN  
ATOM   1412  CD2 TYR A  92      10.280 -18.269 -15.937  0.00  0.00      ACHN  
ATOM   1413  HD2 TYR A  92       9.222 -18.450 -16.057  0.00  0.00      ACHN  
ATOM   1414  CE2 TYR A  92      10.618 -17.117 -15.259  0.00  0.00      ACHN  
ATOM   1415  HE2 TYR A  92       9.874 -16.412 -14.921  0.00  0.00      ACHN  
ATOM   1416  C   TYR A  92       9.990 -19.626 -19.144  0.00  0.00      ACHN  
ATOM   1417  O   TYR A  92       9.484 -18.540 -19.450  0.00  0.00      ACHN  
ATOM   1418  N   SER A  93      10.689 -20.320 -20.134  0.00  0.00      ACHN  
ATOM   1419  HN  SER A  93      11.009 -21.244 -19.937  0.00  0.00      ACHN  
ATOM   1420  CA  SER A  93      10.960 -19.803 -21.451  0.00  0.00      ACHN  
ATOM   1421  HA  SER A  93      11.486 -18.892 -21.209  0.00  0.00      ACHN  
ATOM   1422  CB  SER A  93      11.753 -20.755 -22.388  0.00  0.00      ACHN  
ATOM   1423  HB1 SER A  93      11.138 -21.677 -22.461  0.00  0.00      ACHN  
ATOM   1424  HB2 SER A  93      11.823 -20.157 -23.321  0.00  0.00      ACHN  
ATOM   1425  OG  SER A  93      13.100 -21.153 -21.978  0.00  0.00      ACHN  
ATOM   1426  HG1 SER A  93      12.894 -21.868 -21.371  0.00  0.00      ACHN  
ATOM   1427  C   SER A  93       9.665 -19.434 -22.086  0.00  0.00      ACHN  
ATOM   1428  O   SER A  93       9.518 -18.371 -22.699  0.00  0.00      ACHN  
ATOM   1429  N   ALA A  94       8.665 -20.332 -22.073  0.00  0.00      ACHN  
ATOM   1430  HN  ALA A  94       8.756 -21.235 -21.661  0.00  0.00      ACHN  
ATOM   1431  CA  ALA A  94       7.360 -20.007 -22.673  0.00  0.00      ACHN  
ATOM   1432  HA  ALA A  94       7.440 -19.727 -23.713  0.00  0.00      ACHN  
ATOM   1433  CB  ALA A  94       6.495 -21.269 -22.569  0.00  0.00      ACHN  
ATOM   1434  HB1 ALA A  94       6.404 -21.527 -21.492  0.00  0.00      ACHN  
ATOM   1435  HB2 ALA A  94       5.505 -21.224 -23.072  0.00  0.00      ACHN  
ATOM   1436  HB3 ALA A  94       7.031 -22.060 -23.135  0.00  0.00      ACHN  
ATOM   1437  C   ALA A  94       6.551 -18.845 -21.991  0.00  0.00      ACHN  
ATOM   1438  O   ALA A  94       6.000 -18.003 -22.698  0.00  0.00      ACHN  
ATOM   1439  N   SER A  95       6.551 -18.670 -20.631  0.00  0.00      ACHN  
ATOM   1440  HN  SER A  95       6.988 -19.430 -20.157  0.00  0.00      ACHN  
ATOM   1441  CA  SER A  95       6.028 -17.512 -19.829  0.00  0.00      ACHN  
ATOM   1442  HA  SER A  95       4.969 -17.458 -20.035  0.00  0.00      ACHN  
ATOM   1443  CB  SER A  95       6.151 -17.623 -18.359  0.00  0.00      ACHN  
ATOM   1444  HB1 SER A  95       7.214 -17.750 -18.062  0.00  0.00      ACHN  
ATOM   1445  HB2 SER A  95       5.709 -16.731 -17.867  0.00  0.00      ACHN  
ATOM   1446  OG  SER A  95       5.558 -18.923 -18.068  0.00  0.00      ACHN  
ATOM   1447  HG1 SER A  95       5.713 -19.011 -17.125  0.00  0.00      ACHN  
ATOM   1448  C   SER A  95       6.548 -16.194 -20.247  0.00  0.00      ACHN  
ATOM   1449  O   SER A  95       5.746 -15.257 -20.430  0.00  0.00      ACHN  
ATOM   1450  N   LEU A  96       7.860 -16.134 -20.605  0.00  0.00      ACHN  
ATOM   1451  HN  LEU A  96       8.331 -17.001 -20.461  0.00  0.00      ACHN  
ATOM   1452  CA  LEU A  96       8.503 -14.903 -21.059  0.00  0.00      ACHN  
ATOM   1453  HA  LEU A  96       8.040 -14.062 -20.563  0.00  0.00      ACHN  
ATOM   1454  CB  LEU A  96      10.080 -15.081 -21.088  0.00  0.00      ACHN  
ATOM   1455  HB1 LEU A  96      10.578 -15.953 -21.564  0.00  0.00      ACHN  
ATOM   1456  HB2 LEU A  96      10.507 -14.120 -21.445  0.00  0.00      ACHN  
ATOM   1457  CG  LEU A  96      10.594 -15.172 -19.602  0.00  0.00      ACHN  
ATOM   1458  HG  LEU A  96       9.754 -15.665 -19.067  0.00  0.00      ACHN  
ATOM   1459  CD1 LEU A  96      11.837 -15.989 -19.284  0.00  0.00      ACHN  
ATOM   1460 HD11 LEU A  96      12.640 -15.778 -20.022  0.00  0.00      ACHN  
ATOM   1461 HD12 LEU A  96      12.089 -15.681 -18.246  0.00  0.00      ACHN  
ATOM   1462 HD13 LEU A  96      11.617 -17.055 -19.509  0.00  0.00      ACHN  
ATOM   1463  CD2 LEU A  96      10.625 -13.746 -19.106  0.00  0.00      ACHN  
ATOM   1464 HD21 LEU A  96       9.684 -13.415 -18.618  0.00  0.00      ACHN  
ATOM   1465 HD22 LEU A  96      11.421 -13.716 -18.332  0.00  0.00      ACHN  
ATOM   1466 HD23 LEU A  96      10.998 -12.974 -19.813  0.00  0.00      ACHN  
ATOM   1467  C   LEU A  96       8.027 -14.576 -22.451  0.00  0.00      ACHN  
ATOM   1468  O   LEU A  96       7.661 -13.472 -22.764  0.00  0.00      ACHN  
ATOM   1469  N   MET A  97       7.866 -15.623 -23.321  0.00  0.00      ACHN  
ATOM   1470  HN  MET A  97       8.234 -16.508 -23.047  0.00  0.00      ACHN  
ATOM   1471  CA  MET A  97       7.538 -15.429 -24.688  0.00  0.00      ACHN  
ATOM   1472  HA  MET A  97       8.126 -14.649 -25.148  0.00  0.00      ACHN  
ATOM   1473  CB  MET A  97       7.969 -16.647 -25.451  0.00  0.00      ACHN  
ATOM   1474  HB1 MET A  97       8.984 -16.890 -25.070  0.00  0.00      ACHN  
ATOM   1475  HB2 MET A  97       7.297 -17.459 -25.102  0.00  0.00      ACHN  
ATOM   1476  CG  MET A  97       8.005 -16.352 -27.005  0.00  0.00      ACHN  
ATOM   1477  HG1 MET A  97       6.960 -16.130 -27.312  0.00  0.00      ACHN  
ATOM   1478  HG2 MET A  97       8.530 -15.377 -27.099  0.00  0.00      ACHN  
ATOM   1479  SD  MET A  97       8.792 -17.569 -28.070  0.00  0.00      ACHN  
ATOM   1480  CE  MET A  97       8.442 -16.749 -29.663  0.00  0.00      ACHN  
ATOM   1481  HE1 MET A  97       8.490 -17.537 -30.445  0.00  0.00      ACHN  
ATOM   1482  HE2 MET A  97       7.358 -16.507 -29.654  0.00  0.00      ACHN  
ATOM   1483  HE3 MET A  97       9.083 -15.867 -29.878  0.00  0.00      ACHN  
ATOM   1484  C   MET A  97       6.059 -15.149 -24.889  0.00  0.00      ACHN  
ATOM   1485  O   MET A  97       5.569 -14.698 -25.953  0.00  0.00      ACHN  
ATOM   1486  N   LYS A  98       5.262 -15.468 -23.912  0.00  0.00      ACHN  
ATOM   1487  HN  LYS A  98       5.611 -15.890 -23.079  0.00  0.00      ACHN  
ATOM   1488  CA  LYS A  98       3.870 -15.296 -24.054  0.00  0.00      ACHN  
ATOM   1489  HA  LYS A  98       3.486 -15.200 -25.059  0.00  0.00      ACHN  
ATOM   1490  CB  LYS A  98       3.267 -16.457 -23.326  0.00  0.00      ACHN  
ATOM   1491  HB1 LYS A  98       3.759 -17.319 -23.826  0.00  0.00      ACHN  
ATOM   1492  HB2 LYS A  98       3.687 -16.418 -22.298  0.00  0.00      ACHN  
ATOM   1493  CG  LYS A  98       1.819 -16.818 -23.234  0.00  0.00      ACHN  
ATOM   1494  HG1 LYS A  98       1.337 -15.893 -22.851  0.00  0.00      ACHN  
ATOM   1495  HG2 LYS A  98       1.284 -17.103 -24.165  0.00  0.00      ACHN  
ATOM   1496  CD  LYS A  98       1.503 -17.972 -22.257  0.00  0.00      ACHN  
ATOM   1497  HD1 LYS A  98       2.190 -18.769 -22.612  0.00  0.00      ACHN  
ATOM   1498  HD2 LYS A  98       1.722 -17.668 -21.211  0.00  0.00      ACHN  
ATOM   1499  CE  LYS A  98       0.078 -18.545 -22.369  0.00  0.00      ACHN  
ATOM   1500  HE1 LYS A  98      -0.584 -17.794 -21.887  0.00  0.00      ACHN  
ATOM   1501  HE2 LYS A  98      -0.161 -18.775 -23.430  0.00  0.00      ACHN  
ATOM   1502  NZ  LYS A  98       0.031 -19.750 -21.509  0.00  0.00      ACHN  
ATOM   1503  HZ1 LYS A  98       0.232 -19.539 -20.511  0.00  0.00      ACHN  
ATOM   1504  HZ2 LYS A  98      -0.929 -20.149 -21.527  0.00  0.00      ACHN  
ATOM   1505  HZ3 LYS A  98       0.721 -20.480 -21.780  0.00  0.00      ACHN  
ATOM   1506  C   LYS A  98       3.436 -14.036 -23.306  0.00  0.00      ACHN  
ATOM   1507  O   LYS A  98       2.347 -13.509 -23.474  0.00  0.00      ACHN  
ATOM   1508  N   ASN A  99       4.429 -13.502 -22.540  0.00  0.00      ACHN  
ATOM   1509  HN  ASN A  99       5.284 -14.015 -22.536  0.00  0.00      ACHN  
ATOM   1510  CA  ASN A  99       4.520 -12.238 -21.794  0.00  0.00      ACHN  
ATOM   1511  HA  ASN A  99       5.469 -12.196 -21.280  0.00  0.00      ACHN  
ATOM   1512  CB  ASN A  99       4.227 -10.902 -22.521  0.00  0.00      ACHN  
ATOM   1513  HB1 ASN A  99       3.203 -10.850 -22.948  0.00  0.00      ACHN  
ATOM   1514  HB2 ASN A  99       4.367 -10.046 -21.826  0.00  0.00      ACHN  
ATOM   1515  CG  ASN A  99       5.281 -10.692 -23.680  0.00  0.00      ACHN  
ATOM   1516  OD1 ASN A  99       6.321 -10.107 -23.527  0.00  0.00      ACHN  
ATOM   1517  ND2 ASN A  99       4.881 -11.096 -24.858  0.00  0.00      ACHN  
ATOM   1518 HD21 ASN A  99       5.458 -11.119 -25.674  0.00  0.00      ACHN  
ATOM   1519 HD22 ASN A  99       4.002 -11.566 -24.943  0.00  0.00      ACHN  
ATOM   1520  C   ASN A  99       3.476 -12.373 -20.727  0.00  0.00      ACHN  
ATOM   1521  O   ASN A  99       2.609 -11.526 -20.552  0.00  0.00      ACHN  
ATOM   1522  N   GLN A 100       3.525 -13.500 -20.009  0.00  0.00      ACHN  
ATOM   1523  HN  GLN A 100       4.289 -14.137 -20.071  0.00  0.00      ACHN  
ATOM   1524  CA  GLN A 100       2.469 -13.923 -19.151  0.00  0.00      ACHN  
ATOM   1525  HA  GLN A 100       2.254 -13.073 -18.520  0.00  0.00      ACHN  
ATOM   1526  CB  GLN A 100       1.213 -14.411 -19.978  0.00  0.00      ACHN  
ATOM   1527  HB1 GLN A 100       1.158 -13.744 -20.864  0.00  0.00      ACHN  
ATOM   1528  HB2 GLN A 100       1.293 -15.433 -20.406  0.00  0.00      ACHN  
ATOM   1529  CG  GLN A 100      -0.083 -14.282 -19.242  0.00  0.00      ACHN  
ATOM   1530  HG1 GLN A 100      -0.016 -14.826 -18.276  0.00  0.00      ACHN  
ATOM   1531  HG2 GLN A 100      -0.427 -13.251 -19.010  0.00  0.00      ACHN  
ATOM   1532  CD  GLN A 100      -1.227 -14.872 -20.051  0.00  0.00      ACHN  
ATOM   1533  OE1 GLN A 100      -1.161 -14.792 -21.290  0.00  0.00      ACHN  
ATOM   1534  NE2 GLN A 100      -2.261 -15.479 -19.402  0.00  0.00      ACHN  
ATOM   1535 HE21 GLN A 100      -2.910 -15.997 -19.959  0.00  0.00      ACHN  
ATOM   1536 HE22 GLN A 100      -2.447 -15.205 -18.458  0.00  0.00      ACHN  
ATOM   1537  C   GLN A 100       2.869 -15.087 -18.332  0.00  0.00      ACHN  
ATOM   1538  O   GLN A 100       2.920 -16.190 -18.835  0.00  0.00      ACHN  
ATOM   1539  N   ASN A 101       3.324 -14.782 -17.057  0.00  0.00      ACHN  
ATOM   1540  HN  ASN A 101       3.432 -13.826 -16.794  0.00  0.00      ACHN  
ATOM   1541  CA  ASN A 101       3.681 -15.750 -15.998  0.00  0.00      ACHN  
ATOM   1542  HA  ASN A 101       4.013 -16.681 -16.432  0.00  0.00      ACHN  
ATOM   1543  CB  ASN A 101       4.903 -15.101 -15.253  0.00  0.00      ACHN  
ATOM   1544  HB1 ASN A 101       5.753 -14.856 -15.924  0.00  0.00      ACHN  
ATOM   1545  HB2 ASN A 101       4.504 -14.159 -14.820  0.00  0.00      ACHN  
ATOM   1546  CG  ASN A 101       5.493 -15.998 -14.116  0.00  0.00      ACHN  
ATOM   1547  OD1 ASN A 101       4.864 -17.014 -13.818  0.00  0.00      ACHN  
ATOM   1548  ND2 ASN A 101       6.514 -15.479 -13.513  0.00  0.00      ACHN  
ATOM   1549 HD21 ASN A 101       6.956 -15.949 -12.748  0.00  0.00      ACHN  
ATOM   1550 HD22 ASN A 101       6.952 -14.688 -13.939  0.00  0.00      ACHN  
ATOM   1551  C   ASN A 101       2.449 -15.891 -15.085  0.00  0.00      ACHN  
ATOM   1552  O   ASN A 101       1.917 -14.994 -14.425  0.00  0.00      ACHN  
ATOM   1553  N   ILE A 102       1.866 -17.112 -15.012  0.00  0.00      ACHN  
ATOM   1554  HN  ILE A 102       2.187 -17.817 -15.639  0.00  0.00      ACHN  
ATOM   1555  CA  ILE A 102       0.793 -17.488 -14.155  0.00  0.00      ACHN  
ATOM   1556  HA  ILE A 102      -0.043 -16.806 -14.113  0.00  0.00      ACHN  
ATOM   1557  CB  ILE A 102       0.446 -18.932 -14.533  0.00  0.00      ACHN  
ATOM   1558  HB  ILE A 102       1.380 -19.498 -14.735  0.00  0.00      ACHN  
ATOM   1559  CG2 ILE A 102      -0.341 -19.710 -13.422  0.00  0.00      ACHN  
ATOM   1560 HG21 ILE A 102       0.267 -20.134 -12.594  0.00  0.00      ACHN  
ATOM   1561 HG22 ILE A 102      -1.073 -19.037 -12.927  0.00  0.00      ACHN  
ATOM   1562 HG23 ILE A 102      -0.906 -20.604 -13.764  0.00  0.00      ACHN  
ATOM   1563  CG1 ILE A 102      -0.380 -18.914 -15.811  0.00  0.00      ACHN  
ATOM   1564 HG11 ILE A 102      -1.483 -18.876 -15.691  0.00  0.00      ACHN  
ATOM   1565 HG12 ILE A 102      -0.123 -18.068 -16.484  0.00  0.00      ACHN  
ATOM   1566  CD1 ILE A 102      -0.214 -20.169 -16.637  0.00  0.00      ACHN  
ATOM   1567  HD1 ILE A 102       0.604 -20.035 -17.376  0.00  0.00      ACHN  
ATOM   1568  HD2 ILE A 102      -0.077 -21.102 -16.049  0.00  0.00      ACHN  
ATOM   1569  HD3 ILE A 102      -1.098 -20.346 -17.287  0.00  0.00      ACHN  
ATOM   1570  C   ILE A 102       1.330 -17.482 -12.760  0.00  0.00      ACHN  
ATOM   1571  O   ILE A 102       0.592 -17.082 -11.833  0.00  0.00      ACHN  
ATOM   1572  N   PHE A 103       2.590 -18.087 -12.564  0.00  0.00      ACHN  
ATOM   1573  HN  PHE A 103       3.179 -18.471 -13.271  0.00  0.00      ACHN  
ATOM   1574  CA  PHE A 103       3.138 -18.459 -11.253  0.00  0.00      ACHN  
ATOM   1575  HA  PHE A 103       2.371 -18.798 -10.572  0.00  0.00      ACHN  
ATOM   1576  CB  PHE A 103       4.262 -19.562 -11.274  0.00  0.00      ACHN  
ATOM   1577  HB1 PHE A 103       5.148 -19.216 -11.848  0.00  0.00      ACHN  
ATOM   1578  HB2 PHE A 103       4.579 -19.836 -10.245  0.00  0.00      ACHN  
ATOM   1579  CG  PHE A 103       3.736 -20.798 -12.021  0.00  0.00      ACHN  
ATOM   1580  CD1 PHE A 103       3.513 -21.935 -11.216  0.00  0.00      ACHN  
ATOM   1581  HD1 PHE A 103       3.658 -21.797 -10.154  0.00  0.00      ACHN  
ATOM   1582  CE1 PHE A 103       3.052 -23.149 -11.818  0.00  0.00      ACHN  
ATOM   1583  HE1 PHE A 103       2.897 -23.975 -11.140  0.00  0.00      ACHN  
ATOM   1584  CZ  PHE A 103       2.799 -23.185 -13.240  0.00  0.00      ACHN  
ATOM   1585  HZ  PHE A 103       2.515 -24.077 -13.779  0.00  0.00      ACHN  
ATOM   1586  CD2 PHE A 103       3.572 -20.882 -13.405  0.00  0.00      ACHN  
ATOM   1587  HD2 PHE A 103       3.930 -20.125 -14.086  0.00  0.00      ACHN  
ATOM   1588  CE2 PHE A 103       3.132 -22.035 -13.996  0.00  0.00      ACHN  
ATOM   1589  HE2 PHE A 103       3.152 -22.226 -15.059  0.00  0.00      ACHN  
ATOM   1590  C   PHE A 103       3.529 -17.246 -10.433  0.00  0.00      ACHN  
ATOM   1591  O   PHE A 103       3.703 -17.378  -9.204  0.00  0.00      ACHN  
ATOM   1592  N   ARG A 104       3.701 -16.031 -11.054  0.00  0.00      ACHN  
ATOM   1593  HN  ARG A 104       3.722 -15.909 -12.043  0.00  0.00      ACHN  
ATOM   1594  CA  ARG A 104       4.112 -14.872 -10.262  0.00  0.00      ACHN  
ATOM   1595  HA  ARG A 104       4.923 -15.167  -9.613  0.00  0.00      ACHN  
ATOM   1596  CB  ARG A 104       4.411 -13.715 -11.261  0.00  0.00      ACHN  
ATOM   1597  HB1 ARG A 104       5.223 -14.027 -11.953  0.00  0.00      ACHN  
ATOM   1598  HB2 ARG A 104       3.551 -13.423 -11.900  0.00  0.00      ACHN  
ATOM   1599  CG  ARG A 104       4.877 -12.425 -10.538  0.00  0.00      ACHN  
ATOM   1600  HG1 ARG A 104       4.191 -12.177  -9.700  0.00  0.00      ACHN  
ATOM   1601  HG2 ARG A 104       5.904 -12.524 -10.126  0.00  0.00      ACHN  
ATOM   1602  CD  ARG A 104       4.796 -11.148 -11.371  0.00  0.00      ACHN  
ATOM   1603  HD1 ARG A 104       3.720 -10.884 -11.456  0.00  0.00      ACHN  
ATOM   1604  HD2 ARG A 104       5.344 -10.355 -10.818  0.00  0.00      ACHN  
ATOM   1605  NE  ARG A 104       5.489 -11.272 -12.774  0.00  0.00      ACHN  
ATOM   1606  HE  ARG A 104       6.485 -11.261 -12.866  0.00  0.00      ACHN  
ATOM   1607  CZ  ARG A 104       4.938 -11.296 -13.959  0.00  0.00      ACHN  
ATOM   1608  NH1 ARG A 104       3.682 -11.006 -14.107  0.00  0.00      ACHN  
ATOM   1609 HH11 ARG A 104       3.232 -11.110 -14.994  0.00  0.00      ACHN  
ATOM   1610 HH12 ARG A 104       3.035 -10.981 -13.345  0.00  0.00      ACHN  
ATOM   1611  NH2 ARG A 104       5.773 -11.544 -14.950  0.00  0.00      ACHN  
ATOM   1612 HH21 ARG A 104       5.411 -11.551 -15.882  0.00  0.00      ACHN  
ATOM   1613 HH22 ARG A 104       6.676 -11.936 -14.772  0.00  0.00      ACHN  
ATOM   1614  C   ARG A 104       2.948 -14.479  -9.389  0.00  0.00      ACHN  
ATOM   1615  O   ARG A 104       3.086 -14.184  -8.198  0.00  0.00      ACHN  
ATOM   1616  N   TRP A 105       1.718 -14.520  -9.915  0.00  0.00      ACHN  
ATOM   1617  HN  TRP A 105       1.460 -14.923 -10.790  0.00  0.00      ACHN  
ATOM   1618  CA  TRP A 105       0.556 -14.106  -9.153  0.00  0.00      ACHN  
ATOM   1619  HA  TRP A 105       0.890 -13.231  -8.616  0.00  0.00      ACHN  
ATOM   1620  CB  TRP A 105      -0.567 -13.669 -10.152  0.00  0.00      ACHN  
ATOM   1621  HB1 TRP A 105      -0.940 -14.571 -10.682  0.00  0.00      ACHN  
ATOM   1622  HB2 TRP A 105      -1.368 -13.177  -9.560  0.00  0.00      ACHN  
ATOM   1623  CG  TRP A 105      -0.103 -12.756 -11.197  0.00  0.00      ACHN  
ATOM   1624  CD1 TRP A 105       0.216 -12.979 -12.567  0.00  0.00      ACHN  
ATOM   1625  HD1 TRP A 105       0.012 -13.899 -13.095  0.00  0.00      ACHN  
ATOM   1626  NE1 TRP A 105       0.534 -11.742 -13.094  0.00  0.00      ACHN  
ATOM   1627  HE1 TRP A 105       0.654 -11.534 -14.040  0.00  0.00      ACHN  
ATOM   1628  CE2 TRP A 105       0.527 -10.746 -12.115  0.00  0.00      ACHN  
ATOM   1629  CD2 TRP A 105       0.038 -11.323 -10.890  0.00  0.00      ACHN  
ATOM   1630  CE3 TRP A 105      -0.132 -10.652  -9.754  0.00  0.00      ACHN  
ATOM   1631  HE3 TRP A 105      -0.477 -11.011  -8.795  0.00  0.00      ACHN  
ATOM   1632  CZ3 TRP A 105       0.108  -9.226  -9.816  0.00  0.00      ACHN  
ATOM   1633  HZ3 TRP A 105      -0.134  -8.670  -8.922  0.00  0.00      ACHN  
ATOM   1634  CZ2 TRP A 105       0.684  -9.353 -12.203  0.00  0.00      ACHN  
ATOM   1635  HZ2 TRP A 105       1.164  -8.949 -13.083  0.00  0.00      ACHN  
ATOM   1636  CH2 TRP A 105       0.485  -8.603 -11.034  0.00  0.00      ACHN  
ATOM   1637  HH2 TRP A 105       0.688  -7.543 -10.991  0.00  0.00      ACHN  
ATOM   1638  C   TRP A 105       0.121 -15.087  -8.060  0.00  0.00      ACHN  
ATOM   1639  O   TRP A 105      -0.423 -14.750  -7.017  0.00  0.00      ACHN  
ATOM   1640  N   VAL A 106       0.351 -16.413  -8.325  0.00  0.00      ACHN  
ATOM   1641  HN  VAL A 106       0.911 -16.711  -9.093  0.00  0.00      ACHN  
ATOM   1642  CA  VAL A 106       0.076 -17.489  -7.347  0.00  0.00      ACHN  
ATOM   1643  HA  VAL A 106      -0.950 -17.403  -7.021  0.00  0.00      ACHN  
ATOM   1644  CB  VAL A 106       0.282 -18.818  -8.123  0.00  0.00      ACHN  
ATOM   1645  HB  VAL A 106       1.290 -18.813  -8.589  0.00  0.00      ACHN  
ATOM   1646  CG1 VAL A 106       0.062 -19.974  -7.123  0.00  0.00      ACHN  
ATOM   1647 HG11 VAL A 106       0.233 -20.956  -7.613  0.00  0.00      ACHN  
ATOM   1648 HG12 VAL A 106       0.779 -19.951  -6.275  0.00  0.00      ACHN  
ATOM   1649 HG13 VAL A 106      -0.966 -19.901  -6.708  0.00  0.00      ACHN  
ATOM   1650  CG2 VAL A 106      -0.723 -18.978  -9.357  0.00  0.00      ACHN  
ATOM   1651 HG21 VAL A 106      -0.407 -19.866  -9.945  0.00  0.00      ACHN  
ATOM   1652 HG22 VAL A 106      -1.790 -19.083  -9.067  0.00  0.00      ACHN  
ATOM   1653 HG23 VAL A 106      -0.714 -18.063  -9.986  0.00  0.00      ACHN  
ATOM   1654  C   VAL A 106       0.963 -17.325  -6.089  0.00  0.00      ACHN  
ATOM   1655  O   VAL A 106       0.504 -17.557  -5.000  0.00  0.00      ACHN  
ATOM   1656  N   GLU A 107       2.252 -17.002  -6.295  0.00  0.00      ACHN  
ATOM   1657  HN  GLU A 107       2.570 -16.883  -7.232  0.00  0.00      ACHN  
ATOM   1658  CA  GLU A 107       3.167 -16.807  -5.222  0.00  0.00      ACHN  
ATOM   1659  HA  GLU A 107       3.314 -17.721  -4.666  0.00  0.00      ACHN  
ATOM   1660  CB  GLU A 107       4.516 -16.496  -5.925  0.00  0.00      ACHN  
ATOM   1661  HB1 GLU A 107       4.715 -17.363  -6.591  0.00  0.00      ACHN  
ATOM   1662  HB2 GLU A 107       4.321 -15.644  -6.610  0.00  0.00      ACHN  
ATOM   1663  CG  GLU A 107       5.751 -16.239  -5.037  0.00  0.00      ACHN  
ATOM   1664  HG1 GLU A 107       5.533 -15.351  -4.407  0.00  0.00      ACHN  
ATOM   1665  HG2 GLU A 107       5.890 -17.032  -4.271  0.00  0.00      ACHN  
ATOM   1666  CD  GLU A 107       7.006 -15.861  -5.879  0.00  0.00      ACHN  
ATOM   1667  OE1 GLU A 107       8.018 -15.675  -5.243  0.00  0.00      ACHN  
ATOM   1668  OE2 GLU A 107       6.938 -15.728  -7.142  0.00  0.00      ACHN  
ATOM   1669  C   GLU A 107       2.877 -15.672  -4.407  0.00  0.00      ACHN  
ATOM   1670  O   GLU A 107       2.974 -15.656  -3.175  0.00  0.00      ACHN  
ATOM   1671  N   TYR A 108       2.577 -14.537  -5.092  0.00  0.00      ACHN  
ATOM   1672  HN  TYR A 108       2.684 -14.516  -6.083  0.00  0.00      ACHN  
ATOM   1673  CA  TYR A 108       2.041 -13.264  -4.528  0.00  0.00      ACHN  
ATOM   1674  HA  TYR A 108       2.814 -13.070  -3.799  0.00  0.00      ACHN  
ATOM   1675  CB  TYR A 108       1.841 -12.166  -5.663  0.00  0.00      ACHN  
ATOM   1676  HB1 TYR A 108       1.344 -12.584  -6.564  0.00  0.00      ACHN  
ATOM   1677  HB2 TYR A 108       1.267 -11.242  -5.438  0.00  0.00      ACHN  
ATOM   1678  CG  TYR A 108       3.137 -11.626  -6.238  0.00  0.00      ACHN  
ATOM   1679  CD1 TYR A 108       4.451 -12.256  -6.084  0.00  0.00      ACHN  
ATOM   1680  HD1 TYR A 108       4.574 -13.161  -5.507  0.00  0.00      ACHN  
ATOM   1681  CE1 TYR A 108       5.592 -11.681  -6.613  0.00  0.00      ACHN  
ATOM   1682  HE1 TYR A 108       6.532 -12.195  -6.481  0.00  0.00      ACHN  
ATOM   1683  CZ  TYR A 108       5.470 -10.399  -7.275  0.00  0.00      ACHN  
ATOM   1684  OH  TYR A 108       6.546  -9.730  -7.853  0.00  0.00      ACHN  
ATOM   1685  HH  TYR A 108       7.339 -10.270  -7.826  0.00  0.00      ACHN  
ATOM   1686  CD2 TYR A 108       3.082 -10.434  -6.944  0.00  0.00      ACHN  
ATOM   1687  HD2 TYR A 108       2.121 -10.019  -7.210  0.00  0.00      ACHN  
ATOM   1688  CE2 TYR A 108       4.192  -9.716  -7.353  0.00  0.00      ACHN  
ATOM   1689  HE2 TYR A 108       4.157  -8.824  -7.962  0.00  0.00      ACHN  
ATOM   1690  C   TYR A 108       0.718 -13.385  -3.814  0.00  0.00      ACHN  
ATOM   1691  O   TYR A 108       0.503 -12.813  -2.703  0.00  0.00      ACHN  
ATOM   1692  N   SER A 109      -0.219 -14.229  -4.316  0.00  0.00      ACHN  
ATOM   1693  HN  SER A 109      -0.106 -14.689  -5.193  0.00  0.00      ACHN  
ATOM   1694  CA  SER A 109      -1.474 -14.569  -3.541  0.00  0.00      ACHN  
ATOM   1695  HA  SER A 109      -1.922 -13.618  -3.293  0.00  0.00      ACHN  
ATOM   1696  CB  SER A 109      -2.547 -15.373  -4.276  0.00  0.00      ACHN  
ATOM   1697  HB1 SER A 109      -2.635 -15.041  -5.332  0.00  0.00      ACHN  
ATOM   1698  HB2 SER A 109      -2.332 -16.458  -4.385  0.00  0.00      ACHN  
ATOM   1699  OG  SER A 109      -3.779 -15.286  -3.602  0.00  0.00      ACHN  
ATOM   1700  HG1 SER A 109      -4.045 -16.186  -3.402  0.00  0.00      ACHN  
ATOM   1701  C   SER A 109      -1.299 -15.318  -2.282  0.00  0.00      ACHN  
ATOM   1702  O   SER A 109      -1.853 -14.949  -1.249  0.00  0.00      ACHN  
ATOM   1703  N   LEU A 110      -0.508 -16.488  -2.279  0.00  0.00      ACHN  
ATOM   1704  HN  LEU A 110      -0.091 -16.786  -3.134  0.00  0.00      ACHN  
ATOM   1705  CA  LEU A 110      -0.260 -17.247  -1.063  0.00  0.00      ACHN  
ATOM   1706  HA  LEU A 110      -1.069 -17.804  -0.614  0.00  0.00      ACHN  
ATOM   1707  CB  LEU A 110       0.584 -18.459  -1.393  0.00  0.00      ACHN  
ATOM   1708  HB1 LEU A 110       1.527 -18.236  -1.936  0.00  0.00      ACHN  
ATOM   1709  HB2 LEU A 110       0.888 -18.960  -0.448  0.00  0.00      ACHN  
ATOM   1710  CG  LEU A 110      -0.133 -19.509  -2.232  0.00  0.00      ACHN  
ATOM   1711  HG  LEU A 110      -0.719 -18.946  -2.990  0.00  0.00      ACHN  
ATOM   1712  CD1 LEU A 110       0.972 -20.421  -2.780  0.00  0.00      ACHN  
ATOM   1713 HD11 LEU A 110       0.688 -21.247  -3.467  0.00  0.00      ACHN  
ATOM   1714 HD12 LEU A 110       1.673 -19.817  -3.394  0.00  0.00      ACHN  
ATOM   1715 HD13 LEU A 110       1.541 -20.867  -1.937  0.00  0.00      ACHN  
ATOM   1716  CD2 LEU A 110      -1.126 -20.440  -1.535  0.00  0.00      ACHN  
ATOM   1717 HD21 LEU A 110      -1.768 -21.031  -2.223  0.00  0.00      ACHN  
ATOM   1718 HD22 LEU A 110      -0.627 -21.099  -0.792  0.00  0.00      ACHN  
ATOM   1719 HD23 LEU A 110      -1.884 -19.749  -1.109  0.00  0.00      ACHN  
ATOM   1720  C   LEU A 110       0.538 -16.472  -0.052  0.00  0.00      ACHN  
ATOM   1721  O   LEU A 110       0.347 -16.471   1.176  0.00  0.00      ACHN  
ATOM   1722  N   SER A 111       1.610 -15.811  -0.548  0.00  0.00      ACHN  
ATOM   1723  HN  SER A 111       1.885 -15.801  -1.506  0.00  0.00      ACHN  
ATOM   1724  CA  SER A 111       2.434 -15.001   0.303  0.00  0.00      ACHN  
ATOM   1725  HA  SER A 111       2.842 -15.635   1.076  0.00  0.00      ACHN  
ATOM   1726  CB  SER A 111       3.753 -14.395  -0.255  0.00  0.00      ACHN  
ATOM   1727  HB1 SER A 111       4.163 -13.755   0.556  0.00  0.00      ACHN  
ATOM   1728  HB2 SER A 111       4.482 -15.192  -0.514  0.00  0.00      ACHN  
ATOM   1729  OG  SER A 111       3.557 -13.588  -1.424  0.00  0.00      ACHN  
ATOM   1730  HG1 SER A 111       3.277 -14.117  -2.175  0.00  0.00      ACHN  
ATOM   1731  C   SER A 111       1.652 -13.795   0.954  0.00  0.00      ACHN  
ATOM   1732  O   SER A 111       1.665 -13.660   2.101  0.00  0.00      ACHN  
ATOM   1733  N   SER A 112       0.892 -12.984   0.185  0.00  0.00      ACHN  
ATOM   1734  HN  SER A 112       0.935 -13.131  -0.800  0.00  0.00      ACHN  
ATOM   1735  CA  SER A 112      -0.039 -11.922   0.665  0.00  0.00      ACHN  
ATOM   1736  HA  SER A 112       0.648 -11.400   1.315  0.00  0.00      ACHN  
ATOM   1737  CB  SER A 112      -0.475 -10.852  -0.367  0.00  0.00      ACHN  
ATOM   1738  HB1 SER A 112      -1.012 -10.005   0.111  0.00  0.00      ACHN  
ATOM   1739  HB2 SER A 112       0.380 -10.408  -0.922  0.00  0.00      ACHN  
ATOM   1740  OG  SER A 112      -1.408 -11.437  -1.303  0.00  0.00      ACHN  
ATOM   1741  HG1 SER A 112      -0.875 -11.943  -1.920  0.00  0.00      ACHN  
ATOM   1742  C   SER A 112      -1.156 -12.418   1.545  0.00  0.00      ACHN  
ATOM   1743  O   SER A 112      -1.587 -11.651   2.429  0.00  0.00      ACHN  
ATOM   1744  N   SER A 113      -1.748 -13.644   1.360  0.00  0.00      ACHN  
ATOM   1745  HN  SER A 113      -1.575 -14.193   0.546  0.00  0.00      ACHN  
ATOM   1746  CA  SER A 113      -2.623 -14.283   2.327  0.00  0.00      ACHN  
ATOM   1747  HA  SER A 113      -3.520 -13.731   2.566  0.00  0.00      ACHN  
ATOM   1748  CB  SER A 113      -3.085 -15.707   1.812  0.00  0.00      ACHN  
ATOM   1749  HB1 SER A 113      -2.297 -16.489   1.771  0.00  0.00      ACHN  
ATOM   1750  HB2 SER A 113      -3.802 -16.157   2.531  0.00  0.00      ACHN  
ATOM   1751  OG  SER A 113      -3.775 -15.658   0.590  0.00  0.00      ACHN  
ATOM   1752  HG1 SER A 113      -3.106 -15.428  -0.059  0.00  0.00      ACHN  
ATOM   1753  C   SER A 113      -2.032 -14.452   3.726  0.00  0.00      ACHN  
ATOM   1754  O   SER A 113      -2.678 -14.130   4.709  0.00  0.00      ACHN  
ATOM   1755  N   VAL A 114      -0.789 -14.921   3.893  0.00  0.00      ACHN  
ATOM   1756  HN  VAL A 114      -0.228 -15.079   3.084  0.00  0.00      ACHN  
ATOM   1757  CA  VAL A 114      -0.090 -14.967   5.195  0.00  0.00      ACHN  
ATOM   1758  HA  VAL A 114      -0.536 -15.567   5.974  0.00  0.00      ACHN  
ATOM   1759  CB  VAL A 114       1.179 -15.757   5.016  0.00  0.00      ACHN  
ATOM   1760  HB  VAL A 114       1.805 -15.134   4.343  0.00  0.00      ACHN  
ATOM   1761  CG1 VAL A 114       1.975 -16.011   6.347  0.00  0.00      ACHN  
ATOM   1762 HG11 VAL A 114       2.557 -15.168   6.777  0.00  0.00      ACHN  
ATOM   1763 HG12 VAL A 114       1.200 -16.381   7.052  0.00  0.00      ACHN  
ATOM   1764 HG13 VAL A 114       2.662 -16.883   6.310  0.00  0.00      ACHN  
ATOM   1765  CG2 VAL A 114       0.867 -17.131   4.334  0.00  0.00      ACHN  
ATOM   1766 HG21 VAL A 114       1.825 -17.627   4.068  0.00  0.00      ACHN  
ATOM   1767 HG22 VAL A 114       0.333 -17.724   5.108  0.00  0.00      ACHN  
ATOM   1768 HG23 VAL A 114       0.154 -17.026   3.489  0.00  0.00      ACHN  
ATOM   1769  C   VAL A 114       0.268 -13.597   5.799  0.00  0.00      ACHN  
ATOM   1770  O   VAL A 114       0.046 -13.355   7.026  0.00  0.00      ACHN  
ATOM   1771  N   MET A 115       0.692 -12.611   4.934  0.00  0.00      ACHN  
ATOM   1772  HN  MET A 115       0.875 -12.778   3.968  0.00  0.00      ACHN  
ATOM   1773  CA  MET A 115       0.721 -11.246   5.351  0.00  0.00      ACHN  
ATOM   1774  HA  MET A 115       1.318 -11.179   6.248  0.00  0.00      ACHN  
ATOM   1775  CB  MET A 115       1.595 -10.369   4.397  0.00  0.00      ACHN  
ATOM   1776  HB1 MET A 115       2.399 -11.049   4.044  0.00  0.00      ACHN  
ATOM   1777  HB2 MET A 115       0.958 -10.267   3.492  0.00  0.00      ACHN  
ATOM   1778  CG  MET A 115       2.186  -9.047   4.914  0.00  0.00      ACHN  
ATOM   1779  HG1 MET A 115       2.867  -8.571   4.176  0.00  0.00      ACHN  
ATOM   1780  HG2 MET A 115       1.376  -8.309   5.096  0.00  0.00      ACHN  
ATOM   1781  SD  MET A 115       3.204  -9.336   6.487  0.00  0.00      ACHN  
ATOM   1782  CE  MET A 115       4.202 -10.775   5.938  0.00  0.00      ACHN  
ATOM   1783  HE1 MET A 115       4.737 -11.178   6.825  0.00  0.00      ACHN  
ATOM   1784  HE2 MET A 115       3.591 -11.621   5.557  0.00  0.00      ACHN  
ATOM   1785  HE3 MET A 115       4.979 -10.564   5.171  0.00  0.00      ACHN  
ATOM   1786  C   MET A 115      -0.598 -10.583   5.784  0.00  0.00      ACHN  
ATOM   1787  O   MET A 115      -0.741  -9.893   6.791  0.00  0.00      ACHN  
ATOM   1788  N   ILE A 116      -1.683 -10.652   4.970  0.00  0.00      ACHN  
ATOM   1789  HN  ILE A 116      -1.723 -11.149   4.107  0.00  0.00      ACHN  
ATOM   1790  CA  ILE A 116      -2.908  -9.953   5.274  0.00  0.00      ACHN  
ATOM   1791  HA  ILE A 116      -2.597  -8.942   5.492  0.00  0.00      ACHN  
ATOM   1792  CB  ILE A 116      -3.972  -9.908   4.138  0.00  0.00      ACHN  
ATOM   1793  HB  ILE A 116      -3.432  -9.867   3.168  0.00  0.00      ACHN  
ATOM   1794  CG2 ILE A 116      -4.878 -11.213   3.936  0.00  0.00      ACHN  
ATOM   1795 HG21 ILE A 116      -5.697 -11.223   4.686  0.00  0.00      ACHN  
ATOM   1796 HG22 ILE A 116      -5.358 -11.167   2.935  0.00  0.00      ACHN  
ATOM   1797 HG23 ILE A 116      -4.182 -12.077   3.995  0.00  0.00      ACHN  
ATOM   1798  CG1 ILE A 116      -4.779  -8.571   4.196  0.00  0.00      ACHN  
ATOM   1799 HG11 ILE A 116      -5.466  -8.528   3.323  0.00  0.00      ACHN  
ATOM   1800 HG12 ILE A 116      -5.509  -8.656   5.029  0.00  0.00      ACHN  
ATOM   1801  CD1 ILE A 116      -3.981  -7.295   4.251  0.00  0.00      ACHN  
ATOM   1802  HD1 ILE A 116      -3.343  -7.140   3.355  0.00  0.00      ACHN  
ATOM   1803  HD2 ILE A 116      -4.644  -6.404   4.240  0.00  0.00      ACHN  
ATOM   1804  HD3 ILE A 116      -3.334  -7.214   5.150  0.00  0.00      ACHN  
ATOM   1805  C   ILE A 116      -3.567 -10.375   6.494  0.00  0.00      ACHN  
ATOM   1806  O   ILE A 116      -3.998  -9.505   7.207  0.00  0.00      ACHN  
ATOM   1807  N   VAL A 117      -3.671 -11.690   6.775  0.00  0.00      ACHN  
ATOM   1808  HN  VAL A 117      -3.545 -12.280   5.981  0.00  0.00      ACHN  
ATOM   1809  CA  VAL A 117      -4.191 -12.179   8.045  0.00  0.00      ACHN  
ATOM   1810  HA  VAL A 117      -5.078 -11.584   8.206  0.00  0.00      ACHN  
ATOM   1811  CB  VAL A 117      -4.488 -13.674   8.044  0.00  0.00      ACHN  
ATOM   1812  HB  VAL A 117      -4.993 -13.964   8.990  0.00  0.00      ACHN  
ATOM   1813  CG1 VAL A 117      -5.418 -14.021   6.860  0.00  0.00      ACHN  
ATOM   1814 HG11 VAL A 117      -4.962 -13.805   5.870  0.00  0.00      ACHN  
ATOM   1815 HG12 VAL A 117      -5.532 -15.126   6.833  0.00  0.00      ACHN  
ATOM   1816 HG13 VAL A 117      -6.347 -13.429   7.002  0.00  0.00      ACHN  
ATOM   1817  CG2 VAL A 117      -3.259 -14.523   7.909  0.00  0.00      ACHN  
ATOM   1818 HG21 VAL A 117      -2.527 -14.512   8.745  0.00  0.00      ACHN  
ATOM   1819 HG22 VAL A 117      -3.498 -15.599   7.768  0.00  0.00      ACHN  
ATOM   1820 HG23 VAL A 117      -2.653 -14.328   6.998  0.00  0.00      ACHN  
ATOM   1821  C   VAL A 117      -3.296 -11.673   9.165  0.00  0.00      ACHN  
ATOM   1822  O   VAL A 117      -3.787 -11.093  10.154  0.00  0.00      ACHN  
ATOM   1823  N   LEU A 118      -1.901 -11.788   9.013  0.00  0.00      ACHN  
ATOM   1824  HN  LEU A 118      -1.420 -12.236   8.263  0.00  0.00      ACHN  
ATOM   1825  CA  LEU A 118      -1.085 -11.353  10.068  0.00  0.00      ACHN  
ATOM   1826  HA  LEU A 118      -1.287 -11.938  10.953  0.00  0.00      ACHN  
ATOM   1827  CB  LEU A 118       0.363 -11.652   9.633  0.00  0.00      ACHN  
ATOM   1828  HB1 LEU A 118       0.493 -12.729   9.393  0.00  0.00      ACHN  
ATOM   1829  HB2 LEU A 118       0.651 -11.147   8.687  0.00  0.00      ACHN  
ATOM   1830  CG  LEU A 118       1.504 -11.397  10.673  0.00  0.00      ACHN  
ATOM   1831  HG  LEU A 118       1.515 -10.437  11.232  0.00  0.00      ACHN  
ATOM   1832  CD1 LEU A 118       1.306 -12.558  11.696  0.00  0.00      ACHN  
ATOM   1833 HD11 LEU A 118       2.331 -12.640  12.117  0.00  0.00      ACHN  
ATOM   1834 HD12 LEU A 118       0.574 -12.258  12.475  0.00  0.00      ACHN  
ATOM   1835 HD13 LEU A 118       0.947 -13.525  11.284  0.00  0.00      ACHN  
ATOM   1836  CD2 LEU A 118       2.851 -11.596   9.955  0.00  0.00      ACHN  
ATOM   1837 HD21 LEU A 118       3.099 -10.794   9.228  0.00  0.00      ACHN  
ATOM   1838 HD22 LEU A 118       3.664 -11.613  10.713  0.00  0.00      ACHN  
ATOM   1839 HD23 LEU A 118       2.918 -12.586   9.454  0.00  0.00      ACHN  
ATOM   1840  C   LEU A 118      -1.111  -9.875  10.386  0.00  0.00      ACHN  
ATOM   1841  O   LEU A 118      -1.152  -9.483  11.572  0.00  0.00      ACHN  
ATOM   1842  N   ILE A 119      -1.163  -9.034   9.310  0.00  0.00      ACHN  
ATOM   1843  HN  ILE A 119      -1.176  -9.404   8.385  0.00  0.00      ACHN  
ATOM   1844  CA  ILE A 119      -1.384  -7.593   9.438  0.00  0.00      ACHN  
ATOM   1845  HA  ILE A 119      -0.622  -7.183  10.084  0.00  0.00      ACHN  
ATOM   1846  CB  ILE A 119      -1.187  -6.815   8.084  0.00  0.00      ACHN  
ATOM   1847  HB  ILE A 119      -1.792  -7.391   7.352  0.00  0.00      ACHN  
ATOM   1848  CG2 ILE A 119      -1.862  -5.435   8.122  0.00  0.00      ACHN  
ATOM   1849 HG21 ILE A 119      -1.512  -4.783   8.951  0.00  0.00      ACHN  
ATOM   1850 HG22 ILE A 119      -1.584  -5.009   7.134  0.00  0.00      ACHN  
ATOM   1851 HG23 ILE A 119      -2.954  -5.600   8.242  0.00  0.00      ACHN  
ATOM   1852  CG1 ILE A 119       0.351  -6.905   7.740  0.00  0.00      ACHN  
ATOM   1853 HG11 ILE A 119       0.672  -7.961   7.617  0.00  0.00      ACHN  
ATOM   1854 HG12 ILE A 119       0.465  -6.260   6.843  0.00  0.00      ACHN  
ATOM   1855  CD1 ILE A 119       1.198  -6.358   8.840  0.00  0.00      ACHN  
ATOM   1856  HD1 ILE A 119       0.756  -5.539   9.447  0.00  0.00      ACHN  
ATOM   1857  HD2 ILE A 119       1.338  -7.216   9.533  0.00  0.00      ACHN  
ATOM   1858  HD3 ILE A 119       2.201  -6.188   8.396  0.00  0.00      ACHN  
ATOM   1859  C   ILE A 119      -2.687  -7.246  10.088  0.00  0.00      ACHN  
ATOM   1860  O   ILE A 119      -2.559  -6.458  11.056  0.00  0.00      ACHN  
ATOM   1861  N   ALA A 120      -3.846  -7.835   9.680  0.00  0.00      ACHN  
ATOM   1862  HN  ALA A 120      -3.760  -8.444   8.895  0.00  0.00      ACHN  
ATOM   1863  CA  ALA A 120      -5.132  -7.894  10.410  0.00  0.00      ACHN  
ATOM   1864  HA  ALA A 120      -5.616  -6.929  10.439  0.00  0.00      ACHN  
ATOM   1865  CB  ALA A 120      -6.173  -8.806   9.704  0.00  0.00      ACHN  
ATOM   1866  HB1 ALA A 120      -6.068  -8.519   8.636  0.00  0.00      ACHN  
ATOM   1867  HB2 ALA A 120      -5.774  -9.843   9.734  0.00  0.00      ACHN  
ATOM   1868  HB3 ALA A 120      -7.186  -8.779  10.160  0.00  0.00      ACHN  
ATOM   1869  C   ALA A 120      -4.912  -8.179  11.906  0.00  0.00      ACHN  
ATOM   1870  O   ALA A 120      -5.343  -7.329  12.739  0.00  0.00      ACHN  
ATOM   1871  N   GLN A 121      -4.206  -9.289  12.312  0.00  0.00      ACHN  
ATOM   1872  HN  GLN A 121      -3.858  -9.984  11.687  0.00  0.00      ACHN  
ATOM   1873  CA  GLN A 121      -4.171  -9.763  13.675  0.00  0.00      ACHN  
ATOM   1874  HA  GLN A 121      -5.155  -9.670  14.111  0.00  0.00      ACHN  
ATOM   1875  CB  GLN A 121      -3.696 -11.215  13.898  0.00  0.00      ACHN  
ATOM   1876  HB1 GLN A 121      -2.692 -11.385  13.454  0.00  0.00      ACHN  
ATOM   1877  HB2 GLN A 121      -3.663 -11.446  14.984  0.00  0.00      ACHN  
ATOM   1878  CG  GLN A 121      -4.576 -12.260  13.142  0.00  0.00      ACHN  
ATOM   1879  HG1 GLN A 121      -5.648 -12.143  13.409  0.00  0.00      ACHN  
ATOM   1880  HG2 GLN A 121      -4.581 -12.042  12.052  0.00  0.00      ACHN  
ATOM   1881  CD  GLN A 121      -4.136 -13.757  13.289  0.00  0.00      ACHN  
ATOM   1882  OE1 GLN A 121      -3.230 -14.243  12.657  0.00  0.00      ACHN  
ATOM   1883  NE2 GLN A 121      -4.752 -14.442  14.315  0.00  0.00      ACHN  
ATOM   1884 HE21 GLN A 121      -4.311 -15.288  14.616  0.00  0.00      ACHN  
ATOM   1885 HE22 GLN A 121      -5.549 -14.104  14.814  0.00  0.00      ACHN  
ATOM   1886  C   GLN A 121      -3.302  -8.852  14.589  0.00  0.00      ACHN  
ATOM   1887  O   GLN A 121      -3.773  -8.607  15.696  0.00  0.00      ACHN  
ATOM   1888  N   ILE A 122      -2.185  -8.145  14.179  0.00  0.00      ACHN  
ATOM   1889  HN  ILE A 122      -1.974  -8.304  13.217  0.00  0.00      ACHN  
ATOM   1890  CA  ILE A 122      -1.495  -7.074  14.897  0.00  0.00      ACHN  
ATOM   1891  HA  ILE A 122      -1.382  -7.511  15.878  0.00  0.00      ACHN  
ATOM   1892  CB  ILE A 122       0.037  -6.781  14.408  0.00  0.00      ACHN  
ATOM   1893  HB  ILE A 122       0.451  -5.967  15.041  0.00  0.00      ACHN  
ATOM   1894  CG2 ILE A 122       0.835  -8.046  14.480  0.00  0.00      ACHN  
ATOM   1895 HG21 ILE A 122       0.365  -8.820  13.836  0.00  0.00      ACHN  
ATOM   1896 HG22 ILE A 122       1.868  -7.919  14.090  0.00  0.00      ACHN  
ATOM   1897 HG23 ILE A 122       0.955  -8.334  15.546  0.00  0.00      ACHN  
ATOM   1898  CG1 ILE A 122       0.055  -6.279  12.938  0.00  0.00      ACHN  
ATOM   1899 HG11 ILE A 122      -0.009  -7.141  12.240  0.00  0.00      ACHN  
ATOM   1900 HG12 ILE A 122      -0.859  -5.665  12.790  0.00  0.00      ACHN  
ATOM   1901  CD1 ILE A 122       1.362  -5.527  12.682  0.00  0.00      ACHN  
ATOM   1902  HD1 ILE A 122       1.872  -5.158  13.597  0.00  0.00      ACHN  
ATOM   1903  HD2 ILE A 122       2.168  -6.210  12.338  0.00  0.00      ACHN  
ATOM   1904  HD3 ILE A 122       1.353  -4.832  11.815  0.00  0.00      ACHN  
ATOM   1905  C   ILE A 122      -2.397  -5.793  15.079  0.00  0.00      ACHN  
ATOM   1906  O   ILE A 122      -2.232  -5.010  15.990  0.00  0.00      ACHN  
ATOM   1907  N   CYS A 123      -3.473  -5.640  14.255  0.00  0.00      ACHN  
ATOM   1908  HN  CYS A 123      -3.421  -6.077  13.361  0.00  0.00      ACHN  
ATOM   1909  CA  CYS A 123      -4.549  -4.689  14.446  0.00  0.00      ACHN  
ATOM   1910  HA  CYS A 123      -4.064  -3.886  14.980  0.00  0.00      ACHN  
ATOM   1911  CB  CYS A 123      -5.130  -4.235  13.068  0.00  0.00      ACHN  
ATOM   1912  HB1 CYS A 123      -5.659  -5.118  12.649  0.00  0.00      ACHN  
ATOM   1913  HB2 CYS A 123      -5.972  -3.528  13.230  0.00  0.00      ACHN  
ATOM   1914  SG  CYS A 123      -3.926  -3.632  11.846  0.00  0.00      ACHN  
ATOM   1915  HG1 CYS A 123      -3.077  -4.648  11.816  0.00  0.00      ACHN  
ATOM   1916  C   CYS A 123      -5.668  -5.225  15.295  0.00  0.00      ACHN  
ATOM   1917  O   CYS A 123      -6.718  -4.679  15.592  0.00  0.00      ACHN  
ATOM   1918  N   GLY A 124      -5.392  -6.425  15.859  0.00  0.00      ACHN  
ATOM   1919  HN  GLY A 124      -4.492  -6.799  15.647  0.00  0.00      ACHN  
ATOM   1920  CA  GLY A 124      -6.297  -7.046  16.837  0.00  0.00      ACHN  
ATOM   1921  HA1 GLY A 124      -6.819  -6.191  17.240  0.00  0.00      ACHN  
ATOM   1922  HA2 GLY A 124      -5.731  -7.629  17.549  0.00  0.00      ACHN  
ATOM   1923  C   GLY A 124      -7.449  -7.810  16.347  0.00  0.00      ACHN  
ATOM   1924  O   GLY A 124      -8.218  -8.289  17.207  0.00  0.00      ACHN  
ATOM   1925  N   ILE A 125      -7.431  -7.931  14.999  0.00  0.00      ACHN  
ATOM   1926  HN  ILE A 125      -6.656  -7.603  14.464  0.00  0.00      ACHN  
ATOM   1927  CA  ILE A 125      -8.554  -8.449  14.259  0.00  0.00      ACHN  
ATOM   1928  HA  ILE A 125      -9.456  -8.071  14.719  0.00  0.00      ACHN  
ATOM   1929  CB  ILE A 125      -8.654  -7.989  12.793  0.00  0.00      ACHN  
ATOM   1930  HB  ILE A 125      -7.676  -8.190  12.305  0.00  0.00      ACHN  
ATOM   1931  CG2 ILE A 125      -9.729  -8.748  11.994  0.00  0.00      ACHN  
ATOM   1932 HG21 ILE A 125      -9.489  -9.833  11.968  0.00  0.00      ACHN  
ATOM   1933 HG22 ILE A 125     -10.712  -8.721  12.512  0.00  0.00      ACHN  
ATOM   1934 HG23 ILE A 125      -9.766  -8.309  10.974  0.00  0.00      ACHN  
ATOM   1935  CG1 ILE A 125      -8.817  -6.471  12.832  0.00  0.00      ACHN  
ATOM   1936 HG11 ILE A 125      -9.838  -6.459  13.271  0.00  0.00      ACHN  
ATOM   1937 HG12 ILE A 125      -8.056  -6.016  13.502  0.00  0.00      ACHN  
ATOM   1938  CD1 ILE A 125      -8.901  -5.713  11.486  0.00  0.00      ACHN  
ATOM   1939  HD1 ILE A 125      -9.901  -5.963  11.071  0.00  0.00      ACHN  
ATOM   1940  HD2 ILE A 125      -8.877  -4.614  11.647  0.00  0.00      ACHN  
ATOM   1941  HD3 ILE A 125      -8.058  -6.086  10.866  0.00  0.00      ACHN  
ATOM   1942  C   ILE A 125      -8.587  -9.928  14.341  0.00  0.00      ACHN  
ATOM   1943  O   ILE A 125      -7.499 -10.480  14.185  0.00  0.00      ACHN  
ATOM   1944  N   ALA A 126      -9.701 -10.537  14.683  0.00  0.00      ACHN  
ATOM   1945  HN  ALA A 126     -10.559 -10.030  14.694  0.00  0.00      ACHN  
ATOM   1946  CA  ALA A 126      -9.714 -12.008  14.988  0.00  0.00      ACHN  
ATOM   1947  HA  ALA A 126      -8.960 -12.555  14.442  0.00  0.00      ACHN  
ATOM   1948  CB  ALA A 126      -9.424 -12.226  16.488  0.00  0.00      ACHN  
ATOM   1949  HB1 ALA A 126      -8.362 -12.308  16.803  0.00  0.00      ACHN  
ATOM   1950  HB2 ALA A 126     -10.064 -11.581  17.126  0.00  0.00      ACHN  
ATOM   1951  HB3 ALA A 126      -9.765 -13.227  16.831  0.00  0.00      ACHN  
ATOM   1952  C   ALA A 126     -11.020 -12.669  14.584  0.00  0.00      ACHN  
ATOM   1953  O   ALA A 126     -11.035 -13.840  14.181  0.00  0.00      ACHN  
ATOM   1954  N   ASP A 127     -12.097 -11.939  14.411  0.00  0.00      ACHN  
ATOM   1955  HN  ASP A 127     -12.058 -10.983  14.690  0.00  0.00      ACHN  
ATOM   1956  CA  ASP A 127     -13.369 -12.423  13.886  0.00  0.00      ACHN  
ATOM   1957  HA  ASP A 127     -13.698 -13.249  14.499  0.00  0.00      ACHN  
ATOM   1958  CB  ASP A 127     -14.475 -11.379  13.868  0.00  0.00      ACHN  
ATOM   1959  HB1 ASP A 127     -14.114 -10.503  13.287  0.00  0.00      ACHN  
ATOM   1960  HB2 ASP A 127     -15.339 -11.838  13.343  0.00  0.00      ACHN  
ATOM   1961  CG  ASP A 127     -14.814 -10.961  15.290  0.00  0.00      ACHN  
ATOM   1962  OD1 ASP A 127     -15.740 -11.659  15.814  0.00  0.00      ACHN  
ATOM   1963  OD2 ASP A 127     -14.317  -9.914  15.800  0.00  0.00      ACHN  
ATOM   1964  C   ASP A 127     -13.385 -13.121  12.510  0.00  0.00      ACHN  
ATOM   1965  O   ASP A 127     -13.049 -12.566  11.449  0.00  0.00      ACHN  
ATOM   1966  N   ILE A 128     -13.852 -14.425  12.534  0.00  0.00      ACHN  
ATOM   1967  HN  ILE A 128     -14.106 -14.899  13.373  0.00  0.00      ACHN  
ATOM   1968  CA  ILE A 128     -13.713 -15.305  11.397  0.00  0.00      ACHN  
ATOM   1969  HA  ILE A 128     -12.688 -15.261  11.059  0.00  0.00      ACHN  
ATOM   1970  CB  ILE A 128     -13.979 -16.835  11.695  0.00  0.00      ACHN  
ATOM   1971  HB  ILE A 128     -13.273 -17.152  12.493  0.00  0.00      ACHN  
ATOM   1972  CG2 ILE A 128     -15.405 -17.053  12.196  0.00  0.00      ACHN  
ATOM   1973 HG21 ILE A 128     -15.658 -16.456  13.098  0.00  0.00      ACHN  
ATOM   1974 HG22 ILE A 128     -16.221 -16.832  11.475  0.00  0.00      ACHN  
ATOM   1975 HG23 ILE A 128     -15.345 -18.129  12.463  0.00  0.00      ACHN  
ATOM   1976  CG1 ILE A 128     -13.596 -17.892  10.601  0.00  0.00      ACHN  
ATOM   1977 HG11 ILE A 128     -13.774 -18.879  11.079  0.00  0.00      ACHN  
ATOM   1978 HG12 ILE A 128     -14.303 -17.778   9.752  0.00  0.00      ACHN  
ATOM   1979  CD1 ILE A 128     -12.111 -17.748  10.135  0.00  0.00      ACHN  
ATOM   1980  HD1 ILE A 128     -11.373 -17.692  10.963  0.00  0.00      ACHN  
ATOM   1981  HD2 ILE A 128     -11.833 -18.528   9.394  0.00  0.00      ACHN  
ATOM   1982  HD3 ILE A 128     -11.987 -16.761   9.641  0.00  0.00      ACHN  
ATOM   1983  C   ILE A 128     -14.393 -15.001  10.101  0.00  0.00      ACHN  
ATOM   1984  O   ILE A 128     -13.819 -15.147   9.016  0.00  0.00      ACHN  
ATOM   1985  N   VAL A 129     -15.691 -14.643  10.094  0.00  0.00      ACHN  
ATOM   1986  HN  VAL A 129     -16.236 -14.531  10.921  0.00  0.00      ACHN  
ATOM   1987  CA  VAL A 129     -16.351 -14.201   8.908  0.00  0.00      ACHN  
ATOM   1988  HA  VAL A 129     -16.182 -14.923   8.123  0.00  0.00      ACHN  
ATOM   1989  CB  VAL A 129     -17.913 -14.317   8.937  0.00  0.00      ACHN  
ATOM   1990  HB  VAL A 129     -18.319 -13.598   9.680  0.00  0.00      ACHN  
ATOM   1991  CG1 VAL A 129     -18.547 -14.049   7.583  0.00  0.00      ACHN  
ATOM   1992 HG11 VAL A 129     -18.451 -13.016   7.186  0.00  0.00      ACHN  
ATOM   1993 HG12 VAL A 129     -18.158 -14.745   6.809  0.00  0.00      ACHN  
ATOM   1994 HG13 VAL A 129     -19.641 -14.175   7.730  0.00  0.00      ACHN  
ATOM   1995  CG2 VAL A 129     -18.342 -15.702   9.436  0.00  0.00      ACHN  
ATOM   1996 HG21 VAL A 129     -19.452 -15.742   9.463  0.00  0.00      ACHN  
ATOM   1997 HG22 VAL A 129     -18.031 -16.468   8.694  0.00  0.00      ACHN  
ATOM   1998 HG23 VAL A 129     -17.926 -15.962  10.432  0.00  0.00      ACHN  
ATOM   1999  C   VAL A 129     -15.758 -12.934   8.279  0.00  0.00      ACHN  
ATOM   2000  O   VAL A 129     -15.694 -12.862   7.042  0.00  0.00      ACHN  
ATOM   2001  N   ALA A 130     -15.232 -12.010   9.138  0.00  0.00      ACHN  
ATOM   2002  HN  ALA A 130     -15.059 -12.140  10.111  0.00  0.00      ACHN  
ATOM   2003  CA  ALA A 130     -14.593 -10.851   8.664  0.00  0.00      ACHN  
ATOM   2004  HA  ALA A 130     -15.153 -10.459   7.827  0.00  0.00      ACHN  
ATOM   2005  CB  ALA A 130     -14.359  -9.897   9.802  0.00  0.00      ACHN  
ATOM   2006  HB1 ALA A 130     -13.817  -8.967   9.525  0.00  0.00      ACHN  
ATOM   2007  HB2 ALA A 130     -15.340  -9.601  10.231  0.00  0.00      ACHN  
ATOM   2008  HB3 ALA A 130     -13.886 -10.403  10.670  0.00  0.00      ACHN  
ATOM   2009  C   ALA A 130     -13.228 -11.083   8.066  0.00  0.00      ACHN  
ATOM   2010  O   ALA A 130     -12.833 -10.526   7.045  0.00  0.00      ACHN  
ATOM   2011  N   LEU A 131     -12.431 -12.040   8.654  0.00  0.00      ACHN  
ATOM   2012  HN  LEU A 131     -12.691 -12.381   9.555  0.00  0.00      ACHN  
ATOM   2013  CA  LEU A 131     -11.155 -12.525   7.979  0.00  0.00      ACHN  
ATOM   2014  HA  LEU A 131     -10.597 -11.664   7.642  0.00  0.00      ACHN  
ATOM   2015  CB  LEU A 131     -10.190 -13.230   8.924  0.00  0.00      ACHN  
ATOM   2016  HB1 LEU A 131     -10.693 -14.103   9.392  0.00  0.00      ACHN  
ATOM   2017  HB2 LEU A 131      -9.302 -13.632   8.389  0.00  0.00      ACHN  
ATOM   2018  CG  LEU A 131      -9.689 -12.287  10.068  0.00  0.00      ACHN  
ATOM   2019  HG  LEU A 131     -10.538 -11.738  10.527  0.00  0.00      ACHN  
ATOM   2020  CD1 LEU A 131      -9.271 -13.223  11.176  0.00  0.00      ACHN  
ATOM   2021 HD11 LEU A 131      -8.843 -14.172  10.787  0.00  0.00      ACHN  
ATOM   2022 HD12 LEU A 131      -8.569 -12.704  11.862  0.00  0.00      ACHN  
ATOM   2023 HD13 LEU A 131     -10.158 -13.500  11.784  0.00  0.00      ACHN  
ATOM   2024  CD2 LEU A 131      -8.583 -11.338   9.601  0.00  0.00      ACHN  
ATOM   2025 HD21 LEU A 131      -8.942 -10.728   8.744  0.00  0.00      ACHN  
ATOM   2026 HD22 LEU A 131      -8.241 -10.642  10.397  0.00  0.00      ACHN  
ATOM   2027 HD23 LEU A 131      -7.683 -11.884   9.245  0.00  0.00      ACHN  
ATOM   2028  C   LEU A 131     -11.469 -13.364   6.745  0.00  0.00      ACHN  
ATOM   2029  O   LEU A 131     -10.725 -13.412   5.752  0.00  0.00      ACHN  
ATOM   2030  N   LEU A 132     -12.646 -14.020   6.616  0.00  0.00      ACHN  
ATOM   2031  HN  LEU A 132     -13.281 -14.113   7.378  0.00  0.00      ACHN  
ATOM   2032  CA  LEU A 132     -13.126 -14.778   5.420  0.00  0.00      ACHN  
ATOM   2033  HA  LEU A 132     -12.366 -15.422   5.004  0.00  0.00      ACHN  
ATOM   2034  CB  LEU A 132     -14.269 -15.651   5.813  0.00  0.00      ACHN  
ATOM   2035  HB1 LEU A 132     -14.151 -16.052   6.842  0.00  0.00      ACHN  
ATOM   2036  HB2 LEU A 132     -15.113 -14.972   6.062  0.00  0.00      ACHN  
ATOM   2037  CG  LEU A 132     -14.602 -16.761   4.847  0.00  0.00      ACHN  
ATOM   2038  HG  LEU A 132     -14.639 -16.291   3.841  0.00  0.00      ACHN  
ATOM   2039  CD1 LEU A 132     -13.717 -18.008   4.880  0.00  0.00      ACHN  
ATOM   2040 HD11 LEU A 132     -13.989 -18.718   4.070  0.00  0.00      ACHN  
ATOM   2041 HD12 LEU A 132     -12.633 -17.814   4.732  0.00  0.00      ACHN  
ATOM   2042 HD13 LEU A 132     -13.795 -18.574   5.833  0.00  0.00      ACHN  
ATOM   2043  CD2 LEU A 132     -16.047 -17.249   4.996  0.00  0.00      ACHN  
ATOM   2044 HD21 LEU A 132     -16.758 -16.401   5.105  0.00  0.00      ACHN  
ATOM   2045 HD22 LEU A 132     -16.429 -18.032   4.307  0.00  0.00      ACHN  
ATOM   2046 HD23 LEU A 132     -16.160 -17.815   5.946  0.00  0.00      ACHN  
ATOM   2047  C   LEU A 132     -13.435 -13.781   4.294  0.00  0.00      ACHN  
ATOM   2048  O   LEU A 132     -12.967 -13.955   3.192  0.00  0.00      ACHN  
ATOM   2049  N   ALA A 133     -14.102 -12.606   4.629  0.00  0.00      ACHN  
ATOM   2050  HN  ALA A 133     -14.493 -12.412   5.526  0.00  0.00      ACHN  
ATOM   2051  CA  ALA A 133     -14.230 -11.470   3.702  0.00  0.00      ACHN  
ATOM   2052  HA  ALA A 133     -14.744 -11.777   2.803  0.00  0.00      ACHN  
ATOM   2053  CB  ALA A 133     -15.024 -10.403   4.401  0.00  0.00      ACHN  
ATOM   2054  HB1 ALA A 133     -15.969 -10.752   4.869  0.00  0.00      ACHN  
ATOM   2055  HB2 ALA A 133     -14.380  -9.973   5.198  0.00  0.00      ACHN  
ATOM   2056  HB3 ALA A 133     -15.267  -9.635   3.635  0.00  0.00      ACHN  
ATOM   2057  C   ALA A 133     -12.855 -10.917   3.257  0.00  0.00      ACHN  
ATOM   2058  O   ALA A 133     -12.533 -10.798   2.111  0.00  0.00      ACHN  
ATOM   2059  N   ILE A 134     -11.933 -10.592   4.257  0.00  0.00      ACHN  
ATOM   2060  HN  ILE A 134     -12.118 -10.616   5.236  0.00  0.00      ACHN  
ATOM   2061  CA  ILE A 134     -10.577 -10.167   3.939  0.00  0.00      ACHN  
ATOM   2062  HA  ILE A 134     -10.710  -9.308   3.298  0.00  0.00      ACHN  
ATOM   2063  CB  ILE A 134      -9.725  -9.701   5.151  0.00  0.00      ACHN  
ATOM   2064  HB  ILE A 134      -9.657 -10.448   5.971  0.00  0.00      ACHN  
ATOM   2065  CG2 ILE A 134      -8.245  -9.463   4.806  0.00  0.00      ACHN  
ATOM   2066 HG21 ILE A 134      -7.769  -9.068   5.729  0.00  0.00      ACHN  
ATOM   2067 HG22 ILE A 134      -7.694 -10.371   4.481  0.00  0.00      ACHN  
ATOM   2068 HG23 ILE A 134      -8.181  -8.594   4.115  0.00  0.00      ACHN  
ATOM   2069  CG1 ILE A 134     -10.364  -8.366   5.582  0.00  0.00      ACHN  
ATOM   2070 HG11 ILE A 134     -10.256  -7.691   4.706  0.00  0.00      ACHN  
ATOM   2071 HG12 ILE A 134     -11.439  -8.575   5.769  0.00  0.00      ACHN  
ATOM   2072  CD1 ILE A 134      -9.820  -7.742   6.896  0.00  0.00      ACHN  
ATOM   2073  HD1 ILE A 134     -10.239  -8.358   7.720  0.00  0.00      ACHN  
ATOM   2074  HD2 ILE A 134      -8.709  -7.734   6.906  0.00  0.00      ACHN  
ATOM   2075  HD3 ILE A 134     -10.286  -6.748   7.064  0.00  0.00      ACHN  
ATOM   2076  C   ILE A 134      -9.766 -11.197   3.085  0.00  0.00      ACHN  
ATOM   2077  O   ILE A 134      -9.203 -10.785   2.018  0.00  0.00      ACHN  
ATOM   2078  N   PHE A 135      -9.847 -12.472   3.390  0.00  0.00      ACHN  
ATOM   2079  HN  PHE A 135     -10.392 -12.862   4.128  0.00  0.00      ACHN  
ATOM   2080  CA  PHE A 135      -9.272 -13.506   2.485  0.00  0.00      ACHN  
ATOM   2081  HA  PHE A 135      -8.208 -13.320   2.464  0.00  0.00      ACHN  
ATOM   2082  CB  PHE A 135      -9.545 -14.907   3.039  0.00  0.00      ACHN  
ATOM   2083  HB1 PHE A 135      -9.793 -14.791   4.116  0.00  0.00      ACHN  
ATOM   2084  HB2 PHE A 135     -10.548 -15.272   2.730  0.00  0.00      ACHN  
ATOM   2085  CG  PHE A 135      -8.436 -15.975   2.948  0.00  0.00      ACHN  
ATOM   2086  CD1 PHE A 135      -8.461 -17.168   2.132  0.00  0.00      ACHN  
ATOM   2087  HD1 PHE A 135      -9.313 -17.313   1.484  0.00  0.00      ACHN  
ATOM   2088  CE1 PHE A 135      -7.365 -17.986   2.025  0.00  0.00      ACHN  
ATOM   2089  HE1 PHE A 135      -7.360 -18.778   1.290  0.00  0.00      ACHN  
ATOM   2090  CZ  PHE A 135      -6.227 -17.741   2.847  0.00  0.00      ACHN  
ATOM   2091  HZ  PHE A 135      -5.366 -18.390   2.792  0.00  0.00      ACHN  
ATOM   2092  CD2 PHE A 135      -7.325 -15.791   3.699  0.00  0.00      ACHN  
ATOM   2093  HD2 PHE A 135      -7.241 -14.866   4.249  0.00  0.00      ACHN  
ATOM   2094  CE2 PHE A 135      -6.271 -16.696   3.751  0.00  0.00      ACHN  
ATOM   2095  HE2 PHE A 135      -5.444 -16.439   4.397  0.00  0.00      ACHN  
ATOM   2096  C   PHE A 135      -9.773 -13.452   1.096  0.00  0.00      ACHN  
ATOM   2097  O   PHE A 135      -9.066 -13.608   0.114  0.00  0.00      ACHN  
ATOM   2098  N   GLY A 136     -11.030 -13.199   0.873  0.00  0.00      ACHN  
ATOM   2099  HN  GLY A 136     -11.652 -12.870   1.579  0.00  0.00      ACHN  
ATOM   2100  CA  GLY A 136     -11.560 -13.367  -0.463  0.00  0.00      ACHN  
ATOM   2101  HA1 GLY A 136     -12.618 -13.559  -0.359  0.00  0.00      ACHN  
ATOM   2102  HA2 GLY A 136     -11.118 -14.201  -0.988  0.00  0.00      ACHN  
ATOM   2103  C   GLY A 136     -11.274 -12.152  -1.325  0.00  0.00      ACHN  
ATOM   2104  O   GLY A 136     -10.826 -12.228  -2.472  0.00  0.00      ACHN  
ATOM   2105  N   VAL A 137     -11.393 -10.949  -0.665  0.00  0.00      ACHN  
ATOM   2106  HN  VAL A 137     -11.547 -10.855   0.315  0.00  0.00      ACHN  
ATOM   2107  CA  VAL A 137     -11.247  -9.754  -1.454  0.00  0.00      ACHN  
ATOM   2108  HA  VAL A 137     -11.941  -9.889  -2.270  0.00  0.00      ACHN  
ATOM   2109  CB  VAL A 137     -11.690  -8.602  -0.625  0.00  0.00      ACHN  
ATOM   2110  HB  VAL A 137     -11.245  -8.636   0.392  0.00  0.00      ACHN  
ATOM   2111  CG1 VAL A 137     -11.436  -7.264  -1.289  0.00  0.00      ACHN  
ATOM   2112 HG11 VAL A 137     -11.960  -6.471  -0.713  0.00  0.00      ACHN  
ATOM   2113 HG12 VAL A 137     -10.365  -6.973  -1.233  0.00  0.00      ACHN  
ATOM   2114 HG13 VAL A 137     -11.767  -7.322  -2.348  0.00  0.00      ACHN  
ATOM   2115  CG2 VAL A 137     -13.261  -8.864  -0.412  0.00  0.00      ACHN  
ATOM   2116 HG21 VAL A 137     -13.796  -8.655  -1.363  0.00  0.00      ACHN  
ATOM   2117 HG22 VAL A 137     -13.528  -9.858   0.006  0.00  0.00      ACHN  
ATOM   2118 HG23 VAL A 137     -13.634  -8.114   0.318  0.00  0.00      ACHN  
ATOM   2119  C   VAL A 137      -9.851  -9.573  -1.937  0.00  0.00      ACHN  
ATOM   2120  O   VAL A 137      -9.557  -9.161  -3.059  0.00  0.00      ACHN  
ATOM   2121  N   ASN A 138      -8.852  -9.901  -1.088  0.00  0.00      ACHN  
ATOM   2122  HN  ASN A 138      -9.073 -10.126  -0.142  0.00  0.00      ACHN  
ATOM   2123  CA  ASN A 138      -7.400  -9.971  -1.354  0.00  0.00      ACHN  
ATOM   2124  HA  ASN A 138      -6.953  -9.058  -1.719  0.00  0.00      ACHN  
ATOM   2125  CB  ASN A 138      -6.582 -10.190  -0.014  0.00  0.00      ACHN  
ATOM   2126  HB1 ASN A 138      -6.884  -9.526   0.825  0.00  0.00      ACHN  
ATOM   2127  HB2 ASN A 138      -6.813 -11.255   0.206  0.00  0.00      ACHN  
ATOM   2128  CG  ASN A 138      -5.133  -9.946  -0.113  0.00  0.00      ACHN  
ATOM   2129  OD1 ASN A 138      -4.631  -8.843  -0.300  0.00  0.00      ACHN  
ATOM   2130  ND2 ASN A 138      -4.325 -11.050   0.114  0.00  0.00      ACHN  
ATOM   2131 HD21 ASN A 138      -3.435 -11.020  -0.341  0.00  0.00      ACHN  
ATOM   2132 HD22 ASN A 138      -4.776 -11.899   0.389  0.00  0.00      ACHN  
ATOM   2133  C   ASN A 138      -7.068 -11.051  -2.396  0.00  0.00      ACHN  
ATOM   2134  O   ASN A 138      -6.350 -10.804  -3.369  0.00  0.00      ACHN  
ATOM   2135  N   ALA A 139      -7.656 -12.252  -2.354  0.00  0.00      ACHN  
ATOM   2136  HN  ALA A 139      -8.196 -12.372  -1.525  0.00  0.00      ACHN  
ATOM   2137  CA  ALA A 139      -7.517 -13.245  -3.353  0.00  0.00      ACHN  
ATOM   2138  HA  ALA A 139      -6.450 -13.409  -3.320  0.00  0.00      ACHN  
ATOM   2139  CB  ALA A 139      -8.200 -14.561  -2.883  0.00  0.00      ACHN  
ATOM   2140  HB1 ALA A 139      -7.919 -14.755  -1.826  0.00  0.00      ACHN  
ATOM   2141  HB2 ALA A 139      -9.294 -14.388  -2.977  0.00  0.00      ACHN  
ATOM   2142  HB3 ALA A 139      -7.944 -15.431  -3.526  0.00  0.00      ACHN  
ATOM   2143  C   ALA A 139      -8.015 -12.833  -4.732  0.00  0.00      ACHN  
ATOM   2144  O   ALA A 139      -7.327 -13.020  -5.721  0.00  0.00      ACHN  
ATOM   2145  N   SER A 140      -9.169 -12.154  -4.799  0.00  0.00      ACHN  
ATOM   2146  HN  SER A 140      -9.737 -12.150  -3.980  0.00  0.00      ACHN  
ATOM   2147  CA  SER A 140      -9.753 -11.582  -5.983  0.00  0.00      ACHN  
ATOM   2148  HA  SER A 140      -9.915 -12.362  -6.713  0.00  0.00      ACHN  
ATOM   2149  CB  SER A 140     -11.103 -10.826  -5.602  0.00  0.00      ACHN  
ATOM   2150  HB1 SER A 140     -10.893  -9.925  -4.986  0.00  0.00      ACHN  
ATOM   2151  HB2 SER A 140     -11.682 -10.506  -6.495  0.00  0.00      ACHN  
ATOM   2152  OG  SER A 140     -11.939 -11.714  -4.865  0.00  0.00      ACHN  
ATOM   2153  HG1 SER A 140     -11.659 -11.827  -3.953  0.00  0.00      ACHN  
ATOM   2154  C   SER A 140      -8.905 -10.562  -6.647  0.00  0.00      ACHN  
ATOM   2155  O   SER A 140      -8.911 -10.389  -7.894  0.00  0.00      ACHN  
ATOM   2156  N   MET A 141      -8.174  -9.725  -5.809  0.00  0.00      ACHN  
ATOM   2157  HN  MET A 141      -8.286  -9.908  -4.835  0.00  0.00      ACHN  
ATOM   2158  CA  MET A 141      -7.429  -8.547  -6.254  0.00  0.00      ACHN  
ATOM   2159  HA  MET A 141      -8.089  -7.944  -6.860  0.00  0.00      ACHN  
ATOM   2160  CB  MET A 141      -7.049  -7.705  -5.013  0.00  0.00      ACHN  
ATOM   2161  HB1 MET A 141      -8.004  -7.461  -4.501  0.00  0.00      ACHN  
ATOM   2162  HB2 MET A 141      -6.585  -8.344  -4.231  0.00  0.00      ACHN  
ATOM   2163  CG  MET A 141      -6.122  -6.486  -5.210  0.00  0.00      ACHN  
ATOM   2164  HG1 MET A 141      -5.496  -6.599  -6.121  0.00  0.00      ACHN  
ATOM   2165  HG2 MET A 141      -6.836  -5.691  -5.514  0.00  0.00      ACHN  
ATOM   2166  SD  MET A 141      -5.253  -5.882  -3.732  0.00  0.00      ACHN  
ATOM   2167  CE  MET A 141      -4.020  -7.178  -3.620  0.00  0.00      ACHN  
ATOM   2168  HE1 MET A 141      -3.705  -7.642  -4.579  0.00  0.00      ACHN  
ATOM   2169  HE2 MET A 141      -3.079  -6.769  -3.192  0.00  0.00      ACHN  
ATOM   2170  HE3 MET A 141      -4.264  -7.976  -2.887  0.00  0.00      ACHN  
ATOM   2171  C   MET A 141      -6.205  -9.015  -6.985  0.00  0.00      ACHN  
ATOM   2172  O   MET A 141      -5.977  -8.499  -8.105  0.00  0.00      ACHN  
ATOM   2173  N   ILE A 142      -5.480 -10.082  -6.442  0.00  0.00      ACHN  
ATOM   2174  HN  ILE A 142      -5.780 -10.504  -5.590  0.00  0.00      ACHN  
ATOM   2175  CA  ILE A 142      -4.443 -10.835  -7.155  0.00  0.00      ACHN  
ATOM   2176  HA  ILE A 142      -3.765 -10.071  -7.506  0.00  0.00      ACHN  
ATOM   2177  CB  ILE A 142      -3.791 -11.888  -6.192  0.00  0.00      ACHN  
ATOM   2178  HB  ILE A 142      -4.549 -12.489  -5.646  0.00  0.00      ACHN  
ATOM   2179  CG2 ILE A 142      -2.902 -12.801  -7.112  0.00  0.00      ACHN  
ATOM   2180 HG21 ILE A 142      -3.566 -13.287  -7.858  0.00  0.00      ACHN  
ATOM   2181 HG22 ILE A 142      -2.128 -12.141  -7.559  0.00  0.00      ACHN  
ATOM   2182 HG23 ILE A 142      -2.324 -13.414  -6.387  0.00  0.00      ACHN  
ATOM   2183  CG1 ILE A 142      -2.978 -11.116  -5.120  0.00  0.00      ACHN  
ATOM   2184 HG11 ILE A 142      -3.673 -10.410  -4.616  0.00  0.00      ACHN  
ATOM   2185 HG12 ILE A 142      -2.625 -11.874  -4.387  0.00  0.00      ACHN  
ATOM   2186  CD1 ILE A 142      -1.796 -10.244  -5.565  0.00  0.00      ACHN  
ATOM   2187  HD1 ILE A 142      -1.497  -9.558  -4.745  0.00  0.00      ACHN  
ATOM   2188  HD2 ILE A 142      -0.928 -10.935  -5.623  0.00  0.00      ACHN  
ATOM   2189  HD3 ILE A 142      -1.961  -9.695  -6.517  0.00  0.00      ACHN  
ATOM   2190  C   ILE A 142      -4.999 -11.418  -8.480  0.00  0.00      ACHN  
ATOM   2191  O   ILE A 142      -4.280 -11.358  -9.492  0.00  0.00      ACHN  
ATOM   2192  N   LEU A 143      -6.214 -12.006  -8.494  0.00  0.00      ACHN  
ATOM   2193  HN  LEU A 143      -6.607 -12.172  -7.592  0.00  0.00      ACHN  
ATOM   2194  CA  LEU A 143      -6.857 -12.461  -9.705  0.00  0.00      ACHN  
ATOM   2195  HA  LEU A 143      -6.226 -13.188 -10.193  0.00  0.00      ACHN  
ATOM   2196  CB  LEU A 143      -8.156 -13.235  -9.317  0.00  0.00      ACHN  
ATOM   2197  HB1 LEU A 143      -7.837 -14.186  -8.840  0.00  0.00      ACHN  
ATOM   2198  HB2 LEU A 143      -8.624 -12.600  -8.535  0.00  0.00      ACHN  
ATOM   2199  CG  LEU A 143      -9.238 -13.788 -10.302  0.00  0.00      ACHN  
ATOM   2200  HG  LEU A 143      -9.778 -12.917 -10.730  0.00  0.00      ACHN  
ATOM   2201  CD1 LEU A 143      -8.534 -14.607 -11.382  0.00  0.00      ACHN  
ATOM   2202 HD11 LEU A 143      -7.917 -15.467 -11.042  0.00  0.00      ACHN  
ATOM   2203 HD12 LEU A 143      -9.360 -15.003 -12.010  0.00  0.00      ACHN  
ATOM   2204 HD13 LEU A 143      -7.934 -14.064 -12.144  0.00  0.00      ACHN  
ATOM   2205  CD2 LEU A 143     -10.256 -14.623  -9.512  0.00  0.00      ACHN  
ATOM   2206 HD21 LEU A 143     -10.997 -14.993 -10.253  0.00  0.00      ACHN  
ATOM   2207 HD22 LEU A 143      -9.754 -15.476  -9.006  0.00  0.00      ACHN  
ATOM   2208 HD23 LEU A 143     -10.605 -13.883  -8.762  0.00  0.00      ACHN  
ATOM   2209  C   LEU A 143      -7.113 -11.420 -10.820  0.00  0.00      ACHN  
ATOM   2210  O   LEU A 143      -7.059 -11.703 -12.057  0.00  0.00      ACHN  
ATOM   2211  N   PHE A 144      -7.517 -10.221 -10.431  0.00  0.00      ACHN  
ATOM   2212  HN  PHE A 144      -7.774 -10.078  -9.479  0.00  0.00      ACHN  
ATOM   2213  CA  PHE A 144      -7.728  -9.092 -11.378  0.00  0.00      ACHN  
ATOM   2214  HA  PHE A 144      -8.481  -9.464 -12.056  0.00  0.00      ACHN  
ATOM   2215  CB  PHE A 144      -8.273  -7.827 -10.629  0.00  0.00      ACHN  
ATOM   2216  HB1 PHE A 144      -7.971  -7.881  -9.561  0.00  0.00      ACHN  
ATOM   2217  HB2 PHE A 144      -7.854  -6.901 -11.077  0.00  0.00      ACHN  
ATOM   2218  CG  PHE A 144      -9.809  -7.801 -10.572  0.00  0.00      ACHN  
ATOM   2219  CD1 PHE A 144     -10.579  -7.819 -11.729  0.00  0.00      ACHN  
ATOM   2220  HD1 PHE A 144     -10.099  -7.812 -12.696  0.00  0.00      ACHN  
ATOM   2221  CE1 PHE A 144     -11.991  -7.936 -11.717  0.00  0.00      ACHN  
ATOM   2222  HE1 PHE A 144     -12.555  -8.033 -12.633  0.00  0.00      ACHN  
ATOM   2223  CZ  PHE A 144     -12.671  -7.872 -10.481  0.00  0.00      ACHN  
ATOM   2224  HZ  PHE A 144     -13.726  -8.074 -10.361  0.00  0.00      ACHN  
ATOM   2225  CD2 PHE A 144     -10.477  -7.821  -9.362  0.00  0.00      ACHN  
ATOM   2226  HD2 PHE A 144      -9.982  -7.840  -8.402  0.00  0.00      ACHN  
ATOM   2227  CE2 PHE A 144     -11.902  -7.823  -9.309  0.00  0.00      ACHN  
ATOM   2228  HE2 PHE A 144     -12.498  -7.752  -8.410  0.00  0.00      ACHN  
ATOM   2229  C   PHE A 144      -6.455  -8.718 -12.111  0.00  0.00      ACHN  
ATOM   2230  O   PHE A 144      -6.476  -8.292 -13.234  0.00  0.00      ACHN  
ATOM   2231  N   GLY A 145      -5.365  -8.774 -11.313  0.00  0.00      ACHN  
ATOM   2232  HN  GLY A 145      -5.497  -9.081 -10.374  0.00  0.00      ACHN  
ATOM   2233  CA  GLY A 145      -4.017  -8.555 -11.784  0.00  0.00      ACHN  
ATOM   2234  HA1 GLY A 145      -3.319  -8.824 -11.005  0.00  0.00      ACHN  
ATOM   2235  HA2 GLY A 145      -3.976  -7.536 -12.142  0.00  0.00      ACHN  
ATOM   2236  C   GLY A 145      -3.630  -9.496 -12.850  0.00  0.00      ACHN  
ATOM   2237  O   GLY A 145      -3.071  -9.195 -13.904  0.00  0.00      ACHN  
ATOM   2238  N   TRP A 146      -3.803 -10.801 -12.495  0.00  0.00      ACHN  
ATOM   2239  HN  TRP A 146      -3.971 -10.970 -11.527  0.00  0.00      ACHN  
ATOM   2240  CA  TRP A 146      -3.491 -11.940 -13.372  0.00  0.00      ACHN  
ATOM   2241  HA  TRP A 146      -2.436 -11.874 -13.596  0.00  0.00      ACHN  
ATOM   2242  CB  TRP A 146      -4.039 -13.163 -12.601  0.00  0.00      ACHN  
ATOM   2243  HB1 TRP A 146      -3.569 -13.086 -11.597  0.00  0.00      ACHN  
ATOM   2244  HB2 TRP A 146      -5.105 -13.009 -12.329  0.00  0.00      ACHN  
ATOM   2245  CG  TRP A 146      -3.815 -14.529 -13.209  0.00  0.00      ACHN  
ATOM   2246  CD1 TRP A 146      -2.638 -15.246 -13.264  0.00  0.00      ACHN  
ATOM   2247  HD1 TRP A 146      -1.731 -14.891 -12.798  0.00  0.00      ACHN  
ATOM   2248  NE1 TRP A 146      -2.823 -16.385 -14.056  0.00  0.00      ACHN  
ATOM   2249  HE1 TRP A 146      -2.114 -17.052 -14.125  0.00  0.00      ACHN  
ATOM   2250  CE2 TRP A 146      -4.052 -16.350 -14.637  0.00  0.00      ACHN  
ATOM   2251  CD2 TRP A 146      -4.752 -15.290 -14.049  0.00  0.00      ACHN  
ATOM   2252  CE3 TRP A 146      -6.143 -15.127 -14.287  0.00  0.00      ACHN  
ATOM   2253  HE3 TRP A 146      -6.690 -14.279 -13.903  0.00  0.00      ACHN  
ATOM   2254  CZ3 TRP A 146      -6.730 -16.006 -15.103  0.00  0.00      ACHN  
ATOM   2255  HZ3 TRP A 146      -7.760 -15.770 -15.323  0.00  0.00      ACHN  
ATOM   2256  CZ2 TRP A 146      -4.632 -17.287 -15.515  0.00  0.00      ACHN  
ATOM   2257  HZ2 TRP A 146      -4.086 -18.127 -15.917  0.00  0.00      ACHN  
ATOM   2258  CH2 TRP A 146      -5.987 -17.036 -15.753  0.00  0.00      ACHN  
ATOM   2259  HH2 TRP A 146      -6.566 -17.703 -16.373  0.00  0.00      ACHN  
ATOM   2260  C   TRP A 146      -4.283 -11.984 -14.625  0.00  0.00      ACHN  
ATOM   2261  O   TRP A 146      -3.820 -12.402 -15.621  0.00  0.00      ACHN  
ATOM   2262  N   LEU A 147      -5.559 -11.553 -14.544  0.00  0.00      ACHN  
ATOM   2263  HN  LEU A 147      -5.979 -11.565 -13.639  0.00  0.00      ACHN  
ATOM   2264  CA  LEU A 147      -6.495 -11.408 -15.635  0.00  0.00      ACHN  
ATOM   2265  HA  LEU A 147      -6.511 -12.293 -16.254  0.00  0.00      ACHN  
ATOM   2266  CB  LEU A 147      -7.845 -11.137 -14.960  0.00  0.00      ACHN  
ATOM   2267  HB1 LEU A 147      -8.009 -11.816 -14.096  0.00  0.00      ACHN  
ATOM   2268  HB2 LEU A 147      -7.688 -10.198 -14.387  0.00  0.00      ACHN  
ATOM   2269  CG  LEU A 147      -9.161 -11.182 -15.767  0.00  0.00      ACHN  
ATOM   2270  HG  LEU A 147      -8.979 -10.658 -16.729  0.00  0.00      ACHN  
ATOM   2271  CD1 LEU A 147      -9.578 -12.647 -15.965  0.00  0.00      ACHN  
ATOM   2272 HD11 LEU A 147     -10.637 -12.862 -16.226  0.00  0.00      ACHN  
ATOM   2273 HD12 LEU A 147      -8.868 -13.175 -16.636  0.00  0.00      ACHN  
ATOM   2274 HD13 LEU A 147      -9.442 -13.238 -15.034  0.00  0.00      ACHN  
ATOM   2275  CD2 LEU A 147     -10.113 -10.331 -14.965  0.00  0.00      ACHN  
ATOM   2276 HD21 LEU A 147      -9.848  -9.262 -15.110  0.00  0.00      ACHN  
ATOM   2277 HD22 LEU A 147     -11.199 -10.502 -15.124  0.00  0.00      ACHN  
ATOM   2278 HD23 LEU A 147     -10.008 -10.633 -13.901  0.00  0.00      ACHN  
ATOM   2279  C   LEU A 147      -6.159 -10.320 -16.559  0.00  0.00      ACHN  
ATOM   2280  O   LEU A 147      -6.381 -10.516 -17.809  0.00  0.00      ACHN  
ATOM   2281  N   GLN A 148      -5.584  -9.200 -16.177  0.00  0.00      ACHN  
ATOM   2282  HN  GLN A 148      -5.582  -9.047 -15.192  0.00  0.00      ACHN  
ATOM   2283  CA  GLN A 148      -4.994  -8.144 -17.042  0.00  0.00      ACHN  
ATOM   2284  HA  GLN A 148      -5.775  -7.607 -17.560  0.00  0.00      ACHN  
ATOM   2285  CB  GLN A 148      -4.201  -7.162 -16.117  0.00  0.00      ACHN  
ATOM   2286  HB1 GLN A 148      -4.854  -6.768 -15.309  0.00  0.00      ACHN  
ATOM   2287  HB2 GLN A 148      -3.342  -7.659 -15.617  0.00  0.00      ACHN  
ATOM   2288  CG  GLN A 148      -3.687  -5.863 -16.827  0.00  0.00      ACHN  
ATOM   2289  HG1 GLN A 148      -3.220  -5.210 -16.059  0.00  0.00      ACHN  
ATOM   2290  HG2 GLN A 148      -2.996  -5.984 -17.689  0.00  0.00      ACHN  
ATOM   2291  CD  GLN A 148      -4.853  -5.064 -17.400  0.00  0.00      ACHN  
ATOM   2292  OE1 GLN A 148      -5.611  -4.504 -16.587  0.00  0.00      ACHN  
ATOM   2293  NE2 GLN A 148      -5.138  -5.012 -18.745  0.00  0.00      ACHN  
ATOM   2294 HE21 GLN A 148      -5.824  -4.387 -19.118  0.00  0.00      ACHN  
ATOM   2295 HE22 GLN A 148      -4.645  -5.684 -19.297  0.00  0.00      ACHN  
ATOM   2296  C   GLN A 148      -4.054  -8.668 -18.042  0.00  0.00      ACHN  
ATOM   2297  O   GLN A 148      -4.139  -8.516 -19.248  0.00  0.00      ACHN  
ATOM   2298  N   GLU A 149      -3.209  -9.570 -17.612  0.00  0.00      ACHN  
ATOM   2299  HN  GLU A 149      -3.176  -9.813 -16.646  0.00  0.00      ACHN  
ATOM   2300  CA  GLU A 149      -2.172 -10.117 -18.466  0.00  0.00      ACHN  
ATOM   2301  HA  GLU A 149      -1.696  -9.281 -18.958  0.00  0.00      ACHN  
ATOM   2302  CB  GLU A 149      -1.121 -10.922 -17.613  0.00  0.00      ACHN  
ATOM   2303  HB1 GLU A 149      -1.645 -11.701 -17.020  0.00  0.00      ACHN  
ATOM   2304  HB2 GLU A 149      -0.330 -11.253 -18.320  0.00  0.00      ACHN  
ATOM   2305  CG  GLU A 149      -0.469 -10.006 -16.559  0.00  0.00      ACHN  
ATOM   2306  HG1 GLU A 149      -0.420  -8.965 -16.944  0.00  0.00      ACHN  
ATOM   2307  HG2 GLU A 149      -1.152  -9.882 -15.692  0.00  0.00      ACHN  
ATOM   2308  CD  GLU A 149       0.957 -10.396 -16.277  0.00  0.00      ACHN  
ATOM   2309  OE1 GLU A 149       1.915  -9.742 -16.712  0.00  0.00      ACHN  
ATOM   2310  OE2 GLU A 149       1.170 -11.392 -15.629  0.00  0.00      ACHN  
ATOM   2311  C   GLU A 149      -2.825 -11.102 -19.477  0.00  0.00      ACHN  
ATOM   2312  O   GLU A 149      -2.428 -11.053 -20.649  0.00  0.00      ACHN  
ATOM   2313  N   LYS A 150      -3.879 -11.860 -18.998  0.00  0.00      ACHN  
ATOM   2314  HN  LYS A 150      -4.023 -11.907 -18.013  0.00  0.00      ACHN  
ATOM   2315  CA  LYS A 150      -4.720 -12.652 -19.926  0.00  0.00      ACHN  
ATOM   2316  HA  LYS A 150      -4.100 -13.399 -20.400  0.00  0.00      ACHN  
ATOM   2317  CB  LYS A 150      -5.769 -13.465 -19.201  0.00  0.00      ACHN  
ATOM   2318  HB1 LYS A 150      -5.206 -13.893 -18.344  0.00  0.00      ACHN  
ATOM   2319  HB2 LYS A 150      -6.416 -12.795 -18.596  0.00  0.00      ACHN  
ATOM   2320  CG  LYS A 150      -6.447 -14.636 -19.885  0.00  0.00      ACHN  
ATOM   2321  HG1 LYS A 150      -7.316 -14.111 -20.335  0.00  0.00      ACHN  
ATOM   2322  HG2 LYS A 150      -5.823 -15.204 -20.609  0.00  0.00      ACHN  
ATOM   2323  CD  LYS A 150      -7.023 -15.699 -18.877  0.00  0.00      ACHN  
ATOM   2324  HD1 LYS A 150      -6.228 -16.303 -18.388  0.00  0.00      ACHN  
ATOM   2325  HD2 LYS A 150      -7.593 -15.203 -18.062  0.00  0.00      ACHN  
ATOM   2326  CE  LYS A 150      -7.946 -16.633 -19.710  0.00  0.00      ACHN  
ATOM   2327  HE1 LYS A 150      -7.287 -17.006 -20.523  0.00  0.00      ACHN  
ATOM   2328  HE2 LYS A 150      -8.541 -17.403 -19.175  0.00  0.00      ACHN  
ATOM   2329  NZ  LYS A 150      -9.051 -15.915 -20.330  0.00  0.00      ACHN  
ATOM   2330  HZ1 LYS A 150      -8.731 -15.128 -20.931  0.00  0.00      ACHN  
ATOM   2331  HZ2 LYS A 150      -9.655 -16.509 -20.933  0.00  0.00      ACHN  
ATOM   2332  HZ3 LYS A 150      -9.733 -15.550 -19.636  0.00  0.00      ACHN  
ATOM   2333  C   LYS A 150      -5.472 -11.828 -20.922  0.00  0.00      ACHN  
ATOM   2334  O   LYS A 150      -5.607 -12.307 -22.042  0.00  0.00      ACHN  
ATOM   2335  N   TYR A 151      -6.076 -10.691 -20.506  0.00  0.00      ACHN  
ATOM   2336  HN  TYR A 151      -6.164 -10.522 -19.528  0.00  0.00      ACHN  
ATOM   2337  CA  TYR A 151      -6.924  -9.905 -21.449  0.00  0.00      ACHN  
ATOM   2338  HA  TYR A 151      -7.440 -10.606 -22.088  0.00  0.00      ACHN  
ATOM   2339  CB  TYR A 151      -7.732  -9.005 -20.549  0.00  0.00      ACHN  
ATOM   2340  HB1 TYR A 151      -7.292  -8.784 -19.553  0.00  0.00      ACHN  
ATOM   2341  HB2 TYR A 151      -7.819  -8.042 -21.096  0.00  0.00      ACHN  
ATOM   2342  CG  TYR A 151      -9.126  -9.636 -20.296  0.00  0.00      ACHN  
ATOM   2343  CD1 TYR A 151      -9.313 -10.733 -19.560  0.00  0.00      ACHN  
ATOM   2344  HD1 TYR A 151      -8.424 -11.183 -19.144  0.00  0.00      ACHN  
ATOM   2345  CE1 TYR A 151     -10.619 -11.177 -19.174  0.00  0.00      ACHN  
ATOM   2346  HE1 TYR A 151     -10.799 -12.078 -18.607  0.00  0.00      ACHN  
ATOM   2347  CZ  TYR A 151     -11.729 -10.494 -19.641  0.00  0.00      ACHN  
ATOM   2348  OH  TYR A 151     -13.008 -10.826 -19.204  0.00  0.00      ACHN  
ATOM   2349  HH  TYR A 151     -12.979 -11.733 -18.890  0.00  0.00      ACHN  
ATOM   2350  CD2 TYR A 151     -10.293  -8.886 -20.626  0.00  0.00      ACHN  
ATOM   2351  HD2 TYR A 151     -10.204  -7.953 -21.164  0.00  0.00      ACHN  
ATOM   2352  CE2 TYR A 151     -11.523  -9.340 -20.340  0.00  0.00      ACHN  
ATOM   2353  HE2 TYR A 151     -12.398  -8.737 -20.531  0.00  0.00      ACHN  
ATOM   2354  C   TYR A 151      -6.165  -9.063 -22.502  0.00  0.00      ACHN  
ATOM   2355  O   TYR A 151      -6.695  -8.873 -23.623  0.00  0.00      ACHN  
ATOM   2356  N   THR A 152      -4.961  -8.503 -22.216  0.00  0.00      ACHN  
ATOM   2357  HN  THR A 152      -4.577  -8.673 -21.312  0.00  0.00      ACHN  
ATOM   2358  CA  THR A 152      -4.226  -7.735 -23.254  0.00  0.00      ACHN  
ATOM   2359  HA  THR A 152      -4.584  -8.087 -24.210  0.00  0.00      ACHN  
ATOM   2360  CB  THR A 152      -4.567  -6.261 -23.291  0.00  0.00      ACHN  
ATOM   2361  HB  THR A 152      -5.663  -6.090 -23.242  0.00  0.00      ACHN  
ATOM   2362  OG1 THR A 152      -4.267  -5.636 -24.473  0.00  0.00      ACHN  
ATOM   2363  HG1 THR A 152      -4.714  -4.787 -24.493  0.00  0.00      ACHN  
ATOM   2364  CG2 THR A 152      -4.009  -5.563 -22.005  0.00  0.00      ACHN  
ATOM   2365 HG21 THR A 152      -4.326  -4.503 -21.906  0.00  0.00      ACHN  
ATOM   2366 HG22 THR A 152      -4.283  -5.978 -21.011  0.00  0.00      ACHN  
ATOM   2367 HG23 THR A 152      -2.912  -5.551 -22.182  0.00  0.00      ACHN  
ATOM   2368  C   THR A 152      -2.739  -7.949 -23.160  0.00  0.00      ACHN  
ATOM   2369  O   THR A 152      -2.261  -8.750 -22.365  0.00  0.00      ACHN  
ATOM   2370  N   GLN A 153      -1.993  -7.279 -24.087  0.00  0.00      ACHN  
ATOM   2371  HN  GLN A 153      -2.450  -6.607 -24.663  0.00  0.00      ACHN  
ATOM   2372  CA  GLN A 153      -0.542  -7.321 -24.288  0.00  0.00      ACHN  
ATOM   2373  HA  GLN A 153      -0.250  -8.308 -23.961  0.00  0.00      ACHN  
ATOM   2374  CB  GLN A 153      -0.135  -7.123 -25.786  0.00  0.00      ACHN  
ATOM   2375  HB1 GLN A 153       0.968  -7.253 -25.816  0.00  0.00      ACHN  
ATOM   2376  HB2 GLN A 153      -0.562  -7.991 -26.334  0.00  0.00      ACHN  
ATOM   2377  CG  GLN A 153      -0.520  -5.673 -26.337  0.00  0.00      ACHN  
ATOM   2378  HG1 GLN A 153      -1.619  -5.529 -26.416  0.00  0.00      ACHN  
ATOM   2379  HG2 GLN A 153      -0.104  -4.840 -25.731  0.00  0.00      ACHN  
ATOM   2380  CD  GLN A 153       0.019  -5.609 -27.787  0.00  0.00      ACHN  
ATOM   2381  OE1 GLN A 153      -0.792  -5.168 -28.615  0.00  0.00      ACHN  
ATOM   2382  NE2 GLN A 153       1.172  -6.275 -28.134  0.00  0.00      ACHN  
ATOM   2383 HE21 GLN A 153       1.490  -6.274 -29.082  0.00  0.00      ACHN  
ATOM   2384 HE22 GLN A 153       1.588  -6.831 -27.414  0.00  0.00      ACHN  
ATOM   2385  C   GLN A 153       0.159  -6.242 -23.457  0.00  0.00      ACHN  
ATOM   2386  O   GLN A 153      -0.528  -5.284 -23.147  0.00  0.00      ACHN  
ATOM   2387  N   PRO A 154       1.387  -6.160 -23.206  0.00  0.00      ACHN  
ATOM   2388  CD  PRO A 154       2.247  -7.345 -23.058  0.00  0.00      ACHN  
ATOM   2389  HD1 PRO A 154       1.619  -8.085 -22.518  0.00  0.00      ACHN  
ATOM   2390  HD2 PRO A 154       2.535  -7.741 -24.055  0.00  0.00      ACHN  
ATOM   2391  CA  PRO A 154       2.060  -4.901 -22.780  0.00  0.00      ACHN  
ATOM   2392  HA  PRO A 154       1.635  -4.480 -21.881  0.00  0.00      ACHN  
ATOM   2393  CB  PRO A 154       3.510  -5.436 -22.424  0.00  0.00      ACHN  
ATOM   2394  HB1 PRO A 154       3.948  -4.699 -21.717  0.00  0.00      ACHN  
ATOM   2395  HB2 PRO A 154       4.137  -5.400 -23.341  0.00  0.00      ACHN  
ATOM   2396  CG  PRO A 154       3.360  -6.940 -22.120  0.00  0.00      ACHN  
ATOM   2397  HG1 PRO A 154       3.064  -7.169 -21.074  0.00  0.00      ACHN  
ATOM   2398  HG2 PRO A 154       4.314  -7.498 -22.236  0.00  0.00      ACHN  
ATOM   2399  C   PRO A 154       2.043  -3.830 -23.851  0.00  0.00      ACHN  
ATOM   2400  O   PRO A 154       2.194  -4.182 -25.023  0.00  0.00      ACHN  
ATOM   2401  N   LYS A 155       1.834  -2.592 -23.487  0.00  0.00      ACHN  
ATOM   2402  HN  LYS A 155       1.774  -2.466 -22.500  0.00  0.00      ACHN  
ATOM   2403  CA  LYS A 155       1.544  -1.428 -24.319  0.00  0.00      ACHN  
ATOM   2404  HA  LYS A 155       1.498  -0.561 -23.677  0.00  0.00      ACHN  
ATOM   2405  CB  LYS A 155       2.723  -1.044 -25.199  0.00  0.00      ACHN  
ATOM   2406  HB1 LYS A 155       3.682  -1.174 -24.653  0.00  0.00      ACHN  
ATOM   2407  HB2 LYS A 155       2.726  -1.757 -26.051  0.00  0.00      ACHN  
ATOM   2408  CG  LYS A 155       2.633   0.424 -25.662  0.00  0.00      ACHN  
ATOM   2409  HG1 LYS A 155       1.687   0.528 -26.236  0.00  0.00      ACHN  
ATOM   2410  HG2 LYS A 155       2.591   1.104 -24.784  0.00  0.00      ACHN  
ATOM   2411  CD  LYS A 155       3.822   0.864 -26.480  0.00  0.00      ACHN  
ATOM   2412  HD1 LYS A 155       4.698   0.908 -25.799  0.00  0.00      ACHN  
ATOM   2413  HD2 LYS A 155       3.981   0.145 -27.312  0.00  0.00      ACHN  
ATOM   2414  CE  LYS A 155       3.742   2.328 -26.953  0.00  0.00      ACHN  
ATOM   2415  HE1 LYS A 155       3.637   3.008 -26.081  0.00  0.00      ACHN  
ATOM   2416  HE2 LYS A 155       4.687   2.706 -27.398  0.00  0.00      ACHN  
ATOM   2417  NZ  LYS A 155       2.685   2.534 -27.962  0.00  0.00      ACHN  
ATOM   2418  HZ1 LYS A 155       2.767   1.848 -28.740  0.00  0.00      ACHN  
ATOM   2419  HZ2 LYS A 155       1.724   2.526 -27.564  0.00  0.00      ACHN  
ATOM   2420  HZ3 LYS A 155       2.698   3.526 -28.273  0.00  0.00      ACHN  
ATOM   2421  C   LYS A 155       0.150  -1.474 -25.021  0.00  0.00      ACHN  
ATOM   2422  O   LYS A 155      -0.048  -1.666 -26.242  0.00  0.00      ACHN  
ATOM   2423  N   ASP A 156      -0.877  -1.404 -24.157  0.00  0.00      ACHN  
ATOM   2424  HN  ASP A 156      -0.699  -1.270 -23.185  0.00  0.00      ACHN  
ATOM   2425  CA  ASP A 156      -2.276  -1.120 -24.616  0.00  0.00      ACHN  
ATOM   2426  HA  ASP A 156      -2.320  -0.875 -25.667  0.00  0.00      ACHN  
ATOM   2427  CB  ASP A 156      -3.182  -2.413 -24.487  0.00  0.00      ACHN  
ATOM   2428  HB1 ASP A 156      -2.791  -3.270 -25.077  0.00  0.00      ACHN  
ATOM   2429  HB2 ASP A 156      -3.147  -2.645 -23.401  0.00  0.00      ACHN  
ATOM   2430  CG  ASP A 156      -4.626  -2.359 -24.880  0.00  0.00      ACHN  
ATOM   2431  OD1 ASP A 156      -5.048  -1.407 -25.695  0.00  0.00      ACHN  
ATOM   2432  OD2 ASP A 156      -5.371  -3.219 -24.359  0.00  0.00      ACHN  
ATOM   2433  C   ASP A 156      -2.818   0.129 -23.862  0.00  0.00      ACHN  
ATOM   2434  O   ASP A 156      -2.139   0.732 -23.034  0.00  0.00      ACHN  
ATOM   2435  N   GLY A 157      -4.019   0.570 -24.138  0.00  0.00      ACHN  
ATOM   2436  HN  GLY A 157      -4.451   0.110 -24.910  0.00  0.00      ACHN  
ATOM   2437  CA  GLY A 157      -4.519   1.819 -23.602  0.00  0.00      ACHN  
ATOM   2438  HA1 GLY A 157      -5.055   2.258 -24.430  0.00  0.00      ACHN  
ATOM   2439  HA2 GLY A 157      -3.783   2.427 -23.097  0.00  0.00      ACHN  
ATOM   2440  C   GLY A 157      -5.569   1.645 -22.561  0.00  0.00      ACHN  
ATOM   2441  O   GLY A 157      -5.913   2.663 -21.907  0.00  0.00      ACHN  
ATOM   2442  N   ASP A 158      -6.069   0.400 -22.360  0.00  0.00      ACHN  
ATOM   2443  HN  ASP A 158      -5.780  -0.403 -22.875  0.00  0.00      ACHN  
ATOM   2444  CA  ASP A 158      -7.170   0.061 -21.559  0.00  0.00      ACHN  
ATOM   2445  HA  ASP A 158      -7.551   0.909 -21.011  0.00  0.00      ACHN  
ATOM   2446  CB  ASP A 158      -8.214  -0.599 -22.480  0.00  0.00      ACHN  
ATOM   2447  HB1 ASP A 158      -7.735  -1.377 -23.113  0.00  0.00      ACHN  
ATOM   2448  HB2 ASP A 158      -8.985  -1.060 -21.827  0.00  0.00      ACHN  
ATOM   2449  CG  ASP A 158      -8.971   0.441 -23.309  0.00  0.00      ACHN  
ATOM   2450  OD1 ASP A 158      -9.618   1.288 -22.657  0.00  0.00      ACHN  
ATOM   2451  OD2 ASP A 158      -8.920   0.461 -24.584  0.00  0.00      ACHN  
ATOM   2452  C   ASP A 158      -6.778  -0.949 -20.500  0.00  0.00      ACHN  
ATOM   2453  O   ASP A 158      -6.420  -2.114 -20.816  0.00  0.00      ACHN  
ATOM   2454  N   LEU A 159      -6.998  -0.626 -19.242  0.00  0.00      ACHN  
ATOM   2455  HN  LEU A 159      -7.307   0.300 -19.039  0.00  0.00      ACHN  
ATOM   2456  CA  LEU A 159      -6.549  -1.372 -18.119  0.00  0.00      ACHN  
ATOM   2457  HA  LEU A 159      -6.322  -2.412 -18.303  0.00  0.00      ACHN  
ATOM   2458  CB  LEU A 159      -5.423  -0.607 -17.281  0.00  0.00      ACHN  
ATOM   2459  HB1 LEU A 159      -5.882   0.244 -16.734  0.00  0.00      ACHN  
ATOM   2460  HB2 LEU A 159      -5.010  -1.239 -16.465  0.00  0.00      ACHN  
ATOM   2461  CG  LEU A 159      -4.240  -0.124 -18.164  0.00  0.00      ACHN  
ATOM   2462  HG  LEU A 159      -4.481   0.568 -18.998  0.00  0.00      ACHN  
ATOM   2463  CD1 LEU A 159      -3.303   0.586 -17.173  0.00  0.00      ACHN  
ATOM   2464 HD11 LEU A 159      -3.200  -0.054 -16.270  0.00  0.00      ACHN  
ATOM   2465 HD12 LEU A 159      -2.303   0.776 -17.620  0.00  0.00      ACHN  
ATOM   2466 HD13 LEU A 159      -3.691   1.571 -16.835  0.00  0.00      ACHN  
ATOM   2467  CD2 LEU A 159      -3.598  -1.369 -18.825  0.00  0.00      ACHN  
ATOM   2468 HD21 LEU A 159      -2.562  -1.127 -19.146  0.00  0.00      ACHN  
ATOM   2469 HD22 LEU A 159      -3.595  -2.133 -18.019  0.00  0.00      ACHN  
ATOM   2470 HD23 LEU A 159      -4.249  -1.835 -19.596  0.00  0.00      ACHN  
ATOM   2471  C   LEU A 159      -7.767  -1.452 -17.209  0.00  0.00      ACHN  
ATOM   2472  O   LEU A 159      -7.666  -1.091 -16.050  0.00  0.00      ACHN  
ATOM   2473  N   LEU A 160      -8.978  -1.912 -17.683  0.00  0.00      ACHN  
ATOM   2474  HN  LEU A 160      -9.117  -1.900 -18.670  0.00  0.00      ACHN  
ATOM   2475  CA  LEU A 160     -10.079  -2.017 -16.766  0.00  0.00      ACHN  
ATOM   2476  HA  LEU A 160     -10.225  -1.070 -16.268  0.00  0.00      ACHN  
ATOM   2477  CB  LEU A 160     -11.455  -2.159 -17.488  0.00  0.00      ACHN  
ATOM   2478  HB1 LEU A 160     -11.622  -1.323 -18.201  0.00  0.00      ACHN  
ATOM   2479  HB2 LEU A 160     -11.533  -3.137 -18.009  0.00  0.00      ACHN  
ATOM   2480  CG  LEU A 160     -12.733  -2.033 -16.618  0.00  0.00      ACHN  
ATOM   2481  HG  LEU A 160     -12.626  -2.661 -15.708  0.00  0.00      ACHN  
ATOM   2482  CD1 LEU A 160     -12.893  -0.554 -16.144  0.00  0.00      ACHN  
ATOM   2483 HD11 LEU A 160     -12.086  -0.182 -15.477  0.00  0.00      ACHN  
ATOM   2484 HD12 LEU A 160     -12.862   0.141 -17.010  0.00  0.00      ACHN  
ATOM   2485 HD13 LEU A 160     -13.814  -0.452 -15.531  0.00  0.00      ACHN  
ATOM   2486  CD2 LEU A 160     -13.998  -2.614 -17.331  0.00  0.00      ACHN  
ATOM   2487 HD21 LEU A 160     -14.237  -1.945 -18.185  0.00  0.00      ACHN  
ATOM   2488 HD22 LEU A 160     -13.836  -3.629 -17.752  0.00  0.00      ACHN  
ATOM   2489 HD23 LEU A 160     -14.824  -2.583 -16.589  0.00  0.00      ACHN  
ATOM   2490  C   LEU A 160      -9.881  -3.113 -15.664  0.00  0.00      ACHN  
ATOM   2491  O   LEU A 160     -10.354  -2.878 -14.543  0.00  0.00      ACHN  
ATOM   2492  N   PRO A 161      -9.322  -4.337 -15.835  0.00  0.00      ACHN  
ATOM   2493  CD  PRO A 161      -8.919  -4.975 -17.186  0.00  0.00      ACHN  
ATOM   2494  HD1 PRO A 161      -9.638  -4.545 -17.916  0.00  0.00      ACHN  
ATOM   2495  HD2 PRO A 161      -7.880  -4.622 -17.358  0.00  0.00      ACHN  
ATOM   2496  CA  PRO A 161      -9.093  -5.244 -14.744  0.00  0.00      ACHN  
ATOM   2497  HA  PRO A 161     -10.019  -5.587 -14.309  0.00  0.00      ACHN  
ATOM   2498  CB  PRO A 161      -8.413  -6.489 -15.453  0.00  0.00      ACHN  
ATOM   2499  HB1 PRO A 161      -8.578  -7.475 -14.968  0.00  0.00      ACHN  
ATOM   2500  HB2 PRO A 161      -7.316  -6.322 -15.504  0.00  0.00      ACHN  
ATOM   2501  CG  PRO A 161      -8.846  -6.478 -16.893  0.00  0.00      ACHN  
ATOM   2502  HG1 PRO A 161      -9.846  -6.961 -16.859  0.00  0.00      ACHN  
ATOM   2503  HG2 PRO A 161      -8.217  -7.180 -17.481  0.00  0.00      ACHN  
ATOM   2504  C   PRO A 161      -8.338  -4.652 -13.647  0.00  0.00      ACHN  
ATOM   2505  O   PRO A 161      -8.632  -4.901 -12.451  0.00  0.00      ACHN  
ATOM   2506  N   PHE A 162      -7.315  -3.828 -14.018  0.00  0.00      ACHN  
ATOM   2507  HN  PHE A 162      -7.065  -3.690 -14.974  0.00  0.00      ACHN  
ATOM   2508  CA  PHE A 162      -6.498  -3.128 -13.067  0.00  0.00      ACHN  
ATOM   2509  HA  PHE A 162      -6.090  -3.923 -12.461  0.00  0.00      ACHN  
ATOM   2510  CB  PHE A 162      -5.453  -2.355 -13.895  0.00  0.00      ACHN  
ATOM   2511  HB1 PHE A 162      -4.980  -3.046 -14.624  0.00  0.00      ACHN  
ATOM   2512  HB2 PHE A 162      -5.854  -1.504 -14.486  0.00  0.00      ACHN  
ATOM   2513  CG  PHE A 162      -4.376  -1.806 -12.994  0.00  0.00      ACHN  
ATOM   2514  CD1 PHE A 162      -3.584  -2.692 -12.227  0.00  0.00      ACHN  
ATOM   2515  HD1 PHE A 162      -3.658  -3.768 -12.175  0.00  0.00      ACHN  
ATOM   2516  CE1 PHE A 162      -2.549  -2.062 -11.376  0.00  0.00      ACHN  
ATOM   2517  HE1 PHE A 162      -1.829  -2.627 -10.804  0.00  0.00      ACHN  
ATOM   2518  CZ  PHE A 162      -2.454  -0.664 -11.335  0.00  0.00      ACHN  
ATOM   2519  HZ  PHE A 162      -1.820  -0.146 -10.630  0.00  0.00      ACHN  
ATOM   2520  CD2 PHE A 162      -4.164  -0.440 -13.006  0.00  0.00      ACHN  
ATOM   2521  HD2 PHE A 162      -4.675   0.189 -13.719  0.00  0.00      ACHN  
ATOM   2522  CE2 PHE A 162      -3.225   0.118 -12.145  0.00  0.00      ACHN  
ATOM   2523  HE2 PHE A 162      -3.164   1.195 -12.189  0.00  0.00      ACHN  
ATOM   2524  C   PHE A 162      -7.360  -2.198 -12.145  0.00  0.00      ACHN  
ATOM   2525  O   PHE A 162      -7.071  -2.189 -10.938  0.00  0.00      ACHN  
ATOM   2526  N   TRP A 163      -8.284  -1.459 -12.666  0.00  0.00      ACHN  
ATOM   2527  HN  TRP A 163      -8.386  -1.382 -13.655  0.00  0.00      ACHN  
ATOM   2528  CA  TRP A 163      -9.105  -0.518 -11.908  0.00  0.00      ACHN  
ATOM   2529  HA  TRP A 163      -8.387  -0.022 -11.271  0.00  0.00      ACHN  
ATOM   2530  CB  TRP A 163      -9.717   0.659 -12.813  0.00  0.00      ACHN  
ATOM   2531  HB1 TRP A 163     -10.247   0.092 -13.609  0.00  0.00      ACHN  
ATOM   2532  HB2 TRP A 163     -10.441   1.284 -12.247  0.00  0.00      ACHN  
ATOM   2533  CG  TRP A 163      -8.684   1.537 -13.435  0.00  0.00      ACHN  
ATOM   2534  CD1 TRP A 163      -8.331   1.752 -14.791  0.00  0.00      ACHN  
ATOM   2535  HD1 TRP A 163      -8.661   1.158 -15.631  0.00  0.00      ACHN  
ATOM   2536  NE1 TRP A 163      -7.358   2.718 -14.851  0.00  0.00      ACHN  
ATOM   2537  HE1 TRP A 163      -7.006   3.046 -15.700  0.00  0.00      ACHN  
ATOM   2538  CE2 TRP A 163      -7.175   3.170 -13.579  0.00  0.00      ACHN  
ATOM   2539  CD2 TRP A 163      -7.980   2.491 -12.669  0.00  0.00      ACHN  
ATOM   2540  CE3 TRP A 163      -8.013   2.873 -11.295  0.00  0.00      ACHN  
ATOM   2541  HE3 TRP A 163      -8.671   2.462 -10.545  0.00  0.00      ACHN  
ATOM   2542  CZ3 TRP A 163      -7.064   3.832 -10.868  0.00  0.00      ACHN  
ATOM   2543  HZ3 TRP A 163      -7.020   3.867  -9.789  0.00  0.00      ACHN  
ATOM   2544  CZ2 TRP A 163      -6.194   4.060 -13.079  0.00  0.00      ACHN  
ATOM   2545  HZ2 TRP A 163      -5.403   4.469 -13.690  0.00  0.00      ACHN  
ATOM   2546  CH2 TRP A 163      -6.151   4.376 -11.748  0.00  0.00      ACHN  
ATOM   2547  HH2 TRP A 163      -5.375   4.981 -11.303  0.00  0.00      ACHN  
ATOM   2548  C   TRP A 163     -10.087  -1.234 -10.975  0.00  0.00      ACHN  
ATOM   2549  O   TRP A 163     -10.219  -0.825  -9.797  0.00  0.00      ACHN  
ATOM   2550  N   PHE A 164     -10.686  -2.386 -11.341  0.00  0.00      ACHN  
ATOM   2551  HN  PHE A 164     -10.471  -2.701 -12.262  0.00  0.00      ACHN  
ATOM   2552  CA  PHE A 164     -11.381  -3.243 -10.442  0.00  0.00      ACHN  
ATOM   2553  HA  PHE A 164     -12.271  -2.770 -10.054  0.00  0.00      ACHN  
ATOM   2554  CB  PHE A 164     -11.867  -4.510 -11.239  0.00  0.00      ACHN  
ATOM   2555  HB1 PHE A 164     -11.087  -5.198 -11.630  0.00  0.00      ACHN  
ATOM   2556  HB2 PHE A 164     -12.501  -5.015 -10.479  0.00  0.00      ACHN  
ATOM   2557  CG  PHE A 164     -12.869  -4.339 -12.359  0.00  0.00      ACHN  
ATOM   2558  CD1 PHE A 164     -14.064  -3.580 -12.186  0.00  0.00      ACHN  
ATOM   2559  HD1 PHE A 164     -14.186  -3.072 -11.241  0.00  0.00      ACHN  
ATOM   2560  CE1 PHE A 164     -15.068  -3.632 -13.173  0.00  0.00      ACHN  
ATOM   2561  HE1 PHE A 164     -16.001  -3.136 -12.951  0.00  0.00      ACHN  
ATOM   2562  CZ  PHE A 164     -14.950  -4.516 -14.238  0.00  0.00      ACHN  
ATOM   2563  HZ  PHE A 164     -15.798  -4.727 -14.873  0.00  0.00      ACHN  
ATOM   2564  CD2 PHE A 164     -12.834  -5.289 -13.412  0.00  0.00      ACHN  
ATOM   2565  HD2 PHE A 164     -11.927  -5.862 -13.536  0.00  0.00      ACHN  
ATOM   2566  CE2 PHE A 164     -13.816  -5.335 -14.359  0.00  0.00      ACHN  
ATOM   2567  HE2 PHE A 164     -13.799  -6.118 -15.103  0.00  0.00      ACHN  
ATOM   2568  C   PHE A 164     -10.507  -3.722  -9.219  0.00  0.00      ACHN  
ATOM   2569  O   PHE A 164     -10.920  -3.560  -8.067  0.00  0.00      ACHN  
ATOM   2570  N   GLY A 165      -9.240  -4.236  -9.409  0.00  0.00      ACHN  
ATOM   2571  HN  GLY A 165      -8.846  -4.189 -10.323  0.00  0.00      ACHN  
ATOM   2572  CA  GLY A 165      -8.303  -4.735  -8.391  0.00  0.00      ACHN  
ATOM   2573  HA1 GLY A 165      -7.485  -5.187  -8.931  0.00  0.00      ACHN  
ATOM   2574  HA2 GLY A 165      -8.917  -5.401  -7.802  0.00  0.00      ACHN  
ATOM   2575  C   GLY A 165      -7.885  -3.594  -7.533  0.00  0.00      ACHN  
ATOM   2576  O   GLY A 165      -7.683  -3.635  -6.308  0.00  0.00      ACHN  
ATOM   2577  N   CYS A 166      -7.612  -2.355  -8.062  0.00  0.00      ACHN  
ATOM   2578  HN  CYS A 166      -7.538  -2.294  -9.054  0.00  0.00      ACHN  
ATOM   2579  CA  CYS A 166      -7.409  -1.161  -7.360  0.00  0.00      ACHN  
ATOM   2580  HA  CYS A 166      -6.431  -1.281  -6.917  0.00  0.00      ACHN  
ATOM   2581  CB  CYS A 166      -7.073  -0.065  -8.367  0.00  0.00      ACHN  
ATOM   2582  HB1 CYS A 166      -7.907  -0.012  -9.099  0.00  0.00      ACHN  
ATOM   2583  HB2 CYS A 166      -7.121   0.979  -7.990  0.00  0.00      ACHN  
ATOM   2584  SG  CYS A 166      -5.538  -0.283  -9.120  0.00  0.00      ACHN  
ATOM   2585  HG1 CYS A 166      -5.830  -1.176 -10.054  0.00  0.00      ACHN  
ATOM   2586  C   CYS A 166      -8.523  -0.714  -6.436  0.00  0.00      ACHN  
ATOM   2587  O   CYS A 166      -8.334  -0.330  -5.280  0.00  0.00      ACHN  
ATOM   2588  N   ILE A 167      -9.811  -0.835  -6.922  0.00  0.00      ACHN  
ATOM   2589  HN  ILE A 167      -9.913  -1.439  -7.709  0.00  0.00      ACHN  
ATOM   2590  CA  ILE A 167     -10.940  -0.502  -6.100  0.00  0.00      ACHN  
ATOM   2591  HA  ILE A 167     -10.828   0.428  -5.563  0.00  0.00      ACHN  
ATOM   2592  CB  ILE A 167     -12.189  -0.526  -6.981  0.00  0.00      ACHN  
ATOM   2593  HB  ILE A 167     -12.138  -1.364  -7.709  0.00  0.00      ACHN  
ATOM   2594  CG2 ILE A 167     -13.405  -0.667  -5.975  0.00  0.00      ACHN  
ATOM   2595 HG21 ILE A 167     -13.358   0.026  -5.108  0.00  0.00      ACHN  
ATOM   2596 HG22 ILE A 167     -14.351  -0.392  -6.490  0.00  0.00      ACHN  
ATOM   2597 HG23 ILE A 167     -13.487  -1.723  -5.639  0.00  0.00      ACHN  
ATOM   2598  CG1 ILE A 167     -12.218   0.810  -7.784  0.00  0.00      ACHN  
ATOM   2599 HG11 ILE A 167     -12.460   1.616  -7.058  0.00  0.00      ACHN  
ATOM   2600 HG12 ILE A 167     -11.259   1.044  -8.294  0.00  0.00      ACHN  
ATOM   2601  CD1 ILE A 167     -13.284   0.842  -8.847  0.00  0.00      ACHN  
ATOM   2602  HD1 ILE A 167     -13.325   1.806  -9.398  0.00  0.00      ACHN  
ATOM   2603  HD2 ILE A 167     -13.137   0.045  -9.607  0.00  0.00      ACHN  
ATOM   2604  HD3 ILE A 167     -14.291   0.787  -8.382  0.00  0.00      ACHN  
ATOM   2605  C   ILE A 167     -11.069  -1.491  -4.927  0.00  0.00      ACHN  
ATOM   2606  O   ILE A 167     -11.304  -1.189  -3.811  0.00  0.00      ACHN  
ATOM   2607  N   ALA A 168     -10.803  -2.781  -5.253  0.00  0.00      ACHN  
ATOM   2608  HN  ALA A 168     -10.712  -2.951  -6.232  0.00  0.00      ACHN  
ATOM   2609  CA  ALA A 168     -10.852  -3.894  -4.385  0.00  0.00      ACHN  
ATOM   2610  HA  ALA A 168     -11.807  -3.753  -3.901  0.00  0.00      ACHN  
ATOM   2611  CB  ALA A 168     -10.667  -5.173  -5.129  0.00  0.00      ACHN  
ATOM   2612  HB1 ALA A 168     -11.488  -5.246  -5.874  0.00  0.00      ACHN  
ATOM   2613  HB2 ALA A 168      -9.684  -5.038  -5.627  0.00  0.00      ACHN  
ATOM   2614  HB3 ALA A 168     -10.733  -6.095  -4.513  0.00  0.00      ACHN  
ATOM   2615  C   ALA A 168      -9.823  -3.813  -3.216  0.00  0.00      ACHN  
ATOM   2616  O   ALA A 168     -10.031  -4.343  -2.119  0.00  0.00      ACHN  
ATOM   2617  N   GLY A 169      -8.680  -3.154  -3.451  0.00  0.00      ACHN  
ATOM   2618  HN  GLY A 169      -8.532  -2.815  -4.377  0.00  0.00      ACHN  
ATOM   2619  CA  GLY A 169      -7.626  -2.928  -2.493  0.00  0.00      ACHN  
ATOM   2620  HA1 GLY A 169      -6.760  -2.557  -3.022  0.00  0.00      ACHN  
ATOM   2621  HA2 GLY A 169      -7.409  -3.837  -1.951  0.00  0.00      ACHN  
ATOM   2622  C   GLY A 169      -8.099  -1.831  -1.486  0.00  0.00      ACHN  
ATOM   2623  O   GLY A 169      -7.673  -1.832  -0.342  0.00  0.00      ACHN  
ATOM   2624  N   ILE A 170      -9.057  -0.958  -1.781  0.00  0.00      ACHN  
ATOM   2625  HN  ILE A 170      -9.392  -0.838  -2.712  0.00  0.00      ACHN  
ATOM   2626  CA  ILE A 170      -9.576  -0.049  -0.749  0.00  0.00      ACHN  
ATOM   2627  HA  ILE A 170      -8.722   0.292  -0.182  0.00  0.00      ACHN  
ATOM   2628  CB  ILE A 170     -10.389   1.040  -1.418  0.00  0.00      ACHN  
ATOM   2629  HB  ILE A 170     -11.313   0.603  -1.854  0.00  0.00      ACHN  
ATOM   2630  CG2 ILE A 170     -10.827   2.096  -0.330  0.00  0.00      ACHN  
ATOM   2631 HG21 ILE A 170      -9.951   2.512   0.213  0.00  0.00      ACHN  
ATOM   2632 HG22 ILE A 170     -11.221   3.002  -0.838  0.00  0.00      ACHN  
ATOM   2633 HG23 ILE A 170     -11.554   1.708   0.415  0.00  0.00      ACHN  
ATOM   2634  CG1 ILE A 170      -9.527   1.786  -2.539  0.00  0.00      ACHN  
ATOM   2635 HG11 ILE A 170      -8.740   2.303  -1.950  0.00  0.00      ACHN  
ATOM   2636 HG12 ILE A 170      -9.023   1.081  -3.235  0.00  0.00      ACHN  
ATOM   2637  CD1 ILE A 170     -10.410   2.764  -3.375  0.00  0.00      ACHN  
ATOM   2638  HD1 ILE A 170     -11.122   2.155  -3.972  0.00  0.00      ACHN  
ATOM   2639  HD2 ILE A 170     -10.884   3.471  -2.662  0.00  0.00      ACHN  
ATOM   2640  HD3 ILE A 170      -9.825   3.383  -4.089  0.00  0.00      ACHN  
ATOM   2641  C   ILE A 170     -10.333  -0.833   0.265  0.00  0.00      ACHN  
ATOM   2642  O   ILE A 170     -10.203  -0.636   1.467  0.00  0.00      ACHN  
ATOM   2643  N   VAL A 171     -11.150  -1.827  -0.161  0.00  0.00      ACHN  
ATOM   2644  HN  VAL A 171     -11.156  -2.100  -1.119  0.00  0.00      ACHN  
ATOM   2645  CA  VAL A 171     -12.159  -2.378   0.762  0.00  0.00      ACHN  
ATOM   2646  HA  VAL A 171     -12.805  -1.591   1.122  0.00  0.00      ACHN  
ATOM   2647  CB  VAL A 171     -13.088  -3.316  -0.006  0.00  0.00      ACHN  
ATOM   2648  HB  VAL A 171     -12.407  -4.076  -0.446  0.00  0.00      ACHN  
ATOM   2649  CG1 VAL A 171     -14.237  -3.950   0.799  0.00  0.00      ACHN  
ATOM   2650 HG11 VAL A 171     -13.834  -4.522   1.662  0.00  0.00      ACHN  
ATOM   2651 HG12 VAL A 171     -14.759  -3.060   1.210  0.00  0.00      ACHN  
ATOM   2652 HG13 VAL A 171     -14.867  -4.655   0.216  0.00  0.00      ACHN  
ATOM   2653  CG2 VAL A 171     -13.832  -2.429  -1.054  0.00  0.00      ACHN  
ATOM   2654 HG21 VAL A 171     -13.242  -2.264  -1.981  0.00  0.00      ACHN  
ATOM   2655 HG22 VAL A 171     -14.762  -2.970  -1.331  0.00  0.00      ACHN  
ATOM   2656 HG23 VAL A 171     -14.013  -1.422  -0.623  0.00  0.00      ACHN  
ATOM   2657  C   VAL A 171     -11.589  -3.004   2.024  0.00  0.00      ACHN  
ATOM   2658  O   VAL A 171     -12.099  -2.716   3.115  0.00  0.00      ACHN  
ATOM   2659  N   PRO A 172     -10.507  -3.809   2.025  0.00  0.00      ACHN  
ATOM   2660  CD  PRO A 172      -9.767  -4.367   0.880  0.00  0.00      ACHN  
ATOM   2661  HD1 PRO A 172     -10.489  -5.002   0.323  0.00  0.00      ACHN  
ATOM   2662  HD2 PRO A 172      -9.363  -3.587   0.200  0.00  0.00      ACHN  
ATOM   2663  CA  PRO A 172     -10.145  -4.512   3.269  0.00  0.00      ACHN  
ATOM   2664  HA  PRO A 172     -10.943  -4.833   3.922  0.00  0.00      ACHN  
ATOM   2665  CB  PRO A 172      -9.189  -5.623   2.808  0.00  0.00      ACHN  
ATOM   2666  HB1 PRO A 172      -9.714  -6.580   2.603  0.00  0.00      ACHN  
ATOM   2667  HB2 PRO A 172      -8.467  -5.910   3.601  0.00  0.00      ACHN  
ATOM   2668  CG  PRO A 172      -8.608  -5.175   1.445  0.00  0.00      ACHN  
ATOM   2669  HG1 PRO A 172      -8.381  -6.041   0.788  0.00  0.00      ACHN  
ATOM   2670  HG2 PRO A 172      -7.728  -4.538   1.677  0.00  0.00      ACHN  
ATOM   2671  C   PRO A 172      -9.255  -3.511   4.065  0.00  0.00      ACHN  
ATOM   2672  O   PRO A 172      -9.161  -3.647   5.301  0.00  0.00      ACHN  
ATOM   2673  N   TRP A 173      -8.515  -2.538   3.422  0.00  0.00      ACHN  
ATOM   2674  HN  TRP A 173      -8.528  -2.456   2.429  0.00  0.00      ACHN  
ATOM   2675  CA  TRP A 173      -7.682  -1.554   4.122  0.00  0.00      ACHN  
ATOM   2676  HA  TRP A 173      -7.087  -2.092   4.845  0.00  0.00      ACHN  
ATOM   2677  CB  TRP A 173      -6.656  -0.893   3.146  0.00  0.00      ACHN  
ATOM   2678  HB1 TRP A 173      -7.257  -0.691   2.233  0.00  0.00      ACHN  
ATOM   2679  HB2 TRP A 173      -6.391   0.101   3.565  0.00  0.00      ACHN  
ATOM   2680  CG  TRP A 173      -5.336  -1.678   2.875  0.00  0.00      ACHN  
ATOM   2681  CD1 TRP A 173      -4.868  -2.175   1.681  0.00  0.00      ACHN  
ATOM   2682  HD1 TRP A 173      -5.392  -2.079   0.742  0.00  0.00      ACHN  
ATOM   2683  NE1 TRP A 173      -3.594  -2.700   1.858  0.00  0.00      ACHN  
ATOM   2684  HE1 TRP A 173      -3.005  -2.953   1.122  0.00  0.00      ACHN  
ATOM   2685  CE2 TRP A 173      -3.234  -2.542   3.211  0.00  0.00      ACHN  
ATOM   2686  CD2 TRP A 173      -4.306  -1.911   3.841  0.00  0.00      ACHN  
ATOM   2687  CE3 TRP A 173      -4.271  -1.778   5.251  0.00  0.00      ACHN  
ATOM   2688  HE3 TRP A 173      -5.131  -1.383   5.772  0.00  0.00      ACHN  
ATOM   2689  CZ3 TRP A 173      -3.050  -2.049   5.950  0.00  0.00      ACHN  
ATOM   2690  HZ3 TRP A 173      -3.002  -1.777   6.994  0.00  0.00      ACHN  
ATOM   2691  CZ2 TRP A 173      -2.124  -2.977   3.873  0.00  0.00      ACHN  
ATOM   2692  HZ2 TRP A 173      -1.352  -3.452   3.286  0.00  0.00      ACHN  
ATOM   2693  CH2 TRP A 173      -1.982  -2.657   5.276  0.00  0.00      ACHN  
ATOM   2694  HH2 TRP A 173      -1.108  -2.960   5.834  0.00  0.00      ACHN  
ATOM   2695  C   TRP A 173      -8.577  -0.556   4.934  0.00  0.00      ACHN  
ATOM   2696  O   TRP A 173      -8.261  -0.233   6.073  0.00  0.00      ACHN  
ATOM   2697  N   ILE A 174      -9.731  -0.138   4.401  0.00  0.00      ACHN  
ATOM   2698  HN  ILE A 174      -9.907  -0.265   3.428  0.00  0.00      ACHN  
ATOM   2699  CA  ILE A 174     -10.515   0.822   5.120  0.00  0.00      ACHN  
ATOM   2700  HA  ILE A 174      -9.811   1.488   5.596  0.00  0.00      ACHN  
ATOM   2701  CB  ILE A 174     -11.216   1.664   4.077  0.00  0.00      ACHN  
ATOM   2702  HB  ILE A 174     -10.438   1.877   3.313  0.00  0.00      ACHN  
ATOM   2703  CG2 ILE A 174     -12.340   0.848   3.338  0.00  0.00      ACHN  
ATOM   2704 HG21 ILE A 174     -13.053   0.650   4.166  0.00  0.00      ACHN  
ATOM   2705 HG22 ILE A 174     -12.862   1.449   2.563  0.00  0.00      ACHN  
ATOM   2706 HG23 ILE A 174     -12.084  -0.147   2.915  0.00  0.00      ACHN  
ATOM   2707  CG1 ILE A 174     -11.697   2.915   4.685  0.00  0.00      ACHN  
ATOM   2708 HG11 ILE A 174     -12.510   2.691   5.409  0.00  0.00      ACHN  
ATOM   2709 HG12 ILE A 174     -10.887   3.487   5.185  0.00  0.00      ACHN  
ATOM   2710  CD1 ILE A 174     -12.178   3.905   3.620  0.00  0.00      ACHN  
ATOM   2711  HD1 ILE A 174     -12.323   4.930   4.024  0.00  0.00      ACHN  
ATOM   2712  HD2 ILE A 174     -11.385   3.986   2.846  0.00  0.00      ACHN  
ATOM   2713  HD3 ILE A 174     -13.169   3.637   3.195  0.00  0.00      ACHN  
ATOM   2714  C   ILE A 174     -11.288   0.294   6.402  0.00  0.00      ACHN  
ATOM   2715  O   ILE A 174     -11.353   0.972   7.409  0.00  0.00      ACHN  
ATOM   2716  N   GLY A 175     -11.847  -0.991   6.389  0.00  0.00      ACHN  
ATOM   2717  HN  GLY A 175     -11.609  -1.452   5.538  0.00  0.00      ACHN  
ATOM   2718  CA  GLY A 175     -12.470  -1.663   7.539  0.00  0.00      ACHN  
ATOM   2719  HA1 GLY A 175     -12.973  -2.576   7.257  0.00  0.00      ACHN  
ATOM   2720  HA2 GLY A 175     -13.163  -1.056   8.102  0.00  0.00      ACHN  
ATOM   2721  C   GLY A 175     -11.432  -1.928   8.644  0.00  0.00      ACHN  
ATOM   2722  O   GLY A 175     -11.736  -1.911   9.857  0.00  0.00      ACHN  
ATOM   2723  N   LEU A 176     -10.178  -2.213   8.199  0.00  0.00      ACHN  
ATOM   2724  HN  LEU A 176     -10.001  -2.267   7.219  0.00  0.00      ACHN  
ATOM   2725  CA  LEU A 176      -9.062  -2.391   9.145  0.00  0.00      ACHN  
ATOM   2726  HA  LEU A 176      -9.311  -3.166   9.855  0.00  0.00      ACHN  
ATOM   2727  CB  LEU A 176      -7.900  -2.886   8.310  0.00  0.00      ACHN  
ATOM   2728  HB1 LEU A 176      -8.226  -3.852   7.868  0.00  0.00      ACHN  
ATOM   2729  HB2 LEU A 176      -7.709  -2.224   7.438  0.00  0.00      ACHN  
ATOM   2730  CG  LEU A 176      -6.529  -3.079   9.005  0.00  0.00      ACHN  
ATOM   2731  HG  LEU A 176      -6.719  -3.543   9.996  0.00  0.00      ACHN  
ATOM   2732  CD1 LEU A 176      -5.721  -4.206   8.195  0.00  0.00      ACHN  
ATOM   2733 HD11 LEU A 176      -4.724  -4.360   8.661  0.00  0.00      ACHN  
ATOM   2734 HD12 LEU A 176      -6.281  -5.165   8.158  0.00  0.00      ACHN  
ATOM   2735 HD13 LEU A 176      -5.495  -3.929   7.143  0.00  0.00      ACHN  
ATOM   2736  CD2 LEU A 176      -5.676  -1.819   9.050  0.00  0.00      ACHN  
ATOM   2737 HD21 LEU A 176      -6.055  -1.107   9.814  0.00  0.00      ACHN  
ATOM   2738 HD22 LEU A 176      -4.636  -2.051   9.366  0.00  0.00      ACHN  
ATOM   2739 HD23 LEU A 176      -5.586  -1.336   8.054  0.00  0.00      ACHN  
ATOM   2740  C   LEU A 176      -8.707  -1.059   9.743  0.00  0.00      ACHN  
ATOM   2741  O   LEU A 176      -8.480  -0.955  10.951  0.00  0.00      ACHN  
ATOM   2742  N   LEU A 177      -8.716   0.010   8.936  0.00  0.00      ACHN  
ATOM   2743  HN  LEU A 177      -8.760  -0.039   7.941  0.00  0.00      ACHN  
ATOM   2744  CA  LEU A 177      -8.532   1.278   9.548  0.00  0.00      ACHN  
ATOM   2745  HA  LEU A 177      -7.675   1.271  10.205  0.00  0.00      ACHN  
ATOM   2746  CB  LEU A 177      -8.443   2.361   8.462  0.00  0.00      ACHN  
ATOM   2747  HB1 LEU A 177      -7.637   1.957   7.813  0.00  0.00      ACHN  
ATOM   2748  HB2 LEU A 177      -9.344   2.417   7.815  0.00  0.00      ACHN  
ATOM   2749  CG  LEU A 177      -8.043   3.771   8.976  0.00  0.00      ACHN  
ATOM   2750  HG  LEU A 177      -8.863   4.043   9.674  0.00  0.00      ACHN  
ATOM   2751  CD1 LEU A 177      -6.641   3.869   9.655  0.00  0.00      ACHN  
ATOM   2752 HD11 LEU A 177      -6.378   3.147  10.456  0.00  0.00      ACHN  
ATOM   2753 HD12 LEU A 177      -5.853   3.738   8.882  0.00  0.00      ACHN  
ATOM   2754 HD13 LEU A 177      -6.533   4.914  10.016  0.00  0.00      ACHN  
ATOM   2755  CD2 LEU A 177      -8.067   4.798   7.890  0.00  0.00      ACHN  
ATOM   2756 HD21 LEU A 177      -9.065   4.841   7.404  0.00  0.00      ACHN  
ATOM   2757 HD22 LEU A 177      -7.729   5.805   8.217  0.00  0.00      ACHN  
ATOM   2758 HD23 LEU A 177      -7.363   4.490   7.087  0.00  0.00      ACHN  
ATOM   2759  C   LEU A 177      -9.633   1.706  10.491  0.00  0.00      ACHN  
ATOM   2760  O   LEU A 177      -9.414   2.213  11.576  0.00  0.00      ACHN  
ATOM   2761  N   ILE A 178     -10.866   1.481  10.143  0.00  0.00      ACHN  
ATOM   2762  HN  ILE A 178     -11.151   1.172   9.239  0.00  0.00      ACHN  
ATOM   2763  CA  ILE A 178     -12.021   1.760  11.044  0.00  0.00      ACHN  
ATOM   2764  HA  ILE A 178     -11.992   2.748  11.480  0.00  0.00      ACHN  
ATOM   2765  CB  ILE A 178     -13.283   1.351  10.265  0.00  0.00      ACHN  
ATOM   2766  HB  ILE A 178     -13.068   0.380   9.769  0.00  0.00      ACHN  
ATOM   2767  CG2 ILE A 178     -14.607   1.114  11.169  0.00  0.00      ACHN  
ATOM   2768 HG21 ILE A 178     -14.447   0.239  11.834  0.00  0.00      ACHN  
ATOM   2769 HG22 ILE A 178     -14.849   2.086  11.651  0.00  0.00      ACHN  
ATOM   2770 HG23 ILE A 178     -15.456   0.981  10.465  0.00  0.00      ACHN  
ATOM   2771  CG1 ILE A 178     -13.618   2.313   9.079  0.00  0.00      ACHN  
ATOM   2772 HG11 ILE A 178     -12.698   2.431   8.467  0.00  0.00      ACHN  
ATOM   2773 HG12 ILE A 178     -14.426   1.906   8.435  0.00  0.00      ACHN  
ATOM   2774  CD1 ILE A 178     -14.175   3.682   9.223  0.00  0.00      ACHN  
ATOM   2775  HD1 ILE A 178     -15.206   3.564   9.619  0.00  0.00      ACHN  
ATOM   2776  HD2 ILE A 178     -13.629   4.221  10.027  0.00  0.00      ACHN  
ATOM   2777  HD3 ILE A 178     -14.216   4.246   8.267  0.00  0.00      ACHN  
ATOM   2778  C   ILE A 178     -11.921   0.966  12.367  0.00  0.00      ACHN  
ATOM   2779  O   ILE A 178     -12.291   1.451  13.411  0.00  0.00      ACHN  
ATOM   2780  N   TYR A 179     -11.347  -0.263  12.354  0.00  0.00      ACHN  
ATOM   2781  HN  TYR A 179     -11.156  -0.687  11.472  0.00  0.00      ACHN  
ATOM   2782  CA  TYR A 179     -11.036  -1.011  13.568  0.00  0.00      ACHN  
ATOM   2783  HA  TYR A 179     -11.896  -0.891  14.211  0.00  0.00      ACHN  
ATOM   2784  CB  TYR A 179     -10.689  -2.469  13.077  0.00  0.00      ACHN  
ATOM   2785  HB1 TYR A 179     -11.248  -2.734  12.154  0.00  0.00      ACHN  
ATOM   2786  HB2 TYR A 179      -9.604  -2.604  12.880  0.00  0.00      ACHN  
ATOM   2787  CG  TYR A 179     -11.049  -3.548  14.117  0.00  0.00      ACHN  
ATOM   2788  CD1 TYR A 179     -10.069  -4.097  14.921  0.00  0.00      ACHN  
ATOM   2789  HD1 TYR A 179      -9.038  -3.781  14.857  0.00  0.00      ACHN  
ATOM   2790  CE1 TYR A 179     -10.356  -5.163  15.785  0.00  0.00      ACHN  
ATOM   2791  HE1 TYR A 179      -9.584  -5.563  16.427  0.00  0.00      ACHN  
ATOM   2792  CZ  TYR A 179     -11.675  -5.424  16.064  0.00  0.00      ACHN  
ATOM   2793  OH  TYR A 179     -11.969  -6.309  17.107  0.00  0.00      ACHN  
ATOM   2794  HH  TYR A 179     -12.873  -6.589  16.949  0.00  0.00      ACHN  
ATOM   2795  CD2 TYR A 179     -12.386  -3.890  14.300  0.00  0.00      ACHN  
ATOM   2796  HD2 TYR A 179     -13.219  -3.499  13.735  0.00  0.00      ACHN  
ATOM   2797  CE2 TYR A 179     -12.746  -4.857  15.290  0.00  0.00      ACHN  
ATOM   2798  HE2 TYR A 179     -13.764  -5.117  15.542  0.00  0.00      ACHN  
ATOM   2799  C   TYR A 179      -9.888  -0.419  14.448  0.00  0.00      ACHN  
ATOM   2800  O   TYR A 179     -10.006  -0.353  15.653  0.00  0.00      ACHN  
ATOM   2801  N   VAL A 180      -8.829   0.116  13.762  0.00  0.00      ACHN  
ATOM   2802  HN  VAL A 180      -8.812  -0.111  12.792  0.00  0.00      ACHN  
ATOM   2803  CA  VAL A 180      -7.669   0.812  14.298  0.00  0.00      ACHN  
ATOM   2804  HA  VAL A 180      -7.378   0.178  15.123  0.00  0.00      ACHN  
ATOM   2805  CB  VAL A 180      -6.511   0.906  13.301  0.00  0.00      ACHN  
ATOM   2806  HB  VAL A 180      -6.982   1.266  12.362  0.00  0.00      ACHN  
ATOM   2807  CG1 VAL A 180      -5.504   2.064  13.431  0.00  0.00      ACHN  
ATOM   2808 HG11 VAL A 180      -4.495   1.638  13.245  0.00  0.00      ACHN  
ATOM   2809 HG12 VAL A 180      -5.543   2.760  12.567  0.00  0.00      ACHN  
ATOM   2810 HG13 VAL A 180      -5.553   2.662  14.367  0.00  0.00      ACHN  
ATOM   2811  CG2 VAL A 180      -5.814  -0.430  12.983  0.00  0.00      ACHN  
ATOM   2812 HG21 VAL A 180      -5.334  -0.822  13.905  0.00  0.00      ACHN  
ATOM   2813 HG22 VAL A 180      -6.592  -1.199  12.795  0.00  0.00      ACHN  
ATOM   2814 HG23 VAL A 180      -5.078  -0.343  12.155  0.00  0.00      ACHN  
ATOM   2815  C   VAL A 180      -8.058   2.122  14.996  0.00  0.00      ACHN  
ATOM   2816  O   VAL A 180      -7.743   2.261  16.184  0.00  0.00      ACHN  
ATOM   2817  N   ILE A 181      -8.771   3.020  14.256  0.00  0.00      ACHN  
ATOM   2818  HN  ILE A 181      -8.892   2.802  13.291  0.00  0.00      ACHN  
ATOM   2819  CA  ILE A 181      -9.215   4.257  14.634  0.00  0.00      ACHN  
ATOM   2820  HA  ILE A 181      -8.482   4.877  15.130  0.00  0.00      ACHN  
ATOM   2821  CB  ILE A 181      -9.582   5.040  13.338  0.00  0.00      ACHN  
ATOM   2822  HB  ILE A 181     -10.247   4.437  12.683  0.00  0.00      ACHN  
ATOM   2823  CG2 ILE A 181     -10.300   6.480  13.420  0.00  0.00      ACHN  
ATOM   2824 HG21 ILE A 181      -9.663   7.290  13.837  0.00  0.00      ACHN  
ATOM   2825 HG22 ILE A 181     -10.593   6.631  12.359  0.00  0.00      ACHN  
ATOM   2826 HG23 ILE A 181     -11.223   6.458  14.037  0.00  0.00      ACHN  
ATOM   2827  CG1 ILE A 181      -8.234   5.177  12.491  0.00  0.00      ACHN  
ATOM   2828 HG11 ILE A 181      -7.662   4.238  12.329  0.00  0.00      ACHN  
ATOM   2829 HG12 ILE A 181      -8.485   5.505  11.459  0.00  0.00      ACHN  
ATOM   2830  CD1 ILE A 181      -7.297   6.253  13.012  0.00  0.00      ACHN  
ATOM   2831  HD1 ILE A 181      -7.628   7.313  12.967  0.00  0.00      ACHN  
ATOM   2832  HD2 ILE A 181      -7.160   6.038  14.094  0.00  0.00      ACHN  
ATOM   2833  HD3 ILE A 181      -6.324   6.236  12.477  0.00  0.00      ACHN  
ATOM   2834  C   ILE A 181     -10.387   4.217  15.604  0.00  0.00      ACHN  
ATOM   2835  O   ILE A 181     -10.560   5.097  16.438  0.00  0.00      ACHN  
ATOM   2836  N   ALA A 182     -11.238   3.153  15.516  0.00  0.00      ACHN  
ATOM   2837  HN  ALA A 182     -11.041   2.281  15.074  0.00  0.00      ACHN  
ATOM   2838  CA  ALA A 182     -12.457   3.101  16.364  0.00  0.00      ACHN  
ATOM   2839  HA  ALA A 182     -13.149   2.471  15.825  0.00  0.00      ACHN  
ATOM   2840  CB  ALA A 182     -12.087   2.421  17.721  0.00  0.00      ACHN  
ATOM   2841  HB1 ALA A 182     -13.009   2.048  18.215  0.00  0.00      ACHN  
ATOM   2842  HB2 ALA A 182     -11.548   1.450  17.687  0.00  0.00      ACHN  
ATOM   2843  HB3 ALA A 182     -11.451   3.111  18.317  0.00  0.00      ACHN  
ATOM   2844  C   ALA A 182     -13.219   4.409  16.624  0.00  0.00      ACHN  
ATOM   2845  O   ALA A 182     -13.164   4.973  17.733  0.00  0.00      ACHN  
ATOM   2846  N   PRO A 183     -13.774   4.924  15.556  0.00  0.00      ACHN  
ATOM   2847  CD  PRO A 183     -13.705   4.394  14.203  0.00  0.00      ACHN  
ATOM   2848  HD1 PRO A 183     -12.748   4.477  13.645  0.00  0.00      ACHN  
ATOM   2849  HD2 PRO A 183     -14.108   3.361  14.141  0.00  0.00      ACHN  
ATOM   2850  CA  PRO A 183     -14.437   6.176  15.611  0.00  0.00      ACHN  
ATOM   2851  HA  PRO A 183     -13.790   6.841  16.165  0.00  0.00      ACHN  
ATOM   2852  CB  PRO A 183     -14.666   6.602  14.181  0.00  0.00      ACHN  
ATOM   2853  HB1 PRO A 183     -13.805   7.245  13.899  0.00  0.00      ACHN  
ATOM   2854  HB2 PRO A 183     -15.592   7.195  14.029  0.00  0.00      ACHN  
ATOM   2855  CG  PRO A 183     -14.596   5.327  13.343  0.00  0.00      ACHN  
ATOM   2856  HG1 PRO A 183     -14.187   5.594  12.345  0.00  0.00      ACHN  
ATOM   2857  HG2 PRO A 183     -15.589   4.852  13.189  0.00  0.00      ACHN  
ATOM   2858  C   PRO A 183     -15.729   6.065  16.294  0.00  0.00      ACHN  
ATOM   2859  O   PRO A 183     -16.452   5.113  15.967  0.00  0.00      ACHN  
ATOM   2860  N   GLY A 184     -16.124   7.000  17.105  0.00  0.00      ACHN  
ATOM   2861  HN  GLY A 184     -15.575   7.821  17.246  0.00  0.00      ACHN  
ATOM   2862  CA  GLY A 184     -17.361   7.055  17.821  0.00  0.00      ACHN  
ATOM   2863  HA1 GLY A 184     -18.076   6.339  17.446  0.00  0.00      ACHN  
ATOM   2864  HA2 GLY A 184     -17.739   8.066  17.867  0.00  0.00      ACHN  
ATOM   2865  C   GLY A 184     -17.043   6.485  19.170  0.00  0.00      ACHN  
ATOM   2866  O   GLY A 184     -17.891   6.255  20.013  0.00  0.00      ACHN  
ATOM   2867  N   SER A 185     -15.727   6.326  19.542  0.00  0.00      ACHN  
ATOM   2868  HN  SER A 185     -14.967   6.355  18.897  0.00  0.00      ACHN  
ATOM   2869  CA  SER A 185     -15.419   5.858  20.865  0.00  0.00      ACHN  
ATOM   2870  HA  SER A 185     -16.267   5.811  21.533  0.00  0.00      ACHN  
ATOM   2871  CB  SER A 185     -14.882   4.383  20.872  0.00  0.00      ACHN  
ATOM   2872  HB1 SER A 185     -15.643   3.769  20.345  0.00  0.00      ACHN  
ATOM   2873  HB2 SER A 185     -13.886   4.287  20.390  0.00  0.00      ACHN  
ATOM   2874  OG  SER A 185     -14.650   3.949  22.206  0.00  0.00      ACHN  
ATOM   2875  HG1 SER A 185     -14.511   3.000  22.173  0.00  0.00      ACHN  
ATOM   2876  C   SER A 185     -14.403   6.748  21.523  0.00  0.00      ACHN  
ATOM   2877  O   SER A 185     -13.386   7.096  20.943  0.00  0.00      ACHN  
ATOM   2878  N   THR A 186     -14.593   7.109  22.834  0.00  0.00      ACHN  
ATOM   2879  HN  THR A 186     -15.303   6.789  23.457  0.00  0.00      ACHN  
ATOM   2880  CA  THR A 186     -13.728   7.969  23.642  0.00  0.00      ACHN  
ATOM   2881  HA  THR A 186     -13.380   8.789  23.031  0.00  0.00      ACHN  
ATOM   2882  CB  THR A 186     -14.494   8.475  24.887  0.00  0.00      ACHN  
ATOM   2883  HB  THR A 186     -13.745   8.785  25.647  0.00  0.00      ACHN  
ATOM   2884  OG1 THR A 186     -15.441   7.520  25.316  0.00  0.00      ACHN  
ATOM   2885  HG1 THR A 186     -16.036   7.982  25.911  0.00  0.00      ACHN  
ATOM   2886  CG2 THR A 186     -15.358   9.681  24.455  0.00  0.00      ACHN  
ATOM   2887 HG21 THR A 186     -14.922  10.312  23.652  0.00  0.00      ACHN  
ATOM   2888 HG22 THR A 186     -16.308   9.337  23.991  0.00  0.00      ACHN  
ATOM   2889 HG23 THR A 186     -15.629  10.329  25.316  0.00  0.00      ACHN  
ATOM   2890  C   THR A 186     -12.512   7.277  24.126  0.00  0.00      ACHN  
ATOM   2891  O   THR A 186     -11.502   7.875  24.552  0.00  0.00      ACHN  
ATOM   2892  N   SER A 187     -12.430   5.927  23.947  0.00  0.00      ACHN  
ATOM   2893  HN  SER A 187     -13.136   5.427  23.451  0.00  0.00      ACHN  
ATOM   2894  CA  SER A 187     -11.360   5.093  24.449  0.00  0.00      ACHN  
ATOM   2895  HA  SER A 187     -11.303   5.312  25.505  0.00  0.00      ACHN  
ATOM   2896  CB  SER A 187     -11.651   3.594  24.363  0.00  0.00      ACHN  
ATOM   2897  HB1 SER A 187     -11.864   3.449  23.282  0.00  0.00      ACHN  
ATOM   2898  HB2 SER A 187     -10.874   2.852  24.645  0.00  0.00      ACHN  
ATOM   2899  OG  SER A 187     -12.857   3.385  25.162  0.00  0.00      ACHN  
ATOM   2900  HG1 SER A 187     -12.862   2.429  25.251  0.00  0.00      ACHN  
ATOM   2901  C   SER A 187     -10.003   5.269  23.878  0.00  0.00      ACHN  
ATOM   2902  O   SER A 187      -9.801   5.490  22.671  0.00  0.00      ACHN  
ATOM   2903  N   ASP A 188      -8.972   5.081  24.733  0.00  0.00      ACHN  
ATOM   2904  HN  ASP A 188      -9.225   4.914  25.683  0.00  0.00      ACHN  
ATOM   2905  CA  ASP A 188      -7.558   5.029  24.516  0.00  0.00      ACHN  
ATOM   2906  HA  ASP A 188      -7.279   5.892  23.931  0.00  0.00      ACHN  
ATOM   2907  CB  ASP A 188      -6.810   5.104  25.858  0.00  0.00      ACHN  
ATOM   2908  HB1 ASP A 188      -7.059   6.062  26.362  0.00  0.00      ACHN  
ATOM   2909  HB2 ASP A 188      -7.235   4.303  26.500  0.00  0.00      ACHN  
ATOM   2910  CG  ASP A 188      -5.339   4.894  25.823  0.00  0.00      ACHN  
ATOM   2911  OD1 ASP A 188      -4.739   4.258  26.712  0.00  0.00      ACHN  
ATOM   2912  OD2 ASP A 188      -4.689   5.438  24.842  0.00  0.00      ACHN  
ATOM   2913  C   ASP A 188      -7.254   3.806  23.627  0.00  0.00      ACHN  
ATOM   2914  O   ASP A 188      -8.145   2.978  23.408  0.00  0.00      ACHN  
ATOM   2915  N   VAL A 189      -6.093   3.835  22.977  0.00  0.00      ACHN  
ATOM   2916  HN  VAL A 189      -5.424   4.567  23.085  0.00  0.00      ACHN  
ATOM   2917  CA  VAL A 189      -5.747   2.953  21.809  0.00  0.00      ACHN  
ATOM   2918  HA  VAL A 189      -6.451   3.220  21.035  0.00  0.00      ACHN  
ATOM   2919  CB  VAL A 189      -4.388   3.359  21.102  0.00  0.00      ACHN  
ATOM   2920  HB  VAL A 189      -4.428   4.457  20.932  0.00  0.00      ACHN  
ATOM   2921  CG1 VAL A 189      -3.127   3.147  21.982  0.00  0.00      ACHN  
ATOM   2922 HG11 VAL A 189      -3.110   2.048  22.145  0.00  0.00      ACHN  
ATOM   2923 HG12 VAL A 189      -2.147   3.490  21.588  0.00  0.00      ACHN  
ATOM   2924 HG13 VAL A 189      -3.252   3.555  23.008  0.00  0.00      ACHN  
ATOM   2925  CG2 VAL A 189      -4.197   2.770  19.723  0.00  0.00      ACHN  
ATOM   2926 HG21 VAL A 189      -4.907   3.053  18.916  0.00  0.00      ACHN  
ATOM   2927 HG22 VAL A 189      -3.162   3.034  19.416  0.00  0.00      ACHN  
ATOM   2928 HG23 VAL A 189      -4.238   1.660  19.721  0.00  0.00      ACHN  
ATOM   2929  C   VAL A 189      -5.769   1.439  22.161  0.00  0.00      ACHN  
ATOM   2930  O   VAL A 189      -5.319   1.081  23.247  0.00  0.00      ACHN  
ATOM   2931  N   ALA A 190      -6.271   0.586  21.285  0.00  0.00      ACHN  
ATOM   2932  HN  ALA A 190      -6.694   0.943  20.456  0.00  0.00      ACHN  
ATOM   2933  CA  ALA A 190      -6.366  -0.875  21.505  0.00  0.00      ACHN  
ATOM   2934  HA  ALA A 190      -5.867  -1.001  22.455  0.00  0.00      ACHN  
ATOM   2935  CB  ALA A 190      -7.805  -1.469  21.462  0.00  0.00      ACHN  
ATOM   2936  HB1 ALA A 190      -8.230  -1.375  20.440  0.00  0.00      ACHN  
ATOM   2937  HB2 ALA A 190      -7.803  -2.548  21.730  0.00  0.00      ACHN  
ATOM   2938  HB3 ALA A 190      -8.464  -0.915  22.164  0.00  0.00      ACHN  
ATOM   2939  C   ALA A 190      -5.527  -1.590  20.347  0.00  0.00      ACHN  
ATOM   2940  O   ALA A 190      -5.840  -2.730  19.956  0.00  0.00      ACHN  
ATOM   2941  N   VAL A 191      -4.496  -0.935  19.797  0.00  0.00      ACHN  
ATOM   2942  HN  VAL A 191      -4.159  -0.030  20.043  0.00  0.00      ACHN  
ATOM   2943  CA  VAL A 191      -3.665  -1.616  18.766  0.00  0.00      ACHN  
ATOM   2944  HA  VAL A 191      -3.636  -2.691  18.866  0.00  0.00      ACHN  
ATOM   2945  CB  VAL A 191      -3.971  -1.075  17.409  0.00  0.00      ACHN  
ATOM   2946  HB  VAL A 191      -3.966   0.036  17.375  0.00  0.00      ACHN  
ATOM   2947  CG1 VAL A 191      -2.960  -1.617  16.408  0.00  0.00      ACHN  
ATOM   2948 HG11 VAL A 191      -1.871  -1.401  16.450  0.00  0.00      ACHN  
ATOM   2949 HG12 VAL A 191      -2.850  -2.723  16.429  0.00  0.00      ACHN  
ATOM   2950 HG13 VAL A 191      -3.147  -1.381  15.339  0.00  0.00      ACHN  
ATOM   2951  CG2 VAL A 191      -5.345  -1.657  16.985  0.00  0.00      ACHN  
ATOM   2952 HG21 VAL A 191      -6.105  -1.245  17.683  0.00  0.00      ACHN  
ATOM   2953 HG22 VAL A 191      -5.661  -1.455  15.939  0.00  0.00      ACHN  
ATOM   2954 HG23 VAL A 191      -5.303  -2.762  17.086  0.00  0.00      ACHN  
ATOM   2955  C   VAL A 191      -2.264  -1.204  19.148  0.00  0.00      ACHN  
ATOM   2956  O   VAL A 191      -2.044   0.011  19.480  0.00  0.00      ACHN  
ATOM   2957  N   PRO A 192      -1.228  -2.080  19.198  0.00  0.00      ACHN  
ATOM   2958  CD  PRO A 192      -1.323  -3.513  19.166  0.00  0.00      ACHN  
ATOM   2959  HD1 PRO A 192      -2.260  -3.730  19.722  0.00  0.00      ACHN  
ATOM   2960  HD2 PRO A 192      -1.196  -3.902  18.133  0.00  0.00      ACHN  
ATOM   2961  CA  PRO A 192       0.109  -1.709  19.561  0.00  0.00      ACHN  
ATOM   2962  HA  PRO A 192       0.216  -1.229  20.523  0.00  0.00      ACHN  
ATOM   2963  CB  PRO A 192       0.946  -3.021  19.582  0.00  0.00      ACHN  
ATOM   2964  HB1 PRO A 192       1.712  -3.013  20.387  0.00  0.00      ACHN  
ATOM   2965  HB2 PRO A 192       1.445  -3.297  18.629  0.00  0.00      ACHN  
ATOM   2966  CG  PRO A 192      -0.100  -4.102  19.927  0.00  0.00      ACHN  
ATOM   2967  HG1 PRO A 192      -0.287  -4.212  21.016  0.00  0.00      ACHN  
ATOM   2968  HG2 PRO A 192       0.121  -5.114  19.525  0.00  0.00      ACHN  
ATOM   2969  C   PRO A 192       0.783  -0.680  18.598  0.00  0.00      ACHN  
ATOM   2970  O   PRO A 192       0.410  -0.468  17.419  0.00  0.00      ACHN  
ATOM   2971  N   GLY A 193       1.771   0.014  19.231  0.00  0.00      ACHN  
ATOM   2972  HN  GLY A 193       2.022  -0.154  20.181  0.00  0.00      ACHN  
ATOM   2973  CA  GLY A 193       2.477   1.206  18.631  0.00  0.00      ACHN  
ATOM   2974  HA1 GLY A 193       2.999   1.619  19.481  0.00  0.00      ACHN  
ATOM   2975  HA2 GLY A 193       1.758   1.953  18.328  0.00  0.00      ACHN  
ATOM   2976  C   GLY A 193       3.451   0.934  17.495  0.00  0.00      ACHN  
ATOM   2977  O   GLY A 193       3.835   1.825  16.753  0.00  0.00      ACHN  
ATOM   2978  N   PHE A 194       3.850  -0.300  17.363  0.00  0.00      ACHN  
ATOM   2979  HN  PHE A 194       3.632  -1.069  17.960  0.00  0.00      ACHN  
ATOM   2980  CA  PHE A 194       4.667  -0.802  16.229  0.00  0.00      ACHN  
ATOM   2981  HA  PHE A 194       5.411  -0.064  15.969  0.00  0.00      ACHN  
ATOM   2982  CB  PHE A 194       5.472  -2.071  16.609  0.00  0.00      ACHN  
ATOM   2983  HB1 PHE A 194       5.999  -2.481  15.722  0.00  0.00      ACHN  
ATOM   2984  HB2 PHE A 194       6.216  -1.763  17.375  0.00  0.00      ACHN  
ATOM   2985  CG  PHE A 194       4.599  -3.148  17.082  0.00  0.00      ACHN  
ATOM   2986  CD1 PHE A 194       4.343  -3.332  18.454  0.00  0.00      ACHN  
ATOM   2987  HD1 PHE A 194       4.771  -2.646  19.170  0.00  0.00      ACHN  
ATOM   2988  CE1 PHE A 194       3.544  -4.481  18.899  0.00  0.00      ACHN  
ATOM   2989  HE1 PHE A 194       3.285  -4.650  19.933  0.00  0.00      ACHN  
ATOM   2990  CZ  PHE A 194       3.248  -5.439  17.944  0.00  0.00      ACHN  
ATOM   2991  HZ  PHE A 194       2.854  -6.380  18.298  0.00  0.00      ACHN  
ATOM   2992  CD2 PHE A 194       4.031  -4.061  16.198  0.00  0.00      ACHN  
ATOM   2993  HD2 PHE A 194       4.068  -4.013  15.120  0.00  0.00      ACHN  
ATOM   2994  CE2 PHE A 194       3.393  -5.267  16.591  0.00  0.00      ACHN  
ATOM   2995  HE2 PHE A 194       3.105  -5.968  15.821  0.00  0.00      ACHN  
ATOM   2996  C   PHE A 194       3.867  -0.941  15.028  0.00  0.00      ACHN  
ATOM   2997  O   PHE A 194       4.467  -1.131  13.972  0.00  0.00      ACHN  
ATOM   2998  N   VAL A 195       2.519  -0.946  15.182  0.00  0.00      ACHN  
ATOM   2999  HN  VAL A 195       2.068  -0.854  16.066  0.00  0.00      ACHN  
ATOM   3000  CA  VAL A 195       1.699  -1.413  14.037  0.00  0.00      ACHN  
ATOM   3001  HA  VAL A 195       2.083  -2.360  13.686  0.00  0.00      ACHN  
ATOM   3002  CB  VAL A 195       0.316  -1.645  14.466  0.00  0.00      ACHN  
ATOM   3003  HB  VAL A 195      -0.113  -0.716  14.898  0.00  0.00      ACHN  
ATOM   3004  CG1 VAL A 195      -0.758  -1.994  13.266  0.00  0.00      ACHN  
ATOM   3005 HG11 VAL A 195      -0.453  -2.946  12.781  0.00  0.00      ACHN  
ATOM   3006 HG12 VAL A 195      -1.769  -2.157  13.696  0.00  0.00      ACHN  
ATOM   3007 HG13 VAL A 195      -0.888  -1.200  12.499  0.00  0.00      ACHN  
ATOM   3008  CG2 VAL A 195       0.308  -2.873  15.363  0.00  0.00      ACHN  
ATOM   3009 HG21 VAL A 195       0.687  -3.753  14.799  0.00  0.00      ACHN  
ATOM   3010 HG22 VAL A 195       0.800  -2.812  16.357  0.00  0.00      ACHN  
ATOM   3011 HG23 VAL A 195      -0.780  -3.066  15.475  0.00  0.00      ACHN  
ATOM   3012  C   VAL A 195       1.696  -0.432  12.903  0.00  0.00      ACHN  
ATOM   3013  O   VAL A 195       1.850  -0.877  11.818  0.00  0.00      ACHN  
ATOM   3014  N   TYR A 196       1.648   0.878  13.269  0.00  0.00      ACHN  
ATOM   3015  HN  TYR A 196       1.830   1.090  14.227  0.00  0.00      ACHN  
ATOM   3016  CA  TYR A 196       1.510   1.944  12.281  0.00  0.00      ACHN  
ATOM   3017  HA  TYR A 196       0.582   1.861  11.735  0.00  0.00      ACHN  
ATOM   3018  CB  TYR A 196       1.413   3.353  12.975  0.00  0.00      ACHN  
ATOM   3019  HB1 TYR A 196       2.352   3.745  13.419  0.00  0.00      ACHN  
ATOM   3020  HB2 TYR A 196       1.052   4.095  12.231  0.00  0.00      ACHN  
ATOM   3021  CG  TYR A 196       0.251   3.340  13.978  0.00  0.00      ACHN  
ATOM   3022  CD1 TYR A 196      -0.981   4.021  13.652  0.00  0.00      ACHN  
ATOM   3023  HD1 TYR A 196      -1.016   4.471  12.671  0.00  0.00      ACHN  
ATOM   3024  CE1 TYR A 196      -2.045   4.033  14.560  0.00  0.00      ACHN  
ATOM   3025  HE1 TYR A 196      -2.878   4.694  14.371  0.00  0.00      ACHN  
ATOM   3026  CZ  TYR A 196      -1.906   3.421  15.826  0.00  0.00      ACHN  
ATOM   3027  OH  TYR A 196      -2.877   3.572  16.821  0.00  0.00      ACHN  
ATOM   3028  HH  TYR A 196      -3.379   4.336  16.527  0.00  0.00      ACHN  
ATOM   3029  CD2 TYR A 196       0.351   2.790  15.255  0.00  0.00      ACHN  
ATOM   3030  HD2 TYR A 196       1.257   2.287  15.560  0.00  0.00      ACHN  
ATOM   3031  CE2 TYR A 196      -0.727   2.805  16.198  0.00  0.00      ACHN  
ATOM   3032  HE2 TYR A 196      -0.638   2.399  17.194  0.00  0.00      ACHN  
ATOM   3033  C   TYR A 196       2.588   2.048  11.252  0.00  0.00      ACHN  
ATOM   3034  O   TYR A 196       2.359   2.091  10.079  0.00  0.00      ACHN  
ATOM   3035  N   GLY A 197       3.797   1.912  11.674  0.00  0.00      ACHN  
ATOM   3036  HN  GLY A 197       4.127   2.137  12.587  0.00  0.00      ACHN  
ATOM   3037  CA  GLY A 197       4.886   1.840  10.753  0.00  0.00      ACHN  
ATOM   3038  HA1 GLY A 197       5.759   1.704  11.373  0.00  0.00      ACHN  
ATOM   3039  HA2 GLY A 197       4.998   2.753  10.187  0.00  0.00      ACHN  
ATOM   3040  C   GLY A 197       4.874   0.651   9.804  0.00  0.00      ACHN  
ATOM   3041  O   GLY A 197       5.395   0.608   8.669  0.00  0.00      ACHN  
ATOM   3042  N   ILE A 198       4.289  -0.498  10.191  0.00  0.00      ACHN  
ATOM   3043  HN  ILE A 198       3.929  -0.526  11.120  0.00  0.00      ACHN  
ATOM   3044  CA  ILE A 198       4.161  -1.648   9.351  0.00  0.00      ACHN  
ATOM   3045  HA  ILE A 198       5.064  -1.677   8.759  0.00  0.00      ACHN  
ATOM   3046  CB  ILE A 198       4.150  -2.950  10.134  0.00  0.00      ACHN  
ATOM   3047  HB  ILE A 198       3.277  -2.874  10.817  0.00  0.00      ACHN  
ATOM   3048  CG2 ILE A 198       3.970  -4.090   9.176  0.00  0.00      ACHN  
ATOM   3049 HG21 ILE A 198       3.179  -4.002   8.401  0.00  0.00      ACHN  
ATOM   3050 HG22 ILE A 198       4.853  -4.396   8.575  0.00  0.00      ACHN  
ATOM   3051 HG23 ILE A 198       3.763  -4.979   9.808  0.00  0.00      ACHN  
ATOM   3052  CG1 ILE A 198       5.389  -3.182  11.084  0.00  0.00      ACHN  
ATOM   3053 HG11 ILE A 198       6.114  -3.900  10.644  0.00  0.00      ACHN  
ATOM   3054 HG12 ILE A 198       5.863  -2.219  11.372  0.00  0.00      ACHN  
ATOM   3055  CD1 ILE A 198       5.086  -3.809  12.415  0.00  0.00      ACHN  
ATOM   3056  HD1 ILE A 198       6.043  -3.802  12.979  0.00  0.00      ACHN  
ATOM   3057  HD2 ILE A 198       4.366  -3.121  12.908  0.00  0.00      ACHN  
ATOM   3058  HD3 ILE A 198       4.639  -4.826  12.402  0.00  0.00      ACHN  
ATOM   3059  C   ILE A 198       2.971  -1.456   8.388  0.00  0.00      ACHN  
ATOM   3060  O   ILE A 198       2.996  -1.672   7.158  0.00  0.00      ACHN  
ATOM   3061  N   ILE A 199       1.860  -0.937   8.839  0.00  0.00      ACHN  
ATOM   3062  HN  ILE A 199       1.771  -0.633   9.785  0.00  0.00      ACHN  
ATOM   3063  CA  ILE A 199       0.714  -0.872   8.013  0.00  0.00      ACHN  
ATOM   3064  HA  ILE A 199       0.643  -1.792   7.452  0.00  0.00      ACHN  
ATOM   3065  CB  ILE A 199      -0.627  -0.761   8.727  0.00  0.00      ACHN  
ATOM   3066  HB  ILE A 199      -1.407  -0.797   7.936  0.00  0.00      ACHN  
ATOM   3067  CG2 ILE A 199      -0.802  -2.063   9.561  0.00  0.00      ACHN  
ATOM   3068 HG21 ILE A 199      -0.275  -2.029  10.538  0.00  0.00      ACHN  
ATOM   3069 HG22 ILE A 199      -1.870  -2.312   9.741  0.00  0.00      ACHN  
ATOM   3070 HG23 ILE A 199      -0.347  -2.864   8.940  0.00  0.00      ACHN  
ATOM   3071  CG1 ILE A 199      -0.825   0.488   9.621  0.00  0.00      ACHN  
ATOM   3072 HG11 ILE A 199      -0.119   0.368  10.470  0.00  0.00      ACHN  
ATOM   3073 HG12 ILE A 199      -0.574   1.408   9.051  0.00  0.00      ACHN  
ATOM   3074  CD1 ILE A 199      -2.199   0.673  10.253  0.00  0.00      ACHN  
ATOM   3075  HD1 ILE A 199      -2.447  -0.156  10.950  0.00  0.00      ACHN  
ATOM   3076  HD2 ILE A 199      -2.215   1.639  10.801  0.00  0.00      ACHN  
ATOM   3077  HD3 ILE A 199      -3.039   0.827   9.542  0.00  0.00      ACHN  
ATOM   3078  C   ILE A 199       0.735   0.211   6.915  0.00  0.00      ACHN  
ATOM   3079  O   ILE A 199       0.257  -0.037   5.780  0.00  0.00      ACHN  
ATOM   3080  N   ILE A 200       1.393   1.379   7.183  0.00  0.00      ACHN  
ATOM   3081  HN  ILE A 200       1.736   1.508   8.110  0.00  0.00      ACHN  
ATOM   3082  CA  ILE A 200       1.820   2.282   6.120  0.00  0.00      ACHN  
ATOM   3083  HA  ILE A 200       0.907   2.364   5.551  0.00  0.00      ACHN  
ATOM   3084  CB  ILE A 200       2.309   3.778   6.489  0.00  0.00      ACHN  
ATOM   3085  HB  ILE A 200       1.575   4.232   7.189  0.00  0.00      ACHN  
ATOM   3086  CG2 ILE A 200       3.659   3.560   7.216  0.00  0.00      ACHN  
ATOM   3087 HG21 ILE A 200       4.455   3.191   6.534  0.00  0.00      ACHN  
ATOM   3088 HG22 ILE A 200       4.118   4.481   7.636  0.00  0.00      ACHN  
ATOM   3089 HG23 ILE A 200       3.698   2.808   8.033  0.00  0.00      ACHN  
ATOM   3090  CG1 ILE A 200       2.494   4.616   5.272  0.00  0.00      ACHN  
ATOM   3091 HG11 ILE A 200       2.663   5.659   5.613  0.00  0.00      ACHN  
ATOM   3092 HG12 ILE A 200       3.351   4.224   4.683  0.00  0.00      ACHN  
ATOM   3093  CD1 ILE A 200       1.236   4.700   4.374  0.00  0.00      ACHN  
ATOM   3094  HD1 ILE A 200       0.341   5.018   4.950  0.00  0.00      ACHN  
ATOM   3095  HD2 ILE A 200       1.421   5.440   3.567  0.00  0.00      ACHN  
ATOM   3096  HD3 ILE A 200       1.182   3.671   3.960  0.00  0.00      ACHN  
ATOM   3097  C   ILE A 200       2.854   1.671   5.151  0.00  0.00      ACHN  
ATOM   3098  O   ILE A 200       2.762   1.774   3.930  0.00  0.00      ACHN  
ATOM   3099  N   SER A 201       3.961   1.047   5.638  0.00  0.00      ACHN  
ATOM   3100  HN  SER A 201       4.164   0.962   6.610  0.00  0.00      ACHN  
ATOM   3101  CA  SER A 201       4.933   0.396   4.821  0.00  0.00      ACHN  
ATOM   3102  HA  SER A 201       5.467   1.134   4.241  0.00  0.00      ACHN  
ATOM   3103  CB  SER A 201       6.040  -0.214   5.727  0.00  0.00      ACHN  
ATOM   3104  HB1 SER A 201       6.406   0.575   6.419  0.00  0.00      ACHN  
ATOM   3105  HB2 SER A 201       5.513  -1.058   6.221  0.00  0.00      ACHN  
ATOM   3106  OG  SER A 201       7.136  -0.760   5.028  0.00  0.00      ACHN  
ATOM   3107  HG1 SER A 201       7.857  -0.912   5.644  0.00  0.00      ACHN  
ATOM   3108  C   SER A 201       4.464  -0.651   3.811  0.00  0.00      ACHN  
ATOM   3109  O   SER A 201       4.936  -0.641   2.689  0.00  0.00      ACHN  
ATOM   3110  N   LEU A 202       3.487  -1.493   4.240  0.00  0.00      ACHN  
ATOM   3111  HN  LEU A 202       3.278  -1.515   5.214  0.00  0.00      ACHN  
ATOM   3112  CA  LEU A 202       2.791  -2.285   3.336  0.00  0.00      ACHN  
ATOM   3113  HA  LEU A 202       3.478  -2.896   2.770  0.00  0.00      ACHN  
ATOM   3114  CB  LEU A 202       2.072  -3.337   4.178  0.00  0.00      ACHN  
ATOM   3115  HB1 LEU A 202       2.815  -3.795   4.865  0.00  0.00      ACHN  
ATOM   3116  HB2 LEU A 202       1.306  -2.962   4.889  0.00  0.00      ACHN  
ATOM   3117  CG  LEU A 202       1.458  -4.521   3.351  0.00  0.00      ACHN  
ATOM   3118  HG  LEU A 202       0.770  -4.194   2.542  0.00  0.00      ACHN  
ATOM   3119  CD1 LEU A 202       2.493  -5.294   2.531  0.00  0.00      ACHN  
ATOM   3120 HD11 LEU A 202       3.444  -5.402   3.095  0.00  0.00      ACHN  
ATOM   3121 HD12 LEU A 202       2.067  -6.294   2.304  0.00  0.00      ACHN  
ATOM   3122 HD13 LEU A 202       2.655  -4.881   1.512  0.00  0.00      ACHN  
ATOM   3123  CD2 LEU A 202       0.698  -5.572   4.256  0.00  0.00      ACHN  
ATOM   3124 HD21 LEU A 202      -0.090  -4.968   4.755  0.00  0.00      ACHN  
ATOM   3125 HD22 LEU A 202       0.248  -6.380   3.640  0.00  0.00      ACHN  
ATOM   3126 HD23 LEU A 202       1.537  -5.821   4.940  0.00  0.00      ACHN  
ATOM   3127  C   LEU A 202       1.901  -1.612   2.273  0.00  0.00      ACHN  
ATOM   3128  O   LEU A 202       1.902  -2.091   1.159  0.00  0.00      ACHN  
ATOM   3129  N   PHE A 203       1.156  -0.603   2.676  0.00  0.00      ACHN  
ATOM   3130  HN  PHE A 203       0.976  -0.449   3.645  0.00  0.00      ACHN  
ATOM   3131  CA  PHE A 203       0.335   0.186   1.764  0.00  0.00      ACHN  
ATOM   3132  HA  PHE A 203      -0.259  -0.510   1.191  0.00  0.00      ACHN  
ATOM   3133  CB  PHE A 203      -0.581   1.143   2.491  0.00  0.00      ACHN  
ATOM   3134  HB1 PHE A 203      -1.204   0.692   3.293  0.00  0.00      ACHN  
ATOM   3135  HB2 PHE A 203      -0.039   1.933   3.053  0.00  0.00      ACHN  
ATOM   3136  CG  PHE A 203      -1.538   1.704   1.553  0.00  0.00      ACHN  
ATOM   3137  CD1 PHE A 203      -2.650   1.002   1.046  0.00  0.00      ACHN  
ATOM   3138  HD1 PHE A 203      -2.860   0.049   1.508  0.00  0.00      ACHN  
ATOM   3139  CE1 PHE A 203      -3.629   1.655   0.304  0.00  0.00      ACHN  
ATOM   3140  HE1 PHE A 203      -4.476   1.087  -0.052  0.00  0.00      ACHN  
ATOM   3141  CZ  PHE A 203      -3.501   3.016   0.073  0.00  0.00      ACHN  
ATOM   3142  HZ  PHE A 203      -4.299   3.456  -0.508  0.00  0.00      ACHN  
ATOM   3143  CD2 PHE A 203      -1.492   3.120   1.350  0.00  0.00      ACHN  
ATOM   3144  HD2 PHE A 203      -0.736   3.757   1.785  0.00  0.00      ACHN  
ATOM   3145  CE2 PHE A 203      -2.493   3.784   0.558  0.00  0.00      ACHN  
ATOM   3146  HE2 PHE A 203      -2.496   4.847   0.368  0.00  0.00      ACHN  
ATOM   3147  C   PHE A 203       1.245   0.803   0.705  0.00  0.00      ACHN  
ATOM   3148  O   PHE A 203       0.994   0.814  -0.490  0.00  0.00      ACHN  
ATOM   3149  N   LEU A 204       2.469   1.217   1.151  0.00  0.00      ACHN  
ATOM   3150  HN  LEU A 204       2.795   1.174   2.093  0.00  0.00      ACHN  
ATOM   3151  CA  LEU A 204       3.472   1.690   0.170  0.00  0.00      ACHN  
ATOM   3152  HA  LEU A 204       2.979   2.501  -0.344  0.00  0.00      ACHN  
ATOM   3153  CB  LEU A 204       4.717   2.292   0.893  0.00  0.00      ACHN  
ATOM   3154  HB1 LEU A 204       4.260   3.061   1.552  0.00  0.00      ACHN  
ATOM   3155  HB2 LEU A 204       5.093   1.498   1.574  0.00  0.00      ACHN  
ATOM   3156  CG  LEU A 204       5.951   2.900   0.147  0.00  0.00      ACHN  
ATOM   3157  HG  LEU A 204       6.525   2.075  -0.326  0.00  0.00      ACHN  
ATOM   3158  CD1 LEU A 204       5.512   3.891  -0.994  0.00  0.00      ACHN  
ATOM   3159 HD11 LEU A 204       6.405   4.379  -1.440  0.00  0.00      ACHN  
ATOM   3160 HD12 LEU A 204       4.842   3.513  -1.796  0.00  0.00      ACHN  
ATOM   3161 HD13 LEU A 204       4.955   4.664  -0.423  0.00  0.00      ACHN  
ATOM   3162  CD2 LEU A 204       6.932   3.502   1.078  0.00  0.00      ACHN  
ATOM   3163 HD21 LEU A 204       6.324   4.144   1.751  0.00  0.00      ACHN  
ATOM   3164 HD22 LEU A 204       7.305   2.726   1.780  0.00  0.00      ACHN  
ATOM   3165 HD23 LEU A 204       7.779   4.068   0.634  0.00  0.00      ACHN  
ATOM   3166  C   LEU A 204       3.889   0.643  -0.854  0.00  0.00      ACHN  
ATOM   3167  O   LEU A 204       3.920   1.023  -2.071  0.00  0.00      ACHN  
ATOM   3168  N   PHE A 205       4.080  -0.608  -0.387  0.00  0.00      ACHN  
ATOM   3169  HN  PHE A 205       4.360  -0.678   0.567  0.00  0.00      ACHN  
ATOM   3170  CA  PHE A 205       4.255  -1.719  -1.274  0.00  0.00      ACHN  
ATOM   3171  HA  PHE A 205       5.037  -1.459  -1.973  0.00  0.00      ACHN  
ATOM   3172  CB  PHE A 205       4.820  -2.987  -0.511  0.00  0.00      ACHN  
ATOM   3173  HB1 PHE A 205       4.284  -3.178   0.443  0.00  0.00      ACHN  
ATOM   3174  HB2 PHE A 205       4.518  -3.828  -1.171  0.00  0.00      ACHN  
ATOM   3175  CG  PHE A 205       6.304  -2.861  -0.423  0.00  0.00      ACHN  
ATOM   3176  CD1 PHE A 205       7.170  -2.964  -1.520  0.00  0.00      ACHN  
ATOM   3177  HD1 PHE A 205       6.824  -3.177  -2.520  0.00  0.00      ACHN  
ATOM   3178  CE1 PHE A 205       8.511  -2.749  -1.341  0.00  0.00      ACHN  
ATOM   3179  HE1 PHE A 205       9.239  -2.774  -2.139  0.00  0.00      ACHN  
ATOM   3180  CZ  PHE A 205       8.990  -2.528  -0.021  0.00  0.00      ACHN  
ATOM   3181  HZ  PHE A 205      10.039  -2.292   0.078  0.00  0.00      ACHN  
ATOM   3182  CD2 PHE A 205       6.795  -2.635   0.867  0.00  0.00      ACHN  
ATOM   3183  HD2 PHE A 205       6.132  -2.625   1.720  0.00  0.00      ACHN  
ATOM   3184  CE2 PHE A 205       8.168  -2.553   1.054  0.00  0.00      ACHN  
ATOM   3185  HE2 PHE A 205       8.528  -2.484   2.069  0.00  0.00      ACHN  
ATOM   3186  C   PHE A 205       3.126  -2.175  -2.224  0.00  0.00      ACHN  
ATOM   3187  O   PHE A 205       3.326  -2.540  -3.403  0.00  0.00      ACHN  
ATOM   3188  N   PHE A 206       1.883  -2.105  -1.780  0.00  0.00      ACHN  
ATOM   3189  HN  PHE A 206       1.832  -1.815  -0.827  0.00  0.00      ACHN  
ATOM   3190  CA  PHE A 206       0.654  -2.296  -2.571  0.00  0.00      ACHN  
ATOM   3191  HA  PHE A 206       0.764  -3.253  -3.058  0.00  0.00      ACHN  
ATOM   3192  CB  PHE A 206      -0.607  -2.013  -1.622  0.00  0.00      ACHN  
ATOM   3193  HB1 PHE A 206      -0.319  -1.397  -0.743  0.00  0.00      ACHN  
ATOM   3194  HB2 PHE A 206      -1.398  -1.469  -2.181  0.00  0.00      ACHN  
ATOM   3195  CG  PHE A 206      -1.177  -3.251  -1.032  0.00  0.00      ACHN  
ATOM   3196  CD1 PHE A 206      -2.489  -3.677  -1.435  0.00  0.00      ACHN  
ATOM   3197  HD1 PHE A 206      -3.072  -3.210  -2.216  0.00  0.00      ACHN  
ATOM   3198  CE1 PHE A 206      -3.187  -4.637  -0.664  0.00  0.00      ACHN  
ATOM   3199  HE1 PHE A 206      -4.170  -4.953  -0.983  0.00  0.00      ACHN  
ATOM   3200  CZ  PHE A 206      -2.489  -5.478   0.164  0.00  0.00      ACHN  
ATOM   3201  HZ  PHE A 206      -2.963  -6.388   0.500  0.00  0.00      ACHN  
ATOM   3202  CD2 PHE A 206      -0.550  -4.022  -0.065  0.00  0.00      ACHN  
ATOM   3203  HD2 PHE A 206       0.455  -3.749   0.219  0.00  0.00      ACHN  
ATOM   3204  CE2 PHE A 206      -1.193  -5.133   0.541  0.00  0.00      ACHN  
ATOM   3205  HE2 PHE A 206      -0.640  -5.861   1.116  0.00  0.00      ACHN  
ATOM   3206  C   PHE A 206       0.610  -1.275  -3.788  0.00  0.00      ACHN  
ATOM   3207  O   PHE A 206       0.366  -1.712  -4.901  0.00  0.00      ACHN  
ATOM   3208  N   ASN A 207       0.845   0.014  -3.520  0.00  0.00      ACHN  
ATOM   3209  HN  ASN A 207       0.992   0.390  -2.608  0.00  0.00      ACHN  
ATOM   3210  CA  ASN A 207       0.925   1.041  -4.535  0.00  0.00      ACHN  
ATOM   3211  HA  ASN A 207       0.021   1.002  -5.124  0.00  0.00      ACHN  
ATOM   3212  CB  ASN A 207       1.029   2.497  -3.824  0.00  0.00      ACHN  
ATOM   3213  HB1 ASN A 207       1.885   2.422  -3.120  0.00  0.00      ACHN  
ATOM   3214  HB2 ASN A 207       1.259   3.187  -4.664  0.00  0.00      ACHN  
ATOM   3215  CG  ASN A 207      -0.313   3.037  -3.242  0.00  0.00      ACHN  
ATOM   3216  OD1 ASN A 207      -1.076   3.798  -3.836  0.00  0.00      ACHN  
ATOM   3217  ND2 ASN A 207      -0.609   2.697  -1.910  0.00  0.00      ACHN  
ATOM   3218 HD21 ASN A 207      -1.518   2.948  -1.575  0.00  0.00      ACHN  
ATOM   3219 HD22 ASN A 207      -0.004   2.039  -1.463  0.00  0.00      ACHN  
ATOM   3220  C   ASN A 207       2.077   0.779  -5.547  0.00  0.00      ACHN  
ATOM   3221  O   ASN A 207       1.971   1.028  -6.763  0.00  0.00      ACHN  
ATOM   3222  N   SER A 208       3.198   0.224  -5.062  0.00  0.00      ACHN  
ATOM   3223  HN  SER A 208       3.093   0.154  -4.073  0.00  0.00      ACHN  
ATOM   3224  CA  SER A 208       4.440  -0.129  -5.743  0.00  0.00      ACHN  
ATOM   3225  HA  SER A 208       4.904   0.728  -6.208  0.00  0.00      ACHN  
ATOM   3226  CB  SER A 208       5.523  -0.559  -4.769  0.00  0.00      ACHN  
ATOM   3227  HB1 SER A 208       5.351  -1.524  -4.245  0.00  0.00      ACHN  
ATOM   3228  HB2 SER A 208       6.467  -0.762  -5.318  0.00  0.00      ACHN  
ATOM   3229  OG  SER A 208       5.822   0.406  -3.799  0.00  0.00      ACHN  
ATOM   3230  HG1 SER A 208       5.055   0.815  -3.392  0.00  0.00      ACHN  
ATOM   3231  C   SER A 208       4.259  -1.225  -6.655  0.00  0.00      ACHN  
ATOM   3232  O   SER A 208       4.821  -1.124  -7.724  0.00  0.00      ACHN  
ATOM   3233  N   PHE A 209       3.524  -2.268  -6.190  0.00  0.00      ACHN  
ATOM   3234  HN  PHE A 209       3.269  -2.193  -5.229  0.00  0.00      ACHN  
ATOM   3235  CA  PHE A 209       3.087  -3.465  -6.927  0.00  0.00      ACHN  
ATOM   3236  HA  PHE A 209       3.964  -3.769  -7.480  0.00  0.00      ACHN  
ATOM   3237  CB  PHE A 209       2.560  -4.595  -6.015  0.00  0.00      ACHN  
ATOM   3238  HB1 PHE A 209       1.900  -4.115  -5.261  0.00  0.00      ACHN  
ATOM   3239  HB2 PHE A 209       1.822  -5.130  -6.650  0.00  0.00      ACHN  
ATOM   3240  CG  PHE A 209       3.689  -5.435  -5.453  0.00  0.00      ACHN  
ATOM   3241  CD1 PHE A 209       4.556  -6.018  -6.346  0.00  0.00      ACHN  
ATOM   3242  HD1 PHE A 209       4.483  -5.843  -7.409  0.00  0.00      ACHN  
ATOM   3243  CE1 PHE A 209       5.528  -6.880  -5.780  0.00  0.00      ACHN  
ATOM   3244  HE1 PHE A 209       6.267  -7.128  -6.527  0.00  0.00      ACHN  
ATOM   3245  CZ  PHE A 209       5.790  -6.985  -4.394  0.00  0.00      ACHN  
ATOM   3246  HZ  PHE A 209       6.614  -7.599  -4.063  0.00  0.00      ACHN  
ATOM   3247  CD2 PHE A 209       3.752  -5.730  -4.072  0.00  0.00      ACHN  
ATOM   3248  HD2 PHE A 209       3.010  -5.204  -3.490  0.00  0.00      ACHN  
ATOM   3249  CE2 PHE A 209       4.814  -6.531  -3.515  0.00  0.00      ACHN  
ATOM   3250  HE2 PHE A 209       4.888  -6.469  -2.440  0.00  0.00      ACHN  
ATOM   3251  C   PHE A 209       2.230  -3.090  -8.117  0.00  0.00      ACHN  
ATOM   3252  O   PHE A 209       2.356  -3.617  -9.212  0.00  0.00      ACHN  
ATOM   3253  N   ALA A 210       1.216  -2.204  -7.895  0.00  0.00      ACHN  
ATOM   3254  HN  ALA A 210       1.082  -1.855  -6.971  0.00  0.00      ACHN  
ATOM   3255  CA  ALA A 210       0.302  -1.765  -8.895  0.00  0.00      ACHN  
ATOM   3256  HA  ALA A 210      -0.052  -2.680  -9.346  0.00  0.00      ACHN  
ATOM   3257  CB  ALA A 210      -0.842  -1.024  -8.217  0.00  0.00      ACHN  
ATOM   3258  HB1 ALA A 210      -0.680   0.071  -8.128  0.00  0.00      ACHN  
ATOM   3259  HB2 ALA A 210      -1.718  -1.337  -8.825  0.00  0.00      ACHN  
ATOM   3260  HB3 ALA A 210      -0.930  -1.370  -7.165  0.00  0.00      ACHN  
ATOM   3261  C   ALA A 210       1.057  -0.882  -9.927  0.00  0.00      ACHN  
ATOM   3262  O   ALA A 210       0.646  -0.902 -11.046  0.00  0.00      ACHN  
ATOM   3263  N   LEU A 211       2.104  -0.105  -9.538  0.00  0.00      ACHN  
ATOM   3264  HN  LEU A 211       2.188   0.007  -8.551  0.00  0.00      ACHN  
ATOM   3265  CA  LEU A 211       2.760   0.795 -10.337  0.00  0.00      ACHN  
ATOM   3266  HA  LEU A 211       2.093   1.414 -10.918  0.00  0.00      ACHN  
ATOM   3267  CB  LEU A 211       3.762   1.753  -9.586  0.00  0.00      ACHN  
ATOM   3268  HB1 LEU A 211       3.276   2.205  -8.695  0.00  0.00      ACHN  
ATOM   3269  HB2 LEU A 211       4.529   1.033  -9.229  0.00  0.00      ACHN  
ATOM   3270  CG  LEU A 211       4.401   2.785 -10.474  0.00  0.00      ACHN  
ATOM   3271  HG  LEU A 211       4.776   2.346 -11.423  0.00  0.00      ACHN  
ATOM   3272  CD1 LEU A 211       3.481   3.930 -10.909  0.00  0.00      ACHN  
ATOM   3273 HD11 LEU A 211       4.091   4.423 -11.696  0.00  0.00      ACHN  
ATOM   3274 HD12 LEU A 211       2.569   3.629 -11.466  0.00  0.00      ACHN  
ATOM   3275 HD13 LEU A 211       3.159   4.577 -10.065  0.00  0.00      ACHN  
ATOM   3276  CD2 LEU A 211       5.678   3.377  -9.873  0.00  0.00      ACHN  
ATOM   3277 HD21 LEU A 211       6.416   2.636  -9.499  0.00  0.00      ACHN  
ATOM   3278 HD22 LEU A 211       6.176   4.098 -10.557  0.00  0.00      ACHN  
ATOM   3279 HD23 LEU A 211       5.353   3.921  -8.961  0.00  0.00      ACHN  
ATOM   3280  C   LEU A 211       3.521   0.021 -11.438  0.00  0.00      ACHN  
ATOM   3281  O   LEU A 211       3.461   0.401 -12.582  0.00  0.00      ACHN  
ATOM   3282  N   VAL A 212       4.104  -1.162 -11.069  0.00  0.00      ACHN  
ATOM   3283  HN  VAL A 212       4.167  -1.528 -10.144  0.00  0.00      ACHN  
ATOM   3284  CA  VAL A 212       4.851  -1.999 -11.997  0.00  0.00      ACHN  
ATOM   3285  HA  VAL A 212       5.648  -1.375 -12.373  0.00  0.00      ACHN  
ATOM   3286  CB  VAL A 212       5.502  -3.210 -11.306  0.00  0.00      ACHN  
ATOM   3287  HB  VAL A 212       4.704  -3.836 -10.852  0.00  0.00      ACHN  
ATOM   3288  CG1 VAL A 212       6.335  -3.990 -12.366  0.00  0.00      ACHN  
ATOM   3289 HG11 VAL A 212       7.142  -3.280 -12.644  0.00  0.00      ACHN  
ATOM   3290 HG12 VAL A 212       6.773  -4.812 -11.761  0.00  0.00      ACHN  
ATOM   3291 HG13 VAL A 212       5.923  -4.573 -13.218  0.00  0.00      ACHN  
ATOM   3292  CG2 VAL A 212       6.367  -2.685 -10.145  0.00  0.00      ACHN  
ATOM   3293 HG21 VAL A 212       5.787  -2.132  -9.375  0.00  0.00      ACHN  
ATOM   3294 HG22 VAL A 212       6.900  -3.572  -9.741  0.00  0.00      ACHN  
ATOM   3295 HG23 VAL A 212       7.087  -1.951 -10.565  0.00  0.00      ACHN  
ATOM   3296  C   VAL A 212       3.979  -2.448 -13.112  0.00  0.00      ACHN  
ATOM   3297  O   VAL A 212       4.225  -2.231 -14.330  0.00  0.00      ACHN  
ATOM   3298  N   GLN A 213       2.751  -2.959 -12.814  0.00  0.00      ACHN  
ATOM   3299  HN  GLN A 213       2.370  -3.060 -11.898  0.00  0.00      ACHN  
ATOM   3300  CA  GLN A 213       1.816  -3.238 -13.920  0.00  0.00      ACHN  
ATOM   3301  HA  GLN A 213       2.436  -3.758 -14.635  0.00  0.00      ACHN  
ATOM   3302  CB  GLN A 213       0.718  -4.190 -13.456  0.00  0.00      ACHN  
ATOM   3303  HB1 GLN A 213       1.062  -4.762 -12.568  0.00  0.00      ACHN  
ATOM   3304  HB2 GLN A 213      -0.213  -3.653 -13.176  0.00  0.00      ACHN  
ATOM   3305  CG  GLN A 213       0.258  -5.151 -14.679  0.00  0.00      ACHN  
ATOM   3306  HG1 GLN A 213       0.010  -4.459 -15.513  0.00  0.00      ACHN  
ATOM   3307  HG2 GLN A 213       1.122  -5.797 -14.944  0.00  0.00      ACHN  
ATOM   3308  CD  GLN A 213      -0.882  -6.027 -14.201  0.00  0.00      ACHN  
ATOM   3309  OE1 GLN A 213      -1.945  -5.485 -13.832  0.00  0.00      ACHN  
ATOM   3310  NE2 GLN A 213      -0.768  -7.397 -14.362  0.00  0.00      ACHN  
ATOM   3311 HE21 GLN A 213      -1.642  -7.883 -14.344  0.00  0.00      ACHN  
ATOM   3312 HE22 GLN A 213       0.072  -7.739 -14.783  0.00  0.00      ACHN  
ATOM   3313  C   GLN A 213       1.280  -2.012 -14.638  0.00  0.00      ACHN  
ATOM   3314  O   GLN A 213       1.177  -2.125 -15.847  0.00  0.00      ACHN  
ATOM   3315  N   TYR A 214       0.953  -0.872 -14.007  0.00  0.00      ACHN  
ATOM   3316  HN  TYR A 214       0.987  -0.803 -13.013  0.00  0.00      ACHN  
ATOM   3317  CA  TYR A 214       0.657   0.381 -14.742  0.00  0.00      ACHN  
ATOM   3318  HA  TYR A 214      -0.140   0.249 -15.459  0.00  0.00      ACHN  
ATOM   3319  CB  TYR A 214       0.374   1.459 -13.724  0.00  0.00      ACHN  
ATOM   3320  HB1 TYR A 214      -0.347   1.208 -12.917  0.00  0.00      ACHN  
ATOM   3321  HB2 TYR A 214       1.236   1.904 -13.182  0.00  0.00      ACHN  
ATOM   3322  CG  TYR A 214      -0.381   2.582 -14.364  0.00  0.00      ACHN  
ATOM   3323  CD1 TYR A 214       0.317   3.729 -14.761  0.00  0.00      ACHN  
ATOM   3324  HD1 TYR A 214       1.394   3.797 -14.712  0.00  0.00      ACHN  
ATOM   3325  CE1 TYR A 214      -0.394   4.898 -15.201  0.00  0.00      ACHN  
ATOM   3326  HE1 TYR A 214       0.047   5.863 -15.401  0.00  0.00      ACHN  
ATOM   3327  CZ  TYR A 214      -1.753   4.782 -15.300  0.00  0.00      ACHN  
ATOM   3328  OH  TYR A 214      -2.442   5.978 -15.606  0.00  0.00      ACHN  
ATOM   3329  HH  TYR A 214      -3.376   5.758 -15.594  0.00  0.00      ACHN  
ATOM   3330  CD2 TYR A 214      -1.801   2.479 -14.394  0.00  0.00      ACHN  
ATOM   3331  HD2 TYR A 214      -2.269   1.523 -14.216  0.00  0.00      ACHN  
ATOM   3332  CE2 TYR A 214      -2.512   3.569 -14.973  0.00  0.00      ACHN  
ATOM   3333  HE2 TYR A 214      -3.590   3.593 -15.025  0.00  0.00      ACHN  
ATOM   3334  C   TYR A 214       1.861   0.818 -15.667  0.00  0.00      ACHN  
ATOM   3335  O   TYR A 214       1.613   1.032 -16.848  0.00  0.00      ACHN  
ATOM   3336  N   LEU A 215       3.166   0.858 -15.218  0.00  0.00      ACHN  
ATOM   3337  HN  LEU A 215       3.347   0.553 -14.286  0.00  0.00      ACHN  
ATOM   3338  CA  LEU A 215       4.313   1.211 -16.082  0.00  0.00      ACHN  
ATOM   3339  HA  LEU A 215       4.059   2.126 -16.596  0.00  0.00      ACHN  
ATOM   3340  CB  LEU A 215       5.695   1.295 -15.325  0.00  0.00      ACHN  
ATOM   3341  HB1 LEU A 215       5.993   0.294 -14.947  0.00  0.00      ACHN  
ATOM   3342  HB2 LEU A 215       6.523   1.621 -15.990  0.00  0.00      ACHN  
ATOM   3343  CG  LEU A 215       5.702   2.361 -14.247  0.00  0.00      ACHN  
ATOM   3344  HG  LEU A 215       4.758   2.312 -13.664  0.00  0.00      ACHN  
ATOM   3345  CD1 LEU A 215       6.901   2.191 -13.226  0.00  0.00      ACHN  
ATOM   3346 HD11 LEU A 215       7.802   2.065 -13.865  0.00  0.00      ACHN  
ATOM   3347 HD12 LEU A 215       6.940   3.098 -12.585  0.00  0.00      ACHN  
ATOM   3348 HD13 LEU A 215       6.545   1.359 -12.582  0.00  0.00      ACHN  
ATOM   3349  CD2 LEU A 215       5.643   3.757 -14.861  0.00  0.00      ACHN  
ATOM   3350 HD21 LEU A 215       4.701   4.007 -15.394  0.00  0.00      ACHN  
ATOM   3351 HD22 LEU A 215       5.698   4.466 -14.007  0.00  0.00      ACHN  
ATOM   3352 HD23 LEU A 215       6.569   3.838 -15.470  0.00  0.00      ACHN  
ATOM   3353  C   LEU A 215       4.416   0.326 -17.116  0.00  0.00      ACHN  
ATOM   3354  O   LEU A 215       4.559   0.676 -18.330  0.00  0.00      ACHN  
ATOM   3355  N   GLN A 216       4.326  -1.022 -16.794  0.00  0.00      ACHN  
ATOM   3356  HN  GLN A 216       4.345  -1.369 -15.859  0.00  0.00      ACHN  
ATOM   3357  CA  GLN A 216       4.475  -2.092 -17.761  0.00  0.00      ACHN  
ATOM   3358  HA  GLN A 216       5.453  -2.020 -18.213  0.00  0.00      ACHN  
ATOM   3359  CB  GLN A 216       4.591  -3.465 -17.074  0.00  0.00      ACHN  
ATOM   3360  HB1 GLN A 216       5.544  -3.454 -16.502  0.00  0.00      ACHN  
ATOM   3361  HB2 GLN A 216       3.807  -3.666 -16.313  0.00  0.00      ACHN  
ATOM   3362  CG  GLN A 216       4.699  -4.689 -17.957  0.00  0.00      ACHN  
ATOM   3363  HG1 GLN A 216       3.783  -4.927 -18.538  0.00  0.00      ACHN  
ATOM   3364  HG2 GLN A 216       5.497  -4.444 -18.692  0.00  0.00      ACHN  
ATOM   3365  CD  GLN A 216       5.208  -5.995 -17.264  0.00  0.00      ACHN  
ATOM   3366  OE1 GLN A 216       4.512  -6.667 -16.568  0.00  0.00      ACHN  
ATOM   3367  NE2 GLN A 216       6.498  -6.274 -17.476  0.00  0.00      ACHN  
ATOM   3368 HE21 GLN A 216       6.864  -7.185 -17.286  0.00  0.00      ACHN  
ATOM   3369 HE22 GLN A 216       7.102  -5.540 -17.787  0.00  0.00      ACHN  
ATOM   3370  C   GLN A 216       3.404  -2.136 -18.866  0.00  0.00      ACHN  
ATOM   3371  O   GLN A 216       3.715  -2.266 -20.117  0.00  0.00      ACHN  
ATOM   3372  N   TYR A 217       2.116  -1.976 -18.577  0.00  0.00      ACHN  
ATOM   3373  HN  TYR A 217       1.799  -1.894 -17.636  0.00  0.00      ACHN  
ATOM   3374  CA  TYR A 217       1.084  -2.262 -19.542  0.00  0.00      ACHN  
ATOM   3375  HA  TYR A 217       1.382  -2.807 -20.426  0.00  0.00      ACHN  
ATOM   3376  CB  TYR A 217      -0.134  -2.972 -18.870  0.00  0.00      ACHN  
ATOM   3377  HB1 TYR A 217      -0.373  -2.606 -17.848  0.00  0.00      ACHN  
ATOM   3378  HB2 TYR A 217      -1.006  -2.836 -19.545  0.00  0.00      ACHN  
ATOM   3379  CG  TYR A 217       0.127  -4.430 -18.927  0.00  0.00      ACHN  
ATOM   3380  CD1 TYR A 217       1.050  -5.042 -18.109  0.00  0.00      ACHN  
ATOM   3381  HD1 TYR A 217       1.727  -4.450 -17.510  0.00  0.00      ACHN  
ATOM   3382  CE1 TYR A 217       1.305  -6.463 -18.274  0.00  0.00      ACHN  
ATOM   3383  HE1 TYR A 217       1.936  -7.042 -17.617  0.00  0.00      ACHN  
ATOM   3384  CZ  TYR A 217       0.582  -7.175 -19.225  0.00  0.00      ACHN  
ATOM   3385  OH  TYR A 217       1.013  -8.557 -19.379  0.00  0.00      ACHN  
ATOM   3386  HH  TYR A 217       1.246  -8.920 -18.521  0.00  0.00      ACHN  
ATOM   3387  CD2 TYR A 217      -0.701  -5.262 -19.760  0.00  0.00      ACHN  
ATOM   3388  HD2 TYR A 217      -1.518  -4.737 -20.232  0.00  0.00      ACHN  
ATOM   3389  CE2 TYR A 217      -0.403  -6.613 -19.927  0.00  0.00      ACHN  
ATOM   3390  HE2 TYR A 217      -0.975  -7.116 -20.692  0.00  0.00      ACHN  
ATOM   3391  C   TYR A 217       0.657  -0.912 -20.127  0.00  0.00      ACHN  
ATOM   3392  O   TYR A 217      -0.071  -0.853 -21.146  0.00  0.00      ACHN  
ATOM   3393  N   LYS A 218       1.199   0.256 -19.637  0.00  0.00      ACHN  
ATOM   3394  HN  LYS A 218       1.621   0.318 -18.736  0.00  0.00      ACHN  
ATOM   3395  CA  LYS A 218       1.037   1.519 -20.411  0.00  0.00      ACHN  
ATOM   3396  HA  LYS A 218       0.285   1.400 -21.177  0.00  0.00      ACHN  
ATOM   3397  CB  LYS A 218       0.686   2.772 -19.523  0.00  0.00      ACHN  
ATOM   3398  HB1 LYS A 218      -0.145   2.566 -18.815  0.00  0.00      ACHN  
ATOM   3399  HB2 LYS A 218       1.588   3.072 -18.948  0.00  0.00      ACHN  
ATOM   3400  CG  LYS A 218       0.178   4.032 -20.280  0.00  0.00      ACHN  
ATOM   3401  HG1 LYS A 218       1.093   4.453 -20.750  0.00  0.00      ACHN  
ATOM   3402  HG2 LYS A 218      -0.407   3.817 -21.200  0.00  0.00      ACHN  
ATOM   3403  CD  LYS A 218      -0.594   5.102 -19.427  0.00  0.00      ACHN  
ATOM   3404  HD1 LYS A 218       0.026   5.497 -18.593  0.00  0.00      ACHN  
ATOM   3405  HD2 LYS A 218      -0.606   5.973 -20.117  0.00  0.00      ACHN  
ATOM   3406  CE  LYS A 218      -1.943   4.823 -18.965  0.00  0.00      ACHN  
ATOM   3407  HE1 LYS A 218      -2.047   4.197 -18.053  0.00  0.00      ACHN  
ATOM   3408  HE2 LYS A 218      -2.445   5.754 -18.622  0.00  0.00      ACHN  
ATOM   3409  NZ  LYS A 218      -2.734   4.257 -20.030  0.00  0.00      ACHN  
ATOM   3410  HZ1 LYS A 218      -2.645   4.824 -20.898  0.00  0.00      ACHN  
ATOM   3411  HZ2 LYS A 218      -2.401   3.289 -20.210  0.00  0.00      ACHN  
ATOM   3412  HZ3 LYS A 218      -3.749   4.228 -19.804  0.00  0.00      ACHN  
ATOM   3413  C   LYS A 218       2.259   1.824 -21.280  0.00  0.00      ACHN  
ATOM   3414  O   LYS A 218       2.292   2.757 -22.057  0.00  0.00      ACHN  
ATOM   3415  N   GLY A 219       3.310   0.937 -21.236  0.00  0.00      ACHN  
ATOM   3416  HN  GLY A 219       3.163   0.137 -20.660  0.00  0.00      ACHN  
ATOM   3417  CA  GLY A 219       4.373   0.971 -22.159  0.00  0.00      ACHN  
ATOM   3418  HA1 GLY A 219       3.897   1.409 -23.024  0.00  0.00      ACHN  
ATOM   3419  HA2 GLY A 219       4.798  -0.013 -22.296  0.00  0.00      ACHN  
ATOM   3420  C   GLY A 219       5.504   1.817 -21.712  0.00  0.00      ACHN  
ATOM   3421  O   GLY A 219       6.257   2.270 -22.508  0.00  0.00      ACHN  
ATOM   3422  N   LYS A 220       5.678   2.214 -20.442  0.00  0.00      ACHN  
ATOM   3423  HN  LYS A 220       4.988   1.875 -19.808  0.00  0.00      ACHN  
ATOM   3424  CA  LYS A 220       6.640   3.296 -20.065  0.00  0.00      ACHN  
ATOM   3425  HA  LYS A 220       6.659   3.971 -20.908  0.00  0.00      ACHN  
ATOM   3426  CB  LYS A 220       6.253   4.041 -18.792  0.00  0.00      ACHN  
ATOM   3427  HB1 LYS A 220       6.159   3.344 -17.932  0.00  0.00      ACHN  
ATOM   3428  HB2 LYS A 220       7.083   4.693 -18.448  0.00  0.00      ACHN  
ATOM   3429  CG  LYS A 220       4.934   4.853 -18.829  0.00  0.00      ACHN  
ATOM   3430  HG1 LYS A 220       4.013   4.248 -18.965  0.00  0.00      ACHN  
ATOM   3431  HG2 LYS A 220       4.849   5.212 -17.782  0.00  0.00      ACHN  
ATOM   3432  CD  LYS A 220       5.155   6.092 -19.787  0.00  0.00      ACHN  
ATOM   3433  HD1 LYS A 220       6.050   6.605 -19.374  0.00  0.00      ACHN  
ATOM   3434  HD2 LYS A 220       5.219   5.719 -20.831  0.00  0.00      ACHN  
ATOM   3435  CE  LYS A 220       3.888   6.955 -19.899  0.00  0.00      ACHN  
ATOM   3436  HE1 LYS A 220       2.999   6.378 -20.232  0.00  0.00      ACHN  
ATOM   3437  HE2 LYS A 220       3.823   7.233 -18.825  0.00  0.00      ACHN  
ATOM   3438  NZ  LYS A 220       4.188   8.115 -20.723  0.00  0.00      ACHN  
ATOM   3439  HZ1 LYS A 220       3.414   8.809 -20.731  0.00  0.00      ACHN  
ATOM   3440  HZ2 LYS A 220       4.980   8.605 -20.259  0.00  0.00      ACHN  
ATOM   3441  HZ3 LYS A 220       4.538   7.812 -21.655  0.00  0.00      ACHN  
ATOM   3442  C   LYS A 220       8.010   2.749 -19.843  0.00  0.00      ACHN  
ATOM   3443  O   LYS A 220       8.263   1.590 -19.632  0.00  0.00      ACHN  
ATOM   3444  N   GLY A 221       9.002   3.588 -19.989  0.00  0.00      ACHN  
ATOM   3445  HN  GLY A 221       8.743   4.504 -20.286  0.00  0.00      ACHN  
ATOM   3446  CA  GLY A 221      10.427   3.338 -19.929  0.00  0.00      ACHN  
ATOM   3447  HA1 GLY A 221      10.723   3.276 -18.893  0.00  0.00      ACHN  
ATOM   3448  HA2 GLY A 221      10.849   4.209 -20.409  0.00  0.00      ACHN  
ATOM   3449  C   GLY A 221      10.855   2.085 -20.634  0.00  0.00      ACHN  
ATOM   3450  O   GLY A 221      10.580   1.915 -21.801  0.00  0.00      ACHN  
ATOM   3451  N   LYS A 222      11.488   1.115 -19.906  0.00  0.00      ACHN  
ATOM   3452  HN  LYS A 222      11.768   1.325 -18.973  0.00  0.00      ACHN  
ATOM   3453  CA  LYS A 222      11.863  -0.251 -20.300  0.00  0.00      ACHN  
ATOM   3454  HA  LYS A 222      11.668  -0.307 -21.361  0.00  0.00      ACHN  
ATOM   3455  CB  LYS A 222      13.350  -0.631 -19.896  0.00  0.00      ACHN  
ATOM   3456  HB1 LYS A 222      13.292  -0.756 -18.793  0.00  0.00      ACHN  
ATOM   3457  HB2 LYS A 222      13.720  -1.618 -20.246  0.00  0.00      ACHN  
ATOM   3458  CG  LYS A 222      14.362   0.559 -20.164  0.00  0.00      ACHN  
ATOM   3459  HG1 LYS A 222      13.954   1.169 -20.998  0.00  0.00      ACHN  
ATOM   3460  HG2 LYS A 222      14.415   1.175 -19.241  0.00  0.00      ACHN  
ATOM   3461  CD  LYS A 222      15.751   0.025 -20.655  0.00  0.00      ACHN  
ATOM   3462  HD1 LYS A 222      16.196  -0.702 -19.943  0.00  0.00      ACHN  
ATOM   3463  HD2 LYS A 222      15.678  -0.606 -21.567  0.00  0.00      ACHN  
ATOM   3464  CE  LYS A 222      16.742   1.129 -20.819  0.00  0.00      ACHN  
ATOM   3465  HE1 LYS A 222      16.759   1.818 -19.947  0.00  0.00      ACHN  
ATOM   3466  HE2 LYS A 222      17.774   0.747 -20.976  0.00  0.00      ACHN  
ATOM   3467  NZ  LYS A 222      16.306   1.876 -22.023  0.00  0.00      ACHN  
ATOM   3468  HZ1 LYS A 222      15.977   1.222 -22.763  0.00  0.00      ACHN  
ATOM   3469  HZ2 LYS A 222      15.534   2.520 -21.757  0.00  0.00      ACHN  
ATOM   3470  HZ3 LYS A 222      17.140   2.420 -22.323  0.00  0.00      ACHN  
ATOM   3471  C   LYS A 222      10.926  -1.257 -19.727  0.00  0.00      ACHN  
ATOM   3472  O   LYS A 222      11.133  -2.472 -19.925  0.00  0.00      ACHN  
ATOM   3473  N   TRP A 223       9.887  -0.904 -19.053  0.00  0.00      ACHN  
ATOM   3474  HN  TRP A 223       9.848   0.089 -18.979  0.00  0.00      ACHN  
ATOM   3475  CA  TRP A 223       9.007  -1.751 -18.185  0.00  0.00      ACHN  
ATOM   3476  HA  TRP A 223       9.600  -2.265 -17.442  0.00  0.00      ACHN  
ATOM   3477  CB  TRP A 223       8.163  -0.793 -17.350  0.00  0.00      ACHN  
ATOM   3478  HB1 TRP A 223       7.639  -0.172 -18.108  0.00  0.00      ACHN  
ATOM   3479  HB2 TRP A 223       7.294  -1.265 -16.844  0.00  0.00      ACHN  
ATOM   3480  CG  TRP A 223       9.008  -0.000 -16.412  0.00  0.00      ACHN  
ATOM   3481  CD1 TRP A 223       9.800   1.129 -16.641  0.00  0.00      ACHN  
ATOM   3482  HD1 TRP A 223       9.730   1.760 -17.515  0.00  0.00      ACHN  
ATOM   3483  NE1 TRP A 223      10.434   1.483 -15.470  0.00  0.00      ACHN  
ATOM   3484  HE1 TRP A 223      10.825   2.375 -15.403  0.00  0.00      ACHN  
ATOM   3485  CE2 TRP A 223      10.105   0.632 -14.483  0.00  0.00      ACHN  
ATOM   3486  CD2 TRP A 223       9.151  -0.288 -15.001  0.00  0.00      ACHN  
ATOM   3487  CE3 TRP A 223       8.545  -1.219 -14.177  0.00  0.00      ACHN  
ATOM   3488  HE3 TRP A 223       7.753  -1.813 -14.607  0.00  0.00      ACHN  
ATOM   3489  CZ3 TRP A 223       8.849  -1.173 -12.798  0.00  0.00      ACHN  
ATOM   3490  HZ3 TRP A 223       8.335  -1.873 -12.155  0.00  0.00      ACHN  
ATOM   3491  CZ2 TRP A 223      10.365   0.729 -13.176  0.00  0.00      ACHN  
ATOM   3492  HZ2 TRP A 223      11.053   1.483 -12.822  0.00  0.00      ACHN  
ATOM   3493  CH2 TRP A 223       9.817  -0.239 -12.332  0.00  0.00      ACHN  
ATOM   3494  HH2 TRP A 223       9.949  -0.181 -11.262  0.00  0.00      ACHN  
ATOM   3495  C   TRP A 223       8.116  -2.769 -18.909  0.00  0.00      ACHN  
ATOM   3496  O   TRP A 223       7.708  -3.783 -18.334  0.00  0.00      ACHN  
ATOM   3497  N   SER A 224       7.846  -2.567 -20.232  0.00  0.00      ACHN  
ATOM   3498  HN  SER A 224       8.320  -1.838 -20.719  0.00  0.00      ACHN  
ATOM   3499  CA  SER A 224       6.948  -3.328 -20.999  0.00  0.00      ACHN  
ATOM   3500  HA  SER A 224       6.154  -3.744 -20.398  0.00  0.00      ACHN  
ATOM   3501  CB  SER A 224       6.193  -2.484 -22.040  0.00  0.00      ACHN  
ATOM   3502  HB1 SER A 224       5.453  -3.140 -22.545  0.00  0.00      ACHN  
ATOM   3503  HB2 SER A 224       5.626  -1.656 -21.564  0.00  0.00      ACHN  
ATOM   3504  OG  SER A 224       7.071  -2.038 -23.061  0.00  0.00      ACHN  
ATOM   3505  HG1 SER A 224       7.405  -1.213 -22.702  0.00  0.00      ACHN  
ATOM   3506  C   SER A 224       7.623  -4.544 -21.739  0.00  0.00      ACHN  
ATOM   3507  O   SER A 224       6.995  -5.549 -22.086  0.00  0.00      ACHN  
ATOM   3508  N   ASN A 225       8.985  -4.466 -21.805  0.00  0.00      ACHN  
ATOM   3509  HN  ASN A 225       9.387  -3.556 -21.748  0.00  0.00      ACHN  
ATOM   3510  CA  ASN A 225       9.910  -5.536 -22.067  0.00  0.00      ACHN  
ATOM   3511  HA  ASN A 225       9.645  -6.039 -22.985  0.00  0.00      ACHN  
ATOM   3512  CB  ASN A 225      11.301  -4.894 -22.359  0.00  0.00      ACHN  
ATOM   3513  HB1 ASN A 225      11.281  -4.173 -23.204  0.00  0.00      ACHN  
ATOM   3514  HB2 ASN A 225      11.537  -4.279 -21.464  0.00  0.00      ACHN  
ATOM   3515  CG  ASN A 225      12.404  -5.958 -22.617  0.00  0.00      ACHN  
ATOM   3516  OD1 ASN A 225      13.064  -6.547 -21.721  0.00  0.00      ACHN  
ATOM   3517  ND2 ASN A 225      12.762  -6.200 -23.901  0.00  0.00      ACHN  
ATOM   3518 HD21 ASN A 225      13.451  -6.917 -24.002  0.00  0.00      ACHN  
ATOM   3519 HD22 ASN A 225      12.297  -5.686 -24.622  0.00  0.00      ACHN  
ATOM   3520  C   ASN A 225       9.802  -6.522 -20.943  0.00  0.00      ACHN  
ATOM   3521  O   ASN A 225       9.968  -6.101 -19.820  0.00  0.00      ACHN  
ATOM   3522  N   TYR A 226       9.298  -7.803 -21.204  0.00  0.00      ACHN  
ATOM   3523  HN  TYR A 226       9.229  -8.087 -22.157  0.00  0.00      ACHN  
ATOM   3524  CA  TYR A 226       9.017  -8.775 -20.139  0.00  0.00      ACHN  
ATOM   3525  HA  TYR A 226       8.379  -8.268 -19.430  0.00  0.00      ACHN  
ATOM   3526  CB  TYR A 226       8.243 -10.062 -20.641  0.00  0.00      ACHN  
ATOM   3527  HB1 TYR A 226       7.777  -9.711 -21.586  0.00  0.00      ACHN  
ATOM   3528  HB2 TYR A 226       8.948 -10.900 -20.831  0.00  0.00      ACHN  
ATOM   3529  CG  TYR A 226       7.058 -10.441 -19.737  0.00  0.00      ACHN  
ATOM   3530  CD1 TYR A 226       5.944  -9.634 -19.581  0.00  0.00      ACHN  
ATOM   3531  HD1 TYR A 226       5.709  -8.735 -20.132  0.00  0.00      ACHN  
ATOM   3532  CE1 TYR A 226       4.878  -9.907 -18.651  0.00  0.00      ACHN  
ATOM   3533  HE1 TYR A 226       4.047  -9.227 -18.538  0.00  0.00      ACHN  
ATOM   3534  CZ  TYR A 226       4.978 -11.078 -17.981  0.00  0.00      ACHN  
ATOM   3535  OH  TYR A 226       3.867 -11.443 -17.108  0.00  0.00      ACHN  
ATOM   3536  HH  TYR A 226       3.178 -10.775 -17.132  0.00  0.00      ACHN  
ATOM   3537  CD2 TYR A 226       7.075 -11.675 -19.029  0.00  0.00      ACHN  
ATOM   3538  HD2 TYR A 226       7.942 -12.312 -19.121  0.00  0.00      ACHN  
ATOM   3539  CE2 TYR A 226       6.006 -12.026 -18.199  0.00  0.00      ACHN  
ATOM   3540  HE2 TYR A 226       5.821 -13.007 -17.785  0.00  0.00      ACHN  
ATOM   3541  C   TYR A 226      10.164  -9.290 -19.316  0.00  0.00      ACHN  
ATOM   3542  O   TYR A 226      10.019  -9.366 -18.071  0.00  0.00      ACHN  
ATOM   3543  N   LEU A 227      11.357  -9.585 -19.871  0.00  0.00      ACHN  
ATOM   3544  HN  LEU A 227      11.383  -9.372 -20.845  0.00  0.00      ACHN  
ATOM   3545  CA  LEU A 227      12.618  -9.852 -19.134  0.00  0.00      ACHN  
ATOM   3546  HA  LEU A 227      12.471 -10.735 -18.528  0.00  0.00      ACHN  
ATOM   3547  CB  LEU A 227      13.835  -9.949 -20.140  0.00  0.00      ACHN  
ATOM   3548  HB1 LEU A 227      13.865  -9.025 -20.756  0.00  0.00      ACHN  
ATOM   3549  HB2 LEU A 227      14.727 -10.167 -19.515  0.00  0.00      ACHN  
ATOM   3550  CG  LEU A 227      13.761 -11.014 -21.235  0.00  0.00      ACHN  
ATOM   3551  HG  LEU A 227      12.894 -10.923 -21.923  0.00  0.00      ACHN  
ATOM   3552  CD1 LEU A 227      14.996 -10.835 -22.169  0.00  0.00      ACHN  
ATOM   3553 HD11 LEU A 227      15.940 -10.866 -21.584  0.00  0.00      ACHN  
ATOM   3554 HD12 LEU A 227      15.009 -11.705 -22.860  0.00  0.00      ACHN  
ATOM   3555 HD13 LEU A 227      15.014  -9.906 -22.778  0.00  0.00      ACHN  
ATOM   3556  CD2 LEU A 227      13.821 -12.411 -20.604  0.00  0.00      ACHN  
ATOM   3557 HD21 LEU A 227      14.586 -12.581 -19.816  0.00  0.00      ACHN  
ATOM   3558 HD22 LEU A 227      12.915 -12.829 -20.116  0.00  0.00      ACHN  
ATOM   3559 HD23 LEU A 227      14.008 -13.020 -21.514  0.00  0.00      ACHN  
ATOM   3560  C   LEU A 227      12.896  -8.776 -18.132  0.00  0.00      ACHN  
ATOM   3561  O   LEU A 227      13.022  -9.062 -16.950  0.00  0.00      ACHN  
ATOM   3562  N   ARG A 228      12.977  -7.479 -18.572  0.00  0.00      ACHN  
ATOM   3563  HN  ARG A 228      12.782  -7.293 -19.532  0.00  0.00      ACHN  
ATOM   3564  CA  ARG A 228      13.225  -6.327 -17.665  0.00  0.00      ACHN  
ATOM   3565  HA  ARG A 228      14.229  -6.335 -17.267  0.00  0.00      ACHN  
ATOM   3566  CB  ARG A 228      13.243  -5.063 -18.524  0.00  0.00      ACHN  
ATOM   3567  HB1 ARG A 228      13.999  -5.110 -19.337  0.00  0.00      ACHN  
ATOM   3568  HB2 ARG A 228      12.247  -5.154 -19.009  0.00  0.00      ACHN  
ATOM   3569  CG  ARG A 228      13.403  -3.654 -17.833  0.00  0.00      ACHN  
ATOM   3570  HG1 ARG A 228      12.964  -2.966 -18.587  0.00  0.00      ACHN  
ATOM   3571  HG2 ARG A 228      12.748  -3.564 -16.940  0.00  0.00      ACHN  
ATOM   3572  CD  ARG A 228      14.778  -3.307 -17.293  0.00  0.00      ACHN  
ATOM   3573  HD1 ARG A 228      15.117  -3.984 -16.481  0.00  0.00      ACHN  
ATOM   3574  HD2 ARG A 228      15.604  -3.517 -18.006  0.00  0.00      ACHN  
ATOM   3575  NE  ARG A 228      14.837  -1.909 -16.761  0.00  0.00      ACHN  
ATOM   3576  HE  ARG A 228      13.933  -1.561 -16.516  0.00  0.00      ACHN  
ATOM   3577  CZ  ARG A 228      15.901  -1.152 -17.010  0.00  0.00      ACHN  
ATOM   3578  NH1 ARG A 228      17.124  -1.652 -17.096  0.00  0.00      ACHN  
ATOM   3579 HH11 ARG A 228      17.815  -1.132 -17.597  0.00  0.00      ACHN  
ATOM   3580 HH12 ARG A 228      17.333  -2.567 -16.751  0.00  0.00      ACHN  
ATOM   3581  NH2 ARG A 228      15.717   0.134 -17.125  0.00  0.00      ACHN  
ATOM   3582 HH21 ARG A 228      16.479   0.728 -17.386  0.00  0.00      ACHN  
ATOM   3583 HH22 ARG A 228      14.784   0.441 -16.939  0.00  0.00      ACHN  
ATOM   3584  C   ARG A 228      12.144  -6.003 -16.629  0.00  0.00      ACHN  
ATOM   3585  O   ARG A 228      12.461  -5.554 -15.573  0.00  0.00      ACHN  
ATOM   3586  N   GLY A 229      10.867  -6.209 -16.949  0.00  0.00      ACHN  
ATOM   3587  HN  GLY A 229      10.487  -6.403 -17.850  0.00  0.00      ACHN  
ATOM   3588  CA  GLY A 229       9.833  -6.068 -15.942  0.00  0.00      ACHN  
ATOM   3589  HA1 GLY A 229       8.901  -6.027 -16.486  0.00  0.00      ACHN  
ATOM   3590  HA2 GLY A 229      10.035  -5.141 -15.427  0.00  0.00      ACHN  
ATOM   3591  C   GLY A 229       9.687  -7.203 -14.968  0.00  0.00      ACHN  
ATOM   3592  O   GLY A 229       9.329  -6.974 -13.817  0.00  0.00      ACHN  
ATOM   3593  N   GLU A 230      10.148  -8.413 -15.298  0.00  0.00      ACHN  
ATOM   3594  HN  GLU A 230      10.483  -8.598 -16.219  0.00  0.00      ACHN  
ATOM   3595  CA  GLU A 230      10.217  -9.504 -14.376  0.00  0.00      ACHN  
ATOM   3596  HA  GLU A 230       9.230  -9.510 -13.940  0.00  0.00      ACHN  
ATOM   3597  CB  GLU A 230      10.451 -10.770 -15.215  0.00  0.00      ACHN  
ATOM   3598  HB1 GLU A 230       9.684 -10.764 -16.019  0.00  0.00      ACHN  
ATOM   3599  HB2 GLU A 230      11.495 -10.738 -15.593  0.00  0.00      ACHN  
ATOM   3600  CG  GLU A 230      10.249 -12.071 -14.468  0.00  0.00      ACHN  
ATOM   3601  HG1 GLU A 230      10.635 -12.963 -15.007  0.00  0.00      ACHN  
ATOM   3602  HG2 GLU A 230      10.962 -12.117 -13.616  0.00  0.00      ACHN  
ATOM   3603  CD  GLU A 230       8.897 -12.400 -14.100  0.00  0.00      ACHN  
ATOM   3604  OE1 GLU A 230       8.349 -13.468 -14.475  0.00  0.00      ACHN  
ATOM   3605  OE2 GLU A 230       8.162 -11.588 -13.380  0.00  0.00      ACHN  
ATOM   3606  C   GLU A 230      11.228  -9.273 -13.332  0.00  0.00      ACHN  
ATOM   3607  O   GLU A 230      10.883  -9.504 -12.174  0.00  0.00      ACHN  
ATOM   3608  N   ARG A 231      12.452  -8.818 -13.672  0.00  0.00      ACHN  
ATOM   3609  HN  ARG A 231      12.631  -8.586 -14.625  0.00  0.00      ACHN  
ATOM   3610  CA  ARG A 231      13.595  -8.473 -12.823  0.00  0.00      ACHN  
ATOM   3611  HA  ARG A 231      13.837  -9.316 -12.192  0.00  0.00      ACHN  
ATOM   3612  CB  ARG A 231      14.814  -8.077 -13.681  0.00  0.00      ACHN  
ATOM   3613  HB1 ARG A 231      14.389  -7.403 -14.455  0.00  0.00      ACHN  
ATOM   3614  HB2 ARG A 231      15.592  -7.531 -13.106  0.00  0.00      ACHN  
ATOM   3615  CG  ARG A 231      15.580  -9.254 -14.421  0.00  0.00      ACHN  
ATOM   3616  HG1 ARG A 231      16.037  -9.850 -13.602  0.00  0.00      ACHN  
ATOM   3617  HG2 ARG A 231      14.815  -9.787 -15.026  0.00  0.00      ACHN  
ATOM   3618  CD  ARG A 231      16.679  -8.687 -15.309  0.00  0.00      ACHN  
ATOM   3619  HD1 ARG A 231      16.327  -7.964 -16.076  0.00  0.00      ACHN  
ATOM   3620  HD2 ARG A 231      17.354  -8.110 -14.642  0.00  0.00      ACHN  
ATOM   3621  NE  ARG A 231      17.549  -9.840 -15.802  0.00  0.00      ACHN  
ATOM   3622  HE  ARG A 231      17.883 -10.553 -15.186  0.00  0.00      ACHN  
ATOM   3623  CZ  ARG A 231      18.091 -10.000 -17.002  0.00  0.00      ACHN  
ATOM   3624  NH1 ARG A 231      19.005 -10.962 -17.171  0.00  0.00      ACHN  
ATOM   3625 HH11 ARG A 231      19.467 -11.113 -18.045  0.00  0.00      ACHN  
ATOM   3626 HH12 ARG A 231      19.480 -11.347 -16.380  0.00  0.00      ACHN  
ATOM   3627  NH2 ARG A 231      17.686  -9.335 -18.086  0.00  0.00      ACHN  
ATOM   3628 HH21 ARG A 231      18.034  -9.551 -18.999  0.00  0.00      ACHN  
ATOM   3629 HH22 ARG A 231      17.100  -8.539 -17.939  0.00  0.00      ACHN  
ATOM   3630  C   ARG A 231      13.205  -7.370 -11.918  0.00  0.00      ACHN  
ATOM   3631  O   ARG A 231      13.473  -7.475 -10.741  0.00  0.00      ACHN  
ATOM   3632  N   ALA A 232      12.460  -6.396 -12.408  0.00  0.00      ACHN  
ATOM   3633  HN  ALA A 232      12.207  -6.445 -13.372  0.00  0.00      ACHN  
ATOM   3634  CA  ALA A 232      11.923  -5.303 -11.638  0.00  0.00      ACHN  
ATOM   3635  HA  ALA A 232      12.723  -4.787 -11.128  0.00  0.00      ACHN  
ATOM   3636  CB  ALA A 232      11.076  -4.392 -12.519  0.00  0.00      ACHN  
ATOM   3637  HB1 ALA A 232      10.773  -3.466 -11.987  0.00  0.00      ACHN  
ATOM   3638  HB2 ALA A 232      11.662  -4.145 -13.431  0.00  0.00      ACHN  
ATOM   3639  HB3 ALA A 232      10.142  -4.859 -12.897  0.00  0.00      ACHN  
ATOM   3640  C   ALA A 232      11.012  -5.724 -10.522  0.00  0.00      ACHN  
ATOM   3641  O   ALA A 232      11.063  -5.268  -9.379  0.00  0.00      ACHN  
ATOM   3642  N   TYR A 233      10.126  -6.681 -10.853  0.00  0.00      ACHN  
ATOM   3643  HN  TYR A 233       9.997  -7.112 -11.743  0.00  0.00      ACHN  
ATOM   3644  CA  TYR A 233       9.207  -7.354  -9.876  0.00  0.00      ACHN  
ATOM   3645  HA  TYR A 233       8.690  -6.588  -9.317  0.00  0.00      ACHN  
ATOM   3646  CB  TYR A 233       8.360  -8.295 -10.707  0.00  0.00      ACHN  
ATOM   3647  HB1 TYR A 233       8.929  -8.624 -11.603  0.00  0.00      ACHN  
ATOM   3648  HB2 TYR A 233       8.116  -9.202 -10.114  0.00  0.00      ACHN  
ATOM   3649  CG  TYR A 233       7.038  -7.740 -11.147  0.00  0.00      ACHN  
ATOM   3650  CD1 TYR A 233       6.062  -7.238 -10.223  0.00  0.00      ACHN  
ATOM   3651  HD1 TYR A 233       6.330  -7.268  -9.177  0.00  0.00      ACHN  
ATOM   3652  CE1 TYR A 233       4.733  -6.892 -10.646  0.00  0.00      ACHN  
ATOM   3653  HE1 TYR A 233       4.071  -6.472  -9.903  0.00  0.00      ACHN  
ATOM   3654  CZ  TYR A 233       4.437  -7.001 -12.043  0.00  0.00      ACHN  
ATOM   3655  OH  TYR A 233       3.053  -6.755 -12.463  0.00  0.00      ACHN  
ATOM   3656  HH  TYR A 233       3.022  -7.028 -13.382  0.00  0.00      ACHN  
ATOM   3657  CD2 TYR A 233       6.564  -7.952 -12.443  0.00  0.00      ACHN  
ATOM   3658  HD2 TYR A 233       7.251  -8.475 -13.091  0.00  0.00      ACHN  
ATOM   3659  CE2 TYR A 233       5.289  -7.599 -12.894  0.00  0.00      ACHN  
ATOM   3660  HE2 TYR A 233       5.063  -7.686 -13.947  0.00  0.00      ACHN  
ATOM   3661  C   TYR A 233      10.022  -8.157  -8.841  0.00  0.00      ACHN  
ATOM   3662  O   TYR A 233       9.738  -8.062  -7.717  0.00  0.00      ACHN  
ATOM   3663  N   ILE A 234      11.062  -8.946  -9.269  0.00  0.00      ACHN  
ATOM   3664  HN  ILE A 234      11.174  -9.172 -10.233  0.00  0.00      ACHN  
ATOM   3665  CA  ILE A 234      11.954  -9.669  -8.393  0.00  0.00      ACHN  
ATOM   3666  HA  ILE A 234      11.325 -10.281  -7.764  0.00  0.00      ACHN  
ATOM   3667  CB  ILE A 234      12.849 -10.548  -9.233  0.00  0.00      ACHN  
ATOM   3668  HB  ILE A 234      13.330  -9.882  -9.980  0.00  0.00      ACHN  
ATOM   3669  CG2 ILE A 234      13.847 -11.285  -8.381  0.00  0.00      ACHN  
ATOM   3670 HG21 ILE A 234      14.651 -10.599  -8.040  0.00  0.00      ACHN  
ATOM   3671 HG22 ILE A 234      13.313 -11.709  -7.504  0.00  0.00      ACHN  
ATOM   3672 HG23 ILE A 234      14.316 -12.137  -8.918  0.00  0.00      ACHN  
ATOM   3673  CG1 ILE A 234      12.028 -11.667  -9.919  0.00  0.00      ACHN  
ATOM   3674 HG11 ILE A 234      11.780 -12.338  -9.068  0.00  0.00      ACHN  
ATOM   3675 HG12 ILE A 234      11.063 -11.314 -10.343  0.00  0.00      ACHN  
ATOM   3676  CD1 ILE A 234      12.791 -12.380 -11.015  0.00  0.00      ACHN  
ATOM   3677  HD1 ILE A 234      12.270 -13.326 -11.281  0.00  0.00      ACHN  
ATOM   3678  HD2 ILE A 234      12.702 -11.726 -11.908  0.00  0.00      ACHN  
ATOM   3679  HD3 ILE A 234      13.843 -12.635 -10.767  0.00  0.00      ACHN  
ATOM   3680  C   ILE A 234      12.783  -8.724  -7.537  0.00  0.00      ACHN  
ATOM   3681  O   ILE A 234      12.935  -8.945  -6.356  0.00  0.00      ACHN  
ATOM   3682  N   VAL A 235      13.277  -7.648  -7.969  0.00  0.00      ACHN  
ATOM   3683  HN  VAL A 235      13.064  -7.419  -8.916  0.00  0.00      ACHN  
ATOM   3684  CA  VAL A 235      13.913  -6.632  -7.200  0.00  0.00      ACHN  
ATOM   3685  HA  VAL A 235      14.812  -7.095  -6.820  0.00  0.00      ACHN  
ATOM   3686  CB  VAL A 235      14.456  -5.544  -8.110  0.00  0.00      ACHN  
ATOM   3687  HB  VAL A 235      13.717  -5.313  -8.906  0.00  0.00      ACHN  
ATOM   3688  CG1 VAL A 235      14.886  -4.258  -7.384  0.00  0.00      ACHN  
ATOM   3689 HG11 VAL A 235      15.773  -4.367  -6.723  0.00  0.00      ACHN  
ATOM   3690 HG12 VAL A 235      15.134  -3.449  -8.104  0.00  0.00      ACHN  
ATOM   3691 HG13 VAL A 235      14.026  -3.923  -6.766  0.00  0.00      ACHN  
ATOM   3692  CG2 VAL A 235      15.690  -5.980  -8.950  0.00  0.00      ACHN  
ATOM   3693 HG21 VAL A 235      16.583  -6.371  -8.417  0.00  0.00      ACHN  
ATOM   3694 HG22 VAL A 235      15.482  -6.809  -9.659  0.00  0.00      ACHN  
ATOM   3695 HG23 VAL A 235      16.109  -5.194  -9.615  0.00  0.00      ACHN  
ATOM   3696  C   VAL A 235      13.013  -5.982  -6.128  0.00  0.00      ACHN  
ATOM   3697  O   VAL A 235      13.385  -5.864  -4.958  0.00  0.00      ACHN  
ATOM   3698  N   LEU A 236      11.749  -5.668  -6.520  0.00  0.00      ACHN  
ATOM   3699  HN  LEU A 236      11.576  -5.664  -7.502  0.00  0.00      ACHN  
ATOM   3700  CA  LEU A 236      10.661  -5.021  -5.729  0.00  0.00      ACHN  
ATOM   3701  HA  LEU A 236      11.133  -4.198  -5.213  0.00  0.00      ACHN  
ATOM   3702  CB  LEU A 236       9.511  -4.599  -6.702  0.00  0.00      ACHN  
ATOM   3703  HB1 LEU A 236       9.922  -3.760  -7.302  0.00  0.00      ACHN  
ATOM   3704  HB2 LEU A 236       9.282  -5.420  -7.413  0.00  0.00      ACHN  
ATOM   3705  CG  LEU A 236       8.367  -4.040  -5.889  0.00  0.00      ACHN  
ATOM   3706  HG  LEU A 236       7.982  -4.882  -5.276  0.00  0.00      ACHN  
ATOM   3707  CD1 LEU A 236       8.804  -2.883  -4.976  0.00  0.00      ACHN  
ATOM   3708 HD11 LEU A 236       9.481  -2.151  -5.467  0.00  0.00      ACHN  
ATOM   3709 HD12 LEU A 236       7.941  -2.309  -4.578  0.00  0.00      ACHN  
ATOM   3710 HD13 LEU A 236       9.411  -3.195  -4.099  0.00  0.00      ACHN  
ATOM   3711  CD2 LEU A 236       7.252  -3.785  -6.888  0.00  0.00      ACHN  
ATOM   3712 HD21 LEU A 236       7.693  -3.116  -7.657  0.00  0.00      ACHN  
ATOM   3713 HD22 LEU A 236       6.842  -4.694  -7.377  0.00  0.00      ACHN  
ATOM   3714 HD23 LEU A 236       6.377  -3.207  -6.520  0.00  0.00      ACHN  
ATOM   3715  C   LEU A 236      10.283  -6.023  -4.640  0.00  0.00      ACHN  
ATOM   3716  O   LEU A 236      10.382  -5.685  -3.464  0.00  0.00      ACHN  
ATOM   3717  N   SER A 237      10.068  -7.243  -5.050  0.00  0.00      ACHN  
ATOM   3718  HN  SER A 237      10.068  -7.455  -6.025  0.00  0.00      ACHN  
ATOM   3719  CA  SER A 237       9.902  -8.448  -4.231  0.00  0.00      ACHN  
ATOM   3720  HA  SER A 237       8.998  -8.333  -3.651  0.00  0.00      ACHN  
ATOM   3721  CB  SER A 237       9.617  -9.718  -5.111  0.00  0.00      ACHN  
ATOM   3722  HB1 SER A 237       8.704  -9.529  -5.715  0.00  0.00      ACHN  
ATOM   3723  HB2 SER A 237      10.407  -9.907  -5.869  0.00  0.00      ACHN  
ATOM   3724  OG  SER A 237       9.380 -10.887  -4.357  0.00  0.00      ACHN  
ATOM   3725  HG1 SER A 237       8.493 -10.748  -4.017  0.00  0.00      ACHN  
ATOM   3726  C   SER A 237      11.001  -8.760  -3.248  0.00  0.00      ACHN  
ATOM   3727  O   SER A 237      10.749  -9.016  -2.097  0.00  0.00      ACHN  
ATOM   3728  N   LEU A 238      12.258  -8.713  -3.722  0.00  0.00      ACHN  
ATOM   3729  HN  LEU A 238      12.509  -8.569  -4.676  0.00  0.00      ACHN  
ATOM   3730  CA  LEU A 238      13.414  -9.048  -2.875  0.00  0.00      ACHN  
ATOM   3731  HA  LEU A 238      13.184 -10.003  -2.426  0.00  0.00      ACHN  
ATOM   3732  CB  LEU A 238      14.728  -9.229  -3.783  0.00  0.00      ACHN  
ATOM   3733  HB1 LEU A 238      14.541 -10.030  -4.530  0.00  0.00      ACHN  
ATOM   3734  HB2 LEU A 238      14.891  -8.327  -4.410  0.00  0.00      ACHN  
ATOM   3735  CG  LEU A 238      16.021  -9.537  -2.977  0.00  0.00      ACHN  
ATOM   3736  HG  LEU A 238      16.091  -8.843  -2.112  0.00  0.00      ACHN  
ATOM   3737  CD1 LEU A 238      16.008 -10.940  -2.407  0.00  0.00      ACHN  
ATOM   3738 HD11 LEU A 238      15.151 -11.174  -1.739  0.00  0.00      ACHN  
ATOM   3739 HD12 LEU A 238      16.028 -11.590  -3.308  0.00  0.00      ACHN  
ATOM   3740 HD13 LEU A 238      16.924 -11.032  -1.786  0.00  0.00      ACHN  
ATOM   3741  CD2 LEU A 238      17.270  -9.350  -3.824  0.00  0.00      ACHN  
ATOM   3742 HD21 LEU A 238      17.549  -8.299  -4.054  0.00  0.00      ACHN  
ATOM   3743 HD22 LEU A 238      18.129  -9.898  -3.383  0.00  0.00      ACHN  
ATOM   3744 HD23 LEU A 238      17.136  -9.665  -4.881  0.00  0.00      ACHN  
ATOM   3745  C   LEU A 238      13.669  -7.967  -1.846  0.00  0.00      ACHN  
ATOM   3746  O   LEU A 238      13.883  -8.350  -0.725  0.00  0.00      ACHN  
ATOM   3747  N   VAL A 239      13.519  -6.658  -2.169  0.00  0.00      ACHN  
ATOM   3748  HN  VAL A 239      13.311  -6.341  -3.091  0.00  0.00      ACHN  
ATOM   3749  CA  VAL A 239      13.354  -5.664  -1.144  0.00  0.00      ACHN  
ATOM   3750  HA  VAL A 239      14.220  -5.770  -0.507  0.00  0.00      ACHN  
ATOM   3751  CB  VAL A 239      13.308  -4.212  -1.651  0.00  0.00      ACHN  
ATOM   3752  HB  VAL A 239      12.513  -4.034  -2.406  0.00  0.00      ACHN  
ATOM   3753  CG1 VAL A 239      13.179  -3.234  -0.542  0.00  0.00      ACHN  
ATOM   3754 HG11 VAL A 239      13.434  -2.264  -1.019  0.00  0.00      ACHN  
ATOM   3755 HG12 VAL A 239      12.198  -3.219  -0.020  0.00  0.00      ACHN  
ATOM   3756 HG13 VAL A 239      14.013  -3.358   0.181  0.00  0.00      ACHN  
ATOM   3757  CG2 VAL A 239      14.575  -3.898  -2.488  0.00  0.00      ACHN  
ATOM   3758 HG21 VAL A 239      15.531  -4.140  -1.976  0.00  0.00      ACHN  
ATOM   3759 HG22 VAL A 239      14.469  -4.302  -3.517  0.00  0.00      ACHN  
ATOM   3760 HG23 VAL A 239      14.618  -2.795  -2.609  0.00  0.00      ACHN  
ATOM   3761  C   VAL A 239      12.175  -5.962  -0.225  0.00  0.00      ACHN  
ATOM   3762  O   VAL A 239      12.270  -5.972   1.048  0.00  0.00      ACHN  
ATOM   3763  N   ALA A 240      10.950  -6.142  -0.801  0.00  0.00      ACHN  
ATOM   3764  HN  ALA A 240      10.972  -5.981  -1.785  0.00  0.00      ACHN  
ATOM   3765  CA  ALA A 240       9.758  -6.205  -0.115  0.00  0.00      ACHN  
ATOM   3766  HA  ALA A 240       9.733  -5.273   0.429  0.00  0.00      ACHN  
ATOM   3767  CB  ALA A 240       8.577  -6.296  -1.124  0.00  0.00      ACHN  
ATOM   3768  HB1 ALA A 240       7.536  -6.153  -0.764  0.00  0.00      ACHN  
ATOM   3769  HB2 ALA A 240       8.606  -5.462  -1.858  0.00  0.00      ACHN  
ATOM   3770  HB3 ALA A 240       8.562  -7.300  -1.597  0.00  0.00      ACHN  
ATOM   3771  C   ALA A 240       9.580  -7.350   0.852  0.00  0.00      ACHN  
ATOM   3772  O   ALA A 240       9.203  -7.083   1.962  0.00  0.00      ACHN  
ATOM   3773  N   LYS A 241       9.892  -8.634   0.571  0.00  0.00      ACHN  
ATOM   3774  HN  LYS A 241      10.089  -8.766  -0.397  0.00  0.00      ACHN  
ATOM   3775  CA  LYS A 241       9.760  -9.829   1.374  0.00  0.00      ACHN  
ATOM   3776  HA  LYS A 241       8.794  -9.811   1.857  0.00  0.00      ACHN  
ATOM   3777  CB  LYS A 241       9.927 -11.199   0.682  0.00  0.00      ACHN  
ATOM   3778  HB1 LYS A 241      10.555 -11.005  -0.215  0.00  0.00      ACHN  
ATOM   3779  HB2 LYS A 241      10.379 -11.930   1.386  0.00  0.00      ACHN  
ATOM   3780  CG  LYS A 241       8.635 -11.768   0.114  0.00  0.00      ACHN  
ATOM   3781  HG1 LYS A 241       8.948 -12.744  -0.314  0.00  0.00      ACHN  
ATOM   3782  HG2 LYS A 241       8.059 -12.127   0.993  0.00  0.00      ACHN  
ATOM   3783  CD  LYS A 241       7.801 -10.997  -0.879  0.00  0.00      ACHN  
ATOM   3784  HD1 LYS A 241       7.150 -10.250  -0.377  0.00  0.00      ACHN  
ATOM   3785  HD2 LYS A 241       8.610 -10.477  -1.435  0.00  0.00      ACHN  
ATOM   3786  CE  LYS A 241       7.066 -11.871  -1.933  0.00  0.00      ACHN  
ATOM   3787  HE1 LYS A 241       7.794 -12.582  -2.378  0.00  0.00      ACHN  
ATOM   3788  HE2 LYS A 241       6.255 -12.418  -1.407  0.00  0.00      ACHN  
ATOM   3789  NZ  LYS A 241       6.635 -11.054  -3.091  0.00  0.00      ACHN  
ATOM   3790  C   LYS A 241      10.767  -9.643   2.555  0.00  0.00      ACHN  
ATOM   3791  O   LYS A 241      10.387  -9.728   3.713  0.00  0.00      ACHN  
ATOM   3792  N   SER A 242      12.069  -9.163   2.177  0.00  0.00      ACHN  
ATOM   3793  HN  SER A 242      12.294  -9.071   1.210  0.00  0.00      ACHN  
ATOM   3794  CA  SER A 242      13.043  -8.892   3.224  0.00  0.00      ACHN  
ATOM   3795  HA  SER A 242      13.170  -9.806   3.785  0.00  0.00      ACHN  
ATOM   3796  CB  SER A 242      14.425  -8.667   2.497  0.00  0.00      ACHN  
ATOM   3797  HB1 SER A 242      14.570  -7.659   2.052  0.00  0.00      ACHN  
ATOM   3798  HB2 SER A 242      15.215  -8.670   3.278  0.00  0.00      ACHN  
ATOM   3799  OG  SER A 242      14.695  -9.622   1.482  0.00  0.00      ACHN  
ATOM   3800  HG1 SER A 242      14.633  -9.142   0.652  0.00  0.00      ACHN  
ATOM   3801  C   SER A 242      12.667  -7.776   4.195  0.00  0.00      ACHN  
ATOM   3802  O   SER A 242      12.717  -7.987   5.445  0.00  0.00      ACHN  
ATOM   3803  N   ALA A 243      12.231  -6.555   3.697  0.00  0.00      ACHN  
ATOM   3804  HN  ALA A 243      12.152  -6.481   2.706  0.00  0.00      ACHN  
ATOM   3805  CA  ALA A 243      11.941  -5.361   4.528  0.00  0.00      ACHN  
ATOM   3806  HA  ALA A 243      12.823  -5.184   5.125  0.00  0.00      ACHN  
ATOM   3807  CB  ALA A 243      11.732  -4.170   3.537  0.00  0.00      ACHN  
ATOM   3808  HB1 ALA A 243      12.661  -4.037   2.942  0.00  0.00      ACHN  
ATOM   3809  HB2 ALA A 243      10.871  -4.379   2.866  0.00  0.00      ACHN  
ATOM   3810  HB3 ALA A 243      11.648  -3.168   4.010  0.00  0.00      ACHN  
ATOM   3811  C   ALA A 243      10.748  -5.531   5.477  0.00  0.00      ACHN  
ATOM   3812  O   ALA A 243      10.842  -5.121   6.600  0.00  0.00      ACHN  
ATOM   3813  N   LEU A 244       9.611  -6.051   5.003  0.00  0.00      ACHN  
ATOM   3814  HN  LEU A 244       9.474  -6.205   4.027  0.00  0.00      ACHN  
ATOM   3815  CA  LEU A 244       8.455  -6.318   5.781  0.00  0.00      ACHN  
ATOM   3816  HA  LEU A 244       8.058  -5.397   6.182  0.00  0.00      ACHN  
ATOM   3817  CB  LEU A 244       7.372  -6.817   4.803  0.00  0.00      ACHN  
ATOM   3818  HB1 LEU A 244       7.802  -7.715   4.312  0.00  0.00      ACHN  
ATOM   3819  HB2 LEU A 244       6.429  -7.046   5.344  0.00  0.00      ACHN  
ATOM   3820  CG  LEU A 244       6.757  -5.875   3.692  0.00  0.00      ACHN  
ATOM   3821  HG  LEU A 244       7.547  -5.603   2.960  0.00  0.00      ACHN  
ATOM   3822  CD1 LEU A 244       5.819  -6.588   2.727  0.00  0.00      ACHN  
ATOM   3823 HD11 LEU A 244       4.980  -7.059   3.283  0.00  0.00      ACHN  
ATOM   3824 HD12 LEU A 244       5.511  -5.994   1.840  0.00  0.00      ACHN  
ATOM   3825 HD13 LEU A 244       6.406  -7.430   2.301  0.00  0.00      ACHN  
ATOM   3826  CD2 LEU A 244       6.069  -4.654   4.341  0.00  0.00      ACHN  
ATOM   3827 HD21 LEU A 244       5.790  -3.863   3.611  0.00  0.00      ACHN  
ATOM   3828 HD22 LEU A 244       5.153  -4.940   4.901  0.00  0.00      ACHN  
ATOM   3829 HD23 LEU A 244       6.847  -4.242   5.019  0.00  0.00      ACHN  
ATOM   3830  C   LEU A 244       8.705  -7.326   6.902  0.00  0.00      ACHN  
ATOM   3831  O   LEU A 244       8.297  -7.139   8.054  0.00  0.00      ACHN  
ATOM   3832  N   ALA A 245       9.485  -8.360   6.505  0.00  0.00      ACHN  
ATOM   3833  HN  ALA A 245       9.729  -8.473   5.545  0.00  0.00      ACHN  
ATOM   3834  CA  ALA A 245       9.895  -9.409   7.478  0.00  0.00      ACHN  
ATOM   3835  HA  ALA A 245       8.981  -9.739   7.949  0.00  0.00      ACHN  
ATOM   3836  CB  ALA A 245      10.750 -10.601   6.884  0.00  0.00      ACHN  
ATOM   3837  HB1 ALA A 245      10.946 -11.284   7.738  0.00  0.00      ACHN  
ATOM   3838  HB2 ALA A 245      10.214 -11.214   6.129  0.00  0.00      ACHN  
ATOM   3839  HB3 ALA A 245      11.599 -10.159   6.322  0.00  0.00      ACHN  
ATOM   3840  C   ALA A 245      10.757  -8.776   8.601  0.00  0.00      ACHN  
ATOM   3841  O   ALA A 245      10.581  -9.049   9.750  0.00  0.00      ACHN  
ATOM   3842  N   TRP A 246      11.699  -7.926   8.208  0.00  0.00      ACHN  
ATOM   3843  HN  TRP A 246      11.778  -7.832   7.218  0.00  0.00      ACHN  
ATOM   3844  CA  TRP A 246      12.607  -7.328   9.129  0.00  0.00      ACHN  
ATOM   3845  HA  TRP A 246      13.112  -8.134   9.642  0.00  0.00      ACHN  
ATOM   3846  CB  TRP A 246      13.728  -6.737   8.249  0.00  0.00      ACHN  
ATOM   3847  HB1 TRP A 246      14.245  -7.531   7.668  0.00  0.00      ACHN  
ATOM   3848  HB2 TRP A 246      13.244  -6.120   7.463  0.00  0.00      ACHN  
ATOM   3849  CG  TRP A 246      14.824  -5.898   8.871  0.00  0.00      ACHN  
ATOM   3850  CD1 TRP A 246      15.705  -6.232   9.861  0.00  0.00      ACHN  
ATOM   3851  HD1 TRP A 246      15.741  -7.166  10.401  0.00  0.00      ACHN  
ATOM   3852  NE1 TRP A 246      16.362  -5.115  10.343  0.00  0.00      ACHN  
ATOM   3853  HE1 TRP A 246      17.033  -4.925  11.025  0.00  0.00      ACHN  
ATOM   3854  CE2 TRP A 246      15.940  -4.037   9.586  0.00  0.00      ACHN  
ATOM   3855  CD2 TRP A 246      14.890  -4.465   8.739  0.00  0.00      ACHN  
ATOM   3856  CE3 TRP A 246      14.203  -3.516   7.914  0.00  0.00      ACHN  
ATOM   3857  HE3 TRP A 246      13.423  -3.764   7.210  0.00  0.00      ACHN  
ATOM   3858  CZ3 TRP A 246      14.655  -2.213   7.927  0.00  0.00      ACHN  
ATOM   3859  HZ3 TRP A 246      14.308  -1.423   7.277  0.00  0.00      ACHN  
ATOM   3860  CZ2 TRP A 246      16.393  -2.717   9.582  0.00  0.00      ACHN  
ATOM   3861  HZ2 TRP A 246      17.174  -2.400  10.257  0.00  0.00      ACHN  
ATOM   3862  CH2 TRP A 246      15.735  -1.839   8.790  0.00  0.00      ACHN  
ATOM   3863  HH2 TRP A 246      16.093  -0.820   8.801  0.00  0.00      ACHN  
ATOM   3864  C   TRP A 246      11.999  -6.358  10.129  0.00  0.00      ACHN  
ATOM   3865  O   TRP A 246      12.257  -6.356  11.312  0.00  0.00      ACHN  
ATOM   3866  N   GLN A 247      10.997  -5.623   9.626  0.00  0.00      ACHN  
ATOM   3867  HN  GLN A 247      10.745  -5.614   8.662  0.00  0.00      ACHN  
ATOM   3868  CA  GLN A 247      10.262  -4.623  10.471  0.00  0.00      ACHN  
ATOM   3869  HA  GLN A 247      11.000  -3.946  10.875  0.00  0.00      ACHN  
ATOM   3870  CB  GLN A 247       9.231  -3.855   9.616  0.00  0.00      ACHN  
ATOM   3871  HB1 GLN A 247       8.770  -4.406   8.769  0.00  0.00      ACHN  
ATOM   3872  HB2 GLN A 247       8.407  -3.506  10.275  0.00  0.00      ACHN  
ATOM   3873  CG  GLN A 247       9.807  -2.485   9.073  0.00  0.00      ACHN  
ATOM   3874  HG1 GLN A 247      10.062  -1.920   9.995  0.00  0.00      ACHN  
ATOM   3875  HG2 GLN A 247      10.656  -2.652   8.375  0.00  0.00      ACHN  
ATOM   3876  CD  GLN A 247       8.724  -1.688   8.345  0.00  0.00      ACHN  
ATOM   3877  OE1 GLN A 247       8.795  -1.595   7.125  0.00  0.00      ACHN  
ATOM   3878  NE2 GLN A 247       7.799  -1.026   9.045  0.00  0.00      ACHN  
ATOM   3879 HE21 GLN A 247       7.246  -0.434   8.458  0.00  0.00      ACHN  
ATOM   3880 HE22 GLN A 247       7.564  -1.367   9.955  0.00  0.00      ACHN  
ATOM   3881  C   GLN A 247       9.577  -5.329  11.588  0.00  0.00      ACHN  
ATOM   3882  O   GLN A 247       9.474  -4.862  12.727  0.00  0.00      ACHN  
ATOM   3883  N   ILE A 248       8.899  -6.479  11.320  0.00  0.00      ACHN  
ATOM   3884  HN  ILE A 248       8.805  -6.844  10.397  0.00  0.00      ACHN  
ATOM   3885  CA  ILE A 248       8.087  -7.208  12.248  0.00  0.00      ACHN  
ATOM   3886  HA  ILE A 248       7.550  -6.502  12.864  0.00  0.00      ACHN  
ATOM   3887  CB  ILE A 248       7.069  -8.099  11.460  0.00  0.00      ACHN  
ATOM   3888  HB  ILE A 248       7.632  -8.816  10.825  0.00  0.00      ACHN  
ATOM   3889  CG2 ILE A 248       6.259  -9.024  12.402  0.00  0.00      ACHN  
ATOM   3890 HG21 ILE A 248       6.972  -9.666  12.963  0.00  0.00      ACHN  
ATOM   3891 HG22 ILE A 248       5.705  -8.346  13.085  0.00  0.00      ACHN  
ATOM   3892 HG23 ILE A 248       5.417  -9.630  12.005  0.00  0.00      ACHN  
ATOM   3893  CG1 ILE A 248       6.148  -7.260  10.573  0.00  0.00      ACHN  
ATOM   3894 HG11 ILE A 248       5.494  -6.562  11.140  0.00  0.00      ACHN  
ATOM   3895 HG12 ILE A 248       6.730  -6.560   9.936  0.00  0.00      ACHN  
ATOM   3896  CD1 ILE A 248       5.313  -8.124   9.594  0.00  0.00      ACHN  
ATOM   3897  HD1 ILE A 248       5.911  -8.683   8.843  0.00  0.00      ACHN  
ATOM   3898  HD2 ILE A 248       4.521  -8.767  10.035  0.00  0.00      ACHN  
ATOM   3899  HD3 ILE A 248       4.757  -7.408   8.952  0.00  0.00      ACHN  
ATOM   3900  C   ILE A 248       8.983  -7.868  13.191  0.00  0.00      ACHN  
ATOM   3901  O   ILE A 248       8.675  -7.869  14.385  0.00  0.00      ACHN  
ATOM   3902  N   PHE A 249      10.174  -8.397  12.712  0.00  0.00      ACHN  
ATOM   3903  HN  PHE A 249      10.294  -8.433  11.723  0.00  0.00      ACHN  
ATOM   3904  CA  PHE A 249      11.200  -9.006  13.532  0.00  0.00      ACHN  
ATOM   3905  HA  PHE A 249      10.828  -9.858  14.082  0.00  0.00      ACHN  
ATOM   3906  CB  PHE A 249      12.338  -9.420  12.511  0.00  0.00      ACHN  
ATOM   3907  HB1 PHE A 249      11.990 -10.020  11.644  0.00  0.00      ACHN  
ATOM   3908  HB2 PHE A 249      12.710  -8.497  12.017  0.00  0.00      ACHN  
ATOM   3909  CG  PHE A 249      13.538 -10.198  13.202  0.00  0.00      ACHN  
ATOM   3910  CD1 PHE A 249      14.858  -9.783  12.876  0.00  0.00      ACHN  
ATOM   3911  HD1 PHE A 249      15.006  -8.973  12.177  0.00  0.00      ACHN  
ATOM   3912  CE1 PHE A 249      16.058 -10.423  13.359  0.00  0.00      ACHN  
ATOM   3913  HE1 PHE A 249      17.058 -10.045  13.209  0.00  0.00      ACHN  
ATOM   3914  CZ  PHE A 249      15.888 -11.584  14.113  0.00  0.00      ACHN  
ATOM   3915  HZ  PHE A 249      16.733 -12.036  14.611  0.00  0.00      ACHN  
ATOM   3916  CD2 PHE A 249      13.378 -11.430  13.968  0.00  0.00      ACHN  
ATOM   3917  HD2 PHE A 249      12.414 -11.888  14.132  0.00  0.00      ACHN  
ATOM   3918  CE2 PHE A 249      14.573 -12.026  14.449  0.00  0.00      ACHN  
ATOM   3919  HE2 PHE A 249      14.512 -12.977  14.958  0.00  0.00      ACHN  
ATOM   3920  C   PHE A 249      11.721  -8.026  14.618  0.00  0.00      ACHN  
ATOM   3921  O   PHE A 249      11.678  -8.400  15.777  0.00  0.00      ACHN  
ATOM   3922  N   SER A 250      11.998  -6.759  14.261  0.00  0.00      ACHN  
ATOM   3923  HN  SER A 250      12.152  -6.614  13.287  0.00  0.00      ACHN  
ATOM   3924  CA  SER A 250      12.480  -5.673  15.082  0.00  0.00      ACHN  
ATOM   3925  HA  SER A 250      13.369  -5.974  15.617  0.00  0.00      ACHN  
ATOM   3926  CB  SER A 250      12.969  -4.490  14.230  0.00  0.00      ACHN  
ATOM   3927  HB1 SER A 250      13.560  -4.970  13.421  0.00  0.00      ACHN  
ATOM   3928  HB2 SER A 250      12.160  -3.854  13.811  0.00  0.00      ACHN  
ATOM   3929  OG  SER A 250      13.885  -3.623  14.880  0.00  0.00      ACHN  
ATOM   3930  HG1 SER A 250      14.274  -3.069  14.199  0.00  0.00      ACHN  
ATOM   3931  C   SER A 250      11.472  -5.123  16.015  0.00  0.00      ACHN  
ATOM   3932  O   SER A 250      11.690  -4.818  17.189  0.00  0.00      ACHN  
ATOM   3933  N   GLY A 251      10.246  -5.111  15.536  0.00  0.00      ACHN  
ATOM   3934  HN  GLY A 251      10.030  -5.446  14.623  0.00  0.00      ACHN  
ATOM   3935  CA  GLY A 251       9.100  -4.515  16.214  0.00  0.00      ACHN  
ATOM   3936  HA1 GLY A 251       8.324  -4.462  15.465  0.00  0.00      ACHN  
ATOM   3937  HA2 GLY A 251       9.304  -3.493  16.497  0.00  0.00      ACHN  
ATOM   3938  C   GLY A 251       8.490  -5.309  17.343  0.00  0.00      ACHN  
ATOM   3939  O   GLY A 251       7.999  -4.755  18.299  0.00  0.00      ACHN  
ATOM   3940  N   THR A 252       8.490  -6.623  17.249  0.00  0.00      ACHN  
ATOM   3941  HN  THR A 252       8.781  -7.124  16.437  0.00  0.00      ACHN  
ATOM   3942  CA  THR A 252       7.643  -7.373  18.180  0.00  0.00      ACHN  
ATOM   3943  HA  THR A 252       7.544  -6.894  19.143  0.00  0.00      ACHN  
ATOM   3944  CB  THR A 252       6.230  -7.501  17.847  0.00  0.00      ACHN  
ATOM   3945  HB  THR A 252       5.798  -6.506  17.606  0.00  0.00      ACHN  
ATOM   3946  OG1 THR A 252       5.460  -8.210  18.737  0.00  0.00      ACHN  
ATOM   3947  HG1 THR A 252       5.311  -7.602  19.465  0.00  0.00      ACHN  
ATOM   3948  CG2 THR A 252       6.128  -8.294  16.492  0.00  0.00      ACHN  
ATOM   3949 HG21 THR A 252       6.548  -9.319  16.404  0.00  0.00      ACHN  
ATOM   3950 HG22 THR A 252       5.028  -8.371  16.364  0.00  0.00      ACHN  
ATOM   3951 HG23 THR A 252       6.512  -7.665  15.661  0.00  0.00      ACHN  
ATOM   3952  C   THR A 252       8.280  -8.733  18.471  0.00  0.00      ACHN  
ATOM   3953  O   THR A 252       7.941  -9.377  19.465  0.00  0.00      ACHN  
ATOM   3954  N   LEU A 253       9.113  -9.282  17.532  0.00  0.00      ACHN  
ATOM   3955  HN  LEU A 253       9.462  -8.920  16.671  0.00  0.00      ACHN  
ATOM   3956  CA  LEU A 253       9.610 -10.642  17.867  0.00  0.00      ACHN  
ATOM   3957  HA  LEU A 253       8.896 -11.214  18.440  0.00  0.00      ACHN  
ATOM   3958  CB  LEU A 253       9.932 -11.421  16.550  0.00  0.00      ACHN  
ATOM   3959  HB1 LEU A 253      10.844 -11.030  16.052  0.00  0.00      ACHN  
ATOM   3960  HB2 LEU A 253      10.169 -12.436  16.933  0.00  0.00      ACHN  
ATOM   3961  CG  LEU A 253       8.717 -11.525  15.604  0.00  0.00      ACHN  
ATOM   3962  HG  LEU A 253       8.300 -10.524  15.361  0.00  0.00      ACHN  
ATOM   3963  CD1 LEU A 253       9.081 -12.184  14.263  0.00  0.00      ACHN  
ATOM   3964 HD11 LEU A 253       9.926 -11.652  13.776  0.00  0.00      ACHN  
ATOM   3965 HD12 LEU A 253       9.345 -13.263  14.243  0.00  0.00      ACHN  
ATOM   3966 HD13 LEU A 253       8.244 -12.163  13.532  0.00  0.00      ACHN  
ATOM   3967  CD2 LEU A 253       7.643 -12.420  16.260  0.00  0.00      ACHN  
ATOM   3968 HD21 LEU A 253       7.103 -12.103  17.178  0.00  0.00      ACHN  
ATOM   3969 HD22 LEU A 253       6.917 -12.634  15.447  0.00  0.00      ACHN  
ATOM   3970 HD23 LEU A 253       8.150 -13.391  16.444  0.00  0.00      ACHN  
ATOM   3971  C   LEU A 253      10.922 -10.601  18.682  0.00  0.00      ACHN  
ATOM   3972  O   LEU A 253      11.095 -11.429  19.579  0.00  0.00      ACHN  
ATOM   3973  N   ILE A 254      11.819  -9.611  18.462  0.00  0.00      ACHN  
ATOM   3974  HN  ILE A 254      11.628  -8.974  17.719  0.00  0.00      ACHN  
ATOM   3975  CA  ILE A 254      12.992  -9.350  19.235  0.00  0.00      ACHN  
ATOM   3976  HA  ILE A 254      13.464 -10.321  19.263  0.00  0.00      ACHN  
ATOM   3977  CB  ILE A 254      14.007  -8.465  18.524  0.00  0.00      ACHN  
ATOM   3978  HB  ILE A 254      13.506  -7.506  18.274  0.00  0.00      ACHN  
ATOM   3979  CG2 ILE A 254      15.181  -8.172  19.463  0.00  0.00      ACHN  
ATOM   3980 HG21 ILE A 254      14.949  -7.449  20.275  0.00  0.00      ACHN  
ATOM   3981 HG22 ILE A 254      15.573  -9.053  20.015  0.00  0.00      ACHN  
ATOM   3982 HG23 ILE A 254      15.959  -7.601  18.913  0.00  0.00      ACHN  
ATOM   3983  CG1 ILE A 254      14.502  -9.155  17.326  0.00  0.00      ACHN  
ATOM   3984 HG11 ILE A 254      15.283  -9.833  17.732  0.00  0.00      ACHN  
ATOM   3985 HG12 ILE A 254      13.666  -9.637  16.775  0.00  0.00      ACHN  
ATOM   3986  CD1 ILE A 254      15.222  -8.155  16.325  0.00  0.00      ACHN  
ATOM   3987  HD1 ILE A 254      15.222  -8.670  15.340  0.00  0.00      ACHN  
ATOM   3988  HD2 ILE A 254      14.643  -7.212  16.226  0.00  0.00      ACHN  
ATOM   3989  HD3 ILE A 254      16.297  -8.060  16.586  0.00  0.00      ACHN  
ATOM   3990  C   ILE A 254      12.707  -9.026  20.749  0.00  0.00      ACHN  
ATOM   3991  O   ILE A 254      13.357  -9.594  21.611  0.00  0.00      ACHN  
ATOM   3992  N   PRO A 255      11.737  -8.143  21.094  0.00  0.00      ACHN  
ATOM   3993  CD  PRO A 255      11.242  -7.016  20.219  0.00  0.00      ACHN  
ATOM   3994  HD1 PRO A 255      12.058  -6.572  19.609  0.00  0.00      ACHN  
ATOM   3995  HD2 PRO A 255      10.341  -7.285  19.626  0.00  0.00      ACHN  
ATOM   3996  CA  PRO A 255      11.436  -7.838  22.480  0.00  0.00      ACHN  
ATOM   3997  HA  PRO A 255      12.335  -7.365  22.849  0.00  0.00      ACHN  
ATOM   3998  CB  PRO A 255      10.333  -6.798  22.387  0.00  0.00      ACHN  
ATOM   3999  HB1 PRO A 255      10.160  -6.210  23.313  0.00  0.00      ACHN  
ATOM   4000  HB2 PRO A 255       9.361  -7.269  22.124  0.00  0.00      ACHN  
ATOM   4001  CG  PRO A 255      10.763  -5.904  21.187  0.00  0.00      ACHN  
ATOM   4002  HG1 PRO A 255      11.641  -5.300  21.501  0.00  0.00      ACHN  
ATOM   4003  HG2 PRO A 255      10.007  -5.232  20.728  0.00  0.00      ACHN  
ATOM   4004  C   PRO A 255      10.931  -8.994  23.387  0.00  0.00      ACHN  
ATOM   4005  O   PRO A 255       9.874  -9.583  23.115  0.00  0.00      ACHN  
ATOM   4006  N   ALA A 256      11.669  -9.301  24.461  0.00  0.00      ACHN  
ATOM   4007  HN  ALA A 256      12.513  -8.845  24.734  0.00  0.00      ACHN  
ATOM   4008  CA  ALA A 256      11.337 -10.361  25.377  0.00  0.00      ACHN  
ATOM   4009  HA  ALA A 256      11.389 -11.260  24.781  0.00  0.00      ACHN  
ATOM   4010  CB  ALA A 256      12.444 -10.356  26.435  0.00  0.00      ACHN  
ATOM   4011  HB1 ALA A 256      13.408 -10.118  25.936  0.00  0.00      ACHN  
ATOM   4012  HB2 ALA A 256      12.328  -9.532  27.170  0.00  0.00      ACHN  
ATOM   4013  HB3 ALA A 256      12.444 -11.261  27.081  0.00  0.00      ACHN  
ATOM   4014  C   ALA A 256      10.014 -10.303  26.032  0.00  0.00      ACHN  
ATOM   4015  O   ALA A 256       9.495  -9.214  26.439  0.00  0.00      ACHN  
ATOM   4016  N   LEU A 257       9.443 -11.472  26.145  0.00  0.00      ACHN  
ATOM   4017  HN  LEU A 257      10.025 -12.211  25.816  0.00  0.00      ACHN  
ATOM   4018  CA  LEU A 257       8.240 -11.816  26.946  0.00  0.00      ACHN  
ATOM   4019  HA  LEU A 257       7.590 -10.958  27.021  0.00  0.00      ACHN  
ATOM   4020  CB  LEU A 257       7.466 -12.926  26.208  0.00  0.00      ACHN  
ATOM   4021  HB1 LEU A 257       8.062 -13.863  26.231  0.00  0.00      ACHN  
ATOM   4022  HB2 LEU A 257       6.572 -13.230  26.793  0.00  0.00      ACHN  
ATOM   4023  CG  LEU A 257       7.198 -12.561  24.803  0.00  0.00      ACHN  
ATOM   4024  HG  LEU A 257       8.108 -12.114  24.349  0.00  0.00      ACHN  
ATOM   4025  CD1 LEU A 257       7.030 -13.793  23.890  0.00  0.00      ACHN  
ATOM   4026 HD11 LEU A 257       7.258 -13.602  22.819  0.00  0.00      ACHN  
ATOM   4027 HD12 LEU A 257       7.764 -14.588  24.144  0.00  0.00      ACHN  
ATOM   4028 HD13 LEU A 257       6.071 -14.327  24.064  0.00  0.00      ACHN  
ATOM   4029  CD2 LEU A 257       6.024 -11.638  24.714  0.00  0.00      ACHN  
ATOM   4030 HD21 LEU A 257       5.815 -11.344  23.663  0.00  0.00      ACHN  
ATOM   4031 HD22 LEU A 257       5.166 -12.124  25.226  0.00  0.00      ACHN  
ATOM   4032 HD23 LEU A 257       6.234 -10.668  25.214  0.00  0.00      ACHN  
ATOM   4033  C   LEU A 257       8.659 -12.272  28.347  0.00  0.00      ACHN  
ATOM   4034  OT1 LEU A 257       9.297 -13.304  28.542  0.00  0.00      ACHN  
ATOM   4035  OT2 LEU A 257       8.165 -11.609  29.333  0.00  0.00      ACHN  
ATOM   4036  C1  RET C 818      -2.322  -5.800  -8.259  0.00  0.00      COFA  
ATOM   4037  C2  RET C 818      -3.301  -5.126  -9.312  0.00  0.00      COFA  
ATOM   4038  H21 RET C 818      -3.521  -5.889 -10.089  0.00  0.00      COFA  
ATOM   4039  H22 RET C 818      -2.640  -4.365  -9.780  0.00  0.00      COFA  
ATOM   4040  C3  RET C 818      -4.502  -4.562  -8.709  0.00  0.00      COFA  
ATOM   4041  H31 RET C 818      -5.217  -5.350  -8.388  0.00  0.00      COFA  
ATOM   4042  H32 RET C 818      -4.991  -4.070  -9.577  0.00  0.00      COFA  
ATOM   4043  C4  RET C 818      -4.098  -3.476  -7.758  0.00  0.00      COFA  
ATOM   4044  H41 RET C 818      -4.962  -3.136  -7.148  0.00  0.00      COFA  
ATOM   4045  H42 RET C 818      -3.690  -2.643  -8.370  0.00  0.00      COFA  
ATOM   4046  C5  RET C 818      -3.075  -3.937  -6.779  0.00  0.00      COFA  
ATOM   4047  C6  RET C 818      -2.226  -5.026  -6.930  0.00  0.00      COFA  
ATOM   4048  C7  RET C 818      -1.543  -5.479  -5.655  0.00  0.00      COFA  
ATOM   4049  H71 RET C 818      -1.790  -4.961  -4.717  0.00  0.00      COFA  
ATOM   4050  C8  RET C 818      -0.589  -6.452  -5.405  0.00  0.00      COFA  
ATOM   4051  H81 RET C 818      -0.223  -6.929  -6.326  0.00  0.00      COFA  
ATOM   4052  C9  RET C 818      -0.022  -6.996  -4.149  0.00  0.00      COFA  
ATOM   4053  C10 RET C 818       0.877  -8.000  -4.141  0.00  0.00      COFA  
ATOM   4054 H101 RET C 818       1.015  -8.565  -5.075  0.00  0.00      COFA  
ATOM   4055  C11 RET C 818       1.596  -8.509  -2.950  0.00  0.00      COFA  
ATOM   4056 H111 RET C 818       1.531  -7.985  -1.985  0.00  0.00      COFA  
ATOM   4057  C12 RET C 818       2.598  -9.408  -3.076  0.00  0.00      COFA  
ATOM   4058 H121 RET C 818       3.010  -9.835  -4.002  0.00  0.00      COFA  
ATOM   4059  C13 RET C 818       3.420  -9.712  -1.885  0.00  0.00      COFA  
ATOM   4060  C14 RET C 818       4.680 -10.262  -1.957  0.00  0.00      COFA  
ATOM   4061 H141 RET C 818       5.147 -10.537  -0.999  0.00  0.00      COFA  
ATOM   4062  C15 RET C 818       5.551 -10.434  -3.084  0.00  0.00      COFA  
ATOM   4063  H15 RET C 818       5.291  -9.944  -4.034  0.00  0.00      COFA  
ATOM   4064  C16 RET C 818      -2.862  -7.232  -8.106  0.00  0.00      COFA  
ATOM   4065 H161 RET C 818      -3.775  -7.232  -7.473  0.00  0.00      COFA  
ATOM   4066 H162 RET C 818      -2.052  -7.822  -7.628  0.00  0.00      COFA  
ATOM   4067 H163 RET C 818      -3.115  -7.694  -9.085  0.00  0.00      COFA  
ATOM   4068  C17 RET C 818      -1.000  -5.828  -9.053  0.00  0.00      COFA  
ATOM   4069 H171 RET C 818      -0.694  -4.763  -9.139  0.00  0.00      COFA  
ATOM   4070 H172 RET C 818      -1.162  -6.219 -10.080  0.00  0.00      COFA  
ATOM   4071 H173 RET C 818      -0.360  -6.513  -8.456  0.00  0.00      COFA  
ATOM   4072  C18 RET C 818      -3.149  -3.086  -5.548  0.00  0.00      COFA  
ATOM   4073 H181 RET C 818      -3.764  -3.634  -4.803  0.00  0.00      COFA  
ATOM   4074 H182 RET C 818      -3.522  -2.054  -5.720  0.00  0.00      COFA  
ATOM   4075 H183 RET C 818      -2.214  -2.829  -5.006  0.00  0.00      COFA  
ATOM   4076  C19 RET C 818      -0.232  -6.218  -2.874  0.00  0.00      COFA  
ATOM   4077 H191 RET C 818      -0.811  -5.281  -3.015  0.00  0.00      COFA  
ATOM   4078 H192 RET C 818       0.713  -5.953  -2.354  0.00  0.00      COFA  
ATOM   4079 H193 RET C 818      -0.756  -6.872  -2.145  0.00  0.00      COFA  
ATOM   4080  C20 RET C 818       2.939  -9.480  -0.473  0.00  0.00      COFA  
ATOM   4081 H201 RET C 818       2.921 -10.451   0.067  0.00  0.00      COFA  
ATOM   4082 H202 RET C 818       1.855  -9.247  -0.539  0.00  0.00      COFA  
ATOM   4083 H203 RET C 818       3.489  -8.682   0.072  0.00  0.00      COFA  
ATOM   4084  O   HOH W 901      37.937   8.080  32.891  0.00  0.00      WAT1  
ATOM   4085  H1  HOH W 901      38.384   8.926  32.869  0.00  0.00      WAT1  
ATOM   4086  H2  HOH W 901      37.009   8.301  32.969  0.00  0.00      WAT1  
ATOM   4087  O   HOH W 902     -20.402  -9.014 -15.670  0.00  0.00      WAT1  
ATOM   4088  H1  HOH W 902     -20.786  -9.407 -14.887  0.00  0.00      WAT1  
ATOM   4089  H2  HOH W 902     -19.753  -9.652 -15.966  0.00  0.00      WAT1  
ATOM   4090  O   HOH W 903       9.058  25.872  16.553  0.00  0.00      WAT1  
ATOM   4091  H1  HOH W 903       9.543  25.114  16.226  0.00  0.00      WAT1  
ATOM   4092  H2  HOH W 903       8.324  25.967  15.946  0.00  0.00      WAT1  
ATOM   4093  O   HOH W 904      34.026 -27.266 -41.008  0.00  0.00      WAT1  
ATOM   4094  H1  HOH W 904      33.327 -27.043 -40.393  0.00  0.00      WAT1  
ATOM   4095  H2  HOH W 904      33.572 -27.651 -41.758  0.00  0.00      WAT1  
ATOM   4096  O   HOH W 905      14.863 -12.093   2.727  0.00  0.00      WAT1  
ATOM   4097  H1  HOH W 905      15.020 -11.830   3.633  0.00  0.00      WAT1  
ATOM   4098  H2  HOH W 905      14.772 -11.268   2.249  0.00  0.00      WAT1  
ATOM   4099  O   HOH W 906     -34.116  45.939 -58.965  0.00  0.00      WAT1  
ATOM   4100  H1  HOH W 906     -33.746  46.455 -58.249  0.00  0.00      WAT1  
ATOM   4101  H2  HOH W 906     -33.590  45.140 -58.983  0.00  0.00      WAT1  
ATOM   4102  O   HOH W 907     -46.951  43.671 -42.202  0.00  0.00      WAT1  
ATOM   4103  H1  HOH W 907     -46.048  43.886 -42.433  0.00  0.00      WAT1  
ATOM   4104  H2  HOH W 907     -47.209  44.352 -41.580  0.00  0.00      WAT1  
ATOM   4105  O   HOH W 908     -29.765   2.673 -19.082  0.00  0.00      WAT1  
ATOM   4106  H1  HOH W 908     -30.134   1.795 -19.177  0.00  0.00      WAT1  
ATOM   4107  H2  HOH W 908     -29.790   3.041 -19.965  0.00  0.00      WAT1  
ATOM   4108  O   HOH W 909      38.068   6.777  39.340  0.00  0.00      WAT1  
ATOM   4109  H1  HOH W 909      38.589   6.532  40.105  0.00  0.00      WAT1  
ATOM   4110  H2  HOH W 909      38.027   5.979  38.813  0.00  0.00      WAT1  
ATOM   4111  O   HOH W 910     -26.746 -36.843  48.525  0.00  0.00      WAT1  
ATOM   4112  H1  HOH W 910     -27.684 -36.820  48.333  0.00  0.00      WAT1  
ATOM   4113  H2  HOH W 910     -26.327 -36.918  47.668  0.00  0.00      WAT1  
ATOM   4114  O   HOH W 911      23.191  10.830 -22.517  0.00  0.00      WAT1  
ATOM   4115  H1  HOH W 911      22.654  11.514 -22.917  0.00  0.00      WAT1  
ATOM   4116  H2  HOH W 911      22.571  10.302 -22.014  0.00  0.00      WAT1  
ATOM   4117  O   HOH W 912     -22.490 -18.457 -34.873  0.00  0.00      WAT1  
ATOM   4118  H1  HOH W 912     -22.881 -18.597 -35.735  0.00  0.00      WAT1  
ATOM   4119  H2  HOH W 912     -21.684 -17.972 -35.051  0.00  0.00      WAT1  
ATOM   4120  O   HOH W 913      16.609 -14.263 -34.323  0.00  0.00      WAT1  
ATOM   4121  H1  HOH W 913      16.577 -13.735 -33.525  0.00  0.00      WAT1  
ATOM   4122  H2  HOH W 913      16.080 -13.776 -34.954  0.00  0.00      WAT1  
ATOM   4123  O   HOH W 914     -20.441   1.762 -30.973  0.00  0.00      WAT1  
ATOM   4124  H1  HOH W 914     -20.246   2.640 -31.301  0.00  0.00      WAT1  
ATOM   4125  H2  HOH W 914     -19.940   1.693 -30.160  0.00  0.00      WAT1  
ATOM   4126  O   HOH W 915      -5.557  12.932 -39.434  0.00  0.00      WAT1  
ATOM   4127  H1  HOH W 915      -5.375  13.851 -39.629  0.00  0.00      WAT1  
ATOM   4128  H2  HOH W 915      -4.918  12.445 -39.955  0.00  0.00      WAT1  
ATOM   4129  O   HOH W 916     -26.550   3.651 -46.296  0.00  0.00      WAT1  
ATOM   4130  H1  HOH W 916     -25.967   2.955 -45.991  0.00  0.00      WAT1  
ATOM   4131  H2  HOH W 916     -26.220   3.875 -47.166  0.00  0.00      WAT1  
ATOM   4132  O   HOH W 917       6.925  39.380  50.830  0.00  0.00      WAT1  
ATOM   4133  H1  HOH W 917       7.418  38.708  50.360  0.00  0.00      WAT1  
ATOM   4134  H2  HOH W 917       7.106  40.189  50.351  0.00  0.00      WAT1  
ATOM   4135  O   HOH W 918      36.274  40.032  38.908  0.00  0.00      WAT1  
ATOM   4136  H1  HOH W 918      36.785  39.349  38.473  0.00  0.00      WAT1  
ATOM   4137  H2  HOH W 918      35.362  39.782  38.756  0.00  0.00      WAT1  
ATOM   4138  O   HOH W 919     -48.595  15.285  12.714  0.00  0.00      WAT1  
ATOM   4139  H1  HOH W 919     -47.742  15.111  13.112  0.00  0.00      WAT1  
ATOM   4140  H2  HOH W 919     -49.154  14.572  13.023  0.00  0.00      WAT1  
ATOM   4141  O   HOH W 920      31.159 -41.884  30.916  0.00  0.00      WAT1  
ATOM   4142  H1  HOH W 920      32.096 -41.847  31.107  0.00  0.00      WAT1  
ATOM   4143  H2  HOH W 920      30.807 -42.502  31.557  0.00  0.00      WAT1  
ATOM   4144  O   HOH W 921     -41.825  40.713 -50.755  0.00  0.00      WAT1  
ATOM   4145  H1  HOH W 921     -42.428  41.277 -50.272  0.00  0.00      WAT1  
ATOM   4146  H2  HOH W 921     -41.746  41.126 -51.615  0.00  0.00      WAT1  
ATOM   4147  O   HOH W 922      24.355  46.370 -43.808  0.00  0.00      WAT1  
ATOM   4148  H1  HOH W 922      23.626  46.546 -44.403  0.00  0.00      WAT1  
ATOM   4149  H2  HOH W 922      24.482  45.423 -43.859  0.00  0.00      WAT1  
ATOM   4150  O   HOH W 923     -27.975  45.980 -19.841  0.00  0.00      WAT1  
ATOM   4151  H1  HOH W 923     -27.401  46.254 -19.125  0.00  0.00      WAT1  
ATOM   4152  H2  HOH W 923     -28.860  46.088 -19.494  0.00  0.00      WAT1  
ATOM   4153  O   HOH W 924      52.363  19.030 -47.106  0.00  0.00      WAT1  
ATOM   4154  H1  HOH W 924      52.490  19.487 -47.938  0.00  0.00      WAT1  
ATOM   4155  H2  HOH W 924      51.412  18.963 -47.013  0.00  0.00      WAT1  
ATOM   4156  O   HOH W 925      -9.718  27.333 -54.721  0.00  0.00      WAT1  
ATOM   4157  H1  HOH W 925      -9.175  26.663 -55.135  0.00  0.00      WAT1  
ATOM   4158  H2  HOH W 925      -9.793  27.053 -53.809  0.00  0.00      WAT1  
ATOM   4159  O   HOH W 926     -28.918  16.933  15.586  0.00  0.00      WAT1  
ATOM   4160  H1  HOH W 926     -29.354  17.586  16.134  0.00  0.00      WAT1  
ATOM   4161  H2  HOH W 926     -29.550  16.742  14.893  0.00  0.00      WAT1  
ATOM   4162  O   HOH W 927     -20.326  -1.274 -41.001  0.00  0.00      WAT1  
ATOM   4163  H1  HOH W 927     -20.809  -1.376 -41.821  0.00  0.00      WAT1  
ATOM   4164  H2  HOH W 927     -19.460  -0.967 -41.269  0.00  0.00      WAT1  
ATOM   4165  O   HOH W 928     -35.302 -42.803 -35.662  0.00  0.00      WAT1  
ATOM   4166  H1  HOH W 928     -34.608 -43.462 -35.660  0.00  0.00      WAT1  
ATOM   4167  H2  HOH W 928     -34.840 -41.967 -35.728  0.00  0.00      WAT1  
ATOM   4168  O   HOH W 929     -34.207  13.614 -29.097  0.00  0.00      WAT1  
ATOM   4169  H1  HOH W 929     -34.815  12.925 -28.828  0.00  0.00      WAT1  
ATOM   4170  H2  HOH W 929     -33.906  13.344 -29.965  0.00  0.00      WAT1  
ATOM   4171  O   HOH W 930      40.752  25.405  42.594  0.00  0.00      WAT1  
ATOM   4172  H1  HOH W 930      40.892  25.267  43.531  0.00  0.00      WAT1  
ATOM   4173  H2  HOH W 930      39.827  25.643  42.523  0.00  0.00      WAT1  
ATOM   4174  O   HOH W 931       8.456   0.645 -34.544  0.00  0.00      WAT1  
ATOM   4175  H1  HOH W 931       8.704   1.503 -34.889  0.00  0.00      WAT1  
ATOM   4176  H2  HOH W 931       7.549   0.526 -34.825  0.00  0.00      WAT1  
ATOM   4177  O   HOH W 932     -25.667  22.605 -59.697  0.00  0.00      WAT1  
ATOM   4178  H1  HOH W 932     -26.320  22.452 -59.014  0.00  0.00      WAT1  
ATOM   4179  H2  HOH W 932     -25.097  23.285 -59.337  0.00  0.00      WAT1  
ATOM   4180  O   HOH W 933      46.816 -27.020 -30.246  0.00  0.00      WAT1  
ATOM   4181  H1  HOH W 933      46.183 -27.024 -30.964  0.00  0.00      WAT1  
ATOM   4182  H2  HOH W 933      46.614 -26.226 -29.752  0.00  0.00      WAT1  
ATOM   4183  O   HOH W 934      47.964  42.748 -44.913  0.00  0.00      WAT1  
ATOM   4184  H1  HOH W 934      47.193  42.329 -44.532  0.00  0.00      WAT1  
ATOM   4185  H2  HOH W 934      47.609  43.399 -45.518  0.00  0.00      WAT1  
ATOM   4186  O   HOH W 935      34.393 -42.245 -40.008  0.00  0.00      WAT1  
ATOM   4187  H1  HOH W 935      34.737 -41.619 -40.646  0.00  0.00      WAT1  
ATOM   4188  H2  HOH W 935      33.680 -42.689 -40.467  0.00  0.00      WAT1  
ATOM   4189  O   HOH W 936     -52.291 -21.735 -15.955  0.00  0.00      WAT1  
ATOM   4190  H1  HOH W 936     -52.900 -20.997 -15.930  0.00  0.00      WAT1  
ATOM   4191  H2  HOH W 936     -51.522 -21.428 -15.475  0.00  0.00      WAT1  
ATOM   4192  O   HOH W 937      17.542 -46.111  37.255  0.00  0.00      WAT1  
ATOM   4193  H1  HOH W 937      18.284 -45.517  37.365  0.00  0.00      WAT1  
ATOM   4194  H2  HOH W 937      17.306 -46.031  36.331  0.00  0.00      WAT1  
ATOM   4195  O   HOH W 938      51.545  36.525  24.707  0.00  0.00      WAT1  
ATOM   4196  H1  HOH W 938      51.310  37.121  25.418  0.00  0.00      WAT1  
ATOM   4197  H2  HOH W 938      50.759  35.997  24.567  0.00  0.00      WAT1  
ATOM   4198  O   HOH W 939     -47.548  17.125 -41.301  0.00  0.00      WAT1  
ATOM   4199  H1  HOH W 939     -48.232  17.528 -41.835  0.00  0.00      WAT1  
ATOM   4200  H2  HOH W 939     -46.943  16.740 -41.936  0.00  0.00      WAT1  
ATOM   4201  O   HOH W 940     -10.733 -13.725  39.420  0.00  0.00      WAT1  
ATOM   4202  H1  HOH W 940     -10.448 -12.812  39.374  0.00  0.00      WAT1  
ATOM   4203  H2  HOH W 940     -10.079 -14.153  39.972  0.00  0.00      WAT1  
ATOM   4204  O   HOH W 941     -17.485  28.212 -50.245  0.00  0.00      WAT1  
ATOM   4205  H1  HOH W 941     -16.642  28.662 -50.289  0.00  0.00      WAT1  
ATOM   4206  H2  HOH W 941     -17.372  27.437 -50.796  0.00  0.00      WAT1  
ATOM   4207  O   HOH W 942     -43.612 -32.759 -59.134  0.00  0.00      WAT1  
ATOM   4208  H1  HOH W 942     -43.615 -33.535 -58.574  0.00  0.00      WAT1  
ATOM   4209  H2  HOH W 942     -44.525 -32.649 -59.398  0.00  0.00      WAT1  
ATOM   4210  O   HOH W 943     -53.831  53.637  38.514  0.00  0.00      WAT1  
ATOM   4211  H1  HOH W 943     -53.070  53.059  38.576  0.00  0.00      WAT1  
ATOM   4212  H2  HOH W 943     -53.825  53.945  37.608  0.00  0.00      WAT1  
ATOM   4213  O   HOH W 944       8.803 -13.416  -6.560  0.00  0.00      WAT1  
ATOM   4214  H1  HOH W 944       8.024 -13.972  -6.589  0.00  0.00      WAT1  
ATOM   4215  H2  HOH W 944       9.019 -13.354  -5.630  0.00  0.00      WAT1  
ATOM   4216  O   HOH W 945      37.772  26.618 -48.373  0.00  0.00      WAT1  
ATOM   4217  H1  HOH W 945      37.324  25.828 -48.675  0.00  0.00      WAT1  
ATOM   4218  H2  HOH W 945      38.703  26.419 -48.473  0.00  0.00      WAT1  
ATOM   4219  O   HOH W 946      -8.834  15.556 -34.156  0.00  0.00      WAT1  
ATOM   4220  H1  HOH W 946      -9.345  14.749 -34.221  0.00  0.00      WAT1  
ATOM   4221  H2  HOH W 946      -8.073  15.403 -34.717  0.00  0.00      WAT1  
ATOM   4222  O   HOH W 947      29.422 -54.130 -24.411  0.00  0.00      WAT1  
ATOM   4223  H1  HOH W 947      29.514 -53.805 -23.516  0.00  0.00      WAT1  
ATOM   4224  H2  HOH W 947      29.953 -54.926 -24.433  0.00  0.00      WAT1  
ATOM   4225  O   HOH W 948     -51.456  29.900 -45.007  0.00  0.00      WAT1  
ATOM   4226  H1  HOH W 948     -51.485  29.385 -45.813  0.00  0.00      WAT1  
ATOM   4227  H2  HOH W 948     -51.156  29.284 -44.339  0.00  0.00      WAT1  
ATOM   4228  O   HOH W 949      27.795  51.246  26.435  0.00  0.00      WAT1  
ATOM   4229  H1  HOH W 949      27.826  50.355  26.086  0.00  0.00      WAT1  
ATOM   4230  H2  HOH W 949      28.517  51.282  27.062  0.00  0.00      WAT1  
ATOM   4231  O   HOH W 950      22.406  19.833 -13.395  0.00  0.00      WAT1  
ATOM   4232  H1  HOH W 950      22.477  19.593 -12.471  0.00  0.00      WAT1  
ATOM   4233  H2  HOH W 950      21.897  20.644 -13.394  0.00  0.00      WAT1  
ATOM   4234  O   HOH W 951       1.995  20.620  41.456  0.00  0.00      WAT1  
ATOM   4235  H1  HOH W 951       1.793  21.209  40.729  0.00  0.00      WAT1  
ATOM   4236  H2  HOH W 951       2.852  20.909  41.768  0.00  0.00      WAT1  
ATOM   4237  O   HOH W 952      35.505  10.640  28.693  0.00  0.00      WAT1  
ATOM   4238  H1  HOH W 952      35.461  10.050  27.941  0.00  0.00      WAT1  
ATOM   4239  H2  HOH W 952      34.690  10.483  29.169  0.00  0.00      WAT1  
ATOM   4240  O   HOH W 953     -52.134  32.173 -57.653  0.00  0.00      WAT1  
ATOM   4241  H1  HOH W 953     -52.127  31.718 -56.811  0.00  0.00      WAT1  
ATOM   4242  H2  HOH W 953     -53.013  32.022 -58.000  0.00  0.00      WAT1  
ATOM   4243  O   HOH W 954      24.156 -16.418  22.909  0.00  0.00      WAT1  
ATOM   4244  H1  HOH W 954      24.977 -16.375  23.400  0.00  0.00      WAT1  
ATOM   4245  H2  HOH W 954      24.420 -16.335  21.993  0.00  0.00      WAT1  
ATOM   4246  O   HOH W 955      -8.718  47.131 -53.453  0.00  0.00      WAT1  
ATOM   4247  H1  HOH W 955      -9.645  47.364 -53.500  0.00  0.00      WAT1  
ATOM   4248  H2  HOH W 955      -8.527  47.094 -52.516  0.00  0.00      WAT1  
ATOM   4249  O   HOH W 956       8.352  33.642 -59.172  0.00  0.00      WAT1  
ATOM   4250  H1  HOH W 956       7.697  33.075 -58.766  0.00  0.00      WAT1  
ATOM   4251  H2  HOH W 956       7.846  34.229 -59.735  0.00  0.00      WAT1  
ATOM   4252  O   HOH W 957       7.402  33.134  38.293  0.00  0.00      WAT1  
ATOM   4253  H1  HOH W 957       7.469  32.224  38.001  0.00  0.00      WAT1  
ATOM   4254  H2  HOH W 957       7.192  33.626  37.499  0.00  0.00      WAT1  
ATOM   4255  O   HOH W 958     -15.805 -49.566  50.807  0.00  0.00      WAT1  
ATOM   4256  H1  HOH W 958     -14.977 -49.265  51.181  0.00  0.00      WAT1  
ATOM   4257  H2  HOH W 958     -15.590 -49.798  49.904  0.00  0.00      WAT1  
ATOM   4258  O   HOH W 959      45.248  -0.677  28.709  0.00  0.00      WAT1  
ATOM   4259  H1  HOH W 959      45.486  -0.716  29.635  0.00  0.00      WAT1  
ATOM   4260  H2  HOH W 959      45.176  -1.593  28.441  0.00  0.00      WAT1  
ATOM   4261  O   HOH W 960      41.158  26.260  22.429  0.00  0.00      WAT1  
ATOM   4262  H1  HOH W 960      41.776  26.238  23.161  0.00  0.00      WAT1  
ATOM   4263  H2  HOH W 960      41.694  26.494  21.671  0.00  0.00      WAT1  
ATOM   4264  O   HOH W 961      41.987 -39.627 -56.965  0.00  0.00      WAT1  
ATOM   4265  H1  HOH W 961      41.078 -39.656 -56.668  0.00  0.00      WAT1  
ATOM   4266  H2  HOH W 961      42.257 -38.720 -56.825  0.00  0.00      WAT1  
ATOM   4267  O   HOH W 962      -6.434  -6.519  -0.728  0.00  0.00      WAT1  
ATOM   4268  H1  HOH W 962      -5.852  -6.106  -1.366  0.00  0.00      WAT1  
ATOM   4269  H2  HOH W 962      -5.901  -7.206  -0.327  0.00  0.00      WAT1  
ATOM   4270  O   HOH W 963     -21.781  46.862 -19.948  0.00  0.00      WAT1  
ATOM   4271  H1  HOH W 963     -21.085  46.258 -20.207  0.00  0.00      WAT1  
ATOM   4272  H2  HOH W 963     -21.352  47.485 -19.361  0.00  0.00      WAT1  
ATOM   4273  O   HOH W 964     -25.246 -25.031  50.576  0.00  0.00      WAT1  
ATOM   4274  H1  HOH W 964     -25.577 -24.888  51.462  0.00  0.00      WAT1  
ATOM   4275  H2  HOH W 964     -25.542 -24.266  50.083  0.00  0.00      WAT1  
ATOM   4276  O   HOH W 965     -44.098 -39.536 -26.685  0.00  0.00      WAT1  
ATOM   4277  H1  HOH W 965     -43.570 -38.744 -26.779  0.00  0.00      WAT1  
ATOM   4278  H2  HOH W 965     -44.651 -39.366 -25.922  0.00  0.00      WAT1  
ATOM   4279  O   HOH W 966     -16.307 -39.797  23.358  0.00  0.00      WAT1  
ATOM   4280  H1  HOH W 966     -15.957 -39.349  24.128  0.00  0.00      WAT1  
ATOM   4281  H2  HOH W 966     -16.664 -39.096  22.814  0.00  0.00      WAT1  
ATOM   4282  O   HOH W 967     -32.073  37.297 -33.491  0.00  0.00      WAT1  
ATOM   4283  H1  HOH W 967     -31.856  37.075 -32.585  0.00  0.00      WAT1  
ATOM   4284  H2  HOH W 967     -32.830  37.878 -33.421  0.00  0.00      WAT1  
ATOM   4285  O   HOH W 968      -2.634  51.521 -46.312  0.00  0.00      WAT1  
ATOM   4286  H1  HOH W 968      -2.444  52.012 -45.513  0.00  0.00      WAT1  
ATOM   4287  H2  HOH W 968      -3.585  51.567 -46.402  0.00  0.00      WAT1  
ATOM   4288  O   HOH W 969      11.679   8.643  23.315  0.00  0.00      WAT1  
ATOM   4289  H1  HOH W 969      10.778   8.897  23.115  0.00  0.00      WAT1  
ATOM   4290  H2  HOH W 969      11.633   8.263  24.192  0.00  0.00      WAT1  
ATOM   4291  O   HOH W 970     -23.012  39.990 -26.471  0.00  0.00      WAT1  
ATOM   4292  H1  HOH W 970     -23.711  39.941 -27.123  0.00  0.00      WAT1  
ATOM   4293  H2  HOH W 970     -22.970  40.916 -26.232  0.00  0.00      WAT1  
ATOM   4294  O   HOH W 971      48.420  13.472  20.143  0.00  0.00      WAT1  
ATOM   4295  H1  HOH W 971      48.271  13.146  19.256  0.00  0.00      WAT1  
ATOM   4296  H2  HOH W 971      47.777  13.009  20.680  0.00  0.00      WAT1  
ATOM   4297  O   HOH W 972     -19.278  35.197  33.393  0.00  0.00      WAT1  
ATOM   4298  H1  HOH W 972     -19.382  34.685  32.591  0.00  0.00      WAT1  
ATOM   4299  H2  HOH W 972     -18.359  35.463  33.390  0.00  0.00      WAT1  
ATOM   4300  O   HOH W 973     -45.836 -31.153 -53.951  0.00  0.00      WAT1  
ATOM   4301  H1  HOH W 973     -45.490 -31.973 -54.301  0.00  0.00      WAT1  
ATOM   4302  H2  HOH W 973     -46.027 -31.345 -53.033  0.00  0.00      WAT1  
ATOM   4303  O   HOH W 974      13.953  14.947  43.027  0.00  0.00      WAT1  
ATOM   4304  H1  HOH W 974      14.182  15.679  43.600  0.00  0.00      WAT1  
ATOM   4305  H2  HOH W 974      13.691  15.360  42.204  0.00  0.00      WAT1  
ATOM   4306  O   HOH W 975      -5.749 -23.111  53.085  0.00  0.00      WAT1  
ATOM   4307  H1  HOH W 975      -5.045 -22.544  53.400  0.00  0.00      WAT1  
ATOM   4308  H2  HOH W 975      -5.319 -23.709  52.474  0.00  0.00      WAT1  
ATOM   4309  O   HOH W 976     -41.668 -49.035  52.193  0.00  0.00      WAT1  
ATOM   4310  H1  HOH W 976     -41.681 -49.017  51.236  0.00  0.00      WAT1  
ATOM   4311  H2  HOH W 976     -42.582 -48.912  52.448  0.00  0.00      WAT1  
ATOM   4312  O   HOH W 977      19.578 -51.257 -16.554  0.00  0.00      WAT1  
ATOM   4313  H1  HOH W 977      19.980 -51.824 -15.895  0.00  0.00      WAT1  
ATOM   4314  H2  HOH W 977      20.138 -51.350 -17.325  0.00  0.00      WAT1  
ATOM   4315  O   HOH W 978       5.771 -39.967 -36.125  0.00  0.00      WAT1  
ATOM   4316  H1  HOH W 978       6.011 -39.069 -35.896  0.00  0.00      WAT1  
ATOM   4317  H2  HOH W 978       4.822 -39.938 -36.246  0.00  0.00      WAT1  
ATOM   4318  O   HOH W 979      42.485  -4.861 -49.769  0.00  0.00      WAT1  
ATOM   4319  H1  HOH W 979      43.397  -5.144 -49.842  0.00  0.00      WAT1  
ATOM   4320  H2  HOH W 979      41.992  -5.671 -49.638  0.00  0.00      WAT1  
ATOM   4321  O   HOH W 980     -31.070  36.600  34.554  0.00  0.00      WAT1  
ATOM   4322  H1  HOH W 980     -30.488  36.544  35.311  0.00  0.00      WAT1  
ATOM   4323  H2  HOH W 980     -31.946  36.682  34.930  0.00  0.00      WAT1  
ATOM   4324  O   HOH W 981      49.872  19.204  52.067  0.00  0.00      WAT1  
ATOM   4325  H1  HOH W 981      49.381  18.463  52.421  0.00  0.00      WAT1  
ATOM   4326  H2  HOH W 981      50.182  19.677  52.840  0.00  0.00      WAT1  
ATOM   4327  O   HOH W 982      27.842   9.116 -23.046  0.00  0.00      WAT1  
ATOM   4328  H1  HOH W 982      27.830   9.929 -23.552  0.00  0.00      WAT1  
ATOM   4329  H2  HOH W 982      27.744   9.398 -22.137  0.00  0.00      WAT1  
ATOM   4330  O   HOH W 983      -8.205 -31.800 -30.513  0.00  0.00      WAT1  
ATOM   4331  H1  HOH W 983      -8.655 -31.737 -31.355  0.00  0.00      WAT1  
ATOM   4332  H2  HOH W 983      -8.884 -31.619 -29.864  0.00  0.00      WAT1  
ATOM   4333  O   HOH W 984      15.973   5.332  21.029  0.00  0.00      WAT1  
ATOM   4334  H1  HOH W 984      16.333   6.034  20.487  0.00  0.00      WAT1  
ATOM   4335  H2  HOH W 984      15.882   5.722  21.898  0.00  0.00      WAT1  
ATOM   4336  O   HOH W 985     -53.020  52.703 -32.976  0.00  0.00      WAT1  
ATOM   4337  H1  HOH W 985     -53.541  52.300 -32.281  0.00  0.00      WAT1  
ATOM   4338  H2  HOH W 985     -53.557  52.612 -33.763  0.00  0.00      WAT1  
ATOM   4339  O   HOH W 986      34.414 -27.250 -52.495  0.00  0.00      WAT1  
ATOM   4340  H1  HOH W 986      35.068 -26.564 -52.357  0.00  0.00      WAT1  
ATOM   4341  H2  HOH W 986      34.610 -27.907 -51.828  0.00  0.00      WAT1  
ATOM   4342  O   HOH W 987     -51.733  -1.196 -22.165  0.00  0.00      WAT1  
ATOM   4343  H1  HOH W 987     -51.308  -2.002 -22.457  0.00  0.00      WAT1  
ATOM   4344  H2  HOH W 987     -51.982  -1.371 -21.258  0.00  0.00      WAT1  
ATOM   4345  O   HOH W 988      26.224 -23.357 -54.282  0.00  0.00      WAT1  
ATOM   4346  H1  HOH W 988      25.926 -23.887 -53.542  0.00  0.00      WAT1  
ATOM   4347  H2  HOH W 988      25.487 -22.776 -54.472  0.00  0.00      WAT1  
ATOM   4348  O   HOH W 989      49.215 -35.631  48.616  0.00  0.00      WAT1  
ATOM   4349  H1  HOH W 989      49.815 -35.192  48.012  0.00  0.00      WAT1  
ATOM   4350  H2  HOH W 989      48.429 -35.796  48.095  0.00  0.00      WAT1  
ATOM   4351  O   HOH W 990      39.986  45.881 -52.191  0.00  0.00      WAT1  
ATOM   4352  H1  HOH W 990      40.062  45.286 -52.936  0.00  0.00      WAT1  
ATOM   4353  H2  HOH W 990      40.890  46.048 -51.924  0.00  0.00      WAT1  
ATOM   4354  O   HOH W 991     -30.177 -53.362  30.259  0.00  0.00      WAT1  
ATOM   4355  H1  HOH W 991     -29.320 -53.695  29.993  0.00  0.00      WAT1  
ATOM   4356  H2  HOH W 991     -30.566 -53.028  29.451  0.00  0.00      WAT1  
ATOM   4357  O   HOH W 992     -14.014  -7.545  31.997  0.00  0.00      WAT1  
ATOM   4358  H1  HOH W 992     -14.932  -7.489  31.731  0.00  0.00      WAT1  
ATOM   4359  H2  HOH W 992     -13.889  -6.801  32.585  0.00  0.00      WAT1  
ATOM   4360  O   HOH W 993       0.374  36.814 -52.915  0.00  0.00      WAT1  
ATOM   4361  H1  HOH W 993       0.273  36.081 -53.521  0.00  0.00      WAT1  
ATOM   4362  H2  HOH W 993      -0.503  37.189 -52.842  0.00  0.00      WAT1  
ATOM   4363  O   HOH W 994      38.169  55.453 -18.067  0.00  0.00      WAT1  
ATOM   4364  H1  HOH W 994      38.094  54.753 -17.418  0.00  0.00      WAT1  
ATOM   4365  H2  HOH W 994      38.335  56.242 -17.550  0.00  0.00      WAT1  
ATOM   4366  O   HOH W 995     -17.446  40.464  34.083  0.00  0.00      WAT1  
ATOM   4367  H1  HOH W 995     -16.869  39.723  33.895  0.00  0.00      WAT1  
ATOM   4368  H2  HOH W 995     -17.342  41.047  33.331  0.00  0.00      WAT1  
ATOM   4369  O   HOH W 996      -4.760 -47.478  29.586  0.00  0.00      WAT1  
ATOM   4370  H1  HOH W 996      -4.627 -48.159  28.927  0.00  0.00      WAT1  
ATOM   4371  H2  HOH W 996      -4.250 -47.772  30.341  0.00  0.00      WAT1  
ATOM   4372  O   HOH W 997     -33.665  -6.612  19.802  0.00  0.00      WAT1  
ATOM   4373  H1  HOH W 997     -33.444  -7.046  20.626  0.00  0.00      WAT1  
ATOM   4374  H2  HOH W 997     -34.203  -5.864  20.062  0.00  0.00      WAT1  
ATOM   4375  O   HOH W 998       8.369  32.566 -30.714  0.00  0.00      WAT1  
ATOM   4376  H1  HOH W 998       7.689  33.123 -31.094  0.00  0.00      WAT1  
ATOM   4377  H2  HOH W 998       9.023  32.480 -31.407  0.00  0.00      WAT1  
ATOM   4378  O   HOH W 999       3.268  19.461 -57.874  0.00  0.00      WAT1  
ATOM   4379  H1  HOH W 999       3.412  18.567 -58.184  0.00  0.00      WAT1  
ATOM   4380  H2  HOH W 999       2.651  19.836 -58.502  0.00  0.00      WAT1  
ATOM   4381  O   HOH W1000      -0.944 -35.260 -32.307  0.00  0.00      WAT1  
ATOM   4382  H1  HOH W1000      -1.174 -35.047 -33.211  0.00  0.00      WAT1  
ATOM   4383  H2  HOH W1000      -1.786 -35.391 -31.870  0.00  0.00      WAT1  
ATOM   4384  O   HOH W1001     -51.263 -45.229 -24.431  0.00  0.00      WAT1  
ATOM   4385  H1  HOH W1001     -51.401 -44.674 -25.199  0.00  0.00      WAT1  
ATOM   4386  H2  HOH W1001     -50.396 -45.611 -24.564  0.00  0.00      WAT1  
ATOM   4387  O   HOH W1002     -18.654 -17.516  39.459  0.00  0.00      WAT1  
ATOM   4388  H1  HOH W1002     -17.839 -17.595  38.964  0.00  0.00      WAT1  
ATOM   4389  H2  HOH W1002     -18.427 -17.802  40.344  0.00  0.00      WAT1  
ATOM   4390  O   HOH W1003     -22.783  15.580 -55.689  0.00  0.00      WAT1  
ATOM   4391  H1  HOH W1003     -23.541  16.052 -55.345  0.00  0.00      WAT1  
ATOM   4392  H2  HOH W1003     -23.094  15.187 -56.504  0.00  0.00      WAT1  
ATOM   4393  O   HOH W1004      16.560   0.118  12.618  0.00  0.00      WAT1  
ATOM   4394  H1  HOH W1004      17.266   0.295  11.996  0.00  0.00      WAT1  
ATOM   4395  H2  HOH W1004      15.964   0.861  12.523  0.00  0.00      WAT1  
ATOM   4396  O   HOH W1005      10.261 -30.318 -36.302  0.00  0.00      WAT1  
ATOM   4397  H1  HOH W1005      10.207 -30.984 -35.616  0.00  0.00      WAT1  
ATOM   4398  H2  HOH W1005      11.200 -30.196 -36.444  0.00  0.00      WAT1  
ATOM   4399  O   HOH W1006     -29.284 -34.991 -38.964  0.00  0.00      WAT1  
ATOM   4400  H1  HOH W1006     -29.514 -35.795 -39.430  0.00  0.00      WAT1  
ATOM   4401  H2  HOH W1006     -28.898 -35.293 -38.142  0.00  0.00      WAT1  
ATOM   4402  O   HOH W1007     -40.559 -10.176 -36.353  0.00  0.00      WAT1  
ATOM   4403  H1  HOH W1007     -41.511 -10.130 -36.264  0.00  0.00      WAT1  
ATOM   4404  H2  HOH W1007     -40.302 -10.916 -35.803  0.00  0.00      WAT1  
ATOM   4405  O   HOH W1008     -33.116 -32.969  28.578  0.00  0.00      WAT1  
ATOM   4406  H1  HOH W1008     -33.443 -33.248  29.433  0.00  0.00      WAT1  
ATOM   4407  H2  HOH W1008     -33.292 -33.712  28.000  0.00  0.00      WAT1  
ATOM   4408  O   HOH W1009      35.141  17.902  49.011  0.00  0.00      WAT1  
ATOM   4409  H1  HOH W1009      34.669  17.928  49.843  0.00  0.00      WAT1  
ATOM   4410  H2  HOH W1009      35.468  17.005  48.948  0.00  0.00      WAT1  
ATOM   4411  O   HOH W1010     -40.813 -43.602  44.398  0.00  0.00      WAT1  
ATOM   4412  H1  HOH W1010     -40.651 -42.770  44.842  0.00  0.00      WAT1  
ATOM   4413  H2  HOH W1010     -41.324 -44.114  45.026  0.00  0.00      WAT1  
ATOM   4414  O   HOH W1011      46.568  -2.587  35.029  0.00  0.00      WAT1  
ATOM   4415  H1  HOH W1011      46.840  -3.290  35.618  0.00  0.00      WAT1  
ATOM   4416  H2  HOH W1011      47.388  -2.199  34.722  0.00  0.00      WAT1  
ATOM   4417  O   HOH W1012      31.397  51.685 -48.880  0.00  0.00      WAT1  
ATOM   4418  H1  HOH W1012      31.801  51.507 -49.730  0.00  0.00      WAT1  
ATOM   4419  H2  HOH W1012      30.890  50.898 -48.685  0.00  0.00      WAT1  
ATOM   4420  O   HOH W1013     -53.250 -25.863 -56.456  0.00  0.00      WAT1  
ATOM   4421  H1  HOH W1013     -53.011 -25.021 -56.068  0.00  0.00      WAT1  
ATOM   4422  H2  HOH W1013     -52.432 -26.360 -56.473  0.00  0.00      WAT1  
ATOM   4423  O   HOH W1014     -26.133  10.881 -35.416  0.00  0.00      WAT1  
ATOM   4424  H1  HOH W1014     -25.704  11.603 -35.875  0.00  0.00      WAT1  
ATOM   4425  H2  HOH W1014     -25.901  10.103 -35.922  0.00  0.00      WAT1  
ATOM   4426  O   HOH W1015      23.853  20.126  42.526  0.00  0.00      WAT1  
ATOM   4427  H1  HOH W1015      23.772  20.162  43.479  0.00  0.00      WAT1  
ATOM   4428  H2  HOH W1015      24.795  20.055  42.368  0.00  0.00      WAT1  
ATOM   4429  O   HOH W1016     -25.489  30.842 -10.169  0.00  0.00      WAT1  
ATOM   4430  H1  HOH W1016     -26.061  31.581  -9.963  0.00  0.00      WAT1  
ATOM   4431  H2  HOH W1016     -26.088  30.133 -10.404  0.00  0.00      WAT1  
ATOM   4432  O   HOH W1017     -50.954  29.797  35.822  0.00  0.00      WAT1  
ATOM   4433  H1  HOH W1017     -51.255  30.077  36.686  0.00  0.00      WAT1  
ATOM   4434  H2  HOH W1017     -51.430  28.984  35.653  0.00  0.00      WAT1  
ATOM   4435  O   HOH W1018     -47.465 -29.348 -57.527  0.00  0.00      WAT1  
ATOM   4436  H1  HOH W1018     -46.995 -29.198 -56.707  0.00  0.00      WAT1  
ATOM   4437  H2  HOH W1018     -47.283 -30.262 -57.744  0.00  0.00      WAT1  
ATOM   4438  O   HOH W1019       6.377  52.058  27.909  0.00  0.00      WAT1  
ATOM   4439  H1  HOH W1019       6.340  52.461  28.776  0.00  0.00      WAT1  
ATOM   4440  H2  HOH W1019       5.461  51.919  27.669  0.00  0.00      WAT1  
ATOM   4441  O   HOH W1020       2.885  10.192  50.862  0.00  0.00      WAT1  
ATOM   4442  H1  HOH W1020       2.952  10.466  51.777  0.00  0.00      WAT1  
ATOM   4443  H2  HOH W1020       2.619   9.274  50.906  0.00  0.00      WAT1  
ATOM   4444  O   HOH W1021      -4.811  33.583  23.474  0.00  0.00      WAT1  
ATOM   4445  H1  HOH W1021      -4.675  34.244  22.795  0.00  0.00      WAT1  
ATOM   4446  H2  HOH W1021      -5.493  33.953  24.034  0.00  0.00      WAT1  
ATOM   4447  N   POPCM   1      16.806 -30.260  18.492  0.00  0.00      MEMB  
ATOM   4448  C12 POPCM   1      15.347 -30.558  18.180  0.00  0.00      MEMB  
ATOM   4449 H12A POPCM   1      14.750 -29.740  18.553  0.00  0.00      MEMB  
ATOM   4450 H12B POPCM   1      15.026 -31.423  18.742  0.00  0.00      MEMB  
ATOM   4451  C13 POPCM   1      17.797 -31.220  17.778  0.00  0.00      MEMB  
ATOM   4452 H13A POPCM   1      17.451 -31.241  16.755  0.00  0.00      MEMB  
ATOM   4453 H13B POPCM   1      18.827 -30.903  17.851  0.00  0.00      MEMB  
ATOM   4454 H13C POPCM   1      17.609 -32.218  18.146  0.00  0.00      MEMB  
ATOM   4455  C14 POPCM   1      17.140 -28.832  18.050  0.00  0.00      MEMB  
ATOM   4456 H14A POPCM   1      17.006 -28.897  16.980  0.00  0.00      MEMB  
ATOM   4457 H14B POPCM   1      16.500 -28.085  18.495  0.00  0.00      MEMB  
ATOM   4458 H14C POPCM   1      18.128 -28.540  18.374  0.00  0.00      MEMB  
ATOM   4459  C15 POPCM   1      17.023 -30.363  19.971  0.00  0.00      MEMB  
ATOM   4460 H15A POPCM   1      18.062 -30.641  20.068  0.00  0.00      MEMB  
ATOM   4461 H15B POPCM   1      16.449 -31.070  20.551  0.00  0.00      MEMB  
ATOM   4462 H15C POPCM   1      16.881 -29.405  20.451  0.00  0.00      MEMB  
ATOM   4463  C11 POPCM   1      15.014 -30.727  16.631  0.00  0.00      MEMB  
ATOM   4464 H11A POPCM   1      13.997 -31.163  16.536  0.00  0.00      MEMB  
ATOM   4465 H11B POPCM   1      15.684 -31.520  16.233  0.00  0.00      MEMB  
ATOM   4466  P   POPCM   1      13.964 -28.430  15.973  0.00  0.00      MEMB  
ATOM   4467  O13 POPCM   1      14.619 -27.268  15.380  0.00  0.00      MEMB  
ATOM   4468  O14 POPCM   1      13.462 -28.333  17.342  0.00  0.00      MEMB  
ATOM   4469  O12 POPCM   1      15.122 -29.512  15.942  0.00  0.00      MEMB  
ATOM   4470  O11 POPCM   1      12.817 -29.090  15.063  0.00  0.00      MEMB  
ATOM   4471  C1  POPCM   1      12.955 -29.016  13.655  0.00  0.00      MEMB  
ATOM   4472  HA  POPCM   1      12.322 -29.788  13.166  0.00  0.00      MEMB  
ATOM   4473  HB  POPCM   1      13.996 -29.225  13.330  0.00  0.00      MEMB  
ATOM   4474  C2  POPCM   1      12.525 -27.626  13.195  0.00  0.00      MEMB  
ATOM   4475  HS  POPCM   1      13.106 -26.776  13.611  0.00  0.00      MEMB  
ATOM   4476  O21 POPCM   1      11.121 -27.527  13.312  0.00  0.00      MEMB  
ATOM   4477  C21 POPCM   1      10.624 -26.828  14.327  0.00  0.00      MEMB  
ATOM   4478  O22 POPCM   1      11.245 -26.345  15.222  0.00  0.00      MEMB  
ATOM   4479  C22 POPCM   1       9.118 -26.723  14.235  0.00  0.00      MEMB  
ATOM   4480  H2R POPCM   1       8.846 -26.841  15.306  0.00  0.00      MEMB  
ATOM   4481  H2S POPCM   1       8.660 -27.541  13.639  0.00  0.00      MEMB  
ATOM   4482  C3  POPCM   1      12.846 -27.544  11.649  0.00  0.00      MEMB  
ATOM   4483  HX  POPCM   1      12.547 -26.560  11.229  0.00  0.00      MEMB  
ATOM   4484  HY  POPCM   1      12.136 -28.282  11.219  0.00  0.00      MEMB  
ATOM   4485  O31 POPCM   1      14.228 -27.922  11.433  0.00  0.00      MEMB  
ATOM   4486  C31 POPCM   1      15.039 -26.970  11.495  0.00  0.00      MEMB  
ATOM   4487  O32 POPCM   1      14.731 -25.841  11.837  0.00  0.00      MEMB  
ATOM   4488  C32 POPCM   1      16.462 -27.449  11.140  0.00  0.00      MEMB  
ATOM   4489  H2X POPCM   1      16.481 -27.949  10.148  0.00  0.00      MEMB  
ATOM   4490  H2Y POPCM   1      16.812 -28.281  11.787  0.00  0.00      MEMB  
ATOM   4491  C23 POPCM   1       8.753 -25.414  13.504  0.00  0.00      MEMB  
ATOM   4492  H3R POPCM   1       9.315 -25.272  12.556  0.00  0.00      MEMB  
ATOM   4493  H3S POPCM   1       9.056 -24.645  14.246  0.00  0.00      MEMB  
ATOM   4494  C24 POPCM   1       7.266 -25.361  13.398  0.00  0.00      MEMB  
ATOM   4495  H4R POPCM   1       6.926 -24.305  13.338  0.00  0.00      MEMB  
ATOM   4496  H4S POPCM   1       6.948 -25.930  14.297  0.00  0.00      MEMB  
ATOM   4497  C25 POPCM   1       6.790 -26.155  12.196  0.00  0.00      MEMB  
ATOM   4498  H5R POPCM   1       7.031 -27.223  12.387  0.00  0.00      MEMB  
ATOM   4499  H5S POPCM   1       7.279 -25.718  11.299  0.00  0.00      MEMB  
ATOM   4500  C26 POPCM   1       5.263 -26.015  12.066  0.00  0.00      MEMB  
ATOM   4501  H6R POPCM   1       5.051 -24.928  12.149  0.00  0.00      MEMB  
ATOM   4502  H6S POPCM   1       4.751 -26.546  12.898  0.00  0.00      MEMB  
ATOM   4503  C27 POPCM   1       4.809 -26.623  10.669  0.00  0.00      MEMB  
ATOM   4504  H7R POPCM   1       5.399 -27.554  10.528  0.00  0.00      MEMB  
ATOM   4505  H7S POPCM   1       5.160 -25.916   9.888  0.00  0.00      MEMB  
ATOM   4506  C28 POPCM   1       3.352 -26.961  10.606  0.00  0.00      MEMB  
ATOM   4507  H8R POPCM   1       3.025 -27.567  11.477  0.00  0.00      MEMB  
ATOM   4508  H8S POPCM   1       3.230 -27.489   9.636  0.00  0.00      MEMB  
ATOM   4509  C29 POPCM   1       2.621 -25.615  10.606  0.00  0.00      MEMB  
ATOM   4510  H91 POPCM   1       2.799 -25.044  11.529  0.00  0.00      MEMB  
ATOM   4511 C210 POPCM   1       1.910 -25.012   9.595  0.00  0.00      MEMB  
ATOM   4512 H101 POPCM   1       1.506 -24.003   9.765  0.00  0.00      MEMB  
ATOM   4513 C211 POPCM   1       1.558 -25.646   8.315  0.00  0.00      MEMB  
ATOM   4514 H11R POPCM   1       1.737 -26.740   8.394  0.00  0.00      MEMB  
ATOM   4515 H11S POPCM   1       2.154 -25.419   7.405  0.00  0.00      MEMB  
ATOM   4516 C212 POPCM   1       0.105 -25.307   7.742  0.00  0.00      MEMB  
ATOM   4517 H12R POPCM   1      -0.726 -25.479   8.459  0.00  0.00      MEMB  
ATOM   4518 H12S POPCM   1      -0.137 -26.042   6.945  0.00  0.00      MEMB  
ATOM   4519 C213 POPCM   1      -0.011 -23.836   7.232  0.00  0.00      MEMB  
ATOM   4520 H13R POPCM   1       0.698 -23.606   6.407  0.00  0.00      MEMB  
ATOM   4521 H13S POPCM   1       0.297 -23.138   8.039  0.00  0.00      MEMB  
ATOM   4522 C214 POPCM   1      -1.410 -23.439   6.760  0.00  0.00      MEMB  
ATOM   4523 H14R POPCM   1      -1.381 -22.388   6.399  0.00  0.00      MEMB  
ATOM   4524 H14S POPCM   1      -2.200 -23.414   7.541  0.00  0.00      MEMB  
ATOM   4525 C215 POPCM   1      -2.018 -24.181   5.614  0.00  0.00      MEMB  
ATOM   4526 H15R POPCM   1      -1.193 -24.353   4.890  0.00  0.00      MEMB  
ATOM   4527 H15S POPCM   1      -2.637 -23.439   5.065  0.00  0.00      MEMB  
ATOM   4528 C216 POPCM   1      -2.950 -25.349   5.880  0.00  0.00      MEMB  
ATOM   4529 H16R POPCM   1      -3.514 -25.121   6.809  0.00  0.00      MEMB  
ATOM   4530 H16S POPCM   1      -2.319 -26.228   6.131  0.00  0.00      MEMB  
ATOM   4531 C217 POPCM   1      -3.796 -25.718   4.632  0.00  0.00      MEMB  
ATOM   4532 H17R POPCM   1      -3.116 -25.865   3.766  0.00  0.00      MEMB  
ATOM   4533 H17S POPCM   1      -4.579 -24.963   4.407  0.00  0.00      MEMB  
ATOM   4534 C218 POPCM   1      -4.570 -27.052   4.727  0.00  0.00      MEMB  
ATOM   4535 H18R POPCM   1      -3.866 -27.868   4.996  0.00  0.00      MEMB  
ATOM   4536 H18S POPCM   1      -5.170 -27.229   3.808  0.00  0.00      MEMB  
ATOM   4537 H18T POPCM   1      -5.289 -26.935   5.566  0.00  0.00      MEMB  
ATOM   4538  C33 POPCM   1      17.522 -26.292  11.187  0.00  0.00      MEMB  
ATOM   4539  H3X POPCM   1      17.677 -25.723  12.129  0.00  0.00      MEMB  
ATOM   4540  H3Y POPCM   1      17.170 -25.506  10.485  0.00  0.00      MEMB  
ATOM   4541  C34 POPCM   1      18.813 -26.719  10.558  0.00  0.00      MEMB  
ATOM   4542  H4X POPCM   1      18.586 -27.144   9.557  0.00  0.00      MEMB  
ATOM   4543  H4Y POPCM   1      19.275 -27.541  11.146  0.00  0.00      MEMB  
ATOM   4544  C35 POPCM   1      19.817 -25.573  10.471  0.00  0.00      MEMB  
ATOM   4545  H5X POPCM   1      19.306 -24.702  10.007  0.00  0.00      MEMB  
ATOM   4546  H5Y POPCM   1      20.687 -25.758   9.804  0.00  0.00      MEMB  
ATOM   4547  C36 POPCM   1      20.590 -25.163  11.840  0.00  0.00      MEMB  
ATOM   4548  H6X POPCM   1      21.247 -25.995  12.173  0.00  0.00      MEMB  
ATOM   4549  H6Y POPCM   1      19.810 -24.911  12.590  0.00  0.00      MEMB  
ATOM   4550  C37 POPCM   1      21.487 -23.905  11.718  0.00  0.00      MEMB  
ATOM   4551  H7X POPCM   1      22.139 -23.979  10.822  0.00  0.00      MEMB  
ATOM   4552  H7Y POPCM   1      22.152 -23.878  12.608  0.00  0.00      MEMB  
ATOM   4553  C38 POPCM   1      20.712 -22.635  11.816  0.00  0.00      MEMB  
ATOM   4554  H8X POPCM   1      19.743 -22.851  12.312  0.00  0.00      MEMB  
ATOM   4555  H8Y POPCM   1      20.468 -22.371  10.765  0.00  0.00      MEMB  
ATOM   4556  C39 POPCM   1      21.557 -21.486  12.478  0.00  0.00      MEMB  
ATOM   4557  H9X POPCM   1      22.445 -21.165  11.893  0.00  0.00      MEMB  
ATOM   4558  H9Y POPCM   1      21.912 -21.764  13.494  0.00  0.00      MEMB  
ATOM   4559 C310 POPCM   1      20.724 -20.230  12.637  0.00  0.00      MEMB  
ATOM   4560 H10X POPCM   1      20.163 -20.276  13.594  0.00  0.00      MEMB  
ATOM   4561 H10Y POPCM   1      19.983 -20.325  11.815  0.00  0.00      MEMB  
ATOM   4562 C311 POPCM   1      21.527 -18.890  12.467  0.00  0.00      MEMB  
ATOM   4563 H11X POPCM   1      22.482 -19.154  11.966  0.00  0.00      MEMB  
ATOM   4564 H11Y POPCM   1      21.704 -18.564  13.514  0.00  0.00      MEMB  
ATOM   4565 C312 POPCM   1      20.802 -17.822  11.605  0.00  0.00      MEMB  
ATOM   4566 H12X POPCM   1      20.569 -16.921  12.212  0.00  0.00      MEMB  
ATOM   4567 H12Y POPCM   1      19.947 -18.263  11.049  0.00  0.00      MEMB  
ATOM   4568 C313 POPCM   1      21.799 -17.292  10.566  0.00  0.00      MEMB  
ATOM   4569 H13X POPCM   1      22.192 -18.190  10.042  0.00  0.00      MEMB  
ATOM   4570 H13Y POPCM   1      22.610 -16.698  11.037  0.00  0.00      MEMB  
ATOM   4571 C314 POPCM   1      21.133 -16.664   9.284  0.00  0.00      MEMB  
ATOM   4572 H14X POPCM   1      20.170 -17.130   8.987  0.00  0.00      MEMB  
ATOM   4573 H14Y POPCM   1      21.804 -16.950   8.446  0.00  0.00      MEMB  
ATOM   4574 C315 POPCM   1      20.864 -15.132   9.336  0.00  0.00      MEMB  
ATOM   4575 H15X POPCM   1      20.682 -14.815  10.385  0.00  0.00      MEMB  
ATOM   4576 H15Y POPCM   1      19.946 -14.879   8.763  0.00  0.00      MEMB  
ATOM   4577 C316 POPCM   1      21.974 -14.161   8.854  0.00  0.00      MEMB  
ATOM   4578 H16X POPCM   1      21.778 -13.078   9.008  0.00  0.00      MEMB  
ATOM   4579 H16Y POPCM   1      22.199 -14.277   7.772  0.00  0.00      MEMB  
ATOM   4580 H16Z POPCM   1      22.904 -14.328   9.437  0.00  0.00      MEMB  
ATOM   4581  N   POPCM   2     -21.262  -4.954  14.795  0.00  0.00      MEMB  
ATOM   4582  C12 POPCM   2     -19.772  -4.657  14.670  0.00  0.00      MEMB  
ATOM   4583 H12A POPCM   2     -19.653  -3.607  14.449  0.00  0.00      MEMB  
ATOM   4584 H12B POPCM   2     -19.448  -5.121  13.750  0.00  0.00      MEMB  
ATOM   4585  C13 POPCM   2     -21.998  -4.297  13.644  0.00  0.00      MEMB  
ATOM   4586 H13A POPCM   2     -23.052  -4.432  13.833  0.00  0.00      MEMB  
ATOM   4587 H13B POPCM   2     -21.695  -3.262  13.586  0.00  0.00      MEMB  
ATOM   4588 H13C POPCM   2     -21.626  -4.805  12.766  0.00  0.00      MEMB  
ATOM   4589  C14 POPCM   2     -21.662  -6.345  14.750  0.00  0.00      MEMB  
ATOM   4590 H14A POPCM   2     -21.396  -6.757  15.712  0.00  0.00      MEMB  
ATOM   4591 H14B POPCM   2     -22.697  -6.551  14.520  0.00  0.00      MEMB  
ATOM   4592 H14C POPCM   2     -21.104  -6.898  14.010  0.00  0.00      MEMB  
ATOM   4593  C15 POPCM   2     -21.946  -4.312  16.054  0.00  0.00      MEMB  
ATOM   4594 H15A POPCM   2     -22.997  -4.189  15.839  0.00  0.00      MEMB  
ATOM   4595 H15B POPCM   2     -21.483  -3.338  16.116  0.00  0.00      MEMB  
ATOM   4596 H15C POPCM   2     -21.690  -4.894  16.927  0.00  0.00      MEMB  
ATOM   4597  C11 POPCM   2     -18.942  -5.069  15.906  0.00  0.00      MEMB  
ATOM   4598 H11A POPCM   2     -19.344  -4.450  16.736  0.00  0.00      MEMB  
ATOM   4599 H11B POPCM   2     -17.893  -4.723  15.787  0.00  0.00      MEMB  
ATOM   4600  P   POPCM   2     -17.992  -7.564  15.654  0.00  0.00      MEMB  
ATOM   4601  O13 POPCM   2     -18.657  -8.779  15.255  0.00  0.00      MEMB  
ATOM   4602  O14 POPCM   2     -16.993  -7.697  16.678  0.00  0.00      MEMB  
ATOM   4603  O12 POPCM   2     -18.990  -6.545  16.223  0.00  0.00      MEMB  
ATOM   4604  O11 POPCM   2     -17.446  -6.745  14.484  0.00  0.00      MEMB  
ATOM   4605  C1  POPCM   2     -16.092  -6.694  14.033  0.00  0.00      MEMB  
ATOM   4606  HA  POPCM   2     -15.422  -7.319  14.661  0.00  0.00      MEMB  
ATOM   4607  HB  POPCM   2     -15.667  -5.685  14.228  0.00  0.00      MEMB  
ATOM   4608  C2  POPCM   2     -15.924  -7.132  12.571  0.00  0.00      MEMB  
ATOM   4609  HS  POPCM   2     -15.777  -8.228  12.462  0.00  0.00      MEMB  
ATOM   4610  O21 POPCM   2     -14.906  -6.300  11.987  0.00  0.00      MEMB  
ATOM   4611  C21 POPCM   2     -13.669  -6.819  12.062  0.00  0.00      MEMB  
ATOM   4612  O22 POPCM   2     -13.467  -7.885  12.643  0.00  0.00      MEMB  
ATOM   4613  C22 POPCM   2     -12.727  -5.913  11.275  0.00  0.00      MEMB  
ATOM   4614  H2R POPCM   2     -11.851  -5.713  11.929  0.00  0.00      MEMB  
ATOM   4615  H2S POPCM   2     -13.153  -4.887  11.278  0.00  0.00      MEMB  
ATOM   4616  C3  POPCM   2     -17.226  -6.927  11.749  0.00  0.00      MEMB  
ATOM   4617  HX  POPCM   2     -17.463  -5.851  11.888  0.00  0.00      MEMB  
ATOM   4618  HY  POPCM   2     -18.077  -7.440  12.245  0.00  0.00      MEMB  
ATOM   4619  O31 POPCM   2     -17.066  -7.221  10.308  0.00  0.00      MEMB  
ATOM   4620  C31 POPCM   2     -18.162  -7.078   9.537  0.00  0.00      MEMB  
ATOM   4621  O32 POPCM   2     -19.226  -6.574   9.974  0.00  0.00      MEMB  
ATOM   4622  C32 POPCM   2     -17.802  -7.411   8.094  0.00  0.00      MEMB  
ATOM   4623  H2X POPCM   2     -16.916  -8.075   8.180  0.00  0.00      MEMB  
ATOM   4624  H2Y POPCM   2     -17.603  -6.474   7.531  0.00  0.00      MEMB  
ATOM   4625  C23 POPCM   2     -12.374  -6.416   9.894  0.00  0.00      MEMB  
ATOM   4626  H3R POPCM   2     -12.145  -7.503   9.880  0.00  0.00      MEMB  
ATOM   4627  H3S POPCM   2     -11.517  -5.789   9.566  0.00  0.00      MEMB  
ATOM   4628  C24 POPCM   2     -13.534  -6.151   8.996  0.00  0.00      MEMB  
ATOM   4629  H4R POPCM   2     -13.879  -5.104   9.138  0.00  0.00      MEMB  
ATOM   4630  H4S POPCM   2     -14.356  -6.806   9.356  0.00  0.00      MEMB  
ATOM   4631  C25 POPCM   2     -13.212  -6.475   7.513  0.00  0.00      MEMB  
ATOM   4632  H5R POPCM   2     -12.931  -7.520   7.264  0.00  0.00      MEMB  
ATOM   4633  H5S POPCM   2     -12.470  -5.699   7.226  0.00  0.00      MEMB  
ATOM   4634  C26 POPCM   2     -14.400  -6.264   6.594  0.00  0.00      MEMB  
ATOM   4635  H6R POPCM   2     -14.841  -5.253   6.724  0.00  0.00      MEMB  
ATOM   4636  H6S POPCM   2     -15.144  -7.063   6.800  0.00  0.00      MEMB  
ATOM   4637  C27 POPCM   2     -14.001  -6.538   5.136  0.00  0.00      MEMB  
ATOM   4638  H7R POPCM   2     -13.794  -7.622   5.008  0.00  0.00      MEMB  
ATOM   4639  H7S POPCM   2     -13.010  -6.088   4.915  0.00  0.00      MEMB  
ATOM   4640  C28 POPCM   2     -14.974  -6.055   4.132  0.00  0.00      MEMB  
ATOM   4641  H8R POPCM   2     -14.504  -6.326   3.162  0.00  0.00      MEMB  
ATOM   4642  H8S POPCM   2     -14.953  -4.959   4.316  0.00  0.00      MEMB  
ATOM   4643  C29 POPCM   2     -16.346  -6.775   4.267  0.00  0.00      MEMB  
ATOM   4644  H91 POPCM   2     -16.697  -7.069   5.267  0.00  0.00      MEMB  
ATOM   4645 C210 POPCM   2     -17.121  -7.160   3.208  0.00  0.00      MEMB  
ATOM   4646 H101 POPCM   2     -18.081  -7.619   3.490  0.00  0.00      MEMB  
ATOM   4647 C211 POPCM   2     -16.846  -7.007   1.720  0.00  0.00      MEMB  
ATOM   4648 H11R POPCM   2     -16.483  -8.022   1.450  0.00  0.00      MEMB  
ATOM   4649 H11S POPCM   2     -16.033  -6.335   1.370  0.00  0.00      MEMB  
ATOM   4650 C212 POPCM   2     -18.113  -6.781   0.836  0.00  0.00      MEMB  
ATOM   4651 H12R POPCM   2     -18.507  -5.807   1.197  0.00  0.00      MEMB  
ATOM   4652 H12S POPCM   2     -18.854  -7.606   0.898  0.00  0.00      MEMB  
ATOM   4653 C213 POPCM   2     -17.821  -6.609  -0.683  0.00  0.00      MEMB  
ATOM   4654 H13R POPCM   2     -17.823  -7.631  -1.117  0.00  0.00      MEMB  
ATOM   4655 H13S POPCM   2     -16.782  -6.229  -0.784  0.00  0.00      MEMB  
ATOM   4656 C214 POPCM   2     -18.838  -5.638  -1.354  0.00  0.00      MEMB  
ATOM   4657 H14R POPCM   2     -18.600  -4.680  -0.845  0.00  0.00      MEMB  
ATOM   4658 H14S POPCM   2     -19.898  -5.944  -1.221  0.00  0.00      MEMB  
ATOM   4659 C215 POPCM   2     -18.414  -5.441  -2.853  0.00  0.00      MEMB  
ATOM   4660 H15R POPCM   2     -18.570  -6.423  -3.349  0.00  0.00      MEMB  
ATOM   4661 H15S POPCM   2     -17.333  -5.186  -2.881  0.00  0.00      MEMB  
ATOM   4662 C216 POPCM   2     -19.055  -4.397  -3.714  0.00  0.00      MEMB  
ATOM   4663 H16R POPCM   2     -18.974  -3.377  -3.280  0.00  0.00      MEMB  
ATOM   4664 H16S POPCM   2     -20.121  -4.577  -3.967  0.00  0.00      MEMB  
ATOM   4665 C217 POPCM   2     -18.453  -4.367  -5.164  0.00  0.00      MEMB  
ATOM   4666 H17R POPCM   2     -18.809  -5.243  -5.748  0.00  0.00      MEMB  
ATOM   4667 H17S POPCM   2     -17.346  -4.324  -5.080  0.00  0.00      MEMB  
ATOM   4668 C218 POPCM   2     -18.864  -3.109  -5.971  0.00  0.00      MEMB  
ATOM   4669 H18R POPCM   2     -19.147  -3.393  -7.007  0.00  0.00      MEMB  
ATOM   4670 H18S POPCM   2     -18.155  -2.253  -5.971  0.00  0.00      MEMB  
ATOM   4671 H18T POPCM   2     -19.809  -2.679  -5.573  0.00  0.00      MEMB  
ATOM   4672  C33 POPCM   2     -19.001  -8.131   7.264  0.00  0.00      MEMB  
ATOM   4673  H3X POPCM   2     -18.668  -8.302   6.218  0.00  0.00      MEMB  
ATOM   4674  H3Y POPCM   2     -19.794  -7.358   7.177  0.00  0.00      MEMB  
ATOM   4675  C34 POPCM   2     -19.472  -9.463   7.847  0.00  0.00      MEMB  
ATOM   4676  H4X POPCM   2     -20.062  -9.345   8.781  0.00  0.00      MEMB  
ATOM   4677  H4Y POPCM   2     -18.496  -9.955   8.048  0.00  0.00      MEMB  
ATOM   4678  C35 POPCM   2     -20.258 -10.268   6.787  0.00  0.00      MEMB  
ATOM   4679  H5X POPCM   2     -21.145  -9.687   6.455  0.00  0.00      MEMB  
ATOM   4680  H5Y POPCM   2     -20.644 -11.206   7.240  0.00  0.00      MEMB  
ATOM   4681  C36 POPCM   2     -19.500 -10.769   5.592  0.00  0.00      MEMB  
ATOM   4682  H6X POPCM   2     -18.521 -11.164   5.938  0.00  0.00      MEMB  
ATOM   4683  H6Y POPCM   2     -19.406  -9.867   4.950  0.00  0.00      MEMB  
ATOM   4684  C37 POPCM   2     -20.355 -11.767   4.864  0.00  0.00      MEMB  
ATOM   4685  H7X POPCM   2     -21.401 -11.402   4.789  0.00  0.00      MEMB  
ATOM   4686  H7Y POPCM   2     -20.330 -12.618   5.577  0.00  0.00      MEMB  
ATOM   4687  C38 POPCM   2     -19.777 -12.240   3.459  0.00  0.00      MEMB  
ATOM   4688  H8X POPCM   2     -19.567 -11.343   2.838  0.00  0.00      MEMB  
ATOM   4689  H8Y POPCM   2     -20.560 -12.844   2.953  0.00  0.00      MEMB  
ATOM   4690  C39 POPCM   2     -18.427 -13.046   3.580  0.00  0.00      MEMB  
ATOM   4691  H9X POPCM   2     -18.663 -14.056   3.978  0.00  0.00      MEMB  
ATOM   4692  H9Y POPCM   2     -17.751 -12.455   4.234  0.00  0.00      MEMB  
ATOM   4693 C310 POPCM   2     -17.848 -13.295   2.186  0.00  0.00      MEMB  
ATOM   4694 H10X POPCM   2     -17.431 -12.372   1.730  0.00  0.00      MEMB  
ATOM   4695 H10Y POPCM   2     -18.574 -13.656   1.427  0.00  0.00      MEMB  
ATOM   4696 C311 POPCM   2     -16.761 -14.313   2.318  0.00  0.00      MEMB  
ATOM   4697 H11X POPCM   2     -16.985 -15.246   2.877  0.00  0.00      MEMB  
ATOM   4698 H11Y POPCM   2     -15.937 -13.942   2.964  0.00  0.00      MEMB  
ATOM   4699 C312 POPCM   2     -16.097 -14.602   0.955  0.00  0.00      MEMB  
ATOM   4700 H12X POPCM   2     -15.423 -13.783   0.625  0.00  0.00      MEMB  
ATOM   4701 H12Y POPCM   2     -16.924 -14.795   0.240  0.00  0.00      MEMB  
ATOM   4702 C313 POPCM   2     -15.210 -15.839   1.056  0.00  0.00      MEMB  
ATOM   4703 H13X POPCM   2     -15.601 -16.705   1.632  0.00  0.00      MEMB  
ATOM   4704 H13Y POPCM   2     -14.296 -15.544   1.616  0.00  0.00      MEMB  
ATOM   4705 C314 POPCM   2     -14.808 -16.285  -0.413  0.00  0.00      MEMB  
ATOM   4706 H14X POPCM   2     -14.673 -15.358  -1.011  0.00  0.00      MEMB  
ATOM   4707 H14Y POPCM   2     -15.693 -16.829  -0.805  0.00  0.00      MEMB  
ATOM   4708 C315 POPCM   2     -13.613 -17.207  -0.345  0.00  0.00      MEMB  
ATOM   4709 H15X POPCM   2     -13.965 -18.142   0.142  0.00  0.00      MEMB  
ATOM   4710 H15Y POPCM   2     -12.831 -16.699   0.259  0.00  0.00      MEMB  
ATOM   4711 C316 POPCM   2     -13.127 -17.664  -1.739  0.00  0.00      MEMB  
ATOM   4712 H16X POPCM   2     -12.319 -16.978  -2.071  0.00  0.00      MEMB  
ATOM   4713 H16Y POPCM   2     -13.952 -17.723  -2.481  0.00  0.00      MEMB  
ATOM   4714 H16Z POPCM   2     -12.772 -18.703  -1.570  0.00  0.00      MEMB  
ATOM   4715  N   POPCM   3       7.634 -24.819  18.892  0.00  0.00      MEMB  
ATOM   4716  C12 POPCM   3       7.121 -25.960  18.035  0.00  0.00      MEMB  
ATOM   4717 H12A POPCM   3       6.545 -26.668  18.612  0.00  0.00      MEMB  
ATOM   4718 H12B POPCM   3       7.987 -26.426  17.588  0.00  0.00      MEMB  
ATOM   4719  C13 POPCM   3       8.600 -25.316  19.892  0.00  0.00      MEMB  
ATOM   4720 H13A POPCM   3       8.233 -26.127  20.503  0.00  0.00      MEMB  
ATOM   4721 H13B POPCM   3       9.527 -25.616  19.425  0.00  0.00      MEMB  
ATOM   4722 H13C POPCM   3       8.748 -24.568  20.656  0.00  0.00      MEMB  
ATOM   4723  C14 POPCM   3       8.299 -23.782  18.038  0.00  0.00      MEMB  
ATOM   4724 H14A POPCM   3       9.212 -24.191  17.631  0.00  0.00      MEMB  
ATOM   4725 H14B POPCM   3       7.683 -23.287  17.302  0.00  0.00      MEMB  
ATOM   4726 H14C POPCM   3       8.732 -23.068  18.723  0.00  0.00      MEMB  
ATOM   4727  C15 POPCM   3       6.494 -24.161  19.638  0.00  0.00      MEMB  
ATOM   4728 H15A POPCM   3       6.094 -25.017  20.160  0.00  0.00      MEMB  
ATOM   4729 H15B POPCM   3       5.767 -23.779  18.938  0.00  0.00      MEMB  
ATOM   4730 H15C POPCM   3       6.893 -23.330  20.202  0.00  0.00      MEMB  
ATOM   4731  C11 POPCM   3       6.171 -25.608  16.866  0.00  0.00      MEMB  
ATOM   4732 H11A POPCM   3       5.882 -26.412  16.156  0.00  0.00      MEMB  
ATOM   4733 H11B POPCM   3       6.823 -24.943  16.260  0.00  0.00      MEMB  
ATOM   4734  P   POPCM   3       3.811 -25.973  17.937  0.00  0.00      MEMB  
ATOM   4735  O13 POPCM   3       2.765 -25.128  18.506  0.00  0.00      MEMB  
ATOM   4736  O14 POPCM   3       4.372 -27.168  18.681  0.00  0.00      MEMB  
ATOM   4737  O12 POPCM   3       4.988 -25.065  17.436  0.00  0.00      MEMB  
ATOM   4738  O11 POPCM   3       3.182 -26.576  16.630  0.00  0.00      MEMB  
ATOM   4739  C1  POPCM   3       3.259 -25.947  15.358  0.00  0.00      MEMB  
ATOM   4740  HA  POPCM   3       4.245 -26.156  14.891  0.00  0.00      MEMB  
ATOM   4741  HB  POPCM   3       3.368 -24.842  15.403  0.00  0.00      MEMB  
ATOM   4742  C2  POPCM   3       2.027 -26.322  14.460  0.00  0.00      MEMB  
ATOM   4743  HS  POPCM   3       2.326 -26.136  13.406  0.00  0.00      MEMB  
ATOM   4744  O21 POPCM   3       0.841 -25.573  14.806  0.00  0.00      MEMB  
ATOM   4745  C21 POPCM   3       0.811 -24.403  14.192  0.00  0.00      MEMB  
ATOM   4746  O22 POPCM   3       1.589 -23.958  13.403  0.00  0.00      MEMB  
ATOM   4747  C22 POPCM   3      -0.420 -23.701  14.690  0.00  0.00      MEMB  
ATOM   4748  H2R POPCM   3      -0.258 -22.903  15.446  0.00  0.00      MEMB  
ATOM   4749  H2S POPCM   3      -0.991 -24.499  15.210  0.00  0.00      MEMB  
ATOM   4750  C3  POPCM   3       1.694 -27.794  14.608  0.00  0.00      MEMB  
ATOM   4751  HX  POPCM   3       1.194 -28.024  15.574  0.00  0.00      MEMB  
ATOM   4752  HY  POPCM   3       2.674 -28.315  14.635  0.00  0.00      MEMB  
ATOM   4753  O31 POPCM   3       0.928 -28.281  13.428  0.00  0.00      MEMB  
ATOM   4754  C31 POPCM   3      -0.383 -28.522  13.691  0.00  0.00      MEMB  
ATOM   4755  O32 POPCM   3      -0.938 -28.564  14.761  0.00  0.00      MEMB  
ATOM   4756  C32 POPCM   3      -1.061 -28.831  12.390  0.00  0.00      MEMB  
ATOM   4757  H2X POPCM   3      -1.166 -29.913  12.163  0.00  0.00      MEMB  
ATOM   4758  H2Y POPCM   3      -0.504 -28.341  11.562  0.00  0.00      MEMB  
ATOM   4759  C23 POPCM   3      -1.264 -23.355  13.404  0.00  0.00      MEMB  
ATOM   4760  H3R POPCM   3      -2.355 -23.300  13.604  0.00  0.00      MEMB  
ATOM   4761  H3S POPCM   3      -1.105 -24.100  12.595  0.00  0.00      MEMB  
ATOM   4762  C24 POPCM   3      -1.024 -21.916  12.892  0.00  0.00      MEMB  
ATOM   4763  H4R POPCM   3       0.068 -21.861  12.693  0.00  0.00      MEMB  
ATOM   4764  H4S POPCM   3      -1.309 -21.241  13.728  0.00  0.00      MEMB  
ATOM   4765  C25 POPCM   3      -1.937 -21.680  11.710  0.00  0.00      MEMB  
ATOM   4766  H5R POPCM   3      -2.987 -22.002  11.880  0.00  0.00      MEMB  
ATOM   4767  H5S POPCM   3      -1.511 -22.152  10.799  0.00  0.00      MEMB  
ATOM   4768  C26 POPCM   3      -1.880 -20.175  11.410  0.00  0.00      MEMB  
ATOM   4769  H6R POPCM   3      -0.797 -19.982  11.258  0.00  0.00      MEMB  
ATOM   4770  H6S POPCM   3      -2.309 -19.796  12.362  0.00  0.00      MEMB  
ATOM   4771  C27 POPCM   3      -2.747 -19.720  10.198  0.00  0.00      MEMB  
ATOM   4772  H7R POPCM   3      -3.810 -19.785  10.516  0.00  0.00      MEMB  
ATOM   4773  H7S POPCM   3      -2.638 -20.487   9.401  0.00  0.00      MEMB  
ATOM   4774  C28 POPCM   3      -2.461 -18.292   9.586  0.00  0.00      MEMB  
ATOM   4775  H8R POPCM   3      -2.438 -17.414  10.266  0.00  0.00      MEMB  
ATOM   4776  H8S POPCM   3      -3.344 -17.868   9.062  0.00  0.00      MEMB  
ATOM   4777  C29 POPCM   3      -1.297 -18.140   8.620  0.00  0.00      MEMB  
ATOM   4778  H91 POPCM   3      -0.330 -17.815   9.031  0.00  0.00      MEMB  
ATOM   4779 C210 POPCM   3      -1.273 -18.170   7.254  0.00  0.00      MEMB  
ATOM   4780 H101 POPCM   3      -0.312 -17.955   6.763  0.00  0.00      MEMB  
ATOM   4781 C211 POPCM   3      -2.410 -18.448   6.309  0.00  0.00      MEMB  
ATOM   4782 H11R POPCM   3      -2.701 -17.691   5.549  0.00  0.00      MEMB  
ATOM   4783 H11S POPCM   3      -3.355 -18.641   6.861  0.00  0.00      MEMB  
ATOM   4784 C212 POPCM   3      -2.003 -19.742   5.668  0.00  0.00      MEMB  
ATOM   4785 H12R POPCM   3      -2.177 -20.578   6.379  0.00  0.00      MEMB  
ATOM   4786 H12S POPCM   3      -0.951 -19.836   5.325  0.00  0.00      MEMB  
ATOM   4787 C213 POPCM   3      -2.944 -20.170   4.540  0.00  0.00      MEMB  
ATOM   4788 H13R POPCM   3      -3.950 -19.955   4.959  0.00  0.00      MEMB  
ATOM   4789 H13S POPCM   3      -2.890 -21.277   4.465  0.00  0.00      MEMB  
ATOM   4790 C214 POPCM   3      -2.707 -19.385   3.233  0.00  0.00      MEMB  
ATOM   4791 H14R POPCM   3      -2.916 -18.294   3.260  0.00  0.00      MEMB  
ATOM   4792 H14S POPCM   3      -3.377 -19.889   2.504  0.00  0.00      MEMB  
ATOM   4793 C215 POPCM   3      -1.318 -19.472   2.699  0.00  0.00      MEMB  
ATOM   4794 H15R POPCM   3      -0.666 -19.145   3.537  0.00  0.00      MEMB  
ATOM   4795 H15S POPCM   3      -1.075 -18.752   1.889  0.00  0.00      MEMB  
ATOM   4796 C216 POPCM   3      -0.938 -20.863   2.269  0.00  0.00      MEMB  
ATOM   4797 H16R POPCM   3      -1.366 -21.219   1.307  0.00  0.00      MEMB  
ATOM   4798 H16S POPCM   3      -1.172 -21.534   3.123  0.00  0.00      MEMB  
ATOM   4799 C217 POPCM   3       0.611 -20.897   1.961  0.00  0.00      MEMB  
ATOM   4800 H17R POPCM   3       0.893 -20.002   1.366  0.00  0.00      MEMB  
ATOM   4801 H17S POPCM   3       0.713 -21.609   1.114  0.00  0.00      MEMB  
ATOM   4802 C218 POPCM   3       1.556 -21.060   3.117  0.00  0.00      MEMB  
ATOM   4803 H18R POPCM   3       2.618 -21.273   2.869  0.00  0.00      MEMB  
ATOM   4804 H18S POPCM   3       1.303 -21.917   3.778  0.00  0.00      MEMB  
ATOM   4805 H18T POPCM   3       1.555 -20.105   3.684  0.00  0.00      MEMB  
ATOM   4806  C33 POPCM   3      -2.509 -28.147  12.337  0.00  0.00      MEMB  
ATOM   4807  H3X POPCM   3      -3.070 -28.676  13.137  0.00  0.00      MEMB  
ATOM   4808  H3Y POPCM   3      -2.983 -28.460  11.382  0.00  0.00      MEMB  
ATOM   4809  C34 POPCM   3      -2.467 -26.570  12.451  0.00  0.00      MEMB  
ATOM   4810  H4X POPCM   3      -1.571 -26.291  11.856  0.00  0.00      MEMB  
ATOM   4811  H4Y POPCM   3      -2.292 -26.209  13.487  0.00  0.00      MEMB  
ATOM   4812  C35 POPCM   3      -3.703 -25.843  11.818  0.00  0.00      MEMB  
ATOM   4813  H5X POPCM   3      -3.620 -24.768  12.089  0.00  0.00      MEMB  
ATOM   4814  H5Y POPCM   3      -4.644 -26.266  12.229  0.00  0.00      MEMB  
ATOM   4815  C36 POPCM   3      -3.818 -25.830  10.283  0.00  0.00      MEMB  
ATOM   4816  H6X POPCM   3      -3.672 -26.898  10.014  0.00  0.00      MEMB  
ATOM   4817  H6Y POPCM   3      -3.023 -25.260   9.757  0.00  0.00      MEMB  
ATOM   4818  C37 POPCM   3      -5.190 -25.369   9.725  0.00  0.00      MEMB  
ATOM   4819  H7X POPCM   3      -6.085 -25.643  10.325  0.00  0.00      MEMB  
ATOM   4820  H7Y POPCM   3      -5.448 -25.897   8.782  0.00  0.00      MEMB  
ATOM   4821  C38 POPCM   3      -5.270 -23.834   9.748  0.00  0.00      MEMB  
ATOM   4822  H8X POPCM   3      -4.190 -23.594   9.651  0.00  0.00      MEMB  
ATOM   4823  H8Y POPCM   3      -5.465 -23.258  10.678  0.00  0.00      MEMB  
ATOM   4824  C39 POPCM   3      -6.008 -23.192   8.547  0.00  0.00      MEMB  
ATOM   4825  H9X POPCM   3      -7.107 -23.328   8.456  0.00  0.00      MEMB  
ATOM   4826  H9Y POPCM   3      -5.559 -23.495   7.577  0.00  0.00      MEMB  
ATOM   4827 C310 POPCM   3      -5.829 -21.619   8.586  0.00  0.00      MEMB  
ATOM   4828 H10X POPCM   3      -4.751 -21.425   8.400  0.00  0.00      MEMB  
ATOM   4829 H10Y POPCM   3      -6.104 -21.318   9.620  0.00  0.00      MEMB  
ATOM   4830 C311 POPCM   3      -6.640 -20.808   7.621  0.00  0.00      MEMB  
ATOM   4831 H11X POPCM   3      -7.713 -21.096   7.632  0.00  0.00      MEMB  
ATOM   4832 H11Y POPCM   3      -6.268 -20.936   6.582  0.00  0.00      MEMB  
ATOM   4833 C312 POPCM   3      -6.551 -19.193   7.889  0.00  0.00      MEMB  
ATOM   4834 H12X POPCM   3      -5.451 -19.056   7.815  0.00  0.00      MEMB  
ATOM   4835 H12Y POPCM   3      -7.007 -19.030   8.889  0.00  0.00      MEMB  
ATOM   4836 C313 POPCM   3      -7.216 -18.428   6.644  0.00  0.00      MEMB  
ATOM   4837 H13X POPCM   3      -8.131 -18.984   6.347  0.00  0.00      MEMB  
ATOM   4838 H13Y POPCM   3      -6.460 -18.576   5.843  0.00  0.00      MEMB  
ATOM   4839 C314 POPCM   3      -7.599 -17.034   7.107  0.00  0.00      MEMB  
ATOM   4840 H14X POPCM   3      -7.515 -16.391   6.205  0.00  0.00      MEMB  
ATOM   4841 H14Y POPCM   3      -6.981 -16.598   7.921  0.00  0.00      MEMB  
ATOM   4842 C315 POPCM   3      -9.081 -16.956   7.531  0.00  0.00      MEMB  
ATOM   4843 H15X POPCM   3      -9.161 -16.154   8.296  0.00  0.00      MEMB  
ATOM   4844 H15Y POPCM   3      -9.303 -17.874   8.117  0.00  0.00      MEMB  
ATOM   4845 C316 POPCM   3     -10.181 -16.748   6.502  0.00  0.00      MEMB  
ATOM   4846 H16X POPCM   3     -11.005 -16.239   7.046  0.00  0.00      MEMB  
ATOM   4847 H16Y POPCM   3     -10.437 -17.644   5.898  0.00  0.00      MEMB  
ATOM   4848 H16Z POPCM   3      -9.893 -16.014   5.719  0.00  0.00      MEMB  
ATOM   4849  N   POPCM   4       5.083   5.519  24.224  0.00  0.00      MEMB  
ATOM   4850  C12 POPCM   4       4.321   6.632  23.560  0.00  0.00      MEMB  
ATOM   4851 H12A POPCM   4       4.840   7.540  23.831  0.00  0.00      MEMB  
ATOM   4852 H12B POPCM   4       3.317   6.784  23.927  0.00  0.00      MEMB  
ATOM   4853  C13 POPCM   4       4.468   4.198  23.989  0.00  0.00      MEMB  
ATOM   4854 H13A POPCM   4       4.287   4.005  22.942  0.00  0.00      MEMB  
ATOM   4855 H13B POPCM   4       5.059   3.357  24.321  0.00  0.00      MEMB  
ATOM   4856 H13C POPCM   4       3.556   4.083  24.556  0.00  0.00      MEMB  
ATOM   4857  C14 POPCM   4       6.565   5.574  23.825  0.00  0.00      MEMB  
ATOM   4858 H14A POPCM   4       7.010   4.652  24.169  0.00  0.00      MEMB  
ATOM   4859 H14B POPCM   4       6.601   5.633  22.747  0.00  0.00      MEMB  
ATOM   4860 H14C POPCM   4       7.068   6.429  24.252  0.00  0.00      MEMB  
ATOM   4861  C15 POPCM   4       5.008   5.617  25.714  0.00  0.00      MEMB  
ATOM   4862 H15A POPCM   4       4.026   5.536  26.154  0.00  0.00      MEMB  
ATOM   4863 H15B POPCM   4       5.592   6.495  25.952  0.00  0.00      MEMB  
ATOM   4864 H15C POPCM   4       5.504   4.753  26.131  0.00  0.00      MEMB  
ATOM   4865  C11 POPCM   4       4.254   6.624  21.996  0.00  0.00      MEMB  
ATOM   4866 H11A POPCM   4       3.607   7.420  21.569  0.00  0.00      MEMB  
ATOM   4867 H11B POPCM   4       3.679   5.701  21.768  0.00  0.00      MEMB  
ATOM   4868  P   POPCM   4       6.237   8.045  20.938  0.00  0.00      MEMB  
ATOM   4869  O13 POPCM   4       7.736   7.823  20.936  0.00  0.00      MEMB  
ATOM   4870  O14 POPCM   4       5.758   9.216  21.653  0.00  0.00      MEMB  
ATOM   4871  O12 POPCM   4       5.504   6.692  21.274  0.00  0.00      MEMB  
ATOM   4872  O11 POPCM   4       5.750   8.228  19.442  0.00  0.00      MEMB  
ATOM   4873  C1  POPCM   4       4.691   7.644  18.732  0.00  0.00      MEMB  
ATOM   4874  HA  POPCM   4       4.193   8.372  18.056  0.00  0.00      MEMB  
ATOM   4875  HB  POPCM   4       3.948   7.191  19.423  0.00  0.00      MEMB  
ATOM   4876  C2  POPCM   4       5.252   6.432  17.844  0.00  0.00      MEMB  
ATOM   4877  HS  POPCM   4       5.921   5.865  18.526  0.00  0.00      MEMB  
ATOM   4878  O21 POPCM   4       5.853   7.022  16.677  0.00  0.00      MEMB  
ATOM   4879  C21 POPCM   4       6.880   6.201  16.144  0.00  0.00      MEMB  
ATOM   4880  O22 POPCM   4       7.017   5.044  16.512  0.00  0.00      MEMB  
ATOM   4881  C22 POPCM   4       7.689   6.848  15.065  0.00  0.00      MEMB  
ATOM   4882  H2R POPCM   4       8.191   6.114  14.399  0.00  0.00      MEMB  
ATOM   4883  H2S POPCM   4       8.513   7.423  15.539  0.00  0.00      MEMB  
ATOM   4884  C3  POPCM   4       4.086   5.507  17.386  0.00  0.00      MEMB  
ATOM   4885  HX  POPCM   4       3.479   5.307  18.295  0.00  0.00      MEMB  
ATOM   4886  HY  POPCM   4       4.524   4.500  17.218  0.00  0.00      MEMB  
ATOM   4887  O31 POPCM   4       3.387   6.161  16.272  0.00  0.00      MEMB  
ATOM   4888  C31 POPCM   4       2.075   5.978  16.313  0.00  0.00      MEMB  
ATOM   4889  O32 POPCM   4       1.502   5.301  17.137  0.00  0.00      MEMB  
ATOM   4890  C32 POPCM   4       1.292   6.855  15.349  0.00  0.00      MEMB  
ATOM   4891  H2X POPCM   4       0.840   6.201  14.572  0.00  0.00      MEMB  
ATOM   4892  H2Y POPCM   4       1.946   7.581  14.821  0.00  0.00      MEMB  
ATOM   4893  C23 POPCM   4       6.832   7.779  14.095  0.00  0.00      MEMB  
ATOM   4894  H3R POPCM   4       7.623   8.204  13.440  0.00  0.00      MEMB  
ATOM   4895  H3S POPCM   4       6.438   8.639  14.678  0.00  0.00      MEMB  
ATOM   4896  C24 POPCM   4       5.797   6.984  13.310  0.00  0.00      MEMB  
ATOM   4897  H4R POPCM   4       4.997   6.564  13.956  0.00  0.00      MEMB  
ATOM   4898  H4S POPCM   4       6.415   6.208  12.810  0.00  0.00      MEMB  
ATOM   4899  C25 POPCM   4       5.198   7.844  12.204  0.00  0.00      MEMB  
ATOM   4900  H5R POPCM   4       5.988   8.228  11.524  0.00  0.00      MEMB  
ATOM   4901  H5S POPCM   4       4.820   8.835  12.536  0.00  0.00      MEMB  
ATOM   4902  C26 POPCM   4       4.299   6.985  11.286  0.00  0.00      MEMB  
ATOM   4903  H6R POPCM   4       3.593   6.429  11.940  0.00  0.00      MEMB  
ATOM   4904  H6S POPCM   4       4.925   6.231  10.763  0.00  0.00      MEMB  
ATOM   4905  C27 POPCM   4       3.497   7.745  10.344  0.00  0.00      MEMB  
ATOM   4906  H7R POPCM   4       4.213   8.132   9.588  0.00  0.00      MEMB  
ATOM   4907  H7S POPCM   4       2.956   8.503  10.949  0.00  0.00      MEMB  
ATOM   4908  C28 POPCM   4       2.540   6.808   9.541  0.00  0.00      MEMB  
ATOM   4909  H8R POPCM   4       2.100   6.128  10.301  0.00  0.00      MEMB  
ATOM   4910  H8S POPCM   4       3.231   6.238   8.883  0.00  0.00      MEMB  
ATOM   4911  C29 POPCM   4       1.539   7.550   8.729  0.00  0.00      MEMB  
ATOM   4912  H91 POPCM   4       1.951   8.384   8.142  0.00  0.00      MEMB  
ATOM   4913 C210 POPCM   4       0.183   7.495   8.763  0.00  0.00      MEMB  
ATOM   4914 H101 POPCM   4      -0.385   8.252   8.202  0.00  0.00      MEMB  
ATOM   4915 C211 POPCM   4      -0.654   6.544   9.615  0.00  0.00      MEMB  
ATOM   4916 H11R POPCM   4      -1.615   7.022   9.904  0.00  0.00      MEMB  
ATOM   4917 H11S POPCM   4      -0.075   6.274  10.524  0.00  0.00      MEMB  
ATOM   4918 C212 POPCM   4      -0.852   5.137   8.920  0.00  0.00      MEMB  
ATOM   4919 H12R POPCM   4      -1.141   4.491   9.776  0.00  0.00      MEMB  
ATOM   4920 H12S POPCM   4       0.075   4.646   8.552  0.00  0.00      MEMB  
ATOM   4921 C213 POPCM   4      -1.982   5.067   7.837  0.00  0.00      MEMB  
ATOM   4922 H13R POPCM   4      -1.830   5.827   7.042  0.00  0.00      MEMB  
ATOM   4923 H13S POPCM   4      -2.976   5.310   8.271  0.00  0.00      MEMB  
ATOM   4924 C214 POPCM   4      -2.037   3.625   7.303  0.00  0.00      MEMB  
ATOM   4925 H14R POPCM   4      -2.183   3.083   8.261  0.00  0.00      MEMB  
ATOM   4926 H14S POPCM   4      -1.054   3.375   6.851  0.00  0.00      MEMB  
ATOM   4927 C215 POPCM   4      -3.163   3.564   6.206  0.00  0.00      MEMB  
ATOM   4928 H15R POPCM   4      -2.682   3.868   5.251  0.00  0.00      MEMB  
ATOM   4929 H15S POPCM   4      -3.988   4.261   6.468  0.00  0.00      MEMB  
ATOM   4930 C216 POPCM   4      -3.815   2.193   6.192  0.00  0.00      MEMB  
ATOM   4931 H16R POPCM   4      -4.222   1.957   7.198  0.00  0.00      MEMB  
ATOM   4932 H16S POPCM   4      -3.146   1.349   5.919  0.00  0.00      MEMB  
ATOM   4933 C217 POPCM   4      -4.879   2.099   5.126  0.00  0.00      MEMB  
ATOM   4934 H17R POPCM   4      -5.473   3.035   5.198  0.00  0.00      MEMB  
ATOM   4935 H17S POPCM   4      -5.545   1.245   5.375  0.00  0.00      MEMB  
ATOM   4936 C218 POPCM   4      -4.285   1.994   3.790  0.00  0.00      MEMB  
ATOM   4937 H18R POPCM   4      -3.905   0.963   3.631  0.00  0.00      MEMB  
ATOM   4938 H18S POPCM   4      -3.590   2.856   3.687  0.00  0.00      MEMB  
ATOM   4939 H18T POPCM   4      -5.113   2.033   3.050  0.00  0.00      MEMB  
ATOM   4940  C33 POPCM   4       0.086   7.543  16.026  0.00  0.00      MEMB  
ATOM   4941  H3X POPCM   4       0.455   8.446  16.558  0.00  0.00      MEMB  
ATOM   4942  H3Y POPCM   4      -0.338   6.849  16.783  0.00  0.00      MEMB  
ATOM   4943  C34 POPCM   4      -0.925   7.976  14.933  0.00  0.00      MEMB  
ATOM   4944  H4X POPCM   4      -1.847   8.358  15.420  0.00  0.00      MEMB  
ATOM   4945  H4Y POPCM   4      -1.203   7.057  14.373  0.00  0.00      MEMB  
ATOM   4946  C35 POPCM   4      -0.462   9.006  13.981  0.00  0.00      MEMB  
ATOM   4947  H5X POPCM   4       0.491   8.662  13.527  0.00  0.00      MEMB  
ATOM   4948  H5Y POPCM   4      -0.199   9.900  14.587  0.00  0.00      MEMB  
ATOM   4949  C36 POPCM   4      -1.472   9.258  12.846  0.00  0.00      MEMB  
ATOM   4950  H6X POPCM   4      -2.264   9.925  13.251  0.00  0.00      MEMB  
ATOM   4951  H6Y POPCM   4      -1.881   8.280  12.514  0.00  0.00      MEMB  
ATOM   4952  C37 POPCM   4      -0.981   9.983  11.577  0.00  0.00      MEMB  
ATOM   4953  H7X POPCM   4      -0.069   9.417  11.287  0.00  0.00      MEMB  
ATOM   4954  H7Y POPCM   4      -0.666  10.991  11.922  0.00  0.00      MEMB  
ATOM   4955  C38 POPCM   4      -2.004  10.267  10.520  0.00  0.00      MEMB  
ATOM   4956  H8X POPCM   4      -2.703  11.058  10.865  0.00  0.00      MEMB  
ATOM   4957  H8Y POPCM   4      -2.633   9.385  10.272  0.00  0.00      MEMB  
ATOM   4958  C39 POPCM   4      -1.485  10.881   9.174  0.00  0.00      MEMB  
ATOM   4959  H9X POPCM   4      -0.923  10.131   8.578  0.00  0.00      MEMB  
ATOM   4960  H9Y POPCM   4      -0.658  11.578   9.430  0.00  0.00      MEMB  
ATOM   4961 C310 POPCM   4      -2.622  11.464   8.376  0.00  0.00      MEMB  
ATOM   4962 H10X POPCM   4      -3.031  12.398   8.818  0.00  0.00      MEMB  
ATOM   4963 H10Y POPCM   4      -3.342  10.619   8.351  0.00  0.00      MEMB  
ATOM   4964 C311 POPCM   4      -2.194  11.755   6.874  0.00  0.00      MEMB  
ATOM   4965 H11X POPCM   4      -3.083  11.978   6.246  0.00  0.00      MEMB  
ATOM   4966 H11Y POPCM   4      -1.710  10.837   6.477  0.00  0.00      MEMB  
ATOM   4967 C312 POPCM   4      -1.466  13.078   6.730  0.00  0.00      MEMB  
ATOM   4968 H12X POPCM   4      -0.530  12.940   7.312  0.00  0.00      MEMB  
ATOM   4969 H12Y POPCM   4      -2.017  13.841   7.319  0.00  0.00      MEMB  
ATOM   4970 C313 POPCM   4      -1.318  13.520   5.316  0.00  0.00      MEMB  
ATOM   4971 H13X POPCM   4      -2.367  13.621   4.963  0.00  0.00      MEMB  
ATOM   4972 H13Y POPCM   4      -0.842  12.738   4.687  0.00  0.00      MEMB  
ATOM   4973 C314 POPCM   4      -0.648  14.871   5.114  0.00  0.00      MEMB  
ATOM   4974 H14X POPCM   4       0.437  14.777   5.331  0.00  0.00      MEMB  
ATOM   4975 H14Y POPCM   4      -1.089  15.592   5.835  0.00  0.00      MEMB  
ATOM   4976 C315 POPCM   4      -0.900  15.507   3.786  0.00  0.00      MEMB  
ATOM   4977 H15X POPCM   4      -1.988  15.685   3.653  0.00  0.00      MEMB  
ATOM   4978 H15Y POPCM   4      -0.754  14.916   2.857  0.00  0.00      MEMB  
ATOM   4979 C316 POPCM   4      -0.137  16.839   3.591  0.00  0.00      MEMB  
ATOM   4980 H16X POPCM   4       0.880  16.505   3.295  0.00  0.00      MEMB  
ATOM   4981 H16Y POPCM   4      -0.046  17.421   4.534  0.00  0.00      MEMB  
ATOM   4982 H16Z POPCM   4      -0.626  17.493   2.838  0.00  0.00      MEMB  
ATOM   4983  N   POPCM   5      19.615 -11.130  16.596  0.00  0.00      MEMB  
ATOM   4984  C12 POPCM   5      20.321  -9.818  16.227  0.00  0.00      MEMB  
ATOM   4985 H12A POPCM   5      21.378 -10.040  16.238  0.00  0.00      MEMB  
ATOM   4986 H12B POPCM   5      20.148  -9.141  17.051  0.00  0.00      MEMB  
ATOM   4987  C13 POPCM   5      18.208 -10.908  16.922  0.00  0.00      MEMB  
ATOM   4988 H13A POPCM   5      17.607 -10.654  16.062  0.00  0.00      MEMB  
ATOM   4989 H13B POPCM   5      17.694 -11.752  17.358  0.00  0.00      MEMB  
ATOM   4990 H13C POPCM   5      17.914 -10.235  17.713  0.00  0.00      MEMB  
ATOM   4991  C14 POPCM   5      19.757 -12.100  15.436  0.00  0.00      MEMB  
ATOM   4992 H14A POPCM   5      19.362 -13.082  15.649  0.00  0.00      MEMB  
ATOM   4993 H14B POPCM   5      19.261 -11.803  14.523  0.00  0.00      MEMB  
ATOM   4994 H14C POPCM   5      20.800 -12.259  15.206  0.00  0.00      MEMB  
ATOM   4995  C15 POPCM   5      20.232 -11.780  17.767  0.00  0.00      MEMB  
ATOM   4996 H15A POPCM   5      21.278 -11.997  17.607  0.00  0.00      MEMB  
ATOM   4997 H15B POPCM   5      19.702 -12.680  18.039  0.00  0.00      MEMB  
ATOM   4998 H15C POPCM   5      20.131 -11.290  18.725  0.00  0.00      MEMB  
ATOM   4999  C11 POPCM   5      19.944  -9.141  14.836  0.00  0.00      MEMB  
ATOM   5000 H11A POPCM   5      20.308  -8.092  14.872  0.00  0.00      MEMB  
ATOM   5001 H11B POPCM   5      18.858  -9.118  14.604  0.00  0.00      MEMB  
ATOM   5002  P   POPCM   5      22.289  -9.687  13.846  0.00  0.00      MEMB  
ATOM   5003  O13 POPCM   5      22.837 -10.995  13.362  0.00  0.00      MEMB  
ATOM   5004  O14 POPCM   5      22.857  -9.287  15.119  0.00  0.00      MEMB  
ATOM   5005  O12 POPCM   5      20.726  -9.798  13.856  0.00  0.00      MEMB  
ATOM   5006  O11 POPCM   5      22.672  -8.622  12.797  0.00  0.00      MEMB  
ATOM   5007  C1  POPCM   5      22.069  -7.357  12.735  0.00  0.00      MEMB  
ATOM   5008  HA  POPCM   5      22.894  -6.736  13.146  0.00  0.00      MEMB  
ATOM   5009  HB  POPCM   5      21.172  -7.161  13.361  0.00  0.00      MEMB  
ATOM   5010  C2  POPCM   5      21.658  -6.898  11.231  0.00  0.00      MEMB  
ATOM   5011  HS  POPCM   5      20.644  -6.445  11.207  0.00  0.00      MEMB  
ATOM   5012  O21 POPCM   5      21.657  -8.040  10.398  0.00  0.00      MEMB  
ATOM   5013  C21 POPCM   5      20.706  -8.836  10.606  0.00  0.00      MEMB  
ATOM   5014  O22 POPCM   5      19.715  -8.652  11.256  0.00  0.00      MEMB  
ATOM   5015  C22 POPCM   5      20.872 -10.084   9.762  0.00  0.00      MEMB  
ATOM   5016  H2R POPCM   5      20.029 -10.797   9.884  0.00  0.00      MEMB  
ATOM   5017  H2S POPCM   5      21.801 -10.604  10.080  0.00  0.00      MEMB  
ATOM   5018  C3  POPCM   5      22.599  -5.848  10.617  0.00  0.00      MEMB  
ATOM   5019  HX  POPCM   5      23.625  -6.273  10.613  0.00  0.00      MEMB  
ATOM   5020  HY  POPCM   5      22.603  -4.879  11.160  0.00  0.00      MEMB  
ATOM   5021  O31 POPCM   5      22.190  -5.635   9.224  0.00  0.00      MEMB  
ATOM   5022  C31 POPCM   5      21.057  -4.932   9.060  0.00  0.00      MEMB  
ATOM   5023  O32 POPCM   5      20.627  -4.197   9.931  0.00  0.00      MEMB  
ATOM   5024  C32 POPCM   5      20.437  -5.252   7.754  0.00  0.00      MEMB  
ATOM   5025  H2X POPCM   5      19.376  -4.930   7.698  0.00  0.00      MEMB  
ATOM   5026  H2Y POPCM   5      20.385  -6.361   7.708  0.00  0.00      MEMB  
ATOM   5027  C23 POPCM   5      20.977  -9.789   8.271  0.00  0.00      MEMB  
ATOM   5028  H3R POPCM   5      21.136 -10.718   7.683  0.00  0.00      MEMB  
ATOM   5029  H3S POPCM   5      21.764  -9.030   8.074  0.00  0.00      MEMB  
ATOM   5030  C24 POPCM   5      19.597  -9.204   7.835  0.00  0.00      MEMB  
ATOM   5031  H4R POPCM   5      19.164  -8.353   8.404  0.00  0.00      MEMB  
ATOM   5032  H4S POPCM   5      18.829  -9.975   8.057  0.00  0.00      MEMB  
ATOM   5033  C25 POPCM   5      19.449  -8.885   6.350  0.00  0.00      MEMB  
ATOM   5034  H5R POPCM   5      19.869  -9.806   5.891  0.00  0.00      MEMB  
ATOM   5035  H5S POPCM   5      20.015  -7.967   6.084  0.00  0.00      MEMB  
ATOM   5036  C26 POPCM   5      17.944  -8.764   5.826  0.00  0.00      MEMB  
ATOM   5037  H6R POPCM   5      17.484  -9.670   6.277  0.00  0.00      MEMB  
ATOM   5038  H6S POPCM   5      17.773  -8.903   4.737  0.00  0.00      MEMB  
ATOM   5039  C27 POPCM   5      17.202  -7.461   6.318  0.00  0.00      MEMB  
ATOM   5040  H7R POPCM   5      17.256  -7.290   7.415  0.00  0.00      MEMB  
ATOM   5041  H7S POPCM   5      16.124  -7.712   6.221  0.00  0.00      MEMB  
ATOM   5042  C28 POPCM   5      17.545  -6.254   5.462  0.00  0.00      MEMB  
ATOM   5043  H8R POPCM   5      17.078  -6.456   4.475  0.00  0.00      MEMB  
ATOM   5044  H8S POPCM   5      18.645  -6.093   5.474  0.00  0.00      MEMB  
ATOM   5045  C29 POPCM   5      17.009  -4.992   6.081  0.00  0.00      MEMB  
ATOM   5046  H91 POPCM   5      16.704  -5.090   7.133  0.00  0.00      MEMB  
ATOM   5047 C210 POPCM   5      16.960  -3.804   5.439  0.00  0.00      MEMB  
ATOM   5048 H101 POPCM   5      16.747  -2.832   5.908  0.00  0.00      MEMB  
ATOM   5049 C211 POPCM   5      17.184  -3.713   3.981  0.00  0.00      MEMB  
ATOM   5050 H11R POPCM   5      16.301  -4.151   3.468  0.00  0.00      MEMB  
ATOM   5051 H11S POPCM   5      18.116  -4.204   3.630  0.00  0.00      MEMB  
ATOM   5052 C212 POPCM   5      17.235  -2.227   3.507  0.00  0.00      MEMB  
ATOM   5053 H12R POPCM   5      17.537  -2.327   2.442  0.00  0.00      MEMB  
ATOM   5054 H12S POPCM   5      18.028  -1.632   4.008  0.00  0.00      MEMB  
ATOM   5055 C213 POPCM   5      15.903  -1.383   3.598  0.00  0.00      MEMB  
ATOM   5056 H13R POPCM   5      16.132  -0.305   3.461  0.00  0.00      MEMB  
ATOM   5057 H13S POPCM   5      15.480  -1.543   4.613  0.00  0.00      MEMB  
ATOM   5058 C214 POPCM   5      14.778  -1.659   2.567  0.00  0.00      MEMB  
ATOM   5059 H14R POPCM   5      14.408  -2.705   2.621  0.00  0.00      MEMB  
ATOM   5060 H14S POPCM   5      15.103  -1.382   1.541  0.00  0.00      MEMB  
ATOM   5061 C215 POPCM   5      13.518  -0.734   2.964  0.00  0.00      MEMB  
ATOM   5062 H15R POPCM   5      13.872   0.318   2.921  0.00  0.00      MEMB
[truncated: 10,812,893 more chars]
