# Supplementary material for: Proton transfer and conformational changes along the hydrogen bond network in heliorhodopsin
Source: Commun Biol. 2022 Dec 6;5:1336. doi: 10.1038/s42003-022-04311-x (PMC9726877; doi:10.1038/s42003-022-04311-x)
Supplement: Supplementary file 5 — Supplementary Data 3 [file 42003_2022_4311_MOESM5_ESM.zip › Supplementary Data 3/150ns/His23_H+/run3.pdb]

CRYST1  109.738  110.999  112.801  90.00  90.00  90.00 P 1           1
ATOM      1  N   ALA A   2      30.266  11.505 -21.331  0.00  0.00      ACHN  
ATOM      2  HT1 ALA A   2      30.266  12.331 -20.699  0.00  0.00      ACHN  
ATOM      3  HT2 ALA A   2      31.173  11.522 -21.839  0.00  0.00      ACHN  
ATOM      4  HT3 ALA A   2      30.240  10.685 -20.691  0.00  0.00      ACHN  
ATOM      5  CA  ALA A   2      29.129  11.580 -22.268  0.00  0.00      ACHN  
ATOM      6  HA  ALA A   2      29.297  10.741 -22.927  0.00  0.00      ACHN  
ATOM      7  CB  ALA A   2      27.845  11.318 -21.411  0.00  0.00      ACHN  
ATOM      8  HB1 ALA A   2      27.667  12.205 -20.767  0.00  0.00      ACHN  
ATOM      9  HB2 ALA A   2      26.919  11.199 -22.013  0.00  0.00      ACHN  
ATOM     10  HB3 ALA A   2      27.823  10.405 -20.778  0.00  0.00      ACHN  
ATOM     11  C   ALA A   2      28.984  13.007 -23.006  0.00  0.00      ACHN  
ATOM     12  O   ALA A   2      29.999  13.672 -23.095  0.00  0.00      ACHN  
ATOM     13  N   LYS A   3      27.762  13.363 -23.570  0.00  0.00      ACHN  
ATOM     14  HN  LYS A   3      26.924  12.826 -23.513  0.00  0.00      ACHN  
ATOM     15  CA  LYS A   3      27.595  14.615 -24.349  0.00  0.00      ACHN  
ATOM     16  HA  LYS A   3      28.518  14.888 -24.839  0.00  0.00      ACHN  
ATOM     17  CB  LYS A   3      26.402  14.543 -25.343  0.00  0.00      ACHN  
ATOM     18  HB1 LYS A   3      25.528  14.213 -24.740  0.00  0.00      ACHN  
ATOM     19  HB2 LYS A   3      26.158  15.499 -25.854  0.00  0.00      ACHN  
ATOM     20  CG  LYS A   3      26.703  13.623 -26.505  0.00  0.00      ACHN  
ATOM     21  HG1 LYS A   3      27.745  13.891 -26.781  0.00  0.00      ACHN  
ATOM     22  HG2 LYS A   3      26.643  12.529 -26.318  0.00  0.00      ACHN  
ATOM     23  CD  LYS A   3      25.752  13.763 -27.773  0.00  0.00      ACHN  
ATOM     24  HD1 LYS A   3      24.757  13.391 -27.448  0.00  0.00      ACHN  
ATOM     25  HD2 LYS A   3      25.681  14.849 -27.993  0.00  0.00      ACHN  
ATOM     26  CE  LYS A   3      26.281  12.941 -28.961  0.00  0.00      ACHN  
ATOM     27  HE1 LYS A   3      26.405  11.891 -28.620  0.00  0.00      ACHN  
ATOM     28  HE2 LYS A   3      25.513  12.970 -29.764  0.00  0.00      ACHN  
ATOM     29  NZ  LYS A   3      27.575  13.371 -29.396  0.00  0.00      ACHN  
ATOM     30  HZ1 LYS A   3      28.344  13.031 -28.783  0.00  0.00      ACHN  
ATOM     31  HZ2 LYS A   3      27.817  13.163 -30.386  0.00  0.00      ACHN  
ATOM     32  HZ3 LYS A   3      27.639  14.403 -29.282  0.00  0.00      ACHN  
ATOM     33  C   LYS A   3      27.276  15.771 -23.440  0.00  0.00      ACHN  
ATOM     34  O   LYS A   3      26.878  15.422 -22.291  0.00  0.00      ACHN  
ATOM     35  N   PRO A   4      27.365  17.100 -23.756  0.00  0.00      ACHN  
ATOM     36  CD  PRO A   4      28.033  17.629 -24.927  0.00  0.00      ACHN  
ATOM     37  HD1 PRO A   4      29.120  17.816 -24.794  0.00  0.00      ACHN  
ATOM     38  HD2 PRO A   4      28.016  16.949 -25.806  0.00  0.00      ACHN  
ATOM     39  CA  PRO A   4      27.045  18.168 -22.851  0.00  0.00      ACHN  
ATOM     40  HA  PRO A   4      27.906  18.149 -22.198  0.00  0.00      ACHN  
ATOM     41  CB  PRO A   4      27.036  19.470 -23.739  0.00  0.00      ACHN  
ATOM     42  HB1 PRO A   4      27.771  20.212 -23.360  0.00  0.00      ACHN  
ATOM     43  HB2 PRO A   4      26.022  19.924 -23.721  0.00  0.00      ACHN  
ATOM     44  CG  PRO A   4      27.239  18.933 -25.200  0.00  0.00      ACHN  
ATOM     45  HG1 PRO A   4      27.874  19.601 -25.820  0.00  0.00      ACHN  
ATOM     46  HG2 PRO A   4      26.300  18.737 -25.762  0.00  0.00      ACHN  
ATOM     47  C   PRO A   4      26.050  18.070 -21.780  0.00  0.00      ACHN  
ATOM     48  O   PRO A   4      26.454  18.422 -20.665  0.00  0.00      ACHN  
ATOM     49  N   THR A   5      24.787  17.676 -22.038  0.00  0.00      ACHN  
ATOM     50  HN  THR A   5      24.509  17.338 -22.934  0.00  0.00      ACHN  
ATOM     51  CA  THR A   5      23.711  17.702 -21.056  0.00  0.00      ACHN  
ATOM     52  HA  THR A   5      23.842  18.607 -20.481  0.00  0.00      ACHN  
ATOM     53  CB  THR A   5      22.249  17.591 -21.706  0.00  0.00      ACHN  
ATOM     54  HB  THR A   5      22.076  16.585 -22.144  0.00  0.00      ACHN  
ATOM     55  OG1 THR A   5      22.053  18.553 -22.751  0.00  0.00      ACHN  
ATOM     56  HG1 THR A   5      21.153  18.386 -23.039  0.00  0.00      ACHN  
ATOM     57  CG2 THR A   5      21.231  17.902 -20.579  0.00  0.00      ACHN  
ATOM     58 HG21 THR A   5      21.409  17.179 -19.754  0.00  0.00      ACHN  
ATOM     59 HG22 THR A   5      21.394  18.932 -20.198  0.00  0.00      ACHN  
ATOM     60 HG23 THR A   5      20.164  17.821 -20.877  0.00  0.00      ACHN  
ATOM     61  C   THR A   5      23.873  16.611 -20.151  0.00  0.00      ACHN  
ATOM     62  O   THR A   5      23.560  16.779 -18.987  0.00  0.00      ACHN  
ATOM     63  N   VAL A   6      24.451  15.447 -20.572  0.00  0.00      ACHN  
ATOM     64  HN  VAL A   6      24.591  15.281 -21.545  0.00  0.00      ACHN  
ATOM     65  CA  VAL A   6      24.756  14.305 -19.693  0.00  0.00      ACHN  
ATOM     66  HA  VAL A   6      23.867  14.226 -19.085  0.00  0.00      ACHN  
ATOM     67  CB  VAL A   6      24.948  12.996 -20.455  0.00  0.00      ACHN  
ATOM     68  HB  VAL A   6      25.884  13.223 -21.010  0.00  0.00      ACHN  
ATOM     69  CG1 VAL A   6      24.954  11.803 -19.455  0.00  0.00      ACHN  
ATOM     70 HG11 VAL A   6      25.119  10.833 -19.972  0.00  0.00      ACHN  
ATOM     71 HG12 VAL A   6      25.776  11.956 -18.724  0.00  0.00      ACHN  
ATOM     72 HG13 VAL A   6      24.008  11.765 -18.873  0.00  0.00      ACHN  
ATOM     73  CG2 VAL A   6      23.793  12.785 -21.426  0.00  0.00      ACHN  
ATOM     74 HG21 VAL A   6      23.984  11.885 -22.048  0.00  0.00      ACHN  
ATOM     75 HG22 VAL A   6      22.777  12.612 -21.013  0.00  0.00      ACHN  
ATOM     76 HG23 VAL A   6      23.730  13.668 -22.099  0.00  0.00      ACHN  
ATOM     77  C   VAL A   6      25.908  14.583 -18.780  0.00  0.00      ACHN  
ATOM     78  O   VAL A   6      25.948  14.037 -17.643  0.00  0.00      ACHN  
ATOM     79  N   LYS A   7      26.770  15.583 -19.116  0.00  0.00      ACHN  
ATOM     80  HN  LYS A   7      26.743  15.982 -20.029  0.00  0.00      ACHN  
ATOM     81  CA  LYS A   7      27.836  16.023 -18.271  0.00  0.00      ACHN  
ATOM     82  HA  LYS A   7      28.203  15.072 -17.913  0.00  0.00      ACHN  
ATOM     83  CB  LYS A   7      28.891  16.963 -18.858  0.00  0.00      ACHN  
ATOM     84  HB1 LYS A   7      28.499  17.942 -19.208  0.00  0.00      ACHN  
ATOM     85  HB2 LYS A   7      29.614  17.258 -18.068  0.00  0.00      ACHN  
ATOM     86  CG  LYS A   7      29.543  16.337 -20.141  0.00  0.00      ACHN  
ATOM     87  HG1 LYS A   7      30.024  15.382 -19.840  0.00  0.00      ACHN  
ATOM     88  HG2 LYS A   7      28.754  16.216 -20.914  0.00  0.00      ACHN  
ATOM     89  CD  LYS A   7      30.472  17.293 -20.836  0.00  0.00      ACHN  
ATOM     90  HD1 LYS A   7      30.077  18.331 -20.860  0.00  0.00      ACHN  
ATOM     91  HD2 LYS A   7      31.393  17.384 -20.222  0.00  0.00      ACHN  
ATOM     92  CE  LYS A   7      30.929  16.781 -22.179  0.00  0.00      ACHN  
ATOM     93  HE1 LYS A   7      31.525  15.869 -21.960  0.00  0.00      ACHN  
ATOM     94  HE2 LYS A   7      30.009  16.591 -22.771  0.00  0.00      ACHN  
ATOM     95  NZ  LYS A   7      31.781  17.862 -22.757  0.00  0.00      ACHN  
ATOM     96  HZ1 LYS A   7      32.709  17.900 -22.291  0.00  0.00      ACHN  
ATOM     97  HZ2 LYS A   7      31.890  17.700 -23.779  0.00  0.00      ACHN  
ATOM     98  HZ3 LYS A   7      31.407  18.821 -22.605  0.00  0.00      ACHN  
ATOM     99  C   LYS A   7      27.247  16.766 -16.999  0.00  0.00      ACHN  
ATOM    100  O   LYS A   7      27.707  16.486 -15.892  0.00  0.00      ACHN  
ATOM    101  N   GLU A   8      26.134  17.585 -17.150  0.00  0.00      ACHN  
ATOM    102  HN  GLU A   8      25.732  17.674 -18.058  0.00  0.00      ACHN  
ATOM    103  CA  GLU A   8      25.455  18.218 -16.090  0.00  0.00      ACHN  
ATOM    104  HA  GLU A   8      26.229  18.621 -15.453  0.00  0.00      ACHN  
ATOM    105  CB  GLU A   8      24.438  19.333 -16.618  0.00  0.00      ACHN  
ATOM    106  HB1 GLU A   8      23.680  18.889 -17.298  0.00  0.00      ACHN  
ATOM    107  HB2 GLU A   8      23.967  19.901 -15.788  0.00  0.00      ACHN  
ATOM    108  CG  GLU A   8      25.148  20.367 -17.515  0.00  0.00      ACHN  
ATOM    109  HG1 GLU A   8      25.666  19.857 -18.355  0.00  0.00      ACHN  
ATOM    110  HG2 GLU A   8      24.455  21.004 -18.105  0.00  0.00      ACHN  
ATOM    111  CD  GLU A   8      26.076  21.196 -16.724  0.00  0.00      ACHN  
ATOM    112  OE1 GLU A   8      25.797  21.746 -15.600  0.00  0.00      ACHN  
ATOM    113  OE2 GLU A   8      27.175  21.400 -17.312  0.00  0.00      ACHN  
ATOM    114  C   GLU A   8      24.629  17.312 -15.229  0.00  0.00      ACHN  
ATOM    115  O   GLU A   8      24.475  17.526 -14.020  0.00  0.00      ACHN  
ATOM    116  N   ILE A   9      24.004  16.297 -15.830  0.00  0.00      ACHN  
ATOM    117  HN  ILE A   9      24.202  16.048 -16.775  0.00  0.00      ACHN  
ATOM    118  CA  ILE A   9      23.232  15.274 -15.129  0.00  0.00      ACHN  
ATOM    119  HA  ILE A   9      22.474  15.662 -14.464  0.00  0.00      ACHN  
ATOM    120  CB  ILE A   9      22.346  14.557 -16.129  0.00  0.00      ACHN  
ATOM    121  HB  ILE A   9      22.993  14.139 -16.930  0.00  0.00      ACHN  
ATOM    122  CG2 ILE A   9      21.631  13.420 -15.421  0.00  0.00      ACHN  
ATOM    123 HG21 ILE A   9      21.325  12.632 -16.142  0.00  0.00      ACHN  
ATOM    124 HG22 ILE A   9      22.163  12.932 -14.576  0.00  0.00      ACHN  
ATOM    125 HG23 ILE A   9      20.643  13.725 -15.016  0.00  0.00      ACHN  
ATOM    126  CG1 ILE A   9      21.390  15.589 -16.790  0.00  0.00      ACHN  
ATOM    127 HG11 ILE A   9      20.849  16.065 -15.945  0.00  0.00      ACHN  
ATOM    128 HG12 ILE A   9      21.893  16.414 -17.339  0.00  0.00      ACHN  
ATOM    129  CD1 ILE A   9      20.484  14.943 -17.840  0.00  0.00      ACHN  
ATOM    130  HD1 ILE A   9      19.669  14.365 -17.353  0.00  0.00      ACHN  
ATOM    131  HD2 ILE A   9      20.037  15.578 -18.634  0.00  0.00      ACHN  
ATOM    132  HD3 ILE A   9      21.037  14.143 -18.375  0.00  0.00      ACHN  
ATOM    133  C   ILE A   9      24.162  14.386 -14.292  0.00  0.00      ACHN  
ATOM    134  O   ILE A   9      23.823  13.987 -13.198  0.00  0.00      ACHN  
ATOM    135  N   LYS A  10      25.362  13.992 -14.815  0.00  0.00      ACHN  
ATOM    136  HN  LYS A  10      25.655  14.391 -15.680  0.00  0.00      ACHN  
ATOM    137  CA  LYS A  10      26.447  13.350 -14.021  0.00  0.00      ACHN  
ATOM    138  HA  LYS A  10      25.982  12.466 -13.610  0.00  0.00      ACHN  
ATOM    139  CB  LYS A  10      27.507  12.777 -14.987  0.00  0.00      ACHN  
ATOM    140  HB1 LYS A  10      26.880  12.008 -15.487  0.00  0.00      ACHN  
ATOM    141  HB2 LYS A  10      27.750  13.613 -15.676  0.00  0.00      ACHN  
ATOM    142  CG  LYS A  10      28.747  12.244 -14.305  0.00  0.00      ACHN  
ATOM    143  HG1 LYS A  10      29.465  11.833 -15.046  0.00  0.00      ACHN  
ATOM    144  HG2 LYS A  10      29.224  13.015 -13.664  0.00  0.00      ACHN  
ATOM    145  CD  LYS A  10      28.488  11.068 -13.327  0.00  0.00      ACHN  
ATOM    146  HD1 LYS A  10      28.017  11.363 -12.365  0.00  0.00      ACHN  
ATOM    147  HD2 LYS A  10      27.830  10.338 -13.846  0.00  0.00      ACHN  
ATOM    148  CE  LYS A  10      29.778  10.466 -12.916  0.00  0.00      ACHN  
ATOM    149  HE1 LYS A  10      30.242   9.809 -13.683  0.00  0.00      ACHN  
ATOM    150  HE2 LYS A  10      30.522  11.235 -12.617  0.00  0.00      ACHN  
ATOM    151  NZ  LYS A  10      29.654   9.610 -11.708  0.00  0.00      ACHN  
ATOM    152  HZ1 LYS A  10      29.066  10.136 -11.030  0.00  0.00      ACHN  
ATOM    153  HZ2 LYS A  10      29.084   8.787 -11.990  0.00  0.00      ACHN  
ATOM    154  HZ3 LYS A  10      30.581   9.269 -11.384  0.00  0.00      ACHN  
ATOM    155  C   LYS A  10      27.006  14.203 -12.864  0.00  0.00      ACHN  
ATOM    156  O   LYS A  10      27.316  13.796 -11.766  0.00  0.00      ACHN  
ATOM    157  N   SER A  11      27.158  15.530 -13.035  0.00  0.00      ACHN  
ATOM    158  HN  SER A  11      27.007  15.848 -13.967  0.00  0.00      ACHN  
ATOM    159  CA  SER A  11      27.597  16.498 -11.957  0.00  0.00      ACHN  
ATOM    160  HA  SER A  11      28.579  16.278 -11.565  0.00  0.00      ACHN  
ATOM    161  CB  SER A  11      27.854  17.977 -12.545  0.00  0.00      ACHN  
ATOM    162  HB1 SER A  11      28.441  17.847 -13.480  0.00  0.00      ACHN  
ATOM    163  HB2 SER A  11      26.807  18.232 -12.816  0.00  0.00      ACHN  
ATOM    164  OG  SER A  11      28.521  18.898 -11.683  0.00  0.00      ACHN  
ATOM    165  HG1 SER A  11      29.296  19.208 -12.156  0.00  0.00      ACHN  
ATOM    166  C   SER A  11      26.522  16.561 -10.928  0.00  0.00      ACHN  
ATOM    167  O   SER A  11      26.905  16.605  -9.732  0.00  0.00      ACHN  
ATOM    168  N   LEU A  12      25.248  16.497 -11.197  0.00  0.00      ACHN  
ATOM    169  HN  LEU A  12      24.956  16.679 -12.133  0.00  0.00      ACHN  
ATOM    170  CA  LEU A  12      24.128  16.363 -10.320  0.00  0.00      ACHN  
ATOM    171  HA  LEU A  12      24.153  17.203  -9.643  0.00  0.00      ACHN  
ATOM    172  CB  LEU A  12      22.823  16.456 -11.128  0.00  0.00      ACHN  
ATOM    173  HB1 LEU A  12      22.917  17.248 -11.902  0.00  0.00      ACHN  
ATOM    174  HB2 LEU A  12      22.654  15.578 -11.788  0.00  0.00      ACHN  
ATOM    175  CG  LEU A  12      21.571  16.778 -10.296  0.00  0.00      ACHN  
ATOM    176  HG  LEU A  12      21.869  17.386  -9.414  0.00  0.00      ACHN  
ATOM    177  CD1 LEU A  12      20.610  17.677 -11.117  0.00  0.00      ACHN  
ATOM    178 HD11 LEU A  12      19.884  18.168 -10.435  0.00  0.00      ACHN  
ATOM    179 HD12 LEU A  12      21.125  18.544 -11.584  0.00  0.00      ACHN  
ATOM    180 HD13 LEU A  12      20.201  17.094 -11.969  0.00  0.00      ACHN  
ATOM    181  CD2 LEU A  12      20.792  15.485  -9.825  0.00  0.00      ACHN  
ATOM    182 HD21 LEU A  12      20.268  15.146 -10.744  0.00  0.00      ACHN  
ATOM    183 HD22 LEU A  12      21.481  14.688  -9.469  0.00  0.00      ACHN  
ATOM    184 HD23 LEU A  12      20.073  15.748  -9.020  0.00  0.00      ACHN  
ATOM    185  C   LEU A  12      24.109  15.067  -9.482  0.00  0.00      ACHN  
ATOM    186  O   LEU A  12      24.021  15.174  -8.257  0.00  0.00      ACHN  
ATOM    187  N   GLN A  13      24.258  13.834 -10.086  0.00  0.00      ACHN  
ATOM    188  HN  GLN A  13      24.474  13.772 -11.058  0.00  0.00      ACHN  
ATOM    189  CA  GLN A  13      24.382  12.587  -9.450  0.00  0.00      ACHN  
ATOM    190  HA  GLN A  13      23.490  12.357  -8.886  0.00  0.00      ACHN  
ATOM    191  CB  GLN A  13      24.700  11.536 -10.498  0.00  0.00      ACHN  
ATOM    192  HB1 GLN A  13      24.092  11.433 -11.422  0.00  0.00      ACHN  
ATOM    193  HB2 GLN A  13      25.716  11.732 -10.901  0.00  0.00      ACHN  
ATOM    194  CG  GLN A  13      24.926  10.090  -9.927  0.00  0.00      ACHN  
ATOM    195  HG1 GLN A  13      25.367  10.115  -8.908  0.00  0.00      ACHN  
ATOM    196  HG2 GLN A  13      23.972   9.537  -9.792  0.00  0.00      ACHN  
ATOM    197  CD  GLN A  13      25.818   9.249 -10.797  0.00  0.00      ACHN  
ATOM    198  OE1 GLN A  13      27.074   9.354 -10.678  0.00  0.00      ACHN  
ATOM    199  NE2 GLN A  13      25.349   8.373 -11.731  0.00  0.00      ACHN  
ATOM    200 HE21 GLN A  13      25.907   7.713 -12.236  0.00  0.00      ACHN  
ATOM    201 HE22 GLN A  13      24.362   8.213 -11.734  0.00  0.00      ACHN  
ATOM    202  C   GLN A  13      25.551  12.503  -8.445  0.00  0.00      ACHN  
ATOM    203  O   GLN A  13      25.302  11.976  -7.381  0.00  0.00      ACHN  
ATOM    204  N   ASN A  14      26.749  13.062  -8.712  0.00  0.00      ACHN  
ATOM    205  HN  ASN A  14      26.993  13.517  -9.566  0.00  0.00      ACHN  
ATOM    206  CA  ASN A  14      27.897  13.080  -7.795  0.00  0.00      ACHN  
ATOM    207  HA  ASN A  14      28.140  12.050  -7.581  0.00  0.00      ACHN  
ATOM    208  CB  ASN A  14      29.125  13.801  -8.548  0.00  0.00      ACHN  
ATOM    209  HB1 ASN A  14      28.924  14.782  -9.029  0.00  0.00      ACHN  
ATOM    210  HB2 ASN A  14      29.999  13.966  -7.883  0.00  0.00      ACHN  
ATOM    211  CG  ASN A  14      29.660  12.890  -9.667  0.00  0.00      ACHN  
ATOM    212  OD1 ASN A  14      29.610  11.643  -9.618  0.00  0.00      ACHN  
ATOM    213  ND2 ASN A  14      30.148  13.526 -10.737  0.00  0.00      ACHN  
ATOM    214 HD21 ASN A  14      30.270  13.113 -11.640  0.00  0.00      ACHN  
ATOM    215 HD22 ASN A  14      30.457  14.468 -10.604  0.00  0.00      ACHN  
ATOM    216  C   ASN A  14      27.484  13.859  -6.541  0.00  0.00      ACHN  
ATOM    217  O   ASN A  14      27.933  13.587  -5.441  0.00  0.00      ACHN  
ATOM    218  N   PHE A  15      26.589  14.925  -6.702  0.00  0.00      ACHN  
ATOM    219  HN  PHE A  15      26.145  15.181  -7.557  0.00  0.00      ACHN  
ATOM    220  CA  PHE A  15      26.156  15.729  -5.622  0.00  0.00      ACHN  
ATOM    221  HA  PHE A  15      27.007  15.955  -4.998  0.00  0.00      ACHN  
ATOM    222  CB  PHE A  15      25.538  17.102  -6.036  0.00  0.00      ACHN  
ATOM    223  HB1 PHE A  15      26.104  17.573  -6.869  0.00  0.00      ACHN  
ATOM    224  HB2 PHE A  15      24.462  16.979  -6.282  0.00  0.00      ACHN  
ATOM    225  CG  PHE A  15      25.519  18.068  -4.888  0.00  0.00      ACHN  
ATOM    226  CD1 PHE A  15      26.468  19.078  -4.647  0.00  0.00      ACHN  
ATOM    227  HD1 PHE A  15      27.377  19.200  -5.218  0.00  0.00      ACHN  
ATOM    228  CE1 PHE A  15      26.374  19.929  -3.568  0.00  0.00      ACHN  
ATOM    229  HE1 PHE A  15      27.035  20.771  -3.418  0.00  0.00      ACHN  
ATOM    230  CZ  PHE A  15      25.388  19.765  -2.612  0.00  0.00      ACHN  
ATOM    231  HZ  PHE A  15      25.244  20.465  -1.802  0.00  0.00      ACHN  
ATOM    232  CD2 PHE A  15      24.391  18.019  -4.006  0.00  0.00      ACHN  
ATOM    233  HD2 PHE A  15      23.569  17.328  -4.122  0.00  0.00      ACHN  
ATOM    234  CE2 PHE A  15      24.415  18.809  -2.855  0.00  0.00      ACHN  
ATOM    235  HE2 PHE A  15      23.597  18.696  -2.159  0.00  0.00      ACHN  
ATOM    236  C   PHE A  15      25.070  14.950  -4.794  0.00  0.00      ACHN  
ATOM    237  O   PHE A  15      25.185  14.962  -3.590  0.00  0.00      ACHN  
ATOM    238  N   ASN A  16      24.153  14.167  -5.440  0.00  0.00      ACHN  
ATOM    239  HN  ASN A  16      24.256  14.288  -6.424  0.00  0.00      ACHN  
ATOM    240  CA  ASN A  16      23.248  13.226  -4.942  0.00  0.00      ACHN  
ATOM    241  HA  ASN A  16      22.697  13.715  -4.152  0.00  0.00      ACHN  
ATOM    242  CB  ASN A  16      22.243  12.712  -6.008  0.00  0.00      ACHN  
ATOM    243  HB1 ASN A  16      21.945  13.539  -6.687  0.00  0.00      ACHN  
ATOM    244  HB2 ASN A  16      22.647  11.815  -6.524  0.00  0.00      ACHN  
ATOM    245  CG  ASN A  16      20.998  12.084  -5.357  0.00  0.00      ACHN  
ATOM    246  OD1 ASN A  16      21.123  10.973  -4.784  0.00  0.00      ACHN  
ATOM    247  ND2 ASN A  16      19.822  12.765  -5.497  0.00  0.00      ACHN  
ATOM    248 HD21 ASN A  16      19.111  12.458  -4.865  0.00  0.00      ACHN  
ATOM    249 HD22 ASN A  16      19.676  13.416  -6.242  0.00  0.00      ACHN  
ATOM    250  C   ASN A  16      24.018  12.154  -4.085  0.00  0.00      ACHN  
ATOM    251  O   ASN A  16      23.687  11.880  -2.918  0.00  0.00      ACHN  
ATOM    252  N   ARG A  17      25.173  11.662  -4.551  0.00  0.00      ACHN  
ATOM    253  HN  ARG A  17      25.309  11.687  -5.539  0.00  0.00      ACHN  
ATOM    254  CA  ARG A  17      25.797  10.576  -3.825  0.00  0.00      ACHN  
ATOM    255  HA  ARG A  17      25.041   9.879  -3.496  0.00  0.00      ACHN  
ATOM    256  CB  ARG A  17      26.898   9.726  -4.699  0.00  0.00      ACHN  
ATOM    257  HB1 ARG A  17      26.324   9.316  -5.557  0.00  0.00      ACHN  
ATOM    258  HB2 ARG A  17      27.548  10.522  -5.122  0.00  0.00      ACHN  
ATOM    259  CG  ARG A  17      27.550   8.598  -3.986  0.00  0.00      ACHN  
ATOM    260  HG1 ARG A  17      28.092   8.949  -3.081  0.00  0.00      ACHN  
ATOM    261  HG2 ARG A  17      26.747   7.928  -3.612  0.00  0.00      ACHN  
ATOM    262  CD  ARG A  17      28.610   7.928  -4.894  0.00  0.00      ACHN  
ATOM    263  HD1 ARG A  17      29.401   8.506  -5.419  0.00  0.00      ACHN  
ATOM    264  HD2 ARG A  17      29.244   7.190  -4.359  0.00  0.00      ACHN  
ATOM    265  NE  ARG A  17      27.851   7.207  -5.940  0.00  0.00      ACHN  
ATOM    266  HE  ARG A  17      26.910   6.998  -5.675  0.00  0.00      ACHN  
ATOM    267  CZ  ARG A  17      28.066   7.137  -7.248  0.00  0.00      ACHN  
ATOM    268  NH1 ARG A  17      29.134   7.650  -7.799  0.00  0.00      ACHN  
ATOM    269 HH11 ARG A  17      29.386   7.390  -8.731  0.00  0.00      ACHN  
ATOM    270 HH12 ARG A  17      29.740   8.266  -7.295  0.00  0.00      ACHN  
ATOM    271  NH2 ARG A  17      27.168   6.670  -8.090  0.00  0.00      ACHN  
ATOM    272 HH21 ARG A  17      27.351   6.548  -9.066  0.00  0.00      ACHN  
ATOM    273 HH22 ARG A  17      26.245   6.493  -7.747  0.00  0.00      ACHN  
ATOM    274  C   ARG A  17      26.513  11.081  -2.570  0.00  0.00      ACHN  
ATOM    275  O   ARG A  17      26.483  10.444  -1.490  0.00  0.00      ACHN  
ATOM    276  N   ILE A  18      27.203  12.282  -2.609  0.00  0.00      ACHN  
ATOM    277  HN  ILE A  18      27.354  12.672  -3.514  0.00  0.00      ACHN  
ATOM    278  CA  ILE A  18      27.722  13.004  -1.446  0.00  0.00      ACHN  
ATOM    279  HA  ILE A  18      28.295  12.225  -0.965  0.00  0.00      ACHN  
ATOM    280  CB  ILE A  18      28.795  14.120  -1.761  0.00  0.00      ACHN  
ATOM    281  HB  ILE A  18      29.583  13.778  -2.465  0.00  0.00      ACHN  
ATOM    282  CG2 ILE A  18      28.146  15.365  -2.359  0.00  0.00      ACHN  
ATOM    283 HG21 ILE A  18      28.847  16.212  -2.518  0.00  0.00      ACHN  
ATOM    284 HG22 ILE A  18      27.628  15.025  -3.281  0.00  0.00      ACHN  
ATOM    285 HG23 ILE A  18      27.325  15.697  -1.688  0.00  0.00      ACHN  
ATOM    286  CG1 ILE A  18      29.612  14.614  -0.425  0.00  0.00      ACHN  
ATOM    287 HG11 ILE A  18      30.268  15.432  -0.793  0.00  0.00      ACHN  
ATOM    288 HG12 ILE A  18      28.836  14.996   0.272  0.00  0.00      ACHN  
ATOM    289  CD1 ILE A  18      30.341  13.480   0.359  0.00  0.00      ACHN  
ATOM    290  HD1 ILE A  18      30.891  12.731  -0.250  0.00  0.00      ACHN  
ATOM    291  HD2 ILE A  18      31.092  13.840   1.095  0.00  0.00      ACHN  
ATOM    292  HD3 ILE A  18      29.541  12.883   0.847  0.00  0.00      ACHN  
ATOM    293  C   ILE A  18      26.612  13.404  -0.454  0.00  0.00      ACHN  
ATOM    294  O   ILE A  18      26.722  13.160   0.763  0.00  0.00      ACHN  
ATOM    295  N   ALA A  19      25.399  13.832  -0.904  0.00  0.00      ACHN  
ATOM    296  HN  ALA A  19      25.240  14.176  -1.826  0.00  0.00      ACHN  
ATOM    297  CA  ALA A  19      24.230  13.948  -0.061  0.00  0.00      ACHN  
ATOM    298  HA  ALA A  19      24.450  14.594   0.775  0.00  0.00      ACHN  
ATOM    299  CB  ALA A  19      23.096  14.600  -0.863  0.00  0.00      ACHN  
ATOM    300  HB1 ALA A  19      22.861  13.911  -1.703  0.00  0.00      ACHN  
ATOM    301  HB2 ALA A  19      22.207  14.749  -0.214  0.00  0.00      ACHN  
ATOM    302  HB3 ALA A  19      23.348  15.634  -1.182  0.00  0.00      ACHN  
ATOM    303  C   ALA A  19      23.747  12.657   0.535  0.00  0.00      ACHN  
ATOM    304  O   ALA A  19      23.499  12.563   1.765  0.00  0.00      ACHN  
ATOM    305  N   GLY A  20      23.616  11.567  -0.226  0.00  0.00      ACHN  
ATOM    306  HN  GLY A  20      23.952  11.560  -1.165  0.00  0.00      ACHN  
ATOM    307  CA  GLY A  20      23.318  10.262   0.351  0.00  0.00      ACHN  
ATOM    308  HA1 GLY A  20      23.389   9.525  -0.435  0.00  0.00      ACHN  
ATOM    309  HA2 GLY A  20      22.303  10.294   0.718  0.00  0.00      ACHN  
ATOM    310  C   GLY A  20      24.196   9.821   1.483  0.00  0.00      ACHN  
ATOM    311  O   GLY A  20      23.753   9.604   2.601  0.00  0.00      ACHN  
ATOM    312  N   VAL A  21      25.503   9.952   1.238  0.00  0.00      ACHN  
ATOM    313  HN  VAL A  21      25.807  10.285   0.349  0.00  0.00      ACHN  
ATOM    314  CA  VAL A  21      26.614   9.807   2.197  0.00  0.00      ACHN  
ATOM    315  HA  VAL A  21      26.366   8.809   2.526  0.00  0.00      ACHN  
ATOM    316  CB  VAL A  21      27.976   9.852   1.507  0.00  0.00      ACHN  
ATOM    317  HB  VAL A  21      28.057  10.642   0.730  0.00  0.00      ACHN  
ATOM    318  CG1 VAL A  21      29.166  10.168   2.469  0.00  0.00      ACHN  
ATOM    319 HG11 VAL A  21      29.324   9.375   3.231  0.00  0.00      ACHN  
ATOM    320 HG12 VAL A  21      30.042  10.240   1.790  0.00  0.00      ACHN  
ATOM    321 HG13 VAL A  21      29.046  11.156   2.964  0.00  0.00      ACHN  
ATOM    322  CG2 VAL A  21      28.008   8.549   0.713  0.00  0.00      ACHN  
ATOM    323 HG21 VAL A  21      27.102   8.457   0.076  0.00  0.00      ACHN  
ATOM    324 HG22 VAL A  21      28.946   8.559   0.117  0.00  0.00      ACHN  
ATOM    325 HG23 VAL A  21      28.016   7.740   1.474  0.00  0.00      ACHN  
ATOM    326  C   VAL A  21      26.482  10.740   3.424  0.00  0.00      ACHN  
ATOM    327  O   VAL A  21      26.634  10.204   4.473  0.00  0.00      ACHN  
ATOM    328  N   PHE A  22      26.215  12.056   3.266  0.00  0.00      ACHN  
ATOM    329  HN  PHE A  22      26.100  12.581   2.426  0.00  0.00      ACHN  
ATOM    330  CA  PHE A  22      25.939  12.789   4.495  0.00  0.00      ACHN  
ATOM    331  HA  PHE A  22      26.806  12.641   5.121  0.00  0.00      ACHN  
ATOM    332  CB  PHE A  22      25.865  14.221   3.946  0.00  0.00      ACHN  
ATOM    333  HB1 PHE A  22      26.773  14.318   3.314  0.00  0.00      ACHN  
ATOM    334  HB2 PHE A  22      24.932  14.431   3.380  0.00  0.00      ACHN  
ATOM    335  CG  PHE A  22      26.033  15.292   4.988  0.00  0.00      ACHN  
ATOM    336  CD1 PHE A  22      25.043  16.200   5.460  0.00  0.00      ACHN  
ATOM    337  HD1 PHE A  22      24.037  16.156   5.072  0.00  0.00      ACHN  
ATOM    338  CE1 PHE A  22      25.430  17.104   6.430  0.00  0.00      ACHN  
ATOM    339  HE1 PHE A  22      24.812  17.967   6.628  0.00  0.00      ACHN  
ATOM    340  CZ  PHE A  22      26.696  17.121   7.058  0.00  0.00      ACHN  
ATOM    341  HZ  PHE A  22      26.897  17.816   7.860  0.00  0.00      ACHN  
ATOM    342  CD2 PHE A  22      27.272  15.248   5.653  0.00  0.00      ACHN  
ATOM    343  HD2 PHE A  22      28.052  14.560   5.363  0.00  0.00      ACHN  
ATOM    344  CE2 PHE A  22      27.554  16.083   6.727  0.00  0.00      ACHN  
ATOM    345  HE2 PHE A  22      28.518  15.913   7.183  0.00  0.00      ACHN  
ATOM    346  C   PHE A  22      24.727  12.407   5.369  0.00  0.00      ACHN  
ATOM    347  O   PHE A  22      24.784  12.391   6.618  0.00  0.00      ACHN  
ATOM    348  N   HSP A  23      23.581  12.083   4.672  0.00  0.00      ACHN  
ATOM    349  HN  HSP A  23      23.624  12.057   3.677  0.00  0.00      ACHN  
ATOM    350  CA  HSP A  23      22.327  11.664   5.247  0.00  0.00      ACHN  
ATOM    351  HA  HSP A  23      22.000  12.450   5.912  0.00  0.00      ACHN  
ATOM    352  CB  HSP A  23      21.177  11.372   4.224  0.00  0.00      ACHN  
ATOM    353  HB1 HSP A  23      21.477  10.542   3.549  0.00  0.00      ACHN  
ATOM    354  HB2 HSP A  23      20.270  11.026   4.763  0.00  0.00      ACHN  
ATOM    355  CD2 HSP A  23      20.515  12.287   2.011  0.00  0.00      ACHN  
ATOM    356  HD2 HSP A  23      20.427  11.397   1.401  0.00  0.00      ACHN  
ATOM    357  CG  HSP A  23      20.806  12.492   3.310  0.00  0.00      ACHN  
ATOM    358  NE2 HSP A  23      20.117  13.474   1.462  0.00  0.00      ACHN  
ATOM    359  HE2 HSP A  23      19.836  13.620   0.514  0.00  0.00      ACHN  
ATOM    360  ND1 HSP A  23      20.567  13.842   3.536  0.00  0.00      ACHN  
ATOM    361  HD1 HSP A  23      20.850  14.448   4.280  0.00  0.00      ACHN  
ATOM    362  CE1 HSP A  23      20.198  14.408   2.394  0.00  0.00      ACHN  
ATOM    363  HE1 HSP A  23      19.852  15.406   2.223  0.00  0.00      ACHN  
ATOM    364  C   HSP A  23      22.529  10.417   6.107  0.00  0.00      ACHN  
ATOM    365  O   HSP A  23      22.151  10.234   7.287  0.00  0.00      ACHN  
ATOM    366  N   LEU A  24      23.405   9.526   5.533  0.00  0.00      ACHN  
ATOM    367  HN  LEU A  24      23.627   9.516   4.561  0.00  0.00      ACHN  
ATOM    368  CA  LEU A  24      23.797   8.287   6.075  0.00  0.00      ACHN  
ATOM    369  HA  LEU A  24      22.845   7.790   6.186  0.00  0.00      ACHN  
ATOM    370  CB  LEU A  24      24.689   7.482   5.050  0.00  0.00      ACHN  
ATOM    371  HB1 LEU A  24      24.137   7.540   4.088  0.00  0.00      ACHN  
ATOM    372  HB2 LEU A  24      25.645   8.034   4.924  0.00  0.00      ACHN  
ATOM    373  CG  LEU A  24      24.982   6.038   5.561  0.00  0.00      ACHN  
ATOM    374  HG  LEU A  24      25.416   6.063   6.584  0.00  0.00      ACHN  
ATOM    375  CD1 LEU A  24      23.718   5.201   5.448  0.00  0.00      ACHN  
ATOM    376 HD11 LEU A  24      23.558   5.087   4.355  0.00  0.00      ACHN  
ATOM    377 HD12 LEU A  24      23.845   4.258   6.021  0.00  0.00      ACHN  
ATOM    378 HD13 LEU A  24      22.834   5.690   5.912  0.00  0.00      ACHN  
ATOM    379  CD2 LEU A  24      26.074   5.385   4.726  0.00  0.00      ACHN  
ATOM    380 HD21 LEU A  24      26.379   4.427   5.200  0.00  0.00      ACHN  
ATOM    381 HD22 LEU A  24      25.634   5.073   3.755  0.00  0.00      ACHN  
ATOM    382 HD23 LEU A  24      26.929   6.094   4.714  0.00  0.00      ACHN  
ATOM    383  C   LEU A  24      24.593   8.391   7.407  0.00  0.00      ACHN  
ATOM    384  O   LEU A  24      24.390   7.732   8.414  0.00  0.00      ACHN  
ATOM    385  N   LEU A  25      25.614   9.318   7.452  0.00  0.00      ACHN  
ATOM    386  HN  LEU A  25      25.772   9.862   6.632  0.00  0.00      ACHN  
ATOM    387  CA  LEU A  25      26.353   9.624   8.640  0.00  0.00      ACHN  
ATOM    388  HA  LEU A  25      26.583   8.702   9.153  0.00  0.00      ACHN  
ATOM    389  CB  LEU A  25      27.706  10.328   8.267  0.00  0.00      ACHN  
ATOM    390  HB1 LEU A  25      27.670  11.383   7.922  0.00  0.00      ACHN  
ATOM    391  HB2 LEU A  25      28.410  10.297   9.126  0.00  0.00      ACHN  
ATOM    392  CG  LEU A  25      28.546   9.578   7.202  0.00  0.00      ACHN  
ATOM    393  HG  LEU A  25      27.911   9.442   6.300  0.00  0.00      ACHN  
ATOM    394  CD1 LEU A  25      29.735  10.405   6.772  0.00  0.00      ACHN  
ATOM    395 HD11 LEU A  25      30.223   9.849   5.943  0.00  0.00      ACHN  
ATOM    396 HD12 LEU A  25      29.373  11.414   6.479  0.00  0.00      ACHN  
ATOM    397 HD13 LEU A  25      30.429  10.636   7.607  0.00  0.00      ACHN  
ATOM    398  CD2 LEU A  25      29.051   8.198   7.710  0.00  0.00      ACHN  
ATOM    399 HD21 LEU A  25      29.349   7.566   6.846  0.00  0.00      ACHN  
ATOM    400 HD22 LEU A  25      29.893   8.361   8.416  0.00  0.00      ACHN  
ATOM    401 HD23 LEU A  25      28.262   7.666   8.283  0.00  0.00      ACHN  
ATOM    402  C   LEU A  25      25.696  10.543   9.630  0.00  0.00      ACHN  
ATOM    403  O   LEU A  25      25.925  10.432  10.871  0.00  0.00      ACHN  
ATOM    404  N   GLN A  26      24.758  11.339   9.154  0.00  0.00      ACHN  
ATOM    405  HN  GLN A  26      24.690  11.340   8.159  0.00  0.00      ACHN  
ATOM    406  CA  GLN A  26      23.756  11.887  10.055  0.00  0.00      ACHN  
ATOM    407  HA  GLN A  26      24.272  12.432  10.832  0.00  0.00      ACHN  
ATOM    408  CB  GLN A  26      22.833  12.845   9.314  0.00  0.00      ACHN  
ATOM    409  HB1 GLN A  26      22.489  12.335   8.389  0.00  0.00      ACHN  
ATOM    410  HB2 GLN A  26      21.926  13.096   9.905  0.00  0.00      ACHN  
ATOM    411  CG  GLN A  26      23.491  14.184   9.038  0.00  0.00      ACHN  
ATOM    412  HG1 GLN A  26      23.902  14.682   9.942  0.00  0.00      ACHN  
ATOM    413  HG2 GLN A  26      24.362  13.990   8.375  0.00  0.00      ACHN  
ATOM    414  CD  GLN A  26      22.516  15.196   8.335  0.00  0.00      ACHN  
ATOM    415  OE1 GLN A  26      22.028  15.057   7.174  0.00  0.00      ACHN  
ATOM    416  NE2 GLN A  26      22.059  16.185   9.124  0.00  0.00      ACHN  
ATOM    417 HE21 GLN A  26      21.335  16.669   8.632  0.00  0.00      ACHN  
ATOM    418 HE22 GLN A  26      22.228  16.300  10.103  0.00  0.00      ACHN  
ATOM    419  C   GLN A  26      22.869  10.929  10.840  0.00  0.00      ACHN  
ATOM    420  O   GLN A  26      22.517  11.202  11.996  0.00  0.00      ACHN  
ATOM    421  N   MET A  27      22.365   9.876  10.202  0.00  0.00      ACHN  
ATOM    422  HN  MET A  27      22.618   9.875   9.237  0.00  0.00      ACHN  
ATOM    423  CA  MET A  27      21.610   8.792  10.805  0.00  0.00      ACHN  
ATOM    424  HA  MET A  27      20.692   9.177  11.223  0.00  0.00      ACHN  
ATOM    425  CB  MET A  27      21.257   7.711   9.697  0.00  0.00      ACHN  
ATOM    426  HB1 MET A  27      20.579   8.149   8.934  0.00  0.00      ACHN  
ATOM    427  HB2 MET A  27      22.243   7.545   9.213  0.00  0.00      ACHN  
ATOM    428  CG  MET A  27      20.687   6.315  10.031  0.00  0.00      ACHN  
ATOM    429  HG1 MET A  27      21.229   5.954  10.931  0.00  0.00      ACHN  
ATOM    430  HG2 MET A  27      19.622   6.433  10.326  0.00  0.00      ACHN  
ATOM    431  SD  MET A  27      20.743   5.096   8.704  0.00  0.00      ACHN  
ATOM    432  CE  MET A  27      22.526   5.076   8.708  0.00  0.00      ACHN  
ATOM    433  HE1 MET A  27      22.904   4.834   9.724  0.00  0.00      ACHN  
ATOM    434  HE2 MET A  27      22.892   4.263   8.045  0.00  0.00      ACHN  
ATOM    435  HE3 MET A  27      22.948   6.009   8.276  0.00  0.00      ACHN  
ATOM    436  C   MET A  27      22.489   8.066  11.896  0.00  0.00      ACHN  
ATOM    437  O   MET A  27      22.079   7.629  12.989  0.00  0.00      ACHN  
ATOM    438  N   LEU A  28      23.835   7.885  11.640  0.00  0.00      ACHN  
ATOM    439  HN  LEU A  28      24.237   8.201  10.784  0.00  0.00      ACHN  
ATOM    440  CA  LEU A  28      24.710   7.275  12.598  0.00  0.00      ACHN  
ATOM    441  HA  LEU A  28      24.158   6.408  12.928  0.00  0.00      ACHN  
ATOM    442  CB  LEU A  28      26.057   6.931  11.838  0.00  0.00      ACHN  
ATOM    443  HB1 LEU A  28      26.441   7.882  11.411  0.00  0.00      ACHN  
ATOM    444  HB2 LEU A  28      26.798   6.583  12.589  0.00  0.00      ACHN  
ATOM    445  CG  LEU A  28      25.965   5.823  10.715  0.00  0.00      ACHN  
ATOM    446  HG  LEU A  28      25.364   6.183   9.853  0.00  0.00      ACHN  
ATOM    447  CD1 LEU A  28      27.345   5.440  10.205  0.00  0.00      ACHN  
ATOM    448 HD11 LEU A  28      27.230   4.826   9.287  0.00  0.00      ACHN  
ATOM    449 HD12 LEU A  28      27.851   6.342   9.800  0.00  0.00      ACHN  
ATOM    450 HD13 LEU A  28      27.951   4.919  10.978  0.00  0.00      ACHN  
ATOM    451  CD2 LEU A  28      25.380   4.611  11.280  0.00  0.00      ACHN  
ATOM    452 HD21 LEU A  28      25.418   3.759  10.569  0.00  0.00      ACHN  
ATOM    453 HD22 LEU A  28      25.855   4.378  12.257  0.00  0.00      ACHN  
ATOM    454 HD23 LEU A  28      24.305   4.888  11.291  0.00  0.00      ACHN  
ATOM    455  C   LEU A  28      24.950   8.124  13.846  0.00  0.00      ACHN  
ATOM    456  O   LEU A  28      24.890   7.619  14.970  0.00  0.00      ACHN  
ATOM    457  N   ALA A  29      25.116   9.452  13.707  0.00  0.00      ACHN  
ATOM    458  HN  ALA A  29      25.182   9.789  12.771  0.00  0.00      ACHN  
ATOM    459  CA  ALA A  29      25.199  10.399  14.774  0.00  0.00      ACHN  
ATOM    460  HA  ALA A  29      26.031  10.035  15.359  0.00  0.00      ACHN  
ATOM    461  CB  ALA A  29      25.506  11.801  14.216  0.00  0.00      ACHN  
ATOM    462  HB1 ALA A  29      24.586  12.032  13.637  0.00  0.00      ACHN  
ATOM    463  HB2 ALA A  29      25.566  12.468  15.102  0.00  0.00      ACHN  
ATOM    464  HB3 ALA A  29      26.408  11.761  13.569  0.00  0.00      ACHN  
ATOM    465  C   ALA A  29      24.001  10.441  15.624  0.00  0.00      ACHN  
ATOM    466  O   ALA A  29      24.160  10.550  16.847  0.00  0.00      ACHN  
ATOM    467  N   VAL A  30      22.737  10.283  15.129  0.00  0.00      ACHN  
ATOM    468  HN  VAL A  30      22.426  10.281  14.182  0.00  0.00      ACHN  
ATOM    469  CA  VAL A  30      21.564  10.278  16.015  0.00  0.00      ACHN  
ATOM    470  HA  VAL A  30      21.788  11.114  16.661  0.00  0.00      ACHN  
ATOM    471  CB  VAL A  30      20.252  10.601  15.374  0.00  0.00      ACHN  
ATOM    472  HB  VAL A  30      19.945   9.808  14.659  0.00  0.00      ACHN  
ATOM    473  CG1 VAL A  30      19.092  10.668  16.379  0.00  0.00      ACHN  
ATOM    474 HG11 VAL A  30      18.125  10.613  15.835  0.00  0.00      ACHN  
ATOM    475 HG12 VAL A  30      19.008   9.869  17.146  0.00  0.00      ACHN  
ATOM    476 HG13 VAL A  30      19.051  11.677  16.842  0.00  0.00      ACHN  
ATOM    477  CG2 VAL A  30      20.425  11.901  14.540  0.00  0.00      ACHN  
ATOM    478 HG21 VAL A  30      21.009  11.816  13.599  0.00  0.00      ACHN  
ATOM    479 HG22 VAL A  30      19.453  12.406  14.356  0.00  0.00      ACHN  
ATOM    480 HG23 VAL A  30      20.891  12.734  15.109  0.00  0.00      ACHN  
ATOM    481  C   VAL A  30      21.501   8.913  16.843  0.00  0.00      ACHN  
ATOM    482  O   VAL A  30      21.260   8.891  18.046  0.00  0.00      ACHN  
ATOM    483  N   LEU A  31      21.838   7.737  16.261  0.00  0.00      ACHN  
ATOM    484  HN  LEU A  31      22.083   7.747  15.295  0.00  0.00      ACHN  
ATOM    485  CA  LEU A  31      21.959   6.377  16.880  0.00  0.00      ACHN  
ATOM    486  HA  LEU A  31      21.119   6.145  17.518  0.00  0.00      ACHN  
ATOM    487  CB  LEU A  31      21.927   5.218  15.815  0.00  0.00      ACHN  
ATOM    488  HB1 LEU A  31      22.824   5.293  15.164  0.00  0.00      ACHN  
ATOM    489  HB2 LEU A  31      22.044   4.317  16.456  0.00  0.00      ACHN  
ATOM    490  CG  LEU A  31      20.635   5.050  15.000  0.00  0.00      ACHN  
ATOM    491  HG  LEU A  31      20.305   5.938  14.420  0.00  0.00      ACHN  
ATOM    492  CD1 LEU A  31      20.803   3.947  13.955  0.00  0.00      ACHN  
ATOM    493 HD11 LEU A  31      21.118   3.045  14.521  0.00  0.00      ACHN  
ATOM    494 HD12 LEU A  31      19.842   3.792  13.419  0.00  0.00      ACHN  
ATOM    495 HD13 LEU A  31      21.604   4.100  13.200  0.00  0.00      ACHN  
ATOM    496  CD2 LEU A  31      19.401   4.698  15.844  0.00  0.00      ACHN  
ATOM    497 HD21 LEU A  31      19.199   5.438  16.649  0.00  0.00      ACHN  
ATOM    498 HD22 LEU A  31      18.534   4.552  15.165  0.00  0.00      ACHN  
ATOM    499 HD23 LEU A  31      19.562   3.749  16.398  0.00  0.00      ACHN  
ATOM    500  C   LEU A  31      23.116   6.314  17.878  0.00  0.00      ACHN  
ATOM    501  O   LEU A  31      23.096   5.635  18.897  0.00  0.00      ACHN  
ATOM    502  N   ALA A  32      24.224   7.114  17.696  0.00  0.00      ACHN  
ATOM    503  HN  ALA A  32      24.285   7.650  16.858  0.00  0.00      ACHN  
ATOM    504  CA  ALA A  32      25.409   7.129  18.456  0.00  0.00      ACHN  
ATOM    505  HA  ALA A  32      25.938   6.190  18.386  0.00  0.00      ACHN  
ATOM    506  CB  ALA A  32      26.300   8.184  17.772  0.00  0.00      ACHN  
ATOM    507  HB1 ALA A  32      27.284   8.338  18.264  0.00  0.00      ACHN  
ATOM    508  HB2 ALA A  32      26.439   8.027  16.681  0.00  0.00      ACHN  
ATOM    509  HB3 ALA A  32      25.860   9.192  17.933  0.00  0.00      ACHN  
ATOM    510  C   ALA A  32      25.207   7.481  19.935  0.00  0.00      ACHN  
ATOM    511  O   ALA A  32      25.885   7.008  20.826  0.00  0.00      ACHN  
ATOM    512  N   LEU A  33      24.174   8.332  20.336  0.00  0.00      ACHN  
ATOM    513  HN  LEU A  33      23.565   8.713  19.644  0.00  0.00      ACHN  
ATOM    514  CA  LEU A  33      23.825   8.579  21.743  0.00  0.00      ACHN  
ATOM    515  HA  LEU A  33      24.677   8.883  22.333  0.00  0.00      ACHN  
ATOM    516  CB  LEU A  33      22.832   9.793  21.872  0.00  0.00      ACHN  
ATOM    517  HB1 LEU A  33      23.466  10.531  21.336  0.00  0.00      ACHN  
ATOM    518  HB2 LEU A  33      21.850   9.683  21.365  0.00  0.00      ACHN  
ATOM    519  CG  LEU A  33      22.582  10.311  23.289  0.00  0.00      ACHN  
ATOM    520  HG  LEU A  33      22.035   9.587  23.930  0.00  0.00      ACHN  
ATOM    521  CD1 LEU A  33      23.819  10.693  23.967  0.00  0.00      ACHN  
ATOM    522 HD11 LEU A  33      24.196   9.905  24.653  0.00  0.00      ACHN  
ATOM    523 HD12 LEU A  33      24.623  11.200  23.392  0.00  0.00      ACHN  
ATOM    524 HD13 LEU A  33      23.385  11.474  24.628  0.00  0.00      ACHN  
ATOM    525  CD2 LEU A  33      21.674  11.605  23.314  0.00  0.00      ACHN  
ATOM    526 HD21 LEU A  33      21.492  11.949  24.355  0.00  0.00      ACHN  
ATOM    527 HD22 LEU A  33      22.176  12.416  22.744  0.00  0.00      ACHN  
ATOM    528 HD23 LEU A  33      20.706  11.494  22.780  0.00  0.00      ACHN  
ATOM    529  C   LEU A  33      23.134   7.365  22.415  0.00  0.00      ACHN  
ATOM    530  O   LEU A  33      23.508   6.908  23.510  0.00  0.00      ACHN  
ATOM    531  N   ALA A  34      22.222   6.772  21.643  0.00  0.00      ACHN  
ATOM    532  HN  ALA A  34      21.894   7.207  20.808  0.00  0.00      ACHN  
ATOM    533  CA  ALA A  34      21.431   5.600  21.973  0.00  0.00      ACHN  
ATOM    534  HA  ALA A  34      20.909   5.300  21.076  0.00  0.00      ACHN  
ATOM    535  CB  ALA A  34      22.310   4.359  22.451  0.00  0.00      ACHN  
ATOM    536  HB1 ALA A  34      23.065   4.183  21.656  0.00  0.00      ACHN  
ATOM    537  HB2 ALA A  34      22.788   4.374  23.454  0.00  0.00      ACHN  
ATOM    538  HB3 ALA A  34      21.565   3.535  22.462  0.00  0.00      ACHN  
ATOM    539  C   ALA A  34      20.357   5.885  22.969  0.00  0.00      ACHN  
ATOM    540  O   ALA A  34      20.236   5.019  23.843  0.00  0.00      ACHN  
ATOM    541  N   ASN A  35      19.610   7.029  22.963  0.00  0.00      ACHN  
ATOM    542  HN  ASN A  35      19.816   7.652  22.212  0.00  0.00      ACHN  
ATOM    543  CA  ASN A  35      18.648   7.341  24.015  0.00  0.00      ACHN  
ATOM    544  HA  ASN A  35      19.131   7.077  24.945  0.00  0.00      ACHN  
ATOM    545  CB  ASN A  35      18.534   8.860  24.186  0.00  0.00      ACHN  
ATOM    546  HB1 ASN A  35      19.505   9.363  23.993  0.00  0.00      ACHN  
ATOM    547  HB2 ASN A  35      17.749   9.214  23.484  0.00  0.00      ACHN  
ATOM    548  CG  ASN A  35      17.928   9.284  25.501  0.00  0.00      ACHN  
ATOM    549  OD1 ASN A  35      16.727   9.491  25.665  0.00  0.00      ACHN  
ATOM    550  ND2 ASN A  35      18.738   9.199  26.631  0.00  0.00      ACHN  
ATOM    551 HD21 ASN A  35      19.636   8.760  26.602  0.00  0.00      ACHN  
ATOM    552 HD22 ASN A  35      18.574   9.772  27.434  0.00  0.00      ACHN  
ATOM    553  C   ASN A  35      17.407   6.575  23.965  0.00  0.00      ACHN  
ATOM    554  O   ASN A  35      16.943   6.184  22.950  0.00  0.00      ACHN  
ATOM    555  N   ASP A  36      16.802   6.210  25.079  0.00  0.00      ACHN  
ATOM    556  HN  ASP A  36      17.147   6.481  25.975  0.00  0.00      ACHN  
ATOM    557  CA  ASP A  36      15.686   5.350  25.162  0.00  0.00      ACHN  
ATOM    558  HA  ASP A  36      15.671   4.601  24.383  0.00  0.00      ACHN  
ATOM    559  CB  ASP A  36      15.769   4.455  26.477  0.00  0.00      ACHN  
ATOM    560  HB1 ASP A  36      15.965   5.098  27.361  0.00  0.00      ACHN  
ATOM    561  HB2 ASP A  36      14.917   3.765  26.657  0.00  0.00      ACHN  
ATOM    562  CG  ASP A  36      16.969   3.535  26.454  0.00  0.00      ACHN  
ATOM    563  OD1 ASP A  36      16.780   2.418  25.885  0.00  0.00      ACHN  
ATOM    564  OD2 ASP A  36      18.117   3.885  26.903  0.00  0.00      ACHN  
ATOM    565  C   ASP A  36      14.371   6.106  25.166  0.00  0.00      ACHN  
ATOM    566  O   ASP A  36      13.290   5.536  25.418  0.00  0.00      ACHN  
ATOM    567  N   PHE A  37      14.381   7.419  24.840  0.00  0.00      ACHN  
ATOM    568  HN  PHE A  37      15.284   7.799  24.651  0.00  0.00      ACHN  
ATOM    569  CA  PHE A  37      13.262   8.288  24.715  0.00  0.00      ACHN  
ATOM    570  HA  PHE A  37      12.730   8.296  25.655  0.00  0.00      ACHN  
ATOM    571  CB  PHE A  37      13.687   9.802  24.517  0.00  0.00      ACHN  
ATOM    572  HB1 PHE A  37      14.498  10.139  25.198  0.00  0.00      ACHN  
ATOM    573  HB2 PHE A  37      14.259  10.010  23.588  0.00  0.00      ACHN  
ATOM    574  CG  PHE A  37      12.498  10.729  24.651  0.00  0.00      ACHN  
ATOM    575  CD1 PHE A  37      11.892  11.286  23.489  0.00  0.00      ACHN  
ATOM    576  HD1 PHE A  37      12.207  10.881  22.539  0.00  0.00      ACHN  
ATOM    577  CE1 PHE A  37      10.766  12.065  23.692  0.00  0.00      ACHN  
ATOM    578  HE1 PHE A  37      10.242  12.470  22.839  0.00  0.00      ACHN  
ATOM    579  CZ  PHE A  37      10.345  12.394  24.916  0.00  0.00      ACHN  
ATOM    580  HZ  PHE A  37       9.434  12.964  25.016  0.00  0.00      ACHN  
ATOM    581  CD2 PHE A  37      12.107  11.086  25.946  0.00  0.00      ACHN  
ATOM    582  HD2 PHE A  37      12.537  10.639  26.830  0.00  0.00      ACHN  
ATOM    583  CE2 PHE A  37      10.965  11.848  26.066  0.00  0.00      ACHN  
ATOM    584  HE2 PHE A  37      10.691  12.217  27.043  0.00  0.00      ACHN  
ATOM    585  C   PHE A  37      12.378   7.900  23.614  0.00  0.00      ACHN  
ATOM    586  O   PHE A  37      12.828   7.413  22.590  0.00  0.00      ACHN  
ATOM    587  N   ALA A  38      11.021   7.998  23.801  0.00  0.00      ACHN  
ATOM    588  HN  ALA A  38      10.765   8.225  24.737  0.00  0.00      ACHN  
ATOM    589  CA  ALA A  38      10.011   7.503  22.897  0.00  0.00      ACHN  
ATOM    590  HA  ALA A  38      10.272   7.814  21.896  0.00  0.00      ACHN  
ATOM    591  CB  ALA A  38       9.804   5.990  23.072  0.00  0.00      ACHN  
ATOM    592  HB1 ALA A  38      10.735   5.456  22.785  0.00  0.00      ACHN  
ATOM    593  HB2 ALA A  38       9.713   5.704  24.142  0.00  0.00      ACHN  
ATOM    594  HB3 ALA A  38       8.887   5.677  22.529  0.00  0.00      ACHN  
ATOM    595  C   ALA A  38       8.656   8.144  23.253  0.00  0.00      ACHN  
ATOM    596  O   ALA A  38       8.525   8.808  24.349  0.00  0.00      ACHN  
ATOM    597  N   LEU A  39       7.599   8.107  22.310  0.00  0.00      ACHN  
ATOM    598  HN  LEU A  39       7.780   7.649  21.443  0.00  0.00      ACHN  
ATOM    599  CA  LEU A  39       6.312   8.814  22.372  0.00  0.00      ACHN  
ATOM    600  HA  LEU A  39       6.246   9.225  23.369  0.00  0.00      ACHN  
ATOM    601  CB  LEU A  39       6.276  10.014  21.387  0.00  0.00      ACHN  
ATOM    602  HB1 LEU A  39       6.606   9.688  20.377  0.00  0.00      ACHN  
ATOM    603  HB2 LEU A  39       5.245  10.420  21.317  0.00  0.00      ACHN  
ATOM    604  CG  LEU A  39       7.125  11.212  21.764  0.00  0.00      ACHN  
ATOM    605  HG  LEU A  39       8.120  10.843  22.091  0.00  0.00      ACHN  
ATOM    606  CD1 LEU A  39       7.499  12.050  20.452  0.00  0.00      ACHN  
ATOM    607 HD11 LEU A  39       6.623  12.549  19.984  0.00  0.00      ACHN  
ATOM    608 HD12 LEU A  39       8.258  12.812  20.728  0.00  0.00      ACHN  
ATOM    609 HD13 LEU A  39       7.883  11.338  19.691  0.00  0.00      ACHN  
ATOM    610  CD2 LEU A  39       6.577  12.085  22.897  0.00  0.00      ACHN  
ATOM    611 HD21 LEU A  39       7.245  12.961  23.040  0.00  0.00      ACHN  
ATOM    612 HD22 LEU A  39       5.544  12.409  22.646  0.00  0.00      ACHN  
ATOM    613 HD23 LEU A  39       6.577  11.431  23.795  0.00  0.00      ACHN  
ATOM    614  C   LEU A  39       5.128   7.876  22.182  0.00  0.00      ACHN  
ATOM    615  O   LEU A  39       5.170   7.099  21.210  0.00  0.00      ACHN  
ATOM    616  N   PRO A  40       4.022   7.777  22.881  0.00  0.00      ACHN  
ATOM    617  CD  PRO A  40       3.722   8.437  24.173  0.00  0.00      ACHN  
ATOM    618  HD1 PRO A  40       4.403   8.198  25.017  0.00  0.00      ACHN  
ATOM    619  HD2 PRO A  40       3.787   9.545  24.116  0.00  0.00      ACHN  
ATOM    620  CA  PRO A  40       2.953   6.793  22.684  0.00  0.00      ACHN  
ATOM    621  HA  PRO A  40       3.464   5.876  22.432  0.00  0.00      ACHN  
ATOM    622  CB  PRO A  40       2.220   6.657  23.953  0.00  0.00      ACHN  
ATOM    623  HB1 PRO A  40       2.715   5.866  24.556  0.00  0.00      ACHN  
ATOM    624  HB2 PRO A  40       1.172   6.289  23.915  0.00  0.00      ACHN  
ATOM    625  CG  PRO A  40       2.299   7.990  24.592  0.00  0.00      ACHN  
ATOM    626  HG1 PRO A  40       2.153   7.988  25.693  0.00  0.00      ACHN  
ATOM    627  HG2 PRO A  40       1.592   8.720  24.144  0.00  0.00      ACHN  
ATOM    628  C   PRO A  40       2.050   7.081  21.539  0.00  0.00      ACHN  
ATOM    629  O   PRO A  40       1.916   8.244  21.131  0.00  0.00      ACHN  
ATOM    630  N   MET A  41       1.356   6.129  20.984  0.00  0.00      ACHN  
ATOM    631  HN  MET A  41       1.500   5.227  21.383  0.00  0.00      ACHN  
ATOM    632  CA  MET A  41       0.350   6.221  19.924  0.00  0.00      ACHN  
ATOM    633  HA  MET A  41       0.048   7.240  19.731  0.00  0.00      ACHN  
ATOM    634  CB  MET A  41       0.830   5.445  18.733  0.00  0.00      ACHN  
ATOM    635  HB1 MET A  41       1.346   4.514  19.053  0.00  0.00      ACHN  
ATOM    636  HB2 MET A  41      -0.055   5.052  18.188  0.00  0.00      ACHN  
ATOM    637  CG  MET A  41       1.764   6.183  17.756  0.00  0.00      ACHN  
ATOM    638  HG1 MET A  41       1.578   7.277  17.807  0.00  0.00      ACHN  
ATOM    639  HG2 MET A  41       2.801   6.068  18.138  0.00  0.00      ACHN  
ATOM    640  SD  MET A  41       1.654   5.544  16.072  0.00  0.00      ACHN  
ATOM    641  CE  MET A  41       2.562   6.844  15.303  0.00  0.00      ACHN  
ATOM    642  HE1 MET A  41       2.703   6.662  14.216  0.00  0.00      ACHN  
ATOM    643  HE2 MET A  41       2.189   7.885  15.408  0.00  0.00      ACHN  
ATOM    644  HE3 MET A  41       3.504   6.875  15.891  0.00  0.00      ACHN  
ATOM    645  C   MET A  41      -0.898   5.558  20.535  0.00  0.00      ACHN  
ATOM    646  O   MET A  41      -0.841   4.489  21.131  0.00  0.00      ACHN  
ATOM    647  N   THR A  42      -2.111   6.120  20.416  0.00  0.00      ACHN  
ATOM    648  HN  THR A  42      -2.246   7.012  19.992  0.00  0.00      ACHN  
ATOM    649  CA  THR A  42      -3.378   5.631  21.096  0.00  0.00      ACHN  
ATOM    650  HA  THR A  42      -3.105   4.876  21.819  0.00  0.00      ACHN  
ATOM    651  CB  THR A  42      -4.292   6.647  21.805  0.00  0.00      ACHN  
ATOM    652  HB  THR A  42      -4.718   7.309  21.020  0.00  0.00      ACHN  
ATOM    653  OG1 THR A  42      -3.411   7.530  22.551  0.00  0.00      ACHN  
ATOM    654  HG1 THR A  42      -3.854   8.379  22.625  0.00  0.00      ACHN  
ATOM    655  CG2 THR A  42      -5.303   6.058  22.784  0.00  0.00      ACHN  
ATOM    656 HG21 THR A  42      -6.027   5.355  22.319  0.00  0.00      ACHN  
ATOM    657 HG22 THR A  42      -4.775   5.553  23.621  0.00  0.00      ACHN  
ATOM    658 HG23 THR A  42      -5.876   6.870  23.282  0.00  0.00      ACHN  
ATOM    659  C   THR A  42      -4.316   5.052  20.061  0.00  0.00      ACHN  
ATOM    660  O   THR A  42      -4.676   5.637  19.082  0.00  0.00      ACHN  
ATOM    661  N   GLY A  43      -4.656   3.806  20.277  0.00  0.00      ACHN  
ATOM    662  HN  GLY A  43      -4.440   3.217  21.052  0.00  0.00      ACHN  
ATOM    663  CA  GLY A  43      -5.798   3.195  19.492  0.00  0.00      ACHN  
ATOM    664  HA1 GLY A  43      -5.680   2.122  19.534  0.00  0.00      ACHN  
ATOM    665  HA2 GLY A  43      -5.655   3.379  18.437  0.00  0.00      ACHN  
ATOM    666  C   GLY A  43      -7.260   3.543  19.720  0.00  0.00      ACHN  
ATOM    667  O   GLY A  43      -7.515   4.563  20.346  0.00  0.00      ACHN  
ATOM    668  N   THR A  44      -8.239   2.816  19.146  0.00  0.00      ACHN  
ATOM    669  HN  THR A  44      -7.946   2.022  18.620  0.00  0.00      ACHN  
ATOM    670  CA  THR A  44      -9.673   2.976  19.436  0.00  0.00      ACHN  
ATOM    671  HA  THR A  44      -9.884   3.228  20.465  0.00  0.00      ACHN  
ATOM    672  CB  THR A  44     -10.270   4.061  18.572  0.00  0.00      ACHN  
ATOM    673  HB  THR A  44      -9.429   4.787  18.594  0.00  0.00      ACHN  
ATOM    674  OG1 THR A  44     -11.526   4.529  19.076  0.00  0.00      ACHN  
ATOM    675  HG1 THR A  44     -12.227   4.058  18.618  0.00  0.00      ACHN  
ATOM    676  CG2 THR A  44     -10.636   3.656  17.140  0.00  0.00      ACHN  
ATOM    677 HG21 THR A  44     -10.606   4.504  16.423  0.00  0.00      ACHN  
ATOM    678 HG22 THR A  44      -9.941   2.940  16.651  0.00  0.00      ACHN  
ATOM    679 HG23 THR A  44     -11.671   3.254  17.093  0.00  0.00      ACHN  
ATOM    680  C   THR A  44     -10.314   1.576  19.151  0.00  0.00      ACHN  
ATOM    681  O   THR A  44      -9.670   0.621  18.684  0.00  0.00      ACHN  
ATOM    682  N   TYR A  45     -11.630   1.465  19.523  0.00  0.00      ACHN  
ATOM    683  HN  TYR A  45     -12.092   2.264  19.900  0.00  0.00      ACHN  
ATOM    684  CA  TYR A  45     -12.481   0.324  19.400  0.00  0.00      ACHN  
ATOM    685  HA  TYR A  45     -12.138  -0.340  18.621  0.00  0.00      ACHN  
ATOM    686  CB  TYR A  45     -12.593  -0.453  20.751  0.00  0.00      ACHN  
ATOM    687  HB1 TYR A  45     -12.828   0.137  21.663  0.00  0.00      ACHN  
ATOM    688  HB2 TYR A  45     -13.374  -1.229  20.609  0.00  0.00      ACHN  
ATOM    689  CG  TYR A  45     -11.247  -1.083  21.029  0.00  0.00      ACHN  
ATOM    690  CD1 TYR A  45     -10.601  -0.881  22.256  0.00  0.00      ACHN  
ATOM    691  HD1 TYR A  45     -11.062  -0.236  22.990  0.00  0.00      ACHN  
ATOM    692  CE1 TYR A  45      -9.340  -1.462  22.432  0.00  0.00      ACHN  
ATOM    693  HE1 TYR A  45      -8.835  -1.228  23.358  0.00  0.00      ACHN  
ATOM    694  CZ  TYR A  45      -8.654  -2.228  21.427  0.00  0.00      ACHN  
ATOM    695  OH  TYR A  45      -7.320  -2.688  21.583  0.00  0.00      ACHN  
ATOM    696  HH  TYR A  45      -7.153  -3.188  20.781  0.00  0.00      ACHN  
ATOM    697  CD2 TYR A  45     -10.732  -1.976  20.181  0.00  0.00      ACHN  
ATOM    698  HD2 TYR A  45     -11.303  -2.326  19.333  0.00  0.00      ACHN  
ATOM    699  CE2 TYR A  45      -9.415  -2.521  20.334  0.00  0.00      ACHN  
ATOM    700  HE2 TYR A  45      -9.147  -3.274  19.608  0.00  0.00      ACHN  
ATOM    701  C   TYR A  45     -13.827   0.913  18.965  0.00  0.00      ACHN  
ATOM    702  O   TYR A  45     -14.012   2.091  18.855  0.00  0.00      ACHN  
ATOM    703  N   LEU A  46     -14.901   0.079  18.740  0.00  0.00      ACHN  
ATOM    704  HN  LEU A  46     -14.735  -0.902  18.680  0.00  0.00      ACHN  
ATOM    705  CA  LEU A  46     -16.229   0.549  18.345  0.00  0.00      ACHN  
ATOM    706  HA  LEU A  46     -16.281   1.625  18.408  0.00  0.00      ACHN  
ATOM    707  CB  LEU A  46     -16.610   0.049  16.988  0.00  0.00      ACHN  
ATOM    708  HB1 LEU A  46     -16.503  -1.057  16.972  0.00  0.00      ACHN  
ATOM    709  HB2 LEU A  46     -17.638   0.336  16.679  0.00  0.00      ACHN  
ATOM    710  CG  LEU A  46     -15.781   0.547  15.859  0.00  0.00      ACHN  
ATOM    711  HG  LEU A  46     -14.711   0.485  16.152  0.00  0.00      ACHN  
ATOM    712  CD1 LEU A  46     -16.187  -0.065  14.552  0.00  0.00      ACHN  
ATOM    713 HD11 LEU A  46     -16.198  -1.173  14.639  0.00  0.00      ACHN  
ATOM    714 HD12 LEU A  46     -17.235   0.209  14.304  0.00  0.00      ACHN  
ATOM    715 HD13 LEU A  46     -15.617   0.345  13.692  0.00  0.00      ACHN  
ATOM    716  CD2 LEU A  46     -15.862   2.083  15.735  0.00  0.00      ACHN  
ATOM    717 HD21 LEU A  46     -16.923   2.402  15.653  0.00  0.00      ACHN  
ATOM    718 HD22 LEU A  46     -15.378   2.709  16.515  0.00  0.00      ACHN  
ATOM    719 HD23 LEU A  46     -15.365   2.268  14.759  0.00  0.00      ACHN  
ATOM    720  C   LEU A  46     -17.250   0.004  19.321  0.00  0.00      ACHN  
ATOM    721  O   LEU A  46     -17.012  -1.057  19.904  0.00  0.00      ACHN  
ATOM    722  N   ASN A  47     -18.418   0.738  19.609  0.00  0.00      ACHN  
ATOM    723  HN  ASN A  47     -18.627   1.596  19.145  0.00  0.00      ACHN  
ATOM    724  CA  ASN A  47     -19.309   0.461  20.671  0.00  0.00      ACHN  
ATOM    725  HA  ASN A  47     -18.776   0.321  21.599  0.00  0.00      ACHN  
ATOM    726  CB  ASN A  47     -20.208   1.711  21.035  0.00  0.00      ACHN  
ATOM    727  HB1 ASN A  47     -19.628   2.659  21.024  0.00  0.00      ACHN  
ATOM    728  HB2 ASN A  47     -20.951   1.877  20.226  0.00  0.00      ACHN  
ATOM    729  CG  ASN A  47     -20.924   1.536  22.418  0.00  0.00      ACHN  
ATOM    730  OD1 ASN A  47     -21.924   0.828  22.538  0.00  0.00      ACHN  
ATOM    731  ND2 ASN A  47     -20.422   2.172  23.427  0.00  0.00      ACHN  
ATOM    732 HD21 ASN A  47     -19.691   2.835  23.264  0.00  0.00      ACHN  
ATOM    733 HD22 ASN A  47     -20.765   2.180  24.366  0.00  0.00      ACHN  
ATOM    734  C   ASN A  47     -20.110  -0.801  20.377  0.00  0.00      ACHN  
ATOM    735  O   ASN A  47     -20.340  -1.651  21.206  0.00  0.00      ACHN  
ATOM    736  N   GLY A  48     -20.463  -0.991  19.112  0.00  0.00      ACHN  
ATOM    737  HN  GLY A  48     -20.154  -0.258  18.510  0.00  0.00      ACHN  
ATOM    738  CA  GLY A  48     -21.074  -2.110  18.536  0.00  0.00      ACHN  
ATOM    739  HA1 GLY A  48     -22.103  -1.798  18.435  0.00  0.00      ACHN  
ATOM    740  HA2 GLY A  48     -21.035  -2.916  19.253  0.00  0.00      ACHN  
ATOM    741  C   GLY A  48     -20.530  -2.516  17.246  0.00  0.00      ACHN  
ATOM    742  O   GLY A  48     -19.302  -2.557  17.057  0.00  0.00      ACHN  
ATOM    743  N   PRO A  49     -21.300  -2.875  16.195  0.00  0.00      ACHN  
ATOM    744  CD  PRO A  49     -22.792  -3.044  16.206  0.00  0.00      ACHN  
ATOM    745  HD1 PRO A  49     -23.092  -3.948  16.778  0.00  0.00      ACHN  
ATOM    746  HD2 PRO A  49     -23.405  -2.193  16.572  0.00  0.00      ACHN  
ATOM    747  CA  PRO A  49     -20.808  -3.163  14.847  0.00  0.00      ACHN  
ATOM    748  HA  PRO A  49     -19.961  -3.824  14.956  0.00  0.00      ACHN  
ATOM    749  CB  PRO A  49     -21.926  -3.864  14.123  0.00  0.00      ACHN  
ATOM    750  HB1 PRO A  49     -21.913  -4.975  14.115  0.00  0.00      ACHN  
ATOM    751  HB2 PRO A  49     -21.937  -3.529  13.064  0.00  0.00      ACHN  
ATOM    752  CG  PRO A  49     -23.249  -3.359  14.780  0.00  0.00      ACHN  
ATOM    753  HG1 PRO A  49     -23.904  -4.256  14.752  0.00  0.00      ACHN  
ATOM    754  HG2 PRO A  49     -23.666  -2.444  14.307  0.00  0.00      ACHN  
ATOM    755  C   PRO A  49     -20.357  -1.886  14.101  0.00  0.00      ACHN  
ATOM    756  O   PRO A  49     -20.772  -0.817  14.541  0.00  0.00      ACHN  
ATOM    757  N   PRO A  50     -19.475  -1.951  13.092  0.00  0.00      ACHN  
ATOM    758  CD  PRO A  50     -18.607  -3.045  12.830  0.00  0.00      ACHN  
ATOM    759  HD1 PRO A  50     -17.906  -3.161  13.684  0.00  0.00      ACHN  
ATOM    760  HD2 PRO A  50     -19.142  -4.000  12.643  0.00  0.00      ACHN  
ATOM    761  CA  PRO A  50     -19.272  -0.952  12.055  0.00  0.00      ACHN  
ATOM    762  HA  PRO A  50     -18.496  -0.313  12.451  0.00  0.00      ACHN  
ATOM    763  CB  PRO A  50     -18.707  -1.728  10.830  0.00  0.00      ACHN  
ATOM    764  HB1 PRO A  50     -18.142  -1.106  10.104  0.00  0.00      ACHN  
ATOM    765  HB2 PRO A  50     -19.546  -2.317  10.401  0.00  0.00      ACHN  
ATOM    766  CG  PRO A  50     -17.799  -2.600  11.644  0.00  0.00      ACHN  
ATOM    767  HG1 PRO A  50     -17.067  -1.902  12.105  0.00  0.00      ACHN  
ATOM    768  HG2 PRO A  50     -17.213  -3.363  11.089  0.00  0.00      ACHN  
ATOM    769  C   PRO A  50     -20.545  -0.156  11.832  0.00  0.00      ACHN  
ATOM    770  O   PRO A  50     -21.644  -0.763  11.737  0.00  0.00      ACHN  
ATOM    771  N   GLY A  51     -20.427   1.187  11.812  0.00  0.00      ACHN  
ATOM    772  HN  GLY A  51     -19.563   1.617  12.060  0.00  0.00      ACHN  
ATOM    773  CA  GLY A  51     -21.601   2.082  11.677  0.00  0.00      ACHN  
ATOM    774  HA1 GLY A  51     -22.503   1.564  11.384  0.00  0.00      ACHN  
ATOM    775  HA2 GLY A  51     -21.416   2.850  10.940  0.00  0.00      ACHN  
ATOM    776  C   GLY A  51     -22.000   2.722  13.038  0.00  0.00      ACHN  
ATOM    777  O   GLY A  51     -22.821   3.622  13.011  0.00  0.00      ACHN  
ATOM    778  N   THR A  52     -21.343   2.306  14.093  0.00  0.00      ACHN  
ATOM    779  HN  THR A  52     -20.684   1.565  13.991  0.00  0.00      ACHN  
ATOM    780  CA  THR A  52     -21.566   2.792  15.455  0.00  0.00      ACHN  
ATOM    781  HA  THR A  52     -22.432   3.427  15.571  0.00  0.00      ACHN  
ATOM    782  CB  THR A  52     -21.768   1.757  16.567  0.00  0.00      ACHN  
ATOM    783  HB  THR A  52     -22.008   2.246  17.536  0.00  0.00      ACHN  
ATOM    784  OG1 THR A  52     -20.604   0.976  16.789  0.00  0.00      ACHN  
ATOM    785  HG1 THR A  52     -20.554   0.281  16.129  0.00  0.00      ACHN  
ATOM    786  CG2 THR A  52     -22.948   0.865  16.354  0.00  0.00      ACHN  
ATOM    787 HG21 THR A  52     -23.904   1.412  16.502  0.00  0.00      ACHN  
ATOM    788 HG22 THR A  52     -22.976   0.499  15.305  0.00  0.00      ACHN  
ATOM    789 HG23 THR A  52     -22.931   0.021  17.076  0.00  0.00      ACHN  
ATOM    790  C   THR A  52     -20.463   3.736  15.976  0.00  0.00      ACHN  
ATOM    791  O   THR A  52     -19.389   3.975  15.373  0.00  0.00      ACHN  
ATOM    792  N   THR A  53     -20.731   4.444  17.027  0.00  0.00      ACHN  
ATOM    793  HN  THR A  53     -21.600   4.387  17.512  0.00  0.00      ACHN  
ATOM    794  CA  THR A  53     -19.826   5.319  17.684  0.00  0.00      ACHN  
ATOM    795  HA  THR A  53     -19.491   5.958  16.880  0.00  0.00      ACHN  
ATOM    796  CB  THR A  53     -20.544   6.140  18.758  0.00  0.00      ACHN  
ATOM    797  HB  THR A  53     -21.444   6.473  18.198  0.00  0.00      ACHN  
ATOM    798  OG1 THR A  53     -19.781   7.264  19.235  0.00  0.00      ACHN  
ATOM    799  HG1 THR A  53     -20.297   7.889  19.749  0.00  0.00      ACHN  
ATOM    800  CG2 THR A  53     -20.959   5.344  19.991  0.00  0.00      ACHN  
ATOM    801 HG21 THR A  53     -20.120   5.042  20.655  0.00  0.00      ACHN  
ATOM    802 HG22 THR A  53     -21.742   5.868  20.581  0.00  0.00      ACHN  
ATOM    803 HG23 THR A  53     -21.292   4.352  19.616  0.00  0.00      ACHN  
ATOM    804  C   THR A  53     -18.562   4.630  18.391  0.00  0.00      ACHN  
ATOM    805  O   THR A  53     -18.548   3.379  18.640  0.00  0.00      ACHN  
ATOM    806  N   PHE A  54     -17.497   5.456  18.696  0.00  0.00      ACHN  
ATOM    807  HN  PHE A  54     -17.645   6.440  18.757  0.00  0.00      ACHN  
ATOM    808  CA  PHE A  54     -16.266   4.799  19.141  0.00  0.00      ACHN  
ATOM    809  HA  PHE A  54     -16.158   3.805  18.732  0.00  0.00      ACHN  
ATOM    810  CB  PHE A  54     -15.063   5.732  18.771  0.00  0.00      ACHN  
ATOM    811  HB1 PHE A  54     -15.205   6.771  19.138  0.00  0.00      ACHN  
ATOM    812  HB2 PHE A  54     -14.148   5.295  19.224  0.00  0.00      ACHN  
ATOM    813  CG  PHE A  54     -14.672   5.935  17.299  0.00  0.00      ACHN  
ATOM    814  CD1 PHE A  54     -13.392   6.471  17.016  0.00  0.00      ACHN  
ATOM    815  HD1 PHE A  54     -12.699   6.699  17.813  0.00  0.00      ACHN  
ATOM    816  CE1 PHE A  54     -12.946   6.668  15.714  0.00  0.00      ACHN  
ATOM    817  HE1 PHE A  54     -11.963   7.065  15.507  0.00  0.00      ACHN  
ATOM    818  CZ  PHE A  54     -13.824   6.522  14.611  0.00  0.00      ACHN  
ATOM    819  HZ  PHE A  54     -13.373   6.632  13.636  0.00  0.00      ACHN  
ATOM    820  CD2 PHE A  54     -15.539   5.667  16.164  0.00  0.00      ACHN  
ATOM    821  HD2 PHE A  54     -16.578   5.385  16.253  0.00  0.00      ACHN  
ATOM    822  CE2 PHE A  54     -15.117   6.040  14.847  0.00  0.00      ACHN  
ATOM    823  HE2 PHE A  54     -15.753   5.819  14.002  0.00  0.00      ACHN  
ATOM    824  C   PHE A  54     -16.168   4.599  20.664  0.00  0.00      ACHN  
ATOM    825  O   PHE A  54     -16.953   5.241  21.443  0.00  0.00      ACHN  
ATOM    826  N   SER A  55     -15.230   3.839  21.166  0.00  0.00      ACHN  
ATOM    827  HN  SER A  55     -14.542   3.446  20.560  0.00  0.00      ACHN  
ATOM    828  CA  SER A  55     -15.226   3.471  22.534  0.00  0.00      ACHN  
ATOM    829  HA  SER A  55     -15.421   4.350  23.129  0.00  0.00      ACHN  
ATOM    830  CB  SER A  55     -16.287   2.386  22.911  0.00  0.00      ACHN  
ATOM    831  HB1 SER A  55     -17.336   2.587  22.607  0.00  0.00      ACHN  
ATOM    832  HB2 SER A  55     -15.939   1.392  22.554  0.00  0.00      ACHN  
ATOM    833  OG  SER A  55     -16.369   2.247  24.317  0.00  0.00      ACHN  
ATOM    834  HG1 SER A  55     -16.832   1.407  24.348  0.00  0.00      ACHN  
ATOM    835  C   SER A  55     -13.796   2.990  22.938  0.00  0.00      ACHN  
ATOM    836  O   SER A  55     -12.961   2.697  22.086  0.00  0.00      ACHN  
ATOM    837  N   ALA A  56     -13.459   2.948  24.244  0.00  0.00      ACHN  
ATOM    838  HN  ALA A  56     -14.253   3.147  24.813  0.00  0.00      ACHN  
ATOM    839  CA  ALA A  56     -12.276   2.331  24.815  0.00  0.00      ACHN  
ATOM    840  HA  ALA A  56     -12.172   2.956  25.690  0.00  0.00      ACHN  
ATOM    841  CB  ALA A  56     -12.645   0.923  25.235  0.00  0.00      ACHN  
ATOM    842  HB1 ALA A  56     -13.501   0.917  25.942  0.00  0.00      ACHN  
ATOM    843  HB2 ALA A  56     -12.823   0.191  24.418  0.00  0.00      ACHN  
ATOM    844  HB3 ALA A  56     -11.826   0.431  25.803  0.00  0.00      ACHN  
ATOM    845  C   ALA A  56     -10.863   2.496  24.223  0.00  0.00      ACHN  
ATOM    846  O   ALA A  56     -10.088   1.589  24.094  0.00  0.00      ACHN  
ATOM    847  N   PRO A  57     -10.384   3.673  23.924  0.00  0.00      ACHN  
ATOM    848  CD  PRO A  57     -11.064   4.953  24.089  0.00  0.00      ACHN  
ATOM    849  HD1 PRO A  57     -11.630   5.202  23.165  0.00  0.00      ACHN  
ATOM    850  HD2 PRO A  57     -11.750   4.951  24.963  0.00  0.00      ACHN  
ATOM    851  CA  PRO A  57      -8.992   3.895  23.577  0.00  0.00      ACHN  
ATOM    852  HA  PRO A  57      -8.805   3.467  22.603  0.00  0.00      ACHN  
ATOM    853  CB  PRO A  57      -8.796   5.424  23.555  0.00  0.00      ACHN  
ATOM    854  HB1 PRO A  57      -8.818   5.784  22.505  0.00  0.00      ACHN  
ATOM    855  HB2 PRO A  57      -7.933   5.803  24.143  0.00  0.00      ACHN  
ATOM    856  CG  PRO A  57      -9.942   5.937  24.319  0.00  0.00      ACHN  
ATOM    857  HG1 PRO A  57     -10.170   6.981  24.017  0.00  0.00      ACHN  
ATOM    858  HG2 PRO A  57      -9.763   5.864  25.413  0.00  0.00      ACHN  
ATOM    859  C   PRO A  57      -7.854   3.282  24.529  0.00  0.00      ACHN  
ATOM    860  O   PRO A  57      -8.057   3.184  25.740  0.00  0.00      ACHN  
ATOM    861  N   VAL A  58      -6.706   2.894  23.953  0.00  0.00      ACHN  
ATOM    862  HN  VAL A  58      -6.627   2.794  22.965  0.00  0.00      ACHN  
ATOM    863  CA  VAL A  58      -5.564   2.397  24.758  0.00  0.00      ACHN  
ATOM    864  HA  VAL A  58      -5.574   2.904  25.712  0.00  0.00      ACHN  
ATOM    865  CB  VAL A  58      -5.718   0.910  25.114  0.00  0.00      ACHN  
ATOM    866  HB  VAL A  58      -6.711   0.771  25.593  0.00  0.00      ACHN  
ATOM    867  CG1 VAL A  58      -5.750  -0.051  23.862  0.00  0.00      ACHN  
ATOM    868 HG11 VAL A  58      -4.734  -0.155  23.424  0.00  0.00      ACHN  
ATOM    869 HG12 VAL A  58      -6.105  -1.054  24.184  0.00  0.00      ACHN  
ATOM    870 HG13 VAL A  58      -6.326   0.315  22.985  0.00  0.00      ACHN  
ATOM    871  CG2 VAL A  58      -4.769   0.508  26.200  0.00  0.00      ACHN  
ATOM    872 HG21 VAL A  58      -3.714   0.445  25.856  0.00  0.00      ACHN  
ATOM    873 HG22 VAL A  58      -4.750   1.213  27.059  0.00  0.00      ACHN  
ATOM    874 HG23 VAL A  58      -4.914  -0.557  26.477  0.00  0.00      ACHN  
ATOM    875  C   VAL A  58      -4.282   2.699  24.081  0.00  0.00      ACHN  
ATOM    876  O   VAL A  58      -4.262   2.719  22.844  0.00  0.00      ACHN  
ATOM    877  N   VAL A  59      -3.148   2.963  24.747  0.00  0.00      ACHN  
ATOM    878  HN  VAL A  59      -3.048   3.153  25.720  0.00  0.00      ACHN  
ATOM    879  CA  VAL A  59      -1.927   2.963  24.032  0.00  0.00      ACHN  
ATOM    880  HA  VAL A  59      -1.983   3.745  23.289  0.00  0.00      ACHN  
ATOM    881  CB  VAL A  59      -0.798   3.331  25.025  0.00  0.00      ACHN  
ATOM    882  HB  VAL A  59      -0.898   2.627  25.878  0.00  0.00      ACHN  
ATOM    883  CG1 VAL A  59       0.606   3.144  24.451  0.00  0.00      ACHN  
ATOM    884 HG11 VAL A  59       1.347   3.557  25.167  0.00  0.00      ACHN  
ATOM    885 HG12 VAL A  59       0.791   2.061  24.286  0.00  0.00      ACHN  
ATOM    886 HG13 VAL A  59       0.828   3.738  23.539  0.00  0.00      ACHN  
ATOM    887  CG2 VAL A  59      -0.853   4.781  25.443  0.00  0.00      ACHN  
ATOM    888 HG21 VAL A  59      -0.172   5.149  26.240  0.00  0.00      ACHN  
ATOM    889 HG22 VAL A  59      -0.808   5.556  24.648  0.00  0.00      ACHN  
ATOM    890 HG23 VAL A  59      -1.871   4.899  25.871  0.00  0.00      ACHN  
ATOM    891  C   VAL A  59      -1.619   1.702  23.342  0.00  0.00      ACHN  
ATOM    892  O   VAL A  59      -1.559   0.663  23.956  0.00  0.00      ACHN  
ATOM    893  N   ILE A  60      -1.440   1.724  21.992  0.00  0.00      ACHN  
ATOM    894  HN  ILE A  60      -1.613   2.553  21.465  0.00  0.00      ACHN  
ATOM    895  CA  ILE A  60      -1.187   0.520  21.219  0.00  0.00      ACHN  
ATOM    896  HA  ILE A  60      -1.432  -0.325  21.846  0.00  0.00      ACHN  
ATOM    897  CB  ILE A  60      -1.994   0.407  20.020  0.00  0.00      ACHN  
ATOM    898  HB  ILE A  60      -1.847  -0.574  19.519  0.00  0.00      ACHN  
ATOM    899  CG2 ILE A  60      -3.447   0.338  20.527  0.00  0.00      ACHN  
ATOM    900 HG21 ILE A  60      -3.945   1.283  20.833  0.00  0.00      ACHN  
ATOM    901 HG22 ILE A  60      -3.927   0.016  19.578  0.00  0.00      ACHN  
ATOM    902 HG23 ILE A  60      -3.520  -0.382  21.370  0.00  0.00      ACHN  
ATOM    903  CG1 ILE A  60      -1.756   1.562  18.988  0.00  0.00      ACHN  
ATOM    904 HG11 ILE A  60      -1.934   2.463  19.614  0.00  0.00      ACHN  
ATOM    905 HG12 ILE A  60      -0.712   1.469  18.622  0.00  0.00      ACHN  
ATOM    906  CD1 ILE A  60      -2.574   1.501  17.734  0.00  0.00      ACHN  
ATOM    907  HD1 ILE A  60      -2.202   2.316  17.077  0.00  0.00      ACHN  
ATOM    908  HD2 ILE A  60      -2.593   0.514  17.224  0.00  0.00      ACHN  
ATOM    909  HD3 ILE A  60      -3.629   1.727  17.997  0.00  0.00      ACHN  
ATOM    910  C   ILE A  60       0.291   0.406  20.829  0.00  0.00      ACHN  
ATOM    911  O   ILE A  60       0.826  -0.701  20.626  0.00  0.00      ACHN  
ATOM    912  N   LEU A  61       1.064   1.521  20.840  0.00  0.00      ACHN  
ATOM    913  HN  LEU A  61       0.659   2.387  21.121  0.00  0.00      ACHN  
ATOM    914  CA  LEU A  61       2.515   1.488  20.615  0.00  0.00      ACHN  
ATOM    915  HA  LEU A  61       2.988   0.588  20.980  0.00  0.00      ACHN  
ATOM    916  CB  LEU A  61       2.832   1.511  19.128  0.00  0.00      ACHN  
ATOM    917  HB1 LEU A  61       1.974   0.999  18.643  0.00  0.00      ACHN  
ATOM    918  HB2 LEU A  61       2.823   2.584  18.843  0.00  0.00      ACHN  
ATOM    919  CG  LEU A  61       4.159   0.911  18.550  0.00  0.00      ACHN  
ATOM    920  HG  LEU A  61       5.006   1.262  19.178  0.00  0.00      ACHN  
ATOM    921  CD1 LEU A  61       4.171  -0.625  18.556  0.00  0.00      ACHN  
ATOM    922 HD11 LEU A  61       3.369  -1.147  17.991  0.00  0.00      ACHN  
ATOM    923 HD12 LEU A  61       5.180  -0.891  18.174  0.00  0.00      ACHN  
ATOM    924 HD13 LEU A  61       4.085  -0.999  19.599  0.00  0.00      ACHN  
ATOM    925  CD2 LEU A  61       4.432   1.508  17.176  0.00  0.00      ACHN  
ATOM    926 HD21 LEU A  61       4.500   2.615  17.240  0.00  0.00      ACHN  
ATOM    927 HD22 LEU A  61       5.436   1.175  16.835  0.00  0.00      ACHN  
ATOM    928 HD23 LEU A  61       3.865   1.154  16.288  0.00  0.00      ACHN  
ATOM    929  C   LEU A  61       3.220   2.601  21.330  0.00  0.00      ACHN  
ATOM    930  O   LEU A  61       2.561   3.405  22.001  0.00  0.00      ACHN  
ATOM    931  N   GLU A  62       4.546   2.734  21.305  0.00  0.00      ACHN  
ATOM    932  HN  GLU A  62       5.036   1.871  21.217  0.00  0.00      ACHN  
ATOM    933  CA  GLU A  62       5.209   3.988  21.403  0.00  0.00      ACHN  
ATOM    934  HA  GLU A  62       4.547   4.727  20.978  0.00  0.00      ACHN  
ATOM    935  CB  GLU A  62       5.735   4.314  22.852  0.00  0.00      ACHN  
ATOM    936  HB1 GLU A  62       6.280   5.281  22.804  0.00  0.00      ACHN  
ATOM    937  HB2 GLU A  62       4.843   4.330  23.514  0.00  0.00      ACHN  
ATOM    938  CG  GLU A  62       6.774   3.324  23.397  0.00  0.00      ACHN  
ATOM    939  HG1 GLU A  62       6.504   2.287  23.106  0.00  0.00      ACHN  
ATOM    940  HG2 GLU A  62       7.783   3.503  22.966  0.00  0.00      ACHN  
ATOM    941  CD  GLU A  62       6.782   3.371  24.896  0.00  0.00      ACHN  
ATOM    942  OE1 GLU A  62       7.790   3.864  25.497  0.00  0.00      ACHN  
ATOM    943  OE2 GLU A  62       5.859   2.976  25.640  0.00  0.00      ACHN  
ATOM    944  C   GLU A  62       6.454   3.948  20.500  0.00  0.00      ACHN  
ATOM    945  O   GLU A  62       7.006   2.922  20.249  0.00  0.00      ACHN  
ATOM    946  N   THR A  63       6.769   5.122  19.997  0.00  0.00      ACHN  
ATOM    947  HN  THR A  63       6.234   5.893  20.334  0.00  0.00      ACHN  
ATOM    948  CA  THR A  63       7.707   5.438  18.931  0.00  0.00      ACHN  
ATOM    949  HA  THR A  63       7.673   4.592  18.261  0.00  0.00      ACHN  
ATOM    950  CB  THR A  63       7.258   6.584  18.072  0.00  0.00      ACHN  
ATOM    951  HB  THR A  63       7.407   7.569  18.564  0.00  0.00      ACHN  
ATOM    952  OG1 THR A  63       5.844   6.542  17.802  0.00  0.00      ACHN  
ATOM    953  HG1 THR A  63       5.543   7.419  17.553  0.00  0.00      ACHN  
ATOM    954  CG2 THR A  63       8.032   6.643  16.697  0.00  0.00      ACHN  
ATOM    955 HG21 THR A  63       7.616   5.895  15.988  0.00  0.00      ACHN  
ATOM    956 HG22 THR A  63       8.039   7.675  16.287  0.00  0.00      ACHN  
ATOM    957 HG23 THR A  63       9.120   6.442  16.802  0.00  0.00      ACHN  
ATOM    958  C   THR A  63       9.104   5.757  19.472  0.00  0.00      ACHN  
ATOM    959  O   THR A  63       9.302   6.833  20.047  0.00  0.00      ACHN  
ATOM    960  N   PRO A  64      10.131   4.987  19.486  0.00  0.00      ACHN  
ATOM    961  CD  PRO A  64      10.070   3.566  19.097  0.00  0.00      ACHN  
ATOM    962  HD1 PRO A  64       9.654   2.922  19.901  0.00  0.00      ACHN  
ATOM    963  HD2 PRO A  64       9.463   3.336  18.195  0.00  0.00      ACHN  
ATOM    964  CA  PRO A  64      11.450   5.380  19.826  0.00  0.00      ACHN  
ATOM    965  HA  PRO A  64      11.539   5.716  20.848  0.00  0.00      ACHN  
ATOM    966  CB  PRO A  64      12.326   4.138  19.648  0.00  0.00      ACHN  
ATOM    967  HB1 PRO A  64      12.431   3.464  20.525  0.00  0.00      ACHN  
ATOM    968  HB2 PRO A  64      13.318   4.320  19.182  0.00  0.00      ACHN  
ATOM    969  CG  PRO A  64      11.505   3.258  18.692  0.00  0.00      ACHN  
ATOM    970  HG1 PRO A  64      11.771   2.182  18.767  0.00  0.00      ACHN  
ATOM    971  HG2 PRO A  64      11.721   3.604  17.659  0.00  0.00      ACHN  
ATOM    972  C   PRO A  64      11.868   6.522  18.962  0.00  0.00      ACHN  
ATOM    973  O   PRO A  64      11.838   6.439  17.738  0.00  0.00      ACHN  
ATOM    974  N   VAL A  65      12.355   7.617  19.618  0.00  0.00      ACHN  
ATOM    975  HN  VAL A  65      12.370   7.541  20.612  0.00  0.00      ACHN  
ATOM    976  CA  VAL A  65      12.603   8.853  18.959  0.00  0.00      ACHN  
ATOM    977  HA  VAL A  65      11.879   9.001  18.170  0.00  0.00      ACHN  
ATOM    978  CB  VAL A  65      12.338  10.018  19.987  0.00  0.00      ACHN  
ATOM    979  HB  VAL A  65      12.785   9.691  20.950  0.00  0.00      ACHN  
ATOM    980  CG1 VAL A  65      12.942  11.385  19.600  0.00  0.00      ACHN  
ATOM    981 HG11 VAL A  65      12.589  11.754  18.612  0.00  0.00      ACHN  
ATOM    982 HG12 VAL A  65      12.743  12.063  20.457  0.00  0.00      ACHN  
ATOM    983 HG13 VAL A  65      14.022  11.177  19.448  0.00  0.00      ACHN  
ATOM    984  CG2 VAL A  65      10.808  10.177  20.166  0.00  0.00      ACHN  
ATOM    985 HG21 VAL A  65      10.356  10.479  19.197  0.00  0.00      ACHN  
ATOM    986 HG22 VAL A  65      10.287   9.231  20.425  0.00  0.00      ACHN  
ATOM    987 HG23 VAL A  65      10.600  11.011  20.869  0.00  0.00      ACHN  
ATOM    988  C   VAL A  65      13.909   8.980  18.177  0.00  0.00      ACHN  
ATOM    989  O   VAL A  65      13.975   9.444  17.047  0.00  0.00      ACHN  
ATOM    990  N   GLY A  66      14.995   8.486  18.755  0.00  0.00      ACHN  
ATOM    991  HN  GLY A  66      14.939   8.061  19.655  0.00  0.00      ACHN  
ATOM    992  CA  GLY A  66      16.303   8.422  17.969  0.00  0.00      ACHN  
ATOM    993  HA1 GLY A  66      17.039   7.953  18.606  0.00  0.00      ACHN  
ATOM    994  HA2 GLY A  66      16.663   9.406  17.707  0.00  0.00      ACHN  
ATOM    995  C   GLY A  66      16.261   7.484  16.814  0.00  0.00      ACHN  
ATOM    996  O   GLY A  66      16.892   7.865  15.857  0.00  0.00      ACHN  
ATOM    997  N   LEU A  67      15.491   6.357  16.937  0.00  0.00      ACHN  
ATOM    998  HN  LEU A  67      15.097   6.154  17.831  0.00  0.00      ACHN  
ATOM    999  CA  LEU A  67      15.191   5.547  15.802  0.00  0.00      ACHN  
ATOM   1000  HA  LEU A  67      16.145   5.299  15.361  0.00  0.00      ACHN  
ATOM   1001  CB  LEU A  67      14.322   4.303  16.179  0.00  0.00      ACHN  
ATOM   1002  HB1 LEU A  67      14.608   3.936  17.187  0.00  0.00      ACHN  
ATOM   1003  HB2 LEU A  67      13.292   4.572  16.497  0.00  0.00      ACHN  
ATOM   1004  CG  LEU A  67      14.362   3.034  15.228  0.00  0.00      ACHN  
ATOM   1005  HG  LEU A  67      13.989   2.220  15.885  0.00  0.00      ACHN  
ATOM   1006  CD1 LEU A  67      13.359   3.043  14.117  0.00  0.00      ACHN  
ATOM   1007 HD11 LEU A  67      12.416   3.435  14.554  0.00  0.00      ACHN  
ATOM   1008 HD12 LEU A  67      13.643   3.689  13.259  0.00  0.00      ACHN  
ATOM   1009 HD13 LEU A  67      13.140   2.030  13.717  0.00  0.00      ACHN  
ATOM   1010  CD2 LEU A  67      15.830   2.637  14.837  0.00  0.00      ACHN  
ATOM   1011 HD21 LEU A  67      16.590   2.605  15.646  0.00  0.00      ACHN  
ATOM   1012 HD22 LEU A  67      15.688   1.603  14.456  0.00  0.00      ACHN  
ATOM   1013 HD23 LEU A  67      16.226   3.212  13.973  0.00  0.00      ACHN  
ATOM   1014  C   LEU A  67      14.354   6.335  14.832  0.00  0.00      ACHN  
ATOM   1015  O   LEU A  67      14.591   6.241  13.641  0.00  0.00      ACHN  
ATOM   1016  N   ALA A  68      13.398   7.077  15.326  0.00  0.00      ACHN  
ATOM   1017  HN  ALA A  68      13.219   7.167  16.303  0.00  0.00      ACHN  
ATOM   1018  CA  ALA A  68      12.446   7.719  14.404  0.00  0.00      ACHN  
ATOM   1019  HA  ALA A  68      12.001   7.049  13.683  0.00  0.00      ACHN  
ATOM   1020  CB  ALA A  68      11.396   8.455  15.233  0.00  0.00      ACHN  
ATOM   1021  HB1 ALA A  68      11.811   9.354  15.735  0.00  0.00      ACHN  
ATOM   1022  HB2 ALA A  68      10.519   8.759  14.622  0.00  0.00      ACHN  
ATOM   1023  HB3 ALA A  68      10.870   7.830  15.986  0.00  0.00      ACHN  
ATOM   1024  C   ALA A  68      13.064   8.762  13.569  0.00  0.00      ACHN  
ATOM   1025  O   ALA A  68      12.728   8.947  12.416  0.00  0.00      ACHN  
ATOM   1026  N   VAL A  69      13.939   9.602  14.146  0.00  0.00      ACHN  
ATOM   1027  HN  VAL A  69      13.983   9.550  15.141  0.00  0.00      ACHN  
ATOM   1028  CA  VAL A  69      14.816  10.555  13.457  0.00  0.00      ACHN  
ATOM   1029  HA  VAL A  69      14.076  11.155  12.950  0.00  0.00      ACHN  
ATOM   1030  CB  VAL A  69      15.657  11.244  14.482  0.00  0.00      ACHN  
ATOM   1031  HB  VAL A  69      16.202  10.580  15.186  0.00  0.00      ACHN  
ATOM   1032  CG1 VAL A  69      16.600  12.190  13.796  0.00  0.00      ACHN  
ATOM   1033 HG11 VAL A  69      17.162  12.644  14.640  0.00  0.00      ACHN  
ATOM   1034 HG12 VAL A  69      17.359  11.654  13.187  0.00  0.00      ACHN  
ATOM   1035 HG13 VAL A  69      16.147  12.938  13.111  0.00  0.00      ACHN  
ATOM   1036  CG2 VAL A  69      14.670  12.151  15.273  0.00  0.00      ACHN  
ATOM   1037 HG21 VAL A  69      14.025  12.713  14.563  0.00  0.00      ACHN  
ATOM   1038 HG22 VAL A  69      14.128  11.598  16.070  0.00  0.00      ACHN  
ATOM   1039 HG23 VAL A  69      15.307  12.891  15.804  0.00  0.00      ACHN  
ATOM   1040  C   VAL A  69      15.798   9.885  12.472  0.00  0.00      ACHN  
ATOM   1041  O   VAL A  69      15.897  10.255  11.273  0.00  0.00      ACHN  
ATOM   1042  N   ALA A  70      16.441   8.821  12.936  0.00  0.00      ACHN  
ATOM   1043  HN  ALA A  70      16.363   8.555  13.894  0.00  0.00      ACHN  
ATOM   1044  CA  ALA A  70      17.332   8.016  12.112  0.00  0.00      ACHN  
ATOM   1045  HA  ALA A  70      18.016   8.706  11.640  0.00  0.00      ACHN  
ATOM   1046  CB  ALA A  70      17.962   6.953  13.037  0.00  0.00      ACHN  
ATOM   1047  HB1 ALA A  70      17.257   6.101  13.136  0.00  0.00      ACHN  
ATOM   1048  HB2 ALA A  70      18.900   6.645  12.528  0.00  0.00      ACHN  
ATOM   1049  HB3 ALA A  70      18.228   7.323  14.051  0.00  0.00      ACHN  
ATOM   1050  C   ALA A  70      16.654   7.365  10.897  0.00  0.00      ACHN  
ATOM   1051  O   ALA A  70      17.184   7.441   9.774  0.00  0.00      ACHN  
ATOM   1052  N   LEU A  71      15.389   6.922  11.075  0.00  0.00      ACHN  
ATOM   1053  HN  LEU A  71      15.027   6.728  11.983  0.00  0.00      ACHN  
ATOM   1054  CA  LEU A  71      14.578   6.354  10.081  0.00  0.00      ACHN  
ATOM   1055  HA  LEU A  71      15.118   5.485   9.734  0.00  0.00      ACHN  
ATOM   1056  CB  LEU A  71      13.251   5.891  10.757  0.00  0.00      ACHN  
ATOM   1057  HB1 LEU A  71      13.551   5.317  11.659  0.00  0.00      ACHN  
ATOM   1058  HB2 LEU A  71      12.636   6.719  11.170  0.00  0.00      ACHN  
ATOM   1059  CG  LEU A  71      12.408   4.897   9.867  0.00  0.00      ACHN  
ATOM   1060  HG  LEU A  71      13.159   4.557   9.122  0.00  0.00      ACHN  
ATOM   1061  CD1 LEU A  71      11.853   3.664  10.603  0.00  0.00      ACHN  
ATOM   1062 HD11 LEU A  71      11.240   3.946  11.486  0.00  0.00      ACHN  
ATOM   1063 HD12 LEU A  71      11.331   3.043   9.845  0.00  0.00      ACHN  
ATOM   1064 HD13 LEU A  71      12.665   3.169  11.178  0.00  0.00      ACHN  
ATOM   1065  CD2 LEU A  71      11.270   5.711   9.215  0.00  0.00      ACHN  
ATOM   1066 HD21 LEU A  71      10.532   6.206   9.882  0.00  0.00      ACHN  
ATOM   1067 HD22 LEU A  71      11.742   6.433   8.515  0.00  0.00      ACHN  
ATOM   1068 HD23 LEU A  71      10.665   4.987   8.628  0.00  0.00      ACHN  
ATOM   1069  C   LEU A  71      14.453   7.276   8.806  0.00  0.00      ACHN  
ATOM   1070  O   LEU A  71      14.858   6.833   7.725  0.00  0.00      ACHN  
ATOM   1071  N   PHE A  72      14.036   8.556   8.905  0.00  0.00      ACHN  
ATOM   1072  HN  PHE A  72      13.784   8.785   9.842  0.00  0.00      ACHN  
ATOM   1073  CA  PHE A  72      13.998   9.443   7.706  0.00  0.00      ACHN  
ATOM   1074  HA  PHE A  72      13.714   8.737   6.939  0.00  0.00      ACHN  
ATOM   1075  CB  PHE A  72      13.076  10.719   7.937  0.00  0.00      ACHN  
ATOM   1076  HB1 PHE A  72      13.029  11.381   7.046  0.00  0.00      ACHN  
ATOM   1077  HB2 PHE A  72      12.022  10.490   8.204  0.00  0.00      ACHN  
ATOM   1078  CG  PHE A  72      13.580  11.754   9.011  0.00  0.00      ACHN  
ATOM   1079  CD1 PHE A  72      13.001  11.856  10.325  0.00  0.00      ACHN  
ATOM   1080  HD1 PHE A  72      12.357  11.071  10.693  0.00  0.00      ACHN  
ATOM   1081  CE1 PHE A  72      13.417  12.947  11.138  0.00  0.00      ACHN  
ATOM   1082  HE1 PHE A  72      13.035  12.976  12.147  0.00  0.00      ACHN  
ATOM   1083  CZ  PHE A  72      14.389  13.813  10.729  0.00  0.00      ACHN  
ATOM   1084  HZ  PHE A  72      14.738  14.615  11.364  0.00  0.00      ACHN  
ATOM   1085  CD2 PHE A  72      14.520  12.671   8.560  0.00  0.00      ACHN  
ATOM   1086  HD2 PHE A  72      14.894  12.568   7.552  0.00  0.00      ACHN  
ATOM   1087  CE2 PHE A  72      14.860  13.793   9.420  0.00  0.00      ACHN  
ATOM   1088  HE2 PHE A  72      15.580  14.514   9.062  0.00  0.00      ACHN  
ATOM   1089  C   PHE A  72      15.344   9.878   7.167  0.00  0.00      ACHN  
ATOM   1090  O   PHE A  72      15.423  10.126   5.922  0.00  0.00      ACHN  
ATOM   1091  N   LEU A  73      16.440  10.001   8.015  0.00  0.00      ACHN  
ATOM   1092  HN  LEU A  73      16.287  10.018   9.000  0.00  0.00      ACHN  
ATOM   1093  CA  LEU A  73      17.816  10.234   7.603  0.00  0.00      ACHN  
ATOM   1094  HA  LEU A  73      17.831  11.076   6.928  0.00  0.00      ACHN  
ATOM   1095  CB  LEU A  73      18.698  10.548   8.859  0.00  0.00      ACHN  
ATOM   1096  HB1 LEU A  73      18.877   9.657   9.498  0.00  0.00      ACHN  
ATOM   1097  HB2 LEU A  73      19.729  10.820   8.546  0.00  0.00      ACHN  
ATOM   1098  CG  LEU A  73      18.207  11.802   9.578  0.00  0.00      ACHN  
ATOM   1099  HG  LEU A  73      17.123  11.695   9.798  0.00  0.00      ACHN  
ATOM   1100  CD1 LEU A  73      19.037  11.960  10.830  0.00  0.00      ACHN  
ATOM   1101 HD11 LEU A  73      19.201  11.026  11.408  0.00  0.00      ACHN  
ATOM   1102 HD12 LEU A  73      20.025  12.401  10.579  0.00  0.00      ACHN  
ATOM   1103 HD13 LEU A  73      18.529  12.635  11.552  0.00  0.00      ACHN  
ATOM   1104  CD2 LEU A  73      18.186  13.087   8.754  0.00  0.00      ACHN  
ATOM   1105 HD21 LEU A  73      17.853  13.981   9.322  0.00  0.00      ACHN  
ATOM   1106 HD22 LEU A  73      19.211  13.261   8.363  0.00  0.00      ACHN  
ATOM   1107 HD23 LEU A  73      17.461  13.089   7.912  0.00  0.00      ACHN  
ATOM   1108  C   LEU A  73      18.367   9.056   6.769  0.00  0.00      ACHN  
ATOM   1109  O   LEU A  73      18.869   9.207   5.654  0.00  0.00      ACHN  
ATOM   1110  N   GLY A  74      18.137   7.840   7.225  0.00  0.00      ACHN  
ATOM   1111  HN  GLY A  74      17.665   7.708   8.093  0.00  0.00      ACHN  
ATOM   1112  CA  GLY A  74      18.554   6.612   6.451  0.00  0.00      ACHN  
ATOM   1113  HA1 GLY A  74      18.602   5.760   7.113  0.00  0.00      ACHN  
ATOM   1114  HA2 GLY A  74      19.522   6.823   6.022  0.00  0.00      ACHN  
ATOM   1115  C   GLY A  74      17.621   6.238   5.252  0.00  0.00      ACHN  
ATOM   1116  O   GLY A  74      17.976   5.596   4.254  0.00  0.00      ACHN  
ATOM   1117  N   LEU A  75      16.356   6.679   5.323  0.00  0.00      ACHN  
ATOM   1118  HN  LEU A  75      16.064   6.997   6.221  0.00  0.00      ACHN  
ATOM   1119  CA  LEU A  75      15.354   6.554   4.293  0.00  0.00      ACHN  
ATOM   1120  HA  LEU A  75      15.308   5.571   3.847  0.00  0.00      ACHN  
ATOM   1121  CB  LEU A  75      13.910   6.852   4.723  0.00  0.00      ACHN  
ATOM   1122  HB1 LEU A  75      13.683   6.301   5.661  0.00  0.00      ACHN  
ATOM   1123  HB2 LEU A  75      13.769   7.950   4.815  0.00  0.00      ACHN  
ATOM   1124  CG  LEU A  75      12.805   6.275   3.730  0.00  0.00      ACHN  
ATOM   1125  HG  LEU A  75      13.224   5.360   3.258  0.00  0.00      ACHN  
ATOM   1126  CD1 LEU A  75      11.552   5.822   4.572  0.00  0.00      ACHN  
ATOM   1127 HD11 LEU A  75      10.791   5.223   4.029  0.00  0.00      ACHN  
ATOM   1128 HD12 LEU A  75      11.930   5.075   5.302  0.00  0.00      ACHN  
ATOM   1129 HD13 LEU A  75      11.044   6.602   5.180  0.00  0.00      ACHN  
ATOM   1130  CD2 LEU A  75      12.464   7.210   2.599  0.00  0.00      ACHN  
ATOM   1131 HD21 LEU A  75      11.984   6.658   1.763  0.00  0.00      ACHN  
ATOM   1132 HD22 LEU A  75      11.743   8.027   2.819  0.00  0.00      ACHN  
ATOM   1133 HD23 LEU A  75      13.436   7.649   2.290  0.00  0.00      ACHN  
ATOM   1134  C   LEU A  75      15.689   7.445   3.172  0.00  0.00      ACHN  
ATOM   1135  O   LEU A  75      15.877   6.945   2.070  0.00  0.00      ACHN  
ATOM   1136  N   SER A  76      16.042   8.755   3.498  0.00  0.00      ACHN  
ATOM   1137  HN  SER A  76      15.904   9.110   4.420  0.00  0.00      ACHN  
ATOM   1138  CA  SER A  76      16.546   9.756   2.560  0.00  0.00      ACHN  
ATOM   1139  HA  SER A  76      15.846   9.893   1.749  0.00  0.00      ACHN  
ATOM   1140  CB  SER A  76      16.739  11.139   3.228  0.00  0.00      ACHN  
ATOM   1141  HB1 SER A  76      15.711  11.501   3.444  0.00  0.00      ACHN  
ATOM   1142  HB2 SER A  76      17.208  10.965   4.220  0.00  0.00      ACHN  
ATOM   1143  OG  SER A  76      17.400  12.061   2.427  0.00  0.00      ACHN  
ATOM   1144  HG1 SER A  76      16.814  12.027   1.668  0.00  0.00      ACHN  
ATOM   1145  C   SER A  76      17.835   9.238   1.917  0.00  0.00      ACHN  
ATOM   1146  O   SER A  76      18.100   9.270   0.687  0.00  0.00      ACHN  
ATOM   1147  N   ALA A  77      18.690   8.611   2.800  0.00  0.00      ACHN  
ATOM   1148  HN  ALA A  77      18.501   8.697   3.775  0.00  0.00      ACHN  
ATOM   1149  CA  ALA A  77      19.877   8.024   2.360  0.00  0.00      ACHN  
ATOM   1150  HA  ALA A  77      20.444   8.805   1.877  0.00  0.00      ACHN  
ATOM   1151  CB  ALA A  77      20.718   7.536   3.466  0.00  0.00      ACHN  
ATOM   1152  HB1 ALA A  77      21.779   7.579   3.141  0.00  0.00      ACHN  
ATOM   1153  HB2 ALA A  77      20.772   8.131   4.402  0.00  0.00      ACHN  
ATOM   1154  HB3 ALA A  77      20.442   6.491   3.724  0.00  0.00      ACHN  
ATOM   1155  C   ALA A  77      19.795   6.890   1.314  0.00  0.00      ACHN  
ATOM   1156  O   ALA A  77      20.542   6.912   0.327  0.00  0.00      ACHN  
ATOM   1157  N   LEU A  78      18.945   5.850   1.492  0.00  0.00      ACHN  
ATOM   1158  HN  LEU A  78      18.650   5.709   2.434  0.00  0.00      ACHN  
ATOM   1159  CA  LEU A  78      18.825   4.742   0.546  0.00  0.00      ACHN  
ATOM   1160  HA  LEU A  78      19.793   4.340   0.287  0.00  0.00      ACHN  
ATOM   1161  CB  LEU A  78      17.930   3.640   1.184  0.00  0.00      ACHN  
ATOM   1162  HB1 LEU A  78      18.360   3.512   2.200  0.00  0.00      ACHN  
ATOM   1163  HB2 LEU A  78      16.896   4.030   1.298  0.00  0.00      ACHN  
ATOM   1164  CG  LEU A  78      17.876   2.319   0.436  0.00  0.00      ACHN  
ATOM   1165  HG  LEU A  78      17.599   2.618  -0.598  0.00  0.00      ACHN  
ATOM   1166  CD1 LEU A  78      19.204   1.515   0.235  0.00  0.00      ACHN  
ATOM   1167 HD11 LEU A  78      19.923   1.550   1.081  0.00  0.00      ACHN  
ATOM   1168 HD12 LEU A  78      18.895   0.448   0.194  0.00  0.00      ACHN  
ATOM   1169 HD13 LEU A  78      19.650   1.967  -0.677  0.00  0.00      ACHN  
ATOM   1170  CD2 LEU A  78      16.830   1.422   0.991  0.00  0.00      ACHN  
ATOM   1171 HD21 LEU A  78      17.021   1.215   2.066  0.00  0.00      ACHN  
ATOM   1172 HD22 LEU A  78      15.871   1.984   0.993  0.00  0.00      ACHN  
ATOM   1173 HD23 LEU A  78      16.491   0.601   0.324  0.00  0.00      ACHN  
ATOM   1174  C   LEU A  78      18.111   5.210  -0.723  0.00  0.00      ACHN  
ATOM   1175  O   LEU A  78      18.465   4.763  -1.796  0.00  0.00      ACHN  
ATOM   1176  N   PHE A  79      17.182   6.180  -0.671  0.00  0.00      ACHN  
ATOM   1177  HN  PHE A  79      16.827   6.559   0.179  0.00  0.00      ACHN  
ATOM   1178  CA  PHE A  79      16.608   6.747  -1.900  0.00  0.00      ACHN  
ATOM   1179  HA  PHE A  79      16.382   5.868  -2.485  0.00  0.00      ACHN  
ATOM   1180  CB  PHE A  79      15.360   7.583  -1.553  0.00  0.00      ACHN  
ATOM   1181  HB1 PHE A  79      15.457   8.084  -0.566  0.00  0.00      ACHN  
ATOM   1182  HB2 PHE A  79      15.085   8.298  -2.358  0.00  0.00      ACHN  
ATOM   1183  CG  PHE A  79      14.178   6.634  -1.566  0.00  0.00      ACHN  
ATOM   1184  CD1 PHE A  79      13.706   6.026  -0.341  0.00  0.00      ACHN  
ATOM   1185  HD1 PHE A  79      14.181   6.309   0.586  0.00  0.00      ACHN  
ATOM   1186  CE1 PHE A  79      12.613   5.134  -0.475  0.00  0.00      ACHN  
ATOM   1187  HE1 PHE A  79      12.299   4.702   0.464  0.00  0.00      ACHN  
ATOM   1188  CZ  PHE A  79      12.086   4.801  -1.753  0.00  0.00      ACHN  
ATOM   1189  HZ  PHE A  79      11.291   4.074  -1.827  0.00  0.00      ACHN  
ATOM   1190  CD2 PHE A  79      13.630   6.266  -2.826  0.00  0.00      ACHN  
ATOM   1191  HD2 PHE A  79      14.113   6.703  -3.688  0.00  0.00      ACHN  
ATOM   1192  CE2 PHE A  79      12.538   5.422  -2.910  0.00  0.00      ACHN  
ATOM   1193  HE2 PHE A  79      12.006   5.194  -3.822  0.00  0.00      ACHN  
ATOM   1194  C   PHE A  79      17.602   7.536  -2.767  0.00  0.00      ACHN  
ATOM   1195  O   PHE A  79      17.588   7.511  -4.022  0.00  0.00      ACHN  
ATOM   1196  N   HIS A  80      18.517   8.194  -2.115  0.00  0.00      ACHN  
ATOM   1197  HN  HIS A  80      18.497   8.239  -1.119  0.00  0.00      ACHN  
ATOM   1198  CA  HIS A  80      19.576   8.884  -2.781  0.00  0.00      ACHN  
ATOM   1199  HA  HIS A  80      19.203   9.383  -3.663  0.00  0.00      ACHN  
ATOM   1200  CB  HIS A  80      20.451   9.745  -1.859  0.00  0.00      ACHN  
ATOM   1201  HB1 HIS A  80      20.626   9.209  -0.902  0.00  0.00      ACHN  
ATOM   1202  HB2 HIS A  80      21.450   9.916  -2.315  0.00  0.00      ACHN  
ATOM   1203  ND1 HIS A  80      18.627  11.341  -1.076  0.00  0.00      ACHN  
ATOM   1204  HD1 HIS A  80      17.998  10.591  -0.871  0.00  0.00      ACHN  
ATOM   1205  CG  HIS A  80      19.888  11.091  -1.547  0.00  0.00      ACHN  
ATOM   1206  CE1 HIS A  80      18.447  12.666  -1.003  0.00  0.00      ACHN  
ATOM   1207  HE1 HIS A  80      17.572  13.170  -0.593  0.00  0.00      ACHN  
ATOM   1208  NE2 HIS A  80      19.552  13.340  -1.362  0.00  0.00      ACHN  
ATOM   1209  CD2 HIS A  80      20.470  12.353  -1.679  0.00  0.00      ACHN  
ATOM   1210  HD2 HIS A  80      21.487  12.632  -1.923  0.00  0.00      ACHN  
ATOM   1211  C   HIS A  80      20.485   7.809  -3.369  0.00  0.00      ACHN  
ATOM   1212  O   HIS A  80      20.737   7.861  -4.557  0.00  0.00      ACHN  
ATOM   1213  N   PHE A  81      20.876   6.713  -2.617  0.00  0.00      ACHN  
ATOM   1214  HN  PHE A  81      20.734   6.643  -1.633  0.00  0.00      ACHN  
ATOM   1215  CA  PHE A  81      21.590   5.527  -3.239  0.00  0.00      ACHN  
ATOM   1216  HA  PHE A  81      22.482   5.945  -3.680  0.00  0.00      ACHN  
ATOM   1217  CB  PHE A  81      22.099   4.544  -2.298  0.00  0.00      ACHN  
ATOM   1218  HB1 PHE A  81      21.260   4.069  -1.746  0.00  0.00      ACHN  
ATOM   1219  HB2 PHE A  81      22.656   3.766  -2.862  0.00  0.00      ACHN  
ATOM   1220  CG  PHE A  81      22.952   5.129  -1.185  0.00  0.00      ACHN  
ATOM   1221  CD1 PHE A  81      22.714   4.990   0.129  0.00  0.00      ACHN  
ATOM   1222  HD1 PHE A  81      21.852   4.425   0.452  0.00  0.00      ACHN  
ATOM   1223  CE1 PHE A  81      23.495   5.618   1.114  0.00  0.00      ACHN  
ATOM   1224  HE1 PHE A  81      23.264   5.663   2.168  0.00  0.00      ACHN  
ATOM   1225  CZ  PHE A  81      24.671   6.260   0.732  0.00  0.00      ACHN  
ATOM   1226  HZ  PHE A  81      25.222   6.812   1.480  0.00  0.00      ACHN  
ATOM   1227  CD2 PHE A  81      24.122   5.766  -1.579  0.00  0.00      ACHN  
ATOM   1228  HD2 PHE A  81      24.418   5.792  -2.617  0.00  0.00      ACHN  
ATOM   1229  CE2 PHE A  81      24.967   6.350  -0.653  0.00  0.00      ACHN  
ATOM   1230  HE2 PHE A  81      25.858   6.825  -1.036  0.00  0.00      ACHN  
ATOM   1231  C   PHE A  81      20.911   4.846  -4.386  0.00  0.00      ACHN  
ATOM   1232  O   PHE A  81      21.565   4.418  -5.312  0.00  0.00      ACHN  
ATOM   1233  N   ILE A  82      19.573   4.690  -4.451  0.00  0.00      ACHN  
ATOM   1234  HN  ILE A  82      19.069   4.933  -3.626  0.00  0.00      ACHN  
ATOM   1235  CA  ILE A  82      18.879   4.084  -5.578  0.00  0.00      ACHN  
ATOM   1236  HA  ILE A  82      19.392   3.158  -5.793  0.00  0.00      ACHN  
ATOM   1237  CB  ILE A  82      17.375   3.887  -5.209  0.00  0.00      ACHN  
ATOM   1238  HB  ILE A  82      16.977   4.716  -4.586  0.00  0.00      ACHN  
ATOM   1239  CG2 ILE A  82      16.443   3.610  -6.366  0.00  0.00      ACHN  
ATOM   1240 HG21 ILE A  82      15.448   3.311  -5.973  0.00  0.00      ACHN  
ATOM   1241 HG22 ILE A  82      16.260   4.448  -7.071  0.00  0.00      ACHN  
ATOM   1242 HG23 ILE A  82      16.896   2.838  -7.024  0.00  0.00      ACHN  
ATOM   1243  CG1 ILE A  82      17.272   2.743  -4.101  0.00  0.00      ACHN  
ATOM   1244 HG11 ILE A  82      17.291   1.770  -4.637  0.00  0.00      ACHN  
ATOM   1245 HG12 ILE A  82      18.177   2.854  -3.466  0.00  0.00      ACHN  
ATOM   1246  CD1 ILE A  82      15.906   2.748  -3.358  0.00  0.00      ACHN  
ATOM   1247  HD1 ILE A  82      15.545   3.757  -3.067  0.00  0.00      ACHN  
ATOM   1248  HD2 ILE A  82      15.164   2.157  -3.937  0.00  0.00      ACHN  
ATOM   1249  HD3 ILE A  82      15.923   2.182  -2.403  0.00  0.00      ACHN  
ATOM   1250  C   ILE A  82      18.885   5.034  -6.786  0.00  0.00      ACHN  
ATOM   1251  O   ILE A  82      19.376   4.659  -7.878  0.00  0.00      ACHN  
ATOM   1252  N   VAL A  83      18.488   6.308  -6.653  0.00  0.00      ACHN  
ATOM   1253  HN  VAL A  83      18.289   6.729  -5.771  0.00  0.00      ACHN  
ATOM   1254  CA  VAL A  83      18.569   7.281  -7.789  0.00  0.00      ACHN  
ATOM   1255  HA  VAL A  83      18.209   6.796  -8.684  0.00  0.00      ACHN  
ATOM   1256  CB  VAL A  83      17.813   8.615  -7.693  0.00  0.00      ACHN  
ATOM   1257  HB  VAL A  83      17.952   9.163  -8.650  0.00  0.00      ACHN  
ATOM   1258  CG1 VAL A  83      16.317   8.286  -7.514  0.00  0.00      ACHN  
ATOM   1259 HG11 VAL A  83      15.924   7.673  -8.353  0.00  0.00      ACHN  
ATOM   1260 HG12 VAL A  83      16.236   7.653  -6.604  0.00  0.00      ACHN  
ATOM   1261 HG13 VAL A  83      15.836   9.280  -7.394  0.00  0.00      ACHN  
ATOM   1262  CG2 VAL A  83      18.550   9.476  -6.587  0.00  0.00      ACHN  
ATOM   1263 HG21 VAL A  83      18.141  10.509  -6.565  0.00  0.00      ACHN  
ATOM   1264 HG22 VAL A  83      18.360   9.101  -5.559  0.00  0.00      ACHN  
ATOM   1265 HG23 VAL A  83      19.645   9.623  -6.700  0.00  0.00      ACHN  
ATOM   1266  C   VAL A  83      19.989   7.485  -8.331  0.00  0.00      ACHN  
ATOM   1267  O   VAL A  83      20.141   7.782  -9.505  0.00  0.00      ACHN  
ATOM   1268  N   SER A  84      21.090   7.581  -7.491  0.00  0.00      ACHN  
ATOM   1269  HN  SER A  84      20.863   7.652  -6.523  0.00  0.00      ACHN  
ATOM   1270  CA  SER A  84      22.486   7.820  -7.913  0.00  0.00      ACHN  
ATOM   1271  HA  SER A  84      22.447   8.386  -8.832  0.00  0.00      ACHN  
ATOM   1272  CB  SER A  84      23.232   8.681  -6.846  0.00  0.00      ACHN  
ATOM   1273  HB1 SER A  84      24.231   8.977  -7.231  0.00  0.00      ACHN  
ATOM   1274  HB2 SER A  84      22.717   9.651  -6.676  0.00  0.00      ACHN  
ATOM   1275  OG  SER A  84      23.285   8.105  -5.560  0.00  0.00      ACHN  
ATOM   1276  HG1 SER A  84      22.409   8.212  -5.181  0.00  0.00      ACHN  
ATOM   1277  C   SER A  84      23.241   6.534  -8.189  0.00  0.00      ACHN  
ATOM   1278  O   SER A  84      24.521   6.542  -8.371  0.00  0.00      ACHN  
ATOM   1279  N   SER A  85      22.621   5.352  -8.246  0.00  0.00      ACHN  
ATOM   1280  HN  SER A  85      21.688   5.307  -7.898  0.00  0.00      ACHN  
ATOM   1281  CA  SER A  85      23.149   4.059  -8.702  0.00  0.00      ACHN  
ATOM   1282  HA  SER A  85      24.080   3.861  -8.192  0.00  0.00      ACHN  
ATOM   1283  CB  SER A  85      22.215   2.817  -8.487  0.00  0.00      ACHN  
ATOM   1284  HB1 SER A  85      21.983   2.832  -7.401  0.00  0.00      ACHN  
ATOM   1285  HB2 SER A  85      21.280   2.995  -9.060  0.00  0.00      ACHN  
ATOM   1286  OG  SER A  85      22.831   1.579  -8.809  0.00  0.00      ACHN  
ATOM   1287  HG1 SER A  85      22.184   0.923  -9.078  0.00  0.00      ACHN  
ATOM   1288  C   SER A  85      23.512   4.211 -10.148  0.00  0.00      ACHN  
ATOM   1289  O   SER A  85      22.699   4.752 -10.942  0.00  0.00      ACHN  
ATOM   1290  N   GLY A  86      24.724   3.739 -10.561  0.00  0.00      ACHN  
ATOM   1291  HN  GLY A  86      25.319   3.367  -9.852  0.00  0.00      ACHN  
ATOM   1292  CA  GLY A  86      25.146   3.656 -11.974  0.00  0.00      ACHN  
ATOM   1293  HA1 GLY A  86      26.107   3.167 -12.034  0.00  0.00      ACHN  
ATOM   1294  HA2 GLY A  86      25.264   4.650 -12.380  0.00  0.00      ACHN  
ATOM   1295  C   GLY A  86      24.179   2.928 -12.871  0.00  0.00      ACHN  
ATOM   1296  O   GLY A  86      23.825   3.348 -14.022  0.00  0.00      ACHN  
ATOM   1297  N   ASN A  87      23.613   1.815 -12.374  0.00  0.00      ACHN  
ATOM   1298  HN  ASN A  87      23.855   1.580 -11.435  0.00  0.00      ACHN  
ATOM   1299  CA  ASN A  87      22.614   1.015 -13.115  0.00  0.00      ACHN  
ATOM   1300  HA  ASN A  87      22.941   0.819 -14.125  0.00  0.00      ACHN  
ATOM   1301  CB  ASN A  87      22.599  -0.351 -12.400  0.00  0.00      ACHN  
ATOM   1302  HB1 ASN A  87      22.359  -0.133 -11.337  0.00  0.00      ACHN  
ATOM   1303  HB2 ASN A  87      21.845  -1.006 -12.886  0.00  0.00      ACHN  
ATOM   1304  CG  ASN A  87      23.902  -1.091 -12.516  0.00  0.00      ACHN  
ATOM   1305  OD1 ASN A  87      24.941  -0.742 -12.021  0.00  0.00      ACHN  
ATOM   1306  ND2 ASN A  87      23.848  -2.176 -13.210  0.00  0.00      ACHN  
ATOM   1307 HD21 ASN A  87      24.698  -2.690 -13.328  0.00  0.00      ACHN  
ATOM   1308 HD22 ASN A  87      23.027  -2.509 -13.673  0.00  0.00      ACHN  
ATOM   1309  C   ASN A  87      21.251   1.768 -13.197  0.00  0.00      ACHN  
ATOM   1310  O   ASN A  87      20.404   1.405 -13.980  0.00  0.00      ACHN  
ATOM   1311  N   PHE A  88      21.025   2.893 -12.434  0.00  0.00      ACHN  
ATOM   1312  HN  PHE A  88      21.754   3.329 -11.912  0.00  0.00      ACHN  
ATOM   1313  CA  PHE A  88      19.776   3.638 -12.397  0.00  0.00      ACHN  
ATOM   1314  HA  PHE A  88      18.992   3.107 -12.916  0.00  0.00      ACHN  
ATOM   1315  CB  PHE A  88      19.369   3.921 -10.902  0.00  0.00      ACHN  
ATOM   1316  HB1 PHE A  88      19.516   3.033 -10.252  0.00  0.00      ACHN  
ATOM   1317  HB2 PHE A  88      19.975   4.769 -10.517  0.00  0.00      ACHN  
ATOM   1318  CG  PHE A  88      17.832   4.186 -10.760  0.00  0.00      ACHN  
ATOM   1319  CD1 PHE A  88      17.368   5.494 -10.837  0.00  0.00      ACHN  
ATOM   1320  HD1 PHE A  88      18.063   6.318 -10.909  0.00  0.00      ACHN  
ATOM   1321  CE1 PHE A  88      16.033   5.834 -10.748  0.00  0.00      ACHN  
ATOM   1322  HE1 PHE A  88      15.715   6.836 -10.995  0.00  0.00      ACHN  
ATOM   1323  CZ  PHE A  88      15.009   4.882 -10.500  0.00  0.00      ACHN  
ATOM   1324  HZ  PHE A  88      13.947   5.080 -10.486  0.00  0.00      ACHN  
ATOM   1325  CD2 PHE A  88      16.805   3.238 -10.544  0.00  0.00      ACHN  
ATOM   1326  HD2 PHE A  88      17.086   2.208 -10.382  0.00  0.00      ACHN  
ATOM   1327  CE2 PHE A  88      15.493   3.591 -10.237  0.00  0.00      ACHN  
ATOM   1328  HE2 PHE A  88      14.758   2.820 -10.060  0.00  0.00      ACHN  
ATOM   1329  C   PHE A  88      19.911   4.906 -13.160  0.00  0.00      ACHN  
ATOM   1330  O   PHE A  88      18.887   5.597 -13.351  0.00  0.00      ACHN  
ATOM   1331  N   PHE A  89      21.169   5.283 -13.617  0.00  0.00      ACHN  
ATOM   1332  HN  PHE A  89      21.908   4.623 -13.508  0.00  0.00      ACHN  
ATOM   1333  CA  PHE A  89      21.458   6.514 -14.225  0.00  0.00      ACHN  
ATOM   1334  HA  PHE A  89      21.169   7.172 -13.419  0.00  0.00      ACHN  
ATOM   1335  CB  PHE A  89      22.962   6.526 -14.592  0.00  0.00      ACHN  
ATOM   1336  HB1 PHE A  89      23.497   6.291 -13.647  0.00  0.00      ACHN  
ATOM   1337  HB2 PHE A  89      23.308   5.798 -15.357  0.00  0.00      ACHN  
ATOM   1338  CG  PHE A  89      23.409   7.947 -15.031  0.00  0.00      ACHN  
ATOM   1339  CD1 PHE A  89      24.051   8.042 -16.283  0.00  0.00      ACHN  
ATOM   1340  HD1 PHE A  89      24.195   7.093 -16.779  0.00  0.00      ACHN  
ATOM   1341  CE1 PHE A  89      24.437   9.300 -16.762  0.00  0.00      ACHN  
ATOM   1342  HE1 PHE A  89      24.759   9.340 -17.792  0.00  0.00      ACHN  
ATOM   1343  CZ  PHE A  89      24.228  10.432 -15.932  0.00  0.00      ACHN  
ATOM   1344  HZ  PHE A  89      24.443  11.437 -16.263  0.00  0.00      ACHN  
ATOM   1345  CD2 PHE A  89      23.119   9.085 -14.341  0.00  0.00      ACHN  
ATOM   1346  HD2 PHE A  89      22.673   8.974 -13.364  0.00  0.00      ACHN  
ATOM   1347  CE2 PHE A  89      23.541  10.358 -14.761  0.00  0.00      ACHN  
ATOM   1348  HE2 PHE A  89      23.252  11.202 -14.152  0.00  0.00      ACHN  
ATOM   1349  C   PHE A  89      20.561   6.731 -15.489  0.00  0.00      ACHN  
ATOM   1350  O   PHE A  89      20.031   7.772 -15.702  0.00  0.00      ACHN  
ATOM   1351  N   LYS A  90      20.348   5.711 -16.288  0.00  0.00      ACHN  
ATOM   1352  HN  LYS A  90      20.838   4.853 -16.155  0.00  0.00      ACHN  
ATOM   1353  CA  LYS A  90      19.540   5.846 -17.469  0.00  0.00      ACHN  
ATOM   1354  HA  LYS A  90      20.082   6.450 -18.181  0.00  0.00      ACHN  
ATOM   1355  CB  LYS A  90      19.619   4.476 -18.295  0.00  0.00      ACHN  
ATOM   1356  HB1 LYS A  90      20.718   4.426 -18.451  0.00  0.00      ACHN  
ATOM   1357  HB2 LYS A  90      19.321   3.557 -17.748  0.00  0.00      ACHN  
ATOM   1358  CG  LYS A  90      18.757   4.377 -19.534  0.00  0.00      ACHN  
ATOM   1359  HG1 LYS A  90      17.745   4.835 -19.529  0.00  0.00      ACHN  
ATOM   1360  HG2 LYS A  90      19.188   5.067 -20.291  0.00  0.00      ACHN  
ATOM   1361  CD  LYS A  90      18.791   2.963 -20.165  0.00  0.00      ACHN  
ATOM   1362  HD1 LYS A  90      19.821   2.576 -20.014  0.00  0.00      ACHN  
ATOM   1363  HD2 LYS A  90      18.191   2.283 -19.522  0.00  0.00      ACHN  
ATOM   1364  CE  LYS A  90      18.242   2.935 -21.587  0.00  0.00      ACHN  
ATOM   1365  HE1 LYS A  90      18.066   1.873 -21.864  0.00  0.00      ACHN  
ATOM   1366  HE2 LYS A  90      17.290   3.499 -21.684  0.00  0.00      ACHN  
ATOM   1367  NZ  LYS A  90      19.170   3.522 -22.567  0.00  0.00      ACHN  
ATOM   1368  HZ1 LYS A  90      19.782   4.258 -22.161  0.00  0.00      ACHN  
ATOM   1369  HZ2 LYS A  90      19.793   2.769 -22.922  0.00  0.00      ACHN  
ATOM   1370  HZ3 LYS A  90      18.639   3.832 -23.406  0.00  0.00      ACHN  
ATOM   1371  C   LYS A  90      18.098   6.291 -17.297  0.00  0.00      ACHN  
ATOM   1372  O   LYS A  90      17.554   7.073 -18.010  0.00  0.00      ACHN  
ATOM   1373  N   ARG A  91      17.403   5.744 -16.310  0.00  0.00      ACHN  
ATOM   1374  HN  ARG A  91      17.916   5.118 -15.728  0.00  0.00      ACHN  
ATOM   1375  CA  ARG A  91      16.059   5.945 -15.839  0.00  0.00      ACHN  
ATOM   1376  HA  ARG A  91      15.557   5.922 -16.795  0.00  0.00      ACHN  
ATOM   1377  CB  ARG A  91      15.541   5.003 -14.743  0.00  0.00      ACHN  
ATOM   1378  HB1 ARG A  91      15.937   5.199 -13.723  0.00  0.00      ACHN  
ATOM   1379  HB2 ARG A  91      14.460   5.139 -14.529  0.00  0.00      ACHN  
ATOM   1380  CG  ARG A  91      16.020   3.531 -15.022  0.00  0.00      ACHN  
ATOM   1381  HG1 ARG A  91      17.118   3.410 -14.908  0.00  0.00      ACHN  
ATOM   1382  HG2 ARG A  91      15.532   2.905 -14.245  0.00  0.00      ACHN  
ATOM   1383  CD  ARG A  91      15.662   2.996 -16.390  0.00  0.00      ACHN  
ATOM   1384  HD1 ARG A  91      14.555   3.004 -16.475  0.00  0.00      ACHN  
ATOM   1385  HD2 ARG A  91      16.071   3.622 -17.212  0.00  0.00      ACHN  
ATOM   1386  NE  ARG A  91      16.260   1.650 -16.441  0.00  0.00      ACHN  
ATOM   1387  HE  ARG A  91      16.437   1.146 -15.596  0.00  0.00      ACHN  
ATOM   1388  CZ  ARG A  91      16.347   0.934 -17.585  0.00  0.00      ACHN  
ATOM   1389  NH1 ARG A  91      17.056  -0.175 -17.584  0.00  0.00      ACHN  
ATOM   1390 HH11 ARG A  91      17.281  -0.507 -18.500  0.00  0.00      ACHN  
ATOM   1391 HH12 ARG A  91      17.589  -0.484 -16.796  0.00  0.00      ACHN  
ATOM   1392  NH2 ARG A  91      15.852   1.405 -18.735  0.00  0.00      ACHN  
ATOM   1393 HH21 ARG A  91      15.800   0.747 -19.486  0.00  0.00      ACHN  
ATOM   1394 HH22 ARG A  91      15.224   2.184 -18.733  0.00  0.00      ACHN  
ATOM   1395  C   ARG A  91      16.008   7.366 -15.183  0.00  0.00      ACHN  
ATOM   1396  O   ARG A  91      14.991   8.020 -15.279  0.00  0.00      ACHN  
ATOM   1397  N   TYR A  92      17.094   7.727 -14.445  0.00  0.00      ACHN  
ATOM   1398  HN  TYR A  92      17.924   7.174 -14.466  0.00  0.00      ACHN  
ATOM   1399  CA  TYR A  92      17.174   9.090 -13.953  0.00  0.00      ACHN  
ATOM   1400  HA  TYR A  92      16.360   9.425 -13.329  0.00  0.00      ACHN  
ATOM   1401  CB  TYR A  92      18.425   9.009 -12.990  0.00  0.00      ACHN  
ATOM   1402  HB1 TYR A  92      18.366   8.026 -12.474  0.00  0.00      ACHN  
ATOM   1403  HB2 TYR A  92      19.340   8.993 -13.620  0.00  0.00      ACHN  
ATOM   1404  CG  TYR A  92      18.518  10.113 -11.951  0.00  0.00      ACHN  
ATOM   1405  CD1 TYR A  92      19.740  10.593 -11.760  0.00  0.00      ACHN  
ATOM   1406  HD1 TYR A  92      20.631  10.235 -12.254  0.00  0.00      ACHN  
ATOM   1407  CE1 TYR A  92      19.976  11.523 -10.784  0.00  0.00      ACHN  
ATOM   1408  HE1 TYR A  92      20.990  11.792 -10.527  0.00  0.00      ACHN  
ATOM   1409  CZ  TYR A  92      18.932  12.092 -10.016  0.00  0.00      ACHN  
ATOM   1410  OH  TYR A  92      19.172  12.944  -8.870  0.00  0.00      ACHN  
ATOM   1411  HH  TYR A  92      18.295  13.255  -8.632  0.00  0.00      ACHN  
ATOM   1412  CD2 TYR A  92      17.436  10.553 -11.169  0.00  0.00      ACHN  
ATOM   1413  HD2 TYR A  92      16.493  10.028 -11.210  0.00  0.00      ACHN  
ATOM   1414  CE2 TYR A  92      17.655  11.553 -10.218  0.00  0.00      ACHN  
ATOM   1415  HE2 TYR A  92      16.850  11.821  -9.550  0.00  0.00      ACHN  
ATOM   1416  C   TYR A  92      17.362  10.145 -15.098  0.00  0.00      ACHN  
ATOM   1417  O   TYR A  92      16.685  11.189 -15.149  0.00  0.00      ACHN  
ATOM   1418  N   SER A  93      18.249   9.857 -16.016  0.00  0.00      ACHN  
ATOM   1419  HN  SER A  93      18.813   9.035 -15.996  0.00  0.00      ACHN  
ATOM   1420  CA  SER A  93      18.509  10.697 -17.252  0.00  0.00      ACHN  
ATOM   1421  HA  SER A  93      18.717  11.728 -17.006  0.00  0.00      ACHN  
ATOM   1422  CB  SER A  93      19.599  10.130 -18.198  0.00  0.00      ACHN  
ATOM   1423  HB1 SER A  93      20.502   9.973 -17.570  0.00  0.00      ACHN  
ATOM   1424  HB2 SER A  93      19.383   9.112 -18.587  0.00  0.00      ACHN  
ATOM   1425  OG  SER A  93      20.022  11.040 -19.244  0.00  0.00      ACHN  
ATOM   1426  HG1 SER A  93      20.541  10.608 -19.926  0.00  0.00      ACHN  
ATOM   1427  C   SER A  93      17.223  10.860 -18.048  0.00  0.00      ACHN  
ATOM   1428  O   SER A  93      16.879  12.003 -18.390  0.00  0.00      ACHN  
ATOM   1429  N   ALA A  94      16.516   9.806 -18.268  0.00  0.00      ACHN  
ATOM   1430  HN  ALA A  94      16.880   8.950 -17.909  0.00  0.00      ACHN  
ATOM   1431  CA  ALA A  94      15.259   9.707 -18.957  0.00  0.00      ACHN  
ATOM   1432  HA  ALA A  94      15.386  10.073 -19.965  0.00  0.00      ACHN  
ATOM   1433  CB  ALA A  94      14.869   8.176 -18.987  0.00  0.00      ACHN  
ATOM   1434  HB1 ALA A  94      13.776   8.091 -19.167  0.00  0.00      ACHN  
ATOM   1435  HB2 ALA A  94      15.438   7.590 -19.740  0.00  0.00      ACHN  
ATOM   1436  HB3 ALA A  94      15.026   7.681 -18.005  0.00  0.00      ACHN  
ATOM   1437  C   ALA A  94      14.186  10.568 -18.354  0.00  0.00      ACHN  
ATOM   1438  O   ALA A  94      13.568  11.407 -19.016  0.00  0.00      ACHN  
ATOM   1439  N   SER A  95      14.057  10.474 -17.063  0.00  0.00      ACHN  
ATOM   1440  HN  SER A  95      14.708   9.912 -16.559  0.00  0.00      ACHN  
ATOM   1441  CA  SER A  95      13.113  11.257 -16.193  0.00  0.00      ACHN  
ATOM   1442  HA  SER A  95      12.108  11.048 -16.529  0.00  0.00      ACHN  
ATOM   1443  CB  SER A  95      13.302  10.874 -14.729  0.00  0.00      ACHN  
ATOM   1444  HB1 SER A  95      14.345  11.108 -14.427  0.00  0.00      ACHN  
ATOM   1445  HB2 SER A  95      12.597  11.540 -14.186  0.00  0.00      ACHN  
ATOM   1446  OG  SER A  95      12.780   9.518 -14.527  0.00  0.00      ACHN  
ATOM   1447  HG1 SER A  95      13.535   8.948 -14.695  0.00  0.00      ACHN  
ATOM   1448  C   SER A  95      13.353  12.772 -16.311  0.00  0.00      ACHN  
ATOM   1449  O   SER A  95      12.445  13.562 -16.461  0.00  0.00      ACHN  
ATOM   1450  N   LEU A  96      14.637  13.165 -16.146  0.00  0.00      ACHN  
ATOM   1451  HN  LEU A  96      15.328  12.451 -16.058  0.00  0.00      ACHN  
ATOM   1452  CA  LEU A  96      15.199  14.494 -16.190  0.00  0.00      ACHN  
ATOM   1453  HA  LEU A  96      14.670  15.010 -15.403  0.00  0.00      ACHN  
ATOM   1454  CB  LEU A  96      16.661  14.435 -15.727  0.00  0.00      ACHN  
ATOM   1455  HB1 LEU A  96      17.185  13.670 -16.338  0.00  0.00      ACHN  
ATOM   1456  HB2 LEU A  96      17.143  15.420 -15.908  0.00  0.00      ACHN  
ATOM   1457  CG  LEU A  96      16.890  14.146 -14.244  0.00  0.00      ACHN  
ATOM   1458  HG  LEU A  96      16.431  13.167 -13.992  0.00  0.00      ACHN  
ATOM   1459  CD1 LEU A  96      18.324  13.920 -13.913  0.00  0.00      ACHN  
ATOM   1460 HD11 LEU A  96      18.603  13.616 -12.881  0.00  0.00      ACHN  
ATOM   1461 HD12 LEU A  96      18.745  13.135 -14.577  0.00  0.00      ACHN  
ATOM   1462 HD13 LEU A  96      18.886  14.871 -14.035  0.00  0.00      ACHN  
ATOM   1463  CD2 LEU A  96      16.458  15.160 -13.187  0.00  0.00      ACHN  
ATOM   1464 HD21 LEU A  96      16.938  16.129 -13.440  0.00  0.00      ACHN  
ATOM   1465 HD22 LEU A  96      15.349  15.224 -13.201  0.00  0.00      ACHN  
ATOM   1466 HD23 LEU A  96      16.819  14.771 -12.211  0.00  0.00      ACHN  
ATOM   1467  C   LEU A  96      14.905  15.170 -17.493  0.00  0.00      ACHN  
ATOM   1468  O   LEU A  96      14.485  16.346 -17.573  0.00  0.00      ACHN  
ATOM   1469  N   MET A  97      15.079  14.478 -18.638  0.00  0.00      ACHN  
ATOM   1470  HN  MET A  97      15.375  13.536 -18.498  0.00  0.00      ACHN  
ATOM   1471  CA  MET A  97      15.054  15.085 -19.934  0.00  0.00      ACHN  
ATOM   1472  HA  MET A  97      15.399  16.108 -19.900  0.00  0.00      ACHN  
ATOM   1473  CB  MET A  97      15.961  14.291 -20.938  0.00  0.00      ACHN  
ATOM   1474  HB1 MET A  97      15.639  13.227 -20.939  0.00  0.00      ACHN  
ATOM   1475  HB2 MET A  97      15.764  14.795 -21.909  0.00  0.00      ACHN  
ATOM   1476  CG  MET A  97      17.447  14.339 -20.604  0.00  0.00      ACHN  
ATOM   1477  HG1 MET A  97      17.891  15.355 -20.531  0.00  0.00      ACHN  
ATOM   1478  HG2 MET A  97      17.587  13.821 -19.632  0.00  0.00      ACHN  
ATOM   1479  SD  MET A  97      18.373  13.453 -21.875  0.00  0.00      ACHN  
ATOM   1480  CE  MET A  97      19.886  14.211 -21.338  0.00  0.00      ACHN  
ATOM   1481  HE1 MET A  97      20.608  14.410 -22.158  0.00  0.00      ACHN  
ATOM   1482  HE2 MET A  97      19.687  15.196 -20.864  0.00  0.00      ACHN  
ATOM   1483  HE3 MET A  97      20.499  13.632 -20.615  0.00  0.00      ACHN  
ATOM   1484  C   MET A  97      13.647  15.111 -20.487  0.00  0.00      ACHN  
ATOM   1485  O   MET A  97      13.374  15.637 -21.564  0.00  0.00      ACHN  
ATOM   1486  N   LYS A  98      12.699  14.435 -19.774  0.00  0.00      ACHN  
ATOM   1487  HN  LYS A  98      12.980  13.722 -19.137  0.00  0.00      ACHN  
ATOM   1488  CA  LYS A  98      11.286  14.621 -20.005  0.00  0.00      ACHN  
ATOM   1489  HA  LYS A  98      11.123  15.075 -20.971  0.00  0.00      ACHN  
ATOM   1490  CB  LYS A  98      10.593  13.226 -20.119  0.00  0.00      ACHN  
ATOM   1491  HB1 LYS A  98      10.702  12.664 -19.167  0.00  0.00      ACHN  
ATOM   1492  HB2 LYS A  98       9.505  13.419 -20.227  0.00  0.00      ACHN  
ATOM   1493  CG  LYS A  98      11.195  12.321 -21.236  0.00  0.00      ACHN  
ATOM   1494  HG1 LYS A  98      10.842  12.720 -22.211  0.00  0.00      ACHN  
ATOM   1495  HG2 LYS A  98      12.304  12.264 -21.252  0.00  0.00      ACHN  
ATOM   1496  CD  LYS A  98      10.864  10.834 -20.903  0.00  0.00      ACHN  
ATOM   1497  HD1 LYS A  98      11.299  10.663 -19.895  0.00  0.00      ACHN  
ATOM   1498  HD2 LYS A  98       9.800  10.541 -20.774  0.00  0.00      ACHN  
ATOM   1499  CE  LYS A  98      11.217   9.881 -22.023  0.00  0.00      ACHN  
ATOM   1500  HE1 LYS A  98      12.316   9.933 -22.178  0.00  0.00      ACHN  
ATOM   1501  HE2 LYS A  98      10.923   8.831 -21.808  0.00  0.00      ACHN  
ATOM   1502  NZ  LYS A  98      10.371  10.207 -23.268  0.00  0.00      ACHN  
ATOM   1503  HZ1 LYS A  98      10.492  11.176 -23.625  0.00  0.00      ACHN  
ATOM   1504  HZ2 LYS A  98      10.631   9.480 -23.965  0.00  0.00      ACHN  
ATOM   1505  HZ3 LYS A  98       9.361  10.171 -23.024  0.00  0.00      ACHN  
ATOM   1506  C   LYS A  98      10.682  15.590 -18.959  0.00  0.00      ACHN  
ATOM   1507  O   LYS A  98       9.434  15.776 -18.885  0.00  0.00      ACHN  
ATOM   1508  N   ASN A  99      11.532  16.114 -18.008  0.00  0.00      ACHN  
ATOM   1509  HN  ASN A  99      12.498  15.895 -18.125  0.00  0.00      ACHN  
ATOM   1510  CA  ASN A  99      11.169  17.002 -16.891  0.00  0.00      ACHN  
ATOM   1511  HA  ASN A  99      11.968  16.936 -16.167  0.00  0.00      ACHN  
ATOM   1512  CB  ASN A  99      11.289  18.545 -17.278  0.00  0.00      ACHN  
ATOM   1513  HB1 ASN A  99      11.176  19.102 -16.323  0.00  0.00      ACHN  
ATOM   1514  HB2 ASN A  99      12.269  18.662 -17.786  0.00  0.00      ACHN  
ATOM   1515  CG  ASN A  99      10.382  19.056 -18.353  0.00  0.00      ACHN  
ATOM   1516  OD1 ASN A  99      10.412  18.727 -19.535  0.00  0.00      ACHN  
ATOM   1517  ND2 ASN A  99       9.392  19.937 -17.925  0.00  0.00      ACHN  
ATOM   1518 HD21 ASN A  99       8.592  20.189 -18.468  0.00  0.00      ACHN  
ATOM   1519 HD22 ASN A  99       9.334  20.098 -16.939  0.00  0.00      ACHN  
ATOM   1520  C   ASN A  99       9.983  16.662 -15.946  0.00  0.00      ACHN  
ATOM   1521  O   ASN A  99       9.188  17.499 -15.507  0.00  0.00      ACHN  
ATOM   1522  N   GLN A 100       9.911  15.392 -15.567  0.00  0.00      ACHN  
ATOM   1523  HN  GLN A 100      10.489  14.697 -15.988  0.00  0.00      ACHN  
ATOM   1524  CA  GLN A 100       9.140  14.891 -14.434  0.00  0.00      ACHN  
ATOM   1525  HA  GLN A 100       8.880  15.682 -13.745  0.00  0.00      ACHN  
ATOM   1526  CB  GLN A 100       7.883  14.167 -14.990  0.00  0.00      ACHN  
ATOM   1527  HB1 GLN A 100       7.183  14.838 -15.532  0.00  0.00      ACHN  
ATOM   1528  HB2 GLN A 100       8.242  13.397 -15.705  0.00  0.00      ACHN  
ATOM   1529  CG  GLN A 100       7.036  13.322 -13.990  0.00  0.00      ACHN  
ATOM   1530  HG1 GLN A 100       7.734  12.878 -13.247  0.00  0.00      ACHN  
ATOM   1531  HG2 GLN A 100       6.365  14.053 -13.491  0.00  0.00      ACHN  
ATOM   1532  CD  GLN A 100       6.128  12.324 -14.649  0.00  0.00      ACHN  
ATOM   1533  OE1 GLN A 100       4.911  12.595 -14.783  0.00  0.00      ACHN  
ATOM   1534  NE2 GLN A 100       6.675  11.196 -15.103  0.00  0.00      ACHN  
ATOM   1535 HE21 GLN A 100       6.006  10.625 -15.578  0.00  0.00      ACHN  
ATOM   1536 HE22 GLN A 100       7.672  11.117 -15.139  0.00  0.00      ACHN  
ATOM   1537  C   GLN A 100      10.060  13.940 -13.718  0.00  0.00      ACHN  
ATOM   1538  O   GLN A 100      10.672  13.095 -14.342  0.00  0.00      ACHN  
ATOM   1539  N   ASN A 101      10.185  13.968 -12.418  0.00  0.00      ACHN  
ATOM   1540  HN  ASN A 101       9.763  14.668 -11.847  0.00  0.00      ACHN  
ATOM   1541  CA  ASN A 101      10.813  12.866 -11.655  0.00  0.00      ACHN  
ATOM   1542  HA  ASN A 101      11.046  12.007 -12.267  0.00  0.00      ACHN  
ATOM   1543  CB  ASN A 101      12.206  13.470 -11.167  0.00  0.00      ACHN  
ATOM   1544  HB1 ASN A 101      12.827  13.620 -12.076  0.00  0.00      ACHN  
ATOM   1545  HB2 ASN A 101      12.023  14.471 -10.720  0.00  0.00      ACHN  
ATOM   1546  CG  ASN A 101      13.034  12.645 -10.153  0.00  0.00      ACHN  
ATOM   1547  OD1 ASN A 101      12.714  11.586  -9.679  0.00  0.00      ACHN  
ATOM   1548  ND2 ASN A 101      14.056  13.289  -9.627  0.00  0.00      ACHN  
ATOM   1549 HD21 ASN A 101      14.077  14.287  -9.688  0.00  0.00      ACHN  
ATOM   1550 HD22 ASN A 101      14.466  12.928  -8.789  0.00  0.00      ACHN  
ATOM   1551  C   ASN A 101       9.862  12.415 -10.522  0.00  0.00      ACHN  
ATOM   1552  O   ASN A 101       9.737  13.090  -9.548  0.00  0.00      ACHN  
ATOM   1553  N   ILE A 102       9.272  11.181 -10.637  0.00  0.00      ACHN  
ATOM   1554  HN  ILE A 102       9.474  10.655 -11.460  0.00  0.00      ACHN  
ATOM   1555  CA  ILE A 102       8.443  10.536  -9.653  0.00  0.00      ACHN  
ATOM   1556  HA  ILE A 102       7.655  11.231  -9.401  0.00  0.00      ACHN  
ATOM   1557  CB  ILE A 102       7.745   9.359 -10.235  0.00  0.00      ACHN  
ATOM   1558  HB  ILE A 102       6.939   8.985  -9.568  0.00  0.00      ACHN  
ATOM   1559  CG2 ILE A 102       7.067   9.695 -11.591  0.00  0.00      ACHN  
ATOM   1560 HG21 ILE A 102       6.534  10.667 -11.523  0.00  0.00      ACHN  
ATOM   1561 HG22 ILE A 102       7.824   9.885 -12.383  0.00  0.00      ACHN  
ATOM   1562 HG23 ILE A 102       6.277   9.008 -11.962  0.00  0.00      ACHN  
ATOM   1563  CG1 ILE A 102       8.736   8.181 -10.391  0.00  0.00      ACHN  
ATOM   1564 HG11 ILE A 102       9.619   8.585 -10.931  0.00  0.00      ACHN  
ATOM   1565 HG12 ILE A 102       9.036   7.782  -9.399  0.00  0.00      ACHN  
ATOM   1566  CD1 ILE A 102       8.107   7.094 -11.185  0.00  0.00      ACHN  
ATOM   1567  HD1 ILE A 102       7.064   6.952 -10.830  0.00  0.00      ACHN  
ATOM   1568  HD2 ILE A 102       8.173   7.341 -12.266  0.00  0.00      ACHN  
ATOM   1569  HD3 ILE A 102       8.666   6.151 -11.004  0.00  0.00      ACHN  
ATOM   1570  C   ILE A 102       9.191  10.240  -8.345  0.00  0.00      ACHN  
ATOM   1571  O   ILE A 102       8.619  10.278  -7.318  0.00  0.00      ACHN  
ATOM   1572  N   PHE A 103      10.464   9.781  -8.496  0.00  0.00      ACHN  
ATOM   1573  HN  PHE A 103      10.952   9.960  -9.347  0.00  0.00      ACHN  
ATOM   1574  CA  PHE A 103      11.288   9.178  -7.439  0.00  0.00      ACHN  
ATOM   1575  HA  PHE A 103      10.753   8.371  -6.961  0.00  0.00      ACHN  
ATOM   1576  CB  PHE A 103      12.718   8.667  -7.926  0.00  0.00      ACHN  
ATOM   1577  HB1 PHE A 103      13.374   9.564  -7.913  0.00  0.00      ACHN  
ATOM   1578  HB2 PHE A 103      13.166   7.954  -7.200  0.00  0.00      ACHN  
ATOM   1579  CG  PHE A 103      12.711   7.882  -9.209  0.00  0.00      ACHN  
ATOM   1580  CD1 PHE A 103      13.523   8.369 -10.240  0.00  0.00      ACHN  
ATOM   1581  HD1 PHE A 103      14.248   9.153 -10.076  0.00  0.00      ACHN  
ATOM   1582  CE1 PHE A 103      13.363   8.059 -11.588  0.00  0.00      ACHN  
ATOM   1583  HE1 PHE A 103      13.979   8.547 -12.330  0.00  0.00      ACHN  
ATOM   1584  CZ  PHE A 103      12.428   7.148 -11.998  0.00  0.00      ACHN  
ATOM   1585  HZ  PHE A 103      12.306   6.804 -13.014  0.00  0.00      ACHN  
ATOM   1586  CD2 PHE A 103      11.759   6.959  -9.630  0.00  0.00      ACHN  
ATOM   1587  HD2 PHE A 103      11.081   6.530  -8.906  0.00  0.00      ACHN  
ATOM   1588  CE2 PHE A 103      11.640   6.515 -11.009  0.00  0.00      ACHN  
ATOM   1589  HE2 PHE A 103      10.895   5.769 -11.244  0.00  0.00      ACHN  
ATOM   1590  C   PHE A 103      11.513  10.131  -6.279  0.00  0.00      ACHN  
ATOM   1591  O   PHE A 103      11.297   9.832  -5.061  0.00  0.00      ACHN  
ATOM   1592  N   ARG A 104      11.843  11.410  -6.625  0.00  0.00      ACHN  
ATOM   1593  HN  ARG A 104      11.977  11.619  -7.591  0.00  0.00      ACHN  
ATOM   1594  CA  ARG A 104      12.016  12.533  -5.758  0.00  0.00      ACHN  
ATOM   1595  HA  ARG A 104      12.835  12.375  -5.072  0.00  0.00      ACHN  
ATOM   1596  CB  ARG A 104      12.339  13.768  -6.519  0.00  0.00      ACHN  
ATOM   1597  HB1 ARG A 104      13.091  13.554  -7.307  0.00  0.00      ACHN  
ATOM   1598  HB2 ARG A 104      11.471  13.941  -7.191  0.00  0.00      ACHN  
ATOM   1599  CG  ARG A 104      12.807  15.019  -5.766  0.00  0.00      ACHN  
ATOM   1600  HG1 ARG A 104      12.796  14.795  -4.678  0.00  0.00      ACHN  
ATOM   1601  HG2 ARG A 104      13.835  15.305  -6.073  0.00  0.00      ACHN  
ATOM   1602  CD  ARG A 104      11.880  16.163  -6.127  0.00  0.00      ACHN  
ATOM   1603  HD1 ARG A 104      10.821  15.907  -5.910  0.00  0.00      ACHN  
ATOM   1604  HD2 ARG A 104      12.183  17.057  -5.542  0.00  0.00      ACHN  
ATOM   1605  NE  ARG A 104      12.174  16.512  -7.533  0.00  0.00      ACHN  
ATOM   1606  HE  ARG A 104      13.122  16.611  -7.836  0.00  0.00      ACHN  
ATOM   1607  CZ  ARG A 104      11.279  16.701  -8.561  0.00  0.00      ACHN  
ATOM   1608  NH1 ARG A 104      10.025  16.262  -8.487  0.00  0.00      ACHN  
ATOM   1609 HH11 ARG A 104       9.517  16.234  -9.348  0.00  0.00      ACHN  
ATOM   1610 HH12 ARG A 104       9.526  15.879  -7.710  0.00  0.00      ACHN  
ATOM   1611  NH2 ARG A 104      11.688  17.180  -9.722  0.00  0.00      ACHN  
ATOM   1612 HH21 ARG A 104      11.048  17.310 -10.480  0.00  0.00      ACHN  
ATOM   1613 HH22 ARG A 104      12.671  17.297  -9.862  0.00  0.00      ACHN  
ATOM   1614  C   ARG A 104      10.810  12.830  -4.832  0.00  0.00      ACHN  
ATOM   1615  O   ARG A 104      10.899  13.090  -3.621  0.00  0.00      ACHN  
ATOM   1616  N   TRP A 105       9.654  12.735  -5.409  0.00  0.00      ACHN  
ATOM   1617  HN  TRP A 105       9.438  12.564  -6.367  0.00  0.00      ACHN  
ATOM   1618  CA  TRP A 105       8.362  12.934  -4.700  0.00  0.00      ACHN  
ATOM   1619  HA  TRP A 105       8.347  13.834  -4.103  0.00  0.00      ACHN  
ATOM   1620  CB  TRP A 105       7.259  12.910  -5.814  0.00  0.00      ACHN  
ATOM   1621  HB1 TRP A 105       7.334  12.027  -6.483  0.00  0.00      ACHN  
ATOM   1622  HB2 TRP A 105       6.329  12.819  -5.212  0.00  0.00      ACHN  
ATOM   1623  CG  TRP A 105       7.195  14.116  -6.739  0.00  0.00      ACHN  
ATOM   1624  CD1 TRP A 105       7.346  14.213  -8.098  0.00  0.00      ACHN  
ATOM   1625  HD1 TRP A 105       7.475  13.398  -8.795  0.00  0.00      ACHN  
ATOM   1626  NE1 TRP A 105       7.128  15.513  -8.479  0.00  0.00      ACHN  
ATOM   1627  HE1 TRP A 105       7.314  15.763  -9.404  0.00  0.00      ACHN  
ATOM   1628  CE2 TRP A 105       7.051  16.286  -7.353  0.00  0.00      ACHN  
ATOM   1629  CD2 TRP A 105       7.083  15.463  -6.225  0.00  0.00      ACHN  
ATOM   1630  CE3 TRP A 105       6.975  15.954  -4.920  0.00  0.00      ACHN  
ATOM   1631  HE3 TRP A 105       6.886  15.439  -3.974  0.00  0.00      ACHN  
ATOM   1632  CZ3 TRP A 105       7.083  17.345  -4.740  0.00  0.00      ACHN  
ATOM   1633  HZ3 TRP A 105       7.318  17.592  -3.715  0.00  0.00      ACHN  
ATOM   1634  CZ2 TRP A 105       7.085  17.646  -7.151  0.00  0.00      ACHN  
ATOM   1635  HZ2 TRP A 105       7.088  18.348  -7.972  0.00  0.00      ACHN  
ATOM   1636  CH2 TRP A 105       7.183  18.214  -5.850  0.00  0.00      ACHN  
ATOM   1637  HH2 TRP A 105       7.224  19.283  -5.702  0.00  0.00      ACHN  
ATOM   1638  C   TRP A 105       8.044  11.808  -3.732  0.00  0.00      ACHN  
ATOM   1639  O   TRP A 105       7.449  12.035  -2.642  0.00  0.00      ACHN  
ATOM   1640  N   VAL A 106       8.454  10.524  -4.026  0.00  0.00      ACHN  
ATOM   1641  HN  VAL A 106       9.012  10.362  -4.836  0.00  0.00      ACHN  
ATOM   1642  CA  VAL A 106       8.323   9.339  -3.111  0.00  0.00      ACHN  
ATOM   1643  HA  VAL A 106       7.292   9.255  -2.799  0.00  0.00      ACHN  
ATOM   1644  CB  VAL A 106       8.673   7.995  -3.785  0.00  0.00      ACHN  
ATOM   1645  HB  VAL A 106       9.677   8.170  -4.228  0.00  0.00      ACHN  
ATOM   1646  CG1 VAL A 106       8.802   6.807  -2.821  0.00  0.00      ACHN  
ATOM   1647 HG11 VAL A 106       9.673   6.976  -2.152  0.00  0.00      ACHN  
ATOM   1648 HG12 VAL A 106       7.823   6.633  -2.326  0.00  0.00      ACHN  
ATOM   1649 HG13 VAL A 106       9.151   5.860  -3.285  0.00  0.00      ACHN  
ATOM   1650  CG2 VAL A 106       7.647   7.900  -4.827  0.00  0.00      ACHN  
ATOM   1651 HG21 VAL A 106       7.878   8.623  -5.639  0.00  0.00      ACHN  
ATOM   1652 HG22 VAL A 106       7.501   6.850  -5.160  0.00  0.00      ACHN  
ATOM   1653 HG23 VAL A 106       6.696   8.372  -4.499  0.00  0.00      ACHN  
ATOM   1654  C   VAL A 106       9.102   9.551  -1.870  0.00  0.00      ACHN  
ATOM   1655  O   VAL A 106       8.622   9.529  -0.736  0.00  0.00      ACHN  
ATOM   1656  N   GLU A 107      10.382   9.972  -2.102  0.00  0.00      ACHN  
ATOM   1657  HN  GLU A 107      10.681  10.087  -3.046  0.00  0.00      ACHN  
ATOM   1658  CA  GLU A 107      11.224  10.244  -0.947  0.00  0.00      ACHN  
ATOM   1659  HA  GLU A 107      11.225   9.399  -0.275  0.00  0.00      ACHN  
ATOM   1660  CB  GLU A 107      12.687  10.496  -1.388  0.00  0.00      ACHN  
ATOM   1661  HB1 GLU A 107      12.959   9.616  -2.010  0.00  0.00      ACHN  
ATOM   1662  HB2 GLU A 107      12.749  11.321  -2.129  0.00  0.00      ACHN  
ATOM   1663  CG  GLU A 107      13.775  10.717  -0.229  0.00  0.00      ACHN  
ATOM   1664  HG1 GLU A 107      13.369  11.521   0.421  0.00  0.00      ACHN  
ATOM   1665  HG2 GLU A 107      13.766   9.804   0.403  0.00  0.00      ACHN  
ATOM   1666  CD  GLU A 107      15.172  11.084  -0.663  0.00  0.00      ACHN  
ATOM   1667  OE1 GLU A 107      15.894  11.681   0.168  0.00  0.00      ACHN  
ATOM   1668  OE2 GLU A 107      15.634  10.733  -1.760  0.00  0.00      ACHN  
ATOM   1669  C   GLU A 107      10.890  11.408  -0.087  0.00  0.00      ACHN  
ATOM   1670  O   GLU A 107      11.030  11.285   1.100  0.00  0.00      ACHN  
ATOM   1671  N   TYR A 108      10.257  12.425  -0.659  0.00  0.00      ACHN  
ATOM   1672  HN  TYR A 108      10.226  12.482  -1.654  0.00  0.00      ACHN  
ATOM   1673  CA  TYR A 108       9.608  13.493   0.096  0.00  0.00      ACHN  
ATOM   1674  HA  TYR A 108      10.337  13.776   0.840  0.00  0.00      ACHN  
ATOM   1675  CB  TYR A 108       9.240  14.731  -0.681  0.00  0.00      ACHN  
ATOM   1676  HB1 TYR A 108       8.503  14.490  -1.477  0.00  0.00      ACHN  
ATOM   1677  HB2 TYR A 108       8.900  15.606  -0.087  0.00  0.00      ACHN  
ATOM   1678  CG  TYR A 108      10.323  15.446  -1.480  0.00  0.00      ACHN  
ATOM   1679  CD1 TYR A 108      11.703  15.277  -1.327  0.00  0.00      ACHN  
ATOM   1680  HD1 TYR A 108      11.952  14.398  -0.750  0.00  0.00      ACHN  
ATOM   1681  CE1 TYR A 108      12.641  16.093  -1.888  0.00  0.00      ACHN  
ATOM   1682  HE1 TYR A 108      13.695  15.862  -1.832  0.00  0.00      ACHN  
ATOM   1683  CZ  TYR A 108      12.237  17.232  -2.576  0.00  0.00      ACHN  
ATOM   1684  OH  TYR A 108      13.190  18.026  -3.167  0.00  0.00      ACHN  
ATOM   1685  HH  TYR A 108      13.992  17.786  -2.697  0.00  0.00      ACHN  
ATOM   1686  CD2 TYR A 108       9.924  16.586  -2.183  0.00  0.00      ACHN  
ATOM   1687  HD2 TYR A 108       8.894  16.659  -2.498  0.00  0.00      ACHN  
ATOM   1688  CE2 TYR A 108      10.899  17.461  -2.779  0.00  0.00      ACHN  
ATOM   1689  HE2 TYR A 108      10.614  18.345  -3.332  0.00  0.00      ACHN  
ATOM   1690  C   TYR A 108       8.435  13.095   0.907  0.00  0.00      ACHN  
ATOM   1691  O   TYR A 108       8.143  13.706   1.881  0.00  0.00      ACHN  
ATOM   1692  N   SER A 109       7.641  12.133   0.422  0.00  0.00      ACHN  
ATOM   1693  HN  SER A 109       7.965  11.766  -0.446  0.00  0.00      ACHN  
ATOM   1694  CA  SER A 109       6.321  11.774   1.082  0.00  0.00      ACHN  
ATOM   1695  HA  SER A 109       5.903  12.719   1.399  0.00  0.00      ACHN  
ATOM   1696  CB  SER A 109       5.353  10.956   0.226  0.00  0.00      ACHN  
ATOM   1697  HB1 SER A 109       5.547  11.141  -0.852  0.00  0.00      ACHN  
ATOM   1698  HB2 SER A 109       5.593   9.882   0.381  0.00  0.00      ACHN  
ATOM   1699  OG  SER A 109       3.978  11.021   0.611  0.00  0.00      ACHN  
ATOM   1700  HG1 SER A 109       3.588  11.544  -0.093  0.00  0.00      ACHN  
ATOM   1701  C   SER A 109       6.559  10.920   2.340  0.00  0.00      ACHN  
ATOM   1702  O   SER A 109       5.877  11.040   3.341  0.00  0.00      ACHN  
ATOM   1703  N   LEU A 110       7.549   9.998   2.189  0.00  0.00      ACHN  
ATOM   1704  HN  LEU A 110       8.097   9.868   1.367  0.00  0.00      ACHN  
ATOM   1705  CA  LEU A 110       8.059   9.164   3.261  0.00  0.00      ACHN  
ATOM   1706  HA  LEU A 110       7.342   8.587   3.826  0.00  0.00      ACHN  
ATOM   1707  CB  LEU A 110       8.956   8.121   2.574  0.00  0.00      ACHN  
ATOM   1708  HB1 LEU A 110       9.727   8.609   1.940  0.00  0.00      ACHN  
ATOM   1709  HB2 LEU A 110       9.548   7.605   3.360  0.00  0.00      ACHN  
ATOM   1710  CG  LEU A 110       8.223   7.050   1.819  0.00  0.00      ACHN  
ATOM   1711  HG  LEU A 110       7.396   7.455   1.198  0.00  0.00      ACHN  
ATOM   1712  CD1 LEU A 110       9.189   6.348   0.884  0.00  0.00      ACHN  
ATOM   1713 HD11 LEU A 110       9.628   7.094   0.188  0.00  0.00      ACHN  
ATOM   1714 HD12 LEU A 110       9.945   5.767   1.455  0.00  0.00      ACHN  
ATOM   1715 HD13 LEU A 110       8.686   5.555   0.291  0.00  0.00      ACHN  
ATOM   1716  CD2 LEU A 110       7.476   6.093   2.728  0.00  0.00      ACHN  
ATOM   1717 HD21 LEU A 110       8.260   5.558   3.304  0.00  0.00      ACHN  
ATOM   1718 HD22 LEU A 110       6.795   6.546   3.480  0.00  0.00      ACHN  
ATOM   1719 HD23 LEU A 110       6.897   5.410   2.069  0.00  0.00      ACHN  
ATOM   1720  C   LEU A 110       8.753   9.873   4.267  0.00  0.00      ACHN  
ATOM   1721  O   LEU A 110       8.501   9.746   5.430  0.00  0.00      ACHN  
ATOM   1722  N   SER A 111       9.757  10.671   3.865  0.00  0.00      ACHN  
ATOM   1723  HN  SER A 111      10.027  10.488   2.923  0.00  0.00      ACHN  
ATOM   1724  CA  SER A 111      10.498  11.458   4.771  0.00  0.00      ACHN  
ATOM   1725  HA  SER A 111      11.030  10.854   5.491  0.00  0.00      ACHN  
ATOM   1726  CB  SER A 111      11.578  12.326   4.100  0.00  0.00      ACHN  
ATOM   1727  HB1 SER A 111      11.130  12.946   3.295  0.00  0.00      ACHN  
ATOM   1728  HB2 SER A 111      12.073  12.890   4.919  0.00  0.00      ACHN  
ATOM   1729  OG  SER A 111      12.637  11.542   3.525  0.00  0.00      ACHN  
ATOM   1730  HG1 SER A 111      12.301  11.232   2.681  0.00  0.00      ACHN  
ATOM   1731  C   SER A 111       9.628  12.491   5.558  0.00  0.00      ACHN  
ATOM   1732  O   SER A 111       9.745  12.635   6.748  0.00  0.00      ACHN  
ATOM   1733  N   SER A 112       8.779  13.163   4.840  0.00  0.00      ACHN  
ATOM   1734  HN  SER A 112       8.598  12.983   3.876  0.00  0.00      ACHN  
ATOM   1735  CA  SER A 112       7.938  14.211   5.383  0.00  0.00      ACHN  
ATOM   1736  HA  SER A 112       8.533  14.795   6.069  0.00  0.00      ACHN  
ATOM   1737  CB  SER A 112       7.409  15.325   4.409  0.00  0.00      ACHN  
ATOM   1738  HB1 SER A 112       7.063  16.123   5.101  0.00  0.00      ACHN  
ATOM   1739  HB2 SER A 112       8.230  15.696   3.760  0.00  0.00      ACHN  
ATOM   1740  OG  SER A 112       6.483  14.742   3.526  0.00  0.00      ACHN  
ATOM   1741  HG1 SER A 112       7.071  14.331   2.888  0.00  0.00      ACHN  
ATOM   1742  C   SER A 112       6.819  13.570   6.322  0.00  0.00      ACHN  
ATOM   1743  O   SER A 112       6.433  14.090   7.377  0.00  0.00      ACHN  
ATOM   1744  N   SER A 113       6.218  12.464   5.950  0.00  0.00      ACHN  
ATOM   1745  HN  SER A 113       6.423  12.075   5.055  0.00  0.00      ACHN  
ATOM   1746  CA  SER A 113       5.123  11.822   6.767  0.00  0.00      ACHN  
ATOM   1747  HA  SER A 113       4.298  12.485   6.981  0.00  0.00      ACHN  
ATOM   1748  CB  SER A 113       4.373  10.668   6.061  0.00  0.00      ACHN  
ATOM   1749  HB1 SER A 113       5.092   9.880   5.751  0.00  0.00      ACHN  
ATOM   1750  HB2 SER A 113       3.656  10.197   6.767  0.00  0.00      ACHN  
ATOM   1751  OG  SER A 113       3.644  11.240   4.980  0.00  0.00      ACHN  
ATOM   1752  HG1 SER A 113       4.250  11.110   4.247  0.00  0.00      ACHN  
ATOM   1753  C   SER A 113       5.583  11.229   8.043  0.00  0.00      ACHN  
ATOM   1754  O   SER A 113       4.849  11.181   9.029  0.00  0.00      ACHN  
ATOM   1755  N   VAL A 114       6.891  10.824   8.057  0.00  0.00      ACHN  
ATOM   1756  HN  VAL A 114       7.407  10.826   7.205  0.00  0.00      ACHN  
ATOM   1757  CA  VAL A 114       7.514  10.542   9.326  0.00  0.00      ACHN  
ATOM   1758  HA  VAL A 114       6.915   9.846   9.896  0.00  0.00      ACHN  
ATOM   1759  CB  VAL A 114       8.875   9.963   9.101  0.00  0.00      ACHN  
ATOM   1760  HB  VAL A 114       9.507  10.527   8.382  0.00  0.00      ACHN  
ATOM   1761  CG1 VAL A 114       9.537   9.696  10.509  0.00  0.00      ACHN  
ATOM   1762 HG11 VAL A 114       9.074   8.933  11.171  0.00  0.00      ACHN  
ATOM   1763 HG12 VAL A 114      10.570   9.310  10.377  0.00  0.00      ACHN  
ATOM   1764 HG13 VAL A 114       9.646  10.635  11.093  0.00  0.00      ACHN  
ATOM   1765  CG2 VAL A 114       8.672   8.571   8.411  0.00  0.00      ACHN  
ATOM   1766 HG21 VAL A 114       7.876   8.044   8.979  0.00  0.00      ACHN  
ATOM   1767 HG22 VAL A 114       8.322   8.536   7.358  0.00  0.00      ACHN  
ATOM   1768 HG23 VAL A 114       9.635   8.045   8.584  0.00  0.00      ACHN  
ATOM   1769  C   VAL A 114       7.657  11.798  10.141  0.00  0.00      ACHN  
ATOM   1770  O   VAL A 114       7.141  11.897  11.284  0.00  0.00      ACHN  
ATOM   1771  N   MET A 115       8.258  12.919   9.622  0.00  0.00      ACHN  
ATOM   1772  HN  MET A 115       8.725  12.870   8.743  0.00  0.00      ACHN  
ATOM   1773  CA  MET A 115       8.464  14.166  10.411  0.00  0.00      ACHN  
ATOM   1774  HA  MET A 115       9.079  13.990  11.281  0.00  0.00      ACHN  
ATOM   1775  CB  MET A 115       9.079  15.230   9.511  0.00  0.00      ACHN  
ATOM   1776  HB1 MET A 115       8.450  15.295   8.598  0.00  0.00      ACHN  
ATOM   1777  HB2 MET A 115       9.025  16.235   9.981  0.00  0.00      ACHN  
ATOM   1778  CG  MET A 115      10.538  14.994   9.097  0.00  0.00      ACHN  
ATOM   1779  HG1 MET A 115      11.262  15.265   9.895  0.00  0.00      ACHN  
ATOM   1780  HG2 MET A 115      10.634  13.920   8.829  0.00  0.00      ACHN  
ATOM   1781  SD  MET A 115      10.973  15.973   7.694  0.00  0.00      ACHN  
ATOM   1782  CE  MET A 115      12.578  15.311   7.388  0.00  0.00      ACHN  
ATOM   1783  HE1 MET A 115      12.536  14.206   7.284  0.00  0.00      ACHN  
ATOM   1784  HE2 MET A 115      13.175  15.815   6.598  0.00  0.00      ACHN  
ATOM   1785  HE3 MET A 115      13.220  15.368   8.293  0.00  0.00      ACHN  
ATOM   1786  C   MET A 115       7.164  14.722  10.919  0.00  0.00      ACHN  
ATOM   1787  O   MET A 115       7.049  15.021  12.118  0.00  0.00      ACHN  
ATOM   1788  N   ILE A 116       6.116  14.794  10.091  0.00  0.00      ACHN  
ATOM   1789  HN  ILE A 116       6.117  14.313   9.218  0.00  0.00      ACHN  
ATOM   1790  CA  ILE A 116       4.835  15.412  10.435  0.00  0.00      ACHN  
ATOM   1791  HA  ILE A 116       5.132  16.305  10.965  0.00  0.00      ACHN  
ATOM   1792  CB  ILE A 116       3.961  15.720   9.242  0.00  0.00      ACHN  
ATOM   1793  HB  ILE A 116       4.503  16.110   8.353  0.00  0.00      ACHN  
ATOM   1794  CG2 ILE A 116       3.128  14.473   8.726  0.00  0.00      ACHN  
ATOM   1795 HG21 ILE A 116       3.791  13.585   8.651  0.00  0.00      ACHN  
ATOM   1796 HG22 ILE A 116       2.366  14.319   9.519  0.00  0.00      ACHN  
ATOM   1797 HG23 ILE A 116       2.740  14.616   7.695  0.00  0.00      ACHN  
ATOM   1798  CG1 ILE A 116       3.030  16.869   9.660  0.00  0.00      ACHN  
ATOM   1799 HG11 ILE A 116       2.080  16.946   9.089  0.00  0.00      ACHN  
ATOM   1800 HG12 ILE A 116       2.838  16.681  10.739  0.00  0.00      ACHN  
ATOM   1801  CD1 ILE A 116       3.667  18.225   9.598  0.00  0.00      ACHN  
ATOM   1802  HD1 ILE A 116       4.422  18.157   8.787  0.00  0.00      ACHN  
ATOM   1803  HD2 ILE A 116       2.855  18.964   9.428  0.00  0.00      ACHN  
ATOM   1804  HD3 ILE A 116       4.085  18.586  10.562  0.00  0.00      ACHN  
ATOM   1805  C   ILE A 116       4.206  14.564  11.538  0.00  0.00      ACHN  
ATOM   1806  O   ILE A 116       3.769  15.093  12.642  0.00  0.00      ACHN  
ATOM   1807  N   VAL A 117       4.127  13.228  11.321  0.00  0.00      ACHN  
ATOM   1808  HN  VAL A 117       4.489  12.870  10.464  0.00  0.00      ACHN  
ATOM   1809  CA  VAL A 117       3.440  12.318  12.282  0.00  0.00      ACHN  
ATOM   1810  HA  VAL A 117       2.481  12.744  12.539  0.00  0.00      ACHN  
ATOM   1811  CB  VAL A 117       3.139  11.013  11.674  0.00  0.00      ACHN  
ATOM   1812  HB  VAL A 117       4.092  10.584  11.296  0.00  0.00      ACHN  
ATOM   1813  CG1 VAL A 117       2.279  10.226  12.632  0.00  0.00      ACHN  
ATOM   1814 HG11 VAL A 117       1.467  10.889  13.002  0.00  0.00      ACHN  
ATOM   1815 HG12 VAL A 117       1.804   9.350  12.141  0.00  0.00      ACHN  
ATOM   1816 HG13 VAL A 117       2.874   9.782  13.459  0.00  0.00      ACHN  
ATOM   1817  CG2 VAL A 117       2.270  11.271  10.432  0.00  0.00      ACHN  
ATOM   1818 HG21 VAL A 117       2.754  11.937   9.686  0.00  0.00      ACHN  
ATOM   1819 HG22 VAL A 117       2.192  10.306   9.886  0.00  0.00      ACHN  
ATOM   1820 HG23 VAL A 117       1.228  11.621  10.594  0.00  0.00      ACHN  
ATOM   1821  C   VAL A 117       4.138  12.282  13.619  0.00  0.00      ACHN  
ATOM   1822  O   VAL A 117       3.460  12.407  14.659  0.00  0.00      ACHN  
ATOM   1823  N   LEU A 118       5.493  12.304  13.644  0.00  0.00      ACHN  
ATOM   1824  HN  LEU A 118       6.032  12.203  12.812  0.00  0.00      ACHN  
ATOM   1825  CA  LEU A 118       6.239  12.488  14.839  0.00  0.00      ACHN  
ATOM   1826  HA  LEU A 118       5.905  11.683  15.478  0.00  0.00      ACHN  
ATOM   1827  CB  LEU A 118       7.724  12.371  14.420  0.00  0.00      ACHN  
ATOM   1828  HB1 LEU A 118       7.938  11.559  13.693  0.00  0.00      ACHN  
ATOM   1829  HB2 LEU A 118       7.993  13.265  13.816  0.00  0.00      ACHN  
ATOM   1830  CG  LEU A 118       8.663  12.286  15.613  0.00  0.00      ACHN  
ATOM   1831  HG  LEU A 118       8.532  13.229  16.186  0.00  0.00      ACHN  
ATOM   1832  CD1 LEU A 118       8.456  11.133  16.621  0.00  0.00      ACHN  
ATOM   1833 HD11 LEU A 118       9.339  11.085  17.293  0.00  0.00      ACHN  
ATOM   1834 HD12 LEU A 118       7.616  11.357  17.313  0.00  0.00      ACHN  
ATOM   1835 HD13 LEU A 118       8.338  10.160  16.097  0.00  0.00      ACHN  
ATOM   1836  CD2 LEU A 118      10.177  12.221  15.234  0.00  0.00      ACHN  
ATOM   1837 HD21 LEU A 118      10.775  12.187  16.170  0.00  0.00      ACHN  
ATOM   1838 HD22 LEU A 118      10.249  11.262  14.677  0.00  0.00      ACHN  
ATOM   1839 HD23 LEU A 118      10.559  13.044  14.593  0.00  0.00      ACHN  
ATOM   1840  C   LEU A 118       5.996  13.773  15.572  0.00  0.00      ACHN  
ATOM   1841  O   LEU A 118       5.878  13.749  16.771  0.00  0.00      ACHN  
ATOM   1842  N   ILE A 119       5.811  14.949  14.940  0.00  0.00      ACHN  
ATOM   1843  HN  ILE A 119       5.760  14.938  13.944  0.00  0.00      ACHN  
ATOM   1844  CA  ILE A 119       5.779  16.212  15.668  0.00  0.00      ACHN  
ATOM   1845  HA  ILE A 119       6.453  16.149  16.509  0.00  0.00      ACHN  
ATOM   1846  CB  ILE A 119       6.337  17.340  14.836  0.00  0.00      ACHN  
ATOM   1847  HB  ILE A 119       6.361  18.246  15.479  0.00  0.00      ACHN  
ATOM   1848  CG2 ILE A 119       7.785  17.128  14.410  0.00  0.00      ACHN  
ATOM   1849 HG21 ILE A 119       8.380  16.832  15.300  0.00  0.00      ACHN  
ATOM   1850 HG22 ILE A 119       7.869  16.213  13.786  0.00  0.00      ACHN  
ATOM   1851 HG23 ILE A 119       8.256  17.967  13.855  0.00  0.00      ACHN  
ATOM   1852  CG1 ILE A 119       5.465  17.845  13.622  0.00  0.00      ACHN  
ATOM   1853 HG11 ILE A 119       5.744  17.242  12.731  0.00  0.00      ACHN  
ATOM   1854 HG12 ILE A 119       4.365  17.703  13.684  0.00  0.00      ACHN  
ATOM   1855  CD1 ILE A 119       5.817  19.298  13.235  0.00  0.00      ACHN  
ATOM   1856  HD1 ILE A 119       5.528  20.005  14.042  0.00  0.00      ACHN  
ATOM   1857  HD2 ILE A 119       6.910  19.407  13.070  0.00  0.00      ACHN  
ATOM   1858  HD3 ILE A 119       5.329  19.610  12.287  0.00  0.00      ACHN  
ATOM   1859  C   ILE A 119       4.486  16.532  16.114  0.00  0.00      ACHN  
ATOM   1860  O   ILE A 119       4.247  17.335  17.071  0.00  0.00      ACHN  
ATOM   1861  N   ALA A 120       3.498  15.832  15.516  0.00  0.00      ACHN  
ATOM   1862  HN  ALA A 120       3.620  15.300  14.682  0.00  0.00      ACHN  
ATOM   1863  CA  ALA A 120       2.148  15.858  16.041  0.00  0.00      ACHN  
ATOM   1864  HA  ALA A 120       1.862  16.868  16.295  0.00  0.00      ACHN  
ATOM   1865  CB  ALA A 120       1.125  15.237  15.029  0.00  0.00      ACHN  
ATOM   1866  HB1 ALA A 120       0.065  15.265  15.361  0.00  0.00      ACHN  
ATOM   1867  HB2 ALA A 120       1.205  15.767  14.056  0.00  0.00      ACHN  
ATOM   1868  HB3 ALA A 120       1.491  14.202  14.852  0.00  0.00      ACHN  
ATOM   1869  C   ALA A 120       2.091  15.041  17.335  0.00  0.00      ACHN  
ATOM   1870  O   ALA A 120       1.323  15.395  18.238  0.00  0.00      ACHN  
ATOM   1871  N   GLN A 121       2.931  14.010  17.432  0.00  0.00      ACHN  
ATOM   1872  HN  GLN A 121       3.384  13.591  16.649  0.00  0.00      ACHN  
ATOM   1873  CA  GLN A 121       3.139  13.263  18.659  0.00  0.00      ACHN  
ATOM   1874  HA  GLN A 121       2.196  12.823  18.948  0.00  0.00      ACHN  
ATOM   1875  CB  GLN A 121       4.046  12.061  18.486  0.00  0.00      ACHN  
ATOM   1876  HB1 GLN A 121       5.099  12.298  18.221  0.00  0.00      ACHN  
ATOM   1877  HB2 GLN A 121       4.064  11.631  19.510  0.00  0.00      ACHN  
ATOM   1878  CG  GLN A 121       3.517  10.922  17.657  0.00  0.00      ACHN  
ATOM   1879  HG1 GLN A 121       2.466  10.743  17.972  0.00  0.00      ACHN  
ATOM   1880  HG2 GLN A 121       3.593  11.262  16.602  0.00  0.00      ACHN  
ATOM   1881  CD  GLN A 121       4.267   9.678  17.943  0.00  0.00      ACHN  
ATOM   1882  OE1 GLN A 121       5.280   9.301  17.345  0.00  0.00      ACHN  
ATOM   1883  NE2 GLN A 121       3.905   8.921  19.043  0.00  0.00      ACHN  
ATOM   1884 HE21 GLN A 121       4.412   8.110  19.331  0.00  0.00      ACHN  
ATOM   1885 HE22 GLN A 121       3.173   9.284  19.620  0.00  0.00      ACHN  
ATOM   1886  C   GLN A 121       3.723  14.085  19.808  0.00  0.00      ACHN  
ATOM   1887  O   GLN A 121       3.515  13.931  21.018  0.00  0.00      ACHN  
ATOM   1888  N   ILE A 122       4.811  14.876  19.417  0.00  0.00      ACHN  
ATOM   1889  HN  ILE A 122       4.979  14.880  18.435  0.00  0.00      ACHN  
ATOM   1890  CA  ILE A 122       5.491  15.704  20.346  0.00  0.00      ACHN  
ATOM   1891  HA  ILE A 122       5.867  15.140  21.186  0.00  0.00      ACHN  
ATOM   1892  CB  ILE A 122       6.710  16.391  19.664  0.00  0.00      ACHN  
ATOM   1893  HB  ILE A 122       6.386  17.072  18.849  0.00  0.00      ACHN  
ATOM   1894  CG2 ILE A 122       7.356  17.273  20.689  0.00  0.00      ACHN  
ATOM   1895 HG21 ILE A 122       6.658  17.969  21.201  0.00  0.00      ACHN  
ATOM   1896 HG22 ILE A 122       7.849  16.622  21.443  0.00  0.00      ACHN  
ATOM   1897 HG23 ILE A 122       8.152  17.862  20.186  0.00  0.00      ACHN  
ATOM   1898  CG1 ILE A 122       7.711  15.274  19.217  0.00  0.00      ACHN  
ATOM   1899 HG11 ILE A 122       7.971  14.790  20.183  0.00  0.00      ACHN  
ATOM   1900 HG12 ILE A 122       7.227  14.566  18.511  0.00  0.00      ACHN  
ATOM   1901  CD1 ILE A 122       9.079  15.746  18.577  0.00  0.00      ACHN  
ATOM   1902  HD1 ILE A 122       9.714  14.853  18.393  0.00  0.00      ACHN  
ATOM   1903  HD2 ILE A 122       8.941  16.014  17.508  0.00  0.00      ACHN  
ATOM   1904  HD3 ILE A 122       9.540  16.484  19.267  0.00  0.00      ACHN  
ATOM   1905  C   ILE A 122       4.590  16.812  20.873  0.00  0.00      ACHN  
ATOM   1906  O   ILE A 122       4.437  17.098  22.069  0.00  0.00      ACHN  
ATOM   1907  N   CYS A 123       3.812  17.366  19.941  0.00  0.00      ACHN  
ATOM   1908  HN  CYS A 123       4.052  16.998  19.046  0.00  0.00      ACHN  
ATOM   1909  CA  CYS A 123       2.798  18.421  20.123  0.00  0.00      ACHN  
ATOM   1910  HA  CYS A 123       3.259  19.233  20.667  0.00  0.00      ACHN  
ATOM   1911  CB  CYS A 123       2.085  18.905  18.824  0.00  0.00      ACHN  
ATOM   1912  HB1 CYS A 123       2.755  19.135  17.969  0.00  0.00      ACHN  
ATOM   1913  HB2 CYS A 123       1.262  18.222  18.523  0.00  0.00      ACHN  
ATOM   1914  SG  CYS A 123       1.201  20.452  19.179  0.00  0.00      ACHN  
ATOM   1915  HG1 CYS A 123       0.414  20.727  18.149  0.00  0.00      ACHN  
ATOM   1916  C   CYS A 123       1.726  17.885  21.088  0.00  0.00      ACHN  
ATOM   1917  O   CYS A 123       1.525  18.466  22.165  0.00  0.00      ACHN  
ATOM   1918  N   GLY A 124       1.162  16.706  20.861  0.00  0.00      ACHN  
ATOM   1919  HN  GLY A 124       1.253  16.171  20.025  0.00  0.00      ACHN  
ATOM   1920  CA  GLY A 124       0.178  16.243  21.888  0.00  0.00      ACHN  
ATOM   1921  HA1 GLY A 124      -0.440  17.042  22.269  0.00  0.00      ACHN  
ATOM   1922  HA2 GLY A 124       0.734  15.688  22.630  0.00  0.00      ACHN  
ATOM   1923  C   GLY A 124      -0.855  15.328  21.303  0.00  0.00      ACHN  
ATOM   1924  O   GLY A 124      -1.398  14.460  21.986  0.00  0.00      ACHN  
ATOM   1925  N   ILE A 125      -1.067  15.334  19.987  0.00  0.00      ACHN  
ATOM   1926  HN  ILE A 125      -0.686  15.963  19.314  0.00  0.00      ACHN  
ATOM   1927  CA  ILE A 125      -1.945  14.348  19.288  0.00  0.00      ACHN  
ATOM   1928  HA  ILE A 125      -2.846  14.337  19.882  0.00  0.00      ACHN  
ATOM   1929  CB  ILE A 125      -2.225  14.688  17.878  0.00  0.00      ACHN  
ATOM   1930  HB  ILE A 125      -1.247  14.659  17.352  0.00  0.00      ACHN  
ATOM   1931  CG2 ILE A 125      -3.140  13.649  17.198  0.00  0.00      ACHN  
ATOM   1932 HG21 ILE A 125      -4.055  13.352  17.754  0.00  0.00      ACHN  
ATOM   1933 HG22 ILE A 125      -3.557  14.068  16.257  0.00  0.00      ACHN  
ATOM   1934 HG23 ILE A 125      -2.521  12.730  17.121  0.00  0.00      ACHN  
ATOM   1935  CG1 ILE A 125      -2.774  16.158  17.670  0.00  0.00      ACHN  
ATOM   1936 HG11 ILE A 125      -3.799  16.238  18.092  0.00  0.00      ACHN  
ATOM   1937 HG12 ILE A 125      -2.053  16.849  18.156  0.00  0.00      ACHN  
ATOM   1938  CD1 ILE A 125      -2.896  16.563  16.237  0.00  0.00      ACHN  
ATOM   1939  HD1 ILE A 125      -3.753  16.007  15.799  0.00  0.00      ACHN  
ATOM   1940  HD2 ILE A 125      -3.111  17.646  16.117  0.00  0.00      ACHN  
ATOM   1941  HD3 ILE A 125      -1.976  16.276  15.684  0.00  0.00      ACHN  
ATOM   1942  C   ILE A 125      -1.283  12.888  19.389  0.00  0.00      ACHN  
ATOM   1943  O   ILE A 125      -0.286  12.577  18.744  0.00  0.00      ACHN  
ATOM   1944  N   ALA A 126      -1.956  11.958  20.122  0.00  0.00      ACHN  
ATOM   1945  HN  ALA A 126      -2.873  12.211  20.421  0.00  0.00      ACHN  
ATOM   1946  CA  ALA A 126      -1.463  10.605  20.115  0.00  0.00      ACHN  
ATOM   1947  HA  ALA A 126      -0.459  10.440  19.754  0.00  0.00      ACHN  
ATOM   1948  CB  ALA A 126      -1.421  10.012  21.583  0.00  0.00      ACHN  
ATOM   1949  HB1 ALA A 126      -0.841  10.787  22.127  0.00  0.00      ACHN  
ATOM   1950  HB2 ALA A 126      -2.468   9.941  21.948  0.00  0.00      ACHN  
ATOM   1951  HB3 ALA A 126      -0.942   9.011  21.641  0.00  0.00      ACHN  
ATOM   1952  C   ALA A 126      -2.469   9.704  19.361  0.00  0.00      ACHN  
ATOM   1953  O   ALA A 126      -2.151   8.551  19.083  0.00  0.00      ACHN  
ATOM   1954  N   ASP A 127      -3.661  10.178  19.044  0.00  0.00      ACHN  
ATOM   1955  HN  ASP A 127      -3.840  11.106  19.362  0.00  0.00      ACHN  
ATOM   1956  CA  ASP A 127      -4.736   9.343  18.527  0.00  0.00      ACHN  
ATOM   1957  HA  ASP A 127      -4.737   8.550  19.260  0.00  0.00      ACHN  
ATOM   1958  CB  ASP A 127      -6.200   9.990  18.535  0.00  0.00      ACHN  
ATOM   1959  HB1 ASP A 127      -6.294  10.894  17.895  0.00  0.00      ACHN  
ATOM   1960  HB2 ASP A 127      -6.824   9.139  18.187  0.00  0.00      ACHN  
ATOM   1961  CG  ASP A 127      -6.649  10.445  19.946  0.00  0.00      ACHN  
ATOM   1962  OD1 ASP A 127      -7.015  11.616  20.067  0.00  0.00      ACHN  
ATOM   1963  OD2 ASP A 127      -6.800   9.610  20.820  0.00  0.00      ACHN  
ATOM   1964  C   ASP A 127      -4.473   8.885  17.154  0.00  0.00      ACHN  
ATOM   1965  O   ASP A 127      -4.187   9.662  16.226  0.00  0.00      ACHN  
ATOM   1966  N   ILE A 128      -4.399   7.555  16.961  0.00  0.00      ACHN  
ATOM   1967  HN  ILE A 128      -4.533   6.766  17.556  0.00  0.00      ACHN  
ATOM   1968  CA  ILE A 128      -3.949   6.930  15.746  0.00  0.00      ACHN  
ATOM   1969  HA  ILE A 128      -2.931   7.272  15.638  0.00  0.00      ACHN  
ATOM   1970  CB  ILE A 128      -3.801   5.379  15.914  0.00  0.00      ACHN  
ATOM   1971  HB  ILE A 128      -3.190   5.338  16.841  0.00  0.00      ACHN  
ATOM   1972  CG2 ILE A 128      -5.208   4.802  16.208  0.00  0.00      ACHN  
ATOM   1973 HG21 ILE A 128      -5.233   3.715  16.436  0.00  0.00      ACHN  
ATOM   1974 HG22 ILE A 128      -5.826   5.353  16.949  0.00  0.00      ACHN  
ATOM   1975 HG23 ILE A 128      -5.859   4.867  15.309  0.00  0.00      ACHN  
ATOM   1976  CG1 ILE A 128      -3.131   4.643  14.726  0.00  0.00      ACHN  
ATOM   1977 HG11 ILE A 128      -3.013   3.568  14.983  0.00  0.00      ACHN  
ATOM   1978 HG12 ILE A 128      -3.621   4.645  13.729  0.00  0.00      ACHN  
ATOM   1979  CD1 ILE A 128      -1.769   5.200  14.437  0.00  0.00      ACHN  
ATOM   1980  HD1 ILE A 128      -1.091   5.022  15.300  0.00  0.00      ACHN  
ATOM   1981  HD2 ILE A 128      -1.261   4.605  13.648  0.00  0.00      ACHN  
ATOM   1982  HD3 ILE A 128      -1.693   6.214  13.990  0.00  0.00      ACHN  
ATOM   1983  C   ILE A 128      -4.645   7.149  14.409  0.00  0.00      ACHN  
ATOM   1984  O   ILE A 128      -4.116   7.405  13.334  0.00  0.00      ACHN  
ATOM   1985  N   VAL A 129      -5.955   7.255  14.480  0.00  0.00      ACHN  
ATOM   1986  HN  VAL A 129      -6.434   7.030  15.325  0.00  0.00      ACHN  
ATOM   1987  CA  VAL A 129      -6.825   7.931  13.509  0.00  0.00      ACHN  
ATOM   1988  HA  VAL A 129      -6.711   7.348  12.607  0.00  0.00      ACHN  
ATOM   1989  CB  VAL A 129      -8.295   7.851  14.022  0.00  0.00      ACHN  
ATOM   1990  HB  VAL A 129      -8.281   8.410  14.982  0.00  0.00      ACHN  
ATOM   1991  CG1 VAL A 129      -9.206   8.511  12.988  0.00  0.00      ACHN  
ATOM   1992 HG11 VAL A 129     -10.289   8.348  13.174  0.00  0.00      ACHN  
ATOM   1993 HG12 VAL A 129      -9.094   9.603  12.820  0.00  0.00      ACHN  
ATOM   1994 HG13 VAL A 129      -8.926   8.089  12.000  0.00  0.00      ACHN  
ATOM   1995  CG2 VAL A 129      -8.890   6.397  14.167  0.00  0.00      ACHN  
ATOM   1996 HG21 VAL A 129      -9.919   6.392  14.585  0.00  0.00      ACHN  
ATOM   1997 HG22 VAL A 129      -8.913   6.017  13.123  0.00  0.00      ACHN  
ATOM   1998 HG23 VAL A 129      -8.268   5.763  14.834  0.00  0.00      ACHN  
ATOM   1999  C   VAL A 129      -6.464   9.376  13.090  0.00  0.00      ACHN  
ATOM   2000  O   VAL A 129      -6.367   9.567  11.872  0.00  0.00      ACHN  
ATOM   2001  N   ALA A 130      -6.307  10.361  13.998  0.00  0.00      ACHN  
ATOM   2002  HN  ALA A 130      -6.363  10.069  14.950  0.00  0.00      ACHN  
ATOM   2003  CA  ALA A 130      -6.045  11.762  13.749  0.00  0.00      ACHN  
ATOM   2004  HA  ALA A 130      -6.766  12.042  12.995  0.00  0.00      ACHN  
ATOM   2005  CB  ALA A 130      -6.126  12.449  15.213  0.00  0.00      ACHN  
ATOM   2006  HB1 ALA A 130      -5.409  11.936  15.889  0.00  0.00      ACHN  
ATOM   2007  HB2 ALA A 130      -5.726  13.482  15.133  0.00  0.00      ACHN  
ATOM   2008  HB3 ALA A 130      -7.148  12.471  15.648  0.00  0.00      ACHN  
ATOM   2009  C   ALA A 130      -4.613  12.012  13.209  0.00  0.00      ACHN  
ATOM   2010  O   ALA A 130      -4.339  12.777  12.342  0.00  0.00      ACHN  
ATOM   2011  N   LEU A 131      -3.676  11.212  13.712  0.00  0.00      ACHN  
ATOM   2012  HN  LEU A 131      -3.810  10.610  14.496  0.00  0.00      ACHN  
ATOM   2013  CA  LEU A 131      -2.363  11.164  13.079  0.00  0.00      ACHN  
ATOM   2014  HA  LEU A 131      -1.950  12.160  13.034  0.00  0.00      ACHN  
ATOM   2015  CB  LEU A 131      -1.473  10.228  13.914  0.00  0.00      ACHN  
ATOM   2016  HB1 LEU A 131      -1.875   9.212  14.116  0.00  0.00      ACHN  
ATOM   2017  HB2 LEU A 131      -0.568  10.034  13.300  0.00  0.00      ACHN  
ATOM   2018  CG  LEU A 131      -1.013  10.823  15.279  0.00  0.00      ACHN  
ATOM   2019  HG  LEU A 131      -1.945  11.114  15.809  0.00  0.00      ACHN  
ATOM   2020  CD1 LEU A 131      -0.413   9.689  16.169  0.00  0.00      ACHN  
ATOM   2021 HD11 LEU A 131      -0.745   8.652  15.952  0.00  0.00      ACHN  
ATOM   2022 HD12 LEU A 131       0.683   9.691  15.985  0.00  0.00      ACHN  
ATOM   2023 HD13 LEU A 131      -0.540   9.949  17.242  0.00  0.00      ACHN  
ATOM   2024  CD2 LEU A 131      -0.196  12.140  15.221  0.00  0.00      ACHN  
ATOM   2025 HD21 LEU A 131       0.758  11.849  14.731  0.00  0.00      ACHN  
ATOM   2026 HD22 LEU A 131      -0.682  13.002  14.715  0.00  0.00      ACHN  
ATOM   2027 HD23 LEU A 131      -0.015  12.469  16.267  0.00  0.00      ACHN  
ATOM   2028  C   LEU A 131      -2.400  10.561  11.684  0.00  0.00      ACHN  
ATOM   2029  O   LEU A 131      -1.640  11.029  10.805  0.00  0.00      ACHN  
ATOM   2030  N   LEU A 132      -3.230   9.482  11.469  0.00  0.00      ACHN  
ATOM   2031  HN  LEU A 132      -3.724   9.104  12.249  0.00  0.00      ACHN  
ATOM   2032  CA  LEU A 132      -3.448   8.965  10.195  0.00  0.00      ACHN  
ATOM   2033  HA  LEU A 132      -2.476   8.665   9.833  0.00  0.00      ACHN  
ATOM   2034  CB  LEU A 132      -4.312   7.721  10.140  0.00  0.00      ACHN  
ATOM   2035  HB1 LEU A 132      -3.883   6.992  10.861  0.00  0.00      ACHN  
ATOM   2036  HB2 LEU A 132      -5.311   7.934  10.576  0.00  0.00      ACHN  
ATOM   2037  CG  LEU A 132      -4.499   6.917   8.876  0.00  0.00      ACHN  
ATOM   2038  HG  LEU A 132      -5.027   7.570   8.148  0.00  0.00      ACHN  
ATOM   2039  CD1 LEU A 132      -3.174   6.433   8.350  0.00  0.00      ACHN  
ATOM   2040 HD11 LEU A 132      -3.215   5.546   7.682  0.00  0.00      ACHN  
ATOM   2041 HD12 LEU A 132      -2.570   7.183   7.796  0.00  0.00      ACHN  
ATOM   2042 HD13 LEU A 132      -2.627   5.906   9.161  0.00  0.00      ACHN  
ATOM   2043  CD2 LEU A 132      -5.399   5.701   9.103  0.00  0.00      ACHN  
ATOM   2044 HD21 LEU A 132      -6.442   6.001   8.868  0.00  0.00      ACHN  
ATOM   2045 HD22 LEU A 132      -5.064   4.827   8.504  0.00  0.00      ACHN  
ATOM   2046 HD23 LEU A 132      -5.385   5.412  10.175  0.00  0.00      ACHN  
ATOM   2047  C   LEU A 132      -4.061   9.908   9.194  0.00  0.00      ACHN  
ATOM   2048  O   LEU A 132      -3.652   9.936   8.097  0.00  0.00      ACHN  
ATOM   2049  N   ALA A 133      -5.036  10.720   9.614  0.00  0.00      ACHN  
ATOM   2050  HN  ALA A 133      -5.445  10.738  10.523  0.00  0.00      ACHN  
ATOM   2051  CA  ALA A 133      -5.435  11.865   8.803  0.00  0.00      ACHN  
ATOM   2052  HA  ALA A 133      -5.773  11.481   7.852  0.00  0.00      ACHN  
ATOM   2053  CB  ALA A 133      -6.569  12.534   9.543  0.00  0.00      ACHN  
ATOM   2054  HB1 ALA A 133      -7.115  13.225   8.866  0.00  0.00      ACHN  
ATOM   2055  HB2 ALA A 133      -7.288  11.757   9.882  0.00  0.00      ACHN  
ATOM   2056  HB3 ALA A 133      -6.112  13.055  10.412  0.00  0.00      ACHN  
ATOM   2057  C   ALA A 133      -4.334  12.849   8.460  0.00  0.00      ACHN  
ATOM   2058  O   ALA A 133      -4.273  13.268   7.351  0.00  0.00      ACHN  
ATOM   2059  N   ILE A 134      -3.415  13.174   9.404  0.00  0.00      ACHN  
ATOM   2060  HN  ILE A 134      -3.544  12.696  10.270  0.00  0.00      ACHN  
ATOM   2061  CA  ILE A 134      -2.290  14.104   9.142  0.00  0.00      ACHN  
ATOM   2062  HA  ILE A 134      -2.625  14.971   8.591  0.00  0.00      ACHN  
ATOM   2063  CB  ILE A 134      -1.685  14.668  10.425  0.00  0.00      ACHN  
ATOM   2064  HB  ILE A 134      -1.456  13.759  11.021  0.00  0.00      ACHN  
ATOM   2065  CG2 ILE A 134      -0.424  15.486  10.101  0.00  0.00      ACHN  
ATOM   2066 HG21 ILE A 134      -0.133  16.006  11.039  0.00  0.00      ACHN  
ATOM   2067 HG22 ILE A 134       0.376  14.782   9.785  0.00  0.00      ACHN  
ATOM   2068 HG23 ILE A 134      -0.646  16.213   9.291  0.00  0.00      ACHN  
ATOM   2069  CG1 ILE A 134      -2.713  15.455  11.226  0.00  0.00      ACHN  
ATOM   2070 HG11 ILE A 134      -3.147  16.320  10.680  0.00  0.00      ACHN  
ATOM   2071 HG12 ILE A 134      -3.566  14.813  11.536  0.00  0.00      ACHN  
ATOM   2072  CD1 ILE A 134      -2.261  15.962  12.629  0.00  0.00      ACHN  
ATOM   2073  HD1 ILE A 134      -3.037  16.518  13.197  0.00  0.00      ACHN  
ATOM   2074  HD2 ILE A 134      -2.051  15.098  13.296  0.00  0.00      ACHN  
ATOM   2075  HD3 ILE A 134      -1.312  16.539  12.609  0.00  0.00      ACHN  
ATOM   2076  C   ILE A 134      -1.297  13.519   8.203  0.00  0.00      ACHN  
ATOM   2077  O   ILE A 134      -0.808  14.246   7.287  0.00  0.00      ACHN  
ATOM   2078  N   PHE A 135      -1.083  12.186   8.240  0.00  0.00      ACHN  
ATOM   2079  HN  PHE A 135      -1.420  11.716   9.052  0.00  0.00      ACHN  
ATOM   2080  CA  PHE A 135      -0.370  11.417   7.177  0.00  0.00      ACHN  
ATOM   2081  HA  PHE A 135       0.658  11.745   7.133  0.00  0.00      ACHN  
ATOM   2082  CB  PHE A 135      -0.383   9.988   7.712  0.00  0.00      ACHN  
ATOM   2083  HB1 PHE A 135      -0.065  10.048   8.774  0.00  0.00      ACHN  
ATOM   2084  HB2 PHE A 135      -1.441   9.655   7.767  0.00  0.00      ACHN  
ATOM   2085  CG  PHE A 135       0.379   8.984   6.949  0.00  0.00      ACHN  
ATOM   2086  CD1 PHE A 135       1.729   8.649   7.239  0.00  0.00      ACHN  
ATOM   2087  HD1 PHE A 135       2.167   9.224   8.042  0.00  0.00      ACHN  
ATOM   2088  CE1 PHE A 135       2.410   7.553   6.659  0.00  0.00      ACHN  
ATOM   2089  HE1 PHE A 135       3.428   7.330   6.943  0.00  0.00      ACHN  
ATOM   2090  CZ  PHE A 135       1.752   6.881   5.634  0.00  0.00      ACHN  
ATOM   2091  HZ  PHE A 135       2.227   6.050   5.133  0.00  0.00      ACHN  
ATOM   2092  CD2 PHE A 135      -0.244   8.148   6.044  0.00  0.00      ACHN  
ATOM   2093  HD2 PHE A 135      -1.274   8.299   5.758  0.00  0.00      ACHN  
ATOM   2094  CE2 PHE A 135       0.396   7.187   5.351  0.00  0.00      ACHN  
ATOM   2095  HE2 PHE A 135      -0.140   6.611   4.612  0.00  0.00      ACHN  
ATOM   2096  C   PHE A 135      -1.159  11.538   5.830  0.00  0.00      ACHN  
ATOM   2097  O   PHE A 135      -0.514  11.846   4.819  0.00  0.00      ACHN  
ATOM   2098  N   GLY A 136      -2.452  11.411   5.848  0.00  0.00      ACHN  
ATOM   2099  HN  GLY A 136      -2.866  11.107   6.702  0.00  0.00      ACHN  
ATOM   2100  CA  GLY A 136      -3.369  11.590   4.694  0.00  0.00      ACHN  
ATOM   2101  HA1 GLY A 136      -4.395  11.535   5.027  0.00  0.00      ACHN  
ATOM   2102  HA2 GLY A 136      -3.081  10.809   4.005  0.00  0.00      ACHN  
ATOM   2103  C   GLY A 136      -3.298  12.796   3.886  0.00  0.00      ACHN  
ATOM   2104  O   GLY A 136      -3.052  12.878   2.683  0.00  0.00      ACHN  
ATOM   2105  N   VAL A 137      -3.407  13.957   4.608  0.00  0.00      ACHN  
ATOM   2106  HN  VAL A 137      -3.657  13.937   5.573  0.00  0.00      ACHN  
ATOM   2107  CA  VAL A 137      -3.267  15.236   3.908  0.00  0.00      ACHN  
ATOM   2108  HA  VAL A 137      -3.866  15.313   3.012  0.00  0.00      ACHN  
ATOM   2109  CB  VAL A 137      -3.866  16.430   4.611  0.00  0.00      ACHN  
ATOM   2110  HB  VAL A 137      -3.779  17.303   3.928  0.00  0.00      ACHN  
ATOM   2111  CG1 VAL A 137      -5.397  16.145   4.729  0.00  0.00      ACHN  
ATOM   2112 HG11 VAL A 137      -5.563  15.076   4.984  0.00  0.00      ACHN  
ATOM   2113 HG12 VAL A 137      -5.767  16.843   5.509  0.00  0.00      ACHN  
ATOM   2114 HG13 VAL A 137      -5.904  16.361   3.764  0.00  0.00      ACHN  
ATOM   2115  CG2 VAL A 137      -3.132  16.591   6.022  0.00  0.00      ACHN  
ATOM   2116 HG21 VAL A 137      -3.471  17.553   6.461  0.00  0.00      ACHN  
ATOM   2117 HG22 VAL A 137      -3.401  15.772   6.723  0.00  0.00      ACHN  
ATOM   2118 HG23 VAL A 137      -2.044  16.694   5.821  0.00  0.00      ACHN  
ATOM   2119  C   VAL A 137      -1.837  15.480   3.515  0.00  0.00      ACHN  
ATOM   2120  O   VAL A 137      -1.734  16.196   2.544  0.00  0.00      ACHN  
ATOM   2121  N   ASN A 138      -0.781  14.928   4.202  0.00  0.00      ACHN  
ATOM   2122  HN  ASN A 138      -1.037  14.384   4.997  0.00  0.00      ACHN  
ATOM   2123  CA  ASN A 138       0.595  15.162   3.775  0.00  0.00      ACHN  
ATOM   2124  HA  ASN A 138       0.709  16.215   3.563  0.00  0.00      ACHN  
ATOM   2125  CB  ASN A 138       1.434  14.662   4.950  0.00  0.00      ACHN  
ATOM   2126  HB1 ASN A 138       1.010  15.187   5.833  0.00  0.00      ACHN  
ATOM   2127  HB2 ASN A 138       1.239  13.582   5.125  0.00  0.00      ACHN  
ATOM   2128  CG  ASN A 138       2.890  14.944   4.843  0.00  0.00      ACHN  
ATOM   2129  OD1 ASN A 138       3.414  15.972   5.271  0.00  0.00      ACHN  
ATOM   2130  ND2 ASN A 138       3.731  14.019   4.317  0.00  0.00      ACHN  
ATOM   2131 HD21 ASN A 138       4.681  14.331   4.296  0.00  0.00      ACHN  
ATOM   2132 HD22 ASN A 138       3.497  13.048   4.264  0.00  0.00      ACHN  
ATOM   2133  C   ASN A 138       0.852  14.391   2.514  0.00  0.00      ACHN  
ATOM   2134  O   ASN A 138       1.303  14.959   1.486  0.00  0.00      ACHN  
ATOM   2135  N   ALA A 139       0.471  13.141   2.460  0.00  0.00      ACHN  
ATOM   2136  HN  ALA A 139       0.002  12.797   3.271  0.00  0.00      ACHN  
ATOM   2137  CA  ALA A 139       0.565  12.329   1.257  0.00  0.00      ACHN  
ATOM   2138  HA  ALA A 139       1.601  12.292   0.951  0.00  0.00      ACHN  
ATOM   2139  CB  ALA A 139       0.072  10.851   1.380  0.00  0.00      ACHN  
ATOM   2140  HB1 ALA A 139      -1.035  10.850   1.463  0.00  0.00      ACHN  
ATOM   2141  HB2 ALA A 139       0.438  10.228   0.536  0.00  0.00      ACHN  
ATOM   2142  HB3 ALA A 139       0.495  10.422   2.314  0.00  0.00      ACHN  
ATOM   2143  C   ALA A 139      -0.154  12.956   0.109  0.00  0.00      ACHN  
ATOM   2144  O   ALA A 139       0.396  13.082  -1.019  0.00  0.00      ACHN  
ATOM   2145  N   SER A 140      -1.361  13.455   0.343  0.00  0.00      ACHN  
ATOM   2146  HN  SER A 140      -1.780  13.401   1.246  0.00  0.00      ACHN  
ATOM   2147  CA  SER A 140      -2.223  14.148  -0.649  0.00  0.00      ACHN  
ATOM   2148  HA  SER A 140      -2.420  13.411  -1.413  0.00  0.00      ACHN  
ATOM   2149  CB  SER A 140      -3.582  14.698  -0.066  0.00  0.00      ACHN  
ATOM   2150  HB1 SER A 140      -3.390  15.434   0.744  0.00  0.00      ACHN  
ATOM   2151  HB2 SER A 140      -4.114  15.061  -0.972  0.00  0.00      ACHN  
ATOM   2152  OG  SER A 140      -4.325  13.657   0.559  0.00  0.00      ACHN  
ATOM   2153  HG1 SER A 140      -3.827  13.460   1.356  0.00  0.00      ACHN  
ATOM   2154  C   SER A 140      -1.532  15.283  -1.397  0.00  0.00      ACHN  
ATOM   2155  O   SER A 140      -1.631  15.488  -2.617  0.00  0.00      ACHN  
ATOM   2156  N   MET A 141      -0.843  16.123  -0.538  0.00  0.00      ACHN  
ATOM   2157  HN  MET A 141      -0.903  15.986   0.448  0.00  0.00      ACHN  
ATOM   2158  CA  MET A 141      -0.143  17.351  -0.956  0.00  0.00      ACHN  
ATOM   2159  HA  MET A 141      -0.883  17.993  -1.411  0.00  0.00      ACHN  
ATOM   2160  CB  MET A 141       0.439  18.026   0.335  0.00  0.00      ACHN  
ATOM   2161  HB1 MET A 141      -0.420  18.420   0.919  0.00  0.00      ACHN  
ATOM   2162  HB2 MET A 141       0.839  17.222   0.990  0.00  0.00      ACHN  
ATOM   2163  CG  MET A 141       1.409  19.156   0.049  0.00  0.00      ACHN  
ATOM   2164  HG1 MET A 141       2.231  18.979  -0.678  0.00  0.00      ACHN  
ATOM   2165  HG2 MET A 141       0.962  20.086  -0.363  0.00  0.00      ACHN  
ATOM   2166  SD  MET A 141       2.294  19.679   1.618  0.00  0.00      ACHN  
ATOM   2167  CE  MET A 141       3.439  18.248   1.713  0.00  0.00      ACHN  
ATOM   2168  HE1 MET A 141       4.191  18.453   2.505  0.00  0.00      ACHN  
ATOM   2169  HE2 MET A 141       2.857  17.382   2.094  0.00  0.00      ACHN  
ATOM   2170  HE3 MET A 141       3.912  17.992   0.741  0.00  0.00      ACHN  
ATOM   2171  C   MET A 141       1.047  17.051  -1.902  0.00  0.00      ACHN  
ATOM   2172  O   MET A 141       1.176  17.670  -2.968  0.00  0.00      ACHN  
ATOM   2173  N   ILE A 142       1.828  16.055  -1.547  0.00  0.00      ACHN  
ATOM   2174  HN  ILE A 142       1.646  15.633  -0.663  0.00  0.00      ACHN  
ATOM   2175  CA  ILE A 142       2.821  15.563  -2.436  0.00  0.00      ACHN  
ATOM   2176  HA  ILE A 142       3.584  16.278  -2.709  0.00  0.00      ACHN  
ATOM   2177  CB  ILE A 142       3.531  14.398  -1.638  0.00  0.00      ACHN  
ATOM   2178  HB  ILE A 142       2.752  13.659  -1.354  0.00  0.00      ACHN  
ATOM   2179  CG2 ILE A 142       4.563  13.782  -2.514  0.00  0.00      ACHN  
ATOM   2180 HG21 ILE A 142       5.211  13.111  -1.910  0.00  0.00      ACHN  
ATOM   2181 HG22 ILE A 142       4.095  13.267  -3.380  0.00  0.00      ACHN  
ATOM   2182 HG23 ILE A 142       5.299  14.536  -2.868  0.00  0.00      ACHN  
ATOM   2183  CG1 ILE A 142       4.147  14.891  -0.315  0.00  0.00      ACHN  
ATOM   2184 HG11 ILE A 142       3.342  15.242   0.365  0.00  0.00      ACHN  
ATOM   2185 HG12 ILE A 142       4.545  14.086   0.340  0.00  0.00      ACHN  
ATOM   2186  CD1 ILE A 142       5.159  16.041  -0.555  0.00  0.00      ACHN  
ATOM   2187  HD1 ILE A 142       5.703  16.332   0.369  0.00  0.00      ACHN  
ATOM   2188  HD2 ILE A 142       5.905  15.750  -1.324  0.00  0.00      ACHN  
ATOM   2189  HD3 ILE A 142       4.658  16.918  -1.017  0.00  0.00      ACHN  
ATOM   2190  C   ILE A 142       2.262  14.961  -3.740  0.00  0.00      ACHN  
ATOM   2191  O   ILE A 142       2.820  15.179  -4.781  0.00  0.00      ACHN  
ATOM   2192  N   LEU A 143       1.113  14.233  -3.670  0.00  0.00      ACHN  
ATOM   2193  HN  LEU A 143       0.656  13.994  -2.817  0.00  0.00      ACHN  
ATOM   2194  CA  LEU A 143       0.502  13.550  -4.731  0.00  0.00      ACHN  
ATOM   2195  HA  LEU A 143       1.321  12.989  -5.158  0.00  0.00      ACHN  
ATOM   2196  CB  LEU A 143      -0.644  12.724  -4.204  0.00  0.00      ACHN  
ATOM   2197  HB1 LEU A 143      -1.371  13.274  -3.569  0.00  0.00      ACHN  
ATOM   2198  HB2 LEU A 143      -1.319  12.702  -5.086  0.00  0.00      ACHN  
ATOM   2199  CG  LEU A 143      -0.295  11.368  -3.627  0.00  0.00      ACHN  
ATOM   2200  HG  LEU A 143       0.370  11.530  -2.752  0.00  0.00      ACHN  
ATOM   2201  CD1 LEU A 143      -1.579  10.757  -3.187  0.00  0.00      ACHN  
ATOM   2202 HD11 LEU A 143      -1.443   9.825  -2.598  0.00  0.00      ACHN  
ATOM   2203 HD12 LEU A 143      -2.267  11.354  -2.552  0.00  0.00      ACHN  
ATOM   2204 HD13 LEU A 143      -2.211  10.382  -4.020  0.00  0.00      ACHN  
ATOM   2205  CD2 LEU A 143       0.420  10.478  -4.703  0.00  0.00      ACHN  
ATOM   2206 HD21 LEU A 143       0.122   9.456  -4.383  0.00  0.00      ACHN  
ATOM   2207 HD22 LEU A 143       0.003  10.803  -5.680  0.00  0.00      ACHN  
ATOM   2208 HD23 LEU A 143       1.523  10.611  -4.738  0.00  0.00      ACHN  
ATOM   2209  C   LEU A 143       0.027  14.584  -5.706  0.00  0.00      ACHN  
ATOM   2210  O   LEU A 143       0.270  14.365  -6.914  0.00  0.00      ACHN  
ATOM   2211  N   PHE A 144      -0.620  15.700  -5.322  0.00  0.00      ACHN  
ATOM   2212  HN  PHE A 144      -1.015  15.698  -4.406  0.00  0.00      ACHN  
ATOM   2213  CA  PHE A 144      -0.996  16.914  -6.113  0.00  0.00      ACHN  
ATOM   2214  HA  PHE A 144      -1.435  16.501  -7.010  0.00  0.00      ACHN  
ATOM   2215  CB  PHE A 144      -1.896  17.826  -5.277  0.00  0.00      ACHN  
ATOM   2216  HB1 PHE A 144      -1.476  17.894  -4.251  0.00  0.00      ACHN  
ATOM   2217  HB2 PHE A 144      -1.945  18.859  -5.685  0.00  0.00      ACHN  
ATOM   2218  CG  PHE A 144      -3.295  17.325  -5.231  0.00  0.00      ACHN  
ATOM   2219  CD1 PHE A 144      -3.912  17.245  -3.948  0.00  0.00      ACHN  
ATOM   2220  HD1 PHE A 144      -3.222  17.518  -3.164  0.00  0.00      ACHN  
ATOM   2221  CE1 PHE A 144      -5.202  16.855  -3.784  0.00  0.00      ACHN  
ATOM   2222  HE1 PHE A 144      -5.611  16.777  -2.788  0.00  0.00      ACHN  
ATOM   2223  CZ  PHE A 144      -5.961  16.467  -4.968  0.00  0.00      ACHN  
ATOM   2224  HZ  PHE A 144      -7.015  16.235  -4.931  0.00  0.00      ACHN  
ATOM   2225  CD2 PHE A 144      -3.994  16.898  -6.375  0.00  0.00      ACHN  
ATOM   2226  HD2 PHE A 144      -3.603  16.891  -7.381  0.00  0.00      ACHN  
ATOM   2227  CE2 PHE A 144      -5.384  16.543  -6.231  0.00  0.00      ACHN  
ATOM   2228  HE2 PHE A 144      -5.910  16.177  -7.100  0.00  0.00      ACHN  
ATOM   2229  C   PHE A 144       0.190  17.690  -6.704  0.00  0.00      ACHN  
ATOM   2230  O   PHE A 144       0.222  18.005  -7.881  0.00  0.00      ACHN  
ATOM   2231  N   GLY A 145       1.263  17.881  -5.934  0.00  0.00      ACHN  
ATOM   2232  HN  GLY A 145       1.270  17.589  -4.981  0.00  0.00      ACHN  
ATOM   2233  CA  GLY A 145       2.517  18.406  -6.383  0.00  0.00      ACHN  
ATOM   2234  HA1 GLY A 145       3.181  18.431  -5.531  0.00  0.00      ACHN  
ATOM   2235  HA2 GLY A 145       2.233  19.329  -6.867  0.00  0.00      ACHN  
ATOM   2236  C   GLY A 145       3.242  17.639  -7.469  0.00  0.00      ACHN  
ATOM   2237  O   GLY A 145       3.894  18.191  -8.337  0.00  0.00      ACHN  
ATOM   2238  N   TRP A 146       3.106  16.331  -7.335  0.00  0.00      ACHN  
ATOM   2239  HN  TRP A 146       2.621  15.942  -6.556  0.00  0.00      ACHN  
ATOM   2240  CA  TRP A 146       3.500  15.269  -8.270  0.00  0.00      ACHN  
ATOM   2241  HA  TRP A 146       4.503  15.496  -8.600  0.00  0.00      ACHN  
ATOM   2242  CB  TRP A 146       3.586  13.954  -7.423  0.00  0.00      ACHN  
ATOM   2243  HB1 TRP A 146       4.407  14.104  -6.690  0.00  0.00      ACHN  
ATOM   2244  HB2 TRP A 146       2.710  13.813  -6.754  0.00  0.00      ACHN  
ATOM   2245  CG  TRP A 146       4.013  12.631  -8.216  0.00  0.00      ACHN  
ATOM   2246  CD1 TRP A 146       4.337  12.519  -9.537  0.00  0.00      ACHN  
ATOM   2247  HD1 TRP A 146       4.585  13.389 -10.127  0.00  0.00      ACHN  
ATOM   2248  NE1 TRP A 146       4.630  11.160  -9.834  0.00  0.00      ACHN  
ATOM   2249  HE1 TRP A 146       5.127  10.863 -10.620  0.00  0.00      ACHN  
ATOM   2250  CE2 TRP A 146       4.549  10.412  -8.676  0.00  0.00      ACHN  
ATOM   2251  CD2 TRP A 146       4.266  11.287  -7.619  0.00  0.00      ACHN  
ATOM   2252  CE3 TRP A 146       4.176  10.850  -6.292  0.00  0.00      ACHN  
ATOM   2253  HE3 TRP A 146       4.005  11.473  -5.426  0.00  0.00      ACHN  
ATOM   2254  CZ3 TRP A 146       4.490   9.486  -6.063  0.00  0.00      ACHN  
ATOM   2255  HZ3 TRP A 146       4.555   9.098  -5.057  0.00  0.00      ACHN  
ATOM   2256  CZ2 TRP A 146       4.757   9.044  -8.451  0.00  0.00      ACHN  
ATOM   2257  HZ2 TRP A 146       4.681   8.351  -9.276  0.00  0.00      ACHN  
ATOM   2258  CH2 TRP A 146       4.624   8.585  -7.109  0.00  0.00      ACHN  
ATOM   2259  HH2 TRP A 146       4.874   7.573  -6.826  0.00  0.00      ACHN  
ATOM   2260  C   TRP A 146       2.645  15.261  -9.503  0.00  0.00      ACHN  
ATOM   2261  O   TRP A 146       3.139  15.243 -10.630  0.00  0.00      ACHN  
ATOM   2262  N   LEU A 147       1.391  15.475  -9.361  0.00  0.00      ACHN  
ATOM   2263  HN  LEU A 147       0.944  15.336  -8.481  0.00  0.00      ACHN  
ATOM   2264  CA  LEU A 147       0.503  15.761 -10.506  0.00  0.00      ACHN  
ATOM   2265  HA  LEU A 147       0.721  15.062 -11.300  0.00  0.00      ACHN  
ATOM   2266  CB  LEU A 147      -0.918  15.602 -10.087  0.00  0.00      ACHN  
ATOM   2267  HB1 LEU A 147      -1.138  14.544  -9.831  0.00  0.00      ACHN  
ATOM   2268  HB2 LEU A 147      -1.122  16.206  -9.177  0.00  0.00      ACHN  
ATOM   2269  CG  LEU A 147      -2.064  15.924 -11.095  0.00  0.00      ACHN  
ATOM   2270  HG  LEU A 147      -1.909  16.962 -11.458  0.00  0.00      ACHN  
ATOM   2271  CD1 LEU A 147      -2.044  14.948 -12.309  0.00  0.00      ACHN  
ATOM   2272 HD11 LEU A 147      -3.091  14.924 -12.679  0.00  0.00      ACHN  
ATOM   2273 HD12 LEU A 147      -1.405  15.259 -13.162  0.00  0.00      ACHN  
ATOM   2274 HD13 LEU A 147      -1.846  13.866 -12.151  0.00  0.00      ACHN  
ATOM   2275  CD2 LEU A 147      -3.477  15.881 -10.403  0.00  0.00      ACHN  
ATOM   2276 HD21 LEU A 147      -4.276  16.250 -11.080  0.00  0.00      ACHN  
ATOM   2277 HD22 LEU A 147      -3.706  14.840 -10.088  0.00  0.00      ACHN  
ATOM   2278 HD23 LEU A 147      -3.385  16.505  -9.489  0.00  0.00      ACHN  
ATOM   2279  C   LEU A 147       0.781  17.134 -11.128  0.00  0.00      ACHN  
ATOM   2280  O   LEU A 147       0.728  17.237 -12.342  0.00  0.00      ACHN  
ATOM   2281  N   GLN A 148       1.216  18.244 -10.419  0.00  0.00      ACHN  
ATOM   2282  HN  GLN A 148       1.216  18.115  -9.431  0.00  0.00      ACHN  
ATOM   2283  CA  GLN A 148       1.743  19.490 -11.105  0.00  0.00      ACHN  
ATOM   2284  HA  GLN A 148       0.848  19.779 -11.636  0.00  0.00      ACHN  
ATOM   2285  CB  GLN A 148       2.072  20.697 -10.179  0.00  0.00      ACHN  
ATOM   2286  HB1 GLN A 148       1.207  20.995  -9.549  0.00  0.00      ACHN  
ATOM   2287  HB2 GLN A 148       2.868  20.339  -9.492  0.00  0.00      ACHN  
ATOM   2288  CG  GLN A 148       2.676  21.949 -10.813  0.00  0.00      ACHN  
ATOM   2289  HG1 GLN A 148       2.989  22.667 -10.025  0.00  0.00      ACHN  
ATOM   2290  HG2 GLN A 148       3.573  21.748 -11.438  0.00  0.00      ACHN  
ATOM   2291  CD  GLN A 148       1.631  22.676 -11.596  0.00  0.00      ACHN  
ATOM   2292  OE1 GLN A 148       0.404  22.530 -11.497  0.00  0.00      ACHN  
ATOM   2293  NE2 GLN A 148       2.086  23.618 -12.395  0.00  0.00      ACHN  
ATOM   2294 HE21 GLN A 148       1.536  24.359 -12.781  0.00  0.00      ACHN  
ATOM   2295 HE22 GLN A 148       3.077  23.690 -12.510  0.00  0.00      ACHN  
ATOM   2296  C   GLN A 148       2.839  19.360 -12.134  0.00  0.00      ACHN  
ATOM   2297  O   GLN A 148       2.697  19.809 -13.230  0.00  0.00      ACHN  
ATOM   2298  N   GLU A 149       3.951  18.757 -11.781  0.00  0.00      ACHN  
ATOM   2299  HN  GLU A 149       4.015  18.537 -10.811  0.00  0.00      ACHN  
ATOM   2300  CA  GLU A 149       5.170  18.579 -12.543  0.00  0.00      ACHN  
ATOM   2301  HA  GLU A 149       5.545  19.574 -12.734  0.00  0.00      ACHN  
ATOM   2302  CB  GLU A 149       6.209  17.775 -11.706  0.00  0.00      ACHN  
ATOM   2303  HB1 GLU A 149       6.330  18.272 -10.720  0.00  0.00      ACHN  
ATOM   2304  HB2 GLU A 149       5.780  16.771 -11.501  0.00  0.00      ACHN  
ATOM   2305  CG  GLU A 149       7.584  17.574 -12.396  0.00  0.00      ACHN  
ATOM   2306  HG1 GLU A 149       7.512  16.827 -13.216  0.00  0.00      ACHN  
ATOM   2307  HG2 GLU A 149       7.947  18.566 -12.739  0.00  0.00      ACHN  
ATOM   2308  CD  GLU A 149       8.664  16.996 -11.544  0.00  0.00      ACHN  
ATOM   2309  OE1 GLU A 149       8.572  15.918 -10.847  0.00  0.00      ACHN  
ATOM   2310  OE2 GLU A 149       9.745  17.637 -11.523  0.00  0.00      ACHN  
ATOM   2311  C   GLU A 149       4.817  17.882 -13.823  0.00  0.00      ACHN  
ATOM   2312  O   GLU A 149       5.225  18.193 -14.931  0.00  0.00      ACHN  
ATOM   2313  N   LYS A 150       3.901  16.897 -13.685  0.00  0.00      ACHN  
ATOM   2314  HN  LYS A 150       3.481  16.723 -12.798  0.00  0.00      ACHN  
ATOM   2315  CA  LYS A 150       3.306  16.049 -14.726  0.00  0.00      ACHN  
ATOM   2316  HA  LYS A 150       4.055  15.611 -15.370  0.00  0.00      ACHN  
ATOM   2317  CB  LYS A 150       2.499  14.912 -13.947  0.00  0.00      ACHN  
ATOM   2318  HB1 LYS A 150       3.336  14.378 -13.448  0.00  0.00      ACHN  
ATOM   2319  HB2 LYS A 150       1.891  15.323 -13.112  0.00  0.00      ACHN  
ATOM   2320  CG  LYS A 150       1.534  13.973 -14.684  0.00  0.00      ACHN  
ATOM   2321  HG1 LYS A 150       0.687  14.576 -15.075  0.00  0.00      ACHN  
ATOM   2322  HG2 LYS A 150       2.054  13.483 -15.535  0.00  0.00      ACHN  
ATOM   2323  CD  LYS A 150       0.993  12.793 -13.848  0.00  0.00      ACHN  
ATOM   2324  HD1 LYS A 150       0.446  13.246 -12.993  0.00  0.00      ACHN  
ATOM   2325  HD2 LYS A 150       0.199  12.293 -14.443  0.00  0.00      ACHN  
ATOM   2326  CE  LYS A 150       1.992  11.820 -13.301  0.00  0.00      ACHN  
ATOM   2327  HE1 LYS A 150       2.686  12.415 -12.670  0.00  0.00      ACHN  
ATOM   2328  HE2 LYS A 150       1.449  11.054 -12.706  0.00  0.00      ACHN  
ATOM   2329  NZ  LYS A 150       2.724  11.220 -14.395  0.00  0.00      ACHN  
ATOM   2330  HZ1 LYS A 150       3.530  11.859 -14.552  0.00  0.00      ACHN  
ATOM   2331  HZ2 LYS A 150       3.160  10.302 -14.175  0.00  0.00      ACHN  
ATOM   2332  HZ3 LYS A 150       2.150  11.129 -15.257  0.00  0.00      ACHN  
ATOM   2333  C   LYS A 150       2.357  16.799 -15.622  0.00  0.00      ACHN  
ATOM   2334  O   LYS A 150       2.373  16.563 -16.836  0.00  0.00      ACHN  
ATOM   2335  N   TYR A 151       1.507  17.664 -15.021  0.00  0.00      ACHN  
ATOM   2336  HN  TYR A 151       1.386  17.819 -14.043  0.00  0.00      ACHN  
ATOM   2337  CA  TYR A 151       0.319  18.332 -15.624  0.00  0.00      ACHN  
ATOM   2338  HA  TYR A 151      -0.280  17.569 -16.100  0.00  0.00      ACHN  
ATOM   2339  CB  TYR A 151      -0.559  19.087 -14.568  0.00  0.00      ACHN  
ATOM   2340  HB1 TYR A 151      -0.891  18.241 -13.929  0.00  0.00      ACHN  
ATOM   2341  HB2 TYR A 151       0.091  19.774 -13.985  0.00  0.00      ACHN  
ATOM   2342  CG  TYR A 151      -1.826  19.650 -15.065  0.00  0.00      ACHN  
ATOM   2343  CD1 TYR A 151      -2.044  21.021 -15.001  0.00  0.00      ACHN  
ATOM   2344  HD1 TYR A 151      -1.257  21.706 -14.723  0.00  0.00      ACHN  
ATOM   2345  CE1 TYR A 151      -3.256  21.591 -15.439  0.00  0.00      ACHN  
ATOM   2346  HE1 TYR A 151      -3.260  22.667 -15.530  0.00  0.00      ACHN  
ATOM   2347  CZ  TYR A 151      -4.328  20.817 -15.832  0.00  0.00      ACHN  
ATOM   2348  OH  TYR A 151      -5.527  21.432 -16.165  0.00  0.00      ACHN  
ATOM   2349  HH  TYR A 151      -6.150  20.784 -16.505  0.00  0.00      ACHN  
ATOM   2350  CD2 TYR A 151      -2.945  18.843 -15.395  0.00  0.00      ACHN  
ATOM   2351  HD2 TYR A 151      -2.924  17.765 -15.323  0.00  0.00      ACHN  
ATOM   2352  CE2 TYR A 151      -4.154  19.433 -15.829  0.00  0.00      ACHN  
ATOM   2353  HE2 TYR A 151      -4.999  18.775 -15.971  0.00  0.00      ACHN  
ATOM   2354  C   TYR A 151       0.742  19.292 -16.704  0.00  0.00      ACHN  
ATOM   2355  O   TYR A 151       0.208  19.219 -17.802  0.00  0.00      ACHN  
ATOM   2356  N   THR A 152       1.706  20.148 -16.541  0.00  0.00      ACHN  
ATOM   2357  HN  THR A 152       2.328  20.076 -15.765  0.00  0.00      ACHN  
ATOM   2358  CA  THR A 152       1.960  21.253 -17.491  0.00  0.00      ACHN  
ATOM   2359  HA  THR A 152       1.916  20.819 -18.480  0.00  0.00      ACHN  
ATOM   2360  CB  THR A 152       0.926  22.392 -17.322  0.00  0.00      ACHN  
ATOM   2361  HB  THR A 152      -0.053  21.871 -17.379  0.00  0.00      ACHN  
ATOM   2362  OG1 THR A 152       1.007  23.418 -18.310  0.00  0.00      ACHN  
ATOM   2363  HG1 THR A 152       0.900  24.220 -17.793  0.00  0.00      ACHN  
ATOM   2364  CG2 THR A 152       1.078  23.143 -15.969  0.00  0.00      ACHN  
ATOM   2365 HG21 THR A 152       1.282  22.556 -15.048  0.00  0.00      ACHN  
ATOM   2366 HG22 THR A 152       2.025  23.722 -16.021  0.00  0.00      ACHN  
ATOM   2367 HG23 THR A 152       0.225  23.837 -15.815  0.00  0.00      ACHN  
ATOM   2368  C   THR A 152       3.380  21.816 -17.468  0.00  0.00      ACHN  
ATOM   2369  O   THR A 152       4.138  21.814 -16.506  0.00  0.00      ACHN  
ATOM   2370  N   GLN A 153       3.785  22.436 -18.571  0.00  0.00      ACHN  
ATOM   2371  HN  GLN A 153       3.205  22.714 -19.333  0.00  0.00      ACHN  
ATOM   2372  CA  GLN A 153       5.071  23.134 -18.719  0.00  0.00      ACHN  
ATOM   2373  HA  GLN A 153       5.786  22.488 -18.233  0.00  0.00      ACHN  
ATOM   2374  CB  GLN A 153       5.421  23.417 -20.204  0.00  0.00      ACHN  
ATOM   2375  HB1 GLN A 153       4.735  24.121 -20.722  0.00  0.00      ACHN  
ATOM   2376  HB2 GLN A 153       6.374  23.987 -20.157  0.00  0.00      ACHN  
ATOM   2377  CG  GLN A 153       5.666  22.119 -21.083  0.00  0.00      ACHN  
ATOM   2378  HG1 GLN A 153       4.718  21.624 -21.382  0.00  0.00      ACHN  
ATOM   2379  HG2 GLN A 153       6.123  22.412 -22.052  0.00  0.00      ACHN  
ATOM   2380  CD  GLN A 153       6.616  21.075 -20.450  0.00  0.00      ACHN  
ATOM   2381  OE1 GLN A 153       7.734  21.324 -20.044  0.00  0.00      ACHN  
ATOM   2382  NE2 GLN A 153       6.102  19.799 -20.356  0.00  0.00      ACHN  
ATOM   2383 HE21 GLN A 153       6.693  19.067 -20.018  0.00  0.00      ACHN  
ATOM   2384 HE22 GLN A 153       5.202  19.589 -20.739  0.00  0.00      ACHN  
ATOM   2385  C   GLN A 153       5.126  24.423 -17.929  0.00  0.00      ACHN  
ATOM   2386  O   GLN A 153       4.033  24.938 -17.640  0.00  0.00      ACHN  
ATOM   2387  N   PRO A 154       6.234  24.986 -17.452  0.00  0.00      ACHN  
ATOM   2388  CD  PRO A 154       7.593  24.387 -17.601  0.00  0.00      ACHN  
ATOM   2389  HD1 PRO A 154       7.741  23.288 -17.532  0.00  0.00      ACHN  
ATOM   2390  HD2 PRO A 154       8.037  24.697 -18.571  0.00  0.00      ACHN  
ATOM   2391  CA  PRO A 154       6.247  26.291 -16.885  0.00  0.00      ACHN  
ATOM   2392  HA  PRO A 154       5.825  26.261 -15.891  0.00  0.00      ACHN  
ATOM   2393  CB  PRO A 154       7.760  26.534 -16.626  0.00  0.00      ACHN  
ATOM   2394  HB1 PRO A 154       8.013  27.237 -15.803  0.00  0.00      ACHN  
ATOM   2395  HB2 PRO A 154       8.158  26.933 -17.583  0.00  0.00      ACHN  
ATOM   2396  CG  PRO A 154       8.274  25.108 -16.488  0.00  0.00      ACHN  
ATOM   2397  HG1 PRO A 154       8.017  24.616 -15.526  0.00  0.00      ACHN  
ATOM   2398  HG2 PRO A 154       9.379  25.023 -16.566  0.00  0.00      ACHN  
ATOM   2399  C   PRO A 154       5.709  27.359 -17.783  0.00  0.00      ACHN  
ATOM   2400  O   PRO A 154       5.973  27.361 -18.945  0.00  0.00      ACHN  
ATOM   2401  N   LYS A 155       4.861  28.219 -17.228  0.00  0.00      ACHN  
ATOM   2402  HN  LYS A 155       4.633  28.063 -16.270  0.00  0.00      ACHN  
ATOM   2403  CA  LYS A 155       4.263  29.380 -17.926  0.00  0.00      ACHN  
ATOM   2404  HA  LYS A 155       3.914  30.003 -17.115  0.00  0.00      ACHN  
ATOM   2405  CB  LYS A 155       5.276  30.304 -18.682  0.00  0.00      ACHN  
ATOM   2406  HB1 LYS A 155       5.790  29.527 -19.288  0.00  0.00      ACHN  
ATOM   2407  HB2 LYS A 155       4.661  30.997 -19.295  0.00  0.00      ACHN  
ATOM   2408  CG  LYS A 155       6.293  31.055 -17.775  0.00  0.00      ACHN  
ATOM   2409  HG1 LYS A 155       5.884  31.257 -16.761  0.00  0.00      ACHN  
ATOM   2410  HG2 LYS A 155       7.201  30.418 -17.710  0.00  0.00      ACHN  
ATOM   2411  CD  LYS A 155       6.835  32.291 -18.576  0.00  0.00      ACHN  
ATOM   2412  HD1 LYS A 155       7.439  31.749 -19.335  0.00  0.00      ACHN  
ATOM   2413  HD2 LYS A 155       6.014  32.819 -19.107  0.00  0.00      ACHN  
ATOM   2414  CE  LYS A 155       7.820  33.176 -17.799  0.00  0.00      ACHN  
ATOM   2415  HE1 LYS A 155       8.486  32.678 -17.062  0.00  0.00      ACHN  
ATOM   2416  HE2 LYS A 155       8.458  33.768 -18.489  0.00  0.00      ACHN  
ATOM   2417  NZ  LYS A 155       6.991  34.126 -16.981  0.00  0.00      ACHN  
ATOM   2418  HZ1 LYS A 155       6.333  34.667 -17.578  0.00  0.00      ACHN  
ATOM   2419  HZ2 LYS A 155       6.466  33.662 -16.212  0.00  0.00      ACHN  
ATOM   2420  HZ3 LYS A 155       7.636  34.810 -16.535  0.00  0.00      ACHN  
ATOM   2421  C   LYS A 155       3.126  28.988 -18.802  0.00  0.00      ACHN  
ATOM   2422  O   LYS A 155       2.773  29.694 -19.711  0.00  0.00      ACHN  
ATOM   2423  N   ASP A 156       2.510  27.796 -18.563  0.00  0.00      ACHN  
ATOM   2424  HN  ASP A 156       2.886  27.164 -17.890  0.00  0.00      ACHN  
ATOM   2425  CA  ASP A 156       1.474  27.306 -19.428  0.00  0.00      ACHN  
ATOM   2426  HA  ASP A 156       0.861  28.060 -19.900  0.00  0.00      ACHN  
ATOM   2427  CB  ASP A 156       2.115  26.503 -20.611  0.00  0.00      ACHN  
ATOM   2428  HB1 ASP A 156       2.707  27.146 -21.297  0.00  0.00      ACHN  
ATOM   2429  HB2 ASP A 156       2.715  25.651 -20.225  0.00  0.00      ACHN  
ATOM   2430  CG  ASP A 156       1.021  25.934 -21.473  0.00  0.00      ACHN  
ATOM   2431  OD1 ASP A 156       0.361  26.726 -22.199  0.00  0.00      ACHN  
ATOM   2432  OD2 ASP A 156       0.944  24.650 -21.509  0.00  0.00      ACHN  
ATOM   2433  C   ASP A 156       0.518  26.545 -18.464  0.00  0.00      ACHN  
ATOM   2434  O   ASP A 156       0.884  26.099 -17.385  0.00  0.00      ACHN  
ATOM   2435  N   GLY A 157      -0.791  26.611 -18.800  0.00  0.00      ACHN  
ATOM   2436  HN  GLY A 157      -0.977  27.148 -19.620  0.00  0.00      ACHN  
ATOM   2437  CA  GLY A 157      -1.904  25.893 -18.193  0.00  0.00      ACHN  
ATOM   2438  HA1 GLY A 157      -1.581  24.863 -18.146  0.00  0.00      ACHN  
ATOM   2439  HA2 GLY A 157      -2.813  26.033 -18.760  0.00  0.00      ACHN  
ATOM   2440  C   GLY A 157      -2.228  26.264 -16.786  0.00  0.00      ACHN  
ATOM   2441  O   GLY A 157      -1.640  27.137 -16.182  0.00  0.00      ACHN  
ATOM   2442  N   ASP A 158      -3.297  25.604 -16.255  0.00  0.00      ACHN  
ATOM   2443  HN  ASP A 158      -3.774  24.858 -16.714  0.00  0.00      ACHN  
ATOM   2444  CA  ASP A 158      -3.765  25.877 -14.958  0.00  0.00      ACHN  
ATOM   2445  HA  ASP A 158      -3.916  26.927 -14.757  0.00  0.00      ACHN  
ATOM   2446  CB  ASP A 158      -5.147  25.046 -14.752  0.00  0.00      ACHN  
ATOM   2447  HB1 ASP A 158      -4.966  23.951 -14.792  0.00  0.00      ACHN  
ATOM   2448  HB2 ASP A 158      -5.680  25.369 -13.832  0.00  0.00      ACHN  
ATOM   2449  CG  ASP A 158      -6.036  25.476 -15.904  0.00  0.00      ACHN  
ATOM   2450  OD1 ASP A 158      -6.206  26.710 -16.008  0.00  0.00      ACHN  
ATOM   2451  OD2 ASP A 158      -6.550  24.582 -16.645  0.00  0.00      ACHN  
ATOM   2452  C   ASP A 158      -2.779  25.545 -13.796  0.00  0.00      ACHN  
ATOM   2453  O   ASP A 158      -2.105  24.538 -13.756  0.00  0.00      ACHN  
ATOM   2454  N   LEU A 159      -2.806  26.431 -12.820  0.00  0.00      ACHN  
ATOM   2455  HN  LEU A 159      -3.214  27.340 -12.782  0.00  0.00      ACHN  
ATOM   2456  CA  LEU A 159      -2.052  26.231 -11.613  0.00  0.00      ACHN  
ATOM   2457  HA  LEU A 159      -1.177  25.611 -11.742  0.00  0.00      ACHN  
ATOM   2458  CB  LEU A 159      -1.588  27.619 -11.152  0.00  0.00      ACHN  
ATOM   2459  HB1 LEU A 159      -1.172  28.222 -11.987  0.00  0.00      ACHN  
ATOM   2460  HB2 LEU A 159      -2.419  28.222 -10.728  0.00  0.00      ACHN  
ATOM   2461  CG  LEU A 159      -0.422  27.553 -10.060  0.00  0.00      ACHN  
ATOM   2462  HG  LEU A 159      -0.750  26.998  -9.155  0.00  0.00      ACHN  
ATOM   2463  CD1 LEU A 159       0.903  26.998 -10.607  0.00  0.00      ACHN  
ATOM   2464 HD11 LEU A 159       1.616  27.086  -9.760  0.00  0.00      ACHN  
ATOM   2465 HD12 LEU A 159       0.893  25.904 -10.800  0.00  0.00      ACHN  
ATOM   2466 HD13 LEU A 159       1.208  27.632 -11.466  0.00  0.00      ACHN  
ATOM   2467  CD2 LEU A 159      -0.197  28.965  -9.453  0.00  0.00      ACHN  
ATOM   2468 HD21 LEU A 159      -0.054  29.688 -10.285  0.00  0.00      ACHN  
ATOM   2469 HD22 LEU A 159      -1.060  29.223  -8.803  0.00  0.00      ACHN  
ATOM   2470 HD23 LEU A 159       0.728  28.952  -8.837  0.00  0.00      ACHN  
ATOM   2471  C   LEU A 159      -2.991  25.488 -10.616  0.00  0.00      ACHN  
ATOM   2472  O   LEU A 159      -2.749  25.467  -9.423  0.00  0.00      ACHN  
ATOM   2473  N   LEU A 160      -4.060  24.782 -11.142  0.00  0.00      ACHN  
ATOM   2474  HN  LEU A 160      -4.194  24.658 -12.122  0.00  0.00      ACHN  
ATOM   2475  CA  LEU A 160      -4.957  24.194 -10.266  0.00  0.00      ACHN  
ATOM   2476  HA  LEU A 160      -5.271  24.963  -9.576  0.00  0.00      ACHN  
ATOM   2477  CB  LEU A 160      -6.304  24.073 -11.056  0.00  0.00      ACHN  
ATOM   2478  HB1 LEU A 160      -6.647  25.055 -11.447  0.00  0.00      ACHN  
ATOM   2479  HB2 LEU A 160      -6.194  23.546 -12.028  0.00  0.00      ACHN  
ATOM   2480  CG  LEU A 160      -7.511  23.337 -10.301  0.00  0.00      ACHN  
ATOM   2481  HG  LEU A 160      -7.134  22.458  -9.736  0.00  0.00      ACHN  
ATOM   2482  CD1 LEU A 160      -8.197  24.252  -9.282  0.00  0.00      ACHN  
ATOM   2483 HD11 LEU A 160      -8.576  25.064  -9.939  0.00  0.00      ACHN  
ATOM   2484 HD12 LEU A 160      -8.920  23.720  -8.627  0.00  0.00      ACHN  
ATOM   2485 HD13 LEU A 160      -7.395  24.528  -8.565  0.00  0.00      ACHN  
ATOM   2486  CD2 LEU A 160      -8.445  22.751 -11.317  0.00  0.00      ACHN  
ATOM   2487 HD21 LEU A 160      -9.158  21.983 -10.950  0.00  0.00      ACHN  
ATOM   2488 HD22 LEU A 160      -9.060  23.485 -11.880  0.00  0.00      ACHN  
ATOM   2489 HD23 LEU A 160      -7.846  22.144 -12.030  0.00  0.00      ACHN  
ATOM   2490  C   LEU A 160      -4.489  22.913  -9.493  0.00  0.00      ACHN  
ATOM   2491  O   LEU A 160      -4.724  22.823  -8.307  0.00  0.00      ACHN  
ATOM   2492  N   PRO A 161      -3.754  21.987 -10.043  0.00  0.00      ACHN  
ATOM   2493  CD  PRO A 161      -3.273  21.847 -11.390  0.00  0.00      ACHN  
ATOM   2494  HD1 PRO A 161      -3.860  22.193 -12.267  0.00  0.00      ACHN  
ATOM   2495  HD2 PRO A 161      -2.291  22.362 -11.453  0.00  0.00      ACHN  
ATOM   2496  CA  PRO A 161      -3.194  21.000  -9.135  0.00  0.00      ACHN  
ATOM   2497  HA  PRO A 161      -4.019  20.535  -8.616  0.00  0.00      ACHN  
ATOM   2498  CB  PRO A 161      -2.567  20.009 -10.097  0.00  0.00      ACHN  
ATOM   2499  HB1 PRO A 161      -2.772  18.965  -9.780  0.00  0.00      ACHN  
ATOM   2500  HB2 PRO A 161      -1.469  20.155 -10.190  0.00  0.00      ACHN  
ATOM   2501  CG  PRO A 161      -3.065  20.325 -11.511  0.00  0.00      ACHN  
ATOM   2502  HG1 PRO A 161      -4.069  19.856 -11.587  0.00  0.00      ACHN  
ATOM   2503  HG2 PRO A 161      -2.384  19.970 -12.314  0.00  0.00      ACHN  
ATOM   2504  C   PRO A 161      -2.161  21.563  -8.115  0.00  0.00      ACHN  
ATOM   2505  O   PRO A 161      -2.014  21.127  -6.961  0.00  0.00      ACHN  
ATOM   2506  N   PHE A 162      -1.418  22.601  -8.527  0.00  0.00      ACHN  
ATOM   2507  HN  PHE A 162      -1.312  22.789  -9.501  0.00  0.00      ACHN  
ATOM   2508  CA  PHE A 162      -0.596  23.345  -7.551  0.00  0.00      ACHN  
ATOM   2509  HA  PHE A 162       0.012  22.649  -6.992  0.00  0.00      ACHN  
ATOM   2510  CB  PHE A 162       0.346  24.333  -8.250  0.00  0.00      ACHN  
ATOM   2511  HB1 PHE A 162       0.796  23.862  -9.151  0.00  0.00      ACHN  
ATOM   2512  HB2 PHE A 162      -0.306  25.135  -8.656  0.00  0.00      ACHN  
ATOM   2513  CG  PHE A 162       1.523  24.759  -7.336  0.00  0.00      ACHN  
ATOM   2514  CD1 PHE A 162       1.495  26.037  -6.751  0.00  0.00      ACHN  
ATOM   2515  HD1 PHE A 162       0.750  26.808  -6.880  0.00  0.00      ACHN  
ATOM   2516  CE1 PHE A 162       2.565  26.438  -5.875  0.00  0.00      ACHN  
ATOM   2517  HE1 PHE A 162       2.461  27.351  -5.307  0.00  0.00      ACHN  
ATOM   2518  CZ  PHE A 162       3.586  25.554  -5.736  0.00  0.00      ACHN  
ATOM   2519  HZ  PHE A 162       4.445  25.816  -5.137  0.00  0.00      ACHN  
ATOM   2520  CD2 PHE A 162       2.656  23.951  -7.179  0.00  0.00      ACHN  
ATOM   2521  HD2 PHE A 162       2.557  23.021  -7.719  0.00  0.00      ACHN  
ATOM   2522  CE2 PHE A 162       3.681  24.355  -6.373  0.00  0.00      ACHN  
ATOM   2523  HE2 PHE A 162       4.490  23.659  -6.206  0.00  0.00      ACHN  
ATOM   2524  C   PHE A 162      -1.532  24.053  -6.396  0.00  0.00      ACHN  
ATOM   2525  O   PHE A 162      -1.304  23.910  -5.222  0.00  0.00      ACHN  
ATOM   2526  N   TRP A 163      -2.630  24.664  -6.763  0.00  0.00      ACHN  
ATOM   2527  HN  TRP A 163      -2.785  24.941  -7.707  0.00  0.00      ACHN  
ATOM   2528  CA  TRP A 163      -3.637  25.261  -5.873  0.00  0.00      ACHN  
ATOM   2529  HA  TRP A 163      -3.036  25.982  -5.337  0.00  0.00      ACHN  
ATOM   2530  CB  TRP A 163      -4.879  25.891  -6.596  0.00  0.00      ACHN  
ATOM   2531  HB1 TRP A 163      -5.154  25.210  -7.430  0.00  0.00      ACHN  
ATOM   2532  HB2 TRP A 163      -5.655  26.162  -5.849  0.00  0.00      ACHN  
ATOM   2533  CG  TRP A 163      -4.613  27.144  -7.284  0.00  0.00      ACHN  
ATOM   2534  CD1 TRP A 163      -3.505  27.858  -7.430  0.00  0.00      ACHN  
ATOM   2535  HD1 TRP A 163      -2.604  27.455  -6.991  0.00  0.00      ACHN  
ATOM   2536  NE1 TRP A 163      -3.594  28.912  -8.282  0.00  0.00      ACHN  
ATOM   2537  HE1 TRP A 163      -2.881  29.578  -8.261  0.00  0.00      ACHN  
ATOM   2538  CE2 TRP A 163      -4.908  28.936  -8.734  0.00  0.00      ACHN  
ATOM   2539  CD2 TRP A 163      -5.588  27.823  -8.101  0.00  0.00      ACHN  
ATOM   2540  CE3 TRP A 163      -6.942  27.646  -8.261  0.00  0.00      ACHN  
ATOM   2541  HE3 TRP A 163      -7.544  26.893  -7.773  0.00  0.00      ACHN  
ATOM   2542  CZ3 TRP A 163      -7.609  28.479  -9.144  0.00  0.00      ACHN  
ATOM   2543  HZ3 TRP A 163      -8.620  28.184  -9.384  0.00  0.00      ACHN  
ATOM   2544  CZ2 TRP A 163      -5.619  29.816  -9.528  0.00  0.00      ACHN  
ATOM   2545  HZ2 TRP A 163      -5.081  30.599 -10.042  0.00  0.00      ACHN  
ATOM   2546  CH2 TRP A 163      -6.981  29.543  -9.793  0.00  0.00      ACHN  
ATOM   2547  HH2 TRP A 163      -7.607  30.126 -10.452  0.00  0.00      ACHN  
ATOM   2548  C   TRP A 163      -4.156  24.189  -4.942  0.00  0.00      ACHN  
ATOM   2549  O   TRP A 163      -4.210  24.453  -3.775  0.00  0.00      ACHN  
ATOM   2550  N   PHE A 164      -4.488  22.984  -5.444  0.00  0.00      ACHN  
ATOM   2551  HN  PHE A 164      -4.502  22.851  -6.432  0.00  0.00      ACHN  
ATOM   2552  CA  PHE A 164      -4.950  21.791  -4.717  0.00  0.00      ACHN  
ATOM   2553  HA  PHE A 164      -5.769  22.079  -4.075  0.00  0.00      ACHN  
ATOM   2554  CB  PHE A 164      -5.305  20.612  -5.730  0.00  0.00      ACHN  
ATOM   2555  HB1 PHE A 164      -4.565  20.418  -6.535  0.00  0.00      ACHN  
ATOM   2556  HB2 PHE A 164      -5.203  19.655  -5.175  0.00  0.00      ACHN  
ATOM   2557  CG  PHE A 164      -6.668  20.733  -6.409  0.00  0.00      ACHN  
ATOM   2558  CD1 PHE A 164      -7.731  21.149  -5.629  0.00  0.00      ACHN  
ATOM   2559  HD1 PHE A 164      -7.615  21.425  -4.592  0.00  0.00      ACHN  
ATOM   2560  CE1 PHE A 164      -9.075  21.169  -6.171  0.00  0.00      ACHN  
ATOM   2561  HE1 PHE A 164      -9.903  21.510  -5.566  0.00  0.00      ACHN  
ATOM   2562  CZ  PHE A 164      -9.293  20.807  -7.492  0.00  0.00      ACHN  
ATOM   2563  HZ  PHE A 164     -10.285  20.868  -7.914  0.00  0.00      ACHN  
ATOM   2564  CD2 PHE A 164      -6.935  20.245  -7.721  0.00  0.00      ACHN  
ATOM   2565  HD2 PHE A 164      -6.082  19.837  -8.245  0.00  0.00      ACHN  
ATOM   2566  CE2 PHE A 164      -8.248  20.326  -8.302  0.00  0.00      ACHN  
ATOM   2567  HE2 PHE A 164      -8.425  19.924  -9.289  0.00  0.00      ACHN  
ATOM   2568  C   PHE A 164      -3.834  21.255  -3.724  0.00  0.00      ACHN  
ATOM   2569  O   PHE A 164      -4.108  20.966  -2.569  0.00  0.00      ACHN  
ATOM   2570  N   GLY A 165      -2.544  21.221  -4.159  0.00  0.00      ACHN  
ATOM   2571  HN  GLY A 165      -2.374  21.439  -5.117  0.00  0.00      ACHN  
ATOM   2572  CA  GLY A 165      -1.435  20.745  -3.356  0.00  0.00      ACHN  
ATOM   2573  HA1 GLY A 165      -0.556  20.461  -3.917  0.00  0.00      ACHN  
ATOM   2574  HA2 GLY A 165      -1.678  19.886  -2.748  0.00  0.00      ACHN  
ATOM   2575  C   GLY A 165      -1.153  21.710  -2.209  0.00  0.00      ACHN  
ATOM   2576  O   GLY A 165      -0.991  21.358  -1.036  0.00  0.00      ACHN  
ATOM   2577  N   CYS A 166      -1.177  23.001  -2.566  0.00  0.00      ACHN  
ATOM   2578  HN  CYS A 166      -1.318  23.203  -3.532  0.00  0.00      ACHN  
ATOM   2579  CA  CYS A 166      -1.111  24.121  -1.656  0.00  0.00      ACHN  
ATOM   2580  HA  CYS A 166      -0.165  23.964  -1.159  0.00  0.00      ACHN  
ATOM   2581  CB  CYS A 166      -1.071  25.529  -2.391  0.00  0.00      ACHN  
ATOM   2582  HB1 CYS A 166      -1.900  25.562  -3.130  0.00  0.00      ACHN  
ATOM   2583  HB2 CYS A 166      -1.149  26.283  -1.579  0.00  0.00      ACHN  
ATOM   2584  SG  CYS A 166       0.505  25.680  -3.391  0.00  0.00      ACHN  
ATOM   2585  HG1 CYS A 166       0.176  24.776  -4.302  0.00  0.00      ACHN  
ATOM   2586  C   CYS A 166      -2.189  24.187  -0.597  0.00  0.00      ACHN  
ATOM   2587  O   CYS A 166      -1.891  24.297   0.594  0.00  0.00      ACHN  
ATOM   2588  N   ILE A 167      -3.451  24.018  -0.985  0.00  0.00      ACHN  
ATOM   2589  HN  ILE A 167      -3.688  23.773  -1.922  0.00  0.00      ACHN  
ATOM   2590  CA  ILE A 167      -4.537  23.898  -0.034  0.00  0.00      ACHN  
ATOM   2591  HA  ILE A 167      -4.378  24.705   0.665  0.00  0.00      ACHN  
ATOM   2592  CB  ILE A 167      -5.942  24.024  -0.505  0.00  0.00      ACHN  
ATOM   2593  HB  ILE A 167      -6.560  23.961   0.416  0.00  0.00      ACHN  
ATOM   2594  CG2 ILE A 167      -6.090  25.407  -1.061  0.00  0.00      ACHN  
ATOM   2595 HG21 ILE A 167      -6.966  25.439  -1.744  0.00  0.00      ACHN  
ATOM   2596 HG22 ILE A 167      -6.283  26.142  -0.250  0.00  0.00      ACHN  
ATOM   2597 HG23 ILE A 167      -5.215  25.698  -1.680  0.00  0.00      ACHN  
ATOM   2598  CG1 ILE A 167      -6.461  22.863  -1.371  0.00  0.00      ACHN  
ATOM   2599 HG11 ILE A 167      -5.580  22.658  -2.016  0.00  0.00      ACHN  
ATOM   2600 HG12 ILE A 167      -6.624  21.943  -0.771  0.00  0.00      ACHN  
ATOM   2601  CD1 ILE A 167      -7.796  23.046  -2.113  0.00  0.00      ACHN  
ATOM   2602  HD1 ILE A 167      -8.279  22.097  -2.430  0.00  0.00      ACHN  
ATOM   2603  HD2 ILE A 167      -8.584  23.601  -1.561  0.00  0.00      ACHN  
ATOM   2604  HD3 ILE A 167      -7.576  23.664  -3.010  0.00  0.00      ACHN  
ATOM   2605  C   ILE A 167      -4.380  22.716   0.825  0.00  0.00      ACHN  
ATOM   2606  O   ILE A 167      -4.425  22.771   2.054  0.00  0.00      ACHN  
ATOM   2607  N   ALA A 168      -3.908  21.580   0.219  0.00  0.00      ACHN  
ATOM   2608  HN  ALA A 168      -3.797  21.365  -0.748  0.00  0.00      ACHN  
ATOM   2609  CA  ALA A 168      -3.762  20.295   0.915  0.00  0.00      ACHN  
ATOM   2610  HA  ALA A 168      -4.693  20.178   1.449  0.00  0.00      ACHN  
ATOM   2611  CB  ALA A 168      -3.428  19.210  -0.118  0.00  0.00      ACHN  
ATOM   2612  HB1 ALA A 168      -3.571  18.187   0.292  0.00  0.00      ACHN  
ATOM   2613  HB2 ALA A 168      -4.071  19.234  -1.024  0.00  0.00      ACHN  
ATOM   2614  HB3 ALA A 168      -2.381  19.283  -0.482  0.00  0.00      ACHN  
ATOM   2615  C   ALA A 168      -2.696  20.404   2.007  0.00  0.00      ACHN  
ATOM   2616  O   ALA A 168      -2.865  19.847   3.107  0.00  0.00      ACHN  
ATOM   2617  N   GLY A 169      -1.667  21.225   1.719  0.00  0.00      ACHN  
ATOM   2618  HN  GLY A 169      -1.581  21.613   0.804  0.00  0.00      ACHN  
ATOM   2619  CA  GLY A 169      -0.450  21.412   2.505  0.00  0.00      ACHN  
ATOM   2620  HA1 GLY A 169       0.399  21.712   1.907  0.00  0.00      ACHN  
ATOM   2621  HA2 GLY A 169      -0.341  20.486   3.048  0.00  0.00      ACHN  
ATOM   2622  C   GLY A 169      -0.655  22.469   3.510  0.00  0.00      ACHN  
ATOM   2623  O   GLY A 169       0.180  22.701   4.374  0.00  0.00      ACHN  
ATOM   2624  N   ILE A 170      -1.761  23.196   3.498  0.00  0.00      ACHN  
ATOM   2625  HN  ILE A 170      -2.351  23.212   2.694  0.00  0.00      ACHN  
ATOM   2626  CA  ILE A 170      -2.282  23.980   4.618  0.00  0.00      ACHN  
ATOM   2627  HA  ILE A 170      -1.423  24.343   5.163  0.00  0.00      ACHN  
ATOM   2628  CB  ILE A 170      -3.186  25.092   4.221  0.00  0.00      ACHN  
ATOM   2629  HB  ILE A 170      -4.060  24.691   3.664  0.00  0.00      ACHN  
ATOM   2630  CG2 ILE A 170      -3.772  25.818   5.420  0.00  0.00      ACHN  
ATOM   2631 HG21 ILE A 170      -4.470  26.615   5.088  0.00  0.00      ACHN  
ATOM   2632 HG22 ILE A 170      -4.316  25.151   6.123  0.00  0.00      ACHN  
ATOM   2633 HG23 ILE A 170      -2.911  26.226   5.992  0.00  0.00      ACHN  
ATOM   2634  CG1 ILE A 170      -2.472  26.090   3.147  0.00  0.00      ACHN  
ATOM   2635 HG11 ILE A 170      -1.719  26.630   3.759  0.00  0.00      ACHN  
ATOM   2636 HG12 ILE A 170      -1.906  25.478   2.412  0.00  0.00      ACHN  
ATOM   2637  CD1 ILE A 170      -3.387  27.129   2.482  0.00  0.00      ACHN  
ATOM   2638  HD1 ILE A 170      -4.426  26.852   2.204  0.00  0.00      ACHN  
ATOM   2639  HD2 ILE A 170      -3.424  28.035   3.124  0.00  0.00      ACHN  
ATOM   2640  HD3 ILE A 170      -2.862  27.437   1.553  0.00  0.00      ACHN  
ATOM   2641  C   ILE A 170      -2.963  23.036   5.684  0.00  0.00      ACHN  
ATOM   2642  O   ILE A 170      -2.738  23.252   6.856  0.00  0.00      ACHN  
ATOM   2643  N   VAL A 171      -3.637  21.931   5.290  0.00  0.00      ACHN  
ATOM   2644  HN  VAL A 171      -3.750  21.702   4.326  0.00  0.00      ACHN  
ATOM   2645  CA  VAL A 171      -4.307  21.056   6.215  0.00  0.00      ACHN  
ATOM   2646  HA  VAL A 171      -5.018  21.693   6.719  0.00  0.00      ACHN  
ATOM   2647  CB  VAL A 171      -5.099  20.009   5.484  0.00  0.00      ACHN  
ATOM   2648  HB  VAL A 171      -4.440  19.242   5.024  0.00  0.00      ACHN  
ATOM   2649  CG1 VAL A 171      -6.275  19.448   6.353  0.00  0.00      ACHN  
ATOM   2650 HG11 VAL A 171      -6.865  18.760   5.710  0.00  0.00      ACHN  
ATOM   2651 HG12 VAL A 171      -5.868  19.020   7.293  0.00  0.00      ACHN  
ATOM   2652 HG13 VAL A 171      -6.961  20.294   6.574  0.00  0.00      ACHN  
ATOM   2653  CG2 VAL A 171      -5.935  20.679   4.384  0.00  0.00      ACHN  
ATOM   2654 HG21 VAL A 171      -5.295  21.039   3.550  0.00  0.00      ACHN  
ATOM   2655 HG22 VAL A 171      -6.625  19.963   3.889  0.00  0.00      ACHN  
ATOM   2656 HG23 VAL A 171      -6.620  21.504   4.675  0.00  0.00      ACHN  
ATOM   2657  C   VAL A 171      -3.455  20.374   7.322  0.00  0.00      ACHN  
ATOM   2658  O   VAL A 171      -4.044  20.313   8.436  0.00  0.00      ACHN  
ATOM   2659  N   PRO A 172      -2.174  19.983   7.273  0.00  0.00      ACHN  
ATOM   2660  CD  PRO A 172      -1.387  19.798   6.084  0.00  0.00      ACHN  
ATOM   2661  HD1 PRO A 172      -1.992  19.485   5.207  0.00  0.00      ACHN  
ATOM   2662  HD2 PRO A 172      -0.954  20.773   5.774  0.00  0.00      ACHN  
ATOM   2663  CA  PRO A 172      -1.393  19.640   8.435  0.00  0.00      ACHN  
ATOM   2664  HA  PRO A 172      -1.890  18.759   8.813  0.00  0.00      ACHN  
ATOM   2665  CB  PRO A 172      -0.041  19.203   7.944  0.00  0.00      ACHN  
ATOM   2666  HB1 PRO A 172       0.140  18.270   8.518  0.00  0.00      ACHN  
ATOM   2667  HB2 PRO A 172       0.713  20.009   8.075  0.00  0.00      ACHN  
ATOM   2668  CG  PRO A 172      -0.265  18.819   6.490  0.00  0.00      ACHN  
ATOM   2669  HG1 PRO A 172      -0.623  17.785   6.301  0.00  0.00      ACHN  
ATOM   2670  HG2 PRO A 172       0.612  18.935   5.817  0.00  0.00      ACHN  
ATOM   2671  C   PRO A 172      -1.370  20.632   9.555  0.00  0.00      ACHN  
ATOM   2672  O   PRO A 172      -1.733  20.202  10.660  0.00  0.00      ACHN  
ATOM   2673  N   TRP A 173      -1.167  21.897   9.177  0.00  0.00      ACHN  
ATOM   2674  HN  TRP A 173      -1.171  22.034   8.189  0.00  0.00      ACHN  
ATOM   2675  CA  TRP A 173      -0.915  22.997  10.148  0.00  0.00      ACHN  
ATOM   2676  HA  TRP A 173      -0.433  22.537  10.998  0.00  0.00      ACHN  
ATOM   2677  CB  TRP A 173      -0.075  24.211   9.495  0.00  0.00      ACHN  
ATOM   2678  HB1 TRP A 173      -0.673  24.715   8.706  0.00  0.00      ACHN  
ATOM   2679  HB2 TRP A 173       0.318  24.974  10.200  0.00  0.00      ACHN  
ATOM   2680  CG  TRP A 173       1.106  23.662   8.763  0.00  0.00      ACHN  
ATOM   2681  CD1 TRP A 173       1.438  23.470   7.391  0.00  0.00      ACHN  
ATOM   2682  HD1 TRP A 173       0.765  23.740   6.590  0.00  0.00      ACHN  
ATOM   2683  NE1 TRP A 173       2.780  23.035   7.276  0.00  0.00      ACHN  
ATOM   2684  HE1 TRP A 173       3.274  22.683   6.511  0.00  0.00      ACHN  
ATOM   2685  CE2 TRP A 173       3.231  22.756   8.471  0.00  0.00      ACHN  
ATOM   2686  CD2 TRP A 173       2.281  23.161   9.449  0.00  0.00      ACHN  
ATOM   2687  CE3 TRP A 173       2.555  23.143  10.750  0.00  0.00      ACHN  
ATOM   2688  HE3 TRP A 173       1.905  23.558  11.506  0.00  0.00      ACHN  
ATOM   2689  CZ3 TRP A 173       3.650  22.310  11.125  0.00  0.00      ACHN  
ATOM   2690  HZ3 TRP A 173       3.894  22.187  12.170  0.00  0.00      ACHN  
ATOM   2691  CZ2 TRP A 173       4.450  22.257   8.866  0.00  0.00      ACHN  
ATOM   2692  HZ2 TRP A 173       5.205  22.028   8.127  0.00  0.00      ACHN  
ATOM   2693  CH2 TRP A 173       4.538  21.857  10.170  0.00  0.00      ACHN  
ATOM   2694  HH2 TRP A 173       5.448  21.332  10.421  0.00  0.00      ACHN  
ATOM   2695  C   TRP A 173      -2.255  23.509  10.718  0.00  0.00      ACHN  
ATOM   2696  O   TRP A 173      -2.271  23.981  11.828  0.00  0.00      ACHN  
ATOM   2697  N   ILE A 174      -3.363  23.282  10.013  0.00  0.00      ACHN  
ATOM   2698  HN  ILE A 174      -3.317  22.939   9.078  0.00  0.00      ACHN  
ATOM   2699  CA  ILE A 174      -4.722  23.427  10.616  0.00  0.00      ACHN  
ATOM   2700  HA  ILE A 174      -4.850  24.392  11.084  0.00  0.00      ACHN  
ATOM   2701  CB  ILE A 174      -5.872  23.359   9.583  0.00  0.00      ACHN  
ATOM   2702  HB  ILE A 174      -6.025  22.348   9.148  0.00  0.00      ACHN  
ATOM   2703  CG2 ILE A 174      -7.158  23.808  10.324  0.00  0.00      ACHN  
ATOM   2704 HG21 ILE A 174      -8.097  23.616   9.762  0.00  0.00      ACHN  
ATOM   2705 HG22 ILE A 174      -7.402  23.076  11.123  0.00  0.00      ACHN  
ATOM   2706 HG23 ILE A 174      -7.147  24.856  10.693  0.00  0.00      ACHN  
ATOM   2707  CG1 ILE A 174      -5.643  24.168   8.306  0.00  0.00      ACHN  
ATOM   2708 HG11 ILE A 174      -4.770  23.758   7.755  0.00  0.00      ACHN  
ATOM   2709 HG12 ILE A 174      -6.484  24.030   7.592  0.00  0.00      ACHN  
ATOM   2710  CD1 ILE A 174      -5.376  25.655   8.602  0.00  0.00      ACHN  
ATOM   2711  HD1 ILE A 174      -6.240  26.192   9.049  0.00  0.00      ACHN  
ATOM   2712  HD2 ILE A 174      -4.548  25.719   9.339  0.00  0.00      ACHN  
ATOM   2713  HD3 ILE A 174      -5.088  26.269   7.722  0.00  0.00      ACHN  
ATOM   2714  C   ILE A 174      -4.998  22.340  11.620  0.00  0.00      ACHN  
ATOM   2715  O   ILE A 174      -5.590  22.652  12.672  0.00  0.00      ACHN  
ATOM   2716  N   GLY A 175      -4.548  21.025  11.491  0.00  0.00      ACHN  
ATOM   2717  HN  GLY A 175      -3.888  20.810  10.775  0.00  0.00      ACHN  
ATOM   2718  CA  GLY A 175      -4.771  19.922  12.407  0.00  0.00      ACHN  
ATOM   2719  HA1 GLY A 175      -4.318  19.018  12.030  0.00  0.00      ACHN  
ATOM   2720  HA2 GLY A 175      -5.799  19.870  12.735  0.00  0.00      ACHN  
ATOM   2721  C   GLY A 175      -4.031  20.168  13.628  0.00  0.00      ACHN  
ATOM   2722  O   GLY A 175      -4.613  20.056  14.752  0.00  0.00      ACHN  
ATOM   2723  N   LEU A 176      -2.853  20.692  13.579  0.00  0.00      ACHN  
ATOM   2724  HN  LEU A 176      -2.412  20.693  12.685  0.00  0.00      ACHN  
ATOM   2725  CA  LEU A 176      -2.080  21.103  14.812  0.00  0.00      ACHN  
ATOM   2726  HA  LEU A 176      -1.953  20.285  15.507  0.00  0.00      ACHN  
ATOM   2727  CB  LEU A 176      -0.672  21.524  14.499  0.00  0.00      ACHN  
ATOM   2728  HB1 LEU A 176      -0.621  22.437  13.868  0.00  0.00      ACHN  
ATOM   2729  HB2 LEU A 176      -0.093  21.810  15.403  0.00  0.00      ACHN  
ATOM   2730  CG  LEU A 176       0.138  20.398  13.789  0.00  0.00      ACHN  
ATOM   2731  HG  LEU A 176      -0.518  19.925  13.028  0.00  0.00      ACHN  
ATOM   2732  CD1 LEU A 176       1.375  21.030  13.116  0.00  0.00      ACHN  
ATOM   2733 HD11 LEU A 176       2.140  21.364  13.850  0.00  0.00      ACHN  
ATOM   2734 HD12 LEU A 176       1.734  20.321  12.340  0.00  0.00      ACHN  
ATOM   2735 HD13 LEU A 176       1.058  21.967  12.609  0.00  0.00      ACHN  
ATOM   2736  CD2 LEU A 176       0.549  19.355  14.731  0.00  0.00      ACHN  
ATOM   2737 HD21 LEU A 176       1.148  19.771  15.569  0.00  0.00      ACHN  
ATOM   2738 HD22 LEU A 176      -0.403  18.962  15.147  0.00  0.00      ACHN  
ATOM   2739 HD23 LEU A 176       1.067  18.549  14.169  0.00  0.00      ACHN  
ATOM   2740  C   LEU A 176      -2.729  22.317  15.524  0.00  0.00      ACHN  
ATOM   2741  O   LEU A 176      -3.000  22.239  16.756  0.00  0.00      ACHN  
ATOM   2742  N   LEU A 177      -3.094  23.396  14.777  0.00  0.00      ACHN  
ATOM   2743  HN  LEU A 177      -2.942  23.392  13.792  0.00  0.00      ACHN  
ATOM   2744  CA  LEU A 177      -3.713  24.604  15.290  0.00  0.00      ACHN  
ATOM   2745  HA  LEU A 177      -3.015  25.097  15.950  0.00  0.00      ACHN  
ATOM   2746  CB  LEU A 177      -3.950  25.504  14.014  0.00  0.00      ACHN  
ATOM   2747  HB1 LEU A 177      -2.935  25.605  13.572  0.00  0.00      ACHN  
ATOM   2748  HB2 LEU A 177      -4.631  24.959  13.327  0.00  0.00      ACHN  
ATOM   2749  CG  LEU A 177      -4.612  26.884  14.263  0.00  0.00      ACHN  
ATOM   2750  HG  LEU A 177      -5.680  26.778  14.549  0.00  0.00      ACHN  
ATOM   2751  CD1 LEU A 177      -3.886  27.796  15.269  0.00  0.00      ACHN  
ATOM   2752 HD11 LEU A 177      -2.811  27.923  15.018  0.00  0.00      ACHN  
ATOM   2753 HD12 LEU A 177      -4.323  28.811  15.383  0.00  0.00      ACHN  
ATOM   2754 HD13 LEU A 177      -3.969  27.445  16.319  0.00  0.00      ACHN  
ATOM   2755  CD2 LEU A 177      -4.656  27.614  12.926  0.00  0.00      ACHN  
ATOM   2756 HD21 LEU A 177      -4.948  28.660  13.161  0.00  0.00      ACHN  
ATOM   2757 HD22 LEU A 177      -3.586  27.604  12.627  0.00  0.00      ACHN  
ATOM   2758 HD23 LEU A 177      -5.332  27.117  12.197  0.00  0.00      ACHN  
ATOM   2759  C   LEU A 177      -5.049  24.308  16.004  0.00  0.00      ACHN  
ATOM   2760  O   LEU A 177      -5.328  24.836  17.143  0.00  0.00      ACHN  
ATOM   2761  N   ILE A 178      -5.886  23.425  15.407  0.00  0.00      ACHN  
ATOM   2762  HN  ILE A 178      -5.737  23.123  14.469  0.00  0.00      ACHN  
ATOM   2763  CA  ILE A 178      -7.179  23.146  16.022  0.00  0.00      ACHN  
ATOM   2764  HA  ILE A 178      -7.626  24.076  16.340  0.00  0.00      ACHN  
ATOM   2765  CB  ILE A 178      -8.130  22.516  14.979  0.00  0.00      ACHN  
ATOM   2766  HB  ILE A 178      -7.971  22.941  13.965  0.00  0.00      ACHN  
ATOM   2767  CG2 ILE A 178      -7.888  21.005  14.664  0.00  0.00      ACHN  
ATOM   2768 HG21 ILE A 178      -8.039  20.440  15.609  0.00  0.00      ACHN  
ATOM   2769 HG22 ILE A 178      -8.479  20.760  13.755  0.00  0.00      ACHN  
ATOM   2770 HG23 ILE A 178      -6.815  21.000  14.376  0.00  0.00      ACHN  
ATOM   2771  CG1 ILE A 178      -9.621  22.803  15.260  0.00  0.00      ACHN  
ATOM   2772 HG11 ILE A 178     -10.245  22.157  14.606  0.00  0.00      ACHN  
ATOM   2773 HG12 ILE A 178      -9.851  22.469  16.294  0.00  0.00      ACHN  
ATOM   2774  CD1 ILE A 178     -10.115  24.251  15.111  0.00  0.00      ACHN  
ATOM   2775  HD1 ILE A 178     -11.161  24.449  15.429  0.00  0.00      ACHN  
ATOM   2776  HD2 ILE A 178      -9.604  24.877  15.873  0.00  0.00      ACHN  
ATOM   2777  HD3 ILE A 178      -9.965  24.650  14.085  0.00  0.00      ACHN  
ATOM   2778  C   ILE A 178      -7.161  22.403  17.342  0.00  0.00      ACHN  
ATOM   2779  O   ILE A 178      -8.114  22.671  18.104  0.00  0.00      ACHN  
ATOM   2780  N   TYR A 179      -6.166  21.534  17.545  0.00  0.00      ACHN  
ATOM   2781  HN  TYR A 179      -5.430  21.382  16.891  0.00  0.00      ACHN  
ATOM   2782  CA  TYR A 179      -5.943  20.888  18.808  0.00  0.00      ACHN  
ATOM   2783  HA  TYR A 179      -6.875  20.444  19.124  0.00  0.00      ACHN  
ATOM   2784  CB  TYR A 179      -4.939  19.799  18.482  0.00  0.00      ACHN  
ATOM   2785  HB1 TYR A 179      -5.460  18.938  18.012  0.00  0.00      ACHN  
ATOM   2786  HB2 TYR A 179      -4.115  20.232  17.876  0.00  0.00      ACHN  
ATOM   2787  CG  TYR A 179      -4.406  19.218  19.785  0.00  0.00      ACHN  
ATOM   2788  CD1 TYR A 179      -5.141  18.464  20.715  0.00  0.00      ACHN  
ATOM   2789  HD1 TYR A 179      -6.152  18.202  20.439  0.00  0.00      ACHN  
ATOM   2790  CE1 TYR A 179      -4.519  18.052  21.932  0.00  0.00      ACHN  
ATOM   2791  HE1 TYR A 179      -5.091  17.498  22.661  0.00  0.00      ACHN  
ATOM   2792  CZ  TYR A 179      -3.197  18.336  22.213  0.00  0.00      ACHN  
ATOM   2793  OH  TYR A 179      -2.590  17.817  23.395  0.00  0.00      ACHN  
ATOM   2794  HH  TYR A 179      -3.157  18.043  24.136  0.00  0.00      ACHN  
ATOM   2795  CD2 TYR A 179      -3.073  19.561  20.098  0.00  0.00      ACHN  
ATOM   2796  HD2 TYR A 179      -2.647  20.206  19.344  0.00  0.00      ACHN  
ATOM   2797  CE2 TYR A 179      -2.462  19.165  21.310  0.00  0.00      ACHN  
ATOM   2798  HE2 TYR A 179      -1.421  19.373  21.511  0.00  0.00      ACHN  
ATOM   2799  C   TYR A 179      -5.682  21.866  19.959  0.00  0.00      ACHN  
ATOM   2800  O   TYR A 179      -6.015  21.496  21.100  0.00  0.00      ACHN  
ATOM   2801  N   VAL A 180      -5.084  23.049  19.699  0.00  0.00      ACHN  
ATOM   2802  HN  VAL A 180      -4.846  23.402  18.798  0.00  0.00      ACHN  
ATOM   2803  CA  VAL A 180      -4.817  24.012  20.740  0.00  0.00      ACHN  
ATOM   2804  HA  VAL A 180      -4.469  23.495  21.622  0.00  0.00      ACHN  
ATOM   2805  CB  VAL A 180      -3.671  24.892  20.291  0.00  0.00      ACHN  
ATOM   2806  HB  VAL A 180      -3.997  25.575  19.479  0.00  0.00      ACHN  
ATOM   2807  CG1 VAL A 180      -3.258  25.740  21.517  0.00  0.00      ACHN  
ATOM   2808 HG11 VAL A 180      -4.071  26.416  21.858  0.00  0.00      ACHN  
ATOM   2809 HG12 VAL A 180      -3.168  24.935  22.277  0.00  0.00      ACHN  
ATOM   2810 HG13 VAL A 180      -2.273  26.240  21.393  0.00  0.00      ACHN  
ATOM   2811  CG2 VAL A 180      -2.605  23.855  20.005  0.00  0.00      ACHN  
ATOM   2812 HG21 VAL A 180      -2.723  23.159  19.148  0.00  0.00      ACHN  
ATOM   2813 HG22 VAL A 180      -1.642  24.396  19.884  0.00  0.00      ACHN  
ATOM   2814 HG23 VAL A 180      -2.447  23.164  20.861  0.00  0.00      ACHN  
ATOM   2815  C   VAL A 180      -6.028  24.886  21.064  0.00  0.00      ACHN  
ATOM   2816  O   VAL A 180      -6.402  25.304  22.182  0.00  0.00      ACHN  
ATOM   2817  N   ILE A 181      -6.826  25.136  19.988  0.00  0.00      ACHN  
ATOM   2818  HN  ILE A 181      -6.598  24.858  19.058  0.00  0.00      ACHN  
ATOM   2819  CA  ILE A 181      -8.082  25.897  19.982  0.00  0.00      ACHN  
ATOM   2820  HA  ILE A 181      -8.063  26.880  20.428  0.00  0.00      ACHN  
ATOM   2821  CB  ILE A 181      -8.443  26.368  18.569  0.00  0.00      ACHN  
ATOM   2822  HB  ILE A 181      -8.331  25.501  17.884  0.00  0.00      ACHN  
ATOM   2823  CG2 ILE A 181      -9.911  26.851  18.502  0.00  0.00      ACHN  
ATOM   2824 HG21 ILE A 181     -10.112  27.074  17.433  0.00  0.00      ACHN  
ATOM   2825 HG22 ILE A 181     -10.682  26.178  18.934  0.00  0.00      ACHN  
ATOM   2826 HG23 ILE A 181      -9.929  27.746  19.160  0.00  0.00      ACHN  
ATOM   2827  CG1 ILE A 181      -7.459  27.426  18.097  0.00  0.00      ACHN  
ATOM   2828 HG11 ILE A 181      -7.513  28.327  18.745  0.00  0.00      ACHN  
ATOM   2829 HG12 ILE A 181      -6.439  27.029  18.288  0.00  0.00      ACHN  
ATOM   2830  CD1 ILE A 181      -7.683  27.825  16.694  0.00  0.00      ACHN  
ATOM   2831  HD1 ILE A 181      -8.481  28.591  16.590  0.00  0.00      ACHN  
ATOM   2832  HD2 ILE A 181      -6.734  28.305  16.374  0.00  0.00      ACHN  
ATOM   2833  HD3 ILE A 181      -7.913  26.950  16.050  0.00  0.00      ACHN  
ATOM   2834  C   ILE A 181      -9.152  25.147  20.742  0.00  0.00      ACHN  
ATOM   2835  O   ILE A 181      -9.888  25.711  21.551  0.00  0.00      ACHN  
ATOM   2836  N   ALA A 182      -9.248  23.758  20.505  0.00  0.00      ACHN  
ATOM   2837  HN  ALA A 182      -8.760  23.337  19.744  0.00  0.00      ACHN  
ATOM   2838  CA  ALA A 182     -10.108  22.824  21.155  0.00  0.00      ACHN  
ATOM   2839  HA  ALA A 182      -9.899  21.845  20.748  0.00  0.00      ACHN  
ATOM   2840  CB  ALA A 182      -9.766  22.729  22.609  0.00  0.00      ACHN  
ATOM   2841  HB1 ALA A 182      -8.668  22.742  22.778  0.00  0.00      ACHN  
ATOM   2842  HB2 ALA A 182     -10.197  23.601  23.146  0.00  0.00      ACHN  
ATOM   2843  HB3 ALA A 182     -10.164  21.760  22.977  0.00  0.00      ACHN  
ATOM   2844  C   ALA A 182     -11.627  22.976  20.952  0.00  0.00      ACHN  
ATOM   2845  O   ALA A 182     -12.258  23.271  21.999  0.00  0.00      ACHN  
ATOM   2846  N   PRO A 183     -12.245  22.762  19.778  0.00  0.00      ACHN  
ATOM   2847  CD  PRO A 183     -11.620  22.738  18.496  0.00  0.00      ACHN  
ATOM   2848  HD1 PRO A 183     -10.676  23.317  18.588  0.00  0.00      ACHN  
ATOM   2849  HD2 PRO A 183     -11.426  21.669  18.267  0.00  0.00      ACHN  
ATOM   2850  CA  PRO A 183     -13.675  22.883  19.610  0.00  0.00      ACHN  
ATOM   2851  HA  PRO A 183     -13.918  23.924  19.763  0.00  0.00      ACHN  
ATOM   2852  CB  PRO A 183     -13.893  22.600  18.143  0.00  0.00      ACHN  
ATOM   2853  HB1 PRO A 183     -14.837  23.052  17.770  0.00  0.00      ACHN  
ATOM   2854  HB2 PRO A 183     -14.014  21.500  18.044  0.00  0.00      ACHN  
ATOM   2855  CG  PRO A 183     -12.668  23.219  17.546  0.00  0.00      ACHN  
ATOM   2856  HG1 PRO A 183     -12.746  24.327  17.583  0.00  0.00      ACHN  
ATOM   2857  HG2 PRO A 183     -12.646  22.835  16.504  0.00  0.00      ACHN  
ATOM   2858  C   PRO A 183     -14.655  22.126  20.537  0.00  0.00      ACHN  
ATOM   2859  O   PRO A 183     -14.604  20.879  20.537  0.00  0.00      ACHN  
ATOM   2860  N   GLY A 184     -15.496  22.856  21.269  0.00  0.00      ACHN  
ATOM   2861  HN  GLY A 184     -15.496  23.847  21.164  0.00  0.00      ACHN  
ATOM   2862  CA  GLY A 184     -16.546  22.281  22.128  0.00  0.00      ACHN  
ATOM   2863  HA1 GLY A 184     -16.919  21.420  21.592  0.00  0.00      ACHN  
ATOM   2864  HA2 GLY A 184     -17.279  22.997  22.467  0.00  0.00      ACHN  
ATOM   2865  C   GLY A 184     -16.089  21.669  23.391  0.00  0.00      ACHN  
ATOM   2866  O   GLY A 184     -16.844  20.991  24.143  0.00  0.00      ACHN  
ATOM   2867  N   SER A 185     -14.850  21.924  23.819  0.00  0.00      ACHN  
ATOM   2868  HN  SER A 185     -14.159  22.420  23.300  0.00  0.00      ACHN  
ATOM   2869  CA  SER A 185     -14.358  21.371  25.047  0.00  0.00      ACHN  
ATOM   2870  HA  SER A 185     -15.139  21.260  25.785  0.00  0.00      ACHN  
ATOM   2871  CB  SER A 185     -13.776  20.015  24.707  0.00  0.00      ACHN  
ATOM   2872  HB1 SER A 185     -14.503  19.540  24.015  0.00  0.00      ACHN  
ATOM   2873  HB2 SER A 185     -12.789  20.175  24.223  0.00  0.00      ACHN  
ATOM   2874  OG  SER A 185     -13.562  19.130  25.791  0.00  0.00      ACHN  
ATOM   2875  HG1 SER A 185     -12.903  19.521  26.369  0.00  0.00      ACHN  
ATOM   2876  C   SER A 185     -13.354  22.249  25.780  0.00  0.00      ACHN  
ATOM   2877  O   SER A 185     -12.359  22.630  25.173  0.00  0.00      ACHN  
ATOM   2878  N   THR A 186     -13.482  22.497  27.112  0.00  0.00      ACHN  
ATOM   2879  HN  THR A 186     -14.307  22.327  27.645  0.00  0.00      ACHN  
ATOM   2880  CA  THR A 186     -12.358  22.916  27.947  0.00  0.00      ACHN  
ATOM   2881  HA  THR A 186     -12.190  23.945  27.664  0.00  0.00      ACHN  
ATOM   2882  CB  THR A 186     -12.848  22.797  29.416  0.00  0.00      ACHN  
ATOM   2883  HB  THR A 186     -13.077  21.774  29.783  0.00  0.00      ACHN  
ATOM   2884  OG1 THR A 186     -14.126  23.449  29.662  0.00  0.00      ACHN  
ATOM   2885  HG1 THR A 186     -14.551  23.003  30.398  0.00  0.00      ACHN  
ATOM   2886  CG2 THR A 186     -11.933  23.509  30.351  0.00  0.00      ACHN  
ATOM   2887 HG21 THR A 186     -12.180  23.383  31.427  0.00  0.00      ACHN  
ATOM   2888 HG22 THR A 186     -10.881  23.161  30.267  0.00  0.00      ACHN  
ATOM   2889 HG23 THR A 186     -11.892  24.574  30.038  0.00  0.00      ACHN  
ATOM   2890  C   THR A 186     -11.140  22.044  27.914  0.00  0.00      ACHN  
ATOM   2891  O   THR A 186     -11.254  20.818  27.980  0.00  0.00      ACHN  
ATOM   2892  N   SER A 187      -9.915  22.647  27.796  0.00  0.00      ACHN  
ATOM   2893  HN  SER A 187      -9.896  23.644  27.804  0.00  0.00      ACHN  
ATOM   2894  CA  SER A 187      -8.683  21.884  27.649  0.00  0.00      ACHN  
ATOM   2895  HA  SER A 187      -8.874  21.014  28.260  0.00  0.00      ACHN  
ATOM   2896  CB  SER A 187      -8.319  21.402  26.209  0.00  0.00      ACHN  
ATOM   2897  HB1 SER A 187      -9.195  20.826  25.841  0.00  0.00      ACHN  
ATOM   2898  HB2 SER A 187      -8.111  22.218  25.484  0.00  0.00      ACHN  
ATOM   2899  OG  SER A 187      -7.183  20.590  26.255  0.00  0.00      ACHN  
ATOM   2900  HG1 SER A 187      -6.924  20.351  25.362  0.00  0.00      ACHN  
ATOM   2901  C   SER A 187      -7.585  22.636  28.344  0.00  0.00      ACHN  
ATOM   2902  O   SER A 187      -7.584  23.837  28.200  0.00  0.00      ACHN  
ATOM   2903  N   ASP A 188      -6.605  22.011  29.073  0.00  0.00      ACHN  
ATOM   2904  HN  ASP A 188      -6.635  21.028  29.233  0.00  0.00      ACHN  
ATOM   2905  CA  ASP A 188      -5.473  22.706  29.647  0.00  0.00      ACHN  
ATOM   2906  HA  ASP A 188      -5.751  23.701  29.963  0.00  0.00      ACHN  
ATOM   2907  CB  ASP A 188      -4.792  21.991  30.865  0.00  0.00      ACHN  
ATOM   2908  HB1 ASP A 188      -4.437  20.969  30.616  0.00  0.00      ACHN  
ATOM   2909  HB2 ASP A 188      -3.861  22.531  31.141  0.00  0.00      ACHN  
ATOM   2910  CG  ASP A 188      -5.853  21.857  31.947  0.00  0.00      ACHN  
ATOM   2911  OD1 ASP A 188      -6.238  22.872  32.592  0.00  0.00      ACHN  
ATOM   2912  OD2 ASP A 188      -6.325  20.742  32.265  0.00  0.00      ACHN  
ATOM   2913  C   ASP A 188      -4.289  22.748  28.596  0.00  0.00      ACHN  
ATOM   2914  O   ASP A 188      -3.157  23.068  28.872  0.00  0.00      ACHN  
ATOM   2915  N   VAL A 189      -4.568  22.479  27.322  0.00  0.00      ACHN  
ATOM   2916  HN  VAL A 189      -5.501  22.199  27.109  0.00  0.00      ACHN  
ATOM   2917  CA  VAL A 189      -3.680  22.407  26.176  0.00  0.00      ACHN  
ATOM   2918  HA  VAL A 189      -2.989  21.625  26.456  0.00  0.00      ACHN  
ATOM   2919  CB  VAL A 189      -4.286  21.931  24.875  0.00  0.00      ACHN  
ATOM   2920  HB  VAL A 189      -4.920  21.028  25.007  0.00  0.00      ACHN  
ATOM   2921  CG1 VAL A 189      -5.350  23.036  24.478  0.00  0.00      ACHN  
ATOM   2922 HG11 VAL A 189      -6.165  22.858  23.744  0.00  0.00      ACHN  
ATOM   2923 HG12 VAL A 189      -5.929  23.349  25.373  0.00  0.00      ACHN  
ATOM   2924 HG13 VAL A 189      -4.856  23.984  24.176  0.00  0.00      ACHN  
ATOM   2925  CG2 VAL A 189      -3.353  21.775  23.693  0.00  0.00      ACHN  
ATOM   2926 HG21 VAL A 189      -3.841  21.267  22.834  0.00  0.00      ACHN  
ATOM   2927 HG22 VAL A 189      -2.965  22.754  23.341  0.00  0.00      ACHN  
ATOM   2928 HG23 VAL A 189      -2.516  21.088  23.942  0.00  0.00      ACHN  
ATOM   2929  C   VAL A 189      -2.758  23.612  26.025  0.00  0.00      ACHN  
ATOM   2930  O   VAL A 189      -3.262  24.684  26.156  0.00  0.00      ACHN  
ATOM   2931  N   ALA A 190      -1.521  23.451  25.704  0.00  0.00      ACHN  
ATOM   2932  HN  ALA A 190      -1.072  22.567  25.601  0.00  0.00      ACHN  
ATOM   2933  CA  ALA A 190      -0.595  24.512  25.346  0.00  0.00      ACHN  
ATOM   2934  HA  ALA A 190      -1.048  25.352  24.841  0.00  0.00      ACHN  
ATOM   2935  CB  ALA A 190       0.229  24.999  26.591  0.00  0.00      ACHN  
ATOM   2936  HB1 ALA A 190       0.923  24.230  26.994  0.00  0.00      ACHN  
ATOM   2937  HB2 ALA A 190       0.773  25.952  26.414  0.00  0.00      ACHN  
ATOM   2938  HB3 ALA A 190      -0.438  25.310  27.424  0.00  0.00      ACHN  
ATOM   2939  C   ALA A 190       0.411  23.892  24.563  0.00  0.00      ACHN  
ATOM   2940  O   ALA A 190       0.404  22.657  24.460  0.00  0.00      ACHN  
ATOM   2941  N   VAL A 191       1.415  24.610  23.978  0.00  0.00      ACHN  
ATOM   2942  HN  VAL A 191       1.318  25.602  23.940  0.00  0.00      ACHN  
ATOM   2943  CA  VAL A 191       2.424  24.015  23.084  0.00  0.00      ACHN  
ATOM   2944  HA  VAL A 191       2.490  22.945  23.210  0.00  0.00      ACHN  
ATOM   2945  CB  VAL A 191       2.104  24.286  21.558  0.00  0.00      ACHN  
ATOM   2946  HB  VAL A 191       2.274  25.377  21.434  0.00  0.00      ACHN  
ATOM   2947  CG1 VAL A 191       3.087  23.471  20.637  0.00  0.00      ACHN  
ATOM   2948 HG11 VAL A 191       2.811  22.397  20.711  0.00  0.00      ACHN  
ATOM   2949 HG12 VAL A 191       3.107  23.776  19.569  0.00  0.00      ACHN  
ATOM   2950 HG13 VAL A 191       4.116  23.642  21.021  0.00  0.00      ACHN  
ATOM   2951  CG2 VAL A 191       0.640  23.894  21.283  0.00  0.00      ACHN  
ATOM   2952 HG21 VAL A 191      -0.110  24.546  21.780  0.00  0.00      ACHN  
ATOM   2953 HG22 VAL A 191       0.375  23.705  20.221  0.00  0.00      ACHN  
ATOM   2954 HG23 VAL A 191       0.467  22.942  21.829  0.00  0.00      ACHN  
ATOM   2955  C   VAL A 191       3.776  24.625  23.583  0.00  0.00      ACHN  
ATOM   2956  O   VAL A 191       3.891  25.832  23.456  0.00  0.00      ACHN  
ATOM   2957  N   PRO A 192       4.849  23.942  24.110  0.00  0.00      ACHN  
ATOM   2958  CD  PRO A 192       4.490  22.664  24.771  0.00  0.00      ACHN  
ATOM   2959  HD1 PRO A 192       3.413  22.665  25.045  0.00  0.00      ACHN  
ATOM   2960  HD2 PRO A 192       4.591  21.831  24.043  0.00  0.00      ACHN  
ATOM   2961  CA  PRO A 192       5.993  24.629  24.735  0.00  0.00      ACHN  
ATOM   2962  HA  PRO A 192       5.796  25.433  25.429  0.00  0.00      ACHN  
ATOM   2963  CB  PRO A 192       6.668  23.323  25.338  0.00  0.00      ACHN  
ATOM   2964  HB1 PRO A 192       7.453  23.531  26.096  0.00  0.00      ACHN  
ATOM   2965  HB2 PRO A 192       7.162  22.760  24.518  0.00  0.00      ACHN  
ATOM   2966  CG  PRO A 192       5.527  22.442  25.856  0.00  0.00      ACHN  
ATOM   2967  HG1 PRO A 192       5.173  22.803  26.845  0.00  0.00      ACHN  
ATOM   2968  HG2 PRO A 192       5.726  21.349  25.834  0.00  0.00      ACHN  
ATOM   2969  C   PRO A 192       6.957  25.139  23.737  0.00  0.00      ACHN  
ATOM   2970  O   PRO A 192       7.058  24.773  22.575  0.00  0.00      ACHN  
ATOM   2971  N   GLY A 193       7.928  26.000  24.199  0.00  0.00      ACHN  
ATOM   2972  HN  GLY A 193       7.920  26.315  25.145  0.00  0.00      ACHN  
ATOM   2973  CA  GLY A 193       8.897  26.682  23.372  0.00  0.00      ACHN  
ATOM   2974  HA1 GLY A 193       9.547  27.225  24.041  0.00  0.00      ACHN  
ATOM   2975  HA2 GLY A 193       8.441  27.404  22.711  0.00  0.00      ACHN  
ATOM   2976  C   GLY A 193       9.724  25.900  22.498  0.00  0.00      ACHN  
ATOM   2977  O   GLY A 193       9.808  26.184  21.324  0.00  0.00      ACHN  
ATOM   2978  N   PHE A 194      10.386  24.833  23.035  0.00  0.00      ACHN  
ATOM   2979  HN  PHE A 194      10.266  24.567  23.988  0.00  0.00      ACHN  
ATOM   2980  CA  PHE A 194      11.065  23.926  22.104  0.00  0.00      ACHN  
ATOM   2981  HA  PHE A 194      11.661  24.583  21.487  0.00  0.00      ACHN  
ATOM   2982  CB  PHE A 194      12.051  22.942  22.718  0.00  0.00      ACHN  
ATOM   2983  HB1 PHE A 194      11.557  22.163  23.337  0.00  0.00      ACHN  
ATOM   2984  HB2 PHE A 194      12.604  22.442  21.893  0.00  0.00      ACHN  
ATOM   2985  CG  PHE A 194      13.114  23.590  23.525  0.00  0.00      ACHN  
ATOM   2986  CD1 PHE A 194      13.794  22.758  24.492  0.00  0.00      ACHN  
ATOM   2987  HD1 PHE A 194      13.569  21.704  24.562  0.00  0.00      ACHN  
ATOM   2988  CE1 PHE A 194      14.684  23.388  25.388  0.00  0.00      ACHN  
ATOM   2989  HE1 PHE A 194      15.106  22.923  26.267  0.00  0.00      ACHN  
ATOM   2990  CZ  PHE A 194      14.968  24.773  25.205  0.00  0.00      ACHN  
ATOM   2991  HZ  PHE A 194      15.606  25.266  25.924  0.00  0.00      ACHN  
ATOM   2992  CD2 PHE A 194      13.480  24.933  23.294  0.00  0.00      ACHN  
ATOM   2993  HD2 PHE A 194      13.040  25.607  22.573  0.00  0.00      ACHN  
ATOM   2994  CE2 PHE A 194      14.436  25.461  24.141  0.00  0.00      ACHN  
ATOM   2995  HE2 PHE A 194      14.748  26.491  24.060  0.00  0.00      ACHN  
ATOM   2996  C   PHE A 194      10.200  23.127  21.067  0.00  0.00      ACHN  
ATOM   2997  O   PHE A 194      10.683  22.896  19.940  0.00  0.00      ACHN  
ATOM   2998  N   VAL A 195       8.997  22.772  21.410  0.00  0.00      ACHN  
ATOM   2999  HN  VAL A 195       8.718  23.040  22.329  0.00  0.00      ACHN  
ATOM   3000  CA  VAL A 195       8.083  21.986  20.581  0.00  0.00      ACHN  
ATOM   3001  HA  VAL A 195       8.619  21.127  20.204  0.00  0.00      ACHN  
ATOM   3002  CB  VAL A 195       6.862  21.511  21.400  0.00  0.00      ACHN  
ATOM   3003  HB  VAL A 195       6.383  22.320  21.993  0.00  0.00      ACHN  
ATOM   3004  CG1 VAL A 195       5.948  20.888  20.420  0.00  0.00      ACHN  
ATOM   3005 HG11 VAL A 195       6.495  20.271  19.675  0.00  0.00      ACHN  
ATOM   3006 HG12 VAL A 195       5.269  20.184  20.946  0.00  0.00      ACHN  
ATOM   3007 HG13 VAL A 195       5.345  21.694  19.950  0.00  0.00      ACHN  
ATOM   3008  CG2 VAL A 195       7.377  20.450  22.442  0.00  0.00      ACHN  
ATOM   3009 HG21 VAL A 195       8.293  20.846  22.931  0.00  0.00      ACHN  
ATOM   3010 HG22 VAL A 195       6.553  20.125  23.112  0.00  0.00      ACHN  
ATOM   3011 HG23 VAL A 195       7.842  19.548  21.989  0.00  0.00      ACHN  
ATOM   3012  C   VAL A 195       7.669  22.929  19.421  0.00  0.00      ACHN  
ATOM   3013  O   VAL A 195       7.693  22.539  18.239  0.00  0.00      ACHN  
ATOM   3014  N   TYR A 196       7.384  24.202  19.746  0.00  0.00      ACHN  
ATOM   3015  HN  TYR A 196       7.381  24.418  20.719  0.00  0.00      ACHN  
ATOM   3016  CA  TYR A 196       7.028  25.244  18.766  0.00  0.00      ACHN  
ATOM   3017  HA  TYR A 196       6.123  24.898  18.289  0.00  0.00      ACHN  
ATOM   3018  CB  TYR A 196       6.712  26.583  19.462  0.00  0.00      ACHN  
ATOM   3019  HB1 TYR A 196       6.058  26.376  20.336  0.00  0.00      ACHN  
ATOM   3020  HB2 TYR A 196       7.596  27.140  19.841  0.00  0.00      ACHN  
ATOM   3021  CG  TYR A 196       5.935  27.570  18.630  0.00  0.00      ACHN  
ATOM   3022  CD1 TYR A 196       5.841  28.867  19.168  0.00  0.00      ACHN  
ATOM   3023  HD1 TYR A 196       6.389  29.142  20.057  0.00  0.00      ACHN  
ATOM   3024  CE1 TYR A 196       5.048  29.867  18.582  0.00  0.00      ACHN  
ATOM   3025  HE1 TYR A 196       4.909  30.794  19.117  0.00  0.00      ACHN  
ATOM   3026  CZ  TYR A 196       4.419  29.663  17.353  0.00  0.00      ACHN  
ATOM   3027  OH  TYR A 196       3.481  30.543  16.759  0.00  0.00      ACHN  
ATOM   3028  HH  TYR A 196       3.150  31.012  17.528  0.00  0.00      ACHN  
ATOM   3029  CD2 TYR A 196       5.420  27.415  17.302  0.00  0.00      ACHN  
ATOM   3030  HD2 TYR A 196       5.420  26.462  16.795  0.00  0.00      ACHN  
ATOM   3031  CE2 TYR A 196       4.631  28.461  16.674  0.00  0.00      ACHN  
ATOM   3032  HE2 TYR A 196       4.120  28.296  15.737  0.00  0.00      ACHN  
ATOM   3033  C   TYR A 196       8.157  25.397  17.731  0.00  0.00      ACHN  
ATOM   3034  O   TYR A 196       7.918  25.583  16.520  0.00  0.00      ACHN  
ATOM   3035  N   GLY A 197       9.436  25.405  18.198  0.00  0.00      ACHN  
ATOM   3036  HN  GLY A 197       9.522  25.183  19.166  0.00  0.00      ACHN  
ATOM   3037  CA  GLY A 197      10.628  25.516  17.296  0.00  0.00      ACHN  
ATOM   3038  HA1 GLY A 197      11.566  25.378  17.814  0.00  0.00      ACHN  
ATOM   3039  HA2 GLY A 197      10.614  26.470  16.791  0.00  0.00      ACHN  
ATOM   3040  C   GLY A 197      10.607  24.632  16.136  0.00  0.00      ACHN  
ATOM   3041  O   GLY A 197      10.796  25.005  14.964  0.00  0.00      ACHN  
ATOM   3042  N   ILE A 198      10.366  23.320  16.400  0.00  0.00      ACHN  
ATOM   3043  HN  ILE A 198      10.107  23.008  17.311  0.00  0.00      ACHN  
ATOM   3044  CA  ILE A 198      10.408  22.323  15.250  0.00  0.00      ACHN  
ATOM   3045  HA  ILE A 198      11.281  22.491  14.637  0.00  0.00      ACHN  
ATOM   3046  CB  ILE A 198      10.265  20.961  15.965  0.00  0.00      ACHN  
ATOM   3047  HB  ILE A 198       9.553  21.090  16.809  0.00  0.00      ACHN  
ATOM   3048  CG2 ILE A 198       9.865  19.859  15.077  0.00  0.00      ACHN  
ATOM   3049 HG21 ILE A 198       9.877  18.819  15.469  0.00  0.00      ACHN  
ATOM   3050 HG22 ILE A 198       8.777  19.954  14.870  0.00  0.00      ACHN  
ATOM   3051 HG23 ILE A 198      10.513  19.738  14.182  0.00  0.00      ACHN  
ATOM   3052  CG1 ILE A 198      11.535  20.553  16.697  0.00  0.00      ACHN  
ATOM   3053 HG11 ILE A 198      12.309  20.159  16.004  0.00  0.00      ACHN  
ATOM   3054 HG12 ILE A 198      11.982  21.456  17.166  0.00  0.00      ACHN  
ATOM   3055  CD1 ILE A 198      11.305  19.491  17.827  0.00  0.00      ACHN  
ATOM   3056  HD1 ILE A 198      11.106  18.468  17.442  0.00  0.00      ACHN  
ATOM   3057  HD2 ILE A 198      12.136  19.311  18.543  0.00  0.00      ACHN  
ATOM   3058  HD3 ILE A 198      10.461  19.898  18.424  0.00  0.00      ACHN  
ATOM   3059  C   ILE A 198       9.218  22.473  14.370  0.00  0.00      ACHN  
ATOM   3060  O   ILE A 198       9.341  22.566  13.160  0.00  0.00      ACHN  
ATOM   3061  N   ILE A 199       8.006  22.866  14.903  0.00  0.00      ACHN  
ATOM   3062  HN  ILE A 199       7.973  22.829  15.899  0.00  0.00      ACHN  
ATOM   3063  CA  ILE A 199       6.767  23.291  14.166  0.00  0.00      ACHN  
ATOM   3064  HA  ILE A 199       6.394  22.576  13.447  0.00  0.00      ACHN  
ATOM   3065  CB  ILE A 199       5.575  23.452  15.109  0.00  0.00      ACHN  
ATOM   3066  HB  ILE A 199       5.958  24.122  15.908  0.00  0.00      ACHN  
ATOM   3067  CG2 ILE A 199       4.410  24.149  14.460  0.00  0.00      ACHN  
ATOM   3068 HG21 ILE A 199       3.634  24.034  15.247  0.00  0.00      ACHN  
ATOM   3069 HG22 ILE A 199       4.624  25.228  14.305  0.00  0.00      ACHN  
ATOM   3070 HG23 ILE A 199       4.159  23.643  13.503  0.00  0.00      ACHN  
ATOM   3071  CG1 ILE A 199       5.168  22.086  15.778  0.00  0.00      ACHN  
ATOM   3072 HG11 ILE A 199       4.674  21.423  15.037  0.00  0.00      ACHN  
ATOM   3073 HG12 ILE A 199       6.074  21.661  16.262  0.00  0.00      ACHN  
ATOM   3074  CD1 ILE A 199       4.199  22.146  16.913  0.00  0.00      ACHN  
ATOM   3075  HD1 ILE A 199       3.277  22.660  16.567  0.00  0.00      ACHN  
ATOM   3076  HD2 ILE A 199       4.186  21.134  17.372  0.00  0.00      ACHN  
ATOM   3077  HD3 ILE A 199       4.606  22.815  17.701  0.00  0.00      ACHN  
ATOM   3078  C   ILE A 199       6.973  24.515  13.309  0.00  0.00      ACHN  
ATOM   3079  O   ILE A 199       6.513  24.562  12.150  0.00  0.00      ACHN  
ATOM   3080  N   ILE A 200       7.714  25.572  13.771  0.00  0.00      ACHN  
ATOM   3081  HN  ILE A 200       8.029  25.528  14.716  0.00  0.00      ACHN  
ATOM   3082  CA  ILE A 200       8.239  26.725  13.131  0.00  0.00      ACHN  
ATOM   3083  HA  ILE A 200       7.350  27.216  12.762  0.00  0.00      ACHN  
ATOM   3084  CB  ILE A 200       9.068  27.648  14.053  0.00  0.00      ACHN  
ATOM   3085  HB  ILE A 200       9.758  26.948  14.569  0.00  0.00      ACHN  
ATOM   3086  CG2 ILE A 200       9.819  28.750  13.293  0.00  0.00      ACHN  
ATOM   3087 HG21 ILE A 200      10.397  29.409  13.976  0.00  0.00      ACHN  
ATOM   3088 HG22 ILE A 200      10.446  28.328  12.478  0.00  0.00      ACHN  
ATOM   3089 HG23 ILE A 200       9.215  29.501  12.741  0.00  0.00      ACHN  
ATOM   3090  CG1 ILE A 200       8.186  28.420  15.092  0.00  0.00      ACHN  
ATOM   3091 HG11 ILE A 200       7.571  29.137  14.506  0.00  0.00      ACHN  
ATOM   3092 HG12 ILE A 200       7.400  27.866  15.649  0.00  0.00      ACHN  
ATOM   3093  CD1 ILE A 200       8.976  29.121  16.159  0.00  0.00      ACHN  
ATOM   3094  HD1 ILE A 200       9.695  28.434  16.655  0.00  0.00      ACHN  
ATOM   3095  HD2 ILE A 200       9.553  29.993  15.782  0.00  0.00      ACHN  
ATOM   3096  HD3 ILE A 200       8.261  29.440  16.947  0.00  0.00      ACHN  
ATOM   3097  C   ILE A 200       9.044  26.288  11.937  0.00  0.00      ACHN  
ATOM   3098  O   ILE A 200       8.769  26.639  10.765  0.00  0.00      ACHN  
ATOM   3099  N   SER A 201      10.116  25.527  12.231  0.00  0.00      ACHN  
ATOM   3100  HN  SER A 201      10.203  25.170  13.158  0.00  0.00      ACHN  
ATOM   3101  CA  SER A 201      11.103  25.050  11.287  0.00  0.00      ACHN  
ATOM   3102  HA  SER A 201      11.695  25.875  10.919  0.00  0.00      ACHN  
ATOM   3103  CB  SER A 201      12.035  24.031  12.029  0.00  0.00      ACHN  
ATOM   3104  HB1 SER A 201      12.414  24.515  12.954  0.00  0.00      ACHN  
ATOM   3105  HB2 SER A 201      11.569  23.059  12.298  0.00  0.00      ACHN  
ATOM   3106  OG  SER A 201      13.220  23.856  11.332  0.00  0.00      ACHN  
ATOM   3107  HG1 SER A 201      13.858  23.629  12.013  0.00  0.00      ACHN  
ATOM   3108  C   SER A 201      10.560  24.333  10.062  0.00  0.00      ACHN  
ATOM   3109  O   SER A 201      10.564  24.799   8.928  0.00  0.00      ACHN  
ATOM   3110  N   LEU A 202       9.799  23.243  10.330  0.00  0.00      ACHN  
ATOM   3111  HN  LEU A 202       9.767  22.786  11.216  0.00  0.00      ACHN  
ATOM   3112  CA  LEU A 202       9.036  22.550   9.290  0.00  0.00      ACHN  
ATOM   3113  HA  LEU A 202       9.824  22.179   8.652  0.00  0.00      ACHN  
ATOM   3114  CB  LEU A 202       8.383  21.284   9.893  0.00  0.00      ACHN  
ATOM   3115  HB1 LEU A 202       9.130  20.707  10.480  0.00  0.00      ACHN  
ATOM   3116  HB2 LEU A 202       7.599  21.610  10.609  0.00  0.00      ACHN  
ATOM   3117  CG  LEU A 202       7.772  20.251   8.857  0.00  0.00      ACHN  
ATOM   3118  HG  LEU A 202       6.767  20.539   8.481  0.00  0.00      ACHN  
ATOM   3119  CD1 LEU A 202       8.615  20.048   7.625  0.00  0.00      ACHN  
ATOM   3120 HD11 LEU A 202       9.551  19.496   7.857  0.00  0.00      ACHN  
ATOM   3121 HD12 LEU A 202       8.012  19.473   6.890  0.00  0.00      ACHN  
ATOM   3122 HD13 LEU A 202       8.852  20.958   7.034  0.00  0.00      ACHN  
ATOM   3123  CD2 LEU A 202       7.618  18.797   9.471  0.00  0.00      ACHN  
ATOM   3124 HD21 LEU A 202       6.998  18.888  10.388  0.00  0.00      ACHN  
ATOM   3125 HD22 LEU A 202       7.109  18.111   8.761  0.00  0.00      ACHN  
ATOM   3126 HD23 LEU A 202       8.604  18.427   9.824  0.00  0.00      ACHN  
ATOM   3127  C   LEU A 202       8.047  23.392   8.471  0.00  0.00      ACHN  
ATOM   3128  O   LEU A 202       8.030  23.309   7.259  0.00  0.00      ACHN  
ATOM   3129  N   PHE A 203       7.328  24.295   9.130  0.00  0.00      ACHN  
ATOM   3130  HN  PHE A 203       7.295  24.202  10.122  0.00  0.00      ACHN  
ATOM   3131  CA  PHE A 203       6.464  25.241   8.365  0.00  0.00      ACHN  
ATOM   3132  HA  PHE A 203       5.660  24.733   7.853  0.00  0.00      ACHN  
ATOM   3133  CB  PHE A 203       5.761  26.086   9.410  0.00  0.00      ACHN  
ATOM   3134  HB1 PHE A 203       5.198  25.359  10.034  0.00  0.00      ACHN  
ATOM   3135  HB2 PHE A 203       6.541  26.585  10.024  0.00  0.00      ACHN  
ATOM   3136  CG  PHE A 203       4.826  27.081   8.943  0.00  0.00      ACHN  
ATOM   3137  CD1 PHE A 203       5.020  28.448   8.852  0.00  0.00      ACHN  
ATOM   3138  HD1 PHE A 203       5.943  28.893   9.192  0.00  0.00      ACHN  
ATOM   3139  CE1 PHE A 203       3.930  29.273   8.536  0.00  0.00      ACHN  
ATOM   3140  HE1 PHE A 203       4.068  30.343   8.591  0.00  0.00      ACHN  
ATOM   3141  CZ  PHE A 203       2.660  28.709   8.278  0.00  0.00      ACHN  
ATOM   3142  HZ  PHE A 203       1.861  29.427   8.167  0.00  0.00      ACHN  
ATOM   3143  CD2 PHE A 203       3.567  26.512   8.558  0.00  0.00      ACHN  
ATOM   3144  HD2 PHE A 203       3.413  25.449   8.668  0.00  0.00      ACHN  
ATOM   3145  CE2 PHE A 203       2.477  27.313   8.330  0.00  0.00      ACHN  
ATOM   3146  HE2 PHE A 203       1.547  26.847   8.042  0.00  0.00      ACHN  
ATOM   3147  C   PHE A 203       7.231  26.116   7.376  0.00  0.00      ACHN  
ATOM   3148  O   PHE A 203       6.803  26.409   6.257  0.00  0.00      ACHN  
ATOM   3149  N   LEU A 204       8.399  26.687   7.803  0.00  0.00      ACHN  
ATOM   3150  HN  LEU A 204       8.639  26.573   8.764  0.00  0.00      ACHN  
ATOM   3151  CA  LEU A 204       9.281  27.456   6.937  0.00  0.00      ACHN  
ATOM   3152  HA  LEU A 204       8.630  28.201   6.503  0.00  0.00      ACHN  
ATOM   3153  CB  LEU A 204      10.411  28.146   7.705  0.00  0.00      ACHN  
ATOM   3154  HB1 LEU A 204       9.914  28.764   8.483  0.00  0.00      ACHN  
ATOM   3155  HB2 LEU A 204      10.982  27.348   8.225  0.00  0.00      ACHN  
ATOM   3156  CG  LEU A 204      11.423  29.002   6.853  0.00  0.00      ACHN  
ATOM   3157  HG  LEU A 204      11.805  28.355   6.034  0.00  0.00      ACHN  
ATOM   3158  CD1 LEU A 204      10.912  30.342   6.347  0.00  0.00      ACHN  
ATOM   3159 HD11 LEU A 204      11.768  30.820   5.824  0.00  0.00      ACHN  
ATOM   3160 HD12 LEU A 204      10.133  30.214   5.565  0.00  0.00      ACHN  
ATOM   3161 HD13 LEU A 204      10.650  30.932   7.251  0.00  0.00      ACHN  
ATOM   3162  CD2 LEU A 204      12.653  29.143   7.778  0.00  0.00      ACHN  
ATOM   3163 HD21 LEU A 204      12.364  29.834   8.598  0.00  0.00      ACHN  
ATOM   3164 HD22 LEU A 204      12.990  28.193   8.245  0.00  0.00      ACHN  
ATOM   3165 HD23 LEU A 204      13.500  29.538   7.177  0.00  0.00      ACHN  
ATOM   3166  C   LEU A 204       9.858  26.619   5.820  0.00  0.00      ACHN  
ATOM   3167  O   LEU A 204       9.948  27.141   4.683  0.00  0.00      ACHN  
ATOM   3168  N   PHE A 205      10.218  25.336   6.026  0.00  0.00      ACHN  
ATOM   3169  HN  PHE A 205      10.261  24.971   6.953  0.00  0.00      ACHN  
ATOM   3170  CA  PHE A 205      10.522  24.443   4.897  0.00  0.00      ACHN  
ATOM   3171  HA  PHE A 205      11.291  24.864   4.268  0.00  0.00      ACHN  
ATOM   3172  CB  PHE A 205      11.071  23.031   5.354  0.00  0.00      ACHN  
ATOM   3173  HB1 PHE A 205      10.449  22.695   6.212  0.00  0.00      ACHN  
ATOM   3174  HB2 PHE A 205      11.010  22.391   4.448  0.00  0.00      ACHN  
ATOM   3175  CG  PHE A 205      12.479  23.283   5.841  0.00  0.00      ACHN  
ATOM   3176  CD1 PHE A 205      13.479  23.630   4.944  0.00  0.00      ACHN  
ATOM   3177  HD1 PHE A 205      13.274  23.812   3.900  0.00  0.00      ACHN  
ATOM   3178  CE1 PHE A 205      14.787  23.982   5.394  0.00  0.00      ACHN  
ATOM   3179  HE1 PHE A 205      15.535  24.375   4.722  0.00  0.00      ACHN  
ATOM   3180  CZ  PHE A 205      15.068  23.790   6.729  0.00  0.00      ACHN  
ATOM   3181  HZ  PHE A 205      16.049  24.048   7.100  0.00  0.00      ACHN  
ATOM   3182  CD2 PHE A 205      12.776  23.093   7.181  0.00  0.00      ACHN  
ATOM   3183  HD2 PHE A 205      12.002  22.755   7.854  0.00  0.00      ACHN  
ATOM   3184  CE2 PHE A 205      14.073  23.310   7.604  0.00  0.00      ACHN  
ATOM   3185  HE2 PHE A 205      14.347  23.163   8.638  0.00  0.00      ACHN  
ATOM   3186  C   PHE A 205       9.326  24.131   3.867  0.00  0.00      ACHN  
ATOM   3187  O   PHE A 205       9.452  24.393   2.669  0.00  0.00      ACHN  
ATOM   3188  N   PHE A 206       8.119  23.821   4.445  0.00  0.00      ACHN  
ATOM   3189  HN  PHE A 206       8.059  23.789   5.440  0.00  0.00      ACHN  
ATOM   3190  CA  PHE A 206       6.880  23.682   3.737  0.00  0.00      ACHN  
ATOM   3191  HA  PHE A 206       7.052  22.805   3.132  0.00  0.00      ACHN  
ATOM   3192  CB  PHE A 206       5.743  23.558   4.779  0.00  0.00      ACHN  
ATOM   3193  HB1 PHE A 206       6.146  23.831   5.777  0.00  0.00      ACHN  
ATOM   3194  HB2 PHE A 206       4.887  24.231   4.561  0.00  0.00      ACHN  
ATOM   3195  CG  PHE A 206       5.285  22.158   4.870  0.00  0.00      ACHN  
ATOM   3196  CD1 PHE A 206       6.096  21.107   5.408  0.00  0.00      ACHN  
ATOM   3197  HD1 PHE A 206       7.168  21.148   5.534  0.00  0.00      ACHN  
ATOM   3198  CE1 PHE A 206       5.549  19.862   5.494  0.00  0.00      ACHN  
ATOM   3199  HE1 PHE A 206       6.225  19.028   5.606  0.00  0.00      ACHN  
ATOM   3200  CZ  PHE A 206       4.271  19.609   5.182  0.00  0.00      ACHN  
ATOM   3201  HZ  PHE A 206       3.833  18.631   5.320  0.00  0.00      ACHN  
ATOM   3202  CD2 PHE A 206       3.934  21.904   4.559  0.00  0.00      ACHN  
ATOM   3203  HD2 PHE A 206       3.200  22.668   4.348  0.00  0.00      ACHN  
ATOM   3204  CE2 PHE A 206       3.422  20.663   4.778  0.00  0.00      ACHN  
ATOM   3205  HE2 PHE A 206       2.366  20.465   4.664  0.00  0.00      ACHN  
ATOM   3206  C   PHE A 206       6.647  24.893   2.796  0.00  0.00      ACHN  
ATOM   3207  O   PHE A 206       6.548  24.893   1.564  0.00  0.00      ACHN  
ATOM   3208  N   ASN A 207       6.644  26.119   3.375  0.00  0.00      ACHN  
ATOM   3209  HN  ASN A 207       6.914  26.212   4.331  0.00  0.00      ACHN  
ATOM   3210  CA  ASN A 207       6.651  27.390   2.650  0.00  0.00      ACHN  
ATOM   3211  HA  ASN A 207       5.774  27.411   2.020  0.00  0.00      ACHN  
ATOM   3212  CB  ASN A 207       6.609  28.568   3.623  0.00  0.00      ACHN  
ATOM   3213  HB1 ASN A 207       7.320  28.503   4.474  0.00  0.00      ACHN  
ATOM   3214  HB2 ASN A 207       6.732  29.549   3.116  0.00  0.00      ACHN  
ATOM   3215  CG  ASN A 207       5.117  28.684   3.977  0.00  0.00      ACHN  
ATOM   3216  OD1 ASN A 207       4.309  29.385   3.374  0.00  0.00      ACHN  
ATOM   3217  ND2 ASN A 207       4.791  27.904   5.011  0.00  0.00      ACHN  
ATOM   3218 HD21 ASN A 207       3.856  27.923   5.366  0.00  0.00      ACHN  
ATOM   3219 HD22 ASN A 207       5.504  27.361   5.455  0.00  0.00      ACHN  
ATOM   3220  C   ASN A 207       7.743  27.601   1.615  0.00  0.00      ACHN  
ATOM   3221  O   ASN A 207       7.429  27.995   0.528  0.00  0.00      ACHN  
ATOM   3222  N   SER A 208       9.007  27.221   1.881  0.00  0.00      ACHN  
ATOM   3223  HN  SER A 208       9.353  26.850   2.739  0.00  0.00      ACHN  
ATOM   3224  CA  SER A 208      10.133  27.308   0.942  0.00  0.00      ACHN  
ATOM   3225  HA  SER A 208      10.239  28.335   0.623  0.00  0.00      ACHN  
ATOM   3226  CB  SER A 208      11.337  27.001   1.737  0.00  0.00      ACHN  
ATOM   3227  HB1 SER A 208      11.174  26.000   2.190  0.00  0.00      ACHN  
ATOM   3228  HB2 SER A 208      12.247  27.029   1.101  0.00  0.00      ACHN  
ATOM   3229  OG  SER A 208      11.634  27.993   2.724  0.00  0.00      ACHN  
ATOM   3230  HG1 SER A 208      11.028  27.822   3.448  0.00  0.00      ACHN  
ATOM   3231  C   SER A 208       9.932  26.330  -0.186  0.00  0.00      ACHN  
ATOM   3232  O   SER A 208      10.212  26.709  -1.396  0.00  0.00      ACHN  
ATOM   3233  N   PHE A 209       9.384  25.075   0.017  0.00  0.00      ACHN  
ATOM   3234  HN  PHE A 209       9.051  24.843   0.928  0.00  0.00      ACHN  
ATOM   3235  CA  PHE A 209       9.177  24.064  -1.048  0.00  0.00      ACHN  
ATOM   3236  HA  PHE A 209      10.084  24.040  -1.634  0.00  0.00      ACHN  
ATOM   3237  CB  PHE A 209       8.782  22.728  -0.412  0.00  0.00      ACHN  
ATOM   3238  HB1 PHE A 209       8.279  22.792   0.577  0.00  0.00      ACHN  
ATOM   3239  HB2 PHE A 209       8.138  22.084  -1.048  0.00  0.00      ACHN  
ATOM   3240  CG  PHE A 209      10.047  21.831  -0.341  0.00  0.00      ACHN  
ATOM   3241  CD1 PHE A 209      10.752  21.465  -1.504  0.00  0.00      ACHN  
ATOM   3242  HD1 PHE A 209      10.370  21.785  -2.463  0.00  0.00      ACHN  
ATOM   3243  CE1 PHE A 209      11.864  20.570  -1.420  0.00  0.00      ACHN  
ATOM   3244  HE1 PHE A 209      12.323  20.264  -2.348  0.00  0.00      ACHN  
ATOM   3245  CZ  PHE A 209      12.350  20.172  -0.223  0.00  0.00      ACHN  
ATOM   3246  HZ  PHE A 209      13.202  19.520  -0.104  0.00  0.00      ACHN  
ATOM   3247  CD2 PHE A 209      10.554  21.419   0.878  0.00  0.00      ACHN  
ATOM   3248  HD2 PHE A 209      10.166  21.784   1.817  0.00  0.00      ACHN  
ATOM   3249  CE2 PHE A 209      11.654  20.621   0.952  0.00  0.00      ACHN  
ATOM   3250  HE2 PHE A 209      12.028  20.210   1.878  0.00  0.00      ACHN  
ATOM   3251  C   PHE A 209       8.191  24.586  -2.028  0.00  0.00      ACHN  
ATOM   3252  O   PHE A 209       8.437  24.511  -3.189  0.00  0.00      ACHN  
ATOM   3253  N   ALA A 210       7.063  25.242  -1.494  0.00  0.00      ACHN  
ATOM   3254  HN  ALA A 210       6.973  25.321  -0.504  0.00  0.00      ACHN  
ATOM   3255  CA  ALA A 210       6.038  25.778  -2.258  0.00  0.00      ACHN  
ATOM   3256  HA  ALA A 210       5.668  24.982  -2.887  0.00  0.00      ACHN  
ATOM   3257  CB  ALA A 210       4.839  26.144  -1.235  0.00  0.00      ACHN  
ATOM   3258  HB1 ALA A 210       5.156  26.971  -0.565  0.00  0.00      ACHN  
ATOM   3259  HB2 ALA A 210       3.967  26.348  -1.892  0.00  0.00      ACHN  
ATOM   3260  HB3 ALA A 210       4.515  25.392  -0.484  0.00  0.00      ACHN  
ATOM   3261  C   ALA A 210       6.601  26.975  -3.012  0.00  0.00      ACHN  
ATOM   3262  O   ALA A 210       6.399  27.214  -4.256  0.00  0.00      ACHN  
ATOM   3263  N   LEU A 211       7.438  27.754  -2.388  0.00  0.00      ACHN  
ATOM   3264  HN  LEU A 211       7.609  27.556  -1.426  0.00  0.00      ACHN  
ATOM   3265  CA  LEU A 211       8.144  28.849  -3.107  0.00  0.00      ACHN  
ATOM   3266  HA  LEU A 211       7.417  29.493  -3.579  0.00  0.00      ACHN  
ATOM   3267  CB  LEU A 211       8.908  29.656  -2.053  0.00  0.00      ACHN  
ATOM   3268  HB1 LEU A 211       8.200  30.140  -1.346  0.00  0.00      ACHN  
ATOM   3269  HB2 LEU A 211       9.461  28.936  -1.412  0.00  0.00      ACHN  
ATOM   3270  CG  LEU A 211       9.830  30.775  -2.552  0.00  0.00      ACHN  
ATOM   3271  HG  LEU A 211      10.577  30.324  -3.240  0.00  0.00      ACHN  
ATOM   3272  CD1 LEU A 211       9.040  31.833  -3.293  0.00  0.00      ACHN  
ATOM   3273 HD11 LEU A 211       8.312  32.364  -2.644  0.00  0.00      ACHN  
ATOM   3274 HD12 LEU A 211       9.716  32.557  -3.796  0.00  0.00      ACHN  
ATOM   3275 HD13 LEU A 211       8.375  31.418  -4.081  0.00  0.00      ACHN  
ATOM   3276  CD2 LEU A 211      10.517  31.356  -1.286  0.00  0.00      ACHN  
ATOM   3277 HD21 LEU A 211      11.483  31.838  -1.552  0.00  0.00      ACHN  
ATOM   3278 HD22 LEU A 211       9.801  31.856  -0.600  0.00  0.00      ACHN  
ATOM   3279 HD23 LEU A 211      10.865  30.488  -0.686  0.00  0.00      ACHN  
ATOM   3280  C   LEU A 211       9.103  28.464  -4.243  0.00  0.00      ACHN  
ATOM   3281  O   LEU A 211       8.901  28.983  -5.344  0.00  0.00      ACHN  
ATOM   3282  N   VAL A 212      10.068  27.472  -4.150  0.00  0.00      ACHN  
ATOM   3283  HN  VAL A 212      10.134  26.815  -3.403  0.00  0.00      ACHN  
ATOM   3284  CA  VAL A 212      11.010  27.096  -5.163  0.00  0.00      ACHN  
ATOM   3285  HA  VAL A 212      11.333  28.004  -5.651  0.00  0.00      ACHN  
ATOM   3286  CB  VAL A 212      12.187  26.288  -4.675  0.00  0.00      ACHN  
ATOM   3287  HB  VAL A 212      12.838  25.971  -5.517  0.00  0.00      ACHN  
ATOM   3288  CG1 VAL A 212      12.967  27.216  -3.791  0.00  0.00      ACHN  
ATOM   3289 HG11 VAL A 212      12.369  27.446  -2.883  0.00  0.00      ACHN  
ATOM   3290 HG12 VAL A 212      13.888  26.694  -3.455  0.00  0.00      ACHN  
ATOM   3291 HG13 VAL A 212      13.273  28.175  -4.261  0.00  0.00      ACHN  
ATOM   3292  CG2 VAL A 212      11.760  24.981  -3.883  0.00  0.00      ACHN  
ATOM   3293 HG21 VAL A 212      11.504  24.092  -4.497  0.00  0.00      ACHN  
ATOM   3294 HG22 VAL A 212      12.639  24.604  -3.318  0.00  0.00      ACHN  
ATOM   3295 HG23 VAL A 212      10.947  25.094  -3.134  0.00  0.00      ACHN  
ATOM   3296  C   VAL A 212      10.396  26.402  -6.322  0.00  0.00      ACHN  
ATOM   3297  O   VAL A 212      10.712  26.549  -7.533  0.00  0.00      ACHN  
ATOM   3298  N   GLN A 213       9.322  25.662  -6.019  0.00  0.00      ACHN  
ATOM   3299  HN  GLN A 213       9.058  25.481  -5.075  0.00  0.00      ACHN  
ATOM   3300  CA  GLN A 213       8.426  25.124  -6.979  0.00  0.00      ACHN  
ATOM   3301  HA  GLN A 213       9.036  24.627  -7.719  0.00  0.00      ACHN  
ATOM   3302  CB  GLN A 213       7.433  24.098  -6.450  0.00  0.00      ACHN  
ATOM   3303  HB1 GLN A 213       7.044  24.462  -5.475  0.00  0.00      ACHN  
ATOM   3304  HB2 GLN A 213       6.590  23.886  -7.142  0.00  0.00      ACHN  
ATOM   3305  CG  GLN A 213       8.118  22.781  -6.165  0.00  0.00      ACHN  
ATOM   3306  HG1 GLN A 213       9.061  22.986  -5.615  0.00  0.00      ACHN  
ATOM   3307  HG2 GLN A 213       7.583  22.173  -5.406  0.00  0.00      ACHN  
ATOM   3308  CD  GLN A 213       8.253  21.828  -7.334  0.00  0.00      ACHN  
ATOM   3309  OE1 GLN A 213       7.380  21.095  -7.712  0.00  0.00      ACHN  
ATOM   3310  NE2 GLN A 213       9.419  21.943  -7.980  0.00  0.00      ACHN  
ATOM   3311 HE21 GLN A 213       9.796  21.289  -8.636  0.00  0.00      ACHN  
ATOM   3312 HE22 GLN A 213      10.044  22.601  -7.560  0.00  0.00      ACHN  
ATOM   3313  C   GLN A 213       7.701  26.187  -7.734  0.00  0.00      ACHN  
ATOM   3314  O   GLN A 213       7.646  26.115  -8.991  0.00  0.00      ACHN  
ATOM   3315  N   TYR A 214       7.148  27.260  -7.081  0.00  0.00      ACHN  
ATOM   3316  HN  TYR A 214       7.052  27.376  -6.095  0.00  0.00      ACHN  
ATOM   3317  CA  TYR A 214       6.540  28.321  -7.856  0.00  0.00      ACHN  
ATOM   3318  HA  TYR A 214       5.815  27.947  -8.564  0.00  0.00      ACHN  
ATOM   3319  CB  TYR A 214       5.800  29.132  -6.697  0.00  0.00      ACHN  
ATOM   3320  HB1 TYR A 214       5.169  28.409  -6.137  0.00  0.00      ACHN  
ATOM   3321  HB2 TYR A 214       6.583  29.421  -5.964  0.00  0.00      ACHN  
ATOM   3322  CG  TYR A 214       4.956  30.290  -7.307  0.00  0.00      ACHN  
ATOM   3323  CD1 TYR A 214       5.229  31.634  -6.924  0.00  0.00      ACHN  
ATOM   3324  HD1 TYR A 214       6.077  31.813  -6.279  0.00  0.00      ACHN  
ATOM   3325  CE1 TYR A 214       4.408  32.708  -7.306  0.00  0.00      ACHN  
ATOM   3326  HE1 TYR A 214       4.676  33.717  -7.029  0.00  0.00      ACHN  
ATOM   3327  CZ  TYR A 214       3.240  32.485  -8.082  0.00  0.00      ACHN  
ATOM   3328  OH  TYR A 214       2.387  33.534  -8.448  0.00  0.00      ACHN  
ATOM   3329  HH  TYR A 214       2.851  34.347  -8.231  0.00  0.00      ACHN  
ATOM   3330  CD2 TYR A 214       3.776  30.067  -8.043  0.00  0.00      ACHN  
ATOM   3331  HD2 TYR A 214       3.397  29.115  -8.385  0.00  0.00      ACHN  
ATOM   3332  CE2 TYR A 214       2.983  31.139  -8.298  0.00  0.00      ACHN  
ATOM   3333  HE2 TYR A 214       2.039  30.968  -8.794  0.00  0.00      ACHN  
ATOM   3334  C   TYR A 214       7.488  29.085  -8.617  0.00  0.00      ACHN  
ATOM   3335  O   TYR A 214       7.247  29.368  -9.789  0.00  0.00      ACHN  
ATOM   3336  N   LEU A 215       8.697  29.460  -8.075  0.00  0.00      ACHN  
ATOM   3337  HN  LEU A 215       8.793  29.431  -7.083  0.00  0.00      ACHN  
ATOM   3338  CA  LEU A 215       9.696  30.213  -8.912  0.00  0.00      ACHN  
ATOM   3339  HA  LEU A 215       9.276  31.172  -9.175  0.00  0.00      ACHN  
ATOM   3340  CB  LEU A 215      10.992  30.572  -8.147  0.00  0.00      ACHN  
ATOM   3341  HB1 LEU A 215      11.544  29.621  -7.988  0.00  0.00      ACHN  
ATOM   3342  HB2 LEU A 215      11.648  31.188  -8.799  0.00  0.00      ACHN  
ATOM   3343  CG  LEU A 215      10.888  31.292  -6.775  0.00  0.00      ACHN  
ATOM   3344  HG  LEU A 215      10.148  30.713  -6.183  0.00  0.00      ACHN  
ATOM   3345  CD1 LEU A 215      12.204  31.259  -6.042  0.00  0.00      ACHN  
ATOM   3346 HD11 LEU A 215      12.863  32.047  -6.466  0.00  0.00      ACHN  
ATOM   3347 HD12 LEU A 215      12.142  31.498  -4.958  0.00  0.00      ACHN  
ATOM   3348 HD13 LEU A 215      12.637  30.237  -6.090  0.00  0.00      ACHN  
ATOM   3349  CD2 LEU A 215      10.173  32.642  -6.931  0.00  0.00      ACHN  
ATOM   3350 HD21 LEU A 215      10.127  33.184  -5.962  0.00  0.00      ACHN  
ATOM   3351 HD22 LEU A 215      10.859  33.287  -7.520  0.00  0.00      ACHN  
ATOM   3352 HD23 LEU A 215       9.181  32.620  -7.431  0.00  0.00      ACHN  
ATOM   3353  C   LEU A 215      10.082  29.533 -10.259  0.00  0.00      ACHN  
ATOM   3354  O   LEU A 215      10.185  30.182 -11.310  0.00  0.00      ACHN  
ATOM   3355  N   GLN A 216      10.170  28.101 -10.223  0.00  0.00      ACHN  
ATOM   3356  HN  GLN A 216       9.888  27.621  -9.396  0.00  0.00      ACHN  
ATOM   3357  CA  GLN A 216      10.451  27.287 -11.397  0.00  0.00      ACHN  
ATOM   3358  HA  GLN A 216      11.302  27.705 -11.913  0.00  0.00      ACHN  
ATOM   3359  CB  GLN A 216      10.548  25.819 -10.961  0.00  0.00      ACHN  
ATOM   3360  HB1 GLN A 216      11.479  25.671 -10.372  0.00  0.00      ACHN  
ATOM   3361  HB2 GLN A 216       9.711  25.618 -10.259  0.00  0.00      ACHN  
ATOM   3362  CG  GLN A 216      10.566  24.820 -12.166  0.00  0.00      ACHN  
ATOM   3363  HG1 GLN A 216      10.375  23.808 -11.748  0.00  0.00      ACHN  
ATOM   3364  HG2 GLN A 216       9.721  24.974 -12.871  0.00  0.00      ACHN  
ATOM   3365  CD  GLN A 216      11.865  24.774 -12.943  0.00  0.00      ACHN  
ATOM   3366  OE1 GLN A 216      11.857  25.121 -14.139  0.00  0.00      ACHN  
ATOM   3367  NE2 GLN A 216      12.957  24.267 -12.369  0.00  0.00      ACHN  
ATOM   3368 HE21 GLN A 216      13.768  24.752 -12.697  0.00  0.00      ACHN  
ATOM   3369 HE22 GLN A 216      12.785  23.913 -11.450  0.00  0.00      ACHN  
ATOM   3370  C   GLN A 216       9.256  27.431 -12.381  0.00  0.00      ACHN  
ATOM   3371  O   GLN A 216       9.473  27.627 -13.577  0.00  0.00      ACHN  
ATOM   3372  N   TYR A 217       8.042  27.294 -11.836  0.00  0.00      ACHN  
ATOM   3373  HN  TYR A 217       7.999  27.304 -10.840  0.00  0.00      ACHN  
ATOM   3374  CA  TYR A 217       6.828  27.185 -12.565  0.00  0.00      ACHN  
ATOM   3375  HA  TYR A 217       7.048  26.530 -13.396  0.00  0.00      ACHN  
ATOM   3376  CB  TYR A 217       5.705  26.470 -11.767  0.00  0.00      ACHN  
ATOM   3377  HB1 TYR A 217       5.402  27.133 -10.928  0.00  0.00      ACHN  
ATOM   3378  HB2 TYR A 217       4.908  26.219 -12.499  0.00  0.00      ACHN  
ATOM   3379  CG  TYR A 217       6.081  25.088 -11.365  0.00  0.00      ACHN  
ATOM   3380  CD1 TYR A 217       5.531  24.633 -10.159  0.00  0.00      ACHN  
ATOM   3381  HD1 TYR A 217       4.954  25.298  -9.533  0.00  0.00      ACHN  
ATOM   3382  CE1 TYR A 217       5.640  23.275  -9.794  0.00  0.00      ACHN  
ATOM   3383  HE1 TYR A 217       5.145  22.879  -8.920  0.00  0.00      ACHN  
ATOM   3384  CZ  TYR A 217       6.259  22.440 -10.711  0.00  0.00      ACHN  
ATOM   3385  OH  TYR A 217       6.428  21.065 -10.465  0.00  0.00      ACHN  
ATOM   3386  HH  TYR A 217       6.236  20.968  -9.530  0.00  0.00      ACHN  
ATOM   3387  CD2 TYR A 217       6.679  24.208 -12.313  0.00  0.00      ACHN  
ATOM   3388  HD2 TYR A 217       7.145  24.465 -13.252  0.00  0.00      ACHN  
ATOM   3389  CE2 TYR A 217       6.741  22.869 -11.942  0.00  0.00      ACHN  
ATOM   3390  HE2 TYR A 217       7.301  22.184 -12.561  0.00  0.00      ACHN  
ATOM   3391  C   TYR A 217       6.364  28.457 -13.138  0.00  0.00      ACHN  
ATOM   3392  O   TYR A 217       5.775  28.435 -14.242  0.00  0.00      ACHN  
ATOM   3393  N   LYS A 218       6.730  29.618 -12.574  0.00  0.00      ACHN  
ATOM   3394  HN  LYS A 218       7.160  29.642 -11.675  0.00  0.00      ACHN  
ATOM   3395  CA  LYS A 218       6.486  30.944 -13.124  0.00  0.00      ACHN  
ATOM   3396  HA  LYS A 218       5.566  30.929 -13.690  0.00  0.00      ACHN  
ATOM   3397  CB  LYS A 218       6.528  31.969 -11.952  0.00  0.00      ACHN  
ATOM   3398  HB1 LYS A 218       7.367  31.631 -11.307  0.00  0.00      ACHN  
ATOM   3399  HB2 LYS A 218       6.861  32.987 -12.247  0.00  0.00      ACHN  
ATOM   3400  CG  LYS A 218       5.290  32.054 -11.055  0.00  0.00      ACHN  
ATOM   3401  HG1 LYS A 218       4.855  31.063 -10.804  0.00  0.00      ACHN  
ATOM   3402  HG2 LYS A 218       5.724  32.479 -10.124  0.00  0.00      ACHN  
ATOM   3403  CD  LYS A 218       4.213  32.960 -11.727  0.00  0.00      ACHN  
ATOM   3404  HD1 LYS A 218       4.217  32.802 -12.827  0.00  0.00      ACHN  
ATOM   3405  HD2 LYS A 218       3.216  32.713 -11.303  0.00  0.00      ACHN  
ATOM   3406  CE  LYS A 218       4.272  34.452 -11.397  0.00  0.00      ACHN  
ATOM   3407  HE1 LYS A 218       3.942  34.656 -10.355  0.00  0.00      ACHN  
ATOM   3408  HE2 LYS A 218       5.322  34.764 -11.577  0.00  0.00      ACHN  
ATOM   3409  NZ  LYS A 218       3.454  35.298 -12.319  0.00  0.00      ACHN  
ATOM   3410  HZ1 LYS A 218       3.346  36.277 -11.985  0.00  0.00      ACHN  
ATOM   3411  HZ2 LYS A 218       3.795  35.412 -13.295  0.00  0.00      ACHN  
ATOM   3412  HZ3 LYS A 218       2.495  34.897 -12.347  0.00  0.00      ACHN  
ATOM   3413  C   LYS A 218       7.571  31.350 -14.103  0.00  0.00      ACHN  
ATOM   3414  O   LYS A 218       7.564  32.386 -14.734  0.00  0.00      ACHN  
ATOM   3415  N   GLY A 219       8.611  30.530 -14.249  0.00  0.00      ACHN  
ATOM   3416  HN  GLY A 219       8.774  29.708 -13.709  0.00  0.00      ACHN  
ATOM   3417  CA  GLY A 219       9.662  30.620 -15.280  0.00  0.00      ACHN  
ATOM   3418  HA1 GLY A 219       9.158  30.800 -16.219  0.00  0.00      ACHN  
ATOM   3419  HA2 GLY A 219      10.271  29.730 -15.227  0.00  0.00      ACHN  
ATOM   3420  C   GLY A 219      10.625  31.750 -15.135  0.00  0.00      ACHN  
ATOM   3421  O   GLY A 219      11.006  32.445 -16.093  0.00  0.00      ACHN  
ATOM   3422  N   LYS A 220      10.957  32.155 -13.863  0.00  0.00      ACHN  
ATOM   3423  HN  LYS A 220      10.773  31.580 -13.070  0.00  0.00      ACHN  
ATOM   3424  CA  LYS A 220      11.952  33.198 -13.597  0.00  0.00      ACHN  
ATOM   3425  HA  LYS A 220      11.648  34.080 -14.141  0.00  0.00      ACHN  
ATOM   3426  CB  LYS A 220      12.072  33.457 -12.056  0.00  0.00      ACHN  
ATOM   3427  HB1 LYS A 220      12.329  32.489 -11.575  0.00  0.00      ACHN  
ATOM   3428  HB2 LYS A 220      12.804  34.269 -11.856  0.00  0.00      ACHN  
ATOM   3429  CG  LYS A 220      10.739  34.035 -11.379  0.00  0.00      ACHN  
ATOM   3430  HG1 LYS A 220      10.064  33.187 -11.622  0.00  0.00      ACHN  
ATOM   3431  HG2 LYS A 220      10.897  34.053 -10.279  0.00  0.00      ACHN  
ATOM   3432  CD  LYS A 220      10.333  35.393 -11.931  0.00  0.00      ACHN  
ATOM   3433  HD1 LYS A 220      11.045  36.128 -11.500  0.00  0.00      ACHN  
ATOM   3434  HD2 LYS A 220      10.333  35.420 -13.042  0.00  0.00      ACHN  
ATOM   3435  CE  LYS A 220       8.932  35.722 -11.456  0.00  0.00      ACHN  
ATOM   3436  HE1 LYS A 220       8.118  35.028 -11.754  0.00  0.00      ACHN  
ATOM   3437  HE2 LYS A 220       9.021  35.555 -10.362  0.00  0.00      ACHN  
ATOM   3438  NZ  LYS A 220       8.657  37.112 -11.872  0.00  0.00      ACHN  
ATOM   3439  HZ1 LYS A 220       8.757  37.246 -12.898  0.00  0.00      ACHN  
ATOM   3440  HZ2 LYS A 220       7.637  37.305 -11.809  0.00  0.00      ACHN  
ATOM   3441  HZ3 LYS A 220       9.102  37.869 -11.314  0.00  0.00      ACHN  
ATOM   3442  C   LYS A 220      13.394  32.828 -14.127  0.00  0.00      ACHN  
ATOM   3443  O   LYS A 220      13.807  31.720 -14.076  0.00  0.00      ACHN  
ATOM   3444  N   GLY A 221      14.168  33.851 -14.561  0.00  0.00      ACHN  
ATOM   3445  HN  GLY A 221      13.902  34.809 -14.498  0.00  0.00      ACHN  
ATOM   3446  CA  GLY A 221      15.469  33.640 -15.178  0.00  0.00      ACHN  
ATOM   3447  HA1 GLY A 221      15.804  34.661 -15.282  0.00  0.00      ACHN  
ATOM   3448  HA2 GLY A 221      15.426  33.107 -16.117  0.00  0.00      ACHN  
ATOM   3449  C   GLY A 221      16.497  32.882 -14.414  0.00  0.00      ACHN  
ATOM   3450  O   GLY A 221      17.295  32.115 -15.007  0.00  0.00      ACHN  
ATOM   3451  N   LYS A 222      16.547  33.097 -13.091  0.00  0.00      ACHN  
ATOM   3452  HN  LYS A 222      15.737  33.577 -12.764  0.00  0.00      ACHN  
ATOM   3453  CA  LYS A 222      17.447  32.434 -12.265  0.00  0.00      ACHN  
ATOM   3454  HA  LYS A 222      18.384  32.268 -12.775  0.00  0.00      ACHN  
ATOM   3455  CB  LYS A 222      17.630  33.387 -11.027  0.00  0.00      ACHN  
ATOM   3456  HB1 LYS A 222      16.637  33.538 -10.553  0.00  0.00      ACHN  
ATOM   3457  HB2 LYS A 222      18.323  32.918 -10.297  0.00  0.00      ACHN  
ATOM   3458  CG  LYS A 222      18.124  34.842 -11.342  0.00  0.00      ACHN  
ATOM   3459  HG1 LYS A 222      19.060  34.699 -11.924  0.00  0.00      ACHN  
ATOM   3460  HG2 LYS A 222      17.263  35.216 -11.936  0.00  0.00      ACHN  
ATOM   3461  CD  LYS A 222      18.279  35.602 -10.037  0.00  0.00      ACHN  
ATOM   3462  HD1 LYS A 222      17.307  35.784  -9.533  0.00  0.00      ACHN  
ATOM   3463  HD2 LYS A 222      18.908  35.002  -9.344  0.00  0.00      ACHN  
ATOM   3464  CE  LYS A 222      18.930  36.970 -10.220  0.00  0.00      ACHN  
ATOM   3465  HE1 LYS A 222      18.427  37.666 -10.925  0.00  0.00      ACHN  
ATOM   3466  HE2 LYS A 222      18.938  37.474  -9.230  0.00  0.00      ACHN  
ATOM   3467  NZ  LYS A 222      20.308  36.879 -10.725  0.00  0.00      ACHN  
ATOM   3468  HZ1 LYS A 222      20.788  37.786 -10.557  0.00  0.00      ACHN  
ATOM   3469  HZ2 LYS A 222      21.002  36.215 -10.324  0.00  0.00      ACHN  
ATOM   3470  HZ3 LYS A 222      20.325  36.780 -11.761  0.00  0.00      ACHN  
ATOM   3471  C   LYS A 222      16.903  30.970 -11.906  0.00  0.00      ACHN  
ATOM   3472  O   LYS A 222      17.540  30.178 -11.143  0.00  0.00      ACHN  
ATOM   3473  N   TRP A 223      15.728  30.556 -12.435  0.00  0.00      ACHN  
ATOM   3474  HN  TRP A 223      15.080  31.159 -12.894  0.00  0.00      ACHN  
ATOM   3475  CA  TRP A 223      15.111  29.210 -12.195  0.00  0.00      ACHN  
ATOM   3476  HA  TRP A 223      15.899  28.655 -11.708  0.00  0.00      ACHN  
ATOM   3477  CB  TRP A 223      13.869  29.235 -11.344  0.00  0.00      ACHN  
ATOM   3478  HB1 TRP A 223      13.098  29.925 -11.749  0.00  0.00      ACHN  
ATOM   3479  HB2 TRP A 223      13.366  28.245 -11.382  0.00  0.00      ACHN  
ATOM   3480  CG  TRP A 223      14.154  29.609  -9.881  0.00  0.00      ACHN  
ATOM   3481  CD1 TRP A 223      14.453  30.809  -9.408  0.00  0.00      ACHN  
ATOM   3482  HD1 TRP A 223      14.411  31.747  -9.942  0.00  0.00      ACHN  
ATOM   3483  NE1 TRP A 223      14.896  30.695  -8.138  0.00  0.00      ACHN  
ATOM   3484  HE1 TRP A 223      15.274  31.497  -7.732  0.00  0.00      ACHN  
ATOM   3485  CE2 TRP A 223      14.925  29.356  -7.787  0.00  0.00      ACHN  
ATOM   3486  CD2 TRP A 223      14.435  28.594  -8.863  0.00  0.00      ACHN  
ATOM   3487  CE3 TRP A 223      14.375  27.156  -8.904  0.00  0.00      ACHN  
ATOM   3488  HE3 TRP A 223      13.959  26.695  -9.788  0.00  0.00      ACHN  
ATOM   3489  CZ3 TRP A 223      14.591  26.522  -7.717  0.00  0.00      ACHN  
ATOM   3490  HZ3 TRP A 223      14.297  25.487  -7.628  0.00  0.00      ACHN  
ATOM   3491  CZ2 TRP A 223      15.289  28.594  -6.669  0.00  0.00      ACHN  
ATOM   3492  HZ2 TRP A 223      15.582  29.105  -5.764  0.00  0.00      ACHN  
ATOM   3493  CH2 TRP A 223      15.124  27.199  -6.552  0.00  0.00      ACHN  
ATOM   3494  HH2 TRP A 223      15.364  26.641  -5.659  0.00  0.00      ACHN  
ATOM   3495  C   TRP A 223      14.863  28.438 -13.503  0.00  0.00      ACHN  
ATOM   3496  O   TRP A 223      14.137  27.444 -13.515  0.00  0.00      ACHN  
ATOM   3497  N   SER A 224      15.360  28.996 -14.531  0.00  0.00      ACHN  
ATOM   3498  HN  SER A 224      15.904  29.832 -14.542  0.00  0.00      ACHN  
ATOM   3499  CA  SER A 224      14.900  28.708 -15.956  0.00  0.00      ACHN  
ATOM   3500  HA  SER A 224      13.821  28.742 -15.990  0.00  0.00      ACHN  
ATOM   3501  CB  SER A 224      15.491  29.785 -16.979  0.00  0.00      ACHN  
ATOM   3502  HB1 SER A 224      15.159  29.408 -17.970  0.00  0.00      ACHN  
ATOM   3503  HB2 SER A 224      15.117  30.776 -16.644  0.00  0.00      ACHN  
ATOM   3504  OG  SER A 224      16.907  29.893 -16.910  0.00  0.00      ACHN  
ATOM   3505  HG1 SER A 224      17.177  30.723 -17.309  0.00  0.00      ACHN  
ATOM   3506  C   SER A 224      15.309  27.335 -16.489  0.00  0.00      ACHN  
ATOM   3507  O   SER A 224      15.358  27.167 -17.734  0.00  0.00      ACHN  
ATOM   3508  N   ASN A 225      15.734  26.392 -15.588  0.00  0.00      ACHN  
ATOM   3509  HN  ASN A 225      15.605  26.623 -14.627  0.00  0.00      ACHN  
ATOM   3510  CA  ASN A 225      16.381  25.201 -16.048  0.00  0.00      ACHN  
ATOM   3511  HA  ASN A 225      15.815  24.969 -16.938  0.00  0.00      ACHN  
ATOM   3512  CB  ASN A 225      17.877  25.404 -16.253  0.00  0.00      ACHN  
ATOM   3513  HB1 ASN A 225      17.952  26.197 -17.027  0.00  0.00      ACHN  
ATOM   3514  HB2 ASN A 225      18.420  25.800 -15.368  0.00  0.00      ACHN  
ATOM   3515  CG  ASN A 225      18.691  24.143 -16.647  0.00  0.00      ACHN  
ATOM   3516  OD1 ASN A 225      19.328  23.498 -15.786  0.00  0.00      ACHN  
ATOM   3517  ND2 ASN A 225      18.624  23.699 -17.939  0.00  0.00      ACHN  
ATOM   3518 HD21 ASN A 225      19.147  22.915 -18.273  0.00  0.00      ACHN  
ATOM   3519 HD22 ASN A 225      18.183  24.344 -18.563  0.00  0.00      ACHN  
ATOM   3520  C   ASN A 225      16.107  24.083 -15.064  0.00  0.00      ACHN  
ATOM   3521  O   ASN A 225      16.379  24.262 -13.875  0.00  0.00      ACHN  
ATOM   3522  N   TYR A 226      15.558  22.873 -15.481  0.00  0.00      ACHN  
ATOM   3523  HN  TYR A 226      15.365  22.732 -16.449  0.00  0.00      ACHN  
ATOM   3524  CA  TYR A 226      15.143  21.753 -14.649  0.00  0.00      ACHN  
ATOM   3525  HA  TYR A 226      14.340  22.087 -14.009  0.00  0.00      ACHN  
ATOM   3526  CB  TYR A 226      14.477  20.728 -15.627  0.00  0.00      ACHN  
ATOM   3527  HB1 TYR A 226      13.753  21.125 -16.371  0.00  0.00      ACHN  
ATOM   3528  HB2 TYR A 226      15.216  20.210 -16.274  0.00  0.00      ACHN  
ATOM   3529  CG  TYR A 226      13.758  19.646 -14.825  0.00  0.00      ACHN  
ATOM   3530  CD1 TYR A 226      12.534  19.957 -14.167  0.00  0.00      ACHN  
ATOM   3531  HD1 TYR A 226      12.128  20.948 -14.311  0.00  0.00      ACHN  
ATOM   3532  CE1 TYR A 226      11.835  18.997 -13.408  0.00  0.00      ACHN  
ATOM   3533  HE1 TYR A 226      10.845  19.179 -13.017  0.00  0.00      ACHN  
ATOM   3534  CZ  TYR A 226      12.356  17.711 -13.375  0.00  0.00      ACHN  
ATOM   3535  OH  TYR A 226      11.638  16.677 -12.836  0.00  0.00      ACHN  
ATOM   3536  HH  TYR A 226      10.906  17.024 -12.322  0.00  0.00      ACHN  
ATOM   3537  CD2 TYR A 226      14.288  18.395 -14.643  0.00  0.00      ACHN  
ATOM   3538  HD2 TYR A 226      15.258  18.233 -15.088  0.00  0.00      ACHN  
ATOM   3539  CE2 TYR A 226      13.581  17.397 -13.968  0.00  0.00      ACHN  
ATOM   3540  HE2 TYR A 226      14.028  16.422 -13.844  0.00  0.00      ACHN  
ATOM   3541  C   TYR A 226      16.326  21.176 -13.872  0.00  0.00      ACHN  
ATOM   3542  O   TYR A 226      16.166  20.781 -12.683  0.00  0.00      ACHN  
ATOM   3543  N   LEU A 227      17.559  21.126 -14.489  0.00  0.00      ACHN  
ATOM   3544  HN  LEU A 227      17.584  21.649 -15.337  0.00  0.00      ACHN  
ATOM   3545  CA  LEU A 227      18.726  20.512 -13.861  0.00  0.00      ACHN  
ATOM   3546  HA  LEU A 227      18.304  19.702 -13.285  0.00  0.00      ACHN  
ATOM   3547  CB  LEU A 227      19.810  20.070 -14.816  0.00  0.00      ACHN  
ATOM   3548  HB1 LEU A 227      20.380  21.002 -15.019  0.00  0.00      ACHN  
ATOM   3549  HB2 LEU A 227      20.474  19.344 -14.300  0.00  0.00      ACHN  
ATOM   3550  CG  LEU A 227      19.297  19.537 -16.134  0.00  0.00      ACHN  
ATOM   3551  HG  LEU A 227      18.668  20.247 -16.713  0.00  0.00      ACHN  
ATOM   3552  CD1 LEU A 227      20.546  19.310 -16.938  0.00  0.00      ACHN  
ATOM   3553 HD11 LEU A 227      21.143  18.566 -16.369  0.00  0.00      ACHN  
ATOM   3554 HD12 LEU A 227      20.233  18.842 -17.895  0.00  0.00      ACHN  
ATOM   3555 HD13 LEU A 227      21.098  20.245 -17.172  0.00  0.00      ACHN  
ATOM   3556  CD2 LEU A 227      18.498  18.231 -15.929  0.00  0.00      ACHN  
ATOM   3557 HD21 LEU A 227      18.996  17.529 -15.226  0.00  0.00      ACHN  
ATOM   3558 HD22 LEU A 227      17.497  18.524 -15.546  0.00  0.00      ACHN  
ATOM   3559 HD23 LEU A 227      18.365  17.746 -16.919  0.00  0.00      ACHN  
ATOM   3560  C   LEU A 227      19.404  21.336 -12.798  0.00  0.00      ACHN  
ATOM   3561  O   LEU A 227      20.092  20.904 -11.873  0.00  0.00      ACHN  
ATOM   3562  N   ARG A 228      19.374  22.636 -13.014  0.00  0.00      ACHN  
ATOM   3563  HN  ARG A 228      19.133  23.000 -13.910  0.00  0.00      ACHN  
ATOM   3564  CA  ARG A 228      19.818  23.603 -12.031  0.00  0.00      ACHN  
ATOM   3565  HA  ARG A 228      20.772  23.350 -11.594  0.00  0.00      ACHN  
ATOM   3566  CB  ARG A 228      19.704  25.023 -12.723  0.00  0.00      ACHN  
ATOM   3567  HB1 ARG A 228      20.318  24.994 -13.648  0.00  0.00      ACHN  
ATOM   3568  HB2 ARG A 228      18.647  25.056 -13.065  0.00  0.00      ACHN  
ATOM   3569  CG  ARG A 228      20.273  26.171 -11.801  0.00  0.00      ACHN  
ATOM   3570  HG1 ARG A 228      19.701  26.274 -10.854  0.00  0.00      ACHN  
ATOM   3571  HG2 ARG A 228      21.318  25.797 -11.749  0.00  0.00      ACHN  
ATOM   3572  CD  ARG A 228      20.176  27.519 -12.460  0.00  0.00      ACHN  
ATOM   3573  HD1 ARG A 228      20.482  27.501 -13.528  0.00  0.00      ACHN  
ATOM   3574  HD2 ARG A 228      19.152  27.947 -12.506  0.00  0.00      ACHN  
ATOM   3575  NE  ARG A 228      21.052  28.379 -11.592  0.00  0.00      ACHN  
ATOM   3576  HE  ARG A 228      21.456  28.034 -10.745  0.00  0.00      ACHN  
ATOM   3577  CZ  ARG A 228      21.288  29.665 -11.861  0.00  0.00      ACHN  
ATOM   3578  NH1 ARG A 228      20.740  30.337 -12.842  0.00  0.00      ACHN  
ATOM   3579 HH11 ARG A 228      20.920  31.298 -13.055  0.00  0.00      ACHN  
ATOM   3580 HH12 ARG A 228      20.218  29.789 -13.495  0.00  0.00      ACHN  
ATOM   3581  NH2 ARG A 228      22.149  30.266 -11.033  0.00  0.00      ACHN  
ATOM   3582 HH21 ARG A 228      22.352  31.240 -11.135  0.00  0.00      ACHN  
ATOM   3583 HH22 ARG A 228      22.362  29.787 -10.182  0.00  0.00      ACHN  
ATOM   3584  C   ARG A 228      18.940  23.661 -10.775  0.00  0.00      ACHN  
ATOM   3585  O   ARG A 228      19.462  23.588  -9.651  0.00  0.00      ACHN  
ATOM   3586  N   GLY A 229      17.593  23.668 -11.029  0.00  0.00      ACHN  
ATOM   3587  HN  GLY A 229      17.422  23.742 -12.009  0.00  0.00      ACHN  
ATOM   3588  CA  GLY A 229      16.554  23.592 -10.004  0.00  0.00      ACHN  
ATOM   3589  HA1 GLY A 229      15.587  23.782 -10.445  0.00  0.00      ACHN  
ATOM   3590  HA2 GLY A 229      16.895  24.297  -9.260  0.00  0.00      ACHN  
ATOM   3591  C   GLY A 229      16.465  22.242  -9.253  0.00  0.00      ACHN  
ATOM   3592  O   GLY A 229      16.401  22.293  -8.074  0.00  0.00      ACHN  
ATOM   3593  N   GLU A 230      16.708  21.071  -9.928  0.00  0.00      ACHN  
ATOM   3594  HN  GLU A 230      16.633  21.000 -10.919  0.00  0.00      ACHN  
ATOM   3595  CA  GLU A 230      16.805  19.820  -9.217  0.00  0.00      ACHN  
ATOM   3596  HA  GLU A 230      15.844  19.720  -8.736  0.00  0.00      ACHN  
ATOM   3597  CB  GLU A 230      16.973  18.683 -10.226  0.00  0.00      ACHN  
ATOM   3598  HB1 GLU A 230      16.240  18.785 -11.056  0.00  0.00      ACHN  
ATOM   3599  HB2 GLU A 230      18.015  18.656 -10.612  0.00  0.00      ACHN  
ATOM   3600  CG  GLU A 230      16.698  17.301  -9.590  0.00  0.00      ACHN  
ATOM   3601  HG1 GLU A 230      17.023  16.487 -10.272  0.00  0.00      ACHN  
ATOM   3602  HG2 GLU A 230      17.362  17.298  -8.699  0.00  0.00      ACHN  
ATOM   3603  CD  GLU A 230      15.239  17.135  -9.122  0.00  0.00      ACHN  
ATOM   3604  OE1 GLU A 230      15.009  16.107  -8.359  0.00  0.00      ACHN  
ATOM   3605  OE2 GLU A 230      14.255  17.846  -9.495  0.00  0.00      ACHN  
ATOM   3606  C   GLU A 230      17.926  19.857  -8.254  0.00  0.00      ACHN  
ATOM   3607  O   GLU A 230      17.672  19.422  -7.141  0.00  0.00      ACHN  
ATOM   3608  N   ARG A 231      19.124  20.313  -8.630  0.00  0.00      ACHN  
ATOM   3609  HN  ARG A 231      19.246  20.765  -9.511  0.00  0.00      ACHN  
ATOM   3610  CA  ARG A 231      20.317  20.304  -7.775  0.00  0.00      ACHN  
ATOM   3611  HA  ARG A 231      20.438  19.265  -7.506  0.00  0.00      ACHN  
ATOM   3612  CB  ARG A 231      21.569  20.741  -8.734  0.00  0.00      ACHN  
ATOM   3613  HB1 ARG A 231      21.515  20.027  -9.583  0.00  0.00      ACHN  
ATOM   3614  HB2 ARG A 231      21.443  21.797  -9.053  0.00  0.00      ACHN  
ATOM   3615  CG  ARG A 231      22.962  20.609  -7.977  0.00  0.00      ACHN  
ATOM   3616  HG1 ARG A 231      22.908  21.183  -7.028  0.00  0.00      ACHN  
ATOM   3617  HG2 ARG A 231      23.146  19.520  -7.860  0.00  0.00      ACHN  
ATOM   3618  CD  ARG A 231      24.113  21.119  -8.794  0.00  0.00      ACHN  
ATOM   3619  HD1 ARG A 231      24.140  20.544  -9.744  0.00  0.00      ACHN  
ATOM   3620  HD2 ARG A 231      24.127  22.192  -9.083  0.00  0.00      ACHN  
ATOM   3621  NE  ARG A 231      25.365  20.803  -8.087  0.00  0.00      ACHN  
ATOM   3622  HE  ARG A 231      25.466  21.113  -7.142  0.00  0.00      ACHN  
ATOM   3623  CZ  ARG A 231      26.570  20.547  -8.648  0.00  0.00      ACHN  
ATOM   3624  NH1 ARG A 231      27.703  20.848  -7.983  0.00  0.00      ACHN  
ATOM   3625 HH11 ARG A 231      28.559  20.803  -8.497  0.00  0.00      ACHN  
ATOM   3626 HH12 ARG A 231      27.539  21.500  -7.242  0.00  0.00      ACHN  
ATOM   3627  NH2 ARG A 231      26.673  20.222  -9.944  0.00  0.00      ACHN  
ATOM   3628 HH21 ARG A 231      27.568  20.112 -10.375  0.00  0.00      ACHN  
ATOM   3629 HH22 ARG A 231      25.864  19.808 -10.361  0.00  0.00      ACHN  
ATOM   3630  C   ARG A 231      20.091  21.114  -6.556  0.00  0.00      ACHN  
ATOM   3631  O   ARG A 231      20.204  20.695  -5.391  0.00  0.00      ACHN  
ATOM   3632  N   ALA A 232      19.510  22.363  -6.772  0.00  0.00      ACHN  
ATOM   3633  HN  ALA A 232      19.219  22.789  -7.625  0.00  0.00      ACHN  
ATOM   3634  CA  ALA A 232      19.082  23.218  -5.806  0.00  0.00      ACHN  
ATOM   3635  HA  ALA A 232      19.910  23.521  -5.184  0.00  0.00      ACHN  
ATOM   3636  CB  ALA A 232      18.568  24.522  -6.445  0.00  0.00      ACHN  
ATOM   3637  HB1 ALA A 232      18.293  25.218  -5.624  0.00  0.00      ACHN  
ATOM   3638  HB2 ALA A 232      19.317  24.905  -7.171  0.00  0.00      ACHN  
ATOM   3639  HB3 ALA A 232      17.712  24.336  -7.128  0.00  0.00      ACHN  
ATOM   3640  C   ALA A 232      17.991  22.652  -4.851  0.00  0.00      ACHN  
ATOM   3641  O   ALA A 232      18.031  22.960  -3.652  0.00  0.00      ACHN  
ATOM   3642  N   TYR A 233      17.043  21.763  -5.333  0.00  0.00      ACHN  
ATOM   3643  HN  TYR A 233      17.132  21.549  -6.303  0.00  0.00      ACHN  
ATOM   3644  CA  TYR A 233      16.106  21.056  -4.523  0.00  0.00      ACHN  
ATOM   3645  HA  TYR A 233      15.653  21.748  -3.828  0.00  0.00      ACHN  
ATOM   3646  CB  TYR A 233      15.061  20.400  -5.348  0.00  0.00      ACHN  
ATOM   3647  HB1 TYR A 233      15.391  19.477  -5.872  0.00  0.00      ACHN  
ATOM   3648  HB2 TYR A 233      14.191  20.039  -4.760  0.00  0.00      ACHN  
ATOM   3649  CG  TYR A 233      14.204  21.123  -6.341  0.00  0.00      ACHN  
ATOM   3650  CD1 TYR A 233      13.690  22.444  -6.212  0.00  0.00      ACHN  
ATOM   3651  HD1 TYR A 233      13.869  22.911  -5.255  0.00  0.00      ACHN  
ATOM   3652  CE1 TYR A 233      13.083  23.154  -7.309  0.00  0.00      ACHN  
ATOM   3653  HE1 TYR A 233      12.776  24.157  -7.050  0.00  0.00      ACHN  
ATOM   3654  CZ  TYR A 233      12.733  22.540  -8.420  0.00  0.00      ACHN  
ATOM   3655  OH  TYR A 233      12.084  23.146  -9.413  0.00  0.00      ACHN  
ATOM   3656  HH  TYR A 233      12.037  22.496 -10.118  0.00  0.00      ACHN  
ATOM   3657  CD2 TYR A 233      13.690  20.448  -7.457  0.00  0.00      ACHN  
ATOM   3658  HD2 TYR A 233      13.974  19.408  -7.527  0.00  0.00      ACHN  
ATOM   3659  CE2 TYR A 233      12.947  21.119  -8.483  0.00  0.00      ACHN  
ATOM   3660  HE2 TYR A 233      12.514  20.576  -9.310  0.00  0.00      ACHN  
ATOM   3661  C   TYR A 233      16.833  19.955  -3.644  0.00  0.00      ACHN  
ATOM   3662  O   TYR A 233      16.427  19.803  -2.466  0.00  0.00      ACHN  
ATOM   3663  N   ILE A 234      17.899  19.334  -4.153  0.00  0.00      ACHN  
ATOM   3664  HN  ILE A 234      18.125  19.453  -5.117  0.00  0.00      ACHN  
ATOM   3665  CA  ILE A 234      18.705  18.353  -3.449  0.00  0.00      ACHN  
ATOM   3666  HA  ILE A 234      17.973  17.685  -3.021  0.00  0.00      ACHN  
ATOM   3667  CB  ILE A 234      19.741  17.604  -4.330  0.00  0.00      ACHN  
ATOM   3668  HB  ILE A 234      20.432  18.327  -4.814  0.00  0.00      ACHN  
ATOM   3669  CG2 ILE A 234      20.588  16.745  -3.416  0.00  0.00      ACHN  
ATOM   3670 HG21 ILE A 234      21.461  16.378  -3.996  0.00  0.00      ACHN  
ATOM   3671 HG22 ILE A 234      21.112  17.207  -2.552  0.00  0.00      ACHN  
ATOM   3672 HG23 ILE A 234      20.095  15.868  -2.944  0.00  0.00      ACHN  
ATOM   3673  CG1 ILE A 234      19.013  16.836  -5.484  0.00  0.00      ACHN  
ATOM   3674 HG11 ILE A 234      18.254  16.131  -5.083  0.00  0.00      ACHN  
ATOM   3675 HG12 ILE A 234      18.463  17.634  -6.027  0.00  0.00      ACHN  
ATOM   3676  CD1 ILE A 234      19.896  16.093  -6.441  0.00  0.00      ACHN  
ATOM   3677  HD1 ILE A 234      19.304  15.494  -7.166  0.00  0.00      ACHN  
ATOM   3678  HD2 ILE A 234      20.444  16.898  -6.976  0.00  0.00      ACHN  
ATOM   3679  HD3 ILE A 234      20.661  15.434  -5.979  0.00  0.00      ACHN  
ATOM   3680  C   ILE A 234      19.362  19.042  -2.206  0.00  0.00      ACHN  
ATOM   3681  O   ILE A 234      19.300  18.505  -1.080  0.00  0.00      ACHN  
ATOM   3682  N   VAL A 235      19.882  20.286  -2.415  0.00  0.00      ACHN  
ATOM   3683  HN  VAL A 235      19.763  20.626  -3.345  0.00  0.00      ACHN  
ATOM   3684  CA  VAL A 235      20.405  21.203  -1.392  0.00  0.00      ACHN  
ATOM   3685  HA  VAL A 235      21.000  20.572  -0.749  0.00  0.00      ACHN  
ATOM   3686  CB  VAL A 235      21.291  22.312  -2.027  0.00  0.00      ACHN  
ATOM   3687  HB  VAL A 235      20.623  23.055  -2.513  0.00  0.00      ACHN  
ATOM   3688  CG1 VAL A 235      22.033  22.989  -0.818  0.00  0.00      ACHN  
ATOM   3689 HG11 VAL A 235      21.294  23.539  -0.196  0.00  0.00      ACHN  
ATOM   3690 HG12 VAL A 235      22.650  22.269  -0.240  0.00  0.00      ACHN  
ATOM   3691 HG13 VAL A 235      22.749  23.721  -1.248  0.00  0.00      ACHN  
ATOM   3692  CG2 VAL A 235      22.365  21.686  -2.960  0.00  0.00      ACHN  
ATOM   3693 HG21 VAL A 235      22.958  20.938  -2.390  0.00  0.00      ACHN  
ATOM   3694 HG22 VAL A 235      21.869  21.083  -3.750  0.00  0.00      ACHN  
ATOM   3695 HG23 VAL A 235      23.073  22.368  -3.477  0.00  0.00      ACHN  
ATOM   3696  C   VAL A 235      19.385  21.742  -0.441  0.00  0.00      ACHN  
ATOM   3697  O   VAL A 235      19.675  21.872   0.789  0.00  0.00      ACHN  
ATOM   3698  N   LEU A 236      18.129  22.074  -0.898  0.00  0.00      ACHN  
ATOM   3699  HN  LEU A 236      17.960  22.031  -1.880  0.00  0.00      ACHN  
ATOM   3700  CA  LEU A 236      17.049  22.425   0.016  0.00  0.00      ACHN  
ATOM   3701  HA  LEU A 236      17.431  23.148   0.722  0.00  0.00      ACHN  
ATOM   3702  CB  LEU A 236      15.929  23.073  -0.757  0.00  0.00      ACHN  
ATOM   3703  HB1 LEU A 236      16.315  23.962  -1.300  0.00  0.00      ACHN  
ATOM   3704  HB2 LEU A 236      15.586  22.257  -1.428  0.00  0.00      ACHN  
ATOM   3705  CG  LEU A 236      14.682  23.485   0.149  0.00  0.00      ACHN  
ATOM   3706  HG  LEU A 236      14.277  22.653   0.763  0.00  0.00      ACHN  
ATOM   3707  CD1 LEU A 236      15.051  24.574   1.216  0.00  0.00      ACHN  
ATOM   3708 HD11 LEU A 236      15.199  25.522   0.656  0.00  0.00      ACHN  
ATOM   3709 HD12 LEU A 236      14.158  24.761   1.849  0.00  0.00      ACHN  
ATOM   3710 HD13 LEU A 236      15.851  24.216   1.899  0.00  0.00      ACHN  
ATOM   3711  CD2 LEU A 236      13.534  24.077  -0.730  0.00  0.00      ACHN  
ATOM   3712 HD21 LEU A 236      13.730  25.046  -1.236  0.00  0.00      ACHN  
ATOM   3713 HD22 LEU A 236      13.255  23.258  -1.426  0.00  0.00      ACHN  
ATOM   3714 HD23 LEU A 236      12.740  24.425  -0.034  0.00  0.00      ACHN  
ATOM   3715  C   LEU A 236      16.593  21.260   0.923  0.00  0.00      ACHN  
ATOM   3716  O   LEU A 236      16.384  21.336   2.128  0.00  0.00      ACHN  
ATOM   3717  N   SER A 237      16.568  20.005   0.386  0.00  0.00      ACHN  
ATOM   3718  HN  SER A 237      16.683  19.783  -0.579  0.00  0.00      ACHN  
ATOM   3719  CA  SER A 237      16.272  18.763   1.095  0.00  0.00      ACHN  
ATOM   3720  HA  SER A 237      15.350  18.927   1.633  0.00  0.00      ACHN  
ATOM   3721  CB  SER A 237      16.266  17.572   0.110  0.00  0.00      ACHN  
ATOM   3722  HB1 SER A 237      17.234  17.361  -0.392  0.00  0.00      ACHN  
ATOM   3723  HB2 SER A 237      15.937  16.594   0.520  0.00  0.00      ACHN  
ATOM   3724  OG  SER A 237      15.375  17.801  -0.969  0.00  0.00      ACHN  
ATOM   3725  HG1 SER A 237      15.819  17.273  -1.637  0.00  0.00      ACHN  
ATOM   3726  C   SER A 237      17.324  18.430   2.060  0.00  0.00      ACHN  
ATOM   3727  O   SER A 237      17.114  18.079   3.258  0.00  0.00      ACHN  
ATOM   3728  N   LEU A 238      18.643  18.693   1.606  0.00  0.00      ACHN  
ATOM   3729  HN  LEU A 238      18.839  18.956   0.664  0.00  0.00      ACHN  
ATOM   3730  CA  LEU A 238      19.807  18.468   2.389  0.00  0.00      ACHN  
ATOM   3731  HA  LEU A 238      19.788  17.419   2.644  0.00  0.00      ACHN  
ATOM   3732  CB  LEU A 238      21.017  18.912   1.545  0.00  0.00      ACHN  
ATOM   3733  HB1 LEU A 238      21.057  18.247   0.656  0.00  0.00      ACHN  
ATOM   3734  HB2 LEU A 238      20.964  19.879   1.000  0.00  0.00      ACHN  
ATOM   3735  CG  LEU A 238      22.439  18.909   2.263  0.00  0.00      ACHN  
ATOM   3736  HG  LEU A 238      22.316  18.176   3.089  0.00  0.00      ACHN  
ATOM   3737  CD1 LEU A 238      23.539  18.332   1.333  0.00  0.00      ACHN  
ATOM   3738 HD11 LEU A 238      23.396  17.242   1.176  0.00  0.00      ACHN  
ATOM   3739 HD12 LEU A 238      23.501  18.811   0.331  0.00  0.00      ACHN  
ATOM   3740 HD13 LEU A 238      24.534  18.495   1.798  0.00  0.00      ACHN  
ATOM   3741  CD2 LEU A 238      22.874  20.251   2.766  0.00  0.00      ACHN  
ATOM   3742 HD21 LEU A 238      23.828  20.109   3.316  0.00  0.00      ACHN  
ATOM   3743 HD22 LEU A 238      22.992  20.974   1.930  0.00  0.00      ACHN  
ATOM   3744 HD23 LEU A 238      22.142  20.627   3.512  0.00  0.00      ACHN  
ATOM   3745  C   LEU A 238      19.705  19.345   3.737  0.00  0.00      ACHN  
ATOM   3746  O   LEU A 238      19.966  18.808   4.786  0.00  0.00      ACHN  
ATOM   3747  N   VAL A 239      19.344  20.595   3.619  0.00  0.00      ACHN  
ATOM   3748  HN  VAL A 239      19.281  21.045   2.731  0.00  0.00      ACHN  
ATOM   3749  CA  VAL A 239      19.184  21.471   4.718  0.00  0.00      ACHN  
ATOM   3750  HA  VAL A 239      20.083  21.376   5.309  0.00  0.00      ACHN  
ATOM   3751  CB  VAL A 239      19.185  22.910   4.268  0.00  0.00      ACHN  
ATOM   3752  HB  VAL A 239      18.445  22.937   3.441  0.00  0.00      ACHN  
ATOM   3753  CG1 VAL A 239      18.830  23.832   5.376  0.00  0.00      ACHN  
ATOM   3754 HG11 VAL A 239      19.566  23.752   6.204  0.00  0.00      ACHN  
ATOM   3755 HG12 VAL A 239      18.841  24.889   5.035  0.00  0.00      ACHN  
ATOM   3756 HG13 VAL A 239      17.829  23.686   5.834  0.00  0.00      ACHN  
ATOM   3757  CG2 VAL A 239      20.615  23.224   3.772  0.00  0.00      ACHN  
ATOM   3758 HG21 VAL A 239      20.834  22.491   2.966  0.00  0.00      ACHN  
ATOM   3759 HG22 VAL A 239      20.752  24.292   3.496  0.00  0.00      ACHN  
ATOM   3760 HG23 VAL A 239      21.425  22.907   4.463  0.00  0.00      ACHN  
ATOM   3761  C   VAL A 239      17.987  21.100   5.686  0.00  0.00      ACHN  
ATOM   3762  O   VAL A 239      18.169  20.865   6.894  0.00  0.00      ACHN  
ATOM   3763  N   ALA A 240      16.856  20.816   5.015  0.00  0.00      ACHN  
ATOM   3764  HN  ALA A 240      16.758  21.055   4.052  0.00  0.00      ACHN  
ATOM   3765  CA  ALA A 240      15.650  20.424   5.746  0.00  0.00      ACHN  
ATOM   3766  HA  ALA A 240      15.269  21.273   6.296  0.00  0.00      ACHN  
ATOM   3767  CB  ALA A 240      14.489  20.234   4.729  0.00  0.00      ACHN  
ATOM   3768  HB1 ALA A 240      14.480  21.087   4.018  0.00  0.00      ACHN  
ATOM   3769  HB2 ALA A 240      14.741  19.420   4.016  0.00  0.00      ACHN  
ATOM   3770  HB3 ALA A 240      13.535  19.991   5.243  0.00  0.00      ACHN  
ATOM   3771  C   ALA A 240      15.678  19.162   6.606  0.00  0.00      ACHN  
ATOM   3772  O   ALA A 240      15.162  19.210   7.740  0.00  0.00      ACHN  
ATOM   3773  N   LYS A 241      16.236  18.083   6.056  0.00  0.00      ACHN  
ATOM   3774  HN  LYS A 241      16.510  18.024   5.099  0.00  0.00      ACHN  
ATOM   3775  CA  LYS A 241      16.467  16.852   6.843  0.00  0.00      ACHN  
ATOM   3776  HA  LYS A 241      15.497  16.462   7.114  0.00  0.00      ACHN  
ATOM   3777  CB  LYS A 241      16.970  15.647   5.914  0.00  0.00      ACHN  
ATOM   3778  HB1 LYS A 241      17.690  16.004   5.147  0.00  0.00      ACHN  
ATOM   3779  HB2 LYS A 241      17.581  15.001   6.580  0.00  0.00      ACHN  
ATOM   3780  CG  LYS A 241      15.967  14.780   5.105  0.00  0.00      ACHN  
ATOM   3781  HG1 LYS A 241      16.495  13.959   4.575  0.00  0.00      ACHN  
ATOM   3782  HG2 LYS A 241      15.251  14.397   5.863  0.00  0.00      ACHN  
ATOM   3783  CD  LYS A 241      15.385  15.522   3.870  0.00  0.00      ACHN  
ATOM   3784  HD1 LYS A 241      14.870  16.479   4.099  0.00  0.00      ACHN  
ATOM   3785  HD2 LYS A 241      16.196  15.810   3.166  0.00  0.00      ACHN  
ATOM   3786  CE  LYS A 241      14.512  14.556   3.046  0.00  0.00      ACHN  
ATOM   3787  HE1 LYS A 241      15.032  13.580   2.940  0.00  0.00      ACHN  
ATOM   3788  HE2 LYS A 241      13.695  14.273   3.744  0.00  0.00      ACHN  
ATOM   3789  NZ  LYS A 241      13.985  15.207   1.838  0.00  0.00      ACHN  
ATOM   3790  C   LYS A 241      17.425  17.090   8.027  0.00  0.00      ACHN  
ATOM   3791  O   LYS A 241      17.218  16.693   9.094  0.00  0.00      ACHN  
ATOM   3792  N   SER A 242      18.467  17.938   7.775  0.00  0.00      ACHN  
ATOM   3793  HN  SER A 242      18.486  18.460   6.926  0.00  0.00      ACHN  
ATOM   3794  CA  SER A 242      19.362  18.241   8.905  0.00  0.00      ACHN  
ATOM   3795  HA  SER A 242      19.719  17.302   9.301  0.00  0.00      ACHN  
ATOM   3796  CB  SER A 242      20.543  19.142   8.460  0.00  0.00      ACHN  
ATOM   3797  HB1 SER A 242      20.104  20.062   8.018  0.00  0.00      ACHN  
ATOM   3798  HB2 SER A 242      21.294  19.410   9.234  0.00  0.00      ACHN  
ATOM   3799  OG  SER A 242      21.227  18.437   7.445  0.00  0.00      ACHN  
ATOM   3800  HG1 SER A 242      20.951  18.868   6.633  0.00  0.00      ACHN  
ATOM   3801  C   SER A 242      18.802  19.067  10.002  0.00  0.00      ACHN  
ATOM   3802  O   SER A 242      19.048  18.708  11.144  0.00  0.00      ACHN  
ATOM   3803  N   ALA A 243      18.066  20.156   9.729  0.00  0.00      ACHN  
ATOM   3804  HN  ALA A 243      17.902  20.398   8.776  0.00  0.00      ACHN  
ATOM   3805  CA  ALA A 243      17.376  21.064  10.665  0.00  0.00      ACHN  
ATOM   3806  HA  ALA A 243      18.054  21.544  11.355  0.00  0.00      ACHN  
ATOM   3807  CB  ALA A 243      16.638  22.093   9.819  0.00  0.00      ACHN  
ATOM   3808  HB1 ALA A 243      15.911  21.558   9.171  0.00  0.00      ACHN  
ATOM   3809  HB2 ALA A 243      16.196  22.841  10.513  0.00  0.00      ACHN  
ATOM   3810  HB3 ALA A 243      17.339  22.601   9.123  0.00  0.00      ACHN  
ATOM   3811  C   ALA A 243      16.395  20.430  11.491  0.00  0.00      ACHN  
ATOM   3812  O   ALA A 243      16.342  20.563  12.683  0.00  0.00      ACHN  
ATOM   3813  N   LEU A 244      15.538  19.638  10.879  0.00  0.00      ACHN  
ATOM   3814  HN  LEU A 244      15.627  19.320   9.938  0.00  0.00      ACHN  
ATOM   3815  CA  LEU A 244      14.526  19.003  11.678  0.00  0.00      ACHN  
ATOM   3816  HA  LEU A 244      13.939  19.734  12.215  0.00  0.00      ACHN  
ATOM   3817  CB  LEU A 244      13.581  18.191  10.780  0.00  0.00      ACHN  
ATOM   3818  HB1 LEU A 244      14.180  17.809   9.926  0.00  0.00      ACHN  
ATOM   3819  HB2 LEU A 244      13.154  17.334  11.344  0.00  0.00      ACHN  
ATOM   3820  CG  LEU A 244      12.341  18.866  10.245  0.00  0.00      ACHN  
ATOM   3821  HG  LEU A 244      12.015  18.353   9.315  0.00  0.00      ACHN  
ATOM   3822  CD1 LEU A 244      11.225  18.765  11.350  0.00  0.00      ACHN  
ATOM   3823 HD11 LEU A 244      10.242  19.105  10.958  0.00  0.00      ACHN  
ATOM   3824 HD12 LEU A 244      11.294  17.686  11.604  0.00  0.00      ACHN  
ATOM   3825 HD13 LEU A 244      11.483  19.320  12.277  0.00  0.00      ACHN  
ATOM   3826  CD2 LEU A 244      12.542  20.317   9.826  0.00  0.00      ACHN  
ATOM   3827 HD21 LEU A 244      12.928  20.951  10.653  0.00  0.00      ACHN  
ATOM   3828 HD22 LEU A 244      13.292  20.292   9.006  0.00  0.00      ACHN  
ATOM   3829 HD23 LEU A 244      11.593  20.794   9.500  0.00  0.00      ACHN  
ATOM   3830  C   LEU A 244      15.126  17.977  12.637  0.00  0.00      ACHN  
ATOM   3831  O   LEU A 244      14.927  17.818  13.834  0.00  0.00      ACHN  
ATOM   3832  N   ALA A 245      16.056  17.136  12.099  0.00  0.00      ACHN  
ATOM   3833  HN  ALA A 245      16.239  17.112  11.119  0.00  0.00      ACHN  
ATOM   3834  CA  ALA A 245      16.843  16.143  12.924  0.00  0.00      ACHN  
ATOM   3835  HA  ALA A 245      16.205  15.416  13.406  0.00  0.00      ACHN  
ATOM   3836  CB  ALA A 245      17.948  15.527  12.002  0.00  0.00      ACHN  
ATOM   3837  HB1 ALA A 245      17.637  14.803  11.219  0.00  0.00      ACHN  
ATOM   3838  HB2 ALA A 245      18.455  16.350  11.454  0.00  0.00      ACHN  
ATOM   3839  HB3 ALA A 245      18.713  14.873  12.472  0.00  0.00      ACHN  
ATOM   3840  C   ALA A 245      17.620  16.821  14.052  0.00  0.00      ACHN  
ATOM   3841  O   ALA A 245      17.462  16.355  15.178  0.00  0.00      ACHN  
ATOM   3842  N   TRP A 246      18.263  18.031  13.842  0.00  0.00      ACHN  
ATOM   3843  HN  TRP A 246      18.317  18.333  12.893  0.00  0.00      ACHN  
ATOM   3844  CA  TRP A 246      19.065  18.766  14.838  0.00  0.00      ACHN  
ATOM   3845  HA  TRP A 246      19.800  18.036  15.142  0.00  0.00      ACHN  
ATOM   3846  CB  TRP A 246      19.673  20.088  14.346  0.00  0.00      ACHN  
ATOM   3847  HB1 TRP A 246      20.088  19.770  13.365  0.00  0.00      ACHN  
ATOM   3848  HB2 TRP A 246      18.855  20.803  14.115  0.00  0.00      ACHN  
ATOM   3849  CG  TRP A 246      20.832  20.804  15.011  0.00  0.00      ACHN  
ATOM   3850  CD1 TRP A 246      21.114  21.130  16.310  0.00  0.00      ACHN  
ATOM   3851  HD1 TRP A 246      20.380  21.114  17.102  0.00  0.00      ACHN  
ATOM   3852  NE1 TRP A 246      22.424  21.783  16.390  0.00  0.00      ACHN  
ATOM   3853  HE1 TRP A 246      22.873  22.237  17.128  0.00  0.00      ACHN  
ATOM   3854  CE2 TRP A 246      22.956  21.874  15.133  0.00  0.00      ACHN  
ATOM   3855  CD2 TRP A 246      22.037  21.275  14.257  0.00  0.00      ACHN  
ATOM   3856  CE3 TRP A 246      22.372  21.013  12.937  0.00  0.00      ACHN  
ATOM   3857  HE3 TRP A 246      21.666  20.503  12.299  0.00  0.00      ACHN  
ATOM   3858  CZ3 TRP A 246      23.539  21.608  12.492  0.00  0.00      ACHN  
ATOM   3859  HZ3 TRP A 246      23.710  21.607  11.426  0.00  0.00      ACHN  
ATOM   3860  CZ2 TRP A 246      24.229  22.351  14.640  0.00  0.00      ACHN  
ATOM   3861  HZ2 TRP A 246      24.988  22.751  15.296  0.00  0.00      ACHN  
ATOM   3862  CH2 TRP A 246      24.451  22.128  13.337  0.00  0.00      ACHN  
ATOM   3863  HH2 TRP A 246      25.449  22.276  12.953  0.00  0.00      ACHN  
ATOM   3864  C   TRP A 246      18.185  19.159  16.021  0.00  0.00      ACHN  
ATOM   3865  O   TRP A 246      18.532  19.020  17.208  0.00  0.00      ACHN  
ATOM   3866  N   GLN A 247      16.935  19.669  15.666  0.00  0.00      ACHN  
ATOM   3867  HN  GLN A 247      16.607  19.707  14.726  0.00  0.00      ACHN  
ATOM   3868  CA  GLN A 247      16.104  20.269  16.690  0.00  0.00      ACHN  
ATOM   3869  HA  GLN A 247      16.767  20.850  17.314  0.00  0.00      ACHN  
ATOM   3870  CB  GLN A 247      15.080  21.287  16.095  0.00  0.00      ACHN  
ATOM   3871  HB1 GLN A 247      14.404  20.847  15.330  0.00  0.00      ACHN  
ATOM   3872  HB2 GLN A 247      14.443  21.799  16.847  0.00  0.00      ACHN  
ATOM   3873  CG  GLN A 247      15.814  22.529  15.457  0.00  0.00      ACHN  
ATOM   3874  HG1 GLN A 247      16.203  23.109  16.322  0.00  0.00      ACHN  
ATOM   3875  HG2 GLN A 247      16.669  22.267  14.798  0.00  0.00      ACHN  
ATOM   3876  CD  GLN A 247      14.916  23.450  14.646  0.00  0.00      ACHN  
ATOM   3877  OE1 GLN A 247      15.026  23.519  13.436  0.00  0.00      ACHN  
ATOM   3878  NE2 GLN A 247      14.002  24.168  15.377  0.00  0.00      ACHN  
ATOM   3879 HE21 GLN A 247      13.553  24.879  14.837  0.00  0.00      ACHN  
ATOM   3880 HE22 GLN A 247      13.801  23.959  16.334  0.00  0.00      ACHN  
ATOM   3881  C   GLN A 247      15.396  19.181  17.468  0.00  0.00      ACHN  
ATOM   3882  O   GLN A 247      15.142  19.277  18.660  0.00  0.00      ACHN  
ATOM   3883  N   ILE A 248      15.014  18.056  16.878  0.00  0.00      ACHN  
ATOM   3884  HN  ILE A 248      15.012  18.013  15.882  0.00  0.00      ACHN  
ATOM   3885  CA  ILE A 248      14.461  16.922  17.629  0.00  0.00      ACHN  
ATOM   3886  HA  ILE A 248      13.593  17.250  18.181  0.00  0.00      ACHN  
ATOM   3887  CB  ILE A 248      13.842  15.740  16.781  0.00  0.00      ACHN  
ATOM   3888  HB  ILE A 248      14.565  15.399  16.009  0.00  0.00      ACHN  
ATOM   3889  CG2 ILE A 248      13.386  14.574  17.716  0.00  0.00      ACHN  
ATOM   3890 HG21 ILE A 248      14.266  13.959  18.002  0.00  0.00      ACHN  
ATOM   3891 HG22 ILE A 248      12.779  14.986  18.550  0.00  0.00      ACHN  
ATOM   3892 HG23 ILE A 248      12.673  13.864  17.245  0.00  0.00      ACHN  
ATOM   3893  CG1 ILE A 248      12.584  16.223  16.008  0.00  0.00      ACHN  
ATOM   3894 HG11 ILE A 248      11.726  15.924  16.647  0.00  0.00      ACHN  
ATOM   3895 HG12 ILE A 248      12.645  17.331  15.952  0.00  0.00      ACHN  
ATOM   3896  CD1 ILE A 248      12.387  15.710  14.593  0.00  0.00      ACHN  
ATOM   3897  HD1 ILE A 248      12.043  14.655  14.636  0.00  0.00      ACHN  
ATOM   3898  HD2 ILE A 248      11.636  16.288  14.012  0.00  0.00      ACHN  
ATOM   3899  HD3 ILE A 248      13.333  15.703  14.010  0.00  0.00      ACHN  
ATOM   3900  C   ILE A 248      15.391  16.332  18.712  0.00  0.00      ACHN  
ATOM   3901  O   ILE A 248      14.950  16.213  19.841  0.00  0.00      ACHN  
ATOM   3902  N   PHE A 249      16.620  16.104  18.310  0.00  0.00      ACHN  
ATOM   3903  HN  PHE A 249      16.895  16.297  17.372  0.00  0.00      ACHN  
ATOM   3904  CA  PHE A 249      17.656  15.698  19.209  0.00  0.00      ACHN  
ATOM   3905  HA  PHE A 249      17.342  14.730  19.571  0.00  0.00      ACHN  
ATOM   3906  CB  PHE A 249      18.902  15.598  18.310  0.00  0.00      ACHN  
ATOM   3907  HB1 PHE A 249      18.638  14.892  17.494  0.00  0.00      ACHN  
ATOM   3908  HB2 PHE A 249      19.227  16.531  17.803  0.00  0.00      ACHN  
ATOM   3909  CG  PHE A 249      20.095  15.058  18.988  0.00  0.00      ACHN  
ATOM   3910  CD1 PHE A 249      20.481  13.734  18.690  0.00  0.00      ACHN  
ATOM   3911  HD1 PHE A 249      19.790  13.031  18.249  0.00  0.00      ACHN  
ATOM   3912  CE1 PHE A 249      21.834  13.254  19.010  0.00  0.00      ACHN  
ATOM   3913  HE1 PHE A 249      22.131  12.238  18.797  0.00  0.00      ACHN  
ATOM   3914  CZ  PHE A 249      22.655  14.137  19.703  0.00  0.00      ACHN  
ATOM   3915  HZ  PHE A 249      23.564  13.691  20.081  0.00  0.00      ACHN  
ATOM   3916  CD2 PHE A 249      20.971  15.834  19.747  0.00  0.00      ACHN  
ATOM   3917  HD2 PHE A 249      20.627  16.827  19.997  0.00  0.00      ACHN  
ATOM   3918  CE2 PHE A 249      22.213  15.354  20.151  0.00  0.00      ACHN  
ATOM   3919  HE2 PHE A 249      22.910  15.944  20.726  0.00  0.00      ACHN  
ATOM   3920  C   PHE A 249      17.770  16.777  20.333  0.00  0.00      ACHN  
ATOM   3921  O   PHE A 249      17.779  16.446  21.497  0.00  0.00      ACHN  
ATOM   3922  N   SER A 250      17.872  18.047  19.940  0.00  0.00      ACHN  
ATOM   3923  HN  SER A 250      18.096  18.294  19.000  0.00  0.00      ACHN  
ATOM   3924  CA  SER A 250      18.118  19.121  20.942  0.00  0.00      ACHN  
ATOM   3925  HA  SER A 250      18.760  18.726  21.715  0.00  0.00      ACHN  
ATOM   3926  CB  SER A 250      18.758  20.321  20.294  0.00  0.00      ACHN  
ATOM   3927  HB1 SER A 250      18.034  20.874  19.658  0.00  0.00      ACHN  
ATOM   3928  HB2 SER A 250      19.060  21.122  21.002  0.00  0.00      ACHN  
ATOM   3929  OG  SER A 250      19.956  19.986  19.561  0.00  0.00      ACHN  
ATOM   3930  HG1 SER A 250      19.694  19.728  18.675  0.00  0.00      ACHN  
ATOM   3931  C   SER A 250      16.901  19.444  21.722  0.00  0.00      ACHN  
ATOM   3932  O   SER A 250      17.063  19.894  22.867  0.00  0.00      ACHN  
ATOM   3933  N   GLY A 251      15.693  19.049  21.310  0.00  0.00      ACHN  
ATOM   3934  HN  GLY A 251      15.561  18.682  20.393  0.00  0.00      ACHN  
ATOM   3935  CA  GLY A 251      14.419  19.321  21.924  0.00  0.00      ACHN  
ATOM   3936  HA1 GLY A 251      13.715  19.427  21.112  0.00  0.00      ACHN  
ATOM   3937  HA2 GLY A 251      14.471  20.233  22.501  0.00  0.00      ACHN  
ATOM   3938  C   GLY A 251      13.918  18.169  22.759  0.00  0.00      ACHN  
ATOM   3939  O   GLY A 251      13.010  18.360  23.521  0.00  0.00      ACHN  
ATOM   3940  N   THR A 252      14.408  16.990  22.481  0.00  0.00      ACHN  
ATOM   3941  HN  THR A 252      15.083  16.741  21.791  0.00  0.00      ACHN  
ATOM   3942  CA  THR A 252      13.853  15.898  23.279  0.00  0.00      ACHN  
ATOM   3943  HA  THR A 252      13.353  16.245  24.171  0.00  0.00      ACHN  
ATOM   3944  CB  THR A 252      12.893  15.005  22.520  0.00  0.00      ACHN  
ATOM   3945  HB  THR A 252      12.527  14.172  23.158  0.00  0.00      ACHN  
ATOM   3946  OG1 THR A 252      13.444  14.476  21.317  0.00  0.00      ACHN  
ATOM   3947  HG1 THR A 252      13.732  15.307  20.933  0.00  0.00      ACHN  
ATOM   3948  CG2 THR A 252      11.570  15.776  22.140  0.00  0.00      ACHN  
ATOM   3949 HG21 THR A 252      11.828  16.560  21.397  0.00  0.00      ACHN  
ATOM   3950 HG22 THR A 252      10.806  15.071  21.748  0.00  0.00      ACHN  
ATOM   3951 HG23 THR A 252      11.195  16.390  22.986  0.00  0.00      ACHN  
ATOM   3952  C   THR A 252      14.883  14.877  23.762  0.00  0.00      ACHN  
ATOM   3953  O   THR A 252      14.792  14.284  24.818  0.00  0.00      ACHN  
ATOM   3954  N   LEU A 253      15.986  14.652  22.979  0.00  0.00      ACHN  
ATOM   3955  HN  LEU A 253      16.152  15.136  22.124  0.00  0.00      ACHN  
ATOM   3956  CA  LEU A 253      16.954  13.636  23.574  0.00  0.00      ACHN  
ATOM   3957  HA  LEU A 253      16.520  12.827  24.142  0.00  0.00      ACHN  
ATOM   3958  CB  LEU A 253      17.732  13.017  22.423  0.00  0.00      ACHN  
ATOM   3959  HB1 LEU A 253      18.390  13.743  21.900  0.00  0.00      ACHN  
ATOM   3960  HB2 LEU A 253      18.368  12.224  22.871  0.00  0.00      ACHN  
ATOM   3961  CG  LEU A 253      16.914  12.263  21.391  0.00  0.00      ACHN  
ATOM   3962  HG  LEU A 253      16.391  13.049  20.805  0.00  0.00      ACHN  
ATOM   3963  CD1 LEU A 253      17.693  11.429  20.415  0.00  0.00      ACHN  
ATOM   3964 HD11 LEU A 253      18.625  11.966  20.136  0.00  0.00      ACHN  
ATOM   3965 HD12 LEU A 253      17.839  10.416  20.847  0.00  0.00      ACHN  
ATOM   3966 HD13 LEU A 253      17.030  11.321  19.530  0.00  0.00      ACHN  
ATOM   3967  CD2 LEU A 253      15.855  11.333  21.999  0.00  0.00      ACHN  
ATOM   3968 HD21 LEU A 253      15.352  10.762  21.189  0.00  0.00      ACHN  
ATOM   3969 HD22 LEU A 253      16.255  10.493  22.605  0.00  0.00      ACHN  
ATOM   3970 HD23 LEU A 253      15.022  11.823  22.547  0.00  0.00      ACHN  
ATOM   3971  C   LEU A 253      18.097  14.211  24.475  0.00  0.00      ACHN  
ATOM   3972  O   LEU A 253      18.658  13.477  25.259  0.00  0.00      ACHN  
ATOM   3973  N   ILE A 254      18.477  15.489  24.279  0.00  0.00      ACHN  
ATOM   3974  HN  ILE A 254      18.154  16.021  23.500  0.00  0.00      ACHN  
ATOM   3975  CA  ILE A 254      19.408  16.165  25.239  0.00  0.00      ACHN  
ATOM   3976  HA  ILE A 254      20.243  15.486  25.326  0.00  0.00      ACHN  
ATOM   3977  CB  ILE A 254      20.082  17.404  24.559  0.00  0.00      ACHN  
ATOM   3978  HB  ILE A 254      19.280  18.071  24.178  0.00  0.00      ACHN  
ATOM   3979  CG2 ILE A 254      20.924  18.298  25.595  0.00  0.00      ACHN  
ATOM   3980 HG21 ILE A 254      20.720  17.907  26.615  0.00  0.00      ACHN  
ATOM   3981 HG22 ILE A 254      22.021  18.189  25.456  0.00  0.00      ACHN  
ATOM   3982 HG23 ILE A 254      20.734  19.393  25.588  0.00  0.00      ACHN  
ATOM   3983  CG1 ILE A 254      20.931  17.016  23.400  0.00  0.00      ACHN  
ATOM   3984 HG11 ILE A 254      21.668  16.222  23.649  0.00  0.00      ACHN  
ATOM   3985 HG12 ILE A 254      20.253  16.534  22.664  0.00  0.00      ACHN  
ATOM   3986  CD1 ILE A 254      21.551  18.136  22.615  0.00  0.00      ACHN  
ATOM   3987  HD1 ILE A 254      22.242  17.720  21.851  0.00  0.00      ACHN  
ATOM   3988  HD2 ILE A 254      20.819  18.688  21.987  0.00  0.00      ACHN  
ATOM   3989  HD3 ILE A 254      22.026  18.882  23.288  0.00  0.00      ACHN  
ATOM   3990  C   ILE A 254      18.737  16.348  26.700  0.00  0.00      ACHN  
ATOM   3991  O   ILE A 254      19.329  15.928  27.697  0.00  0.00      ACHN  
ATOM   3992  N   PRO A 255      17.536  16.890  26.860  0.00  0.00      ACHN  
ATOM   3993  CD  PRO A 255      16.885  17.571  25.784  0.00  0.00      ACHN  
ATOM   3994  HD1 PRO A 255      17.510  18.399  25.386  0.00  0.00      ACHN  
ATOM   3995  HD2 PRO A 255      16.605  16.745  25.096  0.00  0.00      ACHN  
ATOM   3996  CA  PRO A 255      16.686  16.750  28.087  0.00  0.00      ACHN  
ATOM   3997  HA  PRO A 255      17.086  17.502  28.751  0.00  0.00      ACHN  
ATOM   3998  CB  PRO A 255      15.324  17.280  27.587  0.00  0.00      ACHN  
ATOM   3999  HB1 PRO A 255      14.740  17.821  28.363  0.00  0.00      ACHN  
ATOM   4000  HB2 PRO A 255      14.847  16.311  27.328  0.00  0.00      ACHN  
ATOM   4001  CG  PRO A 255      15.689  18.211  26.429  0.00  0.00      ACHN  
ATOM   4002  HG1 PRO A 255      15.984  19.181  26.882  0.00  0.00      ACHN  
ATOM   4003  HG2 PRO A 255      14.869  18.219  25.679  0.00  0.00      ACHN  
ATOM   4004  C   PRO A 255      16.772  15.431  28.836  0.00  0.00      ACHN  
ATOM   4005  O   PRO A 255      16.329  15.484  29.989  0.00  0.00      ACHN  
ATOM   4006  N   ALA A 256      17.066  14.313  28.245  0.00  0.00      ACHN  
ATOM   4007  HN  ALA A 256      17.337  14.348  27.286  0.00  0.00      ACHN  
ATOM   4008  CA  ALA A 256      16.984  13.042  28.934  0.00  0.00      ACHN  
ATOM   4009  HA  ALA A 256      16.490  13.151  29.888  0.00  0.00      ACHN  
ATOM   4010  CB  ALA A 256      16.450  11.921  28.057  0.00  0.00      ACHN  
ATOM   4011  HB1 ALA A 256      16.634  10.887  28.422  0.00  0.00      ACHN  
ATOM   4012  HB2 ALA A 256      15.340  11.917  28.021  0.00  0.00      ACHN  
ATOM   4013  HB3 ALA A 256      16.880  11.960  27.034  0.00  0.00      ACHN  
ATOM   4014  C   ALA A 256      18.330  12.580  29.468  0.00  0.00      ACHN  
ATOM   4015  O   ALA A 256      18.532  11.491  29.979  0.00  0.00      ACHN  
ATOM   4016  N   LEU A 257      19.334  13.494  29.348  0.00  0.00      ACHN  
ATOM   4017  HN  LEU A 257      19.296  14.378  28.888  0.00  0.00      ACHN  
ATOM   4018  CA  LEU A 257      20.662  13.271  29.835  0.00  0.00      ACHN  
ATOM   4019  HA  LEU A 257      20.852  12.216  29.963  0.00  0.00      ACHN  
ATOM   4020  CB  LEU A 257      21.708  13.907  28.888  0.00  0.00      ACHN  
ATOM   4021  HB1 LEU A 257      21.317  14.947  28.894  0.00  0.00      ACHN  
ATOM   4022  HB2 LEU A 257      22.721  13.943  29.343  0.00  0.00      ACHN  
ATOM   4023  CG  LEU A 257      21.702  13.323  27.484  0.00  0.00      ACHN  
ATOM   4024  HG  LEU A 257      20.650  13.309  27.126  0.00  0.00      ACHN  
ATOM   4025  CD1 LEU A 257      22.584  14.173  26.571  0.00  0.00      ACHN  
ATOM   4026 HD11 LEU A 257      22.397  15.266  26.640  0.00  0.00      ACHN  
ATOM   4027 HD12 LEU A 257      23.655  13.984  26.801  0.00  0.00      ACHN  
ATOM   4028 HD13 LEU A 257      22.444  13.797  25.535  0.00  0.00      ACHN  
ATOM   4029  CD2 LEU A 257      22.142  11.855  27.550  0.00  0.00      ACHN  
ATOM   4030 HD21 LEU A 257      23.102  11.806  28.108  0.00  0.00      ACHN  
ATOM   4031 HD22 LEU A 257      21.351  11.357  28.151  0.00  0.00      ACHN  
ATOM   4032 HD23 LEU A 257      22.159  11.470  26.508  0.00  0.00      ACHN  
ATOM   4033  C   LEU A 257      20.799  13.895  31.233  0.00  0.00      ACHN  
ATOM   4034  OT1 LEU A 257      20.251  15.014  31.546  0.00  0.00      ACHN  
ATOM   4035  OT2 LEU A 257      21.565  13.406  32.040  0.00  0.00      ACHN  
ATOM   4036  C1  RET C 818       4.580  20.720  -2.885  0.00  0.00      COFA  
ATOM   4037  C2  RET C 818       3.344  21.010  -3.769  0.00  0.00      COFA  
ATOM   4038  H21 RET C 818       2.498  20.336  -3.516  0.00  0.00      COFA  
ATOM   4039  H22 RET C 818       3.613  20.679  -4.794  0.00  0.00      COFA  
ATOM   4040  C3  RET C 818       2.968  22.418  -3.734  0.00  0.00      COFA  
ATOM   4041  H31 RET C 818       2.084  22.646  -4.366  0.00  0.00      COFA  
ATOM   4042  H32 RET C 818       3.770  23.090  -4.108  0.00  0.00      COFA  
ATOM   4043  C4  RET C 818       2.686  22.880  -2.290  0.00  0.00      COFA  
ATOM   4044  H41 RET C 818       1.622  22.636  -2.082  0.00  0.00      COFA  
ATOM   4045  H42 RET C 818       2.771  23.979  -2.145  0.00  0.00      COFA  
ATOM   4046  C5  RET C 818       3.529  22.323  -1.199  0.00  0.00      COFA  
ATOM   4047  C6  RET C 818       4.442  21.271  -1.458  0.00  0.00      COFA  
ATOM   4048  C7  RET C 818       5.259  20.726  -0.296  0.00  0.00      COFA  
ATOM   4049  H71 RET C 818       4.660  20.670   0.625  0.00  0.00      COFA  
ATOM   4050  C8  RET C 818       6.468  20.033  -0.237  0.00  0.00      COFA  
ATOM   4051  H81 RET C 818       7.068  19.895  -1.149  0.00  0.00      COFA  
ATOM   4052  C9  RET C 818       7.194  19.465   0.914  0.00  0.00      COFA  
ATOM   4053  C10 RET C 818       8.328  18.803   0.814  0.00  0.00      COFA  
ATOM   4054 H101 RET C 818       8.890  18.629  -0.115  0.00  0.00      COFA  
ATOM   4055  C11 RET C 818       9.183  18.255   1.917  0.00  0.00      COFA  
ATOM   4056 H111 RET C 818       8.770  18.467   2.914  0.00  0.00      COFA  
ATOM   4057  C12 RET C 818      10.405  17.647   1.898  0.00  0.00      COFA  
ATOM   4058 H121 RET C 818      10.981  17.639   0.960  0.00  0.00      COFA  
ATOM   4059  C13 RET C 818      11.097  17.149   3.110  0.00  0.00      COFA  
ATOM   4060  C14 RET C 818      12.141  16.313   3.099  0.00  0.00      COFA  
ATOM   4061 H141 RET C 818      12.698  16.197   4.040  0.00  0.00      COFA  
ATOM   4062  C15 RET C 818      12.916  15.932   1.861  0.00  0.00      COFA  
ATOM   4063  H15 RET C 818      12.640  16.460   0.937  0.00  0.00      COFA  
ATOM   4064  C16 RET C 818       4.726  19.223  -2.872  0.00  0.00      COFA  
ATOM   4065 H161 RET C 818       4.548  18.856  -3.905  0.00  0.00      COFA  
ATOM   4066 H162 RET C 818       4.008  18.721  -2.189  0.00  0.00      COFA  
ATOM   4067 H163 RET C 818       5.755  18.872  -2.644  0.00  0.00      COFA  
ATOM   4068  C17 RET C 818       5.844  21.342  -3.488  0.00  0.00      COFA  
ATOM   4069 H171 RET C 818       6.677  21.421  -2.758  0.00  0.00      COFA  
ATOM   4070 H172 RET C 818       5.724  22.374  -3.881  0.00  0.00      COFA  
ATOM   4071 H173 RET C 818       6.108  20.740  -4.383  0.00  0.00      COFA  
ATOM   4072  C18 RET C 818       3.253  22.974   0.170  0.00  0.00      COFA  
ATOM   4073 H181 RET C 818       2.484  22.356   0.680  0.00  0.00      COFA  
ATOM   4074 H182 RET C 818       2.890  24.002  -0.046  0.00  0.00      COFA  
ATOM   4075 H183 RET C 818       4.144  23.088   0.824  0.00  0.00      COFA  
ATOM   4076  C19 RET C 818       6.623  19.811   2.265  0.00  0.00      COFA  
ATOM   4077 H191 RET C 818       7.281  20.407   2.934  0.00  0.00      COFA  
ATOM   4078 H192 RET C 818       6.368  18.891   2.834  0.00  0.00      COFA  
ATOM   4079 H193 RET C 818       5.695  20.421   2.238  0.00  0.00      COFA  
ATOM   4080  C20 RET C 818      10.475  17.457   4.423  0.00  0.00      COFA  
ATOM   4081 H201 RET C 818      11.409  17.604   5.005  0.00  0.00      COFA  
ATOM   4082 H202 RET C 818       9.882  16.643   4.892  0.00  0.00      COFA  
ATOM   4083 H203 RET C 818       9.983  18.453   4.390  0.00  0.00      COFA  
ATOM   4084  O   HOH W 901       5.490  -2.576 -32.197  0.00  0.00      WAT1  
ATOM   4085  H1  HOH W 901       4.889  -1.832 -32.152  0.00  0.00      WAT1  
ATOM   4086  H2  HOH W 901       6.297  -2.211 -32.561  0.00  0.00      WAT1  
ATOM   4087  O   HOH W 902     -43.131  -8.163  18.517  0.00  0.00      WAT1  
ATOM   4088  H1  HOH W 902     -43.501  -8.957  18.130  0.00  0.00      WAT1  
ATOM   4089  H2  HOH W 902     -42.287  -8.053  18.077  0.00  0.00      WAT1  
ATOM   4090  O   HOH W 903     -29.078  13.049 -58.798  0.00  0.00      WAT1  
ATOM   4091  H1  HOH W 903     -29.547  13.049 -57.963  0.00  0.00      WAT1  
ATOM   4092  H2  HOH W 903     -29.753  13.228 -59.452  0.00  0.00      WAT1  
ATOM   4093  O   HOH W 904      27.909  -5.311 -18.634  0.00  0.00      WAT1  
ATOM   4094  H1  HOH W 904      27.549  -5.936 -19.264  0.00  0.00      WAT1  
ATOM   4095  H2  HOH W 904      28.640  -4.901 -19.095  0.00  0.00      WAT1  
ATOM   4096  O   HOH W 905      18.833 -26.315 -23.583  0.00  0.00      WAT1  
ATOM   4097  H1  HOH W 905      18.785 -25.393 -23.835  0.00  0.00      WAT1  
ATOM   4098  H2  HOH W 905      18.087 -26.723 -24.022  0.00  0.00      WAT1  
ATOM   4099  O   HOH W 906      44.042   0.922 -15.598  0.00  0.00      WAT1  
ATOM   4100  H1  HOH W 906      43.900  -0.009 -15.424  0.00  0.00      WAT1  
ATOM   4101  H2  HOH W 906      43.338   1.163 -16.200  0.00  0.00      WAT1  
ATOM   4102  O   HOH W 907     -16.250  -4.860 -52.373  0.00  0.00      WAT1  
ATOM   4103  H1  HOH W 907     -16.313  -5.304 -51.528  0.00  0.00      WAT1  
ATOM   4104  H2  HOH W 907     -15.852  -4.014 -52.171  0.00  0.00      WAT1  
ATOM   4105  O   HOH W 908      -6.261  49.349 -30.590  0.00  0.00      WAT1  
ATOM   4106  H1  HOH W 908      -6.034  48.542 -31.051  0.00  0.00      WAT1  
ATOM   4107  H2  HOH W 908      -7.083  49.631 -30.990  0.00  0.00      WAT1  
ATOM   4108  O   HOH W 909     -40.226 -54.760  35.560  0.00  0.00      WAT1  
ATOM   4109  H1  HOH W 909     -40.490 -54.459  36.430  0.00  0.00      WAT1  
ATOM   4110  H2  HOH W 909     -40.394 -54.014  34.986  0.00  0.00      WAT1  
ATOM   4111  O   HOH W 910     -54.829  50.462 -49.521  0.00  0.00      WAT1  
ATOM   4112  H1  HOH W 910     -54.951  50.177 -50.426  0.00  0.00      WAT1  
ATOM   4113  H2  HOH W 910     -54.275  51.241 -49.587  0.00  0.00      WAT1  
ATOM   4114  O   HOH W 911     -22.322 -51.277 -46.620  0.00  0.00      WAT1  
ATOM   4115  H1  HOH W 911     -22.495 -51.810 -47.396  0.00  0.00      WAT1  
ATOM   4116  H2  HOH W 911     -22.932 -50.543 -46.693  0.00  0.00      WAT1  
ATOM   4117  O   HOH W 912     -54.411 -18.245 -33.752  0.00  0.00      WAT1  
ATOM   4118  H1  HOH W 912     -54.326 -18.573 -34.648  0.00  0.00      WAT1  
ATOM   4119  H2  HOH W 912     -55.034 -18.841 -33.337  0.00  0.00      WAT1  
ATOM   4120  O   HOH W 913     -49.980   5.026 -54.889  0.00  0.00      WAT1  
ATOM   4121  H1  HOH W 913     -49.467   4.541 -55.536  0.00  0.00      WAT1  
ATOM   4122  H2  HOH W 913     -50.171   5.863 -55.313  0.00  0.00      WAT1  
ATOM   4123  O   HOH W 914     -28.686  52.677 -54.401  0.00  0.00      WAT1  
ATOM   4124  H1  HOH W 914     -29.325  51.964 -54.399  0.00  0.00      WAT1  
ATOM   4125  H2  HOH W 914     -28.699  53.013 -53.505  0.00  0.00      WAT1  
ATOM   4126  O   HOH W 915      49.210 -32.316 -57.512  0.00  0.00      WAT1  
ATOM   4127  H1  HOH W 915      48.335 -32.559 -57.209  0.00  0.00      WAT1  
ATOM   4128  H2  HOH W 915      49.178 -32.441 -58.461  0.00  0.00      WAT1  
ATOM   4129  O   HOH W 916     -19.568 -37.893 -59.309  0.00  0.00      WAT1  
ATOM   4130  H1  HOH W 916     -18.813 -38.418 -59.044  0.00  0.00      WAT1  
ATOM   4131  H2  HOH W 916     -20.194 -37.995 -58.592  0.00  0.00      WAT1  
ATOM   4132  O   HOH W 917      22.501 -55.376  28.407  0.00  0.00      WAT1  
ATOM   4133  H1  HOH W 917      21.811 -54.727  28.540  0.00  0.00      WAT1  
ATOM   4134  H2  HOH W 917      23.152 -54.927  27.866  0.00  0.00      WAT1  
ATOM   4135  O   HOH W 918      47.833 -18.082 -42.578  0.00  0.00      WAT1  
ATOM   4136  H1  HOH W 918      48.467 -17.373 -42.463  0.00  0.00      WAT1  
ATOM   4137  H2  HOH W 918      48.369 -18.865 -42.702  0.00  0.00      WAT1  
ATOM   4138  O   HOH W 919      26.440 -43.564  24.010  0.00  0.00      WAT1  
ATOM   4139  H1  HOH W 919      25.938 -43.643  23.199  0.00  0.00      WAT1  
ATOM   4140  H2  HOH W 919      27.303 -43.917  23.793  0.00  0.00      WAT1  
ATOM   4141  O   HOH W 920      47.960  33.089 -36.429  0.00  0.00      WAT1  
ATOM   4142  H1  HOH W 920      47.082  33.010 -36.803  0.00  0.00      WAT1  
ATOM   4143  H2  HOH W 920      47.839  32.919 -35.495  0.00  0.00      WAT1  
ATOM   4144  O   HOH W 921       1.920 -33.727 -54.210  0.00  0.00      WAT1  
ATOM   4145  H1  HOH W 921       1.097 -33.969 -54.635  0.00  0.00      WAT1  
ATOM   4146  H2  HOH W 921       2.563 -34.342 -54.565  0.00  0.00      WAT1  
ATOM   4147  O   HOH W 922     -38.405  31.033  43.679  0.00  0.00      WAT1  
ATOM   4148  H1  HOH W 922     -38.770  31.914  43.599  0.00  0.00      WAT1  
ATOM   4149  H2  HOH W 922     -37.538  31.166  44.063  0.00  0.00      WAT1  
ATOM   4150  O   HOH W 923      47.970 -20.518 -48.552  0.00  0.00      WAT1  
ATOM   4151  H1  HOH W 923      48.084 -21.092 -47.795  0.00  0.00      WAT1  
ATOM   4152  H2  HOH W 923      47.022 -20.465 -48.672  0.00  0.00      WAT1  
ATOM   4153  O   HOH W 924      32.937  26.077  37.412  0.00  0.00      WAT1  
ATOM   4154  H1  HOH W 924      32.252  26.629  37.789  0.00  0.00      WAT1  
ATOM   4155  H2  HOH W 924      32.765  25.205  37.767  0.00  0.00      WAT1  
ATOM   4156  O   HOH W 925       1.823 -50.788  53.016  0.00  0.00      WAT1  
ATOM   4157  H1  HOH W 925       1.097 -50.547  52.441  0.00  0.00      WAT1  
ATOM   4158  H2  HOH W 925       2.156 -51.608  52.652  0.00  0.00      WAT1  
ATOM   4159  O   HOH W 926     -19.630 -21.074  22.548  0.00  0.00      WAT1  
ATOM   4160  H1  HOH W 926     -19.851 -20.861  23.454  0.00  0.00      WAT1  
ATOM   4161  H2  HOH W 926     -18.677 -20.992  22.507  0.00  0.00      WAT1  
ATOM   4162  O   HOH W 927      14.763  10.429  -4.300  0.00  0.00      WAT1  
ATOM   4163  H1  HOH W 927      15.059  10.200  -3.418  0.00  0.00      WAT1  
ATOM   4164  H2  HOH W 927      13.845  10.160  -4.323  0.00  0.00      WAT1  
ATOM   4165  O   HOH W 928      52.735  -8.137  35.664  0.00  0.00      WAT1  
ATOM   4166  H1  HOH W 928      52.160  -7.406  35.888  0.00  0.00      WAT1  
ATOM   4167  H2  HOH W 928      53.455  -8.078  36.291  0.00  0.00      WAT1  
ATOM   4168  O   HOH W 929     -37.378  37.826  23.346  0.00  0.00      WAT1  
ATOM   4169  H1  HOH W 929     -37.598  38.752  23.238  0.00  0.00      WAT1  
ATOM   4170  H2  HOH W 929     -37.290  37.494  22.452  0.00  0.00      WAT1  
ATOM   4171  O   HOH W 930      13.411  46.794 -16.641  0.00  0.00      WAT1  
ATOM   4172  H1  HOH W 930      12.556  46.924 -17.050  0.00  0.00      WAT1  
ATOM   4173  H2  HOH W 930      13.462  45.851 -16.485  0.00  0.00      WAT1  
ATOM   4174  O   HOH W 931     -31.200 -10.207 -13.980  0.00  0.00      WAT1  
ATOM   4175  H1  HOH W 931     -30.292 -10.350 -14.247  0.00  0.00      WAT1  
ATOM   4176  H2  HOH W 931     -31.464  -9.411 -14.442  0.00  0.00      WAT1  
ATOM   4177  O   HOH W 932      47.071 -10.850  51.346  0.00  0.00      WAT1  
ATOM   4178  H1  HOH W 932      47.677 -11.500  50.991  0.00  0.00      WAT1  
ATOM   4179  H2  HOH W 932      46.409 -11.364  51.806  0.00  0.00      WAT1  
ATOM   4180  O   HOH W 933      40.392  29.797  40.841  0.00  0.00      WAT1  
ATOM   4181  H1  HOH W 933      40.647  28.978  40.416  0.00  0.00      WAT1  
ATOM   4182  H2  HOH W 933      39.611  29.573  41.346  0.00  0.00      WAT1  
ATOM   4183  O   HOH W 934     -47.992  -4.199 -43.603  0.00  0.00      WAT1  
ATOM   4184  H1  HOH W 934     -48.448  -4.117 -42.765  0.00  0.00      WAT1  
ATOM   4185  H2  HOH W 934     -47.201  -4.696 -43.397  0.00  0.00      WAT1  
ATOM   4186  O   HOH W 935      45.373  54.213 -45.764  0.00  0.00      WAT1  
ATOM   4187  H1  HOH W 935      45.620  54.797 -45.047  0.00  0.00      WAT1  
ATOM   4188  H2  HOH W 935      44.471  54.456 -45.971  0.00  0.00      WAT1  
ATOM   4189  O   HOH W 936     -11.522  47.706 -56.853  0.00  0.00      WAT1  
ATOM   4190  H1  HOH W 936     -10.840  48.375 -56.794  0.00  0.00      WAT1  
ATOM   4191  H2  HOH W 936     -11.483  47.403 -57.760  0.00  0.00      WAT1  
ATOM   4192  O   HOH W 937      43.952  11.716  31.696  0.00  0.00      WAT1  
ATOM   4193  H1  HOH W 937      43.964  11.186  30.899  0.00  0.00      WAT1  
ATOM   4194  H2  HOH W 937      43.028  11.760  31.942  0.00  0.00      WAT1  
ATOM   4195  O   HOH W 938      38.400 -12.346  40.171  0.00  0.00      WAT1  
ATOM   4196  H1  HOH W 938      38.696 -13.180  40.534  0.00  0.00      WAT1  
ATOM   4197  H2  HOH W 938      37.454 -12.341  40.321  0.00  0.00      WAT1  
ATOM   4198  O   HOH W 939      16.704  13.892  -8.121  0.00  0.00      WAT1  
ATOM   4199  H1  HOH W 939      16.175  14.690  -8.123  0.00  0.00      WAT1  
ATOM   4200  H2  HOH W 939      16.298  13.337  -7.456  0.00  0.00      WAT1  
ATOM   4201  O   HOH W 940     -42.120  12.338 -25.600  0.00  0.00      WAT1  
ATOM   4202  H1  HOH W 940     -41.396  12.166 -24.997  0.00  0.00      WAT1  
ATOM   4203  H2  HOH W 940     -42.355  13.252 -25.438  0.00  0.00      WAT1  
ATOM   4204  O   HOH W 941      41.631 -54.203 -23.484  0.00  0.00      WAT1  
ATOM   4205  H1  HOH W 941      41.499 -54.559 -24.362  0.00  0.00      WAT1  
ATOM   4206  H2  HOH W 941      41.260 -53.322 -23.524  0.00  0.00      WAT1  
ATOM   4207  O   HOH W 942      54.984 -52.215  -6.788  0.00  0.00      WAT1  
ATOM   4208  H1  HOH W 942      54.639 -52.997  -7.218  0.00  0.00      WAT1  
ATOM   4209  H2  HOH W 942      54.207 -51.735  -6.502  0.00  0.00      WAT1  
ATOM   4210  O   HOH W 943     -35.569 -42.658  42.038  0.00  0.00      WAT1  
ATOM   4211  H1  HOH W 943     -36.474 -42.641  41.726  0.00  0.00      WAT1  
ATOM   4212  H2  HOH W 943     -35.062 -42.270  41.324  0.00  0.00      WAT1  
ATOM   4213  O   HOH W 944      22.208   7.747 -11.183  0.00  0.00      WAT1  
ATOM   4214  H1  HOH W 944      21.492   7.797 -10.550  0.00  0.00      WAT1  
ATOM   4215  H2  HOH W 944      22.457   6.823 -11.191  0.00  0.00      WAT1  
ATOM   4216  O   HOH W 945      -7.564  19.032  49.105  0.00  0.00      WAT1  
ATOM   4217  H1  HOH W 945      -8.098  19.804  48.914  0.00  0.00      WAT1  
ATOM   4218  H2  HOH W 945      -8.128  18.477  49.642  0.00  0.00      WAT1  
ATOM   4219  O   HOH W 946     -45.158   2.786 -30.228  0.00  0.00      WAT1  
ATOM   4220  H1  HOH W 946     -44.302   2.407 -30.031  0.00  0.00      WAT1  
ATOM   4221  H2  HOH W 946     -45.422   3.218 -29.416  0.00  0.00      WAT1  
ATOM   4222  O   HOH W 947       5.409  27.145 -37.021  0.00  0.00      WAT1  
ATOM   4223  H1  HOH W 947       6.325  27.240 -37.283  0.00  0.00      WAT1  
ATOM   4224  H2  HOH W 947       4.977  26.768 -37.788  0.00  0.00      WAT1  
ATOM   4225  O   HOH W 948      31.375  13.157  25.703  0.00  0.00      WAT1  
ATOM   4226  H1  HOH W 948      31.044  12.260  25.652  0.00  0.00      WAT1  
ATOM   4227  H2  HOH W 948      32.326  13.060  25.750  0.00  0.00      WAT1  
ATOM   4228  O   HOH W 949     -18.843 -47.615  39.615  0.00  0.00      WAT1  
ATOM   4229  H1  HOH W 949     -19.751 -47.835  39.405  0.00  0.00      WAT1  
ATOM   4230  H2  HOH W 949     -18.755 -46.695  39.363  0.00  0.00      WAT1  
ATOM   4231  O   HOH W 950      18.595  55.127  42.475  0.00  0.00      WAT1  
ATOM   4232  H1  HOH W 950      17.870  54.854  41.913  0.00  0.00      WAT1  
ATOM   4233  H2  HOH W 950      18.647  54.447  43.147  0.00  0.00      WAT1  
ATOM   4234  O   HOH W 951     -50.646 -44.737  39.865  0.00  0.00      WAT1  
ATOM   4235  H1  HOH W 951     -51.199 -45.068  39.158  0.00  0.00      WAT1  
ATOM   4236  H2  HOH W 951     -50.900 -43.819  39.960  0.00  0.00      WAT1  
ATOM   4237  O   HOH W 952      21.475 -18.190 -14.547  0.00  0.00      WAT1  
ATOM   4238  H1  HOH W 952      22.239 -17.887 -14.056  0.00  0.00      WAT1  
ATOM   4239  H2  HOH W 952      21.335 -17.517 -15.213  0.00  0.00      WAT1  
ATOM   4240  O   HOH W 953      -0.731 -12.576  49.626  0.00  0.00      WAT1  
ATOM   4241  H1  HOH W 953      -0.129 -12.123  50.218  0.00  0.00      WAT1  
ATOM   4242  H2  HOH W 953      -0.566 -12.181  48.769  0.00  0.00      WAT1  
ATOM   4243  O   HOH W 954     -26.986  42.005  49.453  0.00  0.00      WAT1  
ATOM   4244  H1  HOH W 954     -26.407  41.435  48.946  0.00  0.00      WAT1  
ATOM   4245  H2  HOH W 954     -27.021  42.819  48.950  0.00  0.00      WAT1  
ATOM   4246  O   HOH W 955     -38.373  13.445 -55.592  0.00  0.00      WAT1  
ATOM   4247  H1  HOH W 955     -39.246  13.103 -55.786  0.00  0.00      WAT1  
ATOM   4248  H2  HOH W 955     -38.291  14.222 -56.144  0.00  0.00      WAT1  
ATOM   4249  O   HOH W 956      14.492 -36.831 -21.117  0.00  0.00      WAT1  
ATOM   4250  H1  HOH W 956      14.103 -35.974 -21.294  0.00  0.00      WAT1  
ATOM   4251  H2  HOH W 956      15.093 -36.676 -20.389  0.00  0.00      WAT1  
ATOM   4252  O   HOH W 957     -53.483  12.433  28.657  0.00  0.00      WAT1  
ATOM   4253  H1  HOH W 957     -53.490  13.389  28.692  0.00  0.00      WAT1  
ATOM   4254  H2  HOH W 957     -54.005  12.216  27.885  0.00  0.00      WAT1  
ATOM   4255  O   HOH W 958      11.222  55.319 -44.094  0.00  0.00      WAT1  
ATOM   4256  H1  HOH W 958      10.474  55.527 -43.533  0.00  0.00      WAT1  
ATOM   4257  H2  HOH W 958      10.904  54.623 -44.669  0.00  0.00      WAT1  
ATOM   4258  O   HOH W 959      29.103 -26.774 -11.155  0.00  0.00      WAT1  
ATOM   4259  H1  HOH W 959      29.850 -26.946 -10.582  0.00  0.00      WAT1  
ATOM   4260  H2  HOH W 959      29.181 -25.847 -11.380  0.00  0.00      WAT1  
ATOM   4261  O   HOH W 960     -21.219 -24.761  40.773  0.00  0.00      WAT1  
ATOM   4262  H1  HOH W 960     -21.709 -25.560  40.966  0.00  0.00      WAT1  
ATOM   4263  H2  HOH W 960     -21.399 -24.184  41.516  0.00  0.00      WAT1  
ATOM   4264  O   HOH W 961      -5.828 -20.923  46.613  0.00  0.00      WAT1  
ATOM   4265  H1  HOH W 961      -6.381 -20.462  47.244  0.00  0.00      WAT1  
ATOM   4266  H2  HOH W 961      -6.434 -21.219  45.933  0.00  0.00      WAT1  
ATOM   4267  O   HOH W 962      51.638 -23.146 -34.847  0.00  0.00      WAT1  
ATOM   4268  H1  HOH W 962      52.346 -22.856 -35.424  0.00  0.00      WAT1  
ATOM   4269  H2  HOH W 962      51.667 -24.101 -34.893  0.00  0.00      WAT1  
ATOM   4270  O   HOH W 963      42.366 -34.853  21.976  0.00  0.00      WAT1  
ATOM   4271  H1  HOH W 963      42.509 -35.770  22.210  0.00  0.00      WAT1  
ATOM   4272  H2  HOH W 963      41.423 -34.787  21.825  0.00  0.00      WAT1  
ATOM   4273  O   HOH W 964     -39.251 -44.431  44.025  0.00  0.00      WAT1  
ATOM   4274  H1  HOH W 964     -38.527 -45.029  43.840  0.00  0.00      WAT1  
ATOM   4275  H2  HOH W 964     -38.847 -43.706  44.503  0.00  0.00      WAT1  
ATOM   4276  O   HOH W 965     -41.595   1.379 -21.370  0.00  0.00      WAT1  
ATOM   4277  H1  HOH W 965     -40.939   1.632 -22.019  0.00  0.00      WAT1  
ATOM   4278  H2  HOH W 965     -41.287   1.769 -20.552  0.00  0.00      WAT1  
ATOM   4279  O   HOH W 966     -27.471 -25.795  42.610  0.00  0.00      WAT1  
ATOM   4280  H1  HOH W 966     -27.362 -24.911  42.959  0.00  0.00      WAT1  
ATOM   4281  H2  HOH W 966     -28.213 -26.155  43.096  0.00  0.00      WAT1  
ATOM   4282  O   HOH W 967      37.143  24.471 -35.457  0.00  0.00      WAT1  
ATOM   4283  H1  HOH W 967      37.001  24.652 -36.387  0.00  0.00      WAT1  
ATOM   4284  H2  HOH W 967      36.536  23.759 -35.255  0.00  0.00      WAT1  
ATOM   4285  O   HOH W 968      34.474 -14.201 -33.535  0.00  0.00      WAT1  
ATOM   4286  H1  HOH W 968      35.175 -14.842 -33.660  0.00  0.00      WAT1  
ATOM   4287  H2  HOH W 968      34.346 -13.814 -34.401  0.00  0.00      WAT1  
ATOM   4288  O   HOH W 969     -37.105  43.629 -30.301  0.00  0.00      WAT1  
ATOM   4289  H1  HOH W 969     -36.689  43.804 -29.457  0.00  0.00      WAT1  
ATOM   4290  H2  HOH W 969     -36.444  43.870 -30.950  0.00  0.00      WAT1  
ATOM   4291  O   HOH W 970     -37.647 -35.456 -39.877  0.00  0.00      WAT1  
ATOM   4292  H1  HOH W 970     -37.683 -34.682 -39.316  0.00  0.00      WAT1  
ATOM   4293  H2  HOH W 970     -37.773 -36.192 -39.279  0.00  0.00      WAT1  
ATOM   4294  O   HOH W 971     -42.148 -39.638  21.964  0.00  0.00      WAT1  
ATOM   4295  H1  HOH W 971     -42.633 -40.436  21.758  0.00  0.00      WAT1  
ATOM   4296  H2  HOH W 971     -42.118 -39.154  21.139  0.00  0.00      WAT1  
ATOM   4297  O   HOH W 972     -13.965   8.138 -36.161  0.00  0.00      WAT1  
ATOM   4298  H1  HOH W 972     -13.817   7.417 -36.773  0.00  0.00      WAT1  
ATOM   4299  H2  HOH W 972     -14.590   8.708 -36.609  0.00  0.00      WAT1  
ATOM   4300  O   HOH W 973     -22.384 -20.134 -38.490  0.00  0.00      WAT1  
ATOM   4301  H1  HOH W 973     -23.298 -19.981 -38.733  0.00  0.00      WAT1  
ATOM   4302  H2  HOH W 973     -22.415 -20.329 -37.554  0.00  0.00      WAT1  
ATOM   4303  O   HOH W 974      14.617  34.498  46.189  0.00  0.00      WAT1  
ATOM   4304  H1  HOH W 974      15.091  35.199  45.742  0.00  0.00      WAT1  
ATOM   4305  H2  HOH W 974      14.814  34.629  47.117  0.00  0.00      WAT1  
ATOM   4306  O   HOH W 975     -29.162 -41.546  37.284  0.00  0.00      WAT1  
ATOM   4307  H1  HOH W 975     -29.488 -42.170  36.635  0.00  0.00      WAT1  
ATOM   4308  H2  HOH W 975     -29.089 -42.056  38.091  0.00  0.00      WAT1  
ATOM   4309  O   HOH W 976       3.872 -30.467 -49.723  0.00  0.00      WAT1  
ATOM   4310  H1  HOH W 976       3.629 -30.319 -50.637  0.00  0.00      WAT1  
ATOM   4311  H2  HOH W 976       4.455 -29.738 -49.509  0.00  0.00      WAT1  
ATOM   4312  O   HOH W 977      38.672   6.609 -14.850  0.00  0.00      WAT1  
ATOM   4313  H1  HOH W 977      37.826   6.201 -14.670  0.00  0.00      WAT1  
ATOM   4314  H2  HOH W 977      39.285   6.157 -14.271  0.00  0.00      WAT1  
ATOM   4315  O   HOH W 978     -19.618   5.799 -40.574  0.00  0.00      WAT1  
ATOM   4316  H1  HOH W 978     -19.338   6.220 -41.387  0.00  0.00      WAT1  
ATOM   4317  H2  HOH W 978     -20.572   5.872 -40.582  0.00  0.00      WAT1  
ATOM   4318  O   HOH W 979      44.532 -40.529  45.760  0.00  0.00      WAT1  
ATOM   4319  H1  HOH W 979      44.555 -41.456  45.523  0.00  0.00      WAT1  
ATOM   4320  H2  HOH W 979      45.199 -40.123  45.207  0.00  0.00      WAT1  
ATOM   4321  O   HOH W 980     -16.285  28.632 -41.419  0.00  0.00      WAT1  
ATOM   4322  H1  HOH W 980     -16.678  29.373 -40.958  0.00  0.00      WAT1  
ATOM   4323  H2  HOH W 980     -16.081  28.973 -42.290  0.00  0.00      WAT1  
ATOM   4324  O   HOH W 981      17.219  34.248  24.408  0.00  0.00      WAT1  
ATOM   4325  H1  HOH W 981      17.984  34.492  24.929  0.00  0.00      WAT1  
ATOM   4326  H2  HOH W 981      17.457  34.477  23.509  0.00  0.00      WAT1  
ATOM   4327  O   HOH W 982      12.928  40.613  19.930  0.00  0.00      WAT1  
ATOM   4328  H1  HOH W 982      12.530  39.814  20.277  0.00  0.00      WAT1  
ATOM   4329  H2  HOH W 982      13.855  40.535  20.154  0.00  0.00      WAT1  
ATOM   4330  O   HOH W 983     -49.441   1.981 -20.987  0.00  0.00      WAT1  
ATOM   4331  H1  HOH W 983     -49.593   1.497 -20.175  0.00  0.00      WAT1  
ATOM   4332  H2  HOH W 983     -49.477   1.315 -21.673  0.00  0.00      WAT1  
ATOM   4333  O   HOH W 984     -25.285 -41.783  40.971  0.00  0.00      WAT1  
ATOM   4334  H1  HOH W 984     -24.410 -41.648  41.336  0.00  0.00      WAT1  
ATOM   4335  H2  HOH W 984     -25.741 -42.307  41.630  0.00  0.00      WAT1  
ATOM   4336  O   HOH W 985      40.519  46.422  41.747  0.00  0.00      WAT1  
ATOM   4337  H1  HOH W 985      39.762  46.014  41.326  0.00  0.00      WAT1  
ATOM   4338  H2  HOH W 985      40.637  47.249  41.280  0.00  0.00      WAT1  
ATOM   4339  O   HOH W 986      36.543  14.540 -23.342  0.00  0.00      WAT1  
ATOM   4340  H1  HOH W 986      36.253  14.691 -24.242  0.00  0.00      WAT1  
ATOM   4341  H2  HOH W 986      37.492  14.436 -23.411  0.00  0.00      WAT1  
ATOM   4342  O   HOH W 987      23.470  40.245  37.042  0.00  0.00      WAT1  
ATOM   4343  H1  HOH W 987      22.816  40.535  37.678  0.00  0.00      WAT1  
ATOM   4344  H2  HOH W 987      23.374  40.848  36.306  0.00  0.00      WAT1  
ATOM   4345  O   HOH W 988      -5.887  23.253  43.595  0.00  0.00      WAT1  
ATOM   4346  H1  HOH W 988      -6.817  23.044  43.677  0.00  0.00      WAT1  
ATOM   4347  H2  HOH W 988      -5.780  24.070  44.082  0.00  0.00      WAT1  
ATOM   4348  O   HOH W 989     -24.329   3.210  30.519  0.00  0.00      WAT1  
ATOM   4349  H1  HOH W 989     -24.797   4.029  30.357  0.00  0.00      WAT1  
ATOM   4350  H2  HOH W 989     -24.008   3.290  31.417  0.00  0.00      WAT1  
ATOM   4351  O   HOH W 990      29.326 -19.360 -23.525  0.00  0.00      WAT1  
ATOM   4352  H1  HOH W 990      29.031 -19.638 -24.392  0.00  0.00      WAT1  
ATOM   4353  H2  HOH W 990      29.532 -20.175 -23.068  0.00  0.00      WAT1  
ATOM   4354  O   HOH W 991     -37.940 -50.719 -50.263  0.00  0.00      WAT1  
ATOM   4355  H1  HOH W 991     -38.504 -50.046 -50.644  0.00  0.00      WAT1  
ATOM   4356  H2  HOH W 991     -38.483 -51.137 -49.594  0.00  0.00      WAT1  
ATOM   4357  O   HOH W 992      -2.307  27.449 -34.401  0.00  0.00      WAT1  
ATOM   4358  H1  HOH W 992      -1.417  27.241 -34.117  0.00  0.00      WAT1  
ATOM   4359  H2  HOH W 992      -2.843  26.738 -34.048  0.00  0.00      WAT1  
ATOM   4360  O   HOH W 993     -35.889  42.806  46.114  0.00  0.00      WAT1  
ATOM   4361  H1  HOH W 993     -35.204  42.947  45.460  0.00  0.00      WAT1  
ATOM   4362  H2  HOH W 993     -36.633  42.471  45.613  0.00  0.00      WAT1  
ATOM   4363  O   HOH W 994      -5.828 -45.193 -14.037  0.00  0.00      WAT1  
ATOM   4364  H1  HOH W 994      -6.126 -45.722 -14.777  0.00  0.00      WAT1  
ATOM   4365  H2  HOH W 994      -6.305 -45.543 -13.285  0.00  0.00      WAT1  
ATOM   4366  O   HOH W 995     -39.465   4.612 -56.529  0.00  0.00      WAT1  
ATOM   4367  H1  HOH W 995     -38.933   4.240 -57.233  0.00  0.00      WAT1  
ATOM   4368  H2  HOH W 995     -38.885   4.618 -55.768  0.00  0.00      WAT1  
ATOM   4369  O   HOH W 996      36.261  14.157 -45.965  0.00  0.00      WAT1  
ATOM   4370  H1  HOH W 996      35.319  14.230 -46.118  0.00  0.00      WAT1  
ATOM   4371  H2  HOH W 996      36.425  14.715 -45.204  0.00  0.00      WAT1  
ATOM   4372  O   HOH W 997       3.035 -32.393 -24.628  0.00  0.00      WAT1  
ATOM   4373  H1  HOH W 997       3.813 -32.179 -24.113  0.00  0.00      WAT1  
ATOM   4374  H2  HOH W 997       3.074 -31.802 -25.380  0.00  0.00      WAT1  
ATOM   4375  O   HOH W 998      48.060 -13.402  24.286  0.00  0.00      WAT1  
ATOM   4376  H1  HOH W 998      47.974 -14.240  24.741  0.00  0.00      WAT1  
ATOM   4377  H2  HOH W 998      49.000 -13.304  24.138  0.00  0.00      WAT1  
ATOM   4378  O   HOH W 999      26.874 -25.808 -50.782  0.00  0.00      WAT1  
ATOM   4379  H1  HOH W 999      25.950 -25.561 -50.768  0.00  0.00      WAT1  
ATOM   4380  H2  HOH W 999      27.263 -25.245 -51.451  0.00  0.00      WAT1  
ATOM   4381  O   HOH W1000     -31.318   2.136 -42.077  0.00  0.00      WAT1  
ATOM   4382  H1  HOH W1000     -30.481   2.276 -41.634  0.00  0.00      WAT1  
ATOM   4383  H2  HOH W1000     -31.965   2.545 -41.502  0.00  0.00      WAT1  
ATOM   4384  O   HOH W1001       4.459   8.583 -33.884  0.00  0.00      WAT1  
ATOM   4385  H1  HOH W1001       3.691   8.539 -33.315  0.00  0.00      WAT1  
ATOM   4386  H2  HOH W1001       4.452   7.753 -34.361  0.00  0.00      WAT1  
ATOM   4387  O   HOH W1002     -15.138  15.639 -14.126  0.00  0.00      WAT1  
ATOM   4388  H1  HOH W1002     -16.010  16.017 -14.237  0.00  0.00      WAT1  
ATOM   4389  H2  HOH W1002     -14.852  15.943 -13.265  0.00  0.00      WAT1  
ATOM   4390  O   HOH W1003      17.534  30.245  40.073  0.00  0.00      WAT1  
ATOM   4391  H1  HOH W1003      17.503  29.383  40.488  0.00  0.00      WAT1  
ATOM   4392  H2  HOH W1003      18.255  30.697  40.512  0.00  0.00      WAT1  
ATOM   4393  O   HOH W1004      -7.068  35.018 -29.925  0.00  0.00      WAT1  
ATOM   4394  H1  HOH W1004      -7.956  35.365 -29.838  0.00  0.00      WAT1  
ATOM   4395  H2  HOH W1004      -7.181  34.068 -29.937  0.00  0.00      WAT1  
ATOM   4396  O   HOH W1005      15.468  14.424  -0.490  0.00  0.00      WAT1  
ATOM   4397  H1  HOH W1005      15.680  13.576  -0.100  0.00  0.00      WAT1  
ATOM   4398  H2  HOH W1005      14.890  14.843   0.148  0.00  0.00      WAT1  
ATOM   4399  O   HOH W1006      22.303  29.808  20.704  0.00  0.00      WAT1  
ATOM   4400  H1  HOH W1006      22.716  29.065  21.144  0.00  0.00      WAT1  
ATOM   4401  H2  HOH W1006      21.741  29.411  20.039  0.00  0.00      WAT1  
ATOM   4402  O   HOH W1007      21.339  16.115   4.921  0.00  0.00      WAT1  
ATOM   4403  H1  HOH W1007      20.974  16.999   4.967  0.00  0.00      WAT1  
ATOM   4404  H2  HOH W1007      21.622  15.925   5.815  0.00  0.00      WAT1  
ATOM   4405  O   HOH W1008     -29.438  20.382  46.958  0.00  0.00      WAT1  
ATOM   4406  H1  HOH W1008     -29.469  21.187  47.474  0.00  0.00      WAT1  
ATOM   4407  H2  HOH W1008     -29.856  20.612  46.128  0.00  0.00      WAT1  
ATOM   4408  O   HOH W1009     -27.651   3.212 -54.370  0.00  0.00      WAT1  
ATOM   4409  H1  HOH W1009     -27.229   2.699 -53.681  0.00  0.00      WAT1  
ATOM   4410  H2  HOH W1009     -27.104   3.072 -55.143  0.00  0.00      WAT1  
ATOM   4411  O   HOH W1010     -52.031 -23.450  41.677  0.00  0.00      WAT1  
ATOM   4412  H1  HOH W1010     -51.575 -23.796  40.910  0.00  0.00      WAT1  
ATOM   4413  H2  HOH W1010     -52.460 -22.655  41.362  0.00  0.00      WAT1  
ATOM   4414  O   HOH W1011     -42.223  52.037 -15.467  0.00  0.00      WAT1  
ATOM   4415  H1  HOH W1011     -42.636  52.885 -15.626  0.00  0.00      WAT1  
ATOM   4416  H2  HOH W1011     -42.945  51.409 -15.497  0.00  0.00      WAT1  
ATOM   4417  O   HOH W1012     -18.810  24.692 -44.489  0.00  0.00      WAT1  
ATOM   4418  H1  HOH W1012     -18.958  25.065 -45.358  0.00  0.00      WAT1  
ATOM   4419  H2  HOH W1012     -18.432  25.409 -43.981  0.00  0.00      WAT1  
ATOM   4420  O   HOH W1013     -30.727  -6.585 -56.971  0.00  0.00      WAT1  
ATOM   4421  H1  HOH W1013     -30.896  -5.744 -57.396  0.00  0.00      WAT1  
ATOM   4422  H2  HOH W1013     -31.306  -7.201 -57.419  0.00  0.00      WAT1  
ATOM   4423  O   HOH W1014      51.939  18.873 -21.490  0.00  0.00      WAT1  
ATOM   4424  H1  HOH W1014      51.718  18.614 -22.385  0.00  0.00      WAT1  
ATOM   4425  H2  HOH W1014      52.895  18.836 -21.458  0.00  0.00      WAT1  
ATOM   4426  O   HOH W1015      -4.280  12.235 -53.150  0.00  0.00      WAT1  
ATOM   4427  H1  HOH W1015      -4.488  12.300 -52.218  0.00  0.00      WAT1  
ATOM   4428  H2  HOH W1015      -5.130  12.143 -53.580  0.00  0.00      WAT1  
ATOM   4429  O   HOH W1016      18.221  35.191 -39.334  0.00  0.00      WAT1  
ATOM   4430  H1  HOH W1016      18.056  34.369 -39.796  0.00  0.00      WAT1  
ATOM   4431  H2  HOH W1016      18.316  34.936 -38.416  0.00  0.00      WAT1  
ATOM   4432  O   HOH W1017     -27.446 -40.276 -36.463  0.00  0.00      WAT1  
ATOM   4433  H1  HOH W1017     -27.457 -39.329 -36.603  0.00  0.00      WAT1  
ATOM   4434  H2  HOH W1017     -28.135 -40.611 -37.036  0.00  0.00      WAT1  
ATOM   4435  O   HOH W1018      45.912  22.963  32.785  0.00  0.00      WAT1  
ATOM   4436  H1  HOH W1018      46.772  23.375  32.871  0.00  0.00      WAT1  
ATOM   4437  H2  HOH W1018      45.290  23.666  32.975  0.00  0.00      WAT1  
ATOM   4438  O   HOH W1019      39.488 -28.562  44.542  0.00  0.00      WAT1  
ATOM   4439  H1  HOH W1019      38.686 -28.114  44.810  0.00  0.00      WAT1  
ATOM   4440  H2  HOH W1019      39.338 -28.795  43.626  0.00  0.00      WAT1  
ATOM   4441  O   HOH W1020     -15.550  40.014 -26.606  0.00  0.00      WAT1  
ATOM   4442  H1  HOH W1020     -15.869  39.334 -26.012  0.00  0.00      WAT1  
ATOM   4443  H2  HOH W1020     -15.964  40.818 -26.295  0.00  0.00      WAT1  
ATOM   4444  O   HOH W1021      50.597 -54.977  31.137  0.00  0.00      WAT1  
ATOM   4445  H1  HOH W1021      50.500 -55.167  30.204  0.00  0.00      WAT1  
ATOM   4446  H2  HOH W1021      50.160 -54.133  31.257  0.00  0.00      WAT1  
ATOM   4447  N   POPCM   1      26.798   6.410  25.051  0.00  0.00      MEMB  
ATOM   4448  C12 POPCM   1      27.455   6.593  23.633  0.00  0.00      MEMB  
ATOM   4449 H12A POPCM   1      28.350   7.177  23.790  0.00  0.00      MEMB  
ATOM   4450 H12B POPCM   1      26.928   7.280  22.989  0.00  0.00      MEMB  
ATOM   4451  C13 POPCM   1      25.628   5.422  25.003  0.00  0.00      MEMB  
ATOM   4452 H13A POPCM   1      24.888   5.893  24.373  0.00  0.00      MEMB  
ATOM   4453 H13B POPCM   1      25.990   4.461  24.669  0.00  0.00      MEMB  
ATOM   4454 H13C POPCM   1      25.151   5.320  25.967  0.00  0.00      MEMB  
ATOM   4455  C14 POPCM   1      27.721   5.730  26.026  0.00  0.00      MEMB  
ATOM   4456 H14A POPCM   1      28.059   4.780  25.640  0.00  0.00      MEMB  
ATOM   4457 H14B POPCM   1      28.507   6.371  26.399  0.00  0.00      MEMB  
ATOM   4458 H14C POPCM   1      27.100   5.381  26.837  0.00  0.00      MEMB  
ATOM   4459  C15 POPCM   1      26.324   7.686  25.560  0.00  0.00      MEMB  
ATOM   4460 H15A POPCM   1      27.154   8.254  25.953  0.00  0.00      MEMB  
ATOM   4461 H15B POPCM   1      25.551   7.536  26.299  0.00  0.00      MEMB  
ATOM   4462 H15C POPCM   1      25.764   8.255  24.833  0.00  0.00      MEMB  
ATOM   4463  C11 POPCM   1      27.663   5.292  22.879  0.00  0.00      MEMB  
ATOM   4464 H11A POPCM   1      27.976   5.506  21.835  0.00  0.00      MEMB  
ATOM   4465 H11B POPCM   1      26.713   4.737  22.728  0.00  0.00      MEMB  
ATOM   4466  P   POPCM   1      28.600   3.075  23.774  0.00  0.00      MEMB  
ATOM   4467  O13 POPCM   1      27.162   2.771  24.069  0.00  0.00      MEMB  
ATOM   4468  O14 POPCM   1      29.577   2.607  24.833  0.00  0.00      MEMB  
ATOM   4469  O12 POPCM   1      28.720   4.566  23.487  0.00  0.00      MEMB  
ATOM   4470  O11 POPCM   1      28.914   2.295  22.418  0.00  0.00      MEMB  
ATOM   4471  C1  POPCM   1      29.744   2.821  21.363  0.00  0.00      MEMB  
ATOM   4472  HA  POPCM   1      30.826   2.603  21.488  0.00  0.00      MEMB  
ATOM   4473  HB  POPCM   1      29.774   3.917  21.543  0.00  0.00      MEMB  
ATOM   4474  C2  POPCM   1      29.418   2.399  19.878  0.00  0.00      MEMB  
ATOM   4475  HS  POPCM   1      29.875   3.153  19.203  0.00  0.00      MEMB  
ATOM   4476  O21 POPCM   1      28.003   2.245  19.658  0.00  0.00      MEMB  
ATOM   4477  C21 POPCM   1      27.363   3.400  19.538  0.00  0.00      MEMB  
ATOM   4478  O22 POPCM   1      27.845   4.505  19.505  0.00  0.00      MEMB  
ATOM   4479  C22 POPCM   1      25.887   3.131  19.303  0.00  0.00      MEMB  
ATOM   4480  H2R POPCM   1      25.409   4.131  19.228  0.00  0.00      MEMB  
ATOM   4481  H2S POPCM   1      25.298   2.652  20.114  0.00  0.00      MEMB  
ATOM   4482  C3  POPCM   1      30.112   1.067  19.425  0.00  0.00      MEMB  
ATOM   4483  HX  POPCM   1      29.858   0.206  20.078  0.00  0.00      MEMB  
ATOM   4484  HY  POPCM   1      31.201   1.288  19.440  0.00  0.00      MEMB  
ATOM   4485  O31 POPCM   1      29.892   0.727  18.041  0.00  0.00      MEMB  
ATOM   4486  C31 POPCM   1      28.775   0.030  17.796  0.00  0.00      MEMB  
ATOM   4487  O32 POPCM   1      28.024  -0.360  18.642  0.00  0.00      MEMB  
ATOM   4488  C32 POPCM   1      28.859  -0.451  16.425  0.00  0.00      MEMB  
ATOM   4489  H2X POPCM   1      29.821  -1.002  16.357  0.00  0.00      MEMB  
ATOM   4490  H2Y POPCM   1      28.948   0.432  15.756  0.00  0.00      MEMB  
ATOM   4491  C23 POPCM   1      25.634   2.497  17.899  0.00  0.00      MEMB  
ATOM   4492  H3R POPCM   1      24.560   2.229  17.804  0.00  0.00      MEMB  
ATOM   4493  H3S POPCM   1      26.179   1.529  17.887  0.00  0.00      MEMB  
ATOM   4494  C24 POPCM   1      26.189   3.308  16.707  0.00  0.00      MEMB  
ATOM   4495  H4R POPCM   1      27.212   3.710  16.869  0.00  0.00      MEMB  
ATOM   4496  H4S POPCM   1      25.434   4.113  16.573  0.00  0.00      MEMB  
ATOM   4497  C25 POPCM   1      26.202   2.604  15.354  0.00  0.00      MEMB  
ATOM   4498  H5R POPCM   1      26.917   1.773  15.533  0.00  0.00      MEMB  
ATOM   4499  H5S POPCM   1      26.622   3.203  14.517  0.00  0.00      MEMB  
ATOM   4500  C26 POPCM   1      24.938   1.941  14.845  0.00  0.00      MEMB  
ATOM   4501  H6R POPCM   1      24.191   2.693  14.510  0.00  0.00      MEMB  
ATOM   4502  H6S POPCM   1      24.418   1.406  15.668  0.00  0.00      MEMB  
ATOM   4503  C27 POPCM   1      25.055   0.961  13.640  0.00  0.00      MEMB  
ATOM   4504  H7R POPCM   1      25.757   0.148  13.926  0.00  0.00      MEMB  
ATOM   4505  H7S POPCM   1      25.533   1.452  12.766  0.00  0.00      MEMB  
ATOM   4506  C28 POPCM   1      23.737   0.196  13.298  0.00  0.00      MEMB  
ATOM   4507  H8R POPCM   1      23.334  -0.333  14.188  0.00  0.00      MEMB  
ATOM   4508  H8S POPCM   1      24.068  -0.558  12.553  0.00  0.00      MEMB  
ATOM   4509  C29 POPCM   1      22.649   1.016  12.644  0.00  0.00      MEMB  
ATOM   4510  H91 POPCM   1      21.944   1.370  13.410  0.00  0.00      MEMB  
ATOM   4511 C210 POPCM   1      22.450   1.291  11.369  0.00  0.00      MEMB  
ATOM   4512 H101 POPCM   1      21.588   1.894  11.047  0.00  0.00      MEMB  
ATOM   4513 C211 POPCM   1      23.358   0.912  10.235  0.00  0.00      MEMB  
ATOM   4514 H11R POPCM   1      24.291   0.501  10.676  0.00  0.00      MEMB  
ATOM   4515 H11S POPCM   1      23.605   1.876   9.742  0.00  0.00      MEMB  
ATOM   4516 C212 POPCM   1      22.839  -0.143   9.274  0.00  0.00      MEMB  
ATOM   4517 H12R POPCM   1      22.333  -0.884   9.930  0.00  0.00      MEMB  
ATOM   4518 H12S POPCM   1      23.725  -0.645   8.830  0.00  0.00      MEMB  
ATOM   4519 C213 POPCM   1      21.874   0.388   8.219  0.00  0.00      MEMB  
ATOM   4520 H13R POPCM   1      21.037   1.038   8.550  0.00  0.00      MEMB  
ATOM   4521 H13S POPCM   1      21.395  -0.486   7.728  0.00  0.00      MEMB  
ATOM   4522 C214 POPCM   1      22.631   1.145   7.162  0.00  0.00      MEMB  
ATOM   4523 H14R POPCM   1      23.528   0.514   6.987  0.00  0.00      MEMB  
ATOM   4524 H14S POPCM   1      22.939   2.130   7.574  0.00  0.00      MEMB  
ATOM   4525 C215 POPCM   1      21.906   1.450   5.878  0.00  0.00      MEMB  
ATOM   4526 H15R POPCM   1      21.480   0.591   5.318  0.00  0.00      MEMB  
ATOM   4527 H15S POPCM   1      22.724   1.897   5.272  0.00  0.00      MEMB  
ATOM   4528 C216 POPCM   1      20.773   2.437   6.099  0.00  0.00      MEMB  
ATOM   4529 H16R POPCM   1      21.102   3.431   6.470  0.00  0.00      MEMB  
ATOM   4530 H16S POPCM   1      20.071   2.188   6.924  0.00  0.00      MEMB  
ATOM   4531 C217 POPCM   1      19.923   2.631   4.806  0.00  0.00      MEMB  
ATOM   4532 H17R POPCM   1      19.119   3.342   5.094  0.00  0.00      MEMB  
ATOM   4533 H17S POPCM   1      19.584   1.613   4.519  0.00  0.00      MEMB  
ATOM   4534 C218 POPCM   1      20.813   3.095   3.655  0.00  0.00      MEMB  
ATOM   4535 H18R POPCM   1      20.243   3.148   2.703  0.00  0.00      MEMB  
ATOM   4536 H18S POPCM   1      21.632   2.357   3.516  0.00  0.00      MEMB  
ATOM   4537 H18T POPCM   1      21.230   4.071   3.982  0.00  0.00      MEMB  
ATOM   4538  C33 POPCM   1      27.655  -1.326  16.046  0.00  0.00      MEMB  
ATOM   4539  H3X POPCM   1      26.700  -0.769  16.153  0.00  0.00      MEMB  
ATOM   4540  H3Y POPCM   1      27.566  -2.155  16.780  0.00  0.00      MEMB  
ATOM   4541  C34 POPCM   1      27.897  -1.986  14.674  0.00  0.00      MEMB  
ATOM   4542  H4X POPCM   1      28.891  -2.477  14.749  0.00  0.00      MEMB  
ATOM   4543  H4Y POPCM   1      28.075  -1.200  13.909  0.00  0.00      MEMB  
ATOM   4544  C35 POPCM   1      26.857  -3.008  14.215  0.00  0.00      MEMB  
ATOM   4545  H5X POPCM   1      25.916  -2.455  14.007  0.00  0.00      MEMB  
ATOM   4546  H5Y POPCM   1      26.575  -3.721  15.019  0.00  0.00      MEMB  
ATOM   4547  C36 POPCM   1      27.299  -3.631  12.883  0.00  0.00      MEMB  
ATOM   4548  H6X POPCM   1      28.155  -4.305  13.098  0.00  0.00      MEMB  
ATOM   4549  H6Y POPCM   1      27.810  -2.813  12.332  0.00  0.00      MEMB  
ATOM   4550  C37 POPCM   1      26.253  -4.373  11.953  0.00  0.00      MEMB  
ATOM   4551  H7X POPCM   1      26.656  -4.708  10.973  0.00  0.00      MEMB  
ATOM   4552  H7Y POPCM   1      25.517  -3.635  11.570  0.00  0.00      MEMB  
ATOM   4553  C38 POPCM   1      25.687  -5.636  12.586  0.00  0.00      MEMB  
ATOM   4554  H8X POPCM   1      25.055  -5.311  13.440  0.00  0.00      MEMB  
ATOM   4555  H8Y POPCM   1      26.529  -6.201  13.041  0.00  0.00      MEMB  
ATOM   4556  C39 POPCM   1      24.858  -6.425  11.540  0.00  0.00      MEMB  
ATOM   4557  H9X POPCM   1      25.581  -6.479  10.698  0.00  0.00      MEMB  
ATOM   4558  H9Y POPCM   1      24.048  -5.699  11.312  0.00  0.00      MEMB  
ATOM   4559 C310 POPCM   1      24.206  -7.731  12.004  0.00  0.00      MEMB  
ATOM   4560 H10X POPCM   1      23.794  -8.209  11.090  0.00  0.00      MEMB  
ATOM   4561 H10Y POPCM   1      23.349  -7.466  12.660  0.00  0.00      MEMB  
ATOM   4562 C311 POPCM   1      25.194  -8.724  12.682  0.00  0.00      MEMB  
ATOM   4563 H11X POPCM   1      25.558  -8.271  13.629  0.00  0.00      MEMB  
ATOM   4564 H11Y POPCM   1      25.934  -8.999  11.900  0.00  0.00      MEMB  
ATOM   4565 C312 POPCM   1      24.621 -10.089  13.030  0.00  0.00      MEMB  
ATOM   4566 H12X POPCM   1      25.428 -10.748  13.415  0.00  0.00      MEMB  
ATOM   4567 H12Y POPCM   1      24.310 -10.601  12.095  0.00  0.00      MEMB  
ATOM   4568 C313 POPCM   1      23.419 -10.197  14.004  0.00  0.00      MEMB  
ATOM   4569 H13X POPCM   1      22.522  -9.935  13.404  0.00  0.00      MEMB  
ATOM   4570 H13Y POPCM   1      23.596  -9.641  14.950  0.00  0.00      MEMB  
ATOM   4571 C314 POPCM   1      23.163 -11.674  14.534  0.00  0.00      MEMB  
ATOM   4572 H14X POPCM   1      24.123 -12.095  14.902  0.00  0.00      MEMB  
ATOM   4573 H14Y POPCM   1      22.816 -12.207  13.623  0.00  0.00      MEMB  
ATOM   4574 C315 POPCM   1      22.013 -11.761  15.513  0.00  0.00      MEMB  
ATOM   4575 H15X POPCM   1      21.183 -11.133  15.125  0.00  0.00      MEMB  
ATOM   4576 H15Y POPCM   1      22.444 -11.239  16.394  0.00  0.00      MEMB  
ATOM   4577 C316 POPCM   1      21.474 -13.103  16.004  0.00  0.00      MEMB  
ATOM   4578 H16X POPCM   1      21.296 -13.848  15.199  0.00  0.00      MEMB  
ATOM   4579 H16Y POPCM   1      20.536 -12.937  16.576  0.00  0.00      MEMB  
ATOM   4580 H16Z POPCM   1      22.286 -13.391  16.705  0.00  0.00      MEMB  
ATOM   4581  N   POPCM   2     -14.243  12.668  22.096  0.00  0.00      MEMB  
ATOM   4582  C12 POPCM   2     -13.431  12.271  20.896  0.00  0.00      MEMB  
ATOM   4583 H12A POPCM   2     -13.840  11.345  20.521  0.00  0.00      MEMB  
ATOM   4584 H12B POPCM   2     -12.439  12.185  21.314  0.00  0.00      MEMB  
ATOM   4585  C13 POPCM   2     -13.718  13.893  22.709  0.00  0.00      MEMB  
ATOM   4586 H13A POPCM   2     -14.288  14.086  23.606  0.00  0.00      MEMB  
ATOM   4587 H13B POPCM   2     -12.670  13.861  22.965  0.00  0.00      MEMB  
ATOM   4588 H13C POPCM   2     -13.910  14.674  21.988  0.00  0.00      MEMB  
ATOM   4589  C14 POPCM   2     -15.673  12.999  21.663  0.00  0.00      MEMB  
ATOM   4590 H14A POPCM   2     -16.209  12.114  21.355  0.00  0.00      MEMB  
ATOM   4591 H14B POPCM   2     -16.291  13.582  22.330  0.00  0.00      MEMB  
ATOM   4592 H14C POPCM   2     -15.528  13.596  20.775  0.00  0.00      MEMB  
ATOM   4593  C15 POPCM   2     -14.260  11.542  23.106  0.00  0.00      MEMB  
ATOM   4594 H15A POPCM   2     -13.302  11.165  23.431  0.00  0.00      MEMB  
ATOM   4595 H15B POPCM   2     -14.813  10.686  22.747  0.00  0.00      MEMB  
ATOM   4596 H15C POPCM   2     -14.665  11.847  24.060  0.00  0.00      MEMB  
ATOM   4597  C11 POPCM   2     -13.358  13.306  19.767  0.00  0.00      MEMB  
ATOM   4598 H11A POPCM   2     -14.299  13.430  19.190  0.00  0.00      MEMB  
ATOM   4599 H11B POPCM   2     -12.688  12.837  19.015  0.00  0.00      MEMB  
ATOM   4600  P   POPCM   2     -11.203  14.734  20.543  0.00  0.00      MEMB  
ATOM   4601  O13 POPCM   2     -10.505  13.457  20.394  0.00  0.00      MEMB  
ATOM   4602  O14 POPCM   2     -11.103  15.471  21.838  0.00  0.00      MEMB  
ATOM   4603  O12 POPCM   2     -12.725  14.594  20.170  0.00  0.00      MEMB  
ATOM   4604  O11 POPCM   2     -10.735  15.581  19.268  0.00  0.00      MEMB  
ATOM   4605  C1  POPCM   2     -11.040  15.099  17.985  0.00  0.00      MEMB  
ATOM   4606  HA  POPCM   2     -12.044  14.643  17.852  0.00  0.00      MEMB  
ATOM   4607  HB  POPCM   2     -10.366  14.291  17.628  0.00  0.00      MEMB  
ATOM   4608  C2  POPCM   2     -11.053  16.283  17.013  0.00  0.00      MEMB  
ATOM   4609  HS  POPCM   2     -11.435  15.755  16.113  0.00  0.00      MEMB  
ATOM   4610  O21 POPCM   2      -9.867  17.059  16.850  0.00  0.00      MEMB  
ATOM   4611  C21 POPCM   2      -8.810  16.373  16.399  0.00  0.00      MEMB  
ATOM   4612  O22 POPCM   2      -8.710  15.166  16.144  0.00  0.00      MEMB  
ATOM   4613  C22 POPCM   2      -7.608  17.309  16.209  0.00  0.00      MEMB  
ATOM   4614  H2R POPCM   2      -7.023  17.370  17.151  0.00  0.00      MEMB  
ATOM   4615  H2S POPCM   2      -7.854  18.326  15.836  0.00  0.00      MEMB  
ATOM   4616  C3  POPCM   2     -12.296  17.244  17.265  0.00  0.00      MEMB  
ATOM   4617  HX  POPCM   2     -12.077  17.950  18.095  0.00  0.00      MEMB  
ATOM   4618  HY  POPCM   2     -13.152  16.634  17.626  0.00  0.00      MEMB  
ATOM   4619  O31 POPCM   2     -12.727  17.848  16.015  0.00  0.00      MEMB  
ATOM   4620  C31 POPCM   2     -12.187  19.047  15.633  0.00  0.00      MEMB  
ATOM   4621  O32 POPCM   2     -11.532  19.814  16.356  0.00  0.00      MEMB  
ATOM   4622  C32 POPCM   2     -12.495  19.353  14.208  0.00  0.00      MEMB  
ATOM   4623  H2X POPCM   2     -12.982  18.565  13.595  0.00  0.00      MEMB  
ATOM   4624  H2Y POPCM   2     -11.524  19.551  13.705  0.00  0.00      MEMB  
ATOM   4625  C23 POPCM   2      -6.492  16.673  15.306  0.00  0.00      MEMB  
ATOM   4626  H3R POPCM   2      -6.192  15.708  15.768  0.00  0.00      MEMB  
ATOM   4627  H3S POPCM   2      -5.609  17.347  15.328  0.00  0.00      MEMB  
ATOM   4628  C24 POPCM   2      -6.874  16.544  13.855  0.00  0.00      MEMB  
ATOM   4629  H4R POPCM   2      -7.352  17.483  13.503  0.00  0.00      MEMB  
ATOM   4630  H4S POPCM   2      -7.683  15.786  13.771  0.00  0.00      MEMB  
ATOM   4631  C25 POPCM   2      -5.799  16.084  12.870  0.00  0.00      MEMB  
ATOM   4632  H5R POPCM   2      -5.286  15.171  13.243  0.00  0.00      MEMB  
ATOM   4633  H5S POPCM   2      -5.087  16.936  12.854  0.00  0.00      MEMB  
ATOM   4634  C26 POPCM   2      -6.394  15.975  11.408  0.00  0.00      MEMB  
ATOM   4635  H6R POPCM   2      -7.239  15.255  11.359  0.00  0.00      MEMB  
ATOM   4636  H6S POPCM   2      -5.594  15.597  10.736  0.00  0.00      MEMB  
ATOM   4637  C27 POPCM   2      -6.794  17.292  10.778  0.00  0.00      MEMB  
ATOM   4638  H7R POPCM   2      -6.022  18.090  10.744  0.00  0.00      MEMB  
ATOM   4639  H7S POPCM   2      -7.626  17.685  11.400  0.00  0.00      MEMB  
ATOM   4640  C28 POPCM   2      -7.234  16.959   9.301  0.00  0.00      MEMB  
ATOM   4641  H8R POPCM   2      -6.272  16.553   8.919  0.00  0.00      MEMB  
ATOM   4642  H8S POPCM   2      -7.354  17.945   8.804  0.00  0.00      MEMB  
ATOM   4643  C29 POPCM   2      -8.400  15.983   9.120  0.00  0.00      MEMB  
ATOM   4644  H91 POPCM   2      -8.413  15.121   9.804  0.00  0.00      MEMB  
ATOM   4645 C210 POPCM   2      -9.433  16.131   8.284  0.00  0.00      MEMB  
ATOM   4646 H101 POPCM   2     -10.194  15.337   8.285  0.00  0.00      MEMB  
ATOM   4647 C211 POPCM   2      -9.769  17.062   7.177  0.00  0.00      MEMB  
ATOM   4648 H11R POPCM   2      -9.140  17.964   7.338  0.00  0.00      MEMB  
ATOM   4649 H11S POPCM   2     -10.764  17.525   7.351  0.00  0.00      MEMB  
ATOM   4650 C212 POPCM   2      -9.556  16.349   5.818  0.00  0.00      MEMB  
ATOM   4651 H12R POPCM   2      -8.497  16.031   5.711  0.00  0.00      MEMB  
ATOM   4652 H12S POPCM   2      -9.850  17.117   5.071  0.00  0.00      MEMB  
ATOM   4653 C213 POPCM   2     -10.462  15.155   5.523  0.00  0.00      MEMB  
ATOM   4654 H13R POPCM   2     -11.542  15.412   5.568  0.00  0.00      MEMB  
ATOM   4655 H13S POPCM   2     -10.447  14.371   6.311  0.00  0.00      MEMB  
ATOM   4656 C214 POPCM   2     -10.244  14.328   4.225  0.00  0.00      MEMB  
ATOM   4657 H14R POPCM   2     -10.369  14.978   3.333  0.00  0.00      MEMB  
ATOM   4658 H14S POPCM   2     -10.918  13.451   4.116  0.00  0.00      MEMB  
ATOM   4659 C215 POPCM   2      -8.873  13.726   4.302  0.00  0.00      MEMB  
ATOM   4660 H15R POPCM   2      -8.762  13.200   5.274  0.00  0.00      MEMB  
ATOM   4661 H15S POPCM   2      -8.023  14.440   4.257  0.00  0.00      MEMB  
ATOM   4662 C216 POPCM   2      -8.615  12.713   3.203  0.00  0.00      MEMB  
ATOM   4663 H16R POPCM   2      -8.976  13.111   2.231  0.00  0.00      MEMB  
ATOM   4664 H16S POPCM   2      -9.215  11.785   3.324  0.00  0.00      MEMB  
ATOM   4665 C217 POPCM   2      -7.134  12.344   2.881  0.00  0.00      MEMB  
ATOM   4666 H17R POPCM   2      -6.528  12.189   3.800  0.00  0.00      MEMB  
ATOM   4667 H17S POPCM   2      -6.746  13.308   2.487  0.00  0.00      MEMB  
ATOM   4668 C218 POPCM   2      -6.757  11.227   1.905  0.00  0.00      MEMB  
ATOM   4669 H18R POPCM   2      -7.281  11.367   0.935  0.00  0.00      MEMB  
ATOM   4670 H18S POPCM   2      -7.019  10.251   2.366  0.00  0.00      MEMB  
ATOM   4671 H18T POPCM   2      -5.651  11.256   1.800  0.00  0.00      MEMB  
ATOM   4672  C33 POPCM   2     -13.419  20.514  13.991  0.00  0.00      MEMB  
ATOM   4673  H3X POPCM   2     -13.192  21.290  14.754  0.00  0.00      MEMB  
ATOM   4674  H3Y POPCM   2     -14.449  20.146  14.189  0.00  0.00      MEMB  
ATOM   4675  C34 POPCM   2     -13.270  21.069  12.568  0.00  0.00      MEMB  
ATOM   4676  H4X POPCM   2     -13.540  20.308  11.805  0.00  0.00      MEMB  
ATOM   4677  H4Y POPCM   2     -12.197  21.296  12.387  0.00  0.00      MEMB  
ATOM   4678  C35 POPCM   2     -13.909  22.401  12.293  0.00  0.00      MEMB  
ATOM   4679  H5X POPCM   2     -14.872  22.527  12.833  0.00  0.00      MEMB  
ATOM   4680  H5Y POPCM   2     -14.032  22.494  11.193  0.00  0.00      MEMB  
ATOM   4681  C36 POPCM   2     -13.104  23.642  12.757  0.00  0.00      MEMB  
ATOM   4682  H6X POPCM   2     -12.562  23.406  13.697  0.00  0.00      MEMB  
ATOM   4683  H6Y POPCM   2     -13.763  24.509  12.976  0.00  0.00      MEMB  
ATOM   4684  C37 POPCM   2     -12.143  24.130  11.605  0.00  0.00      MEMB  
ATOM   4685  H7X POPCM   2     -11.764  23.231  11.074  0.00  0.00      MEMB  
ATOM   4686  H7Y POPCM   2     -11.248  24.582  12.085  0.00  0.00      MEMB  
ATOM   4687  C38 POPCM   2     -12.745  25.020  10.520  0.00  0.00      MEMB  
ATOM   4688  H8X POPCM   2     -13.333  25.810  11.034  0.00  0.00      MEMB  
ATOM   4689  H8Y POPCM   2     -13.379  24.442   9.814  0.00  0.00      MEMB  
ATOM   4690  C39 POPCM   2     -11.685  25.813   9.756  0.00  0.00      MEMB  
ATOM   4691  H9X POPCM   2     -11.119  26.243  10.610  0.00  0.00      MEMB  
ATOM   4692  H9Y POPCM   2     -12.301  26.580   9.241  0.00  0.00      MEMB  
ATOM   4693 C310 POPCM   2     -10.939  25.035   8.732  0.00  0.00      MEMB  
ATOM   4694 H10X POPCM   2     -11.617  24.365   8.161  0.00  0.00      MEMB  
ATOM   4695 H10Y POPCM   2     -10.187  24.348   9.175  0.00  0.00      MEMB  
ATOM   4696 C311 POPCM   2     -10.085  25.938   7.809  0.00  0.00      MEMB  
ATOM   4697 H11X POPCM   2      -9.258  26.387   8.400  0.00  0.00      MEMB  
ATOM   4698 H11Y POPCM   2     -10.734  26.765   7.451  0.00  0.00      MEMB  
ATOM   4699 C312 POPCM   2      -9.281  25.188   6.692  0.00  0.00      MEMB  
ATOM   4700 H12X POPCM   2      -9.905  24.666   5.936  0.00  0.00      MEMB  
ATOM   4701 H12Y POPCM   2      -8.676  24.346   7.091  0.00  0.00      MEMB  
ATOM   4702 C313 POPCM   2      -8.274  26.181   5.989  0.00  0.00      MEMB  
ATOM   4703 H13X POPCM   2      -7.656  26.573   6.825  0.00  0.00      MEMB  
ATOM   4704 H13Y POPCM   2      -8.932  26.928   5.496  0.00  0.00      MEMB  
ATOM   4705 C314 POPCM   2      -7.405  25.335   5.023  0.00  0.00      MEMB  
ATOM   4706 H14X POPCM   2      -7.222  24.334   5.469  0.00  0.00      MEMB  
ATOM   4707 H14Y POPCM   2      -6.404  25.813   4.983  0.00  0.00      MEMB  
ATOM   4708 C315 POPCM   2      -7.865  25.190   3.560  0.00  0.00      MEMB  
ATOM   4709 H15X POPCM   2      -6.911  24.937   3.050  0.00  0.00      MEMB  
ATOM   4710 H15Y POPCM   2      -8.251  26.163   3.186  0.00  0.00      MEMB  
ATOM   4711 C316 POPCM   2      -8.908  24.113   3.328  0.00  0.00      MEMB  
ATOM   4712 H16X POPCM   2      -8.600  23.177   3.841  0.00  0.00      MEMB  
ATOM   4713 H16Y POPCM   2      -8.967  23.939   2.232  0.00  0.00      MEMB  
ATOM   4714 H16Z POPCM   2      -9.927  24.289   3.733  0.00  0.00      MEMB  
ATOM   4715  N   POPCM   3       1.702  -1.536  24.762  0.00  0.00      MEMB  
ATOM   4716  C12 POPCM   3       3.165  -1.805  24.400  0.00  0.00      MEMB  
ATOM   4717 H12A POPCM   3       3.518  -2.592  25.050  0.00  0.00      MEMB  
ATOM   4718 H12B POPCM   3       3.800  -0.943  24.543  0.00  0.00      MEMB  
ATOM   4719  C13 POPCM   3       1.515  -1.176  26.289  0.00  0.00      MEMB  
ATOM   4720 H13A POPCM   3       0.450  -1.107  26.453  0.00  0.00      MEMB  
ATOM   4721 H13B POPCM   3       2.053  -1.822  26.966  0.00  0.00      MEMB  
ATOM   4722 H13C POPCM   3       1.891  -0.166  26.355  0.00  0.00      MEMB  
ATOM   4723  C14 POPCM   3       1.198  -0.452  24.033  0.00  0.00      MEMB  
ATOM   4724 H14A POPCM   3       1.087  -0.725  22.994  0.00  0.00      MEMB  
ATOM   4725 H14B POPCM   3       0.202  -0.169  24.338  0.00  0.00      MEMB  
ATOM   4726 H14C POPCM   3       1.861   0.375  24.242  0.00  0.00      MEMB  
ATOM   4727  C15 POPCM   3       0.853  -2.808  24.540  0.00  0.00      MEMB  
ATOM   4728 H15A POPCM   3       1.416  -3.582  25.040  0.00  0.00      MEMB  
ATOM   4729 H15B POPCM   3       0.808  -3.153  23.518  0.00  0.00      MEMB  
ATOM   4730 H15C POPCM   3      -0.139  -2.727  24.959  0.00  0.00      MEMB  
ATOM   4731  C11 POPCM   3       3.503  -2.204  22.968  0.00  0.00      MEMB  
ATOM   4732 H11A POPCM   3       3.141  -1.308  22.419  0.00  0.00      MEMB  
ATOM   4733 H11B POPCM   3       2.907  -3.117  22.756  0.00  0.00      MEMB  
ATOM   4734  P   POPCM   3       6.017  -1.465  22.574  0.00  0.00      MEMB  
ATOM   4735  O13 POPCM   3       6.424  -1.035  23.941  0.00  0.00      MEMB  
ATOM   4736  O14 POPCM   3       5.474  -0.417  21.698  0.00  0.00      MEMB  
ATOM   4737  O12 POPCM   3       4.904  -2.514  22.865  0.00  0.00      MEMB  
ATOM   4738  O11 POPCM   3       7.158  -2.260  21.868  0.00  0.00      MEMB  
ATOM   4739  C1  POPCM   3       7.157  -3.687  21.690  0.00  0.00      MEMB  
ATOM   4740  HA  POPCM   3       6.533  -4.206  22.449  0.00  0.00      MEMB  
ATOM   4741  HB  POPCM   3       8.171  -4.139  21.747  0.00  0.00      MEMB  
ATOM   4742  C2  POPCM   3       6.612  -4.153  20.260  0.00  0.00      MEMB  
ATOM   4743  HS  POPCM   3       6.932  -5.207  20.107  0.00  0.00      MEMB  
ATOM   4744  O21 POPCM   3       7.062  -3.314  19.178  0.00  0.00      MEMB  
ATOM   4745  C21 POPCM   3       8.316  -3.360  19.074  0.00  0.00      MEMB  
ATOM   4746  O22 POPCM   3       9.113  -4.105  19.594  0.00  0.00      MEMB  
ATOM   4747  C22 POPCM   3       8.733  -2.318  17.964  0.00  0.00      MEMB  
ATOM   4748  H2R POPCM   3       9.127  -2.975  17.159  0.00  0.00      MEMB  
ATOM   4749  H2S POPCM   3       9.587  -1.671  18.258  0.00  0.00      MEMB  
ATOM   4750  C3  POPCM   3       5.077  -4.402  20.218  0.00  0.00      MEMB  
ATOM   4751  HX  POPCM   3       4.582  -3.458  20.533  0.00  0.00      MEMB  
ATOM   4752  HY  POPCM   3       4.821  -5.127  21.020  0.00  0.00      MEMB  
ATOM   4753  O31 POPCM   3       4.594  -4.644  18.947  0.00  0.00      MEMB  
ATOM   4754  C31 POPCM   3       4.400  -5.938  18.672  0.00  0.00      MEMB  
ATOM   4755  O32 POPCM   3       4.843  -6.853  19.302  0.00  0.00      MEMB  
ATOM   4756  C32 POPCM   3       3.563  -6.008  17.373  0.00  0.00      MEMB  
ATOM   4757  H2X POPCM   3       4.136  -6.716  16.737  0.00  0.00      MEMB  
ATOM   4758  H2Y POPCM   3       3.515  -5.060  16.797  0.00  0.00      MEMB  
ATOM   4759  C23 POPCM   3       7.537  -1.511  17.402  0.00  0.00      MEMB  
ATOM   4760  H3R POPCM   3       7.280  -0.712  18.129  0.00  0.00      MEMB  
ATOM   4761  H3S POPCM   3       6.622  -2.130  17.284  0.00  0.00      MEMB  
ATOM   4762  C24 POPCM   3       7.898  -0.938  16.045  0.00  0.00      MEMB  
ATOM   4763  H4R POPCM   3       6.912  -0.783  15.557  0.00  0.00      MEMB  
ATOM   4764  H4S POPCM   3       8.498  -1.625  15.412  0.00  0.00      MEMB  
ATOM   4765  C25 POPCM   3       8.719   0.462  16.160  0.00  0.00      MEMB  
ATOM   4766  H5R POPCM   3       9.648   0.323  16.754  0.00  0.00      MEMB  
ATOM   4767  H5S POPCM   3       8.006   0.971  16.844  0.00  0.00      MEMB  
ATOM   4768  C26 POPCM   3       8.835   1.118  14.747  0.00  0.00      MEMB  
ATOM   4769  H6R POPCM   3       7.851   1.086  14.232  0.00  0.00      MEMB  
ATOM   4770  H6S POPCM   3       9.658   0.684  14.140  0.00  0.00      MEMB  
ATOM   4771  C27 POPCM   3       9.203   2.580  14.924  0.00  0.00      MEMB  
ATOM   4772  H7R POPCM   3      10.213   2.696  15.373  0.00  0.00      MEMB  
ATOM   4773  H7S POPCM   3       8.481   3.201  15.496  0.00  0.00      MEMB  
ATOM   4774  C28 POPCM   3       9.312   3.348  13.676  0.00  0.00      MEMB  
ATOM   4775  H8R POPCM   3       8.353   3.129  13.159  0.00  0.00      MEMB  
ATOM   4776  H8S POPCM   3       9.993   2.780  13.007  0.00  0.00      MEMB  
ATOM   4777  C29 POPCM   3       9.617   4.802  13.892  0.00  0.00      MEMB  
ATOM   4778  H91 POPCM   3      10.450   4.895  14.605  0.00  0.00      MEMB  
ATOM   4779 C210 POPCM   3       9.092   5.848  13.265  0.00  0.00      MEMB  
ATOM   4780 H101 POPCM   3       9.235   6.817  13.766  0.00  0.00      MEMB  
ATOM   4781 C211 POPCM   3       8.042   5.767  12.254  0.00  0.00      MEMB  
ATOM   4782 H11R POPCM   3       7.627   4.776  11.974  0.00  0.00      MEMB  
ATOM   4783 H11S POPCM   3       8.331   6.247  11.294  0.00  0.00      MEMB  
ATOM   4784 C212 POPCM   3       6.664   6.386  12.677  0.00  0.00      MEMB  
ATOM   4785 H12R POPCM   3       6.820   7.439  12.995  0.00  0.00      MEMB  
ATOM   4786 H12S POPCM   3       6.209   5.843  13.533  0.00  0.00      MEMB  
ATOM   4787 C213 POPCM   3       5.624   6.273  11.612  0.00  0.00      MEMB  
ATOM   4788 H13R POPCM   3       5.041   5.389  11.947  0.00  0.00      MEMB  
ATOM   4789 H13S POPCM   3       6.035   6.068  10.600  0.00  0.00      MEMB  
ATOM   4790 C214 POPCM   3       4.835   7.607  11.419  0.00  0.00      MEMB  
ATOM   4791 H14R POPCM   3       5.541   8.342  10.976  0.00  0.00      MEMB  
ATOM   4792 H14S POPCM   3       4.396   8.012  12.356  0.00  0.00      MEMB  
ATOM   4793 C215 POPCM   3       3.674   7.357  10.456  0.00  0.00      MEMB  
ATOM   4794 H15R POPCM   3       4.015   6.881   9.512  0.00  0.00      MEMB  
ATOM   4795 H15S POPCM   3       3.182   8.340  10.299  0.00  0.00      MEMB  
ATOM   4796 C216 POPCM   3       2.589   6.526  11.104  0.00  0.00      MEMB  
ATOM   4797 H16R POPCM   3       2.378   7.040  12.066  0.00  0.00      MEMB  
ATOM   4798 H16S POPCM   3       3.023   5.550  11.410  0.00  0.00      MEMB  
ATOM   4799 C217 POPCM   3       1.376   6.257  10.198  0.00  0.00      MEMB  
ATOM   4800 H17R POPCM   3       1.125   5.181  10.305  0.00  0.00      MEMB  
ATOM   4801 H17S POPCM   3       1.559   6.380   9.109  0.00  0.00      MEMB  
ATOM   4802 C218 POPCM   3       0.125   6.999  10.537  0.00  0.00      MEMB  
ATOM   4803 H18R POPCM   3       0.241   8.094  10.393  0.00  0.00      MEMB  
ATOM   4804 H18S POPCM   3      -0.277   6.810  11.555  0.00  0.00      MEMB  
ATOM   4805 H18T POPCM   3      -0.766   6.817   9.900  0.00  0.00      MEMB  
ATOM   4806  C33 POPCM   3       2.192  -6.582  17.645  0.00  0.00      MEMB  
ATOM   4807  H3X POPCM   3       2.274  -7.513  18.247  0.00  0.00      MEMB  
ATOM   4808  H3Y POPCM   3       1.729  -6.923  16.695  0.00  0.00      MEMB  
ATOM   4809  C34 POPCM   3       1.184  -5.586  18.232  0.00  0.00      MEMB  
ATOM   4810  H4X POPCM   3       1.445  -5.371  19.291  0.00  0.00      MEMB  
ATOM   4811  H4Y POPCM   3       0.229  -6.151  18.264  0.00  0.00      MEMB  
ATOM   4812  C35 POPCM   3       1.042  -4.282  17.408  0.00  0.00      MEMB  
ATOM   4813  H5X POPCM   3       1.070  -4.488  16.316  0.00  0.00      MEMB  
ATOM   4814  H5Y POPCM   3       1.841  -3.593  17.757  0.00  0.00      MEMB  
ATOM   4815  C36 POPCM   3      -0.287  -3.532  17.678  0.00  0.00      MEMB  
ATOM   4816  H6X POPCM   3      -0.384  -3.087  18.692  0.00  0.00      MEMB  
ATOM   4817  H6Y POPCM   3      -1.139  -4.241  17.602  0.00  0.00      MEMB  
ATOM   4818  C37 POPCM   3      -0.638  -2.394  16.620  0.00  0.00      MEMB  
ATOM   4819  H7X POPCM   3      -1.718  -2.137  16.661  0.00  0.00      MEMB  
ATOM   4820  H7Y POPCM   3      -0.558  -2.786  15.584  0.00  0.00      MEMB  
ATOM   4821  C38 POPCM   3       0.337  -1.157  16.645  0.00  0.00      MEMB  
ATOM   4822  H8X POPCM   3       1.397  -1.486  16.595  0.00  0.00      MEMB  
ATOM   4823  H8Y POPCM   3       0.052  -0.594  17.559  0.00  0.00      MEMB  
ATOM   4824  C39 POPCM   3      -0.007  -0.251  15.516  0.00  0.00      MEMB  
ATOM   4825  H9X POPCM   3      -1.116  -0.184  15.496  0.00  0.00      MEMB  
ATOM   4826  H9Y POPCM   3       0.348  -0.839  14.643  0.00  0.00      MEMB  
ATOM   4827 C310 POPCM   3       0.598   1.194  15.646  0.00  0.00      MEMB  
ATOM   4828 H10X POPCM   3       1.709   1.204  15.632  0.00  0.00      MEMB  
ATOM   4829 H10Y POPCM   3       0.184   1.636  16.578  0.00  0.00      MEMB  
ATOM   4830 C311 POPCM   3       0.175   2.086  14.482  0.00  0.00      MEMB  
ATOM   4831 H11X POPCM   3       0.310   3.143  14.796  0.00  0.00      MEMB  
ATOM   4832 H11Y POPCM   3      -0.904   1.911  14.287  0.00  0.00      MEMB  
ATOM   4833 C312 POPCM   3       0.881   1.986  13.146  0.00  0.00      MEMB  
ATOM   4834 H12X POPCM   3       0.868   0.923  12.821  0.00  0.00      MEMB  
ATOM   4835 H12Y POPCM   3       1.948   2.256  13.299  0.00  0.00      MEMB  
ATOM   4836 C313 POPCM   3       0.288   2.878  12.048  0.00  0.00      MEMB  
ATOM   4837 H13X POPCM   3       0.973   2.867  11.173  0.00  0.00      MEMB  
ATOM   4838 H13Y POPCM   3       0.377   3.930  12.394  0.00  0.00      MEMB  
ATOM   4839 C314 POPCM   3      -1.114   2.426  11.610  0.00  0.00      MEMB  
ATOM   4840 H14X POPCM   3      -1.925   2.596  12.351  0.00  0.00      MEMB  
ATOM   4841 H14Y POPCM   3      -1.062   1.411  11.161  0.00  0.00      MEMB  
ATOM   4842 C315 POPCM   3      -1.592   3.350  10.436  0.00  0.00      MEMB  
ATOM   4843 H15X POPCM   3      -0.804   3.307   9.654  0.00  0.00      MEMB  
ATOM   4844 H15Y POPCM   3      -1.694   4.373  10.858  0.00  0.00      MEMB  
ATOM   4845 C316 POPCM   3      -2.990   3.054   9.912  0.00  0.00      MEMB  
ATOM   4846 H16X POPCM   3      -3.796   3.413  10.586  0.00  0.00      MEMB  
ATOM   4847 H16Y POPCM   3      -2.953   1.952   9.774  0.00  0.00      MEMB  
ATOM   4848 H16Z POPCM   3      -3.144   3.602   8.958  0.00  0.00      MEMB  
ATOM   4849  N   POPCM   4       5.144  29.668  25.060  0.00  0.00      MEMB  
ATOM   4850  C12 POPCM   4       5.383  30.534  23.793  0.00  0.00      MEMB  
ATOM   4851 H12A POPCM   4       5.760  31.513  24.048  0.00  0.00      MEMB  
ATOM   4852 H12B POPCM   4       4.396  30.663  23.373  0.00  0.00      MEMB  
ATOM   4853  C13 POPCM   4       4.276  28.555  24.852  0.00  0.00      MEMB  
ATOM   4854 H13A POPCM   4       4.775  27.877  24.175  0.00  0.00      MEMB  
ATOM   4855 H13B POPCM   4       4.056  28.013  25.759  0.00  0.00      MEMB  
ATOM   4856 H13C POPCM   4       3.360  28.941  24.430  0.00  0.00      MEMB  
ATOM   4857  C14 POPCM   4       6.448  29.328  25.742  0.00  0.00      MEMB  
ATOM   4858 H14A POPCM   4       6.590  30.133  26.448  0.00  0.00      MEMB  
ATOM   4859 H14B POPCM   4       6.398  28.454  26.375  0.00  0.00      MEMB  
ATOM   4860 H14C POPCM   4       7.289  29.274  25.067  0.00  0.00      MEMB  
ATOM   4861  C15 POPCM   4       4.476  30.490  26.111  0.00  0.00      MEMB  
ATOM   4862 H15A POPCM   4       3.475  30.815  25.869  0.00  0.00      MEMB  
ATOM   4863 H15B POPCM   4       5.036  31.383  26.347  0.00  0.00      MEMB  
ATOM   4864 H15C POPCM   4       4.298  29.998  27.055  0.00  0.00      MEMB  
ATOM   4865  C11 POPCM   4       6.293  30.010  22.714  0.00  0.00      MEMB  
ATOM   4866 H11A POPCM   4       6.168  30.535  21.743  0.00  0.00      MEMB  
ATOM   4867 H11B POPCM   4       5.881  29.003  22.491  0.00  0.00      MEMB  
ATOM   4868  P   POPCM   4       8.543  31.323  23.126  0.00  0.00      MEMB  
ATOM   4869  O13 POPCM   4       9.847  30.963  23.688  0.00  0.00      MEMB  
ATOM   4870  O14 POPCM   4       7.877  32.429  23.872  0.00  0.00      MEMB  
ATOM   4871  O12 POPCM   4       7.700  29.941  23.133  0.00  0.00      MEMB  
ATOM   4872  O11 POPCM   4       8.665  31.654  21.567  0.00  0.00      MEMB  
ATOM   4873  C1  POPCM   4       9.074  30.592  20.698  0.00  0.00      MEMB  
ATOM   4874  HA  POPCM   4       8.371  30.537  19.839  0.00  0.00      MEMB  
ATOM   4875  HB  POPCM   4       9.090  29.573  21.139  0.00  0.00      MEMB  
ATOM   4876  C2  POPCM   4      10.487  30.865  20.149  0.00  0.00      MEMB  
ATOM   4877  HS  POPCM   4      11.225  31.102  20.945  0.00  0.00      MEMB  
ATOM   4878  O21 POPCM   4      10.510  31.990  19.199  0.00  0.00      MEMB  
ATOM   4879  C21 POPCM   4      10.921  33.135  19.660  0.00  0.00      MEMB  
ATOM   4880  O22 POPCM   4      11.356  33.381  20.783  0.00  0.00      MEMB  
ATOM   4881  C22 POPCM   4      10.789  34.109  18.494  0.00  0.00      MEMB  
ATOM   4882  H2R POPCM   4      11.213  35.012  18.983  0.00  0.00      MEMB  
ATOM   4883  H2S POPCM   4       9.741  34.253  18.153  0.00  0.00      MEMB  
ATOM   4884  C3  POPCM   4      11.059  29.686  19.303  0.00  0.00      MEMB  
ATOM   4885  HX  POPCM   4      10.258  29.456  18.567  0.00  0.00      MEMB  
ATOM   4886  HY  POPCM   4      11.159  28.793  19.955  0.00  0.00      MEMB  
ATOM   4887  O31 POPCM   4      12.208  30.141  18.610  0.00  0.00      MEMB  
ATOM   4888  C31 POPCM   4      12.771  29.028  17.995  0.00  0.00      MEMB  
ATOM   4889  O32 POPCM   4      12.305  27.900  18.023  0.00  0.00      MEMB  
ATOM   4890  C32 POPCM   4      13.917  29.485  17.134  0.00  0.00      MEMB  
ATOM   4891  H2X POPCM   4      14.712  29.804  17.842  0.00  0.00      MEMB  
ATOM   4892  H2Y POPCM   4      13.692  30.389  16.529  0.00  0.00      MEMB  
ATOM   4893  C23 POPCM   4      11.631  33.767  17.284  0.00  0.00      MEMB  
ATOM   4894  H3R POPCM   4      11.385  34.573  16.560  0.00  0.00      MEMB  
ATOM   4895  H3S POPCM   4      11.460  32.752  16.866  0.00  0.00      MEMB  
ATOM   4896  C24 POPCM   4      13.137  34.185  17.378  0.00  0.00      MEMB  
ATOM   4897  H4R POPCM   4      13.116  35.272  17.605  0.00  0.00      MEMB  
ATOM   4898  H4S POPCM   4      13.762  33.940  16.493  0.00  0.00      MEMB  
ATOM   4899  C25 POPCM   4      13.829  33.429  18.489  0.00  0.00      MEMB  
ATOM   4900  H5R POPCM   4      13.460  32.399  18.296  0.00  0.00      MEMB  
ATOM   4901  H5S POPCM   4      13.513  33.903  19.442  0.00  0.00      MEMB  
ATOM   4902  C26 POPCM   4      15.408  33.376  18.530  0.00  0.00      MEMB  
ATOM   4903  H6R POPCM   4      15.650  33.007  19.550  0.00  0.00      MEMB  
ATOM   4904  H6S POPCM   4      15.755  34.427  18.625  0.00  0.00      MEMB  
ATOM   4905  C27 POPCM   4      16.179  32.777  17.466  0.00  0.00      MEMB  
ATOM   4906  H7R POPCM   4      16.143  33.223  16.449  0.00  0.00      MEMB  
ATOM   4907  H7S POPCM   4      16.026  31.694  17.274  0.00  0.00      MEMB  
ATOM   4908  C28 POPCM   4      17.705  32.928  17.846  0.00  0.00      MEMB  
ATOM   4909  H8R POPCM   4      18.288  32.270  17.166  0.00  0.00      MEMB  
ATOM   4910  H8S POPCM   4      17.778  32.497  18.867  0.00  0.00      MEMB  
ATOM   4911  C29 POPCM   4      18.183  34.366  17.930  0.00  0.00      MEMB  
ATOM   4912  H91 POPCM   4      17.966  34.795  18.920  0.00  0.00      MEMB  
ATOM   4913 C210 POPCM   4      18.826  35.097  17.008  0.00  0.00      MEMB  
ATOM   4914 H101 POPCM   4      19.164  36.100  17.305  0.00  0.00      MEMB  
ATOM   4915 C211 POPCM   4      19.399  34.648  15.697  0.00  0.00      MEMB  
ATOM   4916 H11R POPCM   4      19.268  33.546  15.644  0.00  0.00      MEMB  
ATOM   4917 H11S POPCM   4      20.497  34.798  15.629  0.00  0.00      MEMB  
ATOM   4918 C212 POPCM   4      18.613  35.132  14.428  0.00  0.00      MEMB  
ATOM   4919 H12R POPCM   4      18.726  36.234  14.344  0.00  0.00      MEMB  
ATOM   4920 H12S POPCM   4      17.520  35.093  14.621  0.00  0.00      MEMB  
ATOM   4921 C213 POPCM   4      19.089  34.471  13.197  0.00  0.00      MEMB  
ATOM   4922 H13R POPCM   4      18.392  33.685  12.835  0.00  0.00      MEMB  
ATOM   4923 H13S POPCM   4      20.064  33.967  13.367  0.00  0.00      MEMB  
ATOM   4924 C214 POPCM   4      19.416  35.511  12.168  0.00  0.00      MEMB  
ATOM   4925 H14R POPCM   4      20.064  34.952  11.461  0.00  0.00      MEMB  
ATOM   4926 H14S POPCM   4      20.022  36.346  12.581  0.00  0.00      MEMB  
ATOM   4927 C215 POPCM   4      18.169  35.934  11.294  0.00  0.00      MEMB  
ATOM   4928 H15R POPCM   4      17.617  36.747  11.812  0.00  0.00      MEMB  
ATOM   4929 H15S POPCM   4      17.503  35.061  11.127  0.00  0.00      MEMB  
ATOM   4930 C216 POPCM   4      18.420  36.442   9.858  0.00  0.00      MEMB  
ATOM   4931 H16R POPCM   4      18.926  35.711   9.191  0.00  0.00      MEMB  
ATOM   4932 H16S POPCM   4      19.109  37.308   9.761  0.00  0.00      MEMB  
ATOM   4933 C217 POPCM   4      17.131  36.769   9.122  0.00  0.00      MEMB  
ATOM   4934 H17R POPCM   4      16.605  37.604   9.631  0.00  0.00      MEMB  
ATOM   4935 H17S POPCM   4      16.420  35.916   9.088  0.00  0.00      MEMB  
ATOM   4936 C218 POPCM   4      17.309  37.265   7.700  0.00  0.00      MEMB  
ATOM   4937 H18R POPCM   4      17.714  38.288   7.548  0.00  0.00      MEMB  
ATOM   4938 H18S POPCM   4      16.340  37.384   7.168  0.00  0.00      MEMB  
ATOM   4939 H18T POPCM   4      17.811  36.537   7.027  0.00  0.00      MEMB  
ATOM   4940  C33 POPCM   4      14.452  28.480  16.103  0.00  0.00      MEMB  
ATOM   4941  H3X POPCM   4      14.689  27.492  16.553  0.00  0.00      MEMB  
ATOM   4942  H3Y POPCM   4      15.430  28.764  15.660  0.00  0.00      MEMB  
ATOM   4943  C34 POPCM   4      13.591  28.286  14.876  0.00  0.00      MEMB  
ATOM   4944  H4X POPCM   4      13.112  29.257  14.625  0.00  0.00      MEMB  
ATOM   4945  H4Y POPCM   4      12.721  27.599  14.955  0.00  0.00      MEMB  
ATOM   4946  C35 POPCM   4      14.382  27.697  13.647  0.00  0.00      MEMB  
ATOM   4947  H5X POPCM   4      14.565  26.616  13.831  0.00  0.00      MEMB  
ATOM   4948  H5Y POPCM   4      15.408  28.121  13.612  0.00  0.00      MEMB  
ATOM   4949  C36 POPCM   4      13.563  27.758  12.282  0.00  0.00      MEMB  
ATOM   4950  H6X POPCM   4      13.431  28.816  11.972  0.00  0.00      MEMB  
ATOM   4951  H6Y POPCM   4      12.598  27.210  12.335  0.00  0.00      MEMB  
ATOM   4952  C37 POPCM   4      14.341  26.909  11.214  0.00  0.00      MEMB  
ATOM   4953  H7X POPCM   4      13.664  26.491  10.438  0.00  0.00      MEMB  
ATOM   4954  H7Y POPCM   4      14.864  25.989  11.552  0.00  0.00      MEMB  
ATOM   4955  C38 POPCM   4      15.454  27.658  10.479  0.00  0.00      MEMB  
ATOM   4956  H8X POPCM   4      16.257  27.879  11.214  0.00  0.00      MEMB  
ATOM   4957  H8Y POPCM   4      15.040  28.625  10.119  0.00  0.00      MEMB  
ATOM   4958  C39 POPCM   4      16.022  26.701   9.362  0.00  0.00      MEMB  
ATOM   4959  H9X POPCM   4      15.129  26.344   8.805  0.00  0.00      MEMB  
ATOM   4960  H9Y POPCM   4      16.432  25.832   9.920  0.00  0.00      MEMB  
ATOM   4961 C310 POPCM   4      17.002  27.283   8.391  0.00  0.00      MEMB  
ATOM   4962 H10X POPCM   4      16.434  28.101   7.899  0.00  0.00      MEMB  
ATOM   4963 H10Y POPCM   4      17.308  26.541   7.622  0.00  0.00      MEMB  
ATOM   4964 C311 POPCM   4      18.261  27.858   9.066  0.00  0.00      MEMB  
ATOM   4965 H11X POPCM   4      18.976  27.008   9.113  0.00  0.00      MEMB  
ATOM   4966 H11Y POPCM   4      18.087  28.050  10.146  0.00  0.00      MEMB  
ATOM   4967 C312 POPCM   4      18.847  28.968   8.136  0.00  0.00      MEMB  
ATOM   4968 H12X POPCM   4      18.720  28.651   7.079  0.00  0.00      MEMB  
ATOM   4969 H12Y POPCM   4      19.932  28.786   8.293  0.00  0.00      MEMB  
ATOM   4970 C313 POPCM   4      18.360  30.381   8.409  0.00  0.00      MEMB  
ATOM   4971 H13X POPCM   4      18.822  30.913   9.268  0.00  0.00      MEMB  
ATOM   4972 H13Y POPCM   4      17.278  30.359   8.660  0.00  0.00      MEMB  
ATOM   4973 C314 POPCM   4      18.452  31.252   7.169  0.00  0.00      MEMB  
ATOM   4974 H14X POPCM   4      17.638  31.113   6.426  0.00  0.00      MEMB  
ATOM   4975 H14Y POPCM   4      19.444  30.982   6.748  0.00  0.00      MEMB  
ATOM   4976 C315 POPCM   4      18.490  32.824   7.329  0.00  0.00      MEMB  
ATOM   4977 H15X POPCM   4      19.471  32.986   7.823  0.00  0.00      MEMB  
ATOM   4978 H15Y POPCM   4      17.657  33.257   7.924  0.00  0.00      MEMB  
ATOM   4979 C316 POPCM   4      18.572  33.501   5.965  0.00  0.00      MEMB  
ATOM   4980 H16X POPCM   4      18.626  34.596   6.144  0.00  0.00      MEMB  
ATOM   4981 H16Y POPCM   4      17.658  33.394   5.342  0.00  0.00      MEMB  
ATOM   4982 H16Z POPCM   4      19.496  33.195   5.428  0.00  0.00      MEMB  
ATOM   4983  N   POPCM   5      43.427  18.022  22.861  0.00  0.00      MEMB  
ATOM   4984  C12 POPCM   5      43.148  18.401  21.414  0.00  0.00      MEMB  
ATOM   4985 H12A POPCM   5      44.138  18.437  20.984  0.00  0.00      MEMB  
ATOM   4986 H12B POPCM   5      42.694  19.381  21.433  0.00  0.00      MEMB  
ATOM   4987  C13 POPCM   5      43.960  16.602  22.848  0.00  0.00      MEMB  
ATOM   4988 H13A POPCM   5      44.204  16.257  23.842  0.00  0.00      MEMB  
ATOM   4989 H13B POPCM   5      43.202  15.939  22.456  0.00  0.00      MEMB  
ATOM   4990 H13C POPCM   5      44.840  16.513  22.229  0.00  0.00      MEMB  
ATOM   4991  C14 POPCM   5      44.391  18.996  23.503  0.00  0.00      MEMB  
ATOM   4992 H14A POPCM   5      45.221  19.130  22.824  0.00  0.00      MEMB  
ATOM   4993 H14B POPCM   5      43.976  19.981  23.657  0.00  0.00      MEMB  
ATOM   4994 H14C POPCM   5      44.742  18.507  24.400  0.00  0.00      MEMB  
ATOM   4995  C15 POPCM   5      42.199  18.099  23.759  0.00  0.00      MEMB  
ATOM   4996 H15A POPCM   5      41.406  17.811  23.085  0.00  0.00      MEMB  
ATOM   4997 H15B POPCM   5      41.885  19.092  24.044  0.00  0.00      MEMB  
ATOM   4998 H15C POPCM   5      42.371  17.452  24.606  0.00  0.00      MEMB  
ATOM   4999  C11 POPCM   5      42.295  17.456  20.511  0.00  0.00      MEMB  
ATOM   5000 H11A POPCM   5      42.724  16.432  20.549  0.00  0.00      MEMB  
ATOM   5001 H11B POPCM   5      42.168  17.648  19.424  0.00  0.00      MEMB  
ATOM   5002  P   POPCM   5      40.143  16.081  21.335  0.00  0.00      MEMB  
ATOM   5003  O13 POPCM   5      38.728  16.456  21.600  0.00  0.00      MEMB  
ATOM   5004  O14 POPCM   5      40.893  15.323  22.342  0.00  0.00      MEMB  
ATOM   5005  O12 POPCM   5      41.016  17.420  21.161  0.00  0.00      MEMB  
ATOM   5006  O11 POPCM   5      40.132  15.361  19.926  0.00  0.00      MEMB  
ATOM   5007  C1  POPCM   5      39.840  15.939  18.711  0.00  0.00      MEMB  
ATOM   5008  HA  POPCM   5      40.444  15.377  17.967  0.00  0.00      MEMB  
ATOM   5009  HB  POPCM   5      40.146  17.006  18.763  0.00  0.00      MEMB  
ATOM   5010  C2  POPCM   5      38.336  15.898  18.239  0.00  0.00      MEMB  
ATOM   5011  HS  POPCM   5      37.671  16.403  18.972  0.00  0.00      MEMB  
ATOM   5012  O21 POPCM   5      37.969  14.522  18.010  0.00  0.00      MEMB  
ATOM   5013  C21 POPCM   5      36.691  14.277  17.889  0.00  0.00      MEMB  
ATOM   5014  O22 POPCM   5      35.789  15.052  18.179  0.00  0.00      MEMB  
ATOM   5015  C22 POPCM   5      36.479  12.777  17.582  0.00  0.00      MEMB  
ATOM   5016  H2R POPCM   5      35.384  12.598  17.636  0.00  0.00      MEMB  
ATOM   5017  H2S POPCM   5      36.810  12.170  18.452  0.00  0.00      MEMB  
ATOM   5018  C3  POPCM   5      38.173  16.690  16.888  0.00  0.00      MEMB  
ATOM   5019  HX  POPCM   5      38.814  16.221  16.111  0.00  0.00      MEMB  
ATOM   5020  HY  POPCM   5      38.626  17.703  16.935  0.00  0.00      MEMB  
ATOM   5021  O31 POPCM   5      36.841  16.741  16.346  0.00  0.00      MEMB  
ATOM   5022  C31 POPCM   5      36.083  17.811  16.561  0.00  0.00      MEMB  
ATOM   5023  O32 POPCM   5      36.261  18.691  17.379  0.00  0.00      MEMB  
ATOM   5024  C32 POPCM   5      35.001  17.785  15.434  0.00  0.00      MEMB  
ATOM   5025  H2X POPCM   5      34.419  18.725  15.543  0.00  0.00      MEMB  
ATOM   5026  H2Y POPCM   5      34.286  16.964  15.659  0.00  0.00      MEMB  
ATOM   5027  C23 POPCM   5      37.019  12.348  16.227  0.00  0.00      MEMB  
ATOM   5028  H3R POPCM   5      37.090  11.240  16.262  0.00  0.00      MEMB  
ATOM   5029  H3S POPCM   5      37.997  12.735  15.869  0.00  0.00      MEMB  
ATOM   5030  C24 POPCM   5      35.967  12.659  15.082  0.00  0.00      MEMB  
ATOM   5031  H4R POPCM   5      34.959  12.878  15.495  0.00  0.00      MEMB  
ATOM   5032  H4S POPCM   5      35.711  11.813  14.410  0.00  0.00      MEMB  
ATOM   5033  C25 POPCM   5      36.386  13.852  14.255  0.00  0.00      MEMB  
ATOM   5034  H5R POPCM   5      36.818  14.711  14.811  0.00  0.00      MEMB  
ATOM   5035  H5S POPCM   5      35.473  14.323  13.832  0.00  0.00      MEMB  
ATOM   5036  C26 POPCM   5      37.310  13.547  13.090  0.00  0.00      MEMB  
ATOM   5037  H6R POPCM   5      37.040  12.516  12.775  0.00  0.00      MEMB  
ATOM   5038  H6S POPCM   5      38.330  13.299  13.454  0.00  0.00      MEMB  
ATOM   5039  C27 POPCM   5      37.389  14.611  12.029  0.00  0.00      MEMB  
ATOM   5040  H7R POPCM   5      37.624  15.575  12.528  0.00  0.00      MEMB  
ATOM   5041  H7S POPCM   5      36.399  14.685  11.530  0.00  0.00      MEMB  
ATOM   5042  C28 POPCM   5      38.560  14.445  11.009  0.00  0.00      MEMB  
ATOM   5043  H8R POPCM   5      38.265  13.563  10.402  0.00  0.00      MEMB  
ATOM   5044  H8S POPCM   5      39.585  14.138  11.306  0.00  0.00      MEMB  
ATOM   5045  C29 POPCM   5      38.606  15.532   9.985  0.00  0.00      MEMB  
ATOM   5046  H91 POPCM   5      39.483  16.183  10.112  0.00  0.00      MEMB  
ATOM   5047 C210 POPCM   5      37.798  15.677   8.937  0.00  0.00      MEMB  
ATOM   5048 H101 POPCM   5      37.819  16.631   8.391  0.00  0.00      MEMB  
ATOM   5049 C211 POPCM   5      36.702  14.739   8.424  0.00  0.00      MEMB  
ATOM   5050 H11R POPCM   5      35.768  15.338   8.488  0.00  0.00      MEMB  
ATOM   5051 H11S POPCM   5      36.389  13.937   9.126  0.00  0.00      MEMB  
ATOM   5052 C212 POPCM   5      36.867  14.247   6.959  0.00  0.00      MEMB  
ATOM   5053 H12R POPCM   5      35.974  13.675   6.626  0.00  0.00      MEMB  
ATOM   5054 H12S POPCM   5      37.674  13.485   6.911  0.00  0.00      MEMB  
ATOM   5055 C213 POPCM   5      36.983  15.330   5.902  0.00  0.00      MEMB  
ATOM   5056 H13R POPCM   5      37.987  15.806   5.912  0.00  0.00      MEMB  
ATOM   5057 H13S POPCM   5      36.403  16.223   6.218  0.00  0.00      MEMB  
ATOM   5058 C214 POPCM   5      36.652  14.830   4.472  0.00  0.00      MEMB  
ATOM   5059 H14R POPCM   5      35.622  14.472   4.687  0.00  0.00      MEMB  
ATOM   5060 H14S POPCM   5      37.303  13.957   4.253  0.00  0.00      MEMB  
ATOM   5061 C215 POPCM   5      36.718  16.003   3.481  0.00  0.00      MEMB  
ATOM   5062 H15R POPCM   5      37.038  15.711   2.457  0.00  0.00      MEMB
[truncated: 10,812,893 more chars]
