# Supplementary material for: Proton transfer and conformational changes along the hydrogen bond network in heliorhodopsin
Source: Commun Biol. 2022 Dec 6;5:1336. doi: 10.1038/s42003-022-04311-x (PMC9726877; doi:10.1038/s42003-022-04311-x)
Supplement: Supplementary file 5 — Supplementary Data 3 [file 42003_2022_4311_MOESM5_ESM.zip › Supplementary Data 3/150ns/His80_H+/run5.pdb]

CRYST1  109.738  110.999  112.707  90.00  90.00  90.00 P 1           1
ATOM      1  N   ALA A   2      12.745  28.488  -8.076  0.00  0.00      ACHN  
ATOM      2  HT1 ALA A   2      11.958  29.128  -8.306  0.00  0.00      ACHN  
ATOM      3  HT2 ALA A   2      13.611  28.712  -8.606  0.00  0.00      ACHN  
ATOM      4  HT3 ALA A   2      12.988  28.443  -7.066  0.00  0.00      ACHN  
ATOM      5  CA  ALA A   2      12.380  27.093  -8.454  0.00  0.00      ACHN  
ATOM      6  HA  ALA A   2      12.329  27.085  -9.533  0.00  0.00      ACHN  
ATOM      7  CB  ALA A   2      13.450  25.997  -7.946  0.00  0.00      ACHN  
ATOM      8  HB1 ALA A   2      13.550  25.901  -6.843  0.00  0.00      ACHN  
ATOM      9  HB2 ALA A   2      13.224  25.049  -8.481  0.00  0.00      ACHN  
ATOM     10  HB3 ALA A   2      14.451  26.271  -8.343  0.00  0.00      ACHN  
ATOM     11  C   ALA A   2      10.984  26.685  -8.068  0.00  0.00      ACHN  
ATOM     12  O   ALA A   2      10.202  27.622  -7.837  0.00  0.00      ACHN  
ATOM     13  N   LYS A   3      10.693  25.378  -8.192  0.00  0.00      ACHN  
ATOM     14  HN  LYS A   3      11.412  24.733  -8.436  0.00  0.00      ACHN  
ATOM     15  CA  LYS A   3       9.410  24.745  -7.866  0.00  0.00      ACHN  
ATOM     16  HA  LYS A   3       9.014  25.257  -7.002  0.00  0.00      ACHN  
ATOM     17  CB  LYS A   3       8.423  24.962  -9.061  0.00  0.00      ACHN  
ATOM     18  HB1 LYS A   3       7.482  24.486  -8.712  0.00  0.00      ACHN  
ATOM     19  HB2 LYS A   3       8.365  26.065  -9.180  0.00  0.00      ACHN  
ATOM     20  CG  LYS A   3       8.809  24.268 -10.405  0.00  0.00      ACHN  
ATOM     21  HG1 LYS A   3       9.839  24.555 -10.706  0.00  0.00      ACHN  
ATOM     22  HG2 LYS A   3       8.863  23.174 -10.222  0.00  0.00      ACHN  
ATOM     23  CD  LYS A   3       7.781  24.602 -11.513  0.00  0.00      ACHN  
ATOM     24  HD1 LYS A   3       7.985  23.905 -12.354  0.00  0.00      ACHN  
ATOM     25  HD2 LYS A   3       6.804  24.333 -11.058  0.00  0.00      ACHN  
ATOM     26  CE  LYS A   3       7.920  25.924 -12.095  0.00  0.00      ACHN  
ATOM     27  HE1 LYS A   3       7.781  26.595 -11.221  0.00  0.00      ACHN  
ATOM     28  HE2 LYS A   3       8.937  26.065 -12.519  0.00  0.00      ACHN  
ATOM     29  NZ  LYS A   3       6.932  26.156 -13.182  0.00  0.00      ACHN  
ATOM     30  HZ1 LYS A   3       7.024  27.061 -13.685  0.00  0.00      ACHN  
ATOM     31  HZ2 LYS A   3       6.993  25.410 -13.904  0.00  0.00      ACHN  
ATOM     32  HZ3 LYS A   3       6.010  25.877 -12.789  0.00  0.00      ACHN  
ATOM     33  C   LYS A   3       9.748  23.288  -7.612  0.00  0.00      ACHN  
ATOM     34  O   LYS A   3      10.873  22.825  -7.838  0.00  0.00      ACHN  
ATOM     35  N   PRO A   4       8.839  22.578  -6.938  0.00  0.00      ACHN  
ATOM     36  CD  PRO A   4       7.557  23.063  -6.452  0.00  0.00      ACHN  
ATOM     37  HD1 PRO A   4       7.523  24.079  -6.003  0.00  0.00      ACHN  
ATOM     38  HD2 PRO A   4       6.857  22.965  -7.309  0.00  0.00      ACHN  
ATOM     39  CA  PRO A   4       9.016  21.169  -6.604  0.00  0.00      ACHN  
ATOM     40  HA  PRO A   4       9.763  21.192  -5.825  0.00  0.00      ACHN  
ATOM     41  CB  PRO A   4       7.586  20.727  -5.959  0.00  0.00      ACHN  
ATOM     42  HB1 PRO A   4       7.727  19.922  -5.206  0.00  0.00      ACHN  
ATOM     43  HB2 PRO A   4       6.980  20.341  -6.806  0.00  0.00      ACHN  
ATOM     44  CG  PRO A   4       7.136  22.084  -5.393  0.00  0.00      ACHN  
ATOM     45  HG1 PRO A   4       7.629  22.240  -4.410  0.00  0.00      ACHN  
ATOM     46  HG2 PRO A   4       6.037  22.171  -5.262  0.00  0.00      ACHN  
ATOM     47  C   PRO A   4       9.631  20.196  -7.601  0.00  0.00      ACHN  
ATOM     48  O   PRO A   4       9.121  19.945  -8.659  0.00  0.00      ACHN  
ATOM     49  N   THR A   5      10.720  19.584  -7.158  0.00  0.00      ACHN  
ATOM     50  HN  THR A   5      10.885  19.614  -6.175  0.00  0.00      ACHN  
ATOM     51  CA  THR A   5      11.347  18.583  -8.060  0.00  0.00      ACHN  
ATOM     52  HA  THR A   5      10.665  17.834  -8.433  0.00  0.00      ACHN  
ATOM     53  CB  THR A   5      12.095  19.231  -9.259  0.00  0.00      ACHN  
ATOM     54  HB  THR A   5      11.404  19.949  -9.751  0.00  0.00      ACHN  
ATOM     55  OG1 THR A   5      12.478  18.282 -10.239  0.00  0.00      ACHN  
ATOM     56  HG1 THR A   5      12.461  18.701 -11.103  0.00  0.00      ACHN  
ATOM     57  CG2 THR A   5      13.399  19.931  -8.867  0.00  0.00      ACHN  
ATOM     58 HG21 THR A   5      13.683  20.666  -9.650  0.00  0.00      ACHN  
ATOM     59 HG22 THR A   5      13.121  20.505  -7.957  0.00  0.00      ACHN  
ATOM     60 HG23 THR A   5      14.158  19.200  -8.514  0.00  0.00      ACHN  
ATOM     61  C   THR A   5      12.256  17.763  -7.202  0.00  0.00      ACHN  
ATOM     62  O   THR A   5      12.497  18.177  -6.062  0.00  0.00      ACHN  
ATOM     63  N   VAL A   6      12.678  16.524  -7.581  0.00  0.00      ACHN  
ATOM     64  HN  VAL A   6      12.390  16.213  -8.483  0.00  0.00      ACHN  
ATOM     65  CA  VAL A   6      13.288  15.593  -6.655  0.00  0.00      ACHN  
ATOM     66  HA  VAL A   6      12.587  15.204  -5.932  0.00  0.00      ACHN  
ATOM     67  CB  VAL A   6      13.588  14.244  -7.350  0.00  0.00      ACHN  
ATOM     68  HB  VAL A   6      14.369  14.306  -8.137  0.00  0.00      ACHN  
ATOM     69  CG1 VAL A   6      13.996  13.173  -6.309  0.00  0.00      ACHN  
ATOM     70 HG11 VAL A   6      14.956  13.473  -5.837  0.00  0.00      ACHN  
ATOM     71 HG12 VAL A   6      13.174  13.072  -5.568  0.00  0.00      ACHN  
ATOM     72 HG13 VAL A   6      14.140  12.218  -6.858  0.00  0.00      ACHN  
ATOM     73  CG2 VAL A   6      12.397  13.724  -8.114  0.00  0.00      ACHN  
ATOM     74 HG21 VAL A   6      12.589  12.713  -8.532  0.00  0.00      ACHN  
ATOM     75 HG22 VAL A   6      11.484  13.690  -7.482  0.00  0.00      ACHN  
ATOM     76 HG23 VAL A   6      12.134  14.435  -8.927  0.00  0.00      ACHN  
ATOM     77  C   VAL A   6      14.623  16.031  -5.900  0.00  0.00      ACHN  
ATOM     78  O   VAL A   6      14.772  15.721  -4.717  0.00  0.00      ACHN  
ATOM     79  N   LYS A   7      15.455  16.745  -6.637  0.00  0.00      ACHN  
ATOM     80  HN  LYS A   7      15.380  16.747  -7.631  0.00  0.00      ACHN  
ATOM     81  CA  LYS A   7      16.690  17.351  -6.033  0.00  0.00      ACHN  
ATOM     82  HA  LYS A   7      17.171  16.535  -5.515  0.00  0.00      ACHN  
ATOM     83  CB  LYS A   7      17.711  17.958  -7.076  0.00  0.00      ACHN  
ATOM     84  HB1 LYS A   7      17.893  17.362  -7.995  0.00  0.00      ACHN  
ATOM     85  HB2 LYS A   7      17.270  18.933  -7.378  0.00  0.00      ACHN  
ATOM     86  CG  LYS A   7      19.106  18.263  -6.518  0.00  0.00      ACHN  
ATOM     87  HG1 LYS A   7      19.635  18.832  -7.313  0.00  0.00      ACHN  
ATOM     88  HG2 LYS A   7      18.984  18.862  -5.590  0.00  0.00      ACHN  
ATOM     89  CD  LYS A   7      19.959  16.999  -6.334  0.00  0.00      ACHN  
ATOM     90  HD1 LYS A   7      19.521  16.371  -5.530  0.00  0.00      ACHN  
ATOM     91  HD2 LYS A   7      19.957  16.336  -7.225  0.00  0.00      ACHN  
ATOM     92  CE  LYS A   7      21.385  17.339  -5.906  0.00  0.00      ACHN  
ATOM     93  HE1 LYS A   7      21.441  17.971  -4.994  0.00  0.00      ACHN  
ATOM     94  HE2 LYS A   7      22.046  16.544  -5.500  0.00  0.00      ACHN  
ATOM     95  NZ  LYS A   7      22.078  18.148  -6.990  0.00  0.00      ACHN  
ATOM     96  HZ1 LYS A   7      23.057  18.374  -6.721  0.00  0.00      ACHN  
ATOM     97  HZ2 LYS A   7      22.043  17.728  -7.941  0.00  0.00      ACHN  
ATOM     98  HZ3 LYS A   7      21.673  19.106  -7.022  0.00  0.00      ACHN  
ATOM     99  C   LYS A   7      16.370  18.433  -4.957  0.00  0.00      ACHN  
ATOM    100  O   LYS A   7      17.046  18.486  -3.936  0.00  0.00      ACHN  
ATOM    101  N   GLU A   8      15.365  19.287  -5.192  0.00  0.00      ACHN  
ATOM    102  HN  GLU A   8      14.946  19.243  -6.096  0.00  0.00      ACHN  
ATOM    103  CA  GLU A   8      14.849  20.262  -4.187  0.00  0.00      ACHN  
ATOM    104  HA  GLU A   8      15.680  20.866  -3.857  0.00  0.00      ACHN  
ATOM    105  CB  GLU A   8      13.775  21.171  -4.797  0.00  0.00      ACHN  
ATOM    106  HB1 GLU A   8      12.999  20.465  -5.162  0.00  0.00      ACHN  
ATOM    107  HB2 GLU A   8      13.254  21.707  -3.975  0.00  0.00      ACHN  
ATOM    108  CG  GLU A   8      14.210  22.032  -5.975  0.00  0.00      ACHN  
ATOM    109  HG1 GLU A   8      14.804  21.293  -6.553  0.00  0.00      ACHN  
ATOM    110  HG2 GLU A   8      13.373  22.427  -6.589  0.00  0.00      ACHN  
ATOM    111  CD  GLU A   8      15.273  23.057  -5.604  0.00  0.00      ACHN  
ATOM    112  OE1 GLU A   8      14.984  23.948  -4.799  0.00  0.00      ACHN  
ATOM    113  OE2 GLU A   8      16.403  22.987  -6.088  0.00  0.00      ACHN  
ATOM    114  C   GLU A   8      14.268  19.566  -2.989  0.00  0.00      ACHN  
ATOM    115  O   GLU A   8      14.374  20.044  -1.860  0.00  0.00      ACHN  
ATOM    116  N   ILE A   9      13.587  18.408  -3.269  0.00  0.00      ACHN  
ATOM    117  HN  ILE A   9      13.289  18.144  -4.183  0.00  0.00      ACHN  
ATOM    118  CA  ILE A   9      12.884  17.683  -2.235  0.00  0.00      ACHN  
ATOM    119  HA  ILE A   9      12.513  18.320  -1.446  0.00  0.00      ACHN  
ATOM    120  CB  ILE A   9      11.544  17.048  -2.633  0.00  0.00      ACHN  
ATOM    121  HB  ILE A   9      11.729  16.322  -3.453  0.00  0.00      ACHN  
ATOM    122  CG2 ILE A   9      10.925  16.167  -1.600  0.00  0.00      ACHN  
ATOM    123 HG21 ILE A   9      11.652  15.394  -1.273  0.00  0.00      ACHN  
ATOM    124 HG22 ILE A   9      10.497  16.650  -0.696  0.00  0.00      ACHN  
ATOM    125 HG23 ILE A   9      10.041  15.624  -1.996  0.00  0.00      ACHN  
ATOM    126  CG1 ILE A   9      10.730  18.180  -3.194  0.00  0.00      ACHN  
ATOM    127 HG11 ILE A   9      10.375  18.935  -2.461  0.00  0.00      ACHN  
ATOM    128 HG12 ILE A   9      11.387  18.724  -3.906  0.00  0.00      ACHN  
ATOM    129  CD1 ILE A   9       9.492  17.745  -4.010  0.00  0.00      ACHN  
ATOM    130  HD1 ILE A   9       9.709  16.950  -4.755  0.00  0.00      ACHN  
ATOM    131  HD2 ILE A   9       8.661  17.338  -3.397  0.00  0.00      ACHN  
ATOM    132  HD3 ILE A   9       9.174  18.632  -4.599  0.00  0.00      ACHN  
ATOM    133  C   ILE A   9      13.861  16.854  -1.418  0.00  0.00      ACHN  
ATOM    134  O   ILE A   9      13.649  16.596  -0.240  0.00  0.00      ACHN  
ATOM    135  N   LYS A  10      15.000  16.556  -2.020  0.00  0.00      ACHN  
ATOM    136  HN  LYS A  10      15.166  16.755  -2.982  0.00  0.00      ACHN  
ATOM    137  CA  LYS A  10      16.028  15.940  -1.307  0.00  0.00      ACHN  
ATOM    138  HA  LYS A  10      15.545  15.145  -0.759  0.00  0.00      ACHN  
ATOM    139  CB  LYS A  10      17.026  15.368  -2.290  0.00  0.00      ACHN  
ATOM    140  HB1 LYS A  10      16.413  14.818  -3.036  0.00  0.00      ACHN  
ATOM    141  HB2 LYS A  10      17.652  16.140  -2.786  0.00  0.00      ACHN  
ATOM    142  CG  LYS A  10      18.082  14.378  -1.675  0.00  0.00      ACHN  
ATOM    143  HG1 LYS A  10      18.711  14.965  -0.972  0.00  0.00      ACHN  
ATOM    144  HG2 LYS A  10      17.554  13.596  -1.090  0.00  0.00      ACHN  
ATOM    145  CD  LYS A  10      19.065  13.698  -2.730  0.00  0.00      ACHN  
ATOM    146  HD1 LYS A  10      18.459  13.014  -3.362  0.00  0.00      ACHN  
ATOM    147  HD2 LYS A  10      19.402  14.475  -3.449  0.00  0.00      ACHN  
ATOM    148  CE  LYS A  10      20.214  12.924  -2.101  0.00  0.00      ACHN  
ATOM    149  HE1 LYS A  10      20.868  12.456  -2.867  0.00  0.00      ACHN  
ATOM    150  HE2 LYS A  10      20.759  13.572  -1.382  0.00  0.00      ACHN  
ATOM    151  NZ  LYS A  10      19.641  11.795  -1.315  0.00  0.00      ACHN  
ATOM    152  HZ1 LYS A  10      19.090  11.150  -1.917  0.00  0.00      ACHN  
ATOM    153  HZ2 LYS A  10      20.352  11.145  -0.924  0.00  0.00      ACHN  
ATOM    154  HZ3 LYS A  10      19.074  12.122  -0.506  0.00  0.00      ACHN  
ATOM    155  C   LYS A  10      16.790  16.830  -0.317  0.00  0.00      ACHN  
ATOM    156  O   LYS A  10      16.970  16.527   0.837  0.00  0.00      ACHN  
ATOM    157  N   SER A  11      17.228  18.024  -0.826  0.00  0.00      ACHN  
ATOM    158  HN  SER A  11      17.158  18.253  -1.794  0.00  0.00      ACHN  
ATOM    159  CA  SER A  11      17.694  19.047   0.093  0.00  0.00      ACHN  
ATOM    160  HA  SER A  11      18.519  18.660   0.672  0.00  0.00      ACHN  
ATOM    161  CB  SER A  11      18.188  20.353  -0.608  0.00  0.00      ACHN  
ATOM    162  HB1 SER A  11      19.208  20.186  -1.015  0.00  0.00      ACHN  
ATOM    163  HB2 SER A  11      17.461  20.735  -1.357  0.00  0.00      ACHN  
ATOM    164  OG  SER A  11      18.533  21.429   0.311  0.00  0.00      ACHN  
ATOM    165  HG1 SER A  11      18.981  22.115  -0.189  0.00  0.00      ACHN  
ATOM    166  C   SER A  11      16.617  19.383   1.158  0.00  0.00      ACHN  
ATOM    167  O   SER A  11      16.868  19.489   2.348  0.00  0.00      ACHN  
ATOM    168  N   LEU A  12      15.308  19.521   0.844  0.00  0.00      ACHN  
ATOM    169  HN  LEU A  12      15.064  19.429  -0.119  0.00  0.00      ACHN  
ATOM    170  CA  LEU A  12      14.228  19.631   1.801  0.00  0.00      ACHN  
ATOM    171  HA  LEU A  12      14.433  20.483   2.432  0.00  0.00      ACHN  
ATOM    172  CB  LEU A  12      12.854  19.846   1.214  0.00  0.00      ACHN  
ATOM    173  HB1 LEU A  12      12.796  19.180   0.327  0.00  0.00      ACHN  
ATOM    174  HB2 LEU A  12      11.981  19.560   1.839  0.00  0.00      ACHN  
ATOM    175  CG  LEU A  12      12.564  21.291   0.661  0.00  0.00      ACHN  
ATOM    176  HG  LEU A  12      13.486  21.654   0.159  0.00  0.00      ACHN  
ATOM    177  CD1 LEU A  12      11.540  21.338  -0.389  0.00  0.00      ACHN  
ATOM    178 HD11 LEU A  12      10.618  21.061   0.166  0.00  0.00      ACHN  
ATOM    179 HD12 LEU A  12      11.385  22.300  -0.922  0.00  0.00      ACHN  
ATOM    180 HD13 LEU A  12      11.754  20.543  -1.134  0.00  0.00      ACHN  
ATOM    181  CD2 LEU A  12      12.054  22.265   1.731  0.00  0.00      ACHN  
ATOM    182 HD21 LEU A  12      12.907  22.671   2.317  0.00  0.00      ACHN  
ATOM    183 HD22 LEU A  12      11.552  23.113   1.218  0.00  0.00      ACHN  
ATOM    184 HD23 LEU A  12      11.267  21.739   2.313  0.00  0.00      ACHN  
ATOM    185  C   LEU A  12      14.162  18.485   2.832  0.00  0.00      ACHN  
ATOM    186  O   LEU A  12      14.065  18.685   4.011  0.00  0.00      ACHN  
ATOM    187  N   GLN A  13      14.362  17.200   2.436  0.00  0.00      ACHN  
ATOM    188  HN  GLN A  13      14.375  17.005   1.458  0.00  0.00      ACHN  
ATOM    189  CA  GLN A  13      14.479  16.086   3.311  0.00  0.00      ACHN  
ATOM    190  HA  GLN A  13      13.548  16.078   3.858  0.00  0.00      ACHN  
ATOM    191  CB  GLN A  13      14.668  14.751   2.503  0.00  0.00      ACHN  
ATOM    192  HB1 GLN A  13      13.699  14.744   1.959  0.00  0.00      ACHN  
ATOM    193  HB2 GLN A  13      15.513  14.829   1.785  0.00  0.00      ACHN  
ATOM    194  CG  GLN A  13      14.702  13.442   3.311  0.00  0.00      ACHN  
ATOM    195  HG1 GLN A  13      15.448  13.311   4.124  0.00  0.00      ACHN  
ATOM    196  HG2 GLN A  13      13.728  13.322   3.832  0.00  0.00      ACHN  
ATOM    197  CD  GLN A  13      14.886  12.229   2.366  0.00  0.00      ACHN  
ATOM    198  OE1 GLN A  13      15.592  12.418   1.425  0.00  0.00      ACHN  
ATOM    199  NE2 GLN A  13      14.412  11.058   2.763  0.00  0.00      ACHN  
ATOM    200 HE21 GLN A  13      14.759  10.232   2.320  0.00  0.00      ACHN  
ATOM    201 HE22 GLN A  13      14.223  10.958   3.740  0.00  0.00      ACHN  
ATOM    202  C   GLN A  13      15.609  16.203   4.328  0.00  0.00      ACHN  
ATOM    203  O   GLN A  13      15.443  15.949   5.525  0.00  0.00      ACHN  
ATOM    204  N   ASN A  14      16.781  16.564   3.777  0.00  0.00      ACHN  
ATOM    205  HN  ASN A  14      16.837  16.801   2.810  0.00  0.00      ACHN  
ATOM    206  CA  ASN A  14      17.932  16.931   4.559  0.00  0.00      ACHN  
ATOM    207  HA  ASN A  14      18.168  15.988   5.031  0.00  0.00      ACHN  
ATOM    208  CB  ASN A  14      19.077  17.205   3.613  0.00  0.00      ACHN  
ATOM    209  HB1 ASN A  14      19.031  16.528   2.734  0.00  0.00      ACHN  
ATOM    210  HB2 ASN A  14      19.069  18.268   3.292  0.00  0.00      ACHN  
ATOM    211  CG  ASN A  14      20.459  16.886   4.171  0.00  0.00      ACHN  
ATOM    212  OD1 ASN A  14      20.582  15.821   4.836  0.00  0.00      ACHN  
ATOM    213  ND2 ASN A  14      21.386  17.770   3.983  0.00  0.00      ACHN  
ATOM    214 HD21 ASN A  14      22.226  17.734   4.525  0.00  0.00      ACHN  
ATOM    215 HD22 ASN A  14      21.251  18.547   3.368  0.00  0.00      ACHN  
ATOM    216  C   ASN A  14      17.695  18.046   5.495  0.00  0.00      ACHN  
ATOM    217  O   ASN A  14      18.284  18.094   6.609  0.00  0.00      ACHN  
ATOM    218  N   PHE A  15      16.884  19.171   5.189  0.00  0.00      ACHN  
ATOM    219  HN  PHE A  15      16.518  19.256   4.265  0.00  0.00      ACHN  
ATOM    220  CA  PHE A  15      16.555  20.198   6.106  0.00  0.00      ACHN  
ATOM    221  HA  PHE A  15      17.344  20.706   6.641  0.00  0.00      ACHN  
ATOM    222  CB  PHE A  15      15.836  21.342   5.374  0.00  0.00      ACHN  
ATOM    223  HB1 PHE A  15      15.041  21.056   4.653  0.00  0.00      ACHN  
ATOM    224  HB2 PHE A  15      15.336  21.812   6.248  0.00  0.00      ACHN  
ATOM    225  CG  PHE A  15      16.633  22.435   4.697  0.00  0.00      ACHN  
ATOM    226  CD1 PHE A  15      16.310  23.811   4.888  0.00  0.00      ACHN  
ATOM    227  HD1 PHE A  15      15.539  24.092   5.590  0.00  0.00      ACHN  
ATOM    228  CE1 PHE A  15      17.048  24.801   4.304  0.00  0.00      ACHN  
ATOM    229  HE1 PHE A  15      16.816  25.844   4.467  0.00  0.00      ACHN  
ATOM    230  CZ  PHE A  15      18.122  24.531   3.504  0.00  0.00      ACHN  
ATOM    231  HZ  PHE A  15      18.712  25.320   3.062  0.00  0.00      ACHN  
ATOM    232  CD2 PHE A  15      17.857  22.157   3.981  0.00  0.00      ACHN  
ATOM    233  HD2 PHE A  15      18.192  21.155   3.753  0.00  0.00      ACHN  
ATOM    234  CE2 PHE A  15      18.566  23.178   3.381  0.00  0.00      ACHN  
ATOM    235  HE2 PHE A  15      19.526  22.999   2.918  0.00  0.00      ACHN  
ATOM    236  C   PHE A  15      15.690  19.569   7.213  0.00  0.00      ACHN  
ATOM    237  O   PHE A  15      15.933  19.813   8.375  0.00  0.00      ACHN  
ATOM    238  N   ASN A  16      14.721  18.664   6.902  0.00  0.00      ACHN  
ATOM    239  HN  ASN A  16      14.553  18.393   5.957  0.00  0.00      ACHN  
ATOM    240  CA  ASN A  16      13.950  18.099   8.022  0.00  0.00      ACHN  
ATOM    241  HA  ASN A  16      13.730  18.916   8.692  0.00  0.00      ACHN  
ATOM    242  CB  ASN A  16      12.668  17.331   7.536  0.00  0.00      ACHN  
ATOM    243  HB1 ASN A  16      12.893  16.661   6.679  0.00  0.00      ACHN  
ATOM    244  HB2 ASN A  16      12.199  16.796   8.389  0.00  0.00      ACHN  
ATOM    245  CG  ASN A  16      11.603  18.305   7.107  0.00  0.00      ACHN  
ATOM    246  OD1 ASN A  16      10.696  18.661   7.835  0.00  0.00      ACHN  
ATOM    247  ND2 ASN A  16      11.780  18.869   5.877  0.00  0.00      ACHN  
ATOM    248 HD21 ASN A  16      11.070  19.486   5.540  0.00  0.00      ACHN  
ATOM    249 HD22 ASN A  16      12.635  18.753   5.371  0.00  0.00      ACHN  
ATOM    250  C   ASN A  16      14.814  17.152   8.831  0.00  0.00      ACHN  
ATOM    251  O   ASN A  16      14.656  17.103  10.092  0.00  0.00      ACHN  
ATOM    252  N   ARG A  17      15.784  16.462   8.262  0.00  0.00      ACHN  
ATOM    253  HN  ARG A  17      15.737  16.287   7.281  0.00  0.00      ACHN  
ATOM    254  CA  ARG A  17      16.816  15.765   9.029  0.00  0.00      ACHN  
ATOM    255  HA  ARG A  17      16.441  14.904   9.563  0.00  0.00      ACHN  
ATOM    256  CB  ARG A  17      17.827  14.990   8.180  0.00  0.00      ACHN  
ATOM    257  HB1 ARG A  17      18.184  15.594   7.319  0.00  0.00      ACHN  
ATOM    258  HB2 ARG A  17      18.729  14.635   8.722  0.00  0.00      ACHN  
ATOM    259  CG  ARG A  17      17.197  13.766   7.574  0.00  0.00      ACHN  
ATOM    260  HG1 ARG A  17      16.860  13.100   8.397  0.00  0.00      ACHN  
ATOM    261  HG2 ARG A  17      16.267  14.040   7.033  0.00  0.00      ACHN  
ATOM    262  CD  ARG A  17      18.170  13.006   6.666  0.00  0.00      ACHN  
ATOM    263  HD1 ARG A  17      18.326  13.612   5.748  0.00  0.00      ACHN  
ATOM    264  HD2 ARG A  17      19.117  12.780   7.201  0.00  0.00      ACHN  
ATOM    265  NE  ARG A  17      17.494  11.718   6.363  0.00  0.00      ACHN  
ATOM    266  HE  ARG A  17      16.779  11.332   6.946  0.00  0.00      ACHN  
ATOM    267  CZ  ARG A  17      17.619  11.130   5.210  0.00  0.00      ACHN  
ATOM    268  NH1 ARG A  17      18.587  11.363   4.310  0.00  0.00      ACHN  
ATOM    269 HH11 ARG A  17      18.648  10.715   3.551  0.00  0.00      ACHN  
ATOM    270 HH12 ARG A  17      19.306  12.015   4.549  0.00  0.00      ACHN  
ATOM    271  NH2 ARG A  17      16.835  10.103   4.877  0.00  0.00      ACHN  
ATOM    272 HH21 ARG A  17      17.164   9.442   4.202  0.00  0.00      ACHN  
ATOM    273 HH22 ARG A  17      16.193   9.771   5.568  0.00  0.00      ACHN  
ATOM    274  C   ARG A  17      17.494  16.645  10.060  0.00  0.00      ACHN  
ATOM    275  O   ARG A  17      17.677  16.314  11.213  0.00  0.00      ACHN  
ATOM    276  N   ILE A  18      17.950  17.848   9.621  0.00  0.00      ACHN  
ATOM    277  HN  ILE A  18      17.822  18.099   8.665  0.00  0.00      ACHN  
ATOM    278  CA  ILE A  18      18.661  18.845  10.379  0.00  0.00      ACHN  
ATOM    279  HA  ILE A  18      19.519  18.405  10.864  0.00  0.00      ACHN  
ATOM    280  CB  ILE A  18      19.239  19.992   9.639  0.00  0.00      ACHN  
ATOM    281  HB  ILE A  18      18.514  20.312   8.860  0.00  0.00      ACHN  
ATOM    282  CG2 ILE A  18      19.667  21.128  10.587  0.00  0.00      ACHN  
ATOM    283 HG21 ILE A  18      20.268  21.851   9.996  0.00  0.00      ACHN  
ATOM    284 HG22 ILE A  18      18.910  21.634  11.223  0.00  0.00      ACHN  
ATOM    285 HG23 ILE A  18      20.314  20.509  11.246  0.00  0.00      ACHN  
ATOM    286  CG1 ILE A  18      20.363  19.490   8.652  0.00  0.00      ACHN  
ATOM    287 HG11 ILE A  18      21.280  19.364   9.267  0.00  0.00      ACHN  
ATOM    288 HG12 ILE A  18      20.117  18.500   8.212  0.00  0.00      ACHN  
ATOM    289  CD1 ILE A  18      20.601  20.390   7.405  0.00  0.00      ACHN  
ATOM    290  HD1 ILE A  18      21.101  19.842   6.578  0.00  0.00      ACHN  
ATOM    291  HD2 ILE A  18      19.671  20.852   7.011  0.00  0.00      ACHN  
ATOM    292  HD3 ILE A  18      21.199  21.287   7.675  0.00  0.00      ACHN  
ATOM    293  C   ILE A  18      17.838  19.306  11.470  0.00  0.00      ACHN  
ATOM    294  O   ILE A  18      18.318  19.301  12.577  0.00  0.00      ACHN  
ATOM    295  N   ALA A  19      16.537  19.704  11.244  0.00  0.00      ACHN  
ATOM    296  HN  ALA A  19      16.347  19.648  10.267  0.00  0.00      ACHN  
ATOM    297  CA  ALA A  19      15.632  20.191  12.282  0.00  0.00      ACHN  
ATOM    298  HA  ALA A  19      16.024  21.058  12.792  0.00  0.00      ACHN  
ATOM    299  CB  ALA A  19      14.278  20.574  11.599  0.00  0.00      ACHN  
ATOM    300  HB1 ALA A  19      14.481  21.264  10.752  0.00  0.00      ACHN  
ATOM    301  HB2 ALA A  19      13.749  19.701  11.160  0.00  0.00      ACHN  
ATOM    302  HB3 ALA A  19      13.591  21.135  12.269  0.00  0.00      ACHN  
ATOM    303  C   ALA A  19      15.255  19.151  13.340  0.00  0.00      ACHN  
ATOM    304  O   ALA A  19      15.145  19.369  14.508  0.00  0.00      ACHN  
ATOM    305  N   GLY A  20      15.091  17.903  12.847  0.00  0.00      ACHN  
ATOM    306  HN  GLY A  20      15.251  17.714  11.881  0.00  0.00      ACHN  
ATOM    307  CA  GLY A  20      14.884  16.813  13.830  0.00  0.00      ACHN  
ATOM    308  HA1 GLY A  20      14.648  15.937  13.245  0.00  0.00      ACHN  
ATOM    309  HA2 GLY A  20      14.129  17.139  14.530  0.00  0.00      ACHN  
ATOM    310  C   GLY A  20      16.076  16.499  14.733  0.00  0.00      ACHN  
ATOM    311  O   GLY A  20      15.859  16.267  15.924  0.00  0.00      ACHN  
ATOM    312  N   VAL A  21      17.307  16.511  14.172  0.00  0.00      ACHN  
ATOM    313  HN  VAL A  21      17.337  16.854  13.237  0.00  0.00      ACHN  
ATOM    314  CA  VAL A  21      18.529  16.190  14.997  0.00  0.00      ACHN  
ATOM    315  HA  VAL A  21      18.300  15.389  15.685  0.00  0.00      ACHN  
ATOM    316  CB  VAL A  21      19.756  15.779  14.113  0.00  0.00      ACHN  
ATOM    317  HB  VAL A  21      19.819  16.580  13.346  0.00  0.00      ACHN  
ATOM    318  CG1 VAL A  21      21.132  15.722  14.891  0.00  0.00      ACHN  
ATOM    319 HG11 VAL A  21      21.949  15.526  14.164  0.00  0.00      ACHN  
ATOM    320 HG12 VAL A  21      21.438  16.589  15.514  0.00  0.00      ACHN  
ATOM    321 HG13 VAL A  21      21.136  14.829  15.552  0.00  0.00      ACHN  
ATOM    322  CG2 VAL A  21      19.536  14.474  13.356  0.00  0.00      ACHN  
ATOM    323 HG21 VAL A  21      20.269  14.319  12.537  0.00  0.00      ACHN  
ATOM    324 HG22 VAL A  21      19.563  13.542  13.961  0.00  0.00      ACHN  
ATOM    325 HG23 VAL A  21      18.540  14.523  12.865  0.00  0.00      ACHN  
ATOM    326  C   VAL A  21      18.866  17.331  15.923  0.00  0.00      ACHN  
ATOM    327  O   VAL A  21      19.226  17.137  17.100  0.00  0.00      ACHN  
ATOM    328  N   PHE A  22      18.840  18.546  15.371  0.00  0.00      ACHN  
ATOM    329  HN  PHE A  22      18.553  18.648  14.421  0.00  0.00      ACHN  
ATOM    330  CA  PHE A  22      19.049  19.808  16.122  0.00  0.00      ACHN  
ATOM    331  HA  PHE A  22      20.060  19.783  16.503  0.00  0.00      ACHN  
ATOM    332  CB  PHE A  22      18.743  21.069  15.328  0.00  0.00      ACHN  
ATOM    333  HB1 PHE A  22      19.153  21.001  14.298  0.00  0.00      ACHN  
ATOM    334  HB2 PHE A  22      17.656  21.256  15.196  0.00  0.00      ACHN  
ATOM    335  CG  PHE A  22      19.387  22.273  15.990  0.00  0.00      ACHN  
ATOM    336  CD1 PHE A  22      20.730  22.368  16.206  0.00  0.00      ACHN  
ATOM    337  HD1 PHE A  22      21.394  21.575  15.896  0.00  0.00      ACHN  
ATOM    338  CE1 PHE A  22      21.279  23.423  16.823  0.00  0.00      ACHN  
ATOM    339  HE1 PHE A  22      22.322  23.491  17.095  0.00  0.00      ACHN  
ATOM    340  CZ  PHE A  22      20.479  24.479  17.206  0.00  0.00      ACHN  
ATOM    341  HZ  PHE A  22      20.752  25.336  17.803  0.00  0.00      ACHN  
ATOM    342  CD2 PHE A  22      18.585  23.402  16.399  0.00  0.00      ACHN  
ATOM    343  HD2 PHE A  22      17.517  23.481  16.261  0.00  0.00      ACHN  
ATOM    344  CE2 PHE A  22      19.120  24.498  17.023  0.00  0.00      ACHN  
ATOM    345  HE2 PHE A  22      18.523  25.368  17.254  0.00  0.00      ACHN  
ATOM    346  C   PHE A  22      18.157  19.837  17.446  0.00  0.00      ACHN  
ATOM    347  O   PHE A  22      18.701  19.955  18.519  0.00  0.00      ACHN  
ATOM    348  N   HSE A  23      16.801  19.604  17.283  0.00  0.00      ACHN  
ATOM    349  HN  HSE A  23      16.428  19.475  16.367  0.00  0.00      ACHN  
ATOM    350  CA  HSE A  23      15.857  19.565  18.362  0.00  0.00      ACHN  
ATOM    351  HA  HSE A  23      15.999  20.427  18.996  0.00  0.00      ACHN  
ATOM    352  CB  HSE A  23      14.411  19.508  17.893  0.00  0.00      ACHN  
ATOM    353  HB1 HSE A  23      14.235  18.700  17.152  0.00  0.00      ACHN  
ATOM    354  HB2 HSE A  23      13.763  19.294  18.770  0.00  0.00      ACHN  
ATOM    355  ND1 HSE A  23      14.481  22.048  17.647  0.00  0.00      ACHN  
ATOM    356  CG  HSE A  23      14.027  20.825  17.242  0.00  0.00      ACHN  
ATOM    357  CE1 HSE A  23      13.705  22.857  16.872  0.00  0.00      ACHN  
ATOM    358  HE1 HSE A  23      13.776  23.934  16.718  0.00  0.00      ACHN  
ATOM    359  NE2 HSE A  23      12.944  22.230  16.025  0.00  0.00      ACHN  
ATOM    360  HE2 HSE A  23      12.269  22.735  15.487  0.00  0.00      ACHN  
ATOM    361  CD2 HSE A  23      13.128  20.911  16.239  0.00  0.00      ACHN  
ATOM    362  HD2 HSE A  23      12.376  20.244  15.836  0.00  0.00      ACHN  
ATOM    363  C   HSE A  23      16.080  18.397  19.237  0.00  0.00      ACHN  
ATOM    364  O   HSE A  23      15.808  18.438  20.436  0.00  0.00      ACHN  
ATOM    365  N   LEU A  24      16.609  17.290  18.748  0.00  0.00      ACHN  
ATOM    366  HN  LEU A  24      16.831  17.373  17.779  0.00  0.00      ACHN  
ATOM    367  CA  LEU A  24      16.891  16.119  19.551  0.00  0.00      ACHN  
ATOM    368  HA  LEU A  24      16.035  15.952  20.188  0.00  0.00      ACHN  
ATOM    369  CB  LEU A  24      17.309  14.898  18.624  0.00  0.00      ACHN  
ATOM    370  HB1 LEU A  24      16.550  14.703  17.836  0.00  0.00      ACHN  
ATOM    371  HB2 LEU A  24      18.238  15.167  18.077  0.00  0.00      ACHN  
ATOM    372  CG  LEU A  24      17.429  13.503  19.417  0.00  0.00      ACHN  
ATOM    373  HG  LEU A  24      17.479  13.731  20.503  0.00  0.00      ACHN  
ATOM    374  CD1 LEU A  24      16.142  12.691  19.236  0.00  0.00      ACHN  
ATOM    375 HD11 LEU A  24      16.063  12.009  20.109  0.00  0.00      ACHN  
ATOM    376 HD12 LEU A  24      15.262  13.365  19.165  0.00  0.00      ACHN  
ATOM    377 HD13 LEU A  24      16.184  12.078  18.310  0.00  0.00      ACHN  
ATOM    378  CD2 LEU A  24      18.665  12.724  18.946  0.00  0.00      ACHN  
ATOM    379 HD21 LEU A  24      19.618  13.233  19.205  0.00  0.00      ACHN  
ATOM    380 HD22 LEU A  24      18.718  11.767  19.507  0.00  0.00      ACHN  
ATOM    381 HD23 LEU A  24      18.545  12.598  17.849  0.00  0.00      ACHN  
ATOM    382  C   LEU A  24      17.994  16.329  20.564  0.00  0.00      ACHN  
ATOM    383  O   LEU A  24      17.866  15.925  21.719  0.00  0.00      ACHN  
ATOM    384  N   LEU A  25      19.148  16.956  20.158  0.00  0.00      ACHN  
ATOM    385  HN  LEU A  25      19.213  17.197  19.193  0.00  0.00      ACHN  
ATOM    386  CA  LEU A  25      20.285  17.261  21.051  0.00  0.00      ACHN  
ATOM    387  HA  LEU A  25      20.739  16.372  21.465  0.00  0.00      ACHN  
ATOM    388  CB  LEU A  25      21.332  17.962  20.182  0.00  0.00      ACHN  
ATOM    389  HB1 LEU A  25      20.775  18.329  19.293  0.00  0.00      ACHN  
ATOM    390  HB2 LEU A  25      21.704  18.808  20.798  0.00  0.00      ACHN  
ATOM    391  CG  LEU A  25      22.440  17.026  19.730  0.00  0.00      ACHN  
ATOM    392  HG  LEU A  25      22.949  16.687  20.658  0.00  0.00      ACHN  
ATOM    393  CD1 LEU A  25      21.971  15.825  18.951  0.00  0.00      ACHN  
ATOM    394 HD11 LEU A  25      22.844  15.287  18.524  0.00  0.00      ACHN  
ATOM    395 HD12 LEU A  25      21.477  15.124  19.658  0.00  0.00      ACHN  
ATOM    396 HD13 LEU A  25      21.274  16.133  18.142  0.00  0.00      ACHN  
ATOM    397  CD2 LEU A  25      23.382  17.789  18.884  0.00  0.00      ACHN  
ATOM    398 HD21 LEU A  25      24.090  17.025  18.498  0.00  0.00      ACHN  
ATOM    399 HD22 LEU A  25      22.960  18.301  17.992  0.00  0.00      ACHN  
ATOM    400 HD23 LEU A  25      23.893  18.531  19.534  0.00  0.00      ACHN  
ATOM    401  C   LEU A  25      19.885  18.123  22.276  0.00  0.00      ACHN  
ATOM    402  O   LEU A  25      20.265  18.033  23.388  0.00  0.00      ACHN  
ATOM    403  N   GLN A  26      18.987  19.059  21.989  0.00  0.00      ACHN  
ATOM    404  HN  GLN A  26      18.717  19.237  21.046  0.00  0.00      ACHN  
ATOM    405  CA  GLN A  26      18.413  19.913  23.030  0.00  0.00      ACHN  
ATOM    406  HA  GLN A  26      19.200  20.270  23.677  0.00  0.00      ACHN  
ATOM    407  CB  GLN A  26      17.797  21.109  22.331  0.00  0.00      ACHN  
ATOM    408  HB1 GLN A  26      16.905  20.750  21.774  0.00  0.00      ACHN  
ATOM    409  HB2 GLN A  26      17.452  21.827  23.106  0.00  0.00      ACHN  
ATOM    410  CG  GLN A  26      18.830  21.797  21.381  0.00  0.00      ACHN  
ATOM    411  HG1 GLN A  26      19.785  22.061  21.884  0.00  0.00      ACHN  
ATOM    412  HG2 GLN A  26      19.051  21.181  20.483  0.00  0.00      ACHN  
ATOM    413  CD  GLN A  26      18.154  23.068  20.866  0.00  0.00      ACHN  
ATOM    414  OE1 GLN A  26      18.473  24.122  21.376  0.00  0.00      ACHN  
ATOM    415  NE2 GLN A  26      17.227  22.943  19.937  0.00  0.00      ACHN  
ATOM    416 HE21 GLN A  26      16.751  23.794  19.714  0.00  0.00      ACHN  
ATOM    417 HE22 GLN A  26      17.113  22.169  19.315  0.00  0.00      ACHN  
ATOM    418  C   GLN A  26      17.352  19.220  23.945  0.00  0.00      ACHN  
ATOM    419  O   GLN A  26      17.411  19.423  25.171  0.00  0.00      ACHN  
ATOM    420  N   MET A  27      16.575  18.265  23.412  0.00  0.00      ACHN  
ATOM    421  HN  MET A  27      16.794  17.994  22.478  0.00  0.00      ACHN  
ATOM    422  CA  MET A  27      15.811  17.503  24.395  0.00  0.00      ACHN  
ATOM    423  HA  MET A  27      15.268  18.139  25.078  0.00  0.00      ACHN  
ATOM    424  CB  MET A  27      14.879  16.425  23.635  0.00  0.00      ACHN  
ATOM    425  HB1 MET A  27      14.242  17.064  22.987  0.00  0.00      ACHN  
ATOM    426  HB2 MET A  27      15.571  15.815  23.016  0.00  0.00      ACHN  
ATOM    427  CG  MET A  27      14.046  15.427  24.550  0.00  0.00      ACHN  
ATOM    428  HG1 MET A  27      14.747  15.084  25.341  0.00  0.00      ACHN  
ATOM    429  HG2 MET A  27      13.236  16.052  24.982  0.00  0.00      ACHN  
ATOM    430  SD  MET A  27      13.472  13.938  23.653  0.00  0.00      ACHN  
ATOM    431  CE  MET A  27      12.070  13.738  24.764  0.00  0.00      ACHN  
ATOM    432  HE1 MET A  27      12.235  13.964  25.839  0.00  0.00      ACHN  
ATOM    433  HE2 MET A  27      11.147  14.252  24.421  0.00  0.00      ACHN  
ATOM    434  HE3 MET A  27      11.749  12.683  24.627  0.00  0.00      ACHN  
ATOM    435  C   MET A  27      16.702  16.658  25.330  0.00  0.00      ACHN  
ATOM    436  O   MET A  27      16.426  16.602  26.530  0.00  0.00      ACHN  
ATOM    437  N   LEU A  28      17.834  15.988  24.912  0.00  0.00      ACHN  
ATOM    438  HN  LEU A  28      18.121  15.937  23.959  0.00  0.00      ACHN  
ATOM    439  CA  LEU A  28      18.660  15.196  25.779  0.00  0.00      ACHN  
ATOM    440  HA  LEU A  28      17.978  14.576  26.342  0.00  0.00      ACHN  
ATOM    441  CB  LEU A  28      19.739  14.402  24.993  0.00  0.00      ACHN  
ATOM    442  HB1 LEU A  28      20.483  15.050  24.483  0.00  0.00      ACHN  
ATOM    443  HB2 LEU A  28      20.340  13.931  25.800  0.00  0.00      ACHN  
ATOM    444  CG  LEU A  28      19.213  13.475  23.866  0.00  0.00      ACHN  
ATOM    445  HG  LEU A  28      18.455  14.123  23.376  0.00  0.00      ACHN  
ATOM    446  CD1 LEU A  28      20.433  13.189  22.936  0.00  0.00      ACHN  
ATOM    447 HD11 LEU A  28      20.904  14.178  22.756  0.00  0.00      ACHN  
ATOM    448 HD12 LEU A  28      21.173  12.473  23.352  0.00  0.00      ACHN  
ATOM    449 HD13 LEU A  28      20.193  12.779  21.932  0.00  0.00      ACHN  
ATOM    450  CD2 LEU A  28      18.633  12.170  24.470  0.00  0.00      ACHN  
ATOM    451 HD21 LEU A  28      19.394  11.636  25.079  0.00  0.00      ACHN  
ATOM    452 HD22 LEU A  28      17.665  12.344  24.986  0.00  0.00      ACHN  
ATOM    453 HD23 LEU A  28      18.447  11.503  23.601  0.00  0.00      ACHN  
ATOM    454  C   LEU A  28      19.322  16.031  26.767  0.00  0.00      ACHN  
ATOM    455  O   LEU A  28      19.607  15.556  27.890  0.00  0.00      ACHN  
ATOM    456  N   ALA A  29      19.546  17.372  26.476  0.00  0.00      ACHN  
ATOM    457  HN  ALA A  29      19.506  17.827  25.590  0.00  0.00      ACHN  
ATOM    458  CA  ALA A  29      19.868  18.316  27.570  0.00  0.00      ACHN  
ATOM    459  HA  ALA A  29      20.768  18.036  28.098  0.00  0.00      ACHN  
ATOM    460  CB  ALA A  29      20.171  19.666  26.868  0.00  0.00      ACHN  
ATOM    461  HB1 ALA A  29      19.191  20.114  26.598  0.00  0.00      ACHN  
ATOM    462  HB2 ALA A  29      20.807  20.265  27.555  0.00  0.00      ACHN  
ATOM    463  HB3 ALA A  29      20.825  19.556  25.977  0.00  0.00      ACHN  
ATOM    464  C   ALA A  29      18.880  18.411  28.697  0.00  0.00      ACHN  
ATOM    465  O   ALA A  29      19.166  18.150  29.840  0.00  0.00      ACHN  
ATOM    466  N   VAL A  30      17.598  18.687  28.410  0.00  0.00      ACHN  
ATOM    467  HN  VAL A  30      17.367  18.880  27.460  0.00  0.00      ACHN  
ATOM    468  CA  VAL A  30      16.591  18.829  29.400  0.00  0.00      ACHN  
ATOM    469  HA  VAL A  30      16.829  19.572  30.148  0.00  0.00      ACHN  
ATOM    470  CB  VAL A  30      15.236  19.310  28.793  0.00  0.00      ACHN  
ATOM    471  HB  VAL A  30      14.997  18.711  27.888  0.00  0.00      ACHN  
ATOM    472  CG1 VAL A  30      14.082  19.448  29.799  0.00  0.00      ACHN  
ATOM    473 HG11 VAL A  30      13.150  19.760  29.280  0.00  0.00      ACHN  
ATOM    474 HG12 VAL A  30      13.871  18.445  30.227  0.00  0.00      ACHN  
ATOM    475 HG13 VAL A  30      14.226  20.189  30.614  0.00  0.00      ACHN  
ATOM    476  CG2 VAL A  30      15.553  20.720  28.159  0.00  0.00      ACHN  
ATOM    477 HG21 VAL A  30      14.677  21.133  27.615  0.00  0.00      ACHN  
ATOM    478 HG22 VAL A  30      15.830  21.428  28.969  0.00  0.00      ACHN  
ATOM    479 HG23 VAL A  30      16.328  20.752  27.363  0.00  0.00      ACHN  
ATOM    480  C   VAL A  30      16.348  17.530  30.231  0.00  0.00      ACHN  
ATOM    481  O   VAL A  30      16.275  17.548  31.503  0.00  0.00      ACHN  
ATOM    482  N   LEU A  31      16.302  16.366  29.621  0.00  0.00      ACHN  
ATOM    483  HN  LEU A  31      16.448  16.339  28.635  0.00  0.00      ACHN  
ATOM    484  CA  LEU A  31      16.111  15.049  30.255  0.00  0.00      ACHN  
ATOM    485  HA  LEU A  31      15.279  15.200  30.926  0.00  0.00      ACHN  
ATOM    486  CB  LEU A  31      15.841  14.060  29.128  0.00  0.00      ACHN  
ATOM    487  HB1 LEU A  31      16.668  14.217  28.403  0.00  0.00      ACHN  
ATOM    488  HB2 LEU A  31      15.869  13.093  29.676  0.00  0.00      ACHN  
ATOM    489  CG  LEU A  31      14.485  14.001  28.428  0.00  0.00      ACHN  
ATOM    490  HG  LEU A  31      14.490  14.859  27.722  0.00  0.00      ACHN  
ATOM    491  CD1 LEU A  31      14.283  12.727  27.539  0.00  0.00      ACHN  
ATOM    492 HD11 LEU A  31      14.230  11.878  28.253  0.00  0.00      ACHN  
ATOM    493 HD12 LEU A  31      13.305  12.677  27.015  0.00  0.00      ACHN  
ATOM    494 HD13 LEU A  31      15.041  12.609  26.735  0.00  0.00      ACHN  
ATOM    495  CD2 LEU A  31      13.244  14.223  29.396  0.00  0.00      ACHN  
ATOM    496 HD21 LEU A  31      12.271  13.915  28.958  0.00  0.00      ACHN  
ATOM    497 HD22 LEU A  31      13.295  13.613  30.322  0.00  0.00      ACHN  
ATOM    498 HD23 LEU A  31      13.149  15.248  29.815  0.00  0.00      ACHN  
ATOM    499  C   LEU A  31      17.255  14.658  31.204  0.00  0.00      ACHN  
ATOM    500  O   LEU A  31      16.948  14.011  32.192  0.00  0.00      ACHN  
ATOM    501  N   ALA A  32      18.516  15.097  30.871  0.00  0.00      ACHN  
ATOM    502  HN  ALA A  32      18.784  15.615  30.063  0.00  0.00      ACHN  
ATOM    503  CA  ALA A  32      19.726  14.781  31.618  0.00  0.00      ACHN  
ATOM    504  HA  ALA A  32      19.866  13.710  31.630  0.00  0.00      ACHN  
ATOM    505  CB  ALA A  32      20.960  15.199  30.855  0.00  0.00      ACHN  
ATOM    506  HB1 ALA A  32      20.913  14.766  29.833  0.00  0.00      ACHN  
ATOM    507  HB2 ALA A  32      20.947  16.308  30.787  0.00  0.00      ACHN  
ATOM    508  HB3 ALA A  32      21.953  14.911  31.263  0.00  0.00      ACHN  
ATOM    509  C   ALA A  32      19.728  15.509  32.928  0.00  0.00      ACHN  
ATOM    510  O   ALA A  32      20.197  14.976  33.913  0.00  0.00      ACHN  
ATOM    511  N   LEU A  33      19.262  16.767  32.975  0.00  0.00      ACHN  
ATOM    512  HN  LEU A  33      18.720  17.077  32.197  0.00  0.00      ACHN  
ATOM    513  CA  LEU A  33      19.087  17.595  34.175  0.00  0.00      ACHN  
ATOM    514  HA  LEU A  33      20.017  17.509  34.718  0.00  0.00      ACHN  
ATOM    515  CB  LEU A  33      18.845  19.053  33.541  0.00  0.00      ACHN  
ATOM    516  HB1 LEU A  33      19.665  19.271  32.824  0.00  0.00      ACHN  
ATOM    517  HB2 LEU A  33      17.895  19.068  32.965  0.00  0.00      ACHN  
ATOM    518  CG  LEU A  33      18.866  20.087  34.670  0.00  0.00      ACHN  
ATOM    519  HG  LEU A  33      18.086  19.928  35.445  0.00  0.00      ACHN  
ATOM    520  CD1 LEU A  33      20.267  20.343  35.333  0.00  0.00      ACHN  
ATOM    521 HD11 LEU A  33      20.315  21.330  35.840  0.00  0.00      ACHN  
ATOM    522 HD12 LEU A  33      20.477  19.520  36.048  0.00  0.00      ACHN  
ATOM    523 HD13 LEU A  33      21.106  20.242  34.611  0.00  0.00      ACHN  
ATOM    524  CD2 LEU A  33      18.523  21.408  33.955  0.00  0.00      ACHN  
ATOM    525 HD21 LEU A  33      18.494  22.203  34.730  0.00  0.00      ACHN  
ATOM    526 HD22 LEU A  33      19.192  21.769  33.145  0.00  0.00      ACHN  
ATOM    527 HD23 LEU A  33      17.530  21.382  33.456  0.00  0.00      ACHN  
ATOM    528  C   LEU A  33      17.950  17.053  35.087  0.00  0.00      ACHN  
ATOM    529  O   LEU A  33      18.112  17.003  36.359  0.00  0.00      ACHN  
ATOM    530  N   ALA A  34      16.835  16.568  34.489  0.00  0.00      ACHN  
ATOM    531  HN  ALA A  34      16.734  16.676  33.503  0.00  0.00      ACHN  
ATOM    532  CA  ALA A  34      15.731  15.974  35.227  0.00  0.00      ACHN  
ATOM    533  HA  ALA A  34      15.003  16.021  34.430  0.00  0.00      ACHN  
ATOM    534  CB  ALA A  34      16.164  14.553  35.655  0.00  0.00      ACHN  
ATOM    535  HB1 ALA A  34      15.223  14.004  35.873  0.00  0.00      ACHN  
ATOM    536  HB2 ALA A  34      16.702  13.940  34.901  0.00  0.00      ACHN  
ATOM    537  HB3 ALA A  34      16.877  14.369  36.487  0.00  0.00      ACHN  
ATOM    538  C   ALA A  34      15.099  16.761  36.400  0.00  0.00      ACHN  
ATOM    539  O   ALA A  34      14.905  16.221  37.424  0.00  0.00      ACHN  
ATOM    540  N   ASN A  35      14.805  18.086  36.170  0.00  0.00      ACHN  
ATOM    541  HN  ASN A  35      14.967  18.403  35.239  0.00  0.00      ACHN  
ATOM    542  CA  ASN A  35      14.200  19.103  36.957  0.00  0.00      ACHN  
ATOM    543  HA  ASN A  35      14.892  19.282  37.767  0.00  0.00      ACHN  
ATOM    544  CB  ASN A  35      14.109  20.425  36.085  0.00  0.00      ACHN  
ATOM    545  HB1 ASN A  35      15.090  20.755  35.683  0.00  0.00      ACHN  
ATOM    546  HB2 ASN A  35      13.489  20.096  35.224  0.00  0.00      ACHN  
ATOM    547  CG  ASN A  35      13.473  21.673  36.758  0.00  0.00      ACHN  
ATOM    548  OD1 ASN A  35      12.267  21.827  36.948  0.00  0.00      ACHN  
ATOM    549  ND2 ASN A  35      14.324  22.458  37.429  0.00  0.00      ACHN  
ATOM    550 HD21 ASN A  35      13.988  23.017  38.187  0.00  0.00      ACHN  
ATOM    551 HD22 ASN A  35      15.308  22.282  37.421  0.00  0.00      ACHN  
ATOM    552  C   ASN A  35      12.898  18.659  37.433  0.00  0.00      ACHN  
ATOM    553  O   ASN A  35      12.164  17.910  36.708  0.00  0.00      ACHN  
ATOM    554  N   ASP A  36      12.476  19.145  38.637  0.00  0.00      ACHN  
ATOM    555  HN  ASP A  36      12.943  19.925  39.044  0.00  0.00      ACHN  
ATOM    556  CA  ASP A  36      11.278  18.767  39.384  0.00  0.00      ACHN  
ATOM    557  HA  ASP A  36      10.706  18.056  38.807  0.00  0.00      ACHN  
ATOM    558  CB  ASP A  36      11.544  17.954  40.703  0.00  0.00      ACHN  
ATOM    559  HB1 ASP A  36      10.591  17.552  41.108  0.00  0.00      ACHN  
ATOM    560  HB2 ASP A  36      12.177  17.093  40.400  0.00  0.00      ACHN  
ATOM    561  CG  ASP A  36      12.192  18.746  41.797  0.00  0.00      ACHN  
ATOM    562  OD1 ASP A  36      11.386  19.303  42.576  0.00  0.00      ACHN  
ATOM    563  OD2 ASP A  36      13.413  18.608  42.151  0.00  0.00      ACHN  
ATOM    564  C   ASP A  36      10.311  19.977  39.642  0.00  0.00      ACHN  
ATOM    565  O   ASP A  36       9.302  19.778  40.257  0.00  0.00      ACHN  
ATOM    566  N   PHE A  37      10.552  21.141  39.082  0.00  0.00      ACHN  
ATOM    567  HN  PHE A  37      11.349  21.351  38.521  0.00  0.00      ACHN  
ATOM    568  CA  PHE A  37       9.720  22.285  39.347  0.00  0.00      ACHN  
ATOM    569  HA  PHE A  37       9.346  22.353  40.358  0.00  0.00      ACHN  
ATOM    570  CB  PHE A  37      10.571  23.561  39.040  0.00  0.00      ACHN  
ATOM    571  HB1 PHE A  37      11.521  23.618  39.614  0.00  0.00      ACHN  
ATOM    572  HB2 PHE A  37      10.802  23.554  37.954  0.00  0.00      ACHN  
ATOM    573  CG  PHE A  37       9.752  24.745  39.465  0.00  0.00      ACHN  
ATOM    574  CD1 PHE A  37       9.075  25.475  38.502  0.00  0.00      ACHN  
ATOM    575  HD1 PHE A  37       9.117  25.136  37.477  0.00  0.00      ACHN  
ATOM    576  CE1 PHE A  37       8.459  26.687  38.830  0.00  0.00      ACHN  
ATOM    577  HE1 PHE A  37       8.101  27.283  38.004  0.00  0.00      ACHN  
ATOM    578  CZ  PHE A  37       8.366  27.110  40.117  0.00  0.00      ACHN  
ATOM    579  HZ  PHE A  37       7.821  28.019  40.325  0.00  0.00      ACHN  
ATOM    580  CD2 PHE A  37       9.754  25.260  40.804  0.00  0.00      ACHN  
ATOM    581  HD2 PHE A  37      10.296  24.764  41.595  0.00  0.00      ACHN  
ATOM    582  CE2 PHE A  37       9.141  26.482  41.113  0.00  0.00      ACHN  
ATOM    583  HE2 PHE A  37       9.268  27.015  42.043  0.00  0.00      ACHN  
ATOM    584  C   PHE A  37       8.340  22.124  38.601  0.00  0.00      ACHN  
ATOM    585  O   PHE A  37       8.241  21.644  37.459  0.00  0.00      ACHN  
ATOM    586  N   ALA A  38       7.215  22.473  39.242  0.00  0.00      ACHN  
ATOM    587  HN  ALA A  38       7.231  23.023  40.073  0.00  0.00      ACHN  
ATOM    588  CA  ALA A  38       5.938  22.109  38.671  0.00  0.00      ACHN  
ATOM    589  HA  ALA A  38       5.922  22.056  37.593  0.00  0.00      ACHN  
ATOM    590  CB  ALA A  38       5.566  20.632  39.091  0.00  0.00      ACHN  
ATOM    591  HB1 ALA A  38       4.490  20.448  38.886  0.00  0.00      ACHN  
ATOM    592  HB2 ALA A  38       6.220  19.860  38.631  0.00  0.00      ACHN  
ATOM    593  HB3 ALA A  38       5.848  20.622  40.166  0.00  0.00      ACHN  
ATOM    594  C   ALA A  38       4.874  23.075  39.101  0.00  0.00      ACHN  
ATOM    595  O   ALA A  38       4.766  23.582  40.221  0.00  0.00      ACHN  
ATOM    596  N   LEU A  39       3.930  23.306  38.242  0.00  0.00      ACHN  
ATOM    597  HN  LEU A  39       3.975  22.720  37.436  0.00  0.00      ACHN  
ATOM    598  CA  LEU A  39       2.942  24.395  38.221  0.00  0.00      ACHN  
ATOM    599  HA  LEU A  39       3.204  25.111  38.986  0.00  0.00      ACHN  
ATOM    600  CB  LEU A  39       2.952  25.177  36.873  0.00  0.00      ACHN  
ATOM    601  HB1 LEU A  39       2.549  24.561  36.041  0.00  0.00      ACHN  
ATOM    602  HB2 LEU A  39       2.278  26.060  36.882  0.00  0.00      ACHN  
ATOM    603  CG  LEU A  39       4.244  25.827  36.524  0.00  0.00      ACHN  
ATOM    604  HG  LEU A  39       5.061  25.095  36.699  0.00  0.00      ACHN  
ATOM    605  CD1 LEU A  39       4.302  26.172  34.927  0.00  0.00      ACHN  
ATOM    606 HD11 LEU A  39       3.630  27.028  34.705  0.00  0.00      ACHN  
ATOM    607 HD12 LEU A  39       5.314  26.540  34.654  0.00  0.00      ACHN  
ATOM    608 HD13 LEU A  39       4.007  25.382  34.203  0.00  0.00      ACHN  
ATOM    609  CD2 LEU A  39       4.586  27.021  37.510  0.00  0.00      ACHN  
ATOM    610 HD21 LEU A  39       3.688  27.673  37.555  0.00  0.00      ACHN  
ATOM    611 HD22 LEU A  39       4.725  26.629  38.540  0.00  0.00      ACHN  
ATOM    612 HD23 LEU A  39       5.454  27.627  37.173  0.00  0.00      ACHN  
ATOM    613  C   LEU A  39       1.568  23.960  38.522  0.00  0.00      ACHN  
ATOM    614  O   LEU A  39       0.939  23.261  37.690  0.00  0.00      ACHN  
ATOM    615  N   PRO A  40       0.866  24.354  39.634  0.00  0.00      ACHN  
ATOM    616  CD  PRO A  40       1.167  25.548  40.436  0.00  0.00      ACHN  
ATOM    617  HD1 PRO A  40       2.105  25.261  40.959  0.00  0.00      ACHN  
ATOM    618  HD2 PRO A  40       1.321  26.430  39.779  0.00  0.00      ACHN  
ATOM    619  CA  PRO A  40      -0.454  23.795  39.960  0.00  0.00      ACHN  
ATOM    620  HA  PRO A  40      -0.423  22.718  40.029  0.00  0.00      ACHN  
ATOM    621  CB  PRO A  40      -0.711  24.365  41.307  0.00  0.00      ACHN  
ATOM    622  HB1 PRO A  40      -0.295  23.691  42.086  0.00  0.00      ACHN  
ATOM    623  HB2 PRO A  40      -1.777  24.477  41.598  0.00  0.00      ACHN  
ATOM    624  CG  PRO A  40      -0.040  25.785  41.318  0.00  0.00      ACHN  
ATOM    625  HG1 PRO A  40       0.307  26.103  42.324  0.00  0.00      ACHN  
ATOM    626  HG2 PRO A  40      -0.754  26.466  40.807  0.00  0.00      ACHN  
ATOM    627  C   PRO A  40      -1.630  24.138  39.036  0.00  0.00      ACHN  
ATOM    628  O   PRO A  40      -1.888  25.224  38.418  0.00  0.00      ACHN  
ATOM    629  N   MET A  41      -2.487  23.099  38.824  0.00  0.00      ACHN  
ATOM    630  HN  MET A  41      -2.234  22.220  39.221  0.00  0.00      ACHN  
ATOM    631  CA  MET A  41      -3.693  23.217  38.086  0.00  0.00      ACHN  
ATOM    632  HA  MET A  41      -3.819  24.221  37.707  0.00  0.00      ACHN  
ATOM    633  CB  MET A  41      -3.747  22.144  37.020  0.00  0.00      ACHN  
ATOM    634  HB1 MET A  41      -2.688  21.933  36.760  0.00  0.00      ACHN  
ATOM    635  HB2 MET A  41      -4.208  21.246  37.484  0.00  0.00      ACHN  
ATOM    636  CG  MET A  41      -4.441  22.623  35.726  0.00  0.00      ACHN  
ATOM    637  HG1 MET A  41      -5.535  22.701  35.908  0.00  0.00      ACHN  
ATOM    638  HG2 MET A  41      -4.152  23.645  35.401  0.00  0.00      ACHN  
ATOM    639  SD  MET A  41      -4.457  21.455  34.324  0.00  0.00      ACHN  
ATOM    640  CE  MET A  41      -2.761  21.680  33.796  0.00  0.00      ACHN  
ATOM    641  HE1 MET A  41      -2.569  21.228  32.800  0.00  0.00      ACHN  
ATOM    642  HE2 MET A  41      -2.663  22.770  33.603  0.00  0.00      ACHN  
ATOM    643  HE3 MET A  41      -2.055  21.356  34.591  0.00  0.00      ACHN  
ATOM    644  C   MET A  41      -4.858  22.944  39.007  0.00  0.00      ACHN  
ATOM    645  O   MET A  41      -4.866  21.955  39.749  0.00  0.00      ACHN  
ATOM    646  N   THR A  42      -5.790  23.804  38.952  0.00  0.00      ACHN  
ATOM    647  HN  THR A  42      -5.830  24.645  38.418  0.00  0.00      ACHN  
ATOM    648  CA  THR A  42      -6.907  23.676  39.876  0.00  0.00      ACHN  
ATOM    649  HA  THR A  42      -6.619  23.183  40.793  0.00  0.00      ACHN  
ATOM    650  CB  THR A  42      -7.282  25.060  40.531  0.00  0.00      ACHN  
ATOM    651  HB  THR A  42      -8.021  25.056  41.361  0.00  0.00      ACHN  
ATOM    652  OG1 THR A  42      -7.817  25.983  39.562  0.00  0.00      ACHN  
ATOM    653  HG1 THR A  42      -8.690  25.678  39.306  0.00  0.00      ACHN  
ATOM    654  CG2 THR A  42      -6.045  25.648  41.220  0.00  0.00      ACHN  
ATOM    655 HG21 THR A  42      -5.158  25.769  40.561  0.00  0.00      ACHN  
ATOM    656 HG22 THR A  42      -6.279  26.688  41.536  0.00  0.00      ACHN  
ATOM    657 HG23 THR A  42      -5.826  24.957  42.062  0.00  0.00      ACHN  
ATOM    658  C   THR A  42      -8.089  23.035  39.273  0.00  0.00      ACHN  
ATOM    659  O   THR A  42      -8.294  23.117  38.085  0.00  0.00      ACHN  
ATOM    660  N   GLY A  43      -8.877  22.223  40.069  0.00  0.00      ACHN  
ATOM    661  HN  GLY A  43      -8.654  22.044  41.024  0.00  0.00      ACHN  
ATOM    662  CA  GLY A  43     -10.005  21.542  39.498  0.00  0.00      ACHN  
ATOM    663  HA1 GLY A  43      -9.852  20.473  39.483  0.00  0.00      ACHN  
ATOM    664  HA2 GLY A  43     -10.356  22.035  38.603  0.00  0.00      ACHN  
ATOM    665  C   GLY A  43     -11.133  21.724  40.547  0.00  0.00      ACHN  
ATOM    666  O   GLY A  43     -11.905  20.883  40.963  0.00  0.00      ACHN  
ATOM    667  N   THR A  44     -11.246  23.028  40.926  0.00  0.00      ACHN  
ATOM    668  HN  THR A  44     -10.602  23.725  40.620  0.00  0.00      ACHN  
ATOM    669  CA  THR A  44     -12.245  23.366  41.990  0.00  0.00      ACHN  
ATOM    670  HA  THR A  44     -11.961  22.884  42.914  0.00  0.00      ACHN  
ATOM    671  CB  THR A  44     -12.288  24.904  42.032  0.00  0.00      ACHN  
ATOM    672  HB  THR A  44     -12.568  25.279  41.024  0.00  0.00      ACHN  
ATOM    673  OG1 THR A  44     -11.027  25.327  42.393  0.00  0.00      ACHN  
ATOM    674  HG1 THR A  44     -10.927  26.174  41.953  0.00  0.00      ACHN  
ATOM    675  CG2 THR A  44     -13.146  25.496  43.237  0.00  0.00      ACHN  
ATOM    676 HG21 THR A  44     -12.877  25.040  44.214  0.00  0.00      ACHN  
ATOM    677 HG22 THR A  44     -12.918  26.580  43.323  0.00  0.00      ACHN  
ATOM    678 HG23 THR A  44     -14.231  25.330  43.063  0.00  0.00      ACHN  
ATOM    679  C   THR A  44     -13.694  23.008  41.758  0.00  0.00      ACHN  
ATOM    680  O   THR A  44     -14.417  22.560  42.665  0.00  0.00      ACHN  
ATOM    681  N   TYR A  45     -14.201  23.061  40.504  0.00  0.00      ACHN  
ATOM    682  HN  TYR A  45     -13.653  23.340  39.719  0.00  0.00      ACHN  
ATOM    683  CA  TYR A  45     -15.551  22.634  40.276  0.00  0.00      ACHN  
ATOM    684  HA  TYR A  45     -16.072  22.417  41.197  0.00  0.00      ACHN  
ATOM    685  CB  TYR A  45     -16.498  23.754  39.675  0.00  0.00      ACHN  
ATOM    686  HB1 TYR A  45     -16.063  24.192  38.751  0.00  0.00      ACHN  
ATOM    687  HB2 TYR A  45     -17.477  23.274  39.461  0.00  0.00      ACHN  
ATOM    688  CG  TYR A  45     -16.620  24.957  40.556  0.00  0.00      ACHN  
ATOM    689  CD1 TYR A  45     -17.525  24.885  41.659  0.00  0.00      ACHN  
ATOM    690  HD1 TYR A  45     -18.146  24.003  41.715  0.00  0.00      ACHN  
ATOM    691  CE1 TYR A  45     -17.512  25.853  42.665  0.00  0.00      ACHN  
ATOM    692  HE1 TYR A  45     -18.251  25.752  43.446  0.00  0.00      ACHN  
ATOM    693  CZ  TYR A  45     -16.704  26.982  42.565  0.00  0.00      ACHN  
ATOM    694  OH  TYR A  45     -16.760  27.908  43.585  0.00  0.00      ACHN  
ATOM    695  HH  TYR A  45     -17.292  27.603  44.323  0.00  0.00      ACHN  
ATOM    696  CD2 TYR A  45     -15.768  26.037  40.487  0.00  0.00      ACHN  
ATOM    697  HD2 TYR A  45     -15.089  26.131  39.653  0.00  0.00      ACHN  
ATOM    698  CE2 TYR A  45     -15.880  27.104  41.406  0.00  0.00      ACHN  
ATOM    699  HE2 TYR A  45     -15.383  28.047  41.232  0.00  0.00      ACHN  
ATOM    700  C   TYR A  45     -15.552  21.338  39.421  0.00  0.00      ACHN  
ATOM    701  O   TYR A  45     -16.517  20.967  38.781  0.00  0.00      ACHN  
ATOM    702  N   LEU A  46     -14.397  20.691  39.363  0.00  0.00      ACHN  
ATOM    703  HN  LEU A  46     -13.551  20.944  39.824  0.00  0.00      ACHN  
ATOM    704  CA  LEU A  46     -14.312  19.372  38.698  0.00  0.00      ACHN  
ATOM    705  HA  LEU A  46     -14.938  19.367  37.817  0.00  0.00      ACHN  
ATOM    706  CB  LEU A  46     -12.990  18.939  38.196  0.00  0.00      ACHN  
ATOM    707  HB1 LEU A  46     -12.264  18.623  38.976  0.00  0.00      ACHN  
ATOM    708  HB2 LEU A  46     -13.223  17.995  37.657  0.00  0.00      ACHN  
ATOM    709  CG  LEU A  46     -12.334  19.966  37.212  0.00  0.00      ACHN  
ATOM    710  HG  LEU A  46     -12.035  20.829  37.844  0.00  0.00      ACHN  
ATOM    711  CD1 LEU A  46     -11.067  19.341  36.614  0.00  0.00      ACHN  
ATOM    712 HD11 LEU A  46     -11.262  18.378  36.096  0.00  0.00      ACHN  
ATOM    713 HD12 LEU A  46     -10.785  20.069  35.824  0.00  0.00      ACHN  
ATOM    714 HD13 LEU A  46     -10.256  19.148  37.348  0.00  0.00      ACHN  
ATOM    715  CD2 LEU A  46     -13.268  20.583  36.095  0.00  0.00      ACHN  
ATOM    716 HD21 LEU A  46     -13.791  19.791  35.518  0.00  0.00      ACHN  
ATOM    717 HD22 LEU A  46     -14.024  21.227  36.593  0.00  0.00      ACHN  
ATOM    718 HD23 LEU A  46     -12.680  21.246  35.424  0.00  0.00      ACHN  
ATOM    719  C   LEU A  46     -14.956  18.286  39.659  0.00  0.00      ACHN  
ATOM    720  O   LEU A  46     -14.212  17.647  40.405  0.00  0.00      ACHN  
ATOM    721  N   ASN A  47     -16.300  18.235  39.714  0.00  0.00      ACHN  
ATOM    722  HN  ASN A  47     -16.888  18.670  39.036  0.00  0.00      ACHN  
ATOM    723  CA  ASN A  47     -16.948  17.376  40.636  0.00  0.00      ACHN  
ATOM    724  HA  ASN A  47     -17.989  17.645  40.530  0.00  0.00      ACHN  
ATOM    725  CB  ASN A  47     -16.750  15.904  40.318  0.00  0.00      ACHN  
ATOM    726  HB1 ASN A  47     -16.825  15.912  39.209  0.00  0.00      ACHN  
ATOM    727  HB2 ASN A  47     -15.819  15.557  40.815  0.00  0.00      ACHN  
ATOM    728  CG  ASN A  47     -17.940  15.044  40.711  0.00  0.00      ACHN  
ATOM    729  OD1 ASN A  47     -19.100  15.381  40.669  0.00  0.00      ACHN  
ATOM    730  ND2 ASN A  47     -17.637  13.887  41.379  0.00  0.00      ACHN  
ATOM    731 HD21 ASN A  47     -18.363  13.337  41.792  0.00  0.00      ACHN  
ATOM    732 HD22 ASN A  47     -16.689  13.580  41.290  0.00  0.00      ACHN  
ATOM    733  C   ASN A  47     -16.736  17.727  42.099  0.00  0.00      ACHN  
ATOM    734  O   ASN A  47     -16.314  16.913  42.903  0.00  0.00      ACHN  
ATOM    735  N   GLY A  48     -17.035  18.982  42.451  0.00  0.00      ACHN  
ATOM    736  HN  GLY A  48     -17.267  19.720  41.822  0.00  0.00      ACHN  
ATOM    737  CA  GLY A  48     -17.063  19.405  43.860  0.00  0.00      ACHN  
ATOM    738  HA1 GLY A  48     -17.449  20.410  43.952  0.00  0.00      ACHN  
ATOM    739  HA2 GLY A  48     -16.054  19.276  44.224  0.00  0.00      ACHN  
ATOM    740  C   GLY A  48     -18.020  18.623  44.755  0.00  0.00      ACHN  
ATOM    741  O   GLY A  48     -18.849  17.817  44.268  0.00  0.00      ACHN  
ATOM    742  N   PRO A  49     -17.867  18.640  46.075  0.00  0.00      ACHN  
ATOM    743  CD  PRO A  49     -16.904  19.454  46.752  0.00  0.00      ACHN  
ATOM    744  HD1 PRO A  49     -15.932  19.486  46.215  0.00  0.00      ACHN  
ATOM    745  HD2 PRO A  49     -17.265  20.505  46.742  0.00  0.00      ACHN  
ATOM    746  CA  PRO A  49     -18.717  17.909  47.049  0.00  0.00      ACHN  
ATOM    747  HA  PRO A  49     -18.453  16.879  46.860  0.00  0.00      ACHN  
ATOM    748  CB  PRO A  49     -18.280  18.446  48.385  0.00  0.00      ACHN  
ATOM    749  HB1 PRO A  49     -18.442  17.706  49.198  0.00  0.00      ACHN  
ATOM    750  HB2 PRO A  49     -18.786  19.418  48.569  0.00  0.00      ACHN  
ATOM    751  CG  PRO A  49     -16.808  18.777  48.103  0.00  0.00      ACHN  
ATOM    752  HG1 PRO A  49     -16.327  17.776  48.134  0.00  0.00      ACHN  
ATOM    753  HG2 PRO A  49     -16.390  19.492  48.843  0.00  0.00      ACHN  
ATOM    754  C   PRO A  49     -20.182  17.955  46.840  0.00  0.00      ACHN  
ATOM    755  O   PRO A  49     -20.635  19.036  46.514  0.00  0.00      ACHN  
ATOM    756  N   PRO A  50     -21.060  16.899  47.007  0.00  0.00      ACHN  
ATOM    757  CD  PRO A  50     -20.667  15.517  47.382  0.00  0.00      ACHN  
ATOM    758  HD1 PRO A  50     -20.236  15.058  46.466  0.00  0.00      ACHN  
ATOM    759  HD2 PRO A  50     -19.907  15.512  48.192  0.00  0.00      ACHN  
ATOM    760  CA  PRO A  50     -22.493  17.003  46.860  0.00  0.00      ACHN  
ATOM    761  HA  PRO A  50     -22.719  17.487  45.922  0.00  0.00      ACHN  
ATOM    762  CB  PRO A  50     -22.950  15.545  46.796  0.00  0.00      ACHN  
ATOM    763  HB1 PRO A  50     -22.827  15.287  45.722  0.00  0.00      ACHN  
ATOM    764  HB2 PRO A  50     -24.040  15.540  47.010  0.00  0.00      ACHN  
ATOM    765  CG  PRO A  50     -22.006  14.806  47.732  0.00  0.00      ACHN  
ATOM    766  HG1 PRO A  50     -21.942  13.702  47.623  0.00  0.00      ACHN  
ATOM    767  HG2 PRO A  50     -22.201  14.933  48.818  0.00  0.00      ACHN  
ATOM    768  C   PRO A  50     -23.140  17.779  48.054  0.00  0.00      ACHN  
ATOM    769  O   PRO A  50     -24.295  18.241  47.909  0.00  0.00      ACHN  
ATOM    770  N   GLY A  51     -22.428  17.816  49.134  0.00  0.00      ACHN  
ATOM    771  HN  GLY A  51     -21.521  17.414  49.234  0.00  0.00      ACHN  
ATOM    772  CA  GLY A  51     -22.870  18.507  50.306  0.00  0.00      ACHN  
ATOM    773  HA1 GLY A  51     -22.420  18.087  51.193  0.00  0.00      ACHN  
ATOM    774  HA2 GLY A  51     -23.950  18.473  50.334  0.00  0.00      ACHN  
ATOM    775  C   GLY A  51     -22.522  19.980  50.411  0.00  0.00      ACHN  
ATOM    776  O   GLY A  51     -22.845  20.609  51.417  0.00  0.00      ACHN  
ATOM    777  N   THR A  52     -21.738  20.512  49.448  0.00  0.00      ACHN  
ATOM    778  HN  THR A  52     -21.450  19.972  48.660  0.00  0.00      ACHN  
ATOM    779  CA  THR A  52     -21.210  21.827  49.533  0.00  0.00      ACHN  
ATOM    780  HA  THR A  52     -21.514  22.298  50.456  0.00  0.00      ACHN  
ATOM    781  CB  THR A  52     -19.709  21.863  49.625  0.00  0.00      ACHN  
ATOM    782  HB  THR A  52     -19.368  21.522  48.624  0.00  0.00      ACHN  
ATOM    783  OG1 THR A  52     -19.327  20.968  50.628  0.00  0.00      ACHN  
ATOM    784  HG1 THR A  52     -18.399  21.176  50.762  0.00  0.00      ACHN  
ATOM    785  CG2 THR A  52     -19.139  23.222  50.051  0.00  0.00      ACHN  
ATOM    786 HG21 THR A  52     -19.524  23.579  51.030  0.00  0.00      ACHN  
ATOM    787 HG22 THR A  52     -18.030  23.252  50.118  0.00  0.00      ACHN  
ATOM    788 HG23 THR A  52     -19.409  24.016  49.322  0.00  0.00      ACHN  
ATOM    789  C   THR A  52     -21.643  22.707  48.417  0.00  0.00      ACHN  
ATOM    790  O   THR A  52     -21.299  22.512  47.239  0.00  0.00      ACHN  
ATOM    791  N   THR A  53     -22.398  23.802  48.686  0.00  0.00      ACHN  
ATOM    792  HN  THR A  53     -22.633  24.088  49.611  0.00  0.00      ACHN  
ATOM    793  CA  THR A  53     -23.101  24.607  47.781  0.00  0.00      ACHN  
ATOM    794  HA  THR A  53     -23.662  24.011  47.076  0.00  0.00      ACHN  
ATOM    795  CB  THR A  53     -24.037  25.742  48.326  0.00  0.00      ACHN  
ATOM    796  HB  THR A  53     -23.438  26.593  48.714  0.00  0.00      ACHN  
ATOM    797  OG1 THR A  53     -24.798  25.209  49.357  0.00  0.00      ACHN  
ATOM    798  HG1 THR A  53     -25.121  26.026  49.744  0.00  0.00      ACHN  
ATOM    799  CG2 THR A  53     -24.977  26.283  47.229  0.00  0.00      ACHN  
ATOM    800 HG21 THR A  53     -24.405  26.987  46.587  0.00  0.00      ACHN  
ATOM    801 HG22 THR A  53     -25.418  25.484  46.596  0.00  0.00      ACHN  
ATOM    802 HG23 THR A  53     -25.786  26.810  47.779  0.00  0.00      ACHN  
ATOM    803  C   THR A  53     -22.076  25.387  46.916  0.00  0.00      ACHN  
ATOM    804  O   THR A  53     -22.234  25.455  45.701  0.00  0.00      ACHN  
ATOM    805  N   PHE A  54     -20.980  25.902  47.467  0.00  0.00      ACHN  
ATOM    806  HN  PHE A  54     -20.842  25.878  48.454  0.00  0.00      ACHN  
ATOM    807  CA  PHE A  54     -20.104  26.826  46.669  0.00  0.00      ACHN  
ATOM    808  HA  PHE A  54     -20.608  27.046  45.740  0.00  0.00      ACHN  
ATOM    809  CB  PHE A  54     -19.800  28.200  47.395  0.00  0.00      ACHN  
ATOM    810  HB1 PHE A  54     -19.151  28.048  48.284  0.00  0.00      ACHN  
ATOM    811  HB2 PHE A  54     -19.248  28.940  46.776  0.00  0.00      ACHN  
ATOM    812  CG  PHE A  54     -21.156  28.833  47.760  0.00  0.00      ACHN  
ATOM    813  CD1 PHE A  54     -21.908  29.346  46.720  0.00  0.00      ACHN  
ATOM    814  HD1 PHE A  54     -21.400  29.302  45.769  0.00  0.00      ACHN  
ATOM    815  CE1 PHE A  54     -23.139  30.052  46.938  0.00  0.00      ACHN  
ATOM    816  HE1 PHE A  54     -23.556  30.553  46.077  0.00  0.00      ACHN  
ATOM    817  CZ  PHE A  54     -23.667  30.049  48.277  0.00  0.00      ACHN  
ATOM    818  HZ  PHE A  54     -24.659  30.416  48.492  0.00  0.00      ACHN  
ATOM    819  CD2 PHE A  54     -21.649  28.925  49.111  0.00  0.00      ACHN  
ATOM    820  HD2 PHE A  54     -21.026  28.493  49.881  0.00  0.00      ACHN  
ATOM    821  CE2 PHE A  54     -22.919  29.503  49.308  0.00  0.00      ACHN  
ATOM    822  HE2 PHE A  54     -23.351  29.476  50.297  0.00  0.00      ACHN  
ATOM    823  C   PHE A  54     -18.832  26.097  46.433  0.00  0.00      ACHN  
ATOM    824  O   PHE A  54     -17.889  26.738  45.916  0.00  0.00      ACHN  
ATOM    825  N   SER A  55     -18.697  24.818  46.853  0.00  0.00      ACHN  
ATOM    826  HN  SER A  55     -19.517  24.371  47.201  0.00  0.00      ACHN  
ATOM    827  CA  SER A  55     -17.480  24.009  46.718  0.00  0.00      ACHN  
ATOM    828  HA  SER A  55     -17.824  23.022  46.990  0.00  0.00      ACHN  
ATOM    829  CB  SER A  55     -17.070  23.753  45.240  0.00  0.00      ACHN  
ATOM    830  HB1 SER A  55     -18.053  23.668  44.728  0.00  0.00      ACHN  
ATOM    831  HB2 SER A  55     -16.448  24.591  44.859  0.00  0.00      ACHN  
ATOM    832  OG  SER A  55     -16.213  22.612  45.069  0.00  0.00      ACHN  
ATOM    833  HG1 SER A  55     -15.979  22.537  44.141  0.00  0.00      ACHN  
ATOM    834  C   SER A  55     -16.264  24.450  47.517  0.00  0.00      ACHN  
ATOM    835  O   SER A  55     -16.197  25.514  48.081  0.00  0.00      ACHN  
ATOM    836  N   ALA A  56     -15.233  23.554  47.610  0.00  0.00      ACHN  
ATOM    837  HN  ALA A  56     -15.306  22.649  47.196  0.00  0.00      ACHN  
ATOM    838  CA  ALA A  56     -13.937  23.928  48.192  0.00  0.00      ACHN  
ATOM    839  HA  ALA A  56     -14.035  24.863  48.723  0.00  0.00      ACHN  
ATOM    840  CB  ALA A  56     -13.593  22.891  49.264  0.00  0.00      ACHN  
ATOM    841  HB1 ALA A  56     -12.505  22.968  49.475  0.00  0.00      ACHN  
ATOM    842  HB2 ALA A  56     -14.258  22.970  50.151  0.00  0.00      ACHN  
ATOM    843  HB3 ALA A  56     -13.783  21.940  48.721  0.00  0.00      ACHN  
ATOM    844  C   ALA A  56     -12.905  24.055  47.064  0.00  0.00      ACHN  
ATOM    845  O   ALA A  56     -12.960  23.217  46.144  0.00  0.00      ACHN  
ATOM    846  N   PRO A  57     -12.010  25.032  47.006  0.00  0.00      ACHN  
ATOM    847  CD  PRO A  57     -12.110  26.275  47.709  0.00  0.00      ACHN  
ATOM    848  HD1 PRO A  57     -13.086  26.698  47.390  0.00  0.00      ACHN  
ATOM    849  HD2 PRO A  57     -12.122  26.124  48.810  0.00  0.00      ACHN  
ATOM    850  CA  PRO A  57     -10.820  25.038  46.157  0.00  0.00      ACHN  
ATOM    851  HA  PRO A  57     -11.243  25.273  45.192  0.00  0.00      ACHN  
ATOM    852  CB  PRO A  57      -9.916  26.267  46.585  0.00  0.00      ACHN  
ATOM    853  HB1 PRO A  57      -9.509  26.851  45.731  0.00  0.00      ACHN  
ATOM    854  HB2 PRO A  57      -9.147  25.900  47.297  0.00  0.00      ACHN  
ATOM    855  CG  PRO A  57     -10.866  27.177  47.393  0.00  0.00      ACHN  
ATOM    856  HG1 PRO A  57     -11.146  28.073  46.800  0.00  0.00      ACHN  
ATOM    857  HG2 PRO A  57     -10.551  27.603  48.369  0.00  0.00      ACHN  
ATOM    858  C   PRO A  57     -10.088  23.687  46.081  0.00  0.00      ACHN  
ATOM    859  O   PRO A  57      -9.793  23.161  47.203  0.00  0.00      ACHN  
ATOM    860  N   VAL A  58      -9.711  23.157  44.857  0.00  0.00      ACHN  
ATOM    861  HN  VAL A  58      -9.994  23.652  44.039  0.00  0.00      ACHN  
ATOM    862  CA  VAL A  58      -8.932  21.898  44.744  0.00  0.00      ACHN  
ATOM    863  HA  VAL A  58      -8.581  21.608  45.724  0.00  0.00      ACHN  
ATOM    864  CB  VAL A  58      -9.729  20.793  44.203  0.00  0.00      ACHN  
ATOM    865  HB  VAL A  58     -10.380  21.148  43.376  0.00  0.00      ACHN  
ATOM    866  CG1 VAL A  58      -8.970  19.533  43.830  0.00  0.00      ACHN  
ATOM    867 HG11 VAL A  58      -8.439  19.694  42.867  0.00  0.00      ACHN  
ATOM    868 HG12 VAL A  58      -8.263  19.246  44.636  0.00  0.00      ACHN  
ATOM    869 HG13 VAL A  58      -9.598  18.618  43.793  0.00  0.00      ACHN  
ATOM    870  CG2 VAL A  58     -10.743  20.489  45.347  0.00  0.00      ACHN  
ATOM    871 HG21 VAL A  58     -11.333  21.337  45.755  0.00  0.00      ACHN  
ATOM    872 HG22 VAL A  58     -11.500  19.785  44.940  0.00  0.00      ACHN  
ATOM    873 HG23 VAL A  58     -10.236  19.958  46.181  0.00  0.00      ACHN  
ATOM    874  C   VAL A  58      -7.799  22.101  43.765  0.00  0.00      ACHN  
ATOM    875  O   VAL A  58      -8.024  22.606  42.705  0.00  0.00      ACHN  
ATOM    876  N   VAL A  59      -6.586  21.553  44.064  0.00  0.00      ACHN  
ATOM    877  HN  VAL A  59      -6.417  21.150  44.960  0.00  0.00      ACHN  
ATOM    878  CA  VAL A  59      -5.546  21.367  43.153  0.00  0.00      ACHN  
ATOM    879  HA  VAL A  59      -5.808  21.938  42.274  0.00  0.00      ACHN  
ATOM    880  CB  VAL A  59      -4.165  21.783  43.678  0.00  0.00      ACHN  
ATOM    881  HB  VAL A  59      -3.963  21.177  44.588  0.00  0.00      ACHN  
ATOM    882  CG1 VAL A  59      -2.978  21.423  42.736  0.00  0.00      ACHN  
ATOM    883 HG11 VAL A  59      -2.626  20.370  42.770  0.00  0.00      ACHN  
ATOM    884 HG12 VAL A  59      -3.104  21.617  41.649  0.00  0.00      ACHN  
ATOM    885 HG13 VAL A  59      -2.204  22.131  43.103  0.00  0.00      ACHN  
ATOM    886  CG2 VAL A  59      -4.142  23.312  44.032  0.00  0.00      ACHN  
ATOM    887 HG21 VAL A  59      -3.164  23.588  44.481  0.00  0.00      ACHN  
ATOM    888 HG22 VAL A  59      -4.532  24.026  43.275  0.00  0.00      ACHN  
ATOM    889 HG23 VAL A  59      -4.955  23.432  44.780  0.00  0.00      ACHN  
ATOM    890  C   VAL A  59      -5.453  19.968  42.718  0.00  0.00      ACHN  
ATOM    891  O   VAL A  59      -5.301  19.095  43.575  0.00  0.00      ACHN  
ATOM    892  N   ILE A  60      -5.689  19.663  41.404  0.00  0.00      ACHN  
ATOM    893  HN  ILE A  60      -5.747  20.437  40.778  0.00  0.00      ACHN  
ATOM    894  CA  ILE A  60      -5.727  18.259  40.926  0.00  0.00      ACHN  
ATOM    895  HA  ILE A  60      -6.183  17.686  41.720  0.00  0.00      ACHN  
ATOM    896  CB  ILE A  60      -6.558  18.146  39.598  0.00  0.00      ACHN  
ATOM    897  HB  ILE A  60      -6.105  17.413  38.897  0.00  0.00      ACHN  
ATOM    898  CG2 ILE A  60      -7.971  17.656  39.976  0.00  0.00      ACHN  
ATOM    899 HG21 ILE A  60      -7.865  16.753  40.614  0.00  0.00      ACHN  
ATOM    900 HG22 ILE A  60      -8.495  18.378  40.637  0.00  0.00      ACHN  
ATOM    901 HG23 ILE A  60      -8.655  17.354  39.155  0.00  0.00      ACHN  
ATOM    902  CG1 ILE A  60      -6.456  19.446  38.817  0.00  0.00      ACHN  
ATOM    903 HG11 ILE A  60      -6.954  20.284  39.349  0.00  0.00      ACHN  
ATOM    904 HG12 ILE A  60      -5.379  19.666  38.661  0.00  0.00      ACHN  
ATOM    905  CD1 ILE A  60      -6.801  19.294  37.300  0.00  0.00      ACHN  
ATOM    906  HD1 ILE A  60      -7.662  18.628  37.075  0.00  0.00      ACHN  
ATOM    907  HD2 ILE A  60      -7.073  20.285  36.879  0.00  0.00      ACHN  
ATOM    908  HD3 ILE A  60      -5.936  18.835  36.775  0.00  0.00      ACHN  
ATOM    909  C   ILE A  60      -4.366  17.718  40.605  0.00  0.00      ACHN  
ATOM    910  O   ILE A  60      -3.954  16.556  40.717  0.00  0.00      ACHN  
ATOM    911  N   LEU A  61      -3.448  18.578  40.118  0.00  0.00      ACHN  
ATOM    912  HN  LEU A  61      -3.584  19.549  39.936  0.00  0.00      ACHN  
ATOM    913  CA  LEU A  61      -2.156  18.156  39.624  0.00  0.00      ACHN  
ATOM    914  HA  LEU A  61      -1.722  17.453  40.320  0.00  0.00      ACHN  
ATOM    915  CB  LEU A  61      -2.328  17.401  38.269  0.00  0.00      ACHN  
ATOM    916  HB1 LEU A  61      -1.416  17.012  37.768  0.00  0.00      ACHN  
ATOM    917  HB2 LEU A  61      -3.016  16.540  38.410  0.00  0.00      ACHN  
ATOM    918  CG  LEU A  61      -2.986  18.145  37.016  0.00  0.00      ACHN  
ATOM    919  HG  LEU A  61      -3.859  18.696  37.428  0.00  0.00      ACHN  
ATOM    920  CD1 LEU A  61      -1.922  18.988  36.284  0.00  0.00      ACHN  
ATOM    921 HD11 LEU A  61      -2.355  19.391  35.343  0.00  0.00      ACHN  
ATOM    922 HD12 LEU A  61      -1.427  19.740  36.935  0.00  0.00      ACHN  
ATOM    923 HD13 LEU A  61      -1.099  18.253  36.152  0.00  0.00      ACHN  
ATOM    924  CD2 LEU A  61      -3.557  17.151  36.085  0.00  0.00      ACHN  
ATOM    925 HD21 LEU A  61      -4.248  16.410  36.540  0.00  0.00      ACHN  
ATOM    926 HD22 LEU A  61      -4.232  17.764  35.450  0.00  0.00      ACHN  
ATOM    927 HD23 LEU A  61      -2.756  16.606  35.541  0.00  0.00      ACHN  
ATOM    928  C   LEU A  61      -1.159  19.288  39.639  0.00  0.00      ACHN  
ATOM    929  O   LEU A  61      -1.542  20.441  39.670  0.00  0.00      ACHN  
ATOM    930  N   GLU A  62       0.156  19.015  39.417  0.00  0.00      ACHN  
ATOM    931  HN  GLU A  62       0.414  18.120  39.062  0.00  0.00      ACHN  
ATOM    932  CA  GLU A  62       1.037  20.078  39.111  0.00  0.00      ACHN  
ATOM    933  HA  GLU A  62       0.546  21.037  39.033  0.00  0.00      ACHN  
ATOM    934  CB  GLU A  62       2.041  20.232  40.197  0.00  0.00      ACHN  
ATOM    935  HB1 GLU A  62       2.839  19.460  40.159  0.00  0.00      ACHN  
ATOM    936  HB2 GLU A  62       2.600  21.160  39.949  0.00  0.00      ACHN  
ATOM    937  CG  GLU A  62       1.509  20.462  41.644  0.00  0.00      ACHN  
ATOM    938  HG1 GLU A  62       0.850  21.356  41.613  0.00  0.00      ACHN  
ATOM    939  HG2 GLU A  62       0.785  19.660  41.899  0.00  0.00      ACHN  
ATOM    940  CD  GLU A  62       2.493  20.566  42.797  0.00  0.00      ACHN  
ATOM    941  OE1 GLU A  62       2.619  21.643  43.413  0.00  0.00      ACHN  
ATOM    942  OE2 GLU A  62       3.137  19.491  42.992  0.00  0.00      ACHN  
ATOM    943  C   GLU A  62       1.730  19.698  37.796  0.00  0.00      ACHN  
ATOM    944  O   GLU A  62       1.932  18.496  37.572  0.00  0.00      ACHN  
ATOM    945  N   THR A  63       1.952  20.673  36.839  0.00  0.00      ACHN  
ATOM    946  HN  THR A  63       1.673  21.628  36.896  0.00  0.00      ACHN  
ATOM    947  CA  THR A  63       2.534  20.484  35.472  0.00  0.00      ACHN  
ATOM    948  HA  THR A  63       2.216  19.518  35.109  0.00  0.00      ACHN  
ATOM    949  CB  THR A  63       2.027  21.627  34.562  0.00  0.00      ACHN  
ATOM    950  HB  THR A  63       2.346  22.586  35.023  0.00  0.00      ACHN  
ATOM    951  OG1 THR A  63       0.625  21.632  34.693  0.00  0.00      ACHN  
ATOM    952  HG1 THR A  63       0.281  22.319  34.117  0.00  0.00      ACHN  
ATOM    953  CG2 THR A  63       2.472  21.402  33.061  0.00  0.00      ACHN  
ATOM    954 HG21 THR A  63       3.517  21.780  33.060  0.00  0.00      ACHN  
ATOM    955 HG22 THR A  63       2.356  20.310  32.889  0.00  0.00      ACHN  
ATOM    956 HG23 THR A  63       1.786  21.962  32.391  0.00  0.00      ACHN  
ATOM    957  C   THR A  63       3.998  20.550  35.496  0.00  0.00      ACHN  
ATOM    958  O   THR A  63       4.479  21.557  36.039  0.00  0.00      ACHN  
ATOM    959  N   PRO A  64       4.788  19.642  34.948  0.00  0.00      ACHN  
ATOM    960  CD  PRO A  64       4.192  18.381  34.603  0.00  0.00      ACHN  
ATOM    961  HD1 PRO A  64       3.753  17.840  35.468  0.00  0.00      ACHN  
ATOM    962  HD2 PRO A  64       3.530  18.418  33.712  0.00  0.00      ACHN  
ATOM    963  CA  PRO A  64       6.206  19.512  35.041  0.00  0.00      ACHN  
ATOM    964  HA  PRO A  64       6.666  19.989  35.894  0.00  0.00      ACHN  
ATOM    965  CB  PRO A  64       6.474  17.993  35.066  0.00  0.00      ACHN  
ATOM    966  HB1 PRO A  64       6.213  17.635  36.086  0.00  0.00      ACHN  
ATOM    967  HB2 PRO A  64       7.451  17.674  34.645  0.00  0.00      ACHN  
ATOM    968  CG  PRO A  64       5.372  17.523  34.177  0.00  0.00      ACHN  
ATOM    969  HG1 PRO A  64       5.283  16.419  34.264  0.00  0.00      ACHN  
ATOM    970  HG2 PRO A  64       5.619  17.777  33.124  0.00  0.00      ACHN  
ATOM    971  C   PRO A  64       6.911  20.306  33.927  0.00  0.00      ACHN  
ATOM    972  O   PRO A  64       6.740  19.966  32.757  0.00  0.00      ACHN  
ATOM    973  N   VAL A  65       7.633  21.381  34.308  0.00  0.00      ACHN  
ATOM    974  HN  VAL A  65       7.679  21.601  35.280  0.00  0.00      ACHN  
ATOM    975  CA  VAL A  65       8.069  22.403  33.354  0.00  0.00      ACHN  
ATOM    976  HA  VAL A  65       7.247  22.657  32.700  0.00  0.00      ACHN  
ATOM    977  CB  VAL A  65       8.547  23.568  34.250  0.00  0.00      ACHN  
ATOM    978  HB  VAL A  65       9.400  23.288  34.904  0.00  0.00      ACHN  
ATOM    979  CG1 VAL A  65       9.095  24.723  33.384  0.00  0.00      ACHN  
ATOM    980 HG11 VAL A  65      10.009  24.443  32.818  0.00  0.00      ACHN  
ATOM    981 HG12 VAL A  65       8.323  24.798  32.588  0.00  0.00      ACHN  
ATOM    982 HG13 VAL A  65       9.044  25.700  33.912  0.00  0.00      ACHN  
ATOM    983  CG2 VAL A  65       7.380  24.096  35.101  0.00  0.00      ACHN  
ATOM    984 HG21 VAL A  65       6.991  23.373  35.850  0.00  0.00      ACHN  
ATOM    985 HG22 VAL A  65       7.740  25.048  35.547  0.00  0.00      ACHN  
ATOM    986 HG23 VAL A  65       6.554  24.415  34.431  0.00  0.00      ACHN  
ATOM    987  C   VAL A  65       9.207  21.856  32.490  0.00  0.00      ACHN  
ATOM    988  O   VAL A  65       9.272  22.083  31.290  0.00  0.00      ACHN  
ATOM    989  N   GLY A  66      10.034  21.011  33.038  0.00  0.00      ACHN  
ATOM    990  HN  GLY A  66       9.958  20.866  34.021  0.00  0.00      ACHN  
ATOM    991  CA  GLY A  66      11.064  20.440  32.222  0.00  0.00      ACHN  
ATOM    992  HA1 GLY A  66      11.774  20.063  32.943  0.00  0.00      ACHN  
ATOM    993  HA2 GLY A  66      11.598  21.033  31.494  0.00  0.00      ACHN  
ATOM    994  C   GLY A  66      10.568  19.311  31.390  0.00  0.00      ACHN  
ATOM    995  O   GLY A  66      11.060  19.141  30.255  0.00  0.00      ACHN  
ATOM    996  N   LEU A  67       9.565  18.454  31.852  0.00  0.00      ACHN  
ATOM    997  HN  LEU A  67       9.171  18.495  32.767  0.00  0.00      ACHN  
ATOM    998  CA  LEU A  67       8.928  17.550  30.965  0.00  0.00      ACHN  
ATOM    999  HA  LEU A  67       9.674  17.067  30.350  0.00  0.00      ACHN  
ATOM   1000  CB  LEU A  67       8.119  16.423  31.713  0.00  0.00      ACHN  
ATOM   1001  HB1 LEU A  67       7.384  17.010  32.303  0.00  0.00      ACHN  
ATOM   1002  HB2 LEU A  67       7.589  15.833  30.934  0.00  0.00      ACHN  
ATOM   1003  CG  LEU A  67       8.848  15.568  32.769  0.00  0.00      ACHN  
ATOM   1004  HG  LEU A  67       9.174  16.123  33.674  0.00  0.00      ACHN  
ATOM   1005  CD1 LEU A  67       7.928  14.510  33.298  0.00  0.00      ACHN  
ATOM   1006 HD11 LEU A  67       8.549  13.807  33.894  0.00  0.00      ACHN  
ATOM   1007 HD12 LEU A  67       7.183  14.991  33.967  0.00  0.00      ACHN  
ATOM   1008 HD13 LEU A  67       7.388  13.941  32.512  0.00  0.00      ACHN  
ATOM   1009  CD2 LEU A  67      10.062  15.054  32.037  0.00  0.00      ACHN  
ATOM   1010 HD21 LEU A  67      10.810  15.876  32.032  0.00  0.00      ACHN  
ATOM   1011 HD22 LEU A  67      10.412  14.108  32.502  0.00  0.00      ACHN  
ATOM   1012 HD23 LEU A  67       9.819  14.874  30.968  0.00  0.00      ACHN  
ATOM   1013  C   LEU A  67       8.082  18.211  29.884  0.00  0.00      ACHN  
ATOM   1014  O   LEU A  67       7.974  17.768  28.759  0.00  0.00      ACHN  
ATOM   1015  N   ALA A  68       7.468  19.365  30.202  0.00  0.00      ACHN  
ATOM   1016  HN  ALA A  68       7.369  19.558  31.175  0.00  0.00      ACHN  
ATOM   1017  CA  ALA A  68       6.844  20.207  29.174  0.00  0.00      ACHN  
ATOM   1018  HA  ALA A  68       6.075  19.678  28.630  0.00  0.00      ACHN  
ATOM   1019  CB  ALA A  68       6.051  21.393  29.856  0.00  0.00      ACHN  
ATOM   1020  HB1 ALA A  68       5.351  21.038  30.643  0.00  0.00      ACHN  
ATOM   1021  HB2 ALA A  68       6.776  22.052  30.380  0.00  0.00      ACHN  
ATOM   1022  HB3 ALA A  68       5.459  21.906  29.069  0.00  0.00      ACHN  
ATOM   1023  C   ALA A  68       7.833  20.782  28.111  0.00  0.00      ACHN  
ATOM   1024  O   ALA A  68       7.699  20.547  26.897  0.00  0.00      ACHN  
ATOM   1025  N   VAL A  69       8.984  21.405  28.538  0.00  0.00      ACHN  
ATOM   1026  HN  VAL A  69       9.104  21.612  29.506  0.00  0.00      ACHN  
ATOM   1027  CA  VAL A  69      10.137  21.618  27.638  0.00  0.00      ACHN  
ATOM   1028  HA  VAL A  69       9.706  22.119  26.783  0.00  0.00      ACHN  
ATOM   1029  CB  VAL A  69      11.264  22.480  28.212  0.00  0.00      ACHN  
ATOM   1030  HB  VAL A  69      11.677  21.961  29.103  0.00  0.00      ACHN  
ATOM   1031  CG1 VAL A  69      12.331  22.664  27.114  0.00  0.00      ACHN  
ATOM   1032 HG11 VAL A  69      12.846  21.717  26.846  0.00  0.00      ACHN  
ATOM   1033 HG12 VAL A  69      11.818  23.143  26.253  0.00  0.00      ACHN  
ATOM   1034 HG13 VAL A  69      13.069  23.444  27.399  0.00  0.00      ACHN  
ATOM   1035  CG2 VAL A  69      10.825  23.855  28.761  0.00  0.00      ACHN  
ATOM   1036 HG21 VAL A  69      10.110  24.256  28.011  0.00  0.00      ACHN  
ATOM   1037 HG22 VAL A  69      10.284  23.728  29.723  0.00  0.00      ACHN  
ATOM   1038 HG23 VAL A  69      11.661  24.579  28.859  0.00  0.00      ACHN  
ATOM   1039  C   VAL A  69      10.674  20.351  26.920  0.00  0.00      ACHN  
ATOM   1040  O   VAL A  69      10.921  20.463  25.702  0.00  0.00      ACHN  
ATOM   1041  N   ALA A  70      10.853  19.157  27.554  0.00  0.00      ACHN  
ATOM   1042  HN  ALA A  70      10.784  19.100  28.547  0.00  0.00      ACHN  
ATOM   1043  CA  ALA A  70      11.326  18.032  26.897  0.00  0.00      ACHN  
ATOM   1044  HA  ALA A  70      12.316  18.198  26.497  0.00  0.00      ACHN  
ATOM   1045  CB  ALA A  70      11.468  16.905  27.917  0.00  0.00      ACHN  
ATOM   1046  HB1 ALA A  70      12.066  17.295  28.768  0.00  0.00      ACHN  
ATOM   1047  HB2 ALA A  70      10.519  16.519  28.348  0.00  0.00      ACHN  
ATOM   1048  HB3 ALA A  70      11.927  15.996  27.472  0.00  0.00      ACHN  
ATOM   1049  C   ALA A  70      10.386  17.492  25.778  0.00  0.00      ACHN  
ATOM   1050  O   ALA A  70      10.805  17.142  24.701  0.00  0.00      ACHN  
ATOM   1051  N   LEU A  71       8.987  17.520  26.009  0.00  0.00      ACHN  
ATOM   1052  HN  LEU A  71       8.630  17.781  26.902  0.00  0.00      ACHN  
ATOM   1053  CA  LEU A  71       7.949  17.236  25.035  0.00  0.00      ACHN  
ATOM   1054  HA  LEU A  71       8.116  16.321  24.485  0.00  0.00      ACHN  
ATOM   1055  CB  LEU A  71       6.588  17.323  25.830  0.00  0.00      ACHN  
ATOM   1056  HB1 LEU A  71       6.667  16.589  26.661  0.00  0.00      ACHN  
ATOM   1057  HB2 LEU A  71       6.633  18.326  26.306  0.00  0.00      ACHN  
ATOM   1058  CG  LEU A  71       5.378  17.071  24.963  0.00  0.00      ACHN  
ATOM   1059  HG  LEU A  71       5.228  17.799  24.137  0.00  0.00      ACHN  
ATOM   1060  CD1 LEU A  71       5.446  15.674  24.314  0.00  0.00      ACHN  
ATOM   1061 HD11 LEU A  71       6.013  15.026  25.016  0.00  0.00      ACHN  
ATOM   1062 HD12 LEU A  71       4.492  15.295  23.889  0.00  0.00      ACHN  
ATOM   1063 HD13 LEU A  71       5.991  15.718  23.347  0.00  0.00      ACHN  
ATOM   1064  CD2 LEU A  71       4.124  17.063  25.854  0.00  0.00      ACHN  
ATOM   1065 HD21 LEU A  71       3.207  16.811  25.278  0.00  0.00      ACHN  
ATOM   1066 HD22 LEU A  71       4.227  16.432  26.762  0.00  0.00      ACHN  
ATOM   1067 HD23 LEU A  71       3.970  18.086  26.257  0.00  0.00      ACHN  
ATOM   1068  C   LEU A  71       7.979  18.199  23.896  0.00  0.00      ACHN  
ATOM   1069  O   LEU A  71       7.900  17.833  22.757  0.00  0.00      ACHN  
ATOM   1070  N   PHE A  72       8.085  19.485  24.126  0.00  0.00      ACHN  
ATOM   1071  HN  PHE A  72       8.152  19.817  25.063  0.00  0.00      ACHN  
ATOM   1072  CA  PHE A  72       8.075  20.582  23.167  0.00  0.00      ACHN  
ATOM   1073  HA  PHE A  72       7.186  20.610  22.554  0.00  0.00      ACHN  
ATOM   1074  CB  PHE A  72       8.255  21.892  23.930  0.00  0.00      ACHN  
ATOM   1075  HB1 PHE A  72       7.659  21.961  24.864  0.00  0.00      ACHN  
ATOM   1076  HB2 PHE A  72       9.316  21.855  24.258  0.00  0.00      ACHN  
ATOM   1077  CG  PHE A  72       8.103  23.159  23.011  0.00  0.00      ACHN  
ATOM   1078  CD1 PHE A  72       9.194  24.099  23.032  0.00  0.00      ACHN  
ATOM   1079  HD1 PHE A  72      10.173  23.927  23.455  0.00  0.00      ACHN  
ATOM   1080  CE1 PHE A  72       9.055  25.229  22.210  0.00  0.00      ACHN  
ATOM   1081  HE1 PHE A  72       9.838  25.972  22.161  0.00  0.00      ACHN  
ATOM   1082  CZ  PHE A  72       7.918  25.395  21.398  0.00  0.00      ACHN  
ATOM   1083  HZ  PHE A  72       7.785  26.337  20.886  0.00  0.00      ACHN  
ATOM   1084  CD2 PHE A  72       6.894  23.408  22.266  0.00  0.00      ACHN  
ATOM   1085  HD2 PHE A  72       6.040  22.748  22.313  0.00  0.00      ACHN  
ATOM   1086  CE2 PHE A  72       6.865  24.580  21.508  0.00  0.00      ACHN  
ATOM   1087  HE2 PHE A  72       6.085  24.674  20.768  0.00  0.00      ACHN  
ATOM   1088  C   PHE A  72       9.192  20.465  22.153  0.00  0.00      ACHN  
ATOM   1089  O   PHE A  72       8.870  20.751  20.969  0.00  0.00      ACHN  
ATOM   1090  N   LEU A  73      10.467  20.095  22.511  0.00  0.00      ACHN  
ATOM   1091  HN  LEU A  73      10.669  19.957  23.478  0.00  0.00      ACHN  
ATOM   1092  CA  LEU A  73      11.479  19.891  21.466  0.00  0.00      ACHN  
ATOM   1093  HA  LEU A  73      11.238  20.456  20.577  0.00  0.00      ACHN  
ATOM   1094  CB  LEU A  73      12.852  20.211  22.120  0.00  0.00      ACHN  
ATOM   1095  HB1 LEU A  73      13.014  19.489  22.949  0.00  0.00      ACHN  
ATOM   1096  HB2 LEU A  73      13.628  20.086  21.335  0.00  0.00      ACHN  
ATOM   1097  CG  LEU A  73      12.985  21.565  22.869  0.00  0.00      ACHN  
ATOM   1098  HG  LEU A  73      12.133  21.726  23.563  0.00  0.00      ACHN  
ATOM   1099  CD1 LEU A  73      14.300  21.683  23.667  0.00  0.00      ACHN  
ATOM   1100 HD11 LEU A  73      14.566  20.685  24.076  0.00  0.00      ACHN  
ATOM   1101 HD12 LEU A  73      15.230  21.829  23.076  0.00  0.00      ACHN  
ATOM   1102 HD13 LEU A  73      14.300  22.413  24.504  0.00  0.00      ACHN  
ATOM   1103  CD2 LEU A  73      13.133  22.763  21.925  0.00  0.00      ACHN  
ATOM   1104 HD21 LEU A  73      12.238  22.803  21.268  0.00  0.00      ACHN  
ATOM   1105 HD22 LEU A  73      13.191  23.647  22.596  0.00  0.00      ACHN  
ATOM   1106 HD23 LEU A  73      13.992  22.568  21.249  0.00  0.00      ACHN  
ATOM   1107  C   LEU A  73      11.422  18.436  20.872  0.00  0.00      ACHN  
ATOM   1108  O   LEU A  73      11.550  18.165  19.664  0.00  0.00      ACHN  
ATOM   1109  N   GLY A  74      11.206  17.399  21.726  0.00  0.00      ACHN  
ATOM   1110  HN  GLY A  74      11.254  17.522  22.714  0.00  0.00      ACHN  
ATOM   1111  CA  GLY A  74      11.141  15.948  21.393  0.00  0.00      ACHN  
ATOM   1112  HA1 GLY A  74      11.053  15.427  22.334  0.00  0.00      ACHN  
ATOM   1113  HA2 GLY A  74      12.042  15.639  20.882  0.00  0.00      ACHN  
ATOM   1114  C   GLY A  74       9.942  15.554  20.586  0.00  0.00      ACHN  
ATOM   1115  O   GLY A  74      10.072  14.697  19.744  0.00  0.00      ACHN  
ATOM   1116  N   LEU A  75       8.795  16.332  20.695  0.00  0.00      ACHN  
ATOM   1117  HN  LEU A  75       8.677  16.996  21.430  0.00  0.00      ACHN  
ATOM   1118  CA  LEU A  75       7.691  16.121  19.768  0.00  0.00      ACHN  
ATOM   1119  HA  LEU A  75       7.357  15.103  19.907  0.00  0.00      ACHN  
ATOM   1120  CB  LEU A  75       6.449  17.027  20.170  0.00  0.00      ACHN  
ATOM   1121  HB1 LEU A  75       6.389  16.874  21.269  0.00  0.00      ACHN  
ATOM   1122  HB2 LEU A  75       6.758  18.067  19.931  0.00  0.00      ACHN  
ATOM   1123  CG  LEU A  75       5.052  16.774  19.501  0.00  0.00      ACHN  
ATOM   1124  HG  LEU A  75       4.976  16.961  18.409  0.00  0.00      ACHN  
ATOM   1125  CD1 LEU A  75       4.693  15.295  19.708  0.00  0.00      ACHN  
ATOM   1126 HD11 LEU A  75       5.270  14.612  19.047  0.00  0.00      ACHN  
ATOM   1127 HD12 LEU A  75       4.860  14.971  20.757  0.00  0.00      ACHN  
ATOM   1128 HD13 LEU A  75       3.624  15.238  19.410  0.00  0.00      ACHN  
ATOM   1129  CD2 LEU A  75       3.988  17.574  20.231  0.00  0.00      ACHN  
ATOM   1130 HD21 LEU A  75       2.981  17.136  20.064  0.00  0.00      ACHN  
ATOM   1131 HD22 LEU A  75       4.186  17.651  21.321  0.00  0.00      ACHN  
ATOM   1132 HD23 LEU A  75       3.952  18.622  19.866  0.00  0.00      ACHN  
ATOM   1133  C   LEU A  75       7.983  16.356  18.275  0.00  0.00      ACHN  
ATOM   1134  O   LEU A  75       7.696  15.600  17.402  0.00  0.00      ACHN  
ATOM   1135  N   SER A  76       8.677  17.477  18.082  0.00  0.00      ACHN  
ATOM   1136  HN  SER A  76       9.092  17.783  18.934  0.00  0.00      ACHN  
ATOM   1137  CA  SER A  76       8.888  18.147  16.803  0.00  0.00      ACHN  
ATOM   1138  HA  SER A  76       7.950  18.087  16.271  0.00  0.00      ACHN  
ATOM   1139  CB  SER A  76       9.200  19.677  17.030  0.00  0.00      ACHN  
ATOM   1140  HB1 SER A  76       8.257  20.189  17.320  0.00  0.00      ACHN  
ATOM   1141  HB2 SER A  76       9.893  19.784  17.892  0.00  0.00      ACHN  
ATOM   1142  OG  SER A  76       9.720  20.334  15.882  0.00  0.00      ACHN  
ATOM   1143  HG1 SER A  76       9.036  20.192  15.223  0.00  0.00      ACHN  
ATOM   1144  C   SER A  76      10.037  17.442  16.111  0.00  0.00      ACHN  
ATOM   1145  O   SER A  76       9.955  17.158  14.914  0.00  0.00      ACHN  
ATOM   1146  N   ALA A  77      11.140  16.928  16.864  0.00  0.00      ACHN  
ATOM   1147  HN  ALA A  77      11.344  17.090  17.827  0.00  0.00      ACHN  
ATOM   1148  CA  ALA A  77      12.066  15.945  16.402  0.00  0.00      ACHN  
ATOM   1149  HA  ALA A  77      12.598  16.281  15.525  0.00  0.00      ACHN  
ATOM   1150  CB  ALA A  77      13.151  15.681  17.450  0.00  0.00      ACHN  
ATOM   1151  HB1 ALA A  77      13.663  16.619  17.757  0.00  0.00      ACHN  
ATOM   1152  HB2 ALA A  77      12.788  15.203  18.385  0.00  0.00      ACHN  
ATOM   1153  HB3 ALA A  77      13.910  15.041  16.951  0.00  0.00      ACHN  
ATOM   1154  C   ALA A  77      11.391  14.661  16.008  0.00  0.00      ACHN  
ATOM   1155  O   ALA A  77      11.807  14.121  14.970  0.00  0.00      ACHN  
ATOM   1156  N   LEU A  78      10.352  14.172  16.717  0.00  0.00      ACHN  
ATOM   1157  HN  LEU A  78      10.071  14.586  17.579  0.00  0.00      ACHN  
ATOM   1158  CA  LEU A  78       9.684  12.949  16.326  0.00  0.00      ACHN  
ATOM   1159  HA  LEU A  78      10.444  12.192  16.197  0.00  0.00      ACHN  
ATOM   1160  CB  LEU A  78       8.560  12.538  17.320  0.00  0.00      ACHN  
ATOM   1161  HB1 LEU A  78       9.069  12.230  18.258  0.00  0.00      ACHN  
ATOM   1162  HB2 LEU A  78       7.826  13.321  17.608  0.00  0.00      ACHN  
ATOM   1163  CG  LEU A  78       7.833  11.275  16.868  0.00  0.00      ACHN  
ATOM   1164  HG  LEU A  78       7.067  11.499  16.095  0.00  0.00      ACHN  
ATOM   1165  CD1 LEU A  78       8.720  10.103  16.441  0.00  0.00      ACHN  
ATOM   1166 HD11 LEU A  78       9.492   9.973  17.230  0.00  0.00      ACHN  
ATOM   1167 HD12 LEU A  78       8.134   9.165  16.339  0.00  0.00      ACHN  
ATOM   1168 HD13 LEU A  78       9.243  10.321  15.485  0.00  0.00      ACHN  
ATOM   1169  CD2 LEU A  78       6.964  10.768  18.062  0.00  0.00      ACHN  
ATOM   1170 HD21 LEU A  78       6.314  11.583  18.445  0.00  0.00      ACHN  
ATOM   1171 HD22 LEU A  78       6.331   9.948  17.661  0.00  0.00      ACHN  
ATOM   1172 HD23 LEU A  78       7.562  10.401  18.924  0.00  0.00      ACHN  
ATOM   1173  C   LEU A  78       9.073  13.096  14.949  0.00  0.00      ACHN  
ATOM   1174  O   LEU A  78       9.346  12.260  14.026  0.00  0.00      ACHN  
ATOM   1175  N   PHE A  79       8.308  14.226  14.664  0.00  0.00      ACHN  
ATOM   1176  HN  PHE A  79       8.120  14.859  15.410  0.00  0.00      ACHN  
ATOM   1177  CA  PHE A  79       7.689  14.425  13.374  0.00  0.00      ACHN  
ATOM   1178  HA  PHE A  79       7.143  13.542  13.075  0.00  0.00      ACHN  
ATOM   1179  CB  PHE A  79       6.753  15.636  13.382  0.00  0.00      ACHN  
ATOM   1180  HB1 PHE A  79       7.168  16.404  14.069  0.00  0.00      ACHN  
ATOM   1181  HB2 PHE A  79       6.660  16.127  12.389  0.00  0.00      ACHN  
ATOM   1182  CG  PHE A  79       5.331  15.314  13.803  0.00  0.00      ACHN  
ATOM   1183  CD1 PHE A  79       4.441  14.850  12.773  0.00  0.00      ACHN  
ATOM   1184  HD1 PHE A  79       4.777  14.766  11.750  0.00  0.00      ACHN  
ATOM   1185  CE1 PHE A  79       3.148  14.510  13.033  0.00  0.00      ACHN  
ATOM   1186  HE1 PHE A  79       2.539  14.278  12.172  0.00  0.00      ACHN  
ATOM   1187  CZ  PHE A  79       2.751  14.452  14.433  0.00  0.00      ACHN  
ATOM   1188  HZ  PHE A  79       1.705  14.272  14.638  0.00  0.00      ACHN  
ATOM   1189  CD2 PHE A  79       4.871  15.439  15.125  0.00  0.00      ACHN  
ATOM   1190  HD2 PHE A  79       5.456  15.824  15.947  0.00  0.00      ACHN  
ATOM   1191  CE2 PHE A  79       3.592  14.966  15.406  0.00  0.00      ACHN  
ATOM   1192  HE2 PHE A  79       3.310  15.101  16.440  0.00  0.00      ACHN  
ATOM   1193  C   PHE A  79       8.673  14.746  12.272  0.00  0.00      ACHN  
ATOM   1194  O   PHE A  79       8.557  14.258  11.172  0.00  0.00      ACHN  
ATOM   1195  N   HSP A  80       9.727  15.363  12.666  0.00  0.00      ACHN  
ATOM   1196  HN  HSP A  80       9.878  15.563  13.631  0.00  0.00      ACHN  
ATOM   1197  CA  HSP A  80      10.866  15.608  11.806  0.00  0.00      ACHN  
ATOM   1198  HA  HSP A  80      10.424  16.049  10.924  0.00  0.00      ACHN  
ATOM   1199  CB  HSP A  80      11.927  16.601  12.298  0.00  0.00      ACHN  
ATOM   1200  HB1 HSP A  80      12.395  16.262  13.247  0.00  0.00      ACHN  
ATOM   1201  HB2 HSP A  80      12.754  16.748  11.570  0.00  0.00      ACHN  
ATOM   1202  CD2 HSP A  80      11.853  18.913  13.375  0.00  0.00      ACHN  
ATOM   1203  HD2 HSP A  80      12.656  18.862  14.099  0.00  0.00      ACHN  
ATOM   1204  CG  HSP A  80      11.316  17.951  12.536  0.00  0.00      ACHN  
ATOM   1205  NE2 HSP A  80      11.096  20.031  13.128  0.00  0.00      ACHN  
ATOM   1206  HE2 HSP A  80      11.147  20.911  13.599  0.00  0.00      ACHN  
ATOM   1207  ND1 HSP A  80      10.294  18.524  11.856  0.00  0.00      ACHN  
ATOM   1208  HD1 HSP A  80       9.723  18.085  11.162  0.00  0.00      ACHN  
ATOM   1209  CE1 HSP A  80      10.166  19.808  12.229  0.00  0.00      ACHN  
ATOM   1210  HE1 HSP A  80       9.489  20.523  11.809  0.00  0.00      ACHN  
ATOM   1211  C   HSP A  80      11.582  14.330  11.329  0.00  0.00      ACHN  
ATOM   1212  O   HSP A  80      12.034  14.173  10.222  0.00  0.00      ACHN  
ATOM   1213  N   PHE A  81      11.642  13.332  12.226  0.00  0.00      ACHN  
ATOM   1214  HN  PHE A  81      11.341  13.470  13.167  0.00  0.00      ACHN  
ATOM   1215  CA  PHE A  81      12.310  12.050  11.800  0.00  0.00      ACHN  
ATOM   1216  HA  PHE A  81      13.161  12.317  11.190  0.00  0.00      ACHN  
ATOM   1217  CB  PHE A  81      12.827  11.270  13.038  0.00  0.00      ACHN  
ATOM   1218  HB1 PHE A  81      12.014  11.301  13.795  0.00  0.00      ACHN  
ATOM   1219  HB2 PHE A  81      13.053  10.192  12.890  0.00  0.00      ACHN  
ATOM   1220  CG  PHE A  81      14.084  11.910  13.630  0.00  0.00      ACHN  
ATOM   1221  CD1 PHE A  81      14.288  12.237  15.026  0.00  0.00      ACHN  
ATOM   1222  HD1 PHE A  81      13.411  12.260  15.656  0.00  0.00      ACHN  
ATOM   1223  CE1 PHE A  81      15.554  12.733  15.405  0.00  0.00      ACHN  
ATOM   1224  HE1 PHE A  81      15.794  12.894  16.446  0.00  0.00      ACHN  
ATOM   1225  CZ  PHE A  81      16.644  12.756  14.492  0.00  0.00      ACHN  
ATOM   1226  HZ  PHE A  81      17.599  13.096  14.864  0.00  0.00      ACHN  
ATOM   1227  CD2 PHE A  81      15.124  12.113  12.712  0.00  0.00      ACHN  
ATOM   1228  HD2 PHE A  81      15.070  11.776  11.688  0.00  0.00      ACHN  
ATOM   1229  CE2 PHE A  81      16.408  12.417  13.134  0.00  0.00      ACHN  
ATOM   1230  HE2 PHE A  81      17.212  12.433  12.413  0.00  0.00      ACHN  
ATOM   1231  C   PHE A  81      11.431  11.087  11.068  0.00  0.00      ACHN  
ATOM   1232  O   PHE A  81      11.929  10.306  10.233  0.00  0.00      ACHN  
ATOM   1233  N   ILE A  82      10.082  11.163  11.302  0.00  0.00      ACHN  
ATOM   1234  HN  ILE A  82       9.711  11.748  12.019  0.00  0.00      ACHN  
ATOM   1235  CA  ILE A  82       9.149  10.457  10.365  0.00  0.00      ACHN  
ATOM   1236  HA  ILE A  82       9.487   9.442  10.220  0.00  0.00      ACHN  
ATOM   1237  CB  ILE A  82       7.811  10.384  11.078  0.00  0.00      ACHN  
ATOM   1238  HB  ILE A  82       7.358  11.398  11.122  0.00  0.00      ACHN  
ATOM   1239  CG2 ILE A  82       6.819   9.564  10.149  0.00  0.00      ACHN  
ATOM   1240 HG21 ILE A  82       6.566  10.168   9.251  0.00  0.00      ACHN  
ATOM   1241 HG22 ILE A  82       7.239   8.605   9.777  0.00  0.00      ACHN  
ATOM   1242 HG23 ILE A  82       5.867   9.419  10.702  0.00  0.00      ACHN  
ATOM   1243  CG1 ILE A  82       7.941   9.739  12.484  0.00  0.00      ACHN  
ATOM   1244 HG11 ILE A  82       8.501  10.292  13.269  0.00  0.00      ACHN  
ATOM   1245 HG12 ILE A  82       6.886   9.610  12.805  0.00  0.00      ACHN  
ATOM   1246  CD1 ILE A  82       8.537   8.272  12.358  0.00  0.00      ACHN  
ATOM   1247  HD1 ILE A  82       9.624   8.255  12.127  0.00  0.00      ACHN  
ATOM   1248  HD2 ILE A  82       8.440   7.804  13.361  0.00  0.00      ACHN  
ATOM   1249  HD3 ILE A  82       8.010   7.610  11.638  0.00  0.00      ACHN  
ATOM   1250  C   ILE A  82       9.094  11.115   9.004  0.00  0.00      ACHN  
ATOM   1251  O   ILE A  82       9.195  10.483   7.941  0.00  0.00      ACHN  
ATOM   1252  N   VAL A  83       8.828  12.448   8.888  0.00  0.00      ACHN  
ATOM   1253  HN  VAL A  83       8.636  13.038   9.668  0.00  0.00      ACHN  
ATOM   1254  CA  VAL A  83       8.669  12.992   7.602  0.00  0.00      ACHN  
ATOM   1255  HA  VAL A  83       7.907  12.456   7.056  0.00  0.00      ACHN  
ATOM   1256  CB  VAL A  83       7.909  14.389   7.669  0.00  0.00      ACHN  
ATOM   1257  HB  VAL A  83       8.438  15.068   8.372  0.00  0.00      ACHN  
ATOM   1258  CG1 VAL A  83       7.582  15.105   6.338  0.00  0.00      ACHN  
ATOM   1259 HG11 VAL A  83       6.872  15.937   6.533  0.00  0.00      ACHN  
ATOM   1260 HG12 VAL A  83       8.439  15.650   5.886  0.00  0.00      ACHN  
ATOM   1261 HG13 VAL A  83       7.120  14.285   5.749  0.00  0.00      ACHN  
ATOM   1262  CG2 VAL A  83       6.566  14.166   8.409  0.00  0.00      ACHN  
ATOM   1263 HG21 VAL A  83       6.760  14.070   9.499  0.00  0.00      ACHN  
ATOM   1264 HG22 VAL A  83       6.025  15.124   8.261  0.00  0.00      ACHN  
ATOM   1265 HG23 VAL A  83       5.938  13.320   8.057  0.00  0.00      ACHN  
ATOM   1266  C   VAL A  83       9.917  13.030   6.767  0.00  0.00      ACHN  
ATOM   1267  O   VAL A  83       9.936  13.112   5.556  0.00  0.00      ACHN  
ATOM   1268  N   SER A  84      11.115  12.846   7.406  0.00  0.00      ACHN  
ATOM   1269  HN  SER A  84      11.141  12.767   8.400  0.00  0.00      ACHN  
ATOM   1270  CA  SER A  84      12.337  12.828   6.674  0.00  0.00      ACHN  
ATOM   1271  HA  SER A  84      12.181  13.377   5.757  0.00  0.00      ACHN  
ATOM   1272  CB  SER A  84      13.463  13.559   7.442  0.00  0.00      ACHN  
ATOM   1273  HB1 SER A  84      14.365  13.697   6.808  0.00  0.00      ACHN  
ATOM   1274  HB2 SER A  84      13.160  14.597   7.697  0.00  0.00      ACHN  
ATOM   1275  OG  SER A  84      13.815  12.933   8.650  0.00  0.00      ACHN  
ATOM   1276  HG1 SER A  84      13.221  13.353   9.276  0.00  0.00      ACHN  
ATOM   1277  C   SER A  84      12.787  11.445   6.156  0.00  0.00      ACHN  
ATOM   1278  O   SER A  84      13.720  11.284   5.422  0.00  0.00      ACHN  
ATOM   1279  N   SER A  85      12.063  10.410   6.580  0.00  0.00      ACHN  
ATOM   1280  HN  SER A  85      11.347  10.541   7.262  0.00  0.00      ACHN  
ATOM   1281  CA  SER A  85      12.462   9.009   6.410  0.00  0.00      ACHN  
ATOM   1282  HA  SER A  85      13.494   8.886   6.705  0.00  0.00      ACHN  
ATOM   1283  CB  SER A  85      11.597   7.956   7.237  0.00  0.00      ACHN  
ATOM   1284  HB1 SER A  85      11.857   6.887   7.084  0.00  0.00      ACHN  
ATOM   1285  HB2 SER A  85      11.889   8.189   8.284  0.00  0.00      ACHN  
ATOM   1286  OG  SER A  85      10.205   8.130   6.956  0.00  0.00      ACHN  
ATOM   1287  HG1 SER A  85       9.881   8.907   7.418  0.00  0.00      ACHN  
ATOM   1288  C   SER A  85      12.363   8.588   4.896  0.00  0.00      ACHN  
ATOM   1289  O   SER A  85      11.588   9.245   4.152  0.00  0.00      ACHN  
ATOM   1290  N   GLY A  86      13.031   7.511   4.439  0.00  0.00      ACHN  
ATOM   1291  HN  GLY A  86      13.696   6.942   4.917  0.00  0.00      ACHN  
ATOM   1292  CA  GLY A  86      12.878   7.185   3.010  0.00  0.00      ACHN  
ATOM   1293  HA1 GLY A  86      13.662   6.498   2.727  0.00  0.00      ACHN  
ATOM   1294  HA2 GLY A  86      13.012   8.079   2.418  0.00  0.00      ACHN  
ATOM   1295  C   GLY A  86      11.569   6.541   2.637  0.00  0.00      ACHN  
ATOM   1296  O   GLY A  86      11.123   6.646   1.477  0.00  0.00      ACHN  
ATOM   1297  N   ASN A  87      10.949   5.854   3.595  0.00  0.00      ACHN  
ATOM   1298  HN  ASN A  87      11.508   5.598   4.380  0.00  0.00      ACHN  
ATOM   1299  CA  ASN A  87       9.605   5.304   3.554  0.00  0.00      ACHN  
ATOM   1300  HA  ASN A  87       9.463   4.544   2.800  0.00  0.00      ACHN  
ATOM   1301  CB  ASN A  87       9.274   4.612   4.890  0.00  0.00      ACHN  
ATOM   1302  HB1 ASN A  87       9.382   5.342   5.721  0.00  0.00      ACHN  
ATOM   1303  HB2 ASN A  87       8.258   4.177   4.778  0.00  0.00      ACHN  
ATOM   1304  CG  ASN A  87      10.263   3.523   5.239  0.00  0.00      ACHN  
ATOM   1305  OD1 ASN A  87      11.209   3.659   6.002  0.00  0.00      ACHN  
ATOM   1306  ND2 ASN A  87      10.078   2.331   4.507  0.00  0.00      ACHN  
ATOM   1307 HD21 ASN A  87      10.755   1.599   4.586  0.00  0.00      ACHN  
ATOM   1308 HD22 ASN A  87       9.295   2.370   3.886  0.00  0.00      ACHN  
ATOM   1309  C   ASN A  87       8.466   6.397   3.338  0.00  0.00      ACHN  
ATOM   1310  O   ASN A  87       7.413   6.143   2.719  0.00  0.00      ACHN  
ATOM   1311  N   PHE A  88       8.779   7.618   3.839  0.00  0.00      ACHN  
ATOM   1312  HN  PHE A  88       9.618   7.865   4.318  0.00  0.00      ACHN  
ATOM   1313  CA  PHE A  88       7.870   8.781   3.766  0.00  0.00      ACHN  
ATOM   1314  HA  PHE A  88       6.897   8.341   3.609  0.00  0.00      ACHN  
ATOM   1315  CB  PHE A  88       7.832   9.474   5.183  0.00  0.00      ACHN  
ATOM   1316  HB1 PHE A  88       7.946   8.797   6.056  0.00  0.00      ACHN  
ATOM   1317  HB2 PHE A  88       8.681  10.183   5.290  0.00  0.00      ACHN  
ATOM   1318  CG  PHE A  88       6.525  10.187   5.448  0.00  0.00      ACHN  
ATOM   1319  CD1 PHE A  88       6.332  11.459   4.964  0.00  0.00      ACHN  
ATOM   1320  HD1 PHE A  88       7.159  11.896   4.424  0.00  0.00      ACHN  
ATOM   1321  CE1 PHE A  88       5.095  12.147   5.190  0.00  0.00      ACHN  
ATOM   1322  HE1 PHE A  88       4.987  13.166   4.852  0.00  0.00      ACHN  
ATOM   1323  CZ  PHE A  88       4.071  11.486   5.887  0.00  0.00      ACHN  
ATOM   1324  HZ  PHE A  88       3.112  11.964   6.027  0.00  0.00      ACHN  
ATOM   1325  CD2 PHE A  88       5.544   9.520   6.197  0.00  0.00      ACHN  
ATOM   1326  HD2 PHE A  88       5.859   8.571   6.605  0.00  0.00      ACHN  
ATOM   1327  CE2 PHE A  88       4.287  10.146   6.377  0.00  0.00      ACHN  
ATOM   1328  HE2 PHE A  88       3.569   9.543   6.911  0.00  0.00      ACHN  
ATOM   1329  C   PHE A  88       8.304   9.739   2.596  0.00  0.00      ACHN  
ATOM   1330  O   PHE A  88       7.612  10.727   2.328  0.00  0.00      ACHN  
ATOM   1331  N   PHE A  89       9.397   9.541   1.822  0.00  0.00      ACHN  
ATOM   1332  HN  PHE A  89      10.039   8.791   1.962  0.00  0.00      ACHN  
ATOM   1333  CA  PHE A  89       9.860  10.285   0.732  0.00  0.00      ACHN  
ATOM   1334  HA  PHE A  89      10.074  11.272   1.114  0.00  0.00      ACHN  
ATOM   1335  CB  PHE A  89      11.178   9.677   0.273  0.00  0.00      ACHN  
ATOM   1336  HB1 PHE A  89      11.692   9.475   1.237  0.00  0.00      ACHN  
ATOM   1337  HB2 PHE A  89      10.965   8.678  -0.164  0.00  0.00      ACHN  
ATOM   1338  CG  PHE A  89      12.045  10.452  -0.673  0.00  0.00      ACHN  
ATOM   1339  CD1 PHE A  89      12.135  10.024  -2.018  0.00  0.00      ACHN  
ATOM   1340  HD1 PHE A  89      11.645   9.101  -2.292  0.00  0.00      ACHN  
ATOM   1341  CE1 PHE A  89      12.957  10.743  -2.914  0.00  0.00      ACHN  
ATOM   1342  HE1 PHE A  89      13.036  10.474  -3.958  0.00  0.00      ACHN  
ATOM   1343  CZ  PHE A  89      13.617  11.883  -2.496  0.00  0.00      ACHN  
ATOM   1344  HZ  PHE A  89      14.207  12.471  -3.183  0.00  0.00      ACHN  
ATOM   1345  CD2 PHE A  89      12.679  11.692  -0.219  0.00  0.00      ACHN  
ATOM   1346  HD2 PHE A  89      12.505  12.177   0.730  0.00  0.00      ACHN  
ATOM   1347  CE2 PHE A  89      13.389  12.414  -1.206  0.00  0.00      ACHN  
ATOM   1348  HE2 PHE A  89      13.855  13.335  -0.889  0.00  0.00      ACHN  
ATOM   1349  C   PHE A  89       8.845  10.433  -0.428  0.00  0.00      ACHN  
ATOM   1350  O   PHE A  89       8.605  11.520  -0.953  0.00  0.00      ACHN  
ATOM   1351  N   LYS A  90       8.115   9.457  -0.898  0.00  0.00      ACHN  
ATOM   1352  HN  LYS A  90       8.191   8.515  -0.581  0.00  0.00      ACHN  
ATOM   1353  CA  LYS A  90       6.997   9.787  -1.848  0.00  0.00      ACHN  
ATOM   1354  HA  LYS A  90       7.303  10.295  -2.750  0.00  0.00      ACHN  
ATOM   1355  CB  LYS A  90       6.319   8.491  -2.458  0.00  0.00      ACHN  
ATOM   1356  HB1 LYS A  90       7.141   7.795  -2.729  0.00  0.00      ACHN  
ATOM   1357  HB2 LYS A  90       5.709   7.965  -1.693  0.00  0.00      ACHN  
ATOM   1358  CG  LYS A  90       5.506   8.739  -3.705  0.00  0.00      ACHN  
ATOM   1359  HG1 LYS A  90       4.814   9.604  -3.620  0.00  0.00      ACHN  
ATOM   1360  HG2 LYS A  90       6.145   9.029  -4.567  0.00  0.00      ACHN  
ATOM   1361  CD  LYS A  90       4.798   7.409  -4.104  0.00  0.00      ACHN  
ATOM   1362  HD1 LYS A  90       5.589   6.645  -3.946  0.00  0.00      ACHN  
ATOM   1363  HD2 LYS A  90       3.886   7.112  -3.544  0.00  0.00      ACHN  
ATOM   1364  CE  LYS A  90       4.438   7.358  -5.606  0.00  0.00      ACHN  
ATOM   1365  HE1 LYS A  90       3.819   6.436  -5.614  0.00  0.00      ACHN  
ATOM   1366  HE2 LYS A  90       3.915   8.299  -5.881  0.00  0.00      ACHN  
ATOM   1367  NZ  LYS A  90       5.674   7.152  -6.417  0.00  0.00      ACHN  
ATOM   1368  HZ1 LYS A  90       5.672   6.250  -6.934  0.00  0.00      ACHN  
ATOM   1369  HZ2 LYS A  90       5.858   7.951  -7.058  0.00  0.00      ACHN  
ATOM   1370  HZ3 LYS A  90       6.554   7.101  -5.867  0.00  0.00      ACHN  
ATOM   1371  C   LYS A  90       5.880  10.622  -1.252  0.00  0.00      ACHN  
ATOM   1372  O   LYS A  90       5.477  11.654  -1.778  0.00  0.00      ACHN  
ATOM   1373  N   ARG A  91       5.384  10.329  -0.045  0.00  0.00      ACHN  
ATOM   1374  HN  ARG A  91       5.559   9.483   0.454  0.00  0.00      ACHN  
ATOM   1375  CA  ARG A  91       4.372  11.098   0.740  0.00  0.00      ACHN  
ATOM   1376  HA  ARG A  91       3.589  11.182   0.000  0.00  0.00      ACHN  
ATOM   1377  CB  ARG A  91       3.864  10.399   1.971  0.00  0.00      ACHN  
ATOM   1378  HB1 ARG A  91       3.778   9.323   1.709  0.00  0.00      ACHN  
ATOM   1379  HB2 ARG A  91       4.709  10.463   2.690  0.00  0.00      ACHN  
ATOM   1380  CG  ARG A  91       2.541  10.951   2.621  0.00  0.00      ACHN  
ATOM   1381  HG1 ARG A  91       2.276  10.352   3.518  0.00  0.00      ACHN  
ATOM   1382  HG2 ARG A  91       2.684  12.015   2.908  0.00  0.00      ACHN  
ATOM   1383  CD  ARG A  91       1.371  10.722   1.657  0.00  0.00      ACHN  
ATOM   1384  HD1 ARG A  91       0.675  11.392   2.205  0.00  0.00      ACHN  
ATOM   1385  HD2 ARG A  91       1.648  11.124   0.659  0.00  0.00      ACHN  
ATOM   1386  NE  ARG A  91       0.952   9.280   1.882  0.00  0.00      ACHN  
ATOM   1387  HE  ARG A  91       1.685   8.602   1.925  0.00  0.00      ACHN  
ATOM   1388  CZ  ARG A  91      -0.289   8.837   1.856  0.00  0.00      ACHN  
ATOM   1389  NH1 ARG A  91      -0.469   7.496   1.943  0.00  0.00      ACHN  
ATOM   1390 HH11 ARG A  91      -1.364   7.132   2.200  0.00  0.00      ACHN  
ATOM   1391 HH12 ARG A  91       0.326   6.967   2.240  0.00  0.00      ACHN  
ATOM   1392  NH2 ARG A  91      -1.350   9.649   1.852  0.00  0.00      ACHN  
ATOM   1393 HH21 ARG A  91      -2.237   9.242   1.634  0.00  0.00      ACHN  
ATOM   1394 HH22 ARG A  91      -1.127  10.619   1.948  0.00  0.00      ACHN  
ATOM   1395  C   ARG A  91       4.684  12.606   0.911  0.00  0.00      ACHN  
ATOM   1396  O   ARG A  91       3.780  13.446   0.804  0.00  0.00      ACHN  
ATOM   1397  N   TYR A  92       5.967  12.915   1.316  0.00  0.00      ACHN  
ATOM   1398  HN  TYR A  92       6.625  12.176   1.439  0.00  0.00      ACHN  
ATOM   1399  CA  TYR A  92       6.521  14.223   1.385  0.00  0.00      ACHN  
ATOM   1400  HA  TYR A  92       5.824  14.888   1.874  0.00  0.00      ACHN  
ATOM   1401  CB  TYR A  92       7.800  14.253   2.180  0.00  0.00      ACHN  
ATOM   1402  HB1 TYR A  92       7.720  13.667   3.120  0.00  0.00      ACHN  
ATOM   1403  HB2 TYR A  92       8.661  13.805   1.639  0.00  0.00      ACHN  
ATOM   1404  CG  TYR A  92       8.284  15.679   2.521  0.00  0.00      ACHN  
ATOM   1405  CD1 TYR A  92       7.396  16.671   2.931  0.00  0.00      ACHN  
ATOM   1406  HD1 TYR A  92       6.339  16.478   3.038  0.00  0.00      ACHN  
ATOM   1407  CE1 TYR A  92       7.877  17.955   3.251  0.00  0.00      ACHN  
ATOM   1408  HE1 TYR A  92       7.117  18.656   3.562  0.00  0.00      ACHN  
ATOM   1409  CZ  TYR A  92       9.238  18.189   3.165  0.00  0.00      ACHN  
ATOM   1410  OH  TYR A  92       9.661  19.517   3.606  0.00  0.00      ACHN  
ATOM   1411  HH  TYR A  92       8.856  20.031   3.704  0.00  0.00      ACHN  
ATOM   1412  CD2 TYR A  92       9.597  16.003   2.285  0.00  0.00      ACHN  
ATOM   1413  HD2 TYR A  92      10.276  15.232   1.952  0.00  0.00      ACHN  
ATOM   1414  CE2 TYR A  92      10.113  17.254   2.589  0.00  0.00      ACHN  
ATOM   1415  HE2 TYR A  92      11.154  17.529   2.504  0.00  0.00      ACHN  
ATOM   1416  C   TYR A  92       6.733  14.781   0.016  0.00  0.00      ACHN  
ATOM   1417  O   TYR A  92       6.372  15.894  -0.338  0.00  0.00      ACHN  
ATOM   1418  N   SER A  93       7.238  14.075  -0.961  0.00  0.00      ACHN  
ATOM   1419  HN  SER A  93       7.463  13.149  -0.668  0.00  0.00      ACHN  
ATOM   1420  CA  SER A  93       7.551  14.524  -2.349  0.00  0.00      ACHN  
ATOM   1421  HA  SER A  93       8.141  15.424  -2.264  0.00  0.00      ACHN  
ATOM   1422  CB  SER A  93       8.470  13.566  -3.189  0.00  0.00      ACHN  
ATOM   1423  HB1 SER A  93       9.381  13.185  -2.680  0.00  0.00      ACHN  
ATOM   1424  HB2 SER A  93       7.883  12.759  -3.676  0.00  0.00      ACHN  
ATOM   1425  OG  SER A  93       8.996  14.207  -4.382  0.00  0.00      ACHN  
ATOM   1426  HG1 SER A  93       9.576  13.582  -4.824  0.00  0.00      ACHN  
ATOM   1427  C   SER A  93       6.248  14.911  -3.058  0.00  0.00      ACHN  
ATOM   1428  O   SER A  93       6.142  15.999  -3.640  0.00  0.00      ACHN  
ATOM   1429  N   ALA A  94       5.199  14.022  -2.950  0.00  0.00      ACHN  
ATOM   1430  HN  ALA A  94       5.337  13.153  -2.482  0.00  0.00      ACHN  
ATOM   1431  CA  ALA A  94       3.925  14.350  -3.588  0.00  0.00      ACHN  
ATOM   1432  HA  ALA A  94       4.206  14.739  -4.555  0.00  0.00      ACHN  
ATOM   1433  CB  ALA A  94       3.073  13.070  -3.878  0.00  0.00      ACHN  
ATOM   1434  HB1 ALA A  94       2.727  12.743  -2.875  0.00  0.00      ACHN  
ATOM   1435  HB2 ALA A  94       2.206  13.269  -4.545  0.00  0.00      ACHN  
ATOM   1436  HB3 ALA A  94       3.692  12.255  -4.311  0.00  0.00      ACHN  
ATOM   1437  C   ALA A  94       3.147  15.519  -3.006  0.00  0.00      ACHN  
ATOM   1438  O   ALA A  94       2.568  16.373  -3.668  0.00  0.00      ACHN  
ATOM   1439  N   SER A  95       3.182  15.628  -1.693  0.00  0.00      ACHN  
ATOM   1440  HN  SER A  95       3.717  14.966  -1.174  0.00  0.00      ACHN  
ATOM   1441  CA  SER A  95       2.498  16.637  -0.938  0.00  0.00      ACHN  
ATOM   1442  HA  SER A  95       1.451  16.630  -1.206  0.00  0.00      ACHN  
ATOM   1443  CB  SER A  95       2.737  16.570   0.605  0.00  0.00      ACHN  
ATOM   1444  HB1 SER A  95       2.572  15.488   0.796  0.00  0.00      ACHN  
ATOM   1445  HB2 SER A  95       3.805  16.702   0.878  0.00  0.00      ACHN  
ATOM   1446  OG  SER A  95       1.650  17.031   1.380  0.00  0.00      ACHN  
ATOM   1447  HG1 SER A  95       1.781  17.981   1.339  0.00  0.00      ACHN  
ATOM   1448  C   SER A  95       3.004  17.995  -1.294  0.00  0.00      ACHN  
ATOM   1449  O   SER A  95       2.238  18.956  -1.523  0.00  0.00      ACHN  
ATOM   1450  N   LEU A  96       4.348  18.112  -1.498  0.00  0.00      ACHN  
ATOM   1451  HN  LEU A  96       4.935  17.329  -1.310  0.00  0.00      ACHN  
ATOM   1452  CA  LEU A  96       4.956  19.311  -1.995  0.00  0.00      ACHN  
ATOM   1453  HA  LEU A  96       4.620  20.129  -1.376  0.00  0.00      ACHN  
ATOM   1454  CB  LEU A  96       6.436  19.220  -1.852  0.00  0.00      ACHN  
ATOM   1455  HB1 LEU A  96       6.854  18.325  -2.361  0.00  0.00      ACHN  
ATOM   1456  HB2 LEU A  96       6.945  20.117  -2.266  0.00  0.00      ACHN  
ATOM   1457  CG  LEU A  96       6.989  19.177  -0.385  0.00  0.00      ACHN  
ATOM   1458  HG  LEU A  96       6.654  18.320   0.238  0.00  0.00      ACHN  
ATOM   1459  CD1 LEU A  96       8.533  19.062  -0.507  0.00  0.00      ACHN  
ATOM   1460 HD11 LEU A  96       9.091  19.269   0.431  0.00  0.00      ACHN  
ATOM   1461 HD12 LEU A  96       8.736  18.014  -0.813  0.00  0.00      ACHN  
ATOM   1462 HD13 LEU A  96       8.923  19.790  -1.251  0.00  0.00      ACHN  
ATOM   1463  CD2 LEU A  96       6.571  20.418   0.486  0.00  0.00      ACHN  
ATOM   1464 HD21 LEU A  96       5.469  20.550   0.442  0.00  0.00      ACHN  
ATOM   1465 HD22 LEU A  96       6.773  20.212   1.559  0.00  0.00      ACHN  
ATOM   1466 HD23 LEU A  96       7.015  21.387   0.171  0.00  0.00      ACHN  
ATOM   1467  C   LEU A  96       4.524  19.762  -3.411  0.00  0.00      ACHN  
ATOM   1468  O   LEU A  96       4.104  20.896  -3.718  0.00  0.00      ACHN  
ATOM   1469  N   MET A  97       4.450  18.770  -4.416  0.00  0.00      ACHN  
ATOM   1470  HN  MET A  97       4.589  17.837  -4.094  0.00  0.00      ACHN  
ATOM   1471  CA  MET A  97       3.921  18.958  -5.733  0.00  0.00      ACHN  
ATOM   1472  HA  MET A  97       4.551  19.616  -6.313  0.00  0.00      ACHN  
ATOM   1473  CB  MET A  97       4.016  17.527  -6.444  0.00  0.00      ACHN  
ATOM   1474  HB1 MET A  97       3.474  16.912  -5.694  0.00  0.00      ACHN  
ATOM   1475  HB2 MET A  97       3.325  17.481  -7.313  0.00  0.00      ACHN  
ATOM   1476  CG  MET A  97       5.422  17.055  -6.706  0.00  0.00      ACHN  
ATOM   1477  HG1 MET A  97       5.994  17.799  -7.301  0.00  0.00      ACHN  
ATOM   1478  HG2 MET A  97       5.920  17.035  -5.713  0.00  0.00      ACHN  
ATOM   1479  SD  MET A  97       5.506  15.445  -7.625  0.00  0.00      ACHN  
ATOM   1480  CE  MET A  97       7.270  15.266  -7.229  0.00  0.00      ACHN  
ATOM   1481  HE1 MET A  97       7.580  14.204  -7.127  0.00  0.00      ACHN  
ATOM   1482  HE2 MET A  97       7.893  15.691  -8.044  0.00  0.00      ACHN  
ATOM   1483  HE3 MET A  97       7.541  15.631  -6.215  0.00  0.00      ACHN  
ATOM   1484  C   MET A  97       2.537  19.495  -5.738  0.00  0.00      ACHN  
ATOM   1485  O   MET A  97       2.219  20.434  -6.482  0.00  0.00      ACHN  
ATOM   1486  N   LYS A  98       1.718  19.067  -4.835  0.00  0.00      ACHN  
ATOM   1487  HN  LYS A  98       2.082  18.550  -4.064  0.00  0.00      ACHN  
ATOM   1488  CA  LYS A  98       0.350  19.485  -4.723  0.00  0.00      ACHN  
ATOM   1489  HA  LYS A  98       0.079  19.864  -5.697  0.00  0.00      ACHN  
ATOM   1490  CB  LYS A  98      -0.671  18.465  -4.245  0.00  0.00      ACHN  
ATOM   1491  HB1 LYS A  98      -0.417  18.158  -3.208  0.00  0.00      ACHN  
ATOM   1492  HB2 LYS A  98      -1.659  18.960  -4.137  0.00  0.00      ACHN  
ATOM   1493  CG  LYS A  98      -0.890  17.394  -5.249  0.00  0.00      ACHN  
ATOM   1494  HG1 LYS A  98       0.049  16.893  -5.567  0.00  0.00      ACHN  
ATOM   1495  HG2 LYS A  98      -1.459  16.519  -4.868  0.00  0.00      ACHN  
ATOM   1496  CD  LYS A  98      -1.802  17.880  -6.420  0.00  0.00      ACHN  
ATOM   1497  HD1 LYS A  98      -2.736  18.314  -6.003  0.00  0.00      ACHN  
ATOM   1498  HD2 LYS A  98      -1.338  18.667  -7.052  0.00  0.00      ACHN  
ATOM   1499  CE  LYS A  98      -2.212  16.810  -7.405  0.00  0.00      ACHN  
ATOM   1500  HE1 LYS A  98      -2.929  16.065  -6.997  0.00  0.00      ACHN  
ATOM   1501  HE2 LYS A  98      -2.829  17.318  -8.177  0.00  0.00      ACHN  
ATOM   1502  NZ  LYS A  98      -1.015  16.291  -8.199  0.00  0.00      ACHN  
ATOM   1503  HZ1 LYS A  98      -0.587  17.023  -8.802  0.00  0.00      ACHN  
ATOM   1504  HZ2 LYS A  98      -0.341  15.772  -7.601  0.00  0.00      ACHN  
ATOM   1505  HZ3 LYS A  98      -1.318  15.489  -8.788  0.00  0.00      ACHN  
ATOM   1506  C   LYS A  98       0.205  20.656  -3.728  0.00  0.00      ACHN  
ATOM   1507  O   LYS A  98      -0.917  21.106  -3.411  0.00  0.00      ACHN  
ATOM   1508  N   ASN A  99       1.344  21.286  -3.214  0.00  0.00      ACHN  
ATOM   1509  HN  ASN A  99       2.218  20.843  -3.400  0.00  0.00      ACHN  
ATOM   1510  CA  ASN A  99       1.493  22.513  -2.464  0.00  0.00      ACHN  
ATOM   1511  HA  ASN A  99       2.529  22.662  -2.197  0.00  0.00      ACHN  
ATOM   1512  CB  ASN A  99       1.099  23.821  -3.300  0.00  0.00      ACHN  
ATOM   1513  HB1 ASN A  99       0.076  23.669  -3.706  0.00  0.00      ACHN  
ATOM   1514  HB2 ASN A  99       1.044  24.745  -2.686  0.00  0.00      ACHN  
ATOM   1515  CG  ASN A  99       1.977  24.079  -4.556  0.00  0.00      ACHN  
ATOM   1516  OD1 ASN A  99       1.750  25.053  -5.277  0.00  0.00      ACHN  
ATOM   1517  ND2 ASN A  99       3.034  23.286  -4.868  0.00  0.00      ACHN  
ATOM   1518 HD21 ASN A  99       3.673  23.576  -5.581  0.00  0.00      ACHN  
ATOM   1519 HD22 ASN A  99       3.298  22.459  -4.371  0.00  0.00      ACHN  
ATOM   1520  C   ASN A  99       0.738  22.557  -1.099  0.00  0.00      ACHN  
ATOM   1521  O   ASN A  99      -0.181  23.364  -0.883  0.00  0.00      ACHN  
ATOM   1522  N   GLN A 100       1.097  21.591  -0.191  0.00  0.00      ACHN  
ATOM   1523  HN  GLN A 100       1.749  20.895  -0.478  0.00  0.00      ACHN  
ATOM   1524  CA  GLN A 100       0.442  21.411   1.069  0.00  0.00      ACHN  
ATOM   1525  HA  GLN A 100       0.329  22.377   1.539  0.00  0.00      ACHN  
ATOM   1526  CB  GLN A 100      -0.924  20.735   0.957  0.00  0.00      ACHN  
ATOM   1527  HB1 GLN A 100      -1.396  20.516   1.939  0.00  0.00      ACHN  
ATOM   1528  HB2 GLN A 100      -1.604  21.446   0.442  0.00  0.00      ACHN  
ATOM   1529  CG  GLN A 100      -0.981  19.489   0.192  0.00  0.00      ACHN  
ATOM   1530  HG1 GLN A 100      -0.495  19.635  -0.797  0.00  0.00      ACHN  
ATOM   1531  HG2 GLN A 100      -0.368  18.668   0.620  0.00  0.00      ACHN  
ATOM   1532  CD  GLN A 100      -2.404  19.019  -0.165  0.00  0.00      ACHN  
ATOM   1533  OE1 GLN A 100      -3.096  18.607   0.843  0.00  0.00      ACHN  
ATOM   1534  NE2 GLN A 100      -2.936  19.134  -1.387  0.00  0.00      ACHN  
ATOM   1535 HE21 GLN A 100      -3.920  18.981  -1.476  0.00  0.00      ACHN  
ATOM   1536 HE22 GLN A 100      -2.299  19.344  -2.129  0.00  0.00      ACHN  
ATOM   1537  C   GLN A 100       1.340  20.576   2.008  0.00  0.00      ACHN  
ATOM   1538  O   GLN A 100       2.245  19.944   1.475  0.00  0.00      ACHN  
ATOM   1539  N   ASN A 101       1.226  20.719   3.347  0.00  0.00      ACHN  
ATOM   1540  HN  ASN A 101       0.508  21.362   3.601  0.00  0.00      ACHN  
ATOM   1541  CA  ASN A 101       2.073  20.205   4.370  0.00  0.00      ACHN  
ATOM   1542  HA  ASN A 101       2.327  19.210   4.035  0.00  0.00      ACHN  
ATOM   1543  CB  ASN A 101       3.302  21.100   4.580  0.00  0.00      ACHN  
ATOM   1544  HB1 ASN A 101       3.715  21.269   3.563  0.00  0.00      ACHN  
ATOM   1545  HB2 ASN A 101       3.168  22.051   5.137  0.00  0.00      ACHN  
ATOM   1546  CG  ASN A 101       4.376  20.381   5.431  0.00  0.00      ACHN  
ATOM   1547  OD1 ASN A 101       4.120  19.411   6.157  0.00  0.00      ACHN  
ATOM   1548  ND2 ASN A 101       5.660  20.848   5.292  0.00  0.00      ACHN  
ATOM   1549 HD21 ASN A 101       6.349  20.330   5.800  0.00  0.00      ACHN  
ATOM   1550 HD22 ASN A 101       5.995  21.680   4.849  0.00  0.00      ACHN  
ATOM   1551  C   ASN A 101       1.187  20.143   5.576  0.00  0.00      ACHN  
ATOM   1552  O   ASN A 101       1.375  20.872   6.505  0.00  0.00      ACHN  
ATOM   1553  N   ILE A 102       0.222  19.134   5.635  0.00  0.00      ACHN  
ATOM   1554  HN  ILE A 102       0.198  18.418   4.941  0.00  0.00      ACHN  
ATOM   1555  CA  ILE A 102      -0.623  18.830   6.789  0.00  0.00      ACHN  
ATOM   1556  HA  ILE A 102      -1.235  19.689   7.022  0.00  0.00      ACHN  
ATOM   1557  CB  ILE A 102      -1.550  17.606   6.494  0.00  0.00      ACHN  
ATOM   1558  HB  ILE A 102      -0.929  16.710   6.279  0.00  0.00      ACHN  
ATOM   1559  CG2 ILE A 102      -2.481  17.301   7.750  0.00  0.00      ACHN  
ATOM   1560 HG21 ILE A 102      -1.938  17.121   8.702  0.00  0.00      ACHN  
ATOM   1561 HG22 ILE A 102      -3.178  18.127   8.008  0.00  0.00      ACHN  
ATOM   1562 HG23 ILE A 102      -3.064  16.396   7.477  0.00  0.00      ACHN  
ATOM   1563  CG1 ILE A 102      -2.420  17.911   5.291  0.00  0.00      ACHN  
ATOM   1564 HG11 ILE A 102      -2.959  18.880   5.368  0.00  0.00      ACHN  
ATOM   1565 HG12 ILE A 102      -1.780  17.952   4.384  0.00  0.00      ACHN  
ATOM   1566  CD1 ILE A 102      -3.598  16.892   5.096  0.00  0.00      ACHN  
ATOM   1567  HD1 ILE A 102      -3.298  15.868   5.404  0.00  0.00      ACHN  
ATOM   1568  HD2 ILE A 102      -4.537  17.094   5.655  0.00  0.00      ACHN  
ATOM   1569  HD3 ILE A 102      -3.767  16.812   4.001  0.00  0.00      ACHN  
ATOM   1570  C   ILE A 102       0.196  18.487   8.081  0.00  0.00      ACHN  
ATOM   1571  O   ILE A 102      -0.094  19.020   9.192  0.00  0.00      ACHN  
ATOM   1572  N   PHE A 103       1.293  17.756   7.883  0.00  0.00      ACHN  
ATOM   1573  HN  PHE A 103       1.535  17.442   6.968  0.00  0.00      ACHN  
ATOM   1574  CA  PHE A 103       2.099  17.201   8.974  0.00  0.00      ACHN  
ATOM   1575  HA  PHE A 103       1.476  16.641   9.657  0.00  0.00      ACHN  
ATOM   1576  CB  PHE A 103       3.166  16.224   8.497  0.00  0.00      ACHN  
ATOM   1577  HB1 PHE A 103       3.933  16.818   7.955  0.00  0.00      ACHN  
ATOM   1578  HB2 PHE A 103       3.739  15.655   9.260  0.00  0.00      ACHN  
ATOM   1579  CG  PHE A 103       2.597  15.176   7.683  0.00  0.00      ACHN  
ATOM   1580  CD1 PHE A 103       2.654  15.325   6.353  0.00  0.00      ACHN  
ATOM   1581  HD1 PHE A 103       3.199  16.159   5.934  0.00  0.00      ACHN  
ATOM   1582  CE1 PHE A 103       1.838  14.484   5.543  0.00  0.00      ACHN  
ATOM   1583  HE1 PHE A 103       1.869  14.614   4.471  0.00  0.00      ACHN  
ATOM   1584  CZ  PHE A 103       0.931  13.542   6.066  0.00  0.00      ACHN  
ATOM   1585  HZ  PHE A 103       0.323  12.992   5.363  0.00  0.00      ACHN  
ATOM   1586  CD2 PHE A 103       1.815  14.175   8.267  0.00  0.00      ACHN  
ATOM   1587  HD2 PHE A 103       1.706  14.095   9.338  0.00  0.00      ACHN  
ATOM   1588  CE2 PHE A 103       0.938  13.395   7.460  0.00  0.00      ACHN  
ATOM   1589  HE2 PHE A 103       0.300  12.712   8.001  0.00  0.00      ACHN  
ATOM   1590  C   PHE A 103       2.700  18.384   9.747  0.00  0.00      ACHN  
ATOM   1591  O   PHE A 103       2.677  18.370  10.982  0.00  0.00      ACHN  
ATOM   1592  N   ARG A 104       3.032  19.532   9.028  0.00  0.00      ACHN  
ATOM   1593  HN  ARG A 104       2.979  19.562   8.033  0.00  0.00      ACHN  
ATOM   1594  CA  ARG A 104       3.447  20.782   9.671  0.00  0.00      ACHN  
ATOM   1595  HA  ARG A 104       4.412  20.546  10.094  0.00  0.00      ACHN  
ATOM   1596  CB  ARG A 104       3.579  21.987   8.634  0.00  0.00      ACHN  
ATOM   1597  HB1 ARG A 104       4.231  21.684   7.786  0.00  0.00      ACHN  
ATOM   1598  HB2 ARG A 104       2.520  22.060   8.308  0.00  0.00      ACHN  
ATOM   1599  CG  ARG A 104       4.201  23.354   9.202  0.00  0.00      ACHN  
ATOM   1600  HG1 ARG A 104       3.800  23.571  10.215  0.00  0.00      ACHN  
ATOM   1601  HG2 ARG A 104       5.284  23.143   9.328  0.00  0.00      ACHN  
ATOM   1602  CD  ARG A 104       3.916  24.657   8.445  0.00  0.00      ACHN  
ATOM   1603  HD1 ARG A 104       2.827  24.869   8.482  0.00  0.00      ACHN  
ATOM   1604  HD2 ARG A 104       4.491  25.481   8.921  0.00  0.00      ACHN  
ATOM   1605  NE  ARG A 104       4.416  24.457   7.031  0.00  0.00      ACHN  
ATOM   1606  HE  ARG A 104       5.384  24.346   6.804  0.00  0.00      ACHN  
ATOM   1607  CZ  ARG A 104       3.683  24.490   5.918  0.00  0.00      ACHN  
ATOM   1608  NH1 ARG A 104       2.389  24.427   5.938  0.00  0.00      ACHN  
ATOM   1609 HH11 ARG A 104       1.880  24.553   5.087  0.00  0.00      ACHN  
ATOM   1610 HH12 ARG A 104       1.905  24.128   6.761  0.00  0.00      ACHN  
ATOM   1611  NH2 ARG A 104       4.330  24.341   4.750  0.00  0.00      ACHN  
ATOM   1612 HH21 ARG A 104       3.822  24.303   3.889  0.00  0.00      ACHN  
ATOM   1613 HH22 ARG A 104       5.292  24.070   4.777  0.00  0.00      ACHN  
ATOM   1614  C   ARG A 104       2.462  21.243  10.722  0.00  0.00      ACHN  
ATOM   1615  O   ARG A 104       2.740  21.331  11.911  0.00  0.00      ACHN  
ATOM   1616  N   TRP A 105       1.267  21.463  10.293  0.00  0.00      ACHN  
ATOM   1617  HN  TRP A 105       1.073  21.034   9.414  0.00  0.00      ACHN  
ATOM   1618  CA  TRP A 105       0.117  21.961  11.017  0.00  0.00      ACHN  
ATOM   1619  HA  TRP A 105       0.375  22.904  11.474  0.00  0.00      ACHN  
ATOM   1620  CB  TRP A 105      -1.148  22.093  10.099  0.00  0.00      ACHN  
ATOM   1621  HB1 TRP A 105      -1.544  21.137   9.694  0.00  0.00      ACHN  
ATOM   1622  HB2 TRP A 105      -1.950  22.671  10.606  0.00  0.00      ACHN  
ATOM   1623  CG  TRP A 105      -0.900  22.934   8.869  0.00  0.00      ACHN  
ATOM   1624  CD1 TRP A 105      -0.888  22.607   7.617  0.00  0.00      ACHN  
ATOM   1625  HD1 TRP A 105      -1.102  21.639   7.189  0.00  0.00      ACHN  
ATOM   1626  NE1 TRP A 105      -0.576  23.761   6.852  0.00  0.00      ACHN  
ATOM   1627  HE1 TRP A 105      -0.290  23.688   5.921  0.00  0.00      ACHN  
ATOM   1628  CE2 TRP A 105      -0.249  24.791   7.690  0.00  0.00      ACHN  
ATOM   1629  CD2 TRP A 105      -0.552  24.358   8.984  0.00  0.00      ACHN  
ATOM   1630  CE3 TRP A 105      -0.352  25.167  10.146  0.00  0.00      ACHN  
ATOM   1631  HE3 TRP A 105      -0.500  24.848  11.167  0.00  0.00      ACHN  
ATOM   1632  CZ3 TRP A 105       0.062  26.485   9.891  0.00  0.00      ACHN  
ATOM   1633  HZ3 TRP A 105       0.456  27.184  10.614  0.00  0.00      ACHN  
ATOM   1634  CZ2 TRP A 105       0.068  26.043   7.454  0.00  0.00      ACHN  
ATOM   1635  HZ2 TRP A 105       0.296  26.307   6.432  0.00  0.00      ACHN  
ATOM   1636  CH2 TRP A 105       0.216  26.881   8.524  0.00  0.00      ACHN  
ATOM   1637  HH2 TRP A 105       0.552  27.900   8.407  0.00  0.00      ACHN  
ATOM   1638  C   TRP A 105      -0.278  21.069  12.121  0.00  0.00      ACHN  
ATOM   1639  O   TRP A 105      -0.575  21.524  13.204  0.00  0.00      ACHN  
ATOM   1640  N   VAL A 106      -0.215  19.758  11.886  0.00  0.00      ACHN  
ATOM   1641  HN  VAL A 106       0.086  19.345  11.029  0.00  0.00      ACHN  
ATOM   1642  CA  VAL A 106      -0.355  18.747  12.922  0.00  0.00      ACHN  
ATOM   1643  HA  VAL A 106      -1.290  19.057  13.365  0.00  0.00      ACHN  
ATOM   1644  CB  VAL A 106      -0.414  17.285  12.455  0.00  0.00      ACHN  
ATOM   1645  HB  VAL A 106       0.557  17.330  11.916  0.00  0.00      ACHN  
ATOM   1646  CG1 VAL A 106      -0.329  16.123  13.529  0.00  0.00      ACHN  
ATOM   1647 HG11 VAL A 106      -1.232  15.960  14.156  0.00  0.00      ACHN  
ATOM   1648 HG12 VAL A 106      -0.156  15.208  12.923  0.00  0.00      ACHN  
ATOM   1649 HG13 VAL A 106       0.567  16.223  14.178  0.00  0.00      ACHN  
ATOM   1650  CG2 VAL A 106      -1.774  17.165  11.632  0.00  0.00      ACHN  
ATOM   1651 HG21 VAL A 106      -2.650  17.128  12.316  0.00  0.00      ACHN  
ATOM   1652 HG22 VAL A 106      -2.028  18.031  10.984  0.00  0.00      ACHN  
ATOM   1653 HG23 VAL A 106      -1.823  16.201  11.082  0.00  0.00      ACHN  
ATOM   1654  C   VAL A 106       0.689  18.864  14.014  0.00  0.00      ACHN  
ATOM   1655  O   VAL A 106       0.347  18.928  15.234  0.00  0.00      ACHN  
ATOM   1656  N   GLU A 107       1.972  18.998  13.669  0.00  0.00      ACHN  
ATOM   1657  HN  GLU A 107       2.152  18.743  12.722  0.00  0.00      ACHN  
ATOM   1658  CA  GLU A 107       3.166  19.134  14.521  0.00  0.00      ACHN  
ATOM   1659  HA  GLU A 107       3.176  18.409  15.322  0.00  0.00      ACHN  
ATOM   1660  CB  GLU A 107       4.403  18.953  13.728  0.00  0.00      ACHN  
ATOM   1661  HB1 GLU A 107       4.370  17.955  13.242  0.00  0.00      ACHN  
ATOM   1662  HB2 GLU A 107       4.293  19.628  12.852  0.00  0.00      ACHN  
ATOM   1663  CG  GLU A 107       5.727  19.292  14.465  0.00  0.00      ACHN  
ATOM   1664  HG1 GLU A 107       5.691  20.298  14.935  0.00  0.00      ACHN  
ATOM   1665  HG2 GLU A 107       5.909  18.552  15.274  0.00  0.00      ACHN  
ATOM   1666  CD  GLU A 107       6.950  19.460  13.556  0.00  0.00      ACHN  
ATOM   1667  OE1 GLU A 107       7.926  20.080  14.063  0.00  0.00      ACHN  
ATOM   1668  OE2 GLU A 107       6.949  19.024  12.361  0.00  0.00      ACHN  
ATOM   1669  C   GLU A 107       3.135  20.439  15.309  0.00  0.00      ACHN  
ATOM   1670  O   GLU A 107       3.278  20.466  16.507  0.00  0.00      ACHN  
ATOM   1671  N   TYR A 108       2.785  21.497  14.550  0.00  0.00      ACHN  
ATOM   1672  HN  TYR A 108       2.743  21.440  13.555  0.00  0.00      ACHN  
ATOM   1673  CA  TYR A 108       2.562  22.858  15.010  0.00  0.00      ACHN  
ATOM   1674  HA  TYR A 108       3.479  23.138  15.507  0.00  0.00      ACHN  
ATOM   1675  CB  TYR A 108       2.236  23.842  13.866  0.00  0.00      ACHN  
ATOM   1676  HB1 TYR A 108       1.574  23.374  13.106  0.00  0.00      ACHN  
ATOM   1677  HB2 TYR A 108       1.663  24.686  14.306  0.00  0.00      ACHN  
ATOM   1678  CG  TYR A 108       3.402  24.409  13.154  0.00  0.00      ACHN  
ATOM   1679  CD1 TYR A 108       4.721  23.812  13.177  0.00  0.00      ACHN  
ATOM   1680  HD1 TYR A 108       5.008  22.999  13.828  0.00  0.00      ACHN  
ATOM   1681  CE1 TYR A 108       5.804  24.447  12.497  0.00  0.00      ACHN  
ATOM   1682  HE1 TYR A 108       6.781  23.991  12.428  0.00  0.00      ACHN  
ATOM   1683  CZ  TYR A 108       5.541  25.502  11.688  0.00  0.00      ACHN  
ATOM   1684  OH  TYR A 108       6.509  25.953  10.767  0.00  0.00      ACHN  
ATOM   1685  HH  TYR A 108       7.123  25.240  10.576  0.00  0.00      ACHN  
ATOM   1686  CD2 TYR A 108       3.212  25.509  12.384  0.00  0.00      ACHN  
ATOM   1687  HD2 TYR A 108       2.286  26.064  12.343  0.00  0.00      ACHN  
ATOM   1688  CE2 TYR A 108       4.243  26.092  11.620  0.00  0.00      ACHN  
ATOM   1689  HE2 TYR A 108       4.036  26.946  10.992  0.00  0.00      ACHN  
ATOM   1690  C   TYR A 108       1.394  22.908  16.044  0.00  0.00      ACHN  
ATOM   1691  O   TYR A 108       1.581  23.554  17.062  0.00  0.00      ACHN  
ATOM   1692  N   SER A 109       0.255  22.168  15.774  0.00  0.00      ACHN  
ATOM   1693  HN  SER A 109       0.204  21.759  14.866  0.00  0.00      ACHN  
ATOM   1694  CA  SER A 109      -0.849  22.130  16.747  0.00  0.00      ACHN  
ATOM   1695  HA  SER A 109      -1.163  23.138  16.976  0.00  0.00      ACHN  
ATOM   1696  CB  SER A 109      -1.951  21.227  16.058  0.00  0.00      ACHN  
ATOM   1697  HB1 SER A 109      -2.152  21.709  15.078  0.00  0.00      ACHN  
ATOM   1698  HB2 SER A 109      -1.558  20.212  15.834  0.00  0.00      ACHN  
ATOM   1699  OG  SER A 109      -3.181  21.073  16.778  0.00  0.00      ACHN  
ATOM   1700  HG1 SER A 109      -3.770  21.830  16.823  0.00  0.00      ACHN  
ATOM   1701  C   SER A 109      -0.580  21.546  18.139  0.00  0.00      ACHN  
ATOM   1702  O   SER A 109      -0.942  22.104  19.160  0.00  0.00      ACHN  
ATOM   1703  N   LEU A 110      -0.032  20.385  18.101  0.00  0.00      ACHN  
ATOM   1704  HN  LEU A 110       0.378  19.998  17.279  0.00  0.00      ACHN  
ATOM   1705  CA  LEU A 110       0.133  19.666  19.368  0.00  0.00      ACHN  
ATOM   1706  HA  LEU A 110      -0.832  19.716  19.852  0.00  0.00      ACHN  
ATOM   1707  CB  LEU A 110       0.494  18.195  19.159  0.00  0.00      ACHN  
ATOM   1708  HB1 LEU A 110       1.456  18.014  18.634  0.00  0.00      ACHN  
ATOM   1709  HB2 LEU A 110       0.533  17.690  20.147  0.00  0.00      ACHN  
ATOM   1710  CG  LEU A 110      -0.552  17.434  18.308  0.00  0.00      ACHN  
ATOM   1711  HG  LEU A 110      -0.714  17.976  17.351  0.00  0.00      ACHN  
ATOM   1712  CD1 LEU A 110       0.016  15.986  17.973  0.00  0.00      ACHN  
ATOM   1713 HD11 LEU A 110       0.093  15.334  18.869  0.00  0.00      ACHN  
ATOM   1714 HD12 LEU A 110      -0.850  15.475  17.501  0.00  0.00      ACHN  
ATOM   1715 HD13 LEU A 110       0.915  15.986  17.320  0.00  0.00      ACHN  
ATOM   1716  CD2 LEU A 110      -1.925  17.242  19.070  0.00  0.00      ACHN  
ATOM   1717 HD21 LEU A 110      -2.566  16.558  18.473  0.00  0.00      ACHN  
ATOM   1718 HD22 LEU A 110      -1.800  16.784  20.074  0.00  0.00      ACHN  
ATOM   1719 HD23 LEU A 110      -2.492  18.189  19.196  0.00  0.00      ACHN  
ATOM   1720  C   LEU A 110       1.179  20.338  20.157  0.00  0.00      ACHN  
ATOM   1721  O   LEU A 110       1.050  20.469  21.338  0.00  0.00      ACHN  
ATOM   1722  N   SER A 111       2.343  20.773  19.573  0.00  0.00      ACHN  
ATOM   1723  HN  SER A 111       2.276  20.644  18.587  0.00  0.00      ACHN  
ATOM   1724  CA  SER A 111       3.414  21.522  20.225  0.00  0.00      ACHN  
ATOM   1725  HA  SER A 111       3.694  20.935  21.087  0.00  0.00      ACHN  
ATOM   1726  CB  SER A 111       4.700  21.670  19.327  0.00  0.00      ACHN  
ATOM   1727  HB1 SER A 111       5.327  22.474  19.769  0.00  0.00      ACHN  
ATOM   1728  HB2 SER A 111       5.204  20.695  19.158  0.00  0.00      ACHN  
ATOM   1729  OG  SER A 111       4.419  22.128  18.029  0.00  0.00      ACHN  
ATOM   1730  HG1 SER A 111       4.126  21.394  17.483  0.00  0.00      ACHN  
ATOM   1731  C   SER A 111       2.956  22.889  20.573  0.00  0.00      ACHN  
ATOM   1732  O   SER A 111       3.335  23.333  21.629  0.00  0.00      ACHN  
ATOM   1733  N   SER A 112       2.148  23.603  19.745  0.00  0.00      ACHN  
ATOM   1734  HN  SER A 112       2.070  23.331  18.789  0.00  0.00      ACHN  
ATOM   1735  CA  SER A 112       1.434  24.821  20.229  0.00  0.00      ACHN  
ATOM   1736  HA  SER A 112       2.175  25.475  20.663  0.00  0.00      ACHN  
ATOM   1737  CB  SER A 112       0.789  25.711  19.095  0.00  0.00      ACHN  
ATOM   1738  HB1 SER A 112       1.631  25.968  18.418  0.00  0.00      ACHN  
ATOM   1739  HB2 SER A 112      -0.058  25.226  18.563  0.00  0.00      ACHN  
ATOM   1740  OG  SER A 112       0.422  27.004  19.587  0.00  0.00      ACHN  
ATOM   1741  HG1 SER A 112       0.106  27.559  18.870  0.00  0.00      ACHN  
ATOM   1742  C   SER A 112       0.457  24.599  21.440  0.00  0.00      ACHN  
ATOM   1743  O   SER A 112       0.416  25.471  22.285  0.00  0.00      ACHN  
ATOM   1744  N   SER A 113      -0.255  23.413  21.540  0.00  0.00      ACHN  
ATOM   1745  HN  SER A 113      -0.231  22.749  20.797  0.00  0.00      ACHN  
ATOM   1746  CA  SER A 113      -1.126  23.047  22.687  0.00  0.00      ACHN  
ATOM   1747  HA  SER A 113      -1.879  23.804  22.848  0.00  0.00      ACHN  
ATOM   1748  CB  SER A 113      -1.859  21.729  22.388  0.00  0.00      ACHN  
ATOM   1749  HB1 SER A 113      -1.081  20.946  22.260  0.00  0.00      ACHN  
ATOM   1750  HB2 SER A 113      -2.508  21.608  23.282  0.00  0.00      ACHN  
ATOM   1751  OG  SER A 113      -2.653  21.882  21.171  0.00  0.00      ACHN  
ATOM   1752  HG1 SER A 113      -2.136  21.777  20.370  0.00  0.00      ACHN  
ATOM   1753  C   SER A 113      -0.310  22.944  23.953  0.00  0.00      ACHN  
ATOM   1754  O   SER A 113      -0.657  23.494  24.991  0.00  0.00      ACHN  
ATOM   1755  N   VAL A 114       0.908  22.278  23.845  0.00  0.00      ACHN  
ATOM   1756  HN  VAL A 114       1.187  21.691  23.089  0.00  0.00      ACHN  
ATOM   1757  CA  VAL A 114       1.893  22.356  24.984  0.00  0.00      ACHN  
ATOM   1758  HA  VAL A 114       1.462  22.000  25.908  0.00  0.00      ACHN  
ATOM   1759  CB  VAL A 114       3.140  21.461  24.624  0.00  0.00      ACHN  
ATOM   1760  HB  VAL A 114       3.796  21.809  23.797  0.00  0.00      ACHN  
ATOM   1761  CG1 VAL A 114       4.097  21.311  25.827  0.00  0.00      ACHN  
ATOM   1762 HG11 VAL A 114       3.543  20.964  26.725  0.00  0.00      ACHN  
ATOM   1763 HG12 VAL A 114       4.930  20.665  25.475  0.00  0.00      ACHN  
ATOM   1764 HG13 VAL A 114       4.571  22.207  26.282  0.00  0.00      ACHN  
ATOM   1765  CG2 VAL A 114       2.604  20.050  24.327  0.00  0.00      ACHN  
ATOM   1766 HG21 VAL A 114       2.038  19.664  25.201  0.00  0.00      ACHN  
ATOM   1767 HG22 VAL A 114       1.907  19.942  23.470  0.00  0.00      ACHN  
ATOM   1768 HG23 VAL A 114       3.378  19.276  24.138  0.00  0.00      ACHN  
ATOM   1769  C   VAL A 114       2.460  23.773  25.314  0.00  0.00      ACHN  
ATOM   1770  O   VAL A 114       2.468  24.162  26.494  0.00  0.00      ACHN  
ATOM   1771  N   MET A 115       2.899  24.570  24.369  0.00  0.00      ACHN  
ATOM   1772  HN  MET A 115       2.894  24.328  23.402  0.00  0.00      ACHN  
ATOM   1773  CA  MET A 115       3.384  25.916  24.655  0.00  0.00      ACHN  
ATOM   1774  HA  MET A 115       4.166  25.821  25.395  0.00  0.00      ACHN  
ATOM   1775  CB  MET A 115       4.058  26.422  23.405  0.00  0.00      ACHN  
ATOM   1776  HB1 MET A 115       4.873  25.766  23.034  0.00  0.00      ACHN  
ATOM   1777  HB2 MET A 115       3.348  26.468  22.551  0.00  0.00      ACHN  
ATOM   1778  CG  MET A 115       4.674  27.805  23.663  0.00  0.00      ACHN  
ATOM   1779  HG1 MET A 115       5.211  28.107  22.738  0.00  0.00      ACHN  
ATOM   1780  HG2 MET A 115       3.900  28.599  23.741  0.00  0.00      ACHN  
ATOM   1781  SD  MET A 115       5.740  28.022  25.097  0.00  0.00      ACHN  
ATOM   1782  CE  MET A 115       7.255  27.032  24.504  0.00  0.00      ACHN  
ATOM   1783  HE1 MET A 115       7.776  27.450  23.617  0.00  0.00      ACHN  
ATOM   1784  HE2 MET A 115       8.082  26.924  25.238  0.00  0.00      ACHN  
ATOM   1785  HE3 MET A 115       6.926  26.064  24.069  0.00  0.00      ACHN  
ATOM   1786  C   MET A 115       2.347  26.950  25.187  0.00  0.00      ACHN  
ATOM   1787  O   MET A 115       2.541  27.623  26.220  0.00  0.00      ACHN  
ATOM   1788  N   ILE A 116       1.102  26.984  24.639  0.00  0.00      ACHN  
ATOM   1789  HN  ILE A 116       0.872  26.313  23.938  0.00  0.00      ACHN  
ATOM   1790  CA  ILE A 116       0.032  27.910  25.015  0.00  0.00      ACHN  
ATOM   1791  HA  ILE A 116       0.445  28.907  25.074  0.00  0.00      ACHN  
ATOM   1792  CB  ILE A 116      -1.069  28.069  23.987  0.00  0.00      ACHN  
ATOM   1793  HB  ILE A 116      -0.605  27.935  22.986  0.00  0.00      ACHN  
ATOM   1794  CG2 ILE A 116      -2.209  27.028  24.205  0.00  0.00      ACHN  
ATOM   1795 HG21 ILE A 116      -2.952  27.491  24.889  0.00  0.00      ACHN  
ATOM   1796 HG22 ILE A 116      -2.746  26.720  23.283  0.00  0.00      ACHN  
ATOM   1797 HG23 ILE A 116      -1.771  26.153  24.733  0.00  0.00      ACHN  
ATOM   1798  CG1 ILE A 116      -1.616  29.504  24.118  0.00  0.00      ACHN  
ATOM   1799 HG11 ILE A 116      -2.617  29.711  23.681  0.00  0.00      ACHN  
ATOM   1800 HG12 ILE A 116      -1.712  29.683  25.210  0.00  0.00      ACHN  
ATOM   1801  CD1 ILE A 116      -0.686  30.461  23.372  0.00  0.00      ACHN  
ATOM   1802  HD1 ILE A 116      -0.679  30.255  22.281  0.00  0.00      ACHN  
ATOM   1803  HD2 ILE A 116      -0.984  31.504  23.611  0.00  0.00      ACHN  
ATOM   1804  HD3 ILE A 116       0.390  30.421  23.647  0.00  0.00      ACHN  
ATOM   1805  C   ILE A 116      -0.536  27.710  26.465  0.00  0.00      ACHN  
ATOM   1806  O   ILE A 116      -0.765  28.674  27.200  0.00  0.00      ACHN  
ATOM   1807  N   VAL A 117      -0.517  26.443  26.890  0.00  0.00      ACHN  
ATOM   1808  HN  VAL A 117      -0.194  25.724  26.281  0.00  0.00      ACHN  
ATOM   1809  CA  VAL A 117      -0.923  25.974  28.201  0.00  0.00      ACHN  
ATOM   1810  HA  VAL A 117      -1.801  26.531  28.495  0.00  0.00      ACHN  
ATOM   1811  CB  VAL A 117      -1.219  24.536  28.173  0.00  0.00      ACHN  
ATOM   1812  HB  VAL A 117      -0.449  23.939  27.638  0.00  0.00      ACHN  
ATOM   1813  CG1 VAL A 117      -1.411  23.848  29.551  0.00  0.00      ACHN  
ATOM   1814 HG11 VAL A 117      -2.216  24.367  30.114  0.00  0.00      ACHN  
ATOM   1815 HG12 VAL A 117      -1.750  22.790  29.535  0.00  0.00      ACHN  
ATOM   1816 HG13 VAL A 117      -0.460  23.861  30.125  0.00  0.00      ACHN  
ATOM   1817  CG2 VAL A 117      -2.593  24.413  27.461  0.00  0.00      ACHN  
ATOM   1818 HG21 VAL A 117      -2.995  23.378  27.426  0.00  0.00      ACHN  
ATOM   1819 HG22 VAL A 117      -3.319  25.066  27.990  0.00  0.00      ACHN  
ATOM   1820 HG23 VAL A 117      -2.656  24.723  26.396  0.00  0.00      ACHN  
ATOM   1821  C   VAL A 117       0.169  26.287  29.177  0.00  0.00      ACHN  
ATOM   1822  O   VAL A 117      -0.100  26.803  30.263  0.00  0.00      ACHN  
ATOM   1823  N   LEU A 118       1.408  26.041  28.866  0.00  0.00      ACHN  
ATOM   1824  HN  LEU A 118       1.638  25.584  28.010  0.00  0.00      ACHN  
ATOM   1825  CA  LEU A 118       2.567  26.326  29.726  0.00  0.00      ACHN  
ATOM   1826  HA  LEU A 118       2.481  25.900  30.715  0.00  0.00      ACHN  
ATOM   1827  CB  LEU A 118       3.789  25.764  28.941  0.00  0.00      ACHN  
ATOM   1828  HB1 LEU A 118       3.607  24.675  28.816  0.00  0.00      ACHN  
ATOM   1829  HB2 LEU A 118       3.892  26.207  27.927  0.00  0.00      ACHN  
ATOM   1830  CG  LEU A 118       5.165  25.805  29.669  0.00  0.00      ACHN  
ATOM   1831  HG  LEU A 118       5.459  26.843  29.936  0.00  0.00      ACHN  
ATOM   1832  CD1 LEU A 118       5.160  25.042  30.979  0.00  0.00      ACHN  
ATOM   1833 HD11 LEU A 118       4.626  25.509  31.834  0.00  0.00      ACHN  
ATOM   1834 HD12 LEU A 118       4.835  23.981  30.933  0.00  0.00      ACHN  
ATOM   1835 HD13 LEU A 118       6.204  25.004  31.357  0.00  0.00      ACHN  
ATOM   1836  CD2 LEU A 118       6.305  25.244  28.722  0.00  0.00      ACHN  
ATOM   1837 HD21 LEU A 118       7.305  25.649  28.988  0.00  0.00      ACHN  
ATOM   1838 HD22 LEU A 118       6.442  24.142  28.707  0.00  0.00      ACHN  
ATOM   1839 HD23 LEU A 118       6.006  25.505  27.685  0.00  0.00      ACHN  
ATOM   1840  C   LEU A 118       2.813  27.852  29.957  0.00  0.00      ACHN  
ATOM   1841  O   LEU A 118       3.017  28.280  31.103  0.00  0.00      ACHN  
ATOM   1842  N   ILE A 119       2.630  28.711  28.868  0.00  0.00      ACHN  
ATOM   1843  HN  ILE A 119       2.412  28.391  27.949  0.00  0.00      ACHN  
ATOM   1844  CA  ILE A 119       2.830  30.118  29.063  0.00  0.00      ACHN  
ATOM   1845  HA  ILE A 119       3.773  30.281  29.564  0.00  0.00      ACHN  
ATOM   1846  CB  ILE A 119       3.001  30.989  27.763  0.00  0.00      ACHN  
ATOM   1847  HB  ILE A 119       3.834  30.589  27.146  0.00  0.00      ACHN  
ATOM   1848  CG2 ILE A 119       1.711  30.799  26.895  0.00  0.00      ACHN  
ATOM   1849 HG21 ILE A 119       0.808  31.248  27.359  0.00  0.00      ACHN  
ATOM   1850 HG22 ILE A 119       1.828  31.366  25.947  0.00  0.00      ACHN  
ATOM   1851 HG23 ILE A 119       1.543  29.729  26.646  0.00  0.00      ACHN  
ATOM   1852  CG1 ILE A 119       3.430  32.473  28.066  0.00  0.00      ACHN  
ATOM   1853 HG11 ILE A 119       2.624  33.106  28.494  0.00  0.00      ACHN  
ATOM   1854 HG12 ILE A 119       4.302  32.510  28.753  0.00  0.00      ACHN  
ATOM   1855  CD1 ILE A 119       3.974  33.206  26.837  0.00  0.00      ACHN  
ATOM   1856  HD1 ILE A 119       4.621  34.026  27.216  0.00  0.00      ACHN  
ATOM   1857  HD2 ILE A 119       4.517  32.449  26.231  0.00  0.00      ACHN  
ATOM   1858  HD3 ILE A 119       3.143  33.566  26.194  0.00  0.00      ACHN  
ATOM   1859  C   ILE A 119       1.767  30.666  29.956  0.00  0.00      ACHN  
ATOM   1860  O   ILE A 119       2.065  31.457  30.852  0.00  0.00      ACHN  
ATOM   1861  N   ALA A 120       0.481  30.301  29.877  0.00  0.00      ACHN  
ATOM   1862  HN  ALA A 120       0.212  29.740  29.098  0.00  0.00      ACHN  
ATOM   1863  CA  ALA A 120      -0.501  30.713  30.805  0.00  0.00      ACHN  
ATOM   1864  HA  ALA A 120      -0.560  31.791  30.830  0.00  0.00      ACHN  
ATOM   1865  CB  ALA A 120      -1.811  30.125  30.280  0.00  0.00      ACHN  
ATOM   1866  HB1 ALA A 120      -1.866  30.572  29.265  0.00  0.00      ACHN  
ATOM   1867  HB2 ALA A 120      -1.732  29.043  30.041  0.00  0.00      ACHN  
ATOM   1868  HB3 ALA A 120      -2.681  30.565  30.812  0.00  0.00      ACHN  
ATOM   1869  C   ALA A 120      -0.330  30.217  32.273  0.00  0.00      ACHN  
ATOM   1870  O   ALA A 120      -0.573  31.002  33.246  0.00  0.00      ACHN  
ATOM   1871  N   GLN A 121       0.161  28.952  32.517  0.00  0.00      ACHN  
ATOM   1872  HN  GLN A 121       0.374  28.266  31.826  0.00  0.00      ACHN  
ATOM   1873  CA  GLN A 121       0.499  28.629  33.944  0.00  0.00      ACHN  
ATOM   1874  HA  GLN A 121      -0.361  28.848  34.560  0.00  0.00      ACHN  
ATOM   1875  CB  GLN A 121       0.621  27.109  34.180  0.00  0.00      ACHN  
ATOM   1876  HB1 GLN A 121       1.511  26.755  33.618  0.00  0.00      ACHN  
ATOM   1877  HB2 GLN A 121       0.806  26.876  35.250  0.00  0.00      ACHN  
ATOM   1878  CG  GLN A 121      -0.550  26.320  33.645  0.00  0.00      ACHN  
ATOM   1879  HG1 GLN A 121      -1.484  26.699  34.114  0.00  0.00      ACHN  
ATOM   1880  HG2 GLN A 121      -0.632  26.370  32.538  0.00  0.00      ACHN  
ATOM   1881  CD  GLN A 121      -0.409  24.828  34.061  0.00  0.00      ACHN  
ATOM   1882  OE1 GLN A 121      -0.087  23.957  33.294  0.00  0.00      ACHN  
ATOM   1883  NE2 GLN A 121      -0.586  24.578  35.365  0.00  0.00      ACHN  
ATOM   1884 HE21 GLN A 121      -0.437  23.648  35.700  0.00  0.00      ACHN  
ATOM   1885 HE22 GLN A 121      -0.600  25.327  36.027  0.00  0.00      ACHN  
ATOM   1886  C   GLN A 121       1.654  29.348  34.509  0.00  0.00      ACHN  
ATOM   1887  O   GLN A 121       1.629  29.833  35.668  0.00  0.00      ACHN  
ATOM   1888  N   ILE A 122       2.759  29.443  33.651  0.00  0.00      ACHN  
ATOM   1889  HN  ILE A 122       2.748  29.031  32.743  0.00  0.00      ACHN  
ATOM   1890  CA  ILE A 122       4.033  29.949  34.174  0.00  0.00      ACHN  
ATOM   1891  HA  ILE A 122       4.268  29.587  35.164  0.00  0.00      ACHN  
ATOM   1892  CB  ILE A 122       5.177  29.636  33.204  0.00  0.00      ACHN  
ATOM   1893  HB  ILE A 122       4.935  28.615  32.840  0.00  0.00      ACHN  
ATOM   1894  CG2 ILE A 122       5.324  30.530  31.943  0.00  0.00      ACHN  
ATOM   1895 HG21 ILE A 122       4.335  30.713  31.472  0.00  0.00      ACHN  
ATOM   1896 HG22 ILE A 122       5.675  31.567  32.131  0.00  0.00      ACHN  
ATOM   1897 HG23 ILE A 122       6.077  30.212  31.191  0.00  0.00      ACHN  
ATOM   1898  CG1 ILE A 122       6.524  29.461  34.032  0.00  0.00      ACHN  
ATOM   1899 HG11 ILE A 122       7.031  30.379  34.398  0.00  0.00      ACHN  
ATOM   1900 HG12 ILE A 122       6.164  29.078  35.011  0.00  0.00      ACHN  
ATOM   1901  CD1 ILE A 122       7.544  28.441  33.453  0.00  0.00      ACHN  
ATOM   1902  HD1 ILE A 122       7.782  28.759  32.416  0.00  0.00      ACHN  
ATOM   1903  HD2 ILE A 122       8.494  28.379  34.027  0.00  0.00      ACHN  
ATOM   1904  HD3 ILE A 122       7.068  27.437  33.447  0.00  0.00      ACHN  
ATOM   1905  C   ILE A 122       3.930  31.483  34.375  0.00  0.00      ACHN  
ATOM   1906  O   ILE A 122       4.673  32.060  35.166  0.00  0.00      ACHN  
ATOM   1907  N   CYS A 123       2.918  32.151  33.750  0.00  0.00      ACHN  
ATOM   1908  HN  CYS A 123       2.368  31.631  33.102  0.00  0.00      ACHN  
ATOM   1909  CA  CYS A 123       2.565  33.539  34.005  0.00  0.00      ACHN  
ATOM   1910  HA  CYS A 123       3.457  34.148  34.035  0.00  0.00      ACHN  
ATOM   1911  CB  CYS A 123       1.619  34.096  32.841  0.00  0.00      ACHN  
ATOM   1912  HB1 CYS A 123       0.755  33.452  32.572  0.00  0.00      ACHN  
ATOM   1913  HB2 CYS A 123       1.212  35.102  33.083  0.00  0.00      ACHN  
ATOM   1914  SG  CYS A 123       2.594  34.405  31.302  0.00  0.00      ACHN  
ATOM   1915  HG1 CYS A 123       2.433  33.103  31.121  0.00  0.00      ACHN  
ATOM   1916  C   CYS A 123       1.696  33.693  35.265  0.00  0.00      ACHN  
ATOM   1917  O   CYS A 123       1.741  34.748  35.954  0.00  0.00      ACHN  
ATOM   1918  N   GLY A 124       0.901  32.670  35.706  0.00  0.00      ACHN  
ATOM   1919  HN  GLY A 124       0.891  31.818  35.189  0.00  0.00      ACHN  
ATOM   1920  CA  GLY A 124       0.215  32.700  36.973  0.00  0.00      ACHN  
ATOM   1921  HA1 GLY A 124      -0.186  33.697  37.080  0.00  0.00      ACHN  
ATOM   1922  HA2 GLY A 124       0.922  32.407  37.735  0.00  0.00      ACHN  
ATOM   1923  C   GLY A 124      -0.973  31.763  36.960  0.00  0.00      ACHN  
ATOM   1924  O   GLY A 124      -1.281  31.228  37.991  0.00  0.00      ACHN  
ATOM   1925  N   ILE A 125      -1.700  31.620  35.780  0.00  0.00      ACHN  
ATOM   1926  HN  ILE A 125      -1.245  31.996  34.976  0.00  0.00      ACHN  
ATOM   1927  CA  ILE A 125      -3.035  31.022  35.620  0.00  0.00      ACHN  
ATOM   1928  HA  ILE A 125      -3.677  31.446  36.378  0.00  0.00      ACHN  
ATOM   1929  CB  ILE A 125      -3.712  31.147  34.213  0.00  0.00      ACHN  
ATOM   1930  HB  ILE A 125      -3.022  30.751  33.438  0.00  0.00      ACHN  
ATOM   1931  CG2 ILE A 125      -5.113  30.399  34.009  0.00  0.00      ACHN  
ATOM   1932 HG21 ILE A 125      -5.716  30.994  34.728  0.00  0.00      ACHN  
ATOM   1933 HG22 ILE A 125      -5.480  30.415  32.960  0.00  0.00      ACHN  
ATOM   1934 HG23 ILE A 125      -4.910  29.328  34.222  0.00  0.00      ACHN  
ATOM   1935  CG1 ILE A 125      -3.820  32.635  33.917  0.00  0.00      ACHN  
ATOM   1936 HG11 ILE A 125      -4.408  33.077  34.751  0.00  0.00      ACHN  
ATOM   1937 HG12 ILE A 125      -2.768  32.959  34.069  0.00  0.00      ACHN  
ATOM   1938  CD1 ILE A 125      -4.246  32.968  32.536  0.00  0.00      ACHN  
ATOM   1939  HD1 ILE A 125      -5.256  32.568  32.300  0.00  0.00      ACHN  
ATOM   1940  HD2 ILE A 125      -4.166  34.058  32.338  0.00  0.00      ACHN  
ATOM   1941  HD3 ILE A 125      -3.511  32.647  31.767  0.00  0.00      ACHN  
ATOM   1942  C   ILE A 125      -3.017  29.596  36.098  0.00  0.00      ACHN  
ATOM   1943  O   ILE A 125      -2.196  28.776  35.746  0.00  0.00      ACHN  
ATOM   1944  N   ALA A 126      -4.015  29.362  36.948  0.00  0.00      ACHN  
ATOM   1945  HN  ALA A 126      -4.766  30.010  37.053  0.00  0.00      ACHN  
ATOM   1946  CA  ALA A 126      -4.236  28.039  37.604  0.00  0.00      ACHN  
ATOM   1947  HA  ALA A 126      -3.506  27.312  37.279  0.00  0.00      ACHN  
ATOM   1948  CB  ALA A 126      -4.077  28.337  39.103  0.00  0.00      ACHN  
ATOM   1949  HB1 ALA A 126      -3.088  28.801  39.307  0.00  0.00      ACHN  
ATOM   1950  HB2 ALA A 126      -4.752  29.110  39.527  0.00  0.00      ACHN  
ATOM   1951  HB3 ALA A 126      -4.274  27.426  39.709  0.00  0.00      ACHN  
ATOM   1952  C   ALA A 126      -5.578  27.350  37.342  0.00  0.00      ACHN  
ATOM   1953  O   ALA A 126      -5.655  26.122  37.240  0.00  0.00      ACHN  
ATOM   1954  N   ASP A 127      -6.589  28.126  36.990  0.00  0.00      ACHN  
ATOM   1955  HN  ASP A 127      -6.516  29.116  37.076  0.00  0.00      ACHN  
ATOM   1956  CA  ASP A 127      -7.887  27.655  36.506  0.00  0.00      ACHN  
ATOM   1957  HA  ASP A 127      -8.398  27.083  37.267  0.00  0.00      ACHN  
ATOM   1958  CB  ASP A 127      -8.794  28.833  36.113  0.00  0.00      ACHN  
ATOM   1959  HB1 ASP A 127      -8.221  29.630  35.594  0.00  0.00      ACHN  
ATOM   1960  HB2 ASP A 127      -9.546  28.555  35.343  0.00  0.00      ACHN  
ATOM   1961  CG  ASP A 127      -9.388  29.329  37.451  0.00  0.00      ACHN  
ATOM   1962  OD1 ASP A 127      -8.876  30.263  38.112  0.00  0.00      ACHN  
ATOM   1963  OD2 ASP A 127     -10.435  28.660  37.950  0.00  0.00      ACHN  
ATOM   1964  C   ASP A 127      -7.816  26.753  35.259  0.00  0.00      ACHN  
ATOM   1965  O   ASP A 127      -7.227  27.126  34.231  0.00  0.00      ACHN  
ATOM   1966  N   ILE A 128      -8.443  25.584  35.316  0.00  0.00      ACHN  
ATOM   1967  HN  ILE A 128      -8.679  25.260  36.229  0.00  0.00      ACHN  
ATOM   1968  CA  ILE A 128      -8.687  24.661  34.204  0.00  0.00      ACHN  
ATOM   1969  HA  ILE A 128      -7.739  24.421  33.747  0.00  0.00      ACHN  
ATOM   1970  CB  ILE A 128      -9.388  23.372  34.738  0.00  0.00      ACHN  
ATOM   1971  HB  ILE A 128      -8.624  22.875  35.373  0.00  0.00      ACHN  
ATOM   1972  CG2 ILE A 128     -10.597  23.628  35.565  0.00  0.00      ACHN  
ATOM   1973 HG21 ILE A 128     -11.505  23.866  34.971  0.00  0.00      ACHN  
ATOM   1974 HG22 ILE A 128     -10.956  22.830  36.249  0.00  0.00      ACHN  
ATOM   1975 HG23 ILE A 128     -10.440  24.445  36.302  0.00  0.00      ACHN  
ATOM   1976  CG1 ILE A 128      -9.597  22.285  33.660  0.00  0.00      ACHN  
ATOM   1977 HG11 ILE A 128      -9.868  21.329  34.157  0.00  0.00      ACHN  
ATOM   1978 HG12 ILE A 128     -10.334  22.704  32.941  0.00  0.00      ACHN  
ATOM   1979  CD1 ILE A 128      -8.315  21.999  32.838  0.00  0.00      ACHN  
ATOM   1980  HD1 ILE A 128      -7.409  22.025  33.480  0.00  0.00      ACHN  
ATOM   1981  HD2 ILE A 128      -8.364  21.011  32.332  0.00  0.00      ACHN  
ATOM   1982  HD3 ILE A 128      -8.136  22.760  32.048  0.00  0.00      ACHN  
ATOM   1983  C   ILE A 128      -9.588  25.234  33.164  0.00  0.00      ACHN  
ATOM   1984  O   ILE A 128      -9.408  25.091  31.958  0.00  0.00      ACHN  
ATOM   1985  N   VAL A 129     -10.645  25.945  33.542  0.00  0.00      ACHN  
ATOM   1986  HN  VAL A 129     -10.843  25.970  34.519  0.00  0.00      ACHN  
ATOM   1987  CA  VAL A 129     -11.575  26.567  32.548  0.00  0.00      ACHN  
ATOM   1988  HA  VAL A 129     -11.789  25.806  31.811  0.00  0.00      ACHN  
ATOM   1989  CB  VAL A 129     -12.886  26.948  33.281  0.00  0.00      ACHN  
ATOM   1990  HB  VAL A 129     -12.811  27.221  34.355  0.00  0.00      ACHN  
ATOM   1991  CG1 VAL A 129     -13.666  27.930  32.348  0.00  0.00      ACHN  
ATOM   1992 HG11 VAL A 129     -13.779  27.558  31.307  0.00  0.00      ACHN  
ATOM   1993 HG12 VAL A 129     -14.696  28.023  32.755  0.00  0.00      ACHN  
ATOM   1994 HG13 VAL A 129     -13.230  28.950  32.404  0.00  0.00      ACHN  
ATOM   1995  CG2 VAL A 129     -13.707  25.684  33.360  0.00  0.00      ACHN  
ATOM   1996 HG21 VAL A 129     -13.098  24.885  33.836  0.00  0.00      ACHN  
ATOM   1997 HG22 VAL A 129     -14.661  25.816  33.914  0.00  0.00      ACHN  
ATOM   1998 HG23 VAL A 129     -14.030  25.364  32.347  0.00  0.00      ACHN  
ATOM   1999  C   VAL A 129     -10.863  27.634  31.763  0.00  0.00      ACHN  
ATOM   2000  O   VAL A 129     -10.949  27.563  30.543  0.00  0.00      ACHN  
ATOM   2001  N   ALA A 130     -10.072  28.509  32.350  0.00  0.00      ACHN  
ATOM   2002  HN  ALA A 130      -9.890  28.496  33.330  0.00  0.00      ACHN  
ATOM   2003  CA  ALA A 130      -9.280  29.464  31.571  0.00  0.00      ACHN  
ATOM   2004  HA  ALA A 130      -9.966  30.026  30.954  0.00  0.00      ACHN  
ATOM   2005  CB  ALA A 130      -8.490  30.268  32.590  0.00  0.00      ACHN  
ATOM   2006  HB1 ALA A 130      -7.788  29.622  33.161  0.00  0.00      ACHN  
ATOM   2007  HB2 ALA A 130      -7.913  31.042  32.041  0.00  0.00      ACHN  
ATOM   2008  HB3 ALA A 130      -9.154  30.733  33.349  0.00  0.00      ACHN  
ATOM   2009  C   ALA A 130      -8.389  28.851  30.596  0.00  0.00      ACHN  
ATOM   2010  O   ALA A 130      -8.381  29.194  29.403  0.00  0.00      ACHN  
ATOM   2011  N   LEU A 131      -7.594  27.825  30.957  0.00  0.00      ACHN  
ATOM   2012  HN  LEU A 131      -7.575  27.592  31.926  0.00  0.00      ACHN  
ATOM   2013  CA  LEU A 131      -6.675  27.086  30.103  0.00  0.00      ACHN  
ATOM   2014  HA  LEU A 131      -5.984  27.798  29.675  0.00  0.00      ACHN  
ATOM   2015  CB  LEU A 131      -5.896  26.014  30.948  0.00  0.00      ACHN  
ATOM   2016  HB1 LEU A 131      -6.666  25.526  31.583  0.00  0.00      ACHN  
ATOM   2017  HB2 LEU A 131      -5.429  25.225  30.321  0.00  0.00      ACHN  
ATOM   2018  CG  LEU A 131      -4.843  26.663  31.862  0.00  0.00      ACHN  
ATOM   2019  HG  LEU A 131      -5.290  27.479  32.470  0.00  0.00      ACHN  
ATOM   2020  CD1 LEU A 131      -4.290  25.763  32.954  0.00  0.00      ACHN  
ATOM   2021 HD11 LEU A 131      -3.501  26.365  33.455  0.00  0.00      ACHN  
ATOM   2022 HD12 LEU A 131      -5.163  25.506  33.591  0.00  0.00      ACHN  
ATOM   2023 HD13 LEU A 131      -4.004  24.771  32.544  0.00  0.00      ACHN  
ATOM   2024  CD2 LEU A 131      -3.708  27.365  31.064  0.00  0.00      ACHN  
ATOM   2025 HD21 LEU A 131      -3.003  26.725  30.491  0.00  0.00      ACHN  
ATOM   2026 HD22 LEU A 131      -4.209  28.157  30.467  0.00  0.00      ACHN  
ATOM   2027 HD23 LEU A 131      -2.972  27.846  31.743  0.00  0.00      ACHN  
ATOM   2028  C   LEU A 131      -7.354  26.375  28.999  0.00  0.00      ACHN  
ATOM   2029  O   LEU A 131      -6.912  26.394  27.837  0.00  0.00      ACHN  
ATOM   2030  N   LEU A 132      -8.570  25.807  29.218  0.00  0.00      ACHN  
ATOM   2031  HN  LEU A 132      -8.904  25.779  30.157  0.00  0.00      ACHN  
ATOM   2032  CA  LEU A 132      -9.412  25.230  28.220  0.00  0.00      ACHN  
ATOM   2033  HA  LEU A 132      -8.738  24.550  27.721  0.00  0.00      ACHN  
ATOM   2034  CB  LEU A 132     -10.610  24.516  28.849  0.00  0.00      ACHN  
ATOM   2035  HB1 LEU A 132     -11.016  25.088  29.710  0.00  0.00      ACHN  
ATOM   2036  HB2 LEU A 132     -11.357  24.285  28.059  0.00  0.00      ACHN  
ATOM   2037  CG  LEU A 132     -10.200  23.154  29.470  0.00  0.00      ACHN  
ATOM   2038  HG  LEU A 132      -9.362  23.211  30.197  0.00  0.00      ACHN  
ATOM   2039  CD1 LEU A 132     -11.344  22.674  30.349  0.00  0.00      ACHN  
ATOM   2040 HD11 LEU A 132     -12.259  22.376  29.793  0.00  0.00      ACHN  
ATOM   2041 HD12 LEU A 132     -11.017  21.920  31.096  0.00  0.00      ACHN  
ATOM   2042 HD13 LEU A 132     -11.689  23.564  30.918  0.00  0.00      ACHN  
ATOM   2043  CD2 LEU A 132      -9.785  22.073  28.452  0.00  0.00      ACHN  
ATOM   2044 HD21 LEU A 132     -10.658  21.853  27.801  0.00  0.00      ACHN  
ATOM   2045 HD22 LEU A 132      -8.933  22.377  27.806  0.00  0.00      ACHN  
ATOM   2046 HD23 LEU A 132      -9.438  21.160  28.980  0.00  0.00      ACHN  
ATOM   2047  C   LEU A 132      -9.863  26.188  27.152  0.00  0.00      ACHN  
ATOM   2048  O   LEU A 132      -9.837  25.884  25.948  0.00  0.00      ACHN  
ATOM   2049  N   ALA A 133     -10.237  27.392  27.596  0.00  0.00      ACHN  
ATOM   2050  HN  ALA A 133     -10.123  27.552  28.574  0.00  0.00      ACHN  
ATOM   2051  CA  ALA A 133     -10.673  28.428  26.700  0.00  0.00      ACHN  
ATOM   2052  HA  ALA A 133     -11.472  27.993  26.118  0.00  0.00      ACHN  
ATOM   2053  CB  ALA A 133     -11.173  29.606  27.543  0.00  0.00      ACHN  
ATOM   2054  HB1 ALA A 133     -11.902  29.344  28.339  0.00  0.00      ACHN  
ATOM   2055  HB2 ALA A 133     -10.336  30.122  28.061  0.00  0.00      ACHN  
ATOM   2056  HB3 ALA A 133     -11.571  30.376  26.848  0.00  0.00      ACHN  
ATOM   2057  C   ALA A 133      -9.547  28.974  25.732  0.00  0.00      ACHN  
ATOM   2058  O   ALA A 133      -9.714  29.094  24.521  0.00  0.00      ACHN  
ATOM   2059  N   ILE A 134      -8.336  29.222  26.284  0.00  0.00      ACHN  
ATOM   2060  HN  ILE A 134      -8.260  29.131  27.274  0.00  0.00      ACHN  
ATOM   2061  CA  ILE A 134      -7.101  29.454  25.556  0.00  0.00      ACHN  
ATOM   2062  HA  ILE A 134      -7.294  30.357  24.997  0.00  0.00      ACHN  
ATOM   2063  CB  ILE A 134      -5.956  29.787  26.516  0.00  0.00      ACHN  
ATOM   2064  HB  ILE A 134      -5.682  28.870  27.080  0.00  0.00      ACHN  
ATOM   2065  CG2 ILE A 134      -4.615  30.077  25.800  0.00  0.00      ACHN  
ATOM   2066 HG21 ILE A 134      -4.295  29.177  25.233  0.00  0.00      ACHN  
ATOM   2067 HG22 ILE A 134      -4.788  30.858  25.029  0.00  0.00      ACHN  
ATOM   2068 HG23 ILE A 134      -3.816  30.377  26.512  0.00  0.00      ACHN  
ATOM   2069  CG1 ILE A 134      -6.297  30.842  27.541  0.00  0.00      ACHN  
ATOM   2070 HG11 ILE A 134      -6.164  31.832  27.055  0.00  0.00      ACHN  
ATOM   2071 HG12 ILE A 134      -7.371  30.857  27.825  0.00  0.00      ACHN  
ATOM   2072  CD1 ILE A 134      -5.457  30.712  28.848  0.00  0.00      ACHN  
ATOM   2073  HD1 ILE A 134      -4.467  30.293  28.572  0.00  0.00      ACHN  
ATOM   2074  HD2 ILE A 134      -5.424  31.749  29.246  0.00  0.00      ACHN  
ATOM   2075  HD3 ILE A 134      -5.975  30.013  29.539  0.00  0.00      ACHN  
ATOM   2076  C   ILE A 134      -6.660  28.330  24.592  0.00  0.00      ACHN  
ATOM   2077  O   ILE A 134      -6.311  28.613  23.449  0.00  0.00      ACHN  
ATOM   2078  N   PHE A 135      -6.808  27.060  25.004  0.00  0.00      ACHN  
ATOM   2079  HN  PHE A 135      -7.004  27.036  25.982  0.00  0.00      ACHN  
ATOM   2080  CA  PHE A 135      -6.673  25.856  24.177  0.00  0.00      ACHN  
ATOM   2081  HA  PHE A 135      -5.705  26.031  23.732  0.00  0.00      ACHN  
ATOM   2082  CB  PHE A 135      -6.787  24.685  25.214  0.00  0.00      ACHN  
ATOM   2083  HB1 PHE A 135      -5.957  24.580  25.946  0.00  0.00      ACHN  
ATOM   2084  HB2 PHE A 135      -7.661  24.954  25.845  0.00  0.00      ACHN  
ATOM   2085  CG  PHE A 135      -6.900  23.295  24.645  0.00  0.00      ACHN  
ATOM   2086  CD1 PHE A 135      -8.154  22.616  24.560  0.00  0.00      ACHN  
ATOM   2087  HD1 PHE A 135      -9.064  23.126  24.839  0.00  0.00      ACHN  
ATOM   2088  CE1 PHE A 135      -8.304  21.470  23.844  0.00  0.00      ACHN  
ATOM   2089  HE1 PHE A 135      -9.234  20.959  23.642  0.00  0.00      ACHN  
ATOM   2090  CZ  PHE A 135      -7.105  20.795  23.451  0.00  0.00      ACHN  
ATOM   2091  HZ  PHE A 135      -7.050  19.868  22.900  0.00  0.00      ACHN  
ATOM   2092  CD2 PHE A 135      -5.723  22.612  24.228  0.00  0.00      ACHN  
ATOM   2093  HD2 PHE A 135      -4.771  23.118  24.276  0.00  0.00      ACHN  
ATOM   2094  CE2 PHE A 135      -5.886  21.375  23.567  0.00  0.00      ACHN  
ATOM   2095  HE2 PHE A 135      -4.975  20.949  23.173  0.00  0.00      ACHN  
ATOM   2096  C   PHE A 135      -7.710  25.840  23.001  0.00  0.00      ACHN  
ATOM   2097  O   PHE A 135      -7.426  25.375  21.939  0.00  0.00      ACHN  
ATOM   2098  N   GLY A 136      -8.985  26.290  23.216  0.00  0.00      ACHN  
ATOM   2099  HN  GLY A 136      -9.164  26.556  24.160  0.00  0.00      ACHN  
ATOM   2100  CA  GLY A 136     -10.006  26.243  22.185  0.00  0.00      ACHN  
ATOM   2101  HA1 GLY A 136     -10.952  26.541  22.612  0.00  0.00      ACHN  
ATOM   2102  HA2 GLY A 136      -9.971  25.242  21.780  0.00  0.00      ACHN  
ATOM   2103  C   GLY A 136      -9.672  27.097  21.003  0.00  0.00      ACHN  
ATOM   2104  O   GLY A 136      -9.585  26.710  19.838  0.00  0.00      ACHN  
ATOM   2105  N   VAL A 137      -9.539  28.410  21.342  0.00  0.00      ACHN  
ATOM   2106  HN  VAL A 137      -9.398  28.622  22.306  0.00  0.00      ACHN  
ATOM   2107  CA  VAL A 137      -9.187  29.427  20.366  0.00  0.00      ACHN  
ATOM   2108  HA  VAL A 137      -9.974  29.475  19.627  0.00  0.00      ACHN  
ATOM   2109  CB  VAL A 137      -9.279  30.853  20.839  0.00  0.00      ACHN  
ATOM   2110  HB  VAL A 137      -8.851  31.469  20.020  0.00  0.00      ACHN  
ATOM   2111  CG1 VAL A 137     -10.721  31.295  21.132  0.00  0.00      ACHN  
ATOM   2112 HG11 VAL A 137     -11.332  30.594  21.740  0.00  0.00      ACHN  
ATOM   2113 HG12 VAL A 137     -10.689  32.289  21.627  0.00  0.00      ACHN  
ATOM   2114 HG13 VAL A 137     -11.281  31.446  20.184  0.00  0.00      ACHN  
ATOM   2115  CG2 VAL A 137      -8.337  31.055  22.047  0.00  0.00      ACHN  
ATOM   2116 HG21 VAL A 137      -8.318  32.158  22.181  0.00  0.00      ACHN  
ATOM   2117 HG22 VAL A 137      -8.770  30.524  22.922  0.00  0.00      ACHN  
ATOM   2118 HG23 VAL A 137      -7.332  30.718  21.715  0.00  0.00      ACHN  
ATOM   2119  C   VAL A 137      -7.907  29.094  19.616  0.00  0.00      ACHN  
ATOM   2120  O   VAL A 137      -7.888  29.418  18.408  0.00  0.00      ACHN  
ATOM   2121  N   ASN A 138      -6.851  28.534  20.275  0.00  0.00      ACHN  
ATOM   2122  HN  ASN A 138      -6.985  28.417  21.256  0.00  0.00      ACHN  
ATOM   2123  CA  ASN A 138      -5.619  28.009  19.636  0.00  0.00      ACHN  
ATOM   2124  HA  ASN A 138      -5.155  28.818  19.092  0.00  0.00      ACHN  
ATOM   2125  CB  ASN A 138      -4.675  27.445  20.776  0.00  0.00      ACHN  
ATOM   2126  HB1 ASN A 138      -4.711  28.134  21.646  0.00  0.00      ACHN  
ATOM   2127  HB2 ASN A 138      -4.920  26.455  21.217  0.00  0.00      ACHN  
ATOM   2128  CG  ASN A 138      -3.212  27.512  20.294  0.00  0.00      ACHN  
ATOM   2129  OD1 ASN A 138      -2.817  28.632  20.034  0.00  0.00      ACHN  
ATOM   2130  ND2 ASN A 138      -2.489  26.371  20.138  0.00  0.00      ACHN  
ATOM   2131 HD21 ASN A 138      -1.499  26.450  20.019  0.00  0.00      ACHN  
ATOM   2132 HD22 ASN A 138      -2.975  25.497  20.130  0.00  0.00      ACHN  
ATOM   2133  C   ASN A 138      -5.873  26.874  18.660  0.00  0.00      ACHN  
ATOM   2134  O   ASN A 138      -5.308  26.749  17.567  0.00  0.00      ACHN  
ATOM   2135  N   ALA A 139      -6.760  25.905  19.002  0.00  0.00      ACHN  
ATOM   2136  HN  ALA A 139      -7.118  25.755  19.921  0.00  0.00      ACHN  
ATOM   2137  CA  ALA A 139      -7.160  24.907  18.033  0.00  0.00      ACHN  
ATOM   2138  HA  ALA A 139      -6.301  24.334  17.718  0.00  0.00      ACHN  
ATOM   2139  CB  ALA A 139      -8.199  24.045  18.613  0.00  0.00      ACHN  
ATOM   2140  HB1 ALA A 139      -7.975  23.535  19.574  0.00  0.00      ACHN  
ATOM   2141  HB2 ALA A 139      -9.215  24.443  18.820  0.00  0.00      ACHN  
ATOM   2142  HB3 ALA A 139      -8.312  23.241  17.854  0.00  0.00      ACHN  
ATOM   2143  C   ALA A 139      -7.825  25.475  16.774  0.00  0.00      ACHN  
ATOM   2144  O   ALA A 139      -7.525  25.178  15.603  0.00  0.00      ACHN  
ATOM   2145  N   SER A 140      -8.725  26.404  16.933  0.00  0.00      ACHN  
ATOM   2146  HN  SER A 140      -9.036  26.666  17.844  0.00  0.00      ACHN  
ATOM   2147  CA  SER A 140      -9.434  27.032  15.813  0.00  0.00      ACHN  
ATOM   2148  HA  SER A 140      -9.886  26.211  15.275  0.00  0.00      ACHN  
ATOM   2149  CB  SER A 140     -10.530  28.041  16.283  0.00  0.00      ACHN  
ATOM   2150  HB1 SER A 140     -10.156  28.964  16.775  0.00  0.00      ACHN  
ATOM   2151  HB2 SER A 140     -11.090  28.381  15.386  0.00  0.00      ACHN  
ATOM   2152  OG  SER A 140     -11.509  27.461  17.097  0.00  0.00      ACHN  
ATOM   2153  HG1 SER A 140     -11.229  27.299  18.001  0.00  0.00      ACHN  
ATOM   2154  C   SER A 140      -8.442  27.780  14.837  0.00  0.00      ACHN  
ATOM   2155  O   SER A 140      -8.503  27.695  13.604  0.00  0.00      ACHN  
ATOM   2156  N   MET A 141      -7.511  28.518  15.443  0.00  0.00      ACHN  
ATOM   2157  HN  MET A 141      -7.245  28.669  16.392  0.00  0.00      ACHN  
ATOM   2158  CA  MET A 141      -6.620  29.359  14.679  0.00  0.00      ACHN  
ATOM   2159  HA  MET A 141      -7.071  30.063  13.996  0.00  0.00      ACHN  
ATOM   2160  CB  MET A 141      -5.720  30.049  15.743  0.00  0.00      ACHN  
ATOM   2161  HB1 MET A 141      -6.322  30.578  16.513  0.00  0.00      ACHN  
ATOM   2162  HB2 MET A 141      -5.107  29.274  16.249  0.00  0.00      ACHN  
ATOM   2163  CG  MET A 141      -4.783  31.117  15.162  0.00  0.00      ACHN  
ATOM   2164  HG1 MET A 141      -4.113  30.914  14.300  0.00  0.00      ACHN  
ATOM   2165  HG2 MET A 141      -5.363  32.006  14.832  0.00  0.00      ACHN  
ATOM   2166  SD  MET A 141      -3.739  31.576  16.567  0.00  0.00      ACHN  
ATOM   2167  CE  MET A 141      -2.484  30.237  16.382  0.00  0.00      ACHN  
ATOM   2168  HE1 MET A 141      -1.750  30.501  17.173  0.00  0.00      ACHN  
ATOM   2169  HE2 MET A 141      -2.809  29.214  16.667  0.00  0.00      ACHN  
ATOM   2170  HE3 MET A 141      -2.043  30.175  15.364  0.00  0.00      ACHN  
ATOM   2171  C   MET A 141      -5.720  28.539  13.748  0.00  0.00      ACHN  
ATOM   2172  O   MET A 141      -5.472  28.958  12.601  0.00  0.00      ACHN  
ATOM   2173  N   ILE A 142      -5.197  27.366  14.235  0.00  0.00      ACHN  
ATOM   2174  HN  ILE A 142      -5.483  26.941  15.091  0.00  0.00      ACHN  
ATOM   2175  CA  ILE A 142      -4.308  26.545  13.392  0.00  0.00      ACHN  
ATOM   2176  HA  ILE A 142      -3.814  27.195  12.685  0.00  0.00      ACHN  
ATOM   2177  CB  ILE A 142      -3.272  25.779  14.221  0.00  0.00      ACHN  
ATOM   2178  HB  ILE A 142      -3.765  24.911  14.708  0.00  0.00      ACHN  
ATOM   2179  CG2 ILE A 142      -2.211  25.263  13.362  0.00  0.00      ACHN  
ATOM   2180 HG21 ILE A 142      -1.855  26.227  12.940  0.00  0.00      ACHN  
ATOM   2181 HG22 ILE A 142      -1.378  24.918  14.011  0.00  0.00      ACHN  
ATOM   2182 HG23 ILE A 142      -2.510  24.472  12.641  0.00  0.00      ACHN  
ATOM   2183  CG1 ILE A 142      -2.696  26.866  15.151  0.00  0.00      ACHN  
ATOM   2184 HG11 ILE A 142      -2.193  27.697  14.612  0.00  0.00      ACHN  
ATOM   2185 HG12 ILE A 142      -3.553  27.243  15.750  0.00  0.00      ACHN  
ATOM   2186  CD1 ILE A 142      -1.673  26.212  16.135  0.00  0.00      ACHN  
ATOM   2187  HD1 ILE A 142      -1.136  27.011  16.689  0.00  0.00      ACHN  
ATOM   2188  HD2 ILE A 142      -2.154  25.545  16.881  0.00  0.00      ACHN  
ATOM   2189  HD3 ILE A 142      -0.836  25.626  15.699  0.00  0.00      ACHN  
ATOM   2190  C   ILE A 142      -5.160  25.622  12.523  0.00  0.00      ACHN  
ATOM   2191  O   ILE A 142      -4.793  25.314  11.405  0.00  0.00      ACHN  
ATOM   2192  N   LEU A 143      -6.367  25.306  12.922  0.00  0.00      ACHN  
ATOM   2193  HN  LEU A 143      -6.599  25.501  13.872  0.00  0.00      ACHN  
ATOM   2194  CA  LEU A 143      -7.382  24.700  12.056  0.00  0.00      ACHN  
ATOM   2195  HA  LEU A 143      -6.997  23.750  11.716  0.00  0.00      ACHN  
ATOM   2196  CB  LEU A 143      -8.776  24.495  12.846  0.00  0.00      ACHN  
ATOM   2197  HB1 LEU A 143      -8.581  24.125  13.875  0.00  0.00      ACHN  
ATOM   2198  HB2 LEU A 143      -9.118  25.551  12.894  0.00  0.00      ACHN  
ATOM   2199  CG  LEU A 143      -9.791  23.596  12.113  0.00  0.00      ACHN  
ATOM   2200  HG  LEU A 143      -9.983  24.040  11.113  0.00  0.00      ACHN  
ATOM   2201  CD1 LEU A 143      -9.232  22.206  11.805  0.00  0.00      ACHN  
ATOM   2202 HD11 LEU A 143      -9.875  21.628  11.107  0.00  0.00      ACHN  
ATOM   2203 HD12 LEU A 143      -8.332  22.237  11.154  0.00  0.00      ACHN  
ATOM   2204 HD13 LEU A 143      -8.926  21.730  12.761  0.00  0.00      ACHN  
ATOM   2205  CD2 LEU A 143     -11.145  23.647  12.890  0.00  0.00      ACHN  
ATOM   2206 HD21 LEU A 143     -11.469  24.679  13.145  0.00  0.00      ACHN  
ATOM   2207 HD22 LEU A 143     -11.932  23.063  12.367  0.00  0.00      ACHN  
ATOM   2208 HD23 LEU A 143     -10.948  23.203  13.889  0.00  0.00      ACHN  
ATOM   2209  C   LEU A 143      -7.629  25.508  10.752  0.00  0.00      ACHN  
ATOM   2210  O   LEU A 143      -7.641  25.035   9.609  0.00  0.00      ACHN  
ATOM   2211  N   PHE A 144      -7.773  26.876  10.886  0.00  0.00      ACHN  
ATOM   2212  HN  PHE A 144      -7.741  27.290  11.793  0.00  0.00      ACHN  
ATOM   2213  CA  PHE A 144      -8.104  27.726   9.742  0.00  0.00      ACHN  
ATOM   2214  HA  PHE A 144      -8.853  27.270   9.112  0.00  0.00      ACHN  
ATOM   2215  CB  PHE A 144      -8.619  29.057  10.321  0.00  0.00      ACHN  
ATOM   2216  HB1 PHE A 144      -8.028  29.340  11.218  0.00  0.00      ACHN  
ATOM   2217  HB2 PHE A 144      -8.546  29.846   9.542  0.00  0.00      ACHN  
ATOM   2218  CG  PHE A 144     -10.030  28.977  10.736  0.00  0.00      ACHN  
ATOM   2219  CD1 PHE A 144     -10.953  28.596   9.781  0.00  0.00      ACHN  
ATOM   2220  HD1 PHE A 144     -10.659  28.527   8.744  0.00  0.00      ACHN  
ATOM   2221  CE1 PHE A 144     -12.332  28.612  10.076  0.00  0.00      ACHN  
ATOM   2222  HE1 PHE A 144     -13.089  28.450   9.323  0.00  0.00      ACHN  
ATOM   2223  CZ  PHE A 144     -12.699  29.054  11.329  0.00  0.00      ACHN  
ATOM   2224  HZ  PHE A 144     -13.755  29.216  11.484  0.00  0.00      ACHN  
ATOM   2225  CD2 PHE A 144     -10.485  29.463  11.976  0.00  0.00      ACHN  
ATOM   2226  HD2 PHE A 144      -9.752  29.793  12.697  0.00  0.00      ACHN  
ATOM   2227  CE2 PHE A 144     -11.787  29.454  12.321  0.00  0.00      ACHN  
ATOM   2228  HE2 PHE A 144     -11.971  29.885  13.293  0.00  0.00      ACHN  
ATOM   2229  C   PHE A 144      -6.938  27.937   8.809  0.00  0.00      ACHN  
ATOM   2230  O   PHE A 144      -7.070  28.196   7.597  0.00  0.00      ACHN  
ATOM   2231  N   GLY A 145      -5.713  27.763   9.365  0.00  0.00      ACHN  
ATOM   2232  HN  GLY A 145      -5.671  27.558  10.340  0.00  0.00      ACHN  
ATOM   2233  CA  GLY A 145      -4.392  27.891   8.651  0.00  0.00      ACHN  
ATOM   2234  HA1 GLY A 145      -3.609  28.105   9.364  0.00  0.00      ACHN  
ATOM   2235  HA2 GLY A 145      -4.429  28.743   7.989  0.00  0.00      ACHN  
ATOM   2236  C   GLY A 145      -4.173  26.623   7.753  0.00  0.00      ACHN  
ATOM   2237  O   GLY A 145      -3.689  26.717   6.633  0.00  0.00      ACHN  
ATOM   2238  N   TRP A 146      -4.613  25.473   8.273  0.00  0.00      ACHN  
ATOM   2239  HN  TRP A 146      -4.908  25.411   9.224  0.00  0.00      ACHN  
ATOM   2240  CA  TRP A 146      -4.765  24.220   7.543  0.00  0.00      ACHN  
ATOM   2241  HA  TRP A 146      -3.760  24.144   7.155  0.00  0.00      ACHN  
ATOM   2242  CB  TRP A 146      -5.221  23.141   8.610  0.00  0.00      ACHN  
ATOM   2243  HB1 TRP A 146      -4.458  23.086   9.416  0.00  0.00      ACHN  
ATOM   2244  HB2 TRP A 146      -6.160  23.490   9.090  0.00  0.00      ACHN  
ATOM   2245  CG  TRP A 146      -5.453  21.776   8.006  0.00  0.00      ACHN  
ATOM   2246  CD1 TRP A 146      -4.506  20.973   7.418  0.00  0.00      ACHN  
ATOM   2247  HD1 TRP A 146      -3.463  21.221   7.294  0.00  0.00      ACHN  
ATOM   2248  NE1 TRP A 146      -5.016  19.790   6.937  0.00  0.00      ACHN  
ATOM   2249  HE1 TRP A 146      -4.700  19.338   6.131  0.00  0.00      ACHN  
ATOM   2250  CE2 TRP A 146      -6.467  19.833   7.224  0.00  0.00      ACHN  
ATOM   2251  CD2 TRP A 146      -6.669  21.062   7.896  0.00  0.00      ACHN  
ATOM   2252  CE3 TRP A 146      -7.933  21.484   8.160  0.00  0.00      ACHN  
ATOM   2253  HE3 TRP A 146      -8.222  22.381   8.689  0.00  0.00      ACHN  
ATOM   2254  CZ3 TRP A 146      -8.980  20.651   7.726  0.00  0.00      ACHN  
ATOM   2255  HZ3 TRP A 146      -9.974  20.953   8.025  0.00  0.00      ACHN  
ATOM   2256  CZ2 TRP A 146      -7.530  18.953   6.851  0.00  0.00      ACHN  
ATOM   2257  HZ2 TRP A 146      -7.471  18.030   6.294  0.00  0.00      ACHN  
ATOM   2258  CH2 TRP A 146      -8.794  19.429   7.058  0.00  0.00      ACHN  
ATOM   2259  HH2 TRP A 146      -9.644  18.907   6.645  0.00  0.00      ACHN  
ATOM   2260  C   TRP A 146      -5.703  24.312   6.451  0.00  0.00      ACHN  
ATOM   2261  O   TRP A 146      -5.373  24.050   5.276  0.00  0.00      ACHN  
ATOM   2262  N   LEU A 147      -7.018  24.680   6.659  0.00  0.00      ACHN  
ATOM   2263  HN  LEU A 147      -7.253  24.896   7.603  0.00  0.00      ACHN  
ATOM   2264  CA  LEU A 147      -8.030  24.938   5.742  0.00  0.00      ACHN  
ATOM   2265  HA  LEU A 147      -8.249  23.974   5.308  0.00  0.00      ACHN  
ATOM   2266  CB  LEU A 147      -9.285  25.459   6.438  0.00  0.00      ACHN  
ATOM   2267  HB1 LEU A 147      -8.996  26.305   7.098  0.00  0.00      ACHN  
ATOM   2268  HB2 LEU A 147     -10.008  25.950   5.754  0.00  0.00      ACHN  
ATOM   2269  CG  LEU A 147     -10.026  24.439   7.323  0.00  0.00      ACHN  
ATOM   2270  HG  LEU A 147      -9.269  23.799   7.824  0.00  0.00      ACHN  
ATOM   2271  CD1 LEU A 147     -10.825  25.151   8.435  0.00  0.00      ACHN  
ATOM   2272 HD11 LEU A 147     -11.457  25.904   7.917  0.00  0.00      ACHN  
ATOM   2273 HD12 LEU A 147     -11.458  24.358   8.888  0.00  0.00      ACHN  
ATOM   2274 HD13 LEU A 147     -10.113  25.674   9.109  0.00  0.00      ACHN  
ATOM   2275  CD2 LEU A 147     -10.942  23.584   6.454  0.00  0.00      ACHN  
ATOM   2276 HD21 LEU A 147     -11.714  24.224   5.977  0.00  0.00      ACHN  
ATOM   2277 HD22 LEU A 147     -10.393  23.224   5.557  0.00  0.00      ACHN  
ATOM   2278 HD23 LEU A 147     -11.624  22.842   6.922  0.00  0.00      ACHN  
ATOM   2279  C   LEU A 147      -7.608  25.917   4.597  0.00  0.00      ACHN  
ATOM   2280  O   LEU A 147      -7.755  25.591   3.397  0.00  0.00      ACHN  
ATOM   2281  N   GLN A 148      -7.075  27.095   4.990  0.00  0.00      ACHN  
ATOM   2282  HN  GLN A 148      -6.950  27.270   5.963  0.00  0.00      ACHN  
ATOM   2283  CA  GLN A 148      -6.546  28.109   4.066  0.00  0.00      ACHN  
ATOM   2284  HA  GLN A 148      -7.329  28.519   3.446  0.00  0.00      ACHN  
ATOM   2285  CB  GLN A 148      -5.790  29.231   4.804  0.00  0.00      ACHN  
ATOM   2286  HB1 GLN A 148      -6.565  29.701   5.448  0.00  0.00      ACHN  
ATOM   2287  HB2 GLN A 148      -5.053  28.703   5.446  0.00  0.00      ACHN  
ATOM   2288  CG  GLN A 148      -5.049  30.336   3.985  0.00  0.00      ACHN  
ATOM   2289  HG1 GLN A 148      -4.596  31.008   4.745  0.00  0.00      ACHN  
ATOM   2290  HG2 GLN A 148      -4.225  30.054   3.295  0.00  0.00      ACHN  
ATOM   2291  CD  GLN A 148      -6.040  31.153   3.207  0.00  0.00      ACHN  
ATOM   2292  OE1 GLN A 148      -6.807  31.976   3.753  0.00  0.00      ACHN  
ATOM   2293  NE2 GLN A 148      -6.244  30.887   1.915  0.00  0.00      ACHN  
ATOM   2294 HE21 GLN A 148      -7.041  31.319   1.493  0.00  0.00      ACHN  
ATOM   2295 HE22 GLN A 148      -5.555  30.410   1.369  0.00  0.00      ACHN  
ATOM   2296  C   GLN A 148      -5.550  27.413   3.108  0.00  0.00      ACHN  
ATOM   2297  O   GLN A 148      -5.677  27.537   1.912  0.00  0.00      ACHN  
ATOM   2298  N   GLU A 149      -4.510  26.646   3.592  0.00  0.00      ACHN  
ATOM   2299  HN  GLU A 149      -4.372  26.480   4.565  0.00  0.00      ACHN  
ATOM   2300  CA  GLU A 149      -3.615  25.941   2.769  0.00  0.00      ACHN  
ATOM   2301  HA  GLU A 149      -3.036  26.657   2.205  0.00  0.00      ACHN  
ATOM   2302  CB  GLU A 149      -2.481  25.186   3.611  0.00  0.00      ACHN  
ATOM   2303  HB1 GLU A 149      -2.289  25.945   4.399  0.00  0.00      ACHN  
ATOM   2304  HB2 GLU A 149      -2.851  24.231   4.043  0.00  0.00      ACHN  
ATOM   2305  CG  GLU A 149      -1.250  24.875   2.805  0.00  0.00      ACHN  
ATOM   2306  HG1 GLU A 149      -1.589  24.272   1.935  0.00  0.00      ACHN  
ATOM   2307  HG2 GLU A 149      -0.842  25.822   2.390  0.00  0.00      ACHN  
ATOM   2308  CD  GLU A 149      -0.154  24.175   3.651  0.00  0.00      ACHN  
ATOM   2309  OE1 GLU A 149       0.956  24.781   3.791  0.00  0.00      ACHN  
ATOM   2310  OE2 GLU A 149      -0.264  22.991   4.005  0.00  0.00      ACHN  
ATOM   2311  C   GLU A 149      -4.214  24.831   1.963  0.00  0.00      ACHN  
ATOM   2312  O   GLU A 149      -3.989  24.790   0.749  0.00  0.00      ACHN  
ATOM   2313  N   LYS A 150      -4.932  23.876   2.497  0.00  0.00      ACHN  
ATOM   2314  HN  LYS A 150      -5.154  24.042   3.455  0.00  0.00      ACHN  
ATOM   2315  CA  LYS A 150      -5.272  22.676   1.704  0.00  0.00      ACHN  
ATOM   2316  HA  LYS A 150      -4.356  22.368   1.222  0.00  0.00      ACHN  
ATOM   2317  CB  LYS A 150      -5.673  21.493   2.606  0.00  0.00      ACHN  
ATOM   2318  HB1 LYS A 150      -4.779  21.276   3.228  0.00  0.00      ACHN  
ATOM   2319  HB2 LYS A 150      -6.536  21.777   3.244  0.00  0.00      ACHN  
ATOM   2320  CG  LYS A 150      -5.920  20.253   1.769  0.00  0.00      ACHN  
ATOM   2321  HG1 LYS A 150      -6.759  20.397   1.055  0.00  0.00      ACHN  
ATOM   2322  HG2 LYS A 150      -5.048  19.928   1.163  0.00  0.00      ACHN  
ATOM   2323  CD  LYS A 150      -6.242  19.048   2.669  0.00  0.00      ACHN  
ATOM   2324  HD1 LYS A 150      -5.357  18.736   3.264  0.00  0.00      ACHN  
ATOM   2325  HD2 LYS A 150      -7.043  19.314   3.391  0.00  0.00      ACHN  
ATOM   2326  CE  LYS A 150      -6.660  17.769   1.960  0.00  0.00      ACHN  
ATOM   2327  HE1 LYS A 150      -6.680  16.984   2.746  0.00  0.00      ACHN  
ATOM   2328  HE2 LYS A 150      -7.647  17.891   1.464  0.00  0.00      ACHN  
ATOM   2329  NZ  LYS A 150      -5.614  17.243   0.995  0.00  0.00      ACHN  
ATOM   2330  HZ1 LYS A 150      -5.554  17.838   0.145  0.00  0.00      ACHN  
ATOM   2331  HZ2 LYS A 150      -4.660  17.245   1.409  0.00  0.00      ACHN  
ATOM   2332  HZ3 LYS A 150      -5.825  16.268   0.699  0.00  0.00      ACHN  
ATOM   2333  C   LYS A 150      -6.326  22.965   0.655  0.00  0.00      ACHN  
ATOM   2334  O   LYS A 150      -6.219  22.513  -0.467  0.00  0.00      ACHN  
ATOM   2335  N   TYR A 151      -7.371  23.751   1.017  0.00  0.00      ACHN  
ATOM   2336  HN  TYR A 151      -7.434  24.141   1.932  0.00  0.00      ACHN  
ATOM   2337  CA  TYR A 151      -8.474  23.918   0.200  0.00  0.00      ACHN  
ATOM   2338  HA  TYR A 151      -8.597  23.042  -0.421  0.00  0.00      ACHN  
ATOM   2339  CB  TYR A 151      -9.633  23.884   1.068  0.00  0.00      ACHN  
ATOM   2340  HB1 TYR A 151      -9.661  24.721   1.798  0.00  0.00      ACHN  
ATOM   2341  HB2 TYR A 151     -10.628  23.942   0.579  0.00  0.00      ACHN  
ATOM   2342  CG  TYR A 151      -9.711  22.522   1.746  0.00  0.00      ACHN  
ATOM   2343  CD1 TYR A 151      -9.577  22.291   3.085  0.00  0.00      ACHN  
ATOM   2344  HD1 TYR A 151      -9.419  23.148   3.723  0.00  0.00      ACHN  
ATOM   2345  CE1 TYR A 151      -9.621  20.982   3.609  0.00  0.00      ACHN  
ATOM   2346  HE1 TYR A 151      -9.454  20.826   4.664  0.00  0.00      ACHN  
ATOM   2347  CZ  TYR A 151      -9.680  19.875   2.767  0.00  0.00      ACHN  
ATOM   2348  OH  TYR A 151      -9.684  18.523   3.318  0.00  0.00      ACHN  
ATOM   2349  HH  TYR A 151     -10.198  17.936   2.759  0.00  0.00      ACHN  
ATOM   2350  CD2 TYR A 151      -9.836  21.407   0.854  0.00  0.00      ACHN  
ATOM   2351  HD2 TYR A 151      -9.884  21.365  -0.224  0.00  0.00      ACHN  
ATOM   2352  CE2 TYR A 151      -9.884  20.116   1.353  0.00  0.00      ACHN  
ATOM   2353  HE2 TYR A 151      -9.842  19.258   0.699  0.00  0.00      ACHN  
ATOM   2354  C   TYR A 151      -8.397  25.088  -0.808  0.00  0.00      ACHN  
ATOM   2355  O   TYR A 151      -9.345  25.235  -1.568  0.00  0.00      ACHN  
ATOM   2356  N   THR A 152      -7.256  25.858  -0.979  0.00  0.00      ACHN  
ATOM   2357  HN  THR A 152      -6.497  25.816  -0.333  0.00  0.00      ACHN  
ATOM   2358  CA  THR A 152      -7.074  26.802  -2.106  0.00  0.00      ACHN  
ATOM   2359  HA  THR A 152      -7.488  26.301  -2.969  0.00  0.00      ACHN  
ATOM   2360  CB  THR A 152      -7.782  28.230  -2.022  0.00  0.00      ACHN  
ATOM   2361  HB  THR A 152      -8.826  28.048  -1.691  0.00  0.00      ACHN  
ATOM   2362  OG1 THR A 152      -7.788  28.881  -3.297  0.00  0.00      ACHN  
ATOM   2363  HG1 THR A 152      -8.622  29.343  -3.409  0.00  0.00      ACHN  
ATOM   2364  CG2 THR A 152      -7.126  29.095  -0.930  0.00  0.00      ACHN  
ATOM   2365 HG21 THR A 152      -7.773  29.969  -0.702  0.00  0.00      ACHN  
ATOM   2366 HG22 THR A 152      -6.907  28.489  -0.026  0.00  0.00      ACHN  
ATOM   2367 HG23 THR A 152      -6.142  29.472  -1.282  0.00  0.00      ACHN  
ATOM   2368  C   THR A 152      -5.620  27.000  -2.397  0.00  0.00      ACHN  
ATOM   2369  O   THR A 152      -4.783  26.777  -1.517  0.00  0.00      ACHN  
ATOM   2370  N   GLN A 153      -5.240  27.265  -3.687  0.00  0.00      ACHN  
ATOM   2371  HN  GLN A 153      -5.959  27.653  -4.259  0.00  0.00      ACHN  
ATOM   2372  CA  GLN A 153      -3.896  27.282  -4.163  0.00  0.00      ACHN  
ATOM   2373  HA  GLN A 153      -3.398  26.450  -3.687  0.00  0.00      ACHN  
ATOM   2374  CB  GLN A 153      -4.000  27.250  -5.729  0.00  0.00      ACHN  
ATOM   2375  HB1 GLN A 153      -2.932  27.260  -6.037  0.00  0.00      ACHN  
ATOM   2376  HB2 GLN A 153      -4.511  26.325  -6.074  0.00  0.00      ACHN  
ATOM   2377  CG  GLN A 153      -4.803  28.390  -6.365  0.00  0.00      ACHN  
ATOM   2378  HG1 GLN A 153      -5.725  28.661  -5.808  0.00  0.00      ACHN  
ATOM   2379  HG2 GLN A 153      -4.194  29.317  -6.425  0.00  0.00      ACHN  
ATOM   2380  CD  GLN A 153      -5.078  28.131  -7.835  0.00  0.00      ACHN  
ATOM   2381  OE1 GLN A 153      -6.223  27.835  -8.063  0.00  0.00      ACHN  
ATOM   2382  NE2 GLN A 153      -4.127  28.167  -8.816  0.00  0.00      ACHN  
ATOM   2383 HE21 GLN A 153      -4.354  27.900  -9.753  0.00  0.00      ACHN  
ATOM   2384 HE22 GLN A 153      -3.207  28.496  -8.603  0.00  0.00      ACHN  
ATOM   2385  C   GLN A 153      -3.072  28.543  -3.626  0.00  0.00      ACHN  
ATOM   2386  O   GLN A 153      -3.669  29.618  -3.519  0.00  0.00      ACHN  
ATOM   2387  N   PRO A 154      -1.745  28.548  -3.353  0.00  0.00      ACHN  
ATOM   2388  CD  PRO A 154      -1.126  27.351  -2.960  0.00  0.00      ACHN  
ATOM   2389  HD1 PRO A 154      -1.725  26.640  -2.352  0.00  0.00      ACHN  
ATOM   2390  HD2 PRO A 154      -0.868  26.749  -3.858  0.00  0.00      ACHN  
ATOM   2391  CA  PRO A 154      -0.938  29.726  -3.205  0.00  0.00      ACHN  
ATOM   2392  HA  PRO A 154      -1.395  30.232  -2.367  0.00  0.00      ACHN  
ATOM   2393  CB  PRO A 154       0.423  29.153  -2.896  0.00  0.00      ACHN  
ATOM   2394  HB1 PRO A 154       0.978  29.784  -2.169  0.00  0.00      ACHN  
ATOM   2395  HB2 PRO A 154       1.060  29.144  -3.807  0.00  0.00      ACHN  
ATOM   2396  CG  PRO A 154       0.114  27.840  -2.305  0.00  0.00      ACHN  
ATOM   2397  HG1 PRO A 154      -0.040  27.987  -1.215  0.00  0.00      ACHN  
ATOM   2398  HG2 PRO A 154       0.937  27.112  -2.470  0.00  0.00      ACHN  
ATOM   2399  C   PRO A 154      -1.000  30.667  -4.332  0.00  0.00      ACHN  
ATOM   2400  O   PRO A 154      -1.289  30.332  -5.472  0.00  0.00      ACHN  
ATOM   2401  N   LYS A 155      -0.829  31.986  -4.050  0.00  0.00      ACHN  
ATOM   2402  HN  LYS A 155      -0.648  32.185  -3.090  0.00  0.00      ACHN  
ATOM   2403  CA  LYS A 155      -0.974  33.099  -4.986  0.00  0.00      ACHN  
ATOM   2404  HA  LYS A 155      -0.537  33.926  -4.446  0.00  0.00      ACHN  
ATOM   2405  CB  LYS A 155      -0.181  32.952  -6.365  0.00  0.00      ACHN  
ATOM   2406  HB1 LYS A 155       0.888  32.929  -6.064  0.00  0.00      ACHN  
ATOM   2407  HB2 LYS A 155      -0.474  32.018  -6.892  0.00  0.00      ACHN  
ATOM   2408  CG  LYS A 155      -0.299  34.102  -7.291  0.00  0.00      ACHN  
ATOM   2409  HG1 LYS A 155      -1.267  34.089  -7.837  0.00  0.00      ACHN  
ATOM   2410  HG2 LYS A 155      -0.345  35.056  -6.723  0.00  0.00      ACHN  
ATOM   2411  CD  LYS A 155       0.892  34.304  -8.229  0.00  0.00      ACHN  
ATOM   2412  HD1 LYS A 155       0.658  35.310  -8.639  0.00  0.00      ACHN  
ATOM   2413  HD2 LYS A 155       1.837  34.380  -7.651  0.00  0.00      ACHN  
ATOM   2414  CE  LYS A 155       0.993  33.426  -9.462  0.00  0.00      ACHN  
ATOM   2415  HE1 LYS A 155       1.785  33.929 -10.057  0.00  0.00      ACHN  
ATOM   2416  HE2 LYS A 155       1.206  32.365  -9.212  0.00  0.00      ACHN  
ATOM   2417  NZ  LYS A 155      -0.245  33.494 -10.230  0.00  0.00      ACHN  
ATOM   2418  HZ1 LYS A 155      -1.102  33.038  -9.856  0.00  0.00      ACHN  
ATOM   2419  HZ2 LYS A 155      -0.457  34.492 -10.434  0.00  0.00      ACHN  
ATOM   2420  HZ3 LYS A 155       0.023  33.032 -11.122  0.00  0.00      ACHN  
ATOM   2421  C   LYS A 155      -2.424  33.501  -5.340  0.00  0.00      ACHN  
ATOM   2422  O   LYS A 155      -2.865  34.610  -5.122  0.00  0.00      ACHN  
ATOM   2423  N   ASP A 156      -3.158  32.591  -5.819  0.00  0.00      ACHN  
ATOM   2424  HN  ASP A 156      -2.799  31.686  -6.033  0.00  0.00      ACHN  
ATOM   2425  CA  ASP A 156      -4.418  32.822  -6.483  0.00  0.00      ACHN  
ATOM   2426  HA  ASP A 156      -4.598  33.857  -6.732  0.00  0.00      ACHN  
ATOM   2427  CB  ASP A 156      -4.349  32.060  -7.826  0.00  0.00      ACHN  
ATOM   2428  HB1 ASP A 156      -3.900  31.054  -7.686  0.00  0.00      ACHN  
ATOM   2429  HB2 ASP A 156      -5.370  31.956  -8.251  0.00  0.00      ACHN  
ATOM   2430  CG  ASP A 156      -3.705  32.964  -8.867  0.00  0.00      ACHN  
ATOM   2431  OD1 ASP A 156      -2.587  32.613  -9.389  0.00  0.00      ACHN  
ATOM   2432  OD2 ASP A 156      -4.291  33.958  -9.280  0.00  0.00      ACHN  
ATOM   2433  C   ASP A 156      -5.623  32.377  -5.637  0.00  0.00      ACHN  
ATOM   2434  O   ASP A 156      -6.783  32.433  -6.088  0.00  0.00      ACHN  
ATOM   2435  N   GLY A 157      -5.395  31.958  -4.389  0.00  0.00      ACHN  
ATOM   2436  HN  GLY A 157      -4.461  31.821  -4.068  0.00  0.00      ACHN  
ATOM   2437  CA  GLY A 157      -6.469  31.583  -3.475  0.00  0.00      ACHN  
ATOM   2438  HA1 GLY A 157      -5.966  30.870  -2.839  0.00  0.00      ACHN  
ATOM   2439  HA2 GLY A 157      -7.403  31.300  -3.939  0.00  0.00      ACHN  
ATOM   2440  C   GLY A 157      -6.736  32.647  -2.402  0.00  0.00      ACHN  
ATOM   2441  O   GLY A 157      -5.849  33.350  -1.867  0.00  0.00      ACHN  
ATOM   2442  N   ASP A 158      -8.003  32.763  -2.142  0.00  0.00      ACHN  
ATOM   2443  HN  ASP A 158      -8.542  32.001  -2.494  0.00  0.00      ACHN  
ATOM   2444  CA  ASP A 158      -8.658  33.794  -1.360  0.00  0.00      ACHN  
ATOM   2445  HA  ASP A 158      -8.181  34.738  -1.580  0.00  0.00      ACHN  
ATOM   2446  CB  ASP A 158     -10.183  33.820  -1.747  0.00  0.00      ACHN  
ATOM   2447  HB1 ASP A 158     -10.701  32.869  -1.499  0.00  0.00      ACHN  
ATOM   2448  HB2 ASP A 158     -10.691  34.595  -1.133  0.00  0.00      ACHN  
ATOM   2449  CG  ASP A 158     -10.290  34.106  -3.246  0.00  0.00      ACHN  
ATOM   2450  OD1 ASP A 158     -10.416  33.122  -4.039  0.00  0.00      ACHN  
ATOM   2451  OD2 ASP A 158     -10.318  35.243  -3.636  0.00  0.00      ACHN  
ATOM   2452  C   ASP A 158      -8.271  33.677   0.073  0.00  0.00      ACHN  
ATOM   2453  O   ASP A 158      -8.034  32.531   0.463  0.00  0.00      ACHN  
ATOM   2454  N   LEU A 159      -8.140  34.799   0.792  0.00  0.00      ACHN  
ATOM   2455  HN  LEU A 159      -8.274  35.626   0.252  0.00  0.00      ACHN  
ATOM   2456  CA  LEU A 159      -7.474  34.915   2.090  0.00  0.00      ACHN  
ATOM   2457  HA  LEU A 159      -6.986  33.992   2.366  0.00  0.00      ACHN  
ATOM   2458  CB  LEU A 159      -6.391  36.082   2.024  0.00  0.00      ACHN  
ATOM   2459  HB1 LEU A 159      -5.855  35.914   1.064  0.00  0.00      ACHN  
ATOM   2460  HB2 LEU A 159      -6.810  37.109   2.082  0.00  0.00      ACHN  
ATOM   2461  CG  LEU A 159      -5.269  36.151   3.081  0.00  0.00      ACHN  
ATOM   2462  HG  LEU A 159      -5.640  36.282   4.120  0.00  0.00      ACHN  
ATOM   2463  CD1 LEU A 159      -4.479  34.877   3.234  0.00  0.00      ACHN  
ATOM   2464 HD11 LEU A 159      -3.730  35.098   4.024  0.00  0.00      ACHN  
ATOM   2465 HD12 LEU A 159      -5.082  33.993   3.532  0.00  0.00      ACHN  
ATOM   2466 HD13 LEU A 159      -3.913  34.671   2.300  0.00  0.00      ACHN  
ATOM   2467  CD2 LEU A 159      -4.414  37.424   2.780  0.00  0.00      ACHN  
ATOM   2468 HD21 LEU A 159      -3.475  37.299   3.360  0.00  0.00      ACHN  
ATOM   2469 HD22 LEU A 159      -4.127  37.387   1.708  0.00  0.00      ACHN  
ATOM   2470 HD23 LEU A 159      -4.796  38.396   3.160  0.00  0.00      ACHN  
ATOM   2471  C   LEU A 159      -8.481  35.085   3.238  0.00  0.00      ACHN  
ATOM   2472  O   LEU A 159      -8.173  35.196   4.421  0.00  0.00      ACHN  
ATOM   2473  N   LEU A 160      -9.789  34.973   3.020  0.00  0.00      ACHN  
ATOM   2474  HN  LEU A 160     -10.115  35.005   2.078  0.00  0.00      ACHN  
ATOM   2475  CA  LEU A 160     -10.783  34.926   4.098  0.00  0.00      ACHN  
ATOM   2476  HA  LEU A 160     -10.703  35.865   4.626  0.00  0.00      ACHN  
ATOM   2477  CB  LEU A 160     -12.221  34.912   3.499  0.00  0.00      ACHN  
ATOM   2478  HB1 LEU A 160     -12.335  35.750   2.779  0.00  0.00      ACHN  
ATOM   2479  HB2 LEU A 160     -12.398  34.024   2.856  0.00  0.00      ACHN  
ATOM   2480  CG  LEU A 160     -13.412  35.062   4.489  0.00  0.00      ACHN  
ATOM   2481  HG  LEU A 160     -13.505  34.240   5.230  0.00  0.00      ACHN  
ATOM   2482  CD1 LEU A 160     -13.346  36.273   5.349  0.00  0.00      ACHN  
ATOM   2483 HD11 LEU A 160     -12.391  36.318   5.915  0.00  0.00      ACHN  
ATOM   2484 HD12 LEU A 160     -13.531  37.155   4.700  0.00  0.00      ACHN  
ATOM   2485 HD13 LEU A 160     -14.154  36.331   6.108  0.00  0.00      ACHN  
ATOM   2486  CD2 LEU A 160     -14.802  35.023   3.722  0.00  0.00      ACHN  
ATOM   2487 HD21 LEU A 160     -14.867  34.119   3.079  0.00  0.00      ACHN  
ATOM   2488 HD22 LEU A 160     -15.671  35.083   4.411  0.00  0.00      ACHN  
ATOM   2489 HD23 LEU A 160     -14.851  35.874   3.010  0.00  0.00      ACHN  
ATOM   2490  C   LEU A 160     -10.704  33.856   5.245  0.00  0.00      ACHN  
ATOM   2491  O   LEU A 160     -10.784  34.247   6.403  0.00  0.00      ACHN  
ATOM   2492  N   PRO A 161     -10.546  32.552   4.991  0.00  0.00      ACHN  
ATOM   2493  CD  PRO A 161     -10.805  31.905   3.687  0.00  0.00      ACHN  
ATOM   2494  HD1 PRO A 161     -11.733  32.315   3.233  0.00  0.00      ACHN  
ATOM   2495  HD2 PRO A 161      -9.989  31.914   2.933  0.00  0.00      ACHN  
ATOM   2496  CA  PRO A 161     -10.058  31.579   5.950  0.00  0.00      ACHN  
ATOM   2497  HA  PRO A 161     -10.848  31.411   6.668  0.00  0.00      ACHN  
ATOM   2498  CB  PRO A 161      -9.973  30.271   5.223  0.00  0.00      ACHN  
ATOM   2499  HB1 PRO A 161     -10.092  29.357   5.843  0.00  0.00      ACHN  
ATOM   2500  HB2 PRO A 161      -9.052  30.236   4.602  0.00  0.00      ACHN  
ATOM   2501  CG  PRO A 161     -11.002  30.456   4.086  0.00  0.00      ACHN  
ATOM   2502  HG1 PRO A 161     -12.047  30.288   4.423  0.00  0.00      ACHN  
ATOM   2503  HG2 PRO A 161     -10.953  29.849   3.156  0.00  0.00      ACHN  
ATOM   2504  C   PRO A 161      -8.922  31.865   6.885  0.00  0.00      ACHN  
ATOM   2505  O   PRO A 161      -8.888  31.542   8.074  0.00  0.00      ACHN  
ATOM   2506  N   PHE A 162      -7.834  32.594   6.419  0.00  0.00      ACHN  
ATOM   2507  HN  PHE A 162      -7.698  32.763   5.446  0.00  0.00      ACHN  
ATOM   2508  CA  PHE A 162      -6.681  33.094   7.287  0.00  0.00      ACHN  
ATOM   2509  HA  PHE A 162      -6.318  32.255   7.862  0.00  0.00      ACHN  
ATOM   2510  CB  PHE A 162      -5.667  33.648   6.257  0.00  0.00      ACHN  
ATOM   2511  HB1 PHE A 162      -5.266  32.794   5.670  0.00  0.00      ACHN  
ATOM   2512  HB2 PHE A 162      -6.206  34.257   5.499  0.00  0.00      ACHN  
ATOM   2513  CG  PHE A 162      -4.542  34.414   6.811  0.00  0.00      ACHN  
ATOM   2514  CD1 PHE A 162      -3.461  33.736   7.419  0.00  0.00      ACHN  
ATOM   2515  HD1 PHE A 162      -3.442  32.660   7.324  0.00  0.00      ACHN  
ATOM   2516  CE1 PHE A 162      -2.379  34.401   7.925  0.00  0.00      ACHN  
ATOM   2517  HE1 PHE A 162      -1.526  33.831   8.264  0.00  0.00      ACHN  
ATOM   2518  CZ  PHE A 162      -2.392  35.833   8.026  0.00  0.00      ACHN  
ATOM   2519  HZ  PHE A 162      -1.461  36.288   8.332  0.00  0.00      ACHN  
ATOM   2520  CD2 PHE A 162      -4.579  35.819   6.976  0.00  0.00      ACHN  
ATOM   2521  HD2 PHE A 162      -5.452  36.367   6.654  0.00  0.00      ACHN  
ATOM   2522  CE2 PHE A 162      -3.529  36.514   7.560  0.00  0.00      ACHN  
ATOM   2523  HE2 PHE A 162      -3.508  37.592   7.611  0.00  0.00      ACHN  
ATOM   2524  C   PHE A 162      -7.217  34.232   8.167  0.00  0.00      ACHN  
ATOM   2525  O   PHE A 162      -6.818  34.317   9.353  0.00  0.00      ACHN  
ATOM   2526  N   TRP A 163      -8.092  35.128   7.671  0.00  0.00      ACHN  
ATOM   2527  HN  TRP A 163      -8.373  35.143   6.714  0.00  0.00      ACHN  
ATOM   2528  CA  TRP A 163      -8.622  36.158   8.618  0.00  0.00      ACHN  
ATOM   2529  HA  TRP A 163      -7.770  36.659   9.054  0.00  0.00      ACHN  
ATOM   2530  CB  TRP A 163      -9.399  37.173   7.699  0.00  0.00      ACHN  
ATOM   2531  HB1 TRP A 163     -10.108  36.639   7.030  0.00  0.00      ACHN  
ATOM   2532  HB2 TRP A 163      -9.975  37.879   8.335  0.00  0.00      ACHN  
ATOM   2533  CG  TRP A 163      -8.487  37.993   6.776  0.00  0.00      ACHN  
ATOM   2534  CD1 TRP A 163      -8.392  38.096   5.471  0.00  0.00      ACHN  
ATOM   2535  HD1 TRP A 163      -8.969  37.497   4.782  0.00  0.00      ACHN  
ATOM   2536  NE1 TRP A 163      -7.441  39.076   5.101  0.00  0.00      ACHN  
ATOM   2537  HE1 TRP A 163      -7.334  39.353   4.171  0.00  0.00      ACHN  
ATOM   2538  CE2 TRP A 163      -6.921  39.567   6.245  0.00  0.00      ACHN  
ATOM   2539  CD2 TRP A 163      -7.476  38.805   7.316  0.00  0.00      ACHN  
ATOM   2540  CE3 TRP A 163      -7.234  39.170   8.579  0.00  0.00      ACHN  
ATOM   2541  HE3 TRP A 163      -7.637  38.786   9.505  0.00  0.00      ACHN  
ATOM   2542  CZ3 TRP A 163      -6.214  40.109   8.790  0.00  0.00      ACHN  
ATOM   2543  HZ3 TRP A 163      -5.975  40.409   9.800  0.00  0.00      ACHN  
ATOM   2544  CZ2 TRP A 163      -5.933  40.508   6.452  0.00  0.00      ACHN  
ATOM   2545  HZ2 TRP A 163      -5.588  41.067   5.595  0.00  0.00      ACHN  
ATOM   2546  CH2 TRP A 163      -5.629  40.893   7.768  0.00  0.00      ACHN  
ATOM   2547  HH2 TRP A 163      -4.920  41.692   7.928  0.00  0.00      ACHN  
ATOM   2548  C   TRP A 163      -9.396  35.624   9.791  0.00  0.00      ACHN  
ATOM   2549  O   TRP A 163      -9.235  36.124  10.875  0.00  0.00      ACHN  
ATOM   2550  N   PHE A 164     -10.166  34.555   9.688  0.00  0.00      ACHN  
ATOM   2551  HN  PHE A 164     -10.383  34.162   8.798  0.00  0.00      ACHN  
ATOM   2552  CA  PHE A 164     -10.713  33.827  10.784  0.00  0.00      ACHN  
ATOM   2553  HA  PHE A 164     -11.347  34.550  11.275  0.00  0.00      ACHN  
ATOM   2554  CB  PHE A 164     -11.709  32.660  10.281  0.00  0.00      ACHN  
ATOM   2555  HB1 PHE A 164     -11.117  32.016   9.596  0.00  0.00      ACHN  
ATOM   2556  HB2 PHE A 164     -12.108  32.121  11.167  0.00  0.00      ACHN  
ATOM   2557  CG  PHE A 164     -12.888  33.112   9.525  0.00  0.00      ACHN  
ATOM   2558  CD1 PHE A 164     -13.263  32.455   8.367  0.00  0.00      ACHN  
ATOM   2559  HD1 PHE A 164     -12.671  31.611   8.044  0.00  0.00      ACHN  
ATOM   2560  CE1 PHE A 164     -14.274  32.964   7.587  0.00  0.00      ACHN  
ATOM   2561  HE1 PHE A 164     -14.698  32.359   6.799  0.00  0.00      ACHN  
ATOM   2562  CZ  PHE A 164     -14.946  34.140   8.011  0.00  0.00      ACHN  
ATOM   2563  HZ  PHE A 164     -15.724  34.554   7.387  0.00  0.00      ACHN  
ATOM   2564  CD2 PHE A 164     -13.656  34.219   9.988  0.00  0.00      ACHN  
ATOM   2565  HD2 PHE A 164     -13.249  34.678  10.877  0.00  0.00      ACHN  
ATOM   2566  CE2 PHE A 164     -14.554  34.791   9.198  0.00  0.00      ACHN  
ATOM   2567  HE2 PHE A 164     -15.125  35.652   9.513  0.00  0.00      ACHN  
ATOM   2568  C   PHE A 164      -9.781  33.376  11.824  0.00  0.00      ACHN  
ATOM   2569  O   PHE A 164      -9.989  33.454  13.017  0.00  0.00      ACHN  
ATOM   2570  N   GLY A 165      -8.697  32.857  11.308  0.00  0.00      ACHN  
ATOM   2571  HN  GLY A 165      -8.648  32.545  10.363  0.00  0.00      ACHN  
ATOM   2572  CA  GLY A 165      -7.474  32.632  12.089  0.00  0.00      ACHN  
ATOM   2573  HA1 GLY A 165      -6.788  32.348  11.305  0.00  0.00      ACHN  
ATOM   2574  HA2 GLY A 165      -7.557  31.853  12.832  0.00  0.00      ACHN  
ATOM   2575  C   GLY A 165      -6.929  33.750  12.951  0.00  0.00      ACHN  
ATOM   2576  O   GLY A 165      -6.768  33.574  14.146  0.00  0.00      ACHN  
ATOM   2577  N   CYS A 166      -6.662  34.905  12.291  0.00  0.00      ACHN  
ATOM   2578  HN  CYS A 166      -6.643  34.913  11.295  0.00  0.00      ACHN  
ATOM   2579  CA  CYS A 166      -6.180  36.125  12.924  0.00  0.00      ACHN  
ATOM   2580  HA  CYS A 166      -5.320  35.906  13.539  0.00  0.00      ACHN  
ATOM   2581  CB  CYS A 166      -5.812  37.220  11.956  0.00  0.00      ACHN  
ATOM   2582  HB1 CYS A 166      -6.701  37.350  11.303  0.00  0.00      ACHN  
ATOM   2583  HB2 CYS A 166      -5.598  38.208  12.417  0.00  0.00      ACHN  
ATOM   2584  SG  CYS A 166      -4.432  36.667  10.865  0.00  0.00      ACHN  
ATOM   2585  HG1 CYS A 166      -4.892  35.658  10.140  0.00  0.00      ACHN  
ATOM   2586  C   CYS A 166      -7.117  36.645  14.015  0.00  0.00      ACHN  
ATOM   2587  O   CYS A 166      -6.686  37.138  15.078  0.00  0.00      ACHN  
ATOM   2588  N   ILE A 167      -8.474  36.615  13.811  0.00  0.00      ACHN  
ATOM   2589  HN  ILE A 167      -8.765  36.394  12.883  0.00  0.00      ACHN  
ATOM   2590  CA  ILE A 167      -9.480  37.001  14.862  0.00  0.00      ACHN  
ATOM   2591  HA  ILE A 167      -9.446  37.995  15.283  0.00  0.00      ACHN  
ATOM   2592  CB  ILE A 167     -10.889  36.770  14.190  0.00  0.00      ACHN  
ATOM   2593  HB  ILE A 167     -10.971  35.810  13.637  0.00  0.00      ACHN  
ATOM   2594  CG2 ILE A 167     -11.949  36.719  15.261  0.00  0.00      ACHN  
ATOM   2595 HG21 ILE A 167     -11.997  35.675  15.640  0.00  0.00      ACHN  
ATOM   2596 HG22 ILE A 167     -11.837  37.465  16.077  0.00  0.00      ACHN  
ATOM   2597 HG23 ILE A 167     -12.939  36.862  14.777  0.00  0.00      ACHN  
ATOM   2598  CG1 ILE A 167     -11.207  37.946  13.192  0.00  0.00      ACHN  
ATOM   2599 HG11 ILE A 167     -10.344  38.043  12.500  0.00  0.00      ACHN  
ATOM   2600 HG12 ILE A 167     -11.994  37.634  12.472  0.00  0.00      ACHN  
ATOM   2601  CD1 ILE A 167     -11.529  39.310  13.812  0.00  0.00      ACHN  
ATOM   2602  HD1 ILE A 167     -11.163  39.412  14.856  0.00  0.00      ACHN  
ATOM   2603  HD2 ILE A 167     -11.146  40.186  13.246  0.00  0.00      ACHN  
ATOM   2604  HD3 ILE A 167     -12.612  39.403  14.042  0.00  0.00      ACHN  
ATOM   2605  C   ILE A 167      -9.424  36.133  16.093  0.00  0.00      ACHN  
ATOM   2606  O   ILE A 167      -9.464  36.591  17.214  0.00  0.00      ACHN  
ATOM   2607  N   ALA A 168      -9.318  34.825  15.897  0.00  0.00      ACHN  
ATOM   2608  HN  ALA A 168      -9.272  34.532  14.946  0.00  0.00      ACHN  
ATOM   2609  CA  ALA A 168      -9.095  33.950  17.041  0.00  0.00      ACHN  
ATOM   2610  HA  ALA A 168      -9.795  34.193  17.827  0.00  0.00      ACHN  
ATOM   2611  CB  ALA A 168      -9.303  32.574  16.505  0.00  0.00      ACHN  
ATOM   2612  HB1 ALA A 168      -8.953  32.584  15.450  0.00  0.00      ACHN  
ATOM   2613  HB2 ALA A 168      -8.656  31.856  17.053  0.00  0.00      ACHN  
ATOM   2614  HB3 ALA A 168     -10.361  32.251  16.607  0.00  0.00      ACHN  
ATOM   2615  C   ALA A 168      -7.747  34.170  17.622  0.00  0.00      ACHN  
ATOM   2616  O   ALA A 168      -7.538  34.118  18.845  0.00  0.00      ACHN  
ATOM   2617  N   GLY A 169      -6.758  34.516  16.850  0.00  0.00      ACHN  
ATOM   2618  HN  GLY A 169      -7.034  34.717  15.914  0.00  0.00      ACHN  
ATOM   2619  CA  GLY A 169      -5.419  34.489  17.384  0.00  0.00      ACHN  
ATOM   2620  HA1 GLY A 169      -4.676  34.402  16.604  0.00  0.00      ACHN  
ATOM   2621  HA2 GLY A 169      -5.403  33.602  17.999  0.00  0.00      ACHN  
ATOM   2622  C   GLY A 169      -5.010  35.672  18.160  0.00  0.00      ACHN  
ATOM   2623  O   GLY A 169      -3.973  35.702  18.760  0.00  0.00      ACHN  
ATOM   2624  N   ILE A 170      -5.816  36.747  18.196  0.00  0.00      ACHN  
ATOM   2625  HN  ILE A 170      -6.583  36.734  17.559  0.00  0.00      ACHN  
ATOM   2626  CA  ILE A 170      -5.628  37.927  19.085  0.00  0.00      ACHN  
ATOM   2627  HA  ILE A 170      -4.572  37.979  19.306  0.00  0.00      ACHN  
ATOM   2628  CB  ILE A 170      -6.000  39.297  18.355  0.00  0.00      ACHN  
ATOM   2629  HB  ILE A 170      -5.799  39.258  17.264  0.00  0.00      ACHN  
ATOM   2630  CG2 ILE A 170      -7.539  39.466  18.437  0.00  0.00      ACHN  
ATOM   2631 HG21 ILE A 170      -7.781  40.299  17.742  0.00  0.00      ACHN  
ATOM   2632 HG22 ILE A 170      -7.962  38.547  17.976  0.00  0.00      ACHN  
ATOM   2633 HG23 ILE A 170      -7.848  39.601  19.495  0.00  0.00      ACHN  
ATOM   2634  CG1 ILE A 170      -5.193  40.544  18.817  0.00  0.00      ACHN  
ATOM   2635 HG11 ILE A 170      -5.549  41.393  18.194  0.00  0.00      ACHN  
ATOM   2636 HG12 ILE A 170      -5.404  40.772  19.884  0.00  0.00      ACHN  
ATOM   2637  CD1 ILE A 170      -3.642  40.395  18.684  0.00  0.00      ACHN  
ATOM   2638  HD1 ILE A 170      -3.288  39.734  19.503  0.00  0.00      ACHN  
ATOM   2639  HD2 ILE A 170      -3.276  40.034  17.699  0.00  0.00      ACHN  
ATOM   2640  HD3 ILE A 170      -3.222  41.388  18.951  0.00  0.00      ACHN  
ATOM   2641  C   ILE A 170      -6.242  37.666  20.418  0.00  0.00      ACHN  
ATOM   2642  O   ILE A 170      -5.768  38.286  21.378  0.00  0.00      ACHN  
ATOM   2643  N   VAL A 171      -7.273  36.758  20.479  0.00  0.00      ACHN  
ATOM   2644  HN  VAL A 171      -7.537  36.289  19.640  0.00  0.00      ACHN  
ATOM   2645  CA  VAL A 171      -8.054  36.573  21.664  0.00  0.00      ACHN  
ATOM   2646  HA  VAL A 171      -8.332  37.579  21.941  0.00  0.00      ACHN  
ATOM   2647  CB  VAL A 171      -9.216  35.675  21.507  0.00  0.00      ACHN  
ATOM   2648  HB  VAL A 171      -8.732  34.790  21.040  0.00  0.00      ACHN  
ATOM   2649  CG1 VAL A 171      -9.939  35.344  22.759  0.00  0.00      ACHN  
ATOM   2650 HG11 VAL A 171     -10.025  36.256  23.387  0.00  0.00      ACHN  
ATOM   2651 HG12 VAL A 171     -10.976  35.043  22.494  0.00  0.00      ACHN  
ATOM   2652 HG13 VAL A 171      -9.503  34.510  23.350  0.00  0.00      ACHN  
ATOM   2653  CG2 VAL A 171     -10.194  36.247  20.518  0.00  0.00      ACHN  
ATOM   2654 HG21 VAL A 171      -9.717  36.670  19.608  0.00  0.00      ACHN  
ATOM   2655 HG22 VAL A 171     -10.899  35.501  20.094  0.00  0.00      ACHN  
ATOM   2656 HG23 VAL A 171     -10.911  36.989  20.930  0.00  0.00      ACHN  
ATOM   2657  C   VAL A 171      -7.178  35.985  22.877  0.00  0.00      ACHN  
ATOM   2658  O   VAL A 171      -7.285  36.560  23.978  0.00  0.00      ACHN  
ATOM   2659  N   PRO A 172      -6.214  35.002  22.780  0.00  0.00      ACHN  
ATOM   2660  CD  PRO A 172      -6.038  33.969  21.720  0.00  0.00      ACHN  
ATOM   2661  HD1 PRO A 172      -6.958  33.531  21.275  0.00  0.00      ACHN  
ATOM   2662  HD2 PRO A 172      -5.473  34.388  20.860  0.00  0.00      ACHN  
ATOM   2663  CA  PRO A 172      -5.354  34.642  23.921  0.00  0.00      ACHN  
ATOM   2664  HA  PRO A 172      -5.940  34.112  24.657  0.00  0.00      ACHN  
ATOM   2665  CB  PRO A 172      -4.348  33.550  23.340  0.00  0.00      ACHN  
ATOM   2666  HB1 PRO A 172      -3.889  32.925  24.136  0.00  0.00      ACHN  
ATOM   2667  HB2 PRO A 172      -3.532  34.053  22.779  0.00  0.00      ACHN  
ATOM   2668  CG  PRO A 172      -5.291  32.813  22.397  0.00  0.00      ACHN  
ATOM   2669  HG1 PRO A 172      -5.979  32.150  22.963  0.00  0.00      ACHN  
ATOM   2670  HG2 PRO A 172      -4.770  32.129  21.692  0.00  0.00      ACHN  
ATOM   2671  C   PRO A 172      -4.576  35.768  24.496  0.00  0.00      ACHN  
ATOM   2672  O   PRO A 172      -4.170  35.813  25.628  0.00  0.00      ACHN  
ATOM   2673  N   TRP A 173      -4.301  36.792  23.616  0.00  0.00      ACHN  
ATOM   2674  HN  TRP A 173      -4.686  36.860  22.699  0.00  0.00      ACHN  
ATOM   2675  CA  TRP A 173      -3.336  37.845  23.991  0.00  0.00      ACHN  
ATOM   2676  HA  TRP A 173      -2.603  37.471  24.690  0.00  0.00      ACHN  
ATOM   2677  CB  TRP A 173      -2.507  38.431  22.814  0.00  0.00      ACHN  
ATOM   2678  HB1 TRP A 173      -3.170  38.808  22.006  0.00  0.00      ACHN  
ATOM   2679  HB2 TRP A 173      -1.787  39.166  23.234  0.00  0.00      ACHN  
ATOM   2680  CG  TRP A 173      -1.752  37.291  22.214  0.00  0.00      ACHN  
ATOM   2681  CD1 TRP A 173      -2.106  36.528  21.226  0.00  0.00      ACHN  
ATOM   2682  HD1 TRP A 173      -3.083  36.587  20.769  0.00  0.00      ACHN  
ATOM   2683  NE1 TRP A 173      -1.306  35.359  21.200  0.00  0.00      ACHN  
ATOM   2684  HE1 TRP A 173      -1.289  34.767  20.424  0.00  0.00      ACHN  
ATOM   2685  CE2 TRP A 173      -0.248  35.518  22.088  0.00  0.00      ACHN  
ATOM   2686  CD2 TRP A 173      -0.558  36.706  22.779  0.00  0.00      ACHN  
ATOM   2687  CE3 TRP A 173       0.233  37.034  23.927  0.00  0.00      ACHN  
ATOM   2688  HE3 TRP A 173       0.029  37.984  24.397  0.00  0.00      ACHN  
ATOM   2689  CZ3 TRP A 173       1.349  36.328  24.213  0.00  0.00      ACHN  
ATOM   2690  HZ3 TRP A 173       1.947  36.619  25.064  0.00  0.00      ACHN  
ATOM   2691  CZ2 TRP A 173       0.821  34.722  22.424  0.00  0.00      ACHN  
ATOM   2692  HZ2 TRP A 173       0.952  33.761  21.949  0.00  0.00      ACHN  
ATOM   2693  CH2 TRP A 173       1.639  35.215  23.419  0.00  0.00      ACHN  
ATOM   2694  HH2 TRP A 173       2.476  34.659  23.813  0.00  0.00      ACHN  
ATOM   2695  C   TRP A 173      -4.038  38.875  24.670  0.00  0.00      ACHN  
ATOM   2696  O   TRP A 173      -3.476  39.437  25.598  0.00  0.00      ACHN  
ATOM   2697  N   ILE A 174      -5.301  39.144  24.307  0.00  0.00      ACHN  
ATOM   2698  HN  ILE A 174      -5.667  38.545  23.599  0.00  0.00      ACHN  
ATOM   2699  CA  ILE A 174      -6.256  39.982  25.091  0.00  0.00      ACHN  
ATOM   2700  HA  ILE A 174      -5.671  40.857  25.330  0.00  0.00      ACHN  
ATOM   2701  CB  ILE A 174      -7.519  40.277  24.252  0.00  0.00      ACHN  
ATOM   2702  HB  ILE A 174      -8.112  39.372  24.002  0.00  0.00      ACHN  
ATOM   2703  CG2 ILE A 174      -8.659  41.072  25.077  0.00  0.00      ACHN  
ATOM   2704 HG21 ILE A 174      -8.084  41.833  25.647  0.00  0.00      ACHN  
ATOM   2705 HG22 ILE A 174      -9.341  41.609  24.384  0.00  0.00      ACHN  
ATOM   2706 HG23 ILE A 174      -9.125  40.444  25.866  0.00  0.00      ACHN  
ATOM   2707  CG1 ILE A 174      -7.118  41.062  22.956  0.00  0.00      ACHN  
ATOM   2708 HG11 ILE A 174      -6.838  42.074  23.317  0.00  0.00      ACHN  
ATOM   2709 HG12 ILE A 174      -6.280  40.544  22.442  0.00  0.00      ACHN  
ATOM   2710  CD1 ILE A 174      -8.310  41.233  21.962  0.00  0.00      ACHN  
ATOM   2711  HD1 ILE A 174      -7.929  41.755  21.058  0.00  0.00      ACHN  
ATOM   2712  HD2 ILE A 174      -8.644  40.206  21.700  0.00  0.00      ACHN  
ATOM   2713  HD3 ILE A 174      -9.150  41.855  22.338  0.00  0.00      ACHN  
ATOM   2714  C   ILE A 174      -6.610  39.378  26.448  0.00  0.00      ACHN  
ATOM   2715  O   ILE A 174      -6.727  40.132  27.451  0.00  0.00      ACHN  
ATOM   2716  N   GLY A 175      -6.695  38.050  26.600  0.00  0.00      ACHN  
ATOM   2717  HN  GLY A 175      -6.542  37.516  25.772  0.00  0.00      ACHN  
ATOM   2718  CA  GLY A 175      -7.006  37.379  27.880  0.00  0.00      ACHN  
ATOM   2719  HA1 GLY A 175      -7.199  36.327  27.734  0.00  0.00      ACHN  
ATOM   2720  HA2 GLY A 175      -7.774  37.936  28.397  0.00  0.00      ACHN  
ATOM   2721  C   GLY A 175      -5.790  37.459  28.738  0.00  0.00      ACHN  
ATOM   2722  O   GLY A 175      -5.850  37.707  29.905  0.00  0.00      ACHN  
ATOM   2723  N   LEU A 176      -4.549  37.181  28.225  0.00  0.00      ACHN  
ATOM   2724  HN  LEU A 176      -4.409  36.758  27.333  0.00  0.00      ACHN  
ATOM   2725  CA  LEU A 176      -3.356  37.471  28.954  0.00  0.00      ACHN  
ATOM   2726  HA  LEU A 176      -3.430  36.899  29.867  0.00  0.00      ACHN  
ATOM   2727  CB  LEU A 176      -2.188  37.029  28.047  0.00  0.00      ACHN  
ATOM   2728  HB1 LEU A 176      -2.508  36.025  27.694  0.00  0.00      ACHN  
ATOM   2729  HB2 LEU A 176      -2.173  37.725  27.181  0.00  0.00      ACHN  
ATOM   2730  CG  LEU A 176      -0.798  36.715  28.661  0.00  0.00      ACHN  
ATOM   2731  HG  LEU A 176      -0.470  37.613  29.227  0.00  0.00      ACHN  
ATOM   2732  CD1 LEU A 176      -0.663  35.553  29.616  0.00  0.00      ACHN  
ATOM   2733 HD11 LEU A 176       0.182  35.762  30.307  0.00  0.00      ACHN  
ATOM   2734 HD12 LEU A 176      -1.551  35.396  30.265  0.00  0.00      ACHN  
ATOM   2735 HD13 LEU A 176      -0.456  34.554  29.177  0.00  0.00      ACHN  
ATOM   2736  CD2 LEU A 176       0.247  36.554  27.487  0.00  0.00      ACHN  
ATOM   2737 HD21 LEU A 176       1.218  36.355  27.990  0.00  0.00      ACHN  
ATOM   2738 HD22 LEU A 176      -0.121  35.641  26.972  0.00  0.00      ACHN  
ATOM   2739 HD23 LEU A 176       0.217  37.465  26.853  0.00  0.00      ACHN  
ATOM   2740  C   LEU A 176      -3.112  38.949  29.361  0.00  0.00      ACHN  
ATOM   2741  O   LEU A 176      -2.628  39.209  30.466  0.00  0.00      ACHN  
ATOM   2742  N   LEU A 177      -3.404  39.966  28.518  0.00  0.00      ACHN  
ATOM   2743  HN  LEU A 177      -3.559  39.744  27.559  0.00  0.00      ACHN  
ATOM   2744  CA  LEU A 177      -3.490  41.380  28.780  0.00  0.00      ACHN  
ATOM   2745  HA  LEU A 177      -2.497  41.686  29.073  0.00  0.00      ACHN  
ATOM   2746  CB  LEU A 177      -3.956  42.038  27.467  0.00  0.00      ACHN  
ATOM   2747  HB1 LEU A 177      -3.332  41.800  26.579  0.00  0.00      ACHN  
ATOM   2748  HB2 LEU A 177      -4.897  41.501  27.224  0.00  0.00      ACHN  
ATOM   2749  CG  LEU A 177      -4.136  43.572  27.486  0.00  0.00      ACHN  
ATOM   2750  HG  LEU A 177      -4.765  43.902  28.340  0.00  0.00      ACHN  
ATOM   2751  CD1 LEU A 177      -2.751  44.225  27.649  0.00  0.00      ACHN  
ATOM   2752 HD11 LEU A 177      -2.113  43.839  26.825  0.00  0.00      ACHN  
ATOM   2753 HD12 LEU A 177      -2.873  45.326  27.734  0.00  0.00      ACHN  
ATOM   2754 HD13 LEU A 177      -2.269  43.969  28.617  0.00  0.00      ACHN  
ATOM   2755  CD2 LEU A 177      -4.674  44.099  26.119  0.00  0.00      ACHN  
ATOM   2756 HD21 LEU A 177      -4.630  45.208  26.073  0.00  0.00      ACHN  
ATOM   2757 HD22 LEU A 177      -4.114  43.554  25.329  0.00  0.00      ACHN  
ATOM   2758 HD23 LEU A 177      -5.769  43.914  26.146  0.00  0.00      ACHN  
ATOM   2759  C   LEU A 177      -4.422  41.658  30.005  0.00  0.00      ACHN  
ATOM   2760  O   LEU A 177      -4.009  42.268  30.955  0.00  0.00      ACHN  
ATOM   2761  N   ILE A 178      -5.659  41.201  30.011  0.00  0.00      ACHN  
ATOM   2762  HN  ILE A 178      -6.076  40.730  29.238  0.00  0.00      ACHN  
ATOM   2763  CA  ILE A 178      -6.533  41.420  31.214  0.00  0.00      ACHN  
ATOM   2764  HA  ILE A 178      -6.422  42.450  31.519  0.00  0.00      ACHN  
ATOM   2765  CB  ILE A 178      -8.102  41.229  30.835  0.00  0.00      ACHN  
ATOM   2766  HB  ILE A 178      -8.443  41.859  29.985  0.00  0.00      ACHN  
ATOM   2767  CG2 ILE A 178      -8.317  39.792  30.424  0.00  0.00      ACHN  
ATOM   2768 HG21 ILE A 178      -8.212  39.145  31.321  0.00  0.00      ACHN  
ATOM   2769 HG22 ILE A 178      -9.349  39.592  30.066  0.00  0.00      ACHN  
ATOM   2770 HG23 ILE A 178      -7.685  39.537  29.547  0.00  0.00      ACHN  
ATOM   2771  CG1 ILE A 178      -9.025  41.754  31.978  0.00  0.00      ACHN  
ATOM   2772 HG11 ILE A 178      -8.711  41.179  32.876  0.00  0.00      ACHN  
ATOM   2773 HG12 ILE A 178      -8.784  42.822  32.167  0.00  0.00      ACHN  
ATOM   2774  CD1 ILE A 178     -10.562  41.535  31.812  0.00  0.00      ACHN  
ATOM   2775  HD1 ILE A 178     -11.203  42.087  32.533  0.00  0.00      ACHN  
ATOM   2776  HD2 ILE A 178     -10.909  41.928  30.833  0.00  0.00      ACHN  
ATOM   2777  HD3 ILE A 178     -10.787  40.455  31.943  0.00  0.00      ACHN  
ATOM   2778  C   ILE A 178      -6.137  40.656  32.413  0.00  0.00      ACHN  
ATOM   2779  O   ILE A 178      -6.322  41.184  33.488  0.00  0.00      ACHN  
ATOM   2780  N   TYR A 179      -5.357  39.653  32.285  0.00  0.00      ACHN  
ATOM   2781  HN  TYR A 179      -5.194  39.216  31.404  0.00  0.00      ACHN  
ATOM   2782  CA  TYR A 179      -4.646  39.043  33.374  0.00  0.00      ACHN  
ATOM   2783  HA  TYR A 179      -5.311  38.792  34.188  0.00  0.00      ACHN  
ATOM   2784  CB  TYR A 179      -4.192  37.619  32.982  0.00  0.00      ACHN  
ATOM   2785  HB1 TYR A 179      -4.934  37.126  32.317  0.00  0.00      ACHN  
ATOM   2786  HB2 TYR A 179      -3.274  37.779  32.377  0.00  0.00      ACHN  
ATOM   2787  CG  TYR A 179      -3.889  36.936  34.214  0.00  0.00      ACHN  
ATOM   2788  CD1 TYR A 179      -4.794  36.166  34.996  0.00  0.00      ACHN  
ATOM   2789  HD1 TYR A 179      -5.820  36.303  34.687  0.00  0.00      ACHN  
ATOM   2790  CE1 TYR A 179      -4.440  35.414  36.117  0.00  0.00      ACHN  
ATOM   2791  HE1 TYR A 179      -5.090  34.830  36.752  0.00  0.00      ACHN  
ATOM   2792  CZ  TYR A 179      -3.122  35.400  36.457  0.00  0.00      ACHN  
ATOM   2793  OH  TYR A 179      -2.781  34.625  37.655  0.00  0.00      ACHN  
ATOM   2794  HH  TYR A 179      -3.645  34.329  37.951  0.00  0.00      ACHN  
ATOM   2795  CD2 TYR A 179      -2.556  36.927  34.649  0.00  0.00      ACHN  
ATOM   2796  HD2 TYR A 179      -1.851  37.480  34.046  0.00  0.00      ACHN  
ATOM   2797  CE2 TYR A 179      -2.133  36.229  35.767  0.00  0.00      ACHN  
ATOM   2798  HE2 TYR A 179      -1.083  36.220  36.021  0.00  0.00      ACHN  
ATOM   2799  C   TYR A 179      -3.420  39.879  33.887  0.00  0.00      ACHN  
ATOM   2800  O   TYR A 179      -3.354  39.986  35.123  0.00  0.00      ACHN  
ATOM   2801  N   VAL A 180      -2.567  40.519  33.043  0.00  0.00      ACHN  
ATOM   2802  HN  VAL A 180      -2.729  40.431  32.063  0.00  0.00      ACHN  
ATOM   2803  CA  VAL A 180      -1.462  41.376  33.500  0.00  0.00      ACHN  
ATOM   2804  HA  VAL A 180      -1.073  40.821  34.341  0.00  0.00      ACHN  
ATOM   2805  CB  VAL A 180      -0.419  41.671  32.468  0.00  0.00      ACHN  
ATOM   2806  HB  VAL A 180      -0.864  42.286  31.656  0.00  0.00      ACHN  
ATOM   2807  CG1 VAL A 180       0.661  42.490  33.189  0.00  0.00      ACHN  
ATOM   2808 HG11 VAL A 180       1.222  41.900  33.945  0.00  0.00      ACHN  
ATOM   2809 HG12 VAL A 180       1.437  43.018  32.595  0.00  0.00      ACHN  
ATOM   2810 HG13 VAL A 180       0.218  43.332  33.762  0.00  0.00      ACHN  
ATOM   2811  CG2 VAL A 180       0.190  40.405  31.849  0.00  0.00      ACHN  
ATOM   2812 HG21 VAL A 180       1.034  40.737  31.208  0.00  0.00      ACHN  
ATOM   2813 HG22 VAL A 180       0.501  39.680  32.632  0.00  0.00      ACHN  
ATOM   2814 HG23 VAL A 180      -0.481  39.983  31.070  0.00  0.00      ACHN  
ATOM   2815  C   VAL A 180      -2.000  42.639  34.234  0.00  0.00      ACHN  
ATOM   2816  O   VAL A 180      -1.524  42.972  35.309  0.00  0.00      ACHN  
ATOM   2817  N   ILE A 181      -3.051  43.362  33.748  0.00  0.00      ACHN  
ATOM   2818  HN  ILE A 181      -3.376  43.190  32.821  0.00  0.00      ACHN  
ATOM   2819  CA  ILE A 181      -3.665  44.545  34.435  0.00  0.00      ACHN  
ATOM   2820  HA  ILE A 181      -2.811  45.163  34.671  0.00  0.00      ACHN  
ATOM   2821  CB  ILE A 181      -4.615  45.251  33.500  0.00  0.00      ACHN  
ATOM   2822  HB  ILE A 181      -5.441  44.557  33.233  0.00  0.00      ACHN  
ATOM   2823  CG2 ILE A 181      -5.292  46.584  34.144  0.00  0.00      ACHN  
ATOM   2824 HG21 ILE A 181      -5.991  46.206  34.920  0.00  0.00      ACHN  
ATOM   2825 HG22 ILE A 181      -4.495  47.204  34.608  0.00  0.00      ACHN  
ATOM   2826 HG23 ILE A 181      -5.829  47.096  33.317  0.00  0.00      ACHN  
ATOM   2827  CG1 ILE A 181      -3.882  45.547  32.157  0.00  0.00      ACHN  
ATOM   2828 HG11 ILE A 181      -3.800  44.570  31.633  0.00  0.00      ACHN  
ATOM   2829 HG12 ILE A 181      -4.661  46.102  31.592  0.00  0.00      ACHN  
ATOM   2830  CD1 ILE A 181      -2.561  46.343  32.146  0.00  0.00      ACHN  
ATOM   2831  HD1 ILE A 181      -1.728  45.706  32.513  0.00  0.00      ACHN  
ATOM   2832  HD2 ILE A 181      -2.235  46.649  31.129  0.00  0.00      ACHN  
ATOM   2833  HD3 ILE A 181      -2.694  47.241  32.786  0.00  0.00      ACHN  
ATOM   2834  C   ILE A 181      -4.381  44.180  35.750  0.00  0.00      ACHN  
ATOM   2835  O   ILE A 181      -4.372  45.013  36.723  0.00  0.00      ACHN  
ATOM   2836  N   ALA A 182      -5.047  42.989  35.892  0.00  0.00      ACHN  
ATOM   2837  HN  ALA A 182      -5.139  42.461  35.051  0.00  0.00      ACHN  
ATOM   2838  CA  ALA A 182      -5.652  42.386  37.053  0.00  0.00      ACHN  
ATOM   2839  HA  ALA A 182      -6.112  41.501  36.639  0.00  0.00      ACHN  
ATOM   2840  CB  ALA A 182      -4.585  41.934  37.950  0.00  0.00      ACHN  
ATOM   2841  HB1 ALA A 182      -3.892  41.256  37.407  0.00  0.00      ACHN  
ATOM   2842  HB2 ALA A 182      -4.084  42.863  38.295  0.00  0.00      ACHN  
ATOM   2843  HB3 ALA A 182      -4.922  41.441  38.887  0.00  0.00      ACHN  
ATOM   2844  C   ALA A 182      -6.852  43.017  37.723  0.00  0.00      ACHN  
ATOM   2845  O   ALA A 182      -6.871  43.157  38.973  0.00  0.00      ACHN  
ATOM   2846  N   PRO A 183      -7.934  43.402  37.055  0.00  0.00      ACHN  
ATOM   2847  CD  PRO A 183      -8.286  43.084  35.649  0.00  0.00      ACHN  
ATOM   2848  HD1 PRO A 183      -7.733  43.714  34.920  0.00  0.00      ACHN  
ATOM   2849  HD2 PRO A 183      -7.895  42.062  35.454  0.00  0.00      ACHN  
ATOM   2850  CA  PRO A 183      -8.941  44.385  37.604  0.00  0.00      ACHN  
ATOM   2851  HA  PRO A 183      -8.500  45.355  37.783  0.00  0.00      ACHN  
ATOM   2852  CB  PRO A 183     -10.026  44.505  36.471  0.00  0.00      ACHN  
ATOM   2853  HB1 PRO A 183      -9.777  45.480  36.002  0.00  0.00      ACHN  
ATOM   2854  HB2 PRO A 183     -11.074  44.591  36.832  0.00  0.00      ACHN  
ATOM   2855  CG  PRO A 183      -9.756  43.347  35.548  0.00  0.00      ACHN  
ATOM   2856  HG1 PRO A 183     -10.081  43.590  34.514  0.00  0.00      ACHN  
ATOM   2857  HG2 PRO A 183     -10.376  42.536  35.988  0.00  0.00      ACHN  
ATOM   2858  C   PRO A 183      -9.592  43.976  38.959  0.00  0.00      ACHN  
ATOM   2859  O   PRO A 183     -10.180  42.887  39.004  0.00  0.00      ACHN  
ATOM   2860  N   GLY A 184      -9.480  44.877  40.008  0.00  0.00      ACHN  
ATOM   2861  HN  GLY A 184      -9.119  45.797  39.880  0.00  0.00      ACHN  
ATOM   2862  CA  GLY A 184      -9.876  44.506  41.392  0.00  0.00      ACHN  
ATOM   2863  HA1 GLY A 184     -10.868  44.100  41.267  0.00  0.00      ACHN  
ATOM   2864  HA2 GLY A 184      -9.940  45.417  41.969  0.00  0.00      ACHN  
ATOM   2865  C   GLY A 184      -8.988  43.630  42.172  0.00  0.00      ACHN  
ATOM   2866  O   GLY A 184      -9.408  43.140  43.246  0.00  0.00      ACHN  
ATOM   2867  N   SER A 185      -7.790  43.376  41.728  0.00  0.00      ACHN  
ATOM   2868  HN  SER A 185      -7.564  43.690  40.809  0.00  0.00      ACHN  
ATOM   2869  CA  SER A 185      -6.808  42.604  42.473  0.00  0.00      ACHN  
ATOM   2870  HA  SER A 185      -7.203  42.270  43.421  0.00  0.00      ACHN  
ATOM   2871  CB  SER A 185      -6.490  41.308  41.658  0.00  0.00      ACHN  
ATOM   2872  HB1 SER A 185      -7.440  40.781  41.429  0.00  0.00      ACHN  
ATOM   2873  HB2 SER A 185      -6.012  41.453  40.665  0.00  0.00      ACHN  
ATOM   2874  OG  SER A 185      -5.618  40.377  42.377  0.00  0.00      ACHN  
ATOM   2875  HG1 SER A 185      -5.051  39.963  41.722  0.00  0.00      ACHN  
ATOM   2876  C   SER A 185      -5.658  43.543  42.600  0.00  0.00      ACHN  
ATOM   2877  O   SER A 185      -4.969  43.942  41.673  0.00  0.00      ACHN  
ATOM   2878  N   THR A 186      -5.265  43.928  43.812  0.00  0.00      ACHN  
ATOM   2879  HN  THR A 186      -5.767  43.630  44.620  0.00  0.00      ACHN  
ATOM   2880  CA  THR A 186      -4.441  45.041  44.051  0.00  0.00      ACHN  
ATOM   2881  HA  THR A 186      -4.714  45.885  43.435  0.00  0.00      ACHN  
ATOM   2882  CB  THR A 186      -4.504  45.431  45.536  0.00  0.00      ACHN  
ATOM   2883  HB  THR A 186      -3.662  46.113  45.782  0.00  0.00      ACHN  
ATOM   2884  OG1 THR A 186      -4.563  44.314  46.466  0.00  0.00      ACHN  
ATOM   2885  HG1 THR A 186      -5.505  44.213  46.623  0.00  0.00      ACHN  
ATOM   2886  CG2 THR A 186      -5.767  46.239  45.795  0.00  0.00      ACHN  
ATOM   2887 HG21 THR A 186      -5.842  47.173  45.198  0.00  0.00      ACHN  
ATOM   2888 HG22 THR A 186      -6.650  45.600  45.583  0.00  0.00      ACHN  
ATOM   2889 HG23 THR A 186      -5.765  46.414  46.892  0.00  0.00      ACHN  
ATOM   2890  C   THR A 186      -2.980  44.685  43.791  0.00  0.00      ACHN  
ATOM   2891  O   THR A 186      -2.243  45.420  43.029  0.00  0.00      ACHN  
ATOM   2892  N   SER A 187      -2.475  43.543  44.298  0.00  0.00      ACHN  
ATOM   2893  HN  SER A 187      -3.075  42.967  44.847  0.00  0.00      ACHN  
ATOM   2894  CA  SER A 187      -1.120  42.998  44.097  0.00  0.00      ACHN  
ATOM   2895  HA  SER A 187      -0.483  43.823  44.377  0.00  0.00      ACHN  
ATOM   2896  CB  SER A 187      -0.968  41.691  44.924  0.00  0.00      ACHN  
ATOM   2897  HB1 SER A 187      -1.862  41.052  44.761  0.00  0.00      ACHN  
ATOM   2898  HB2 SER A 187      -0.062  41.169  44.547  0.00  0.00      ACHN  
ATOM   2899  OG  SER A 187      -0.861  42.096  46.268  0.00  0.00      ACHN  
ATOM   2900  HG1 SER A 187      -1.077  41.346  46.827  0.00  0.00      ACHN  
ATOM   2901  C   SER A 187      -0.790  42.713  42.718  0.00  0.00      ACHN  
ATOM   2902  O   SER A 187      -1.573  42.105  41.974  0.00  0.00      ACHN  
ATOM   2903  N   ASP A 188       0.499  43.042  42.317  0.00  0.00      ACHN  
ATOM   2904  HN  ASP A 188       1.096  43.520  42.957  0.00  0.00      ACHN  
ATOM   2905  CA  ASP A 188       1.080  42.807  41.043  0.00  0.00      ACHN  
ATOM   2906  HA  ASP A 188       0.395  43.237  40.328  0.00  0.00      ACHN  
ATOM   2907  CB  ASP A 188       2.529  43.445  40.861  0.00  0.00      ACHN  
ATOM   2908  HB1 ASP A 188       3.367  42.951  41.398  0.00  0.00      ACHN  
ATOM   2909  HB2 ASP A 188       2.573  43.402  39.752  0.00  0.00      ACHN  
ATOM   2910  CG  ASP A 188       2.465  44.971  41.179  0.00  0.00      ACHN  
ATOM   2911  OD1 ASP A 188       2.376  45.750  40.225  0.00  0.00      ACHN  
ATOM   2912  OD2 ASP A 188       2.499  45.336  42.370  0.00  0.00      ACHN  
ATOM   2913  C   ASP A 188       1.144  41.382  40.771  0.00  0.00      ACHN  
ATOM   2914  O   ASP A 188       1.434  40.533  41.674  0.00  0.00      ACHN  
ATOM   2915  N   VAL A 189       0.857  40.893  39.503  0.00  0.00      ACHN  
ATOM   2916  HN  VAL A 189       0.531  41.509  38.789  0.00  0.00      ACHN  
ATOM   2917  CA  VAL A 189       1.136  39.569  39.038  0.00  0.00      ACHN  
ATOM   2918  HA  VAL A 189       0.802  38.829  39.750  0.00  0.00      ACHN  
ATOM   2919  CB  VAL A 189       0.493  39.359  37.543  0.00  0.00      ACHN  
ATOM   2920  HB  VAL A 189       0.749  40.224  36.894  0.00  0.00      ACHN  
ATOM   2921  CG1 VAL A 189       0.901  37.956  36.961  0.00  0.00      ACHN  
ATOM   2922 HG11 VAL A 189       0.406  37.885  35.969  0.00  0.00      ACHN  
ATOM   2923 HG12 VAL A 189       1.992  37.821  36.800  0.00  0.00      ACHN  
ATOM   2924 HG13 VAL A 189       0.579  37.173  37.679  0.00  0.00      ACHN  
ATOM   2925  CG2 VAL A 189      -1.036  39.312  37.737  0.00  0.00      ACHN  
ATOM   2926 HG21 VAL A 189      -1.374  38.386  38.248  0.00  0.00      ACHN  
ATOM   2927 HG22 VAL A 189      -1.524  40.182  38.226  0.00  0.00      ACHN  
ATOM   2928 HG23 VAL A 189      -1.445  39.325  36.704  0.00  0.00      ACHN  
ATOM   2929  C   VAL A 189       2.653  39.356  39.045  0.00  0.00      ACHN  
ATOM   2930  O   VAL A 189       3.101  38.316  39.526  0.00  0.00      ACHN  
ATOM   2931  N   ALA A 190       3.387  40.304  38.392  0.00  0.00      ACHN  
ATOM   2932  HN  ALA A 190       2.996  40.975  37.767  0.00  0.00      ACHN  
ATOM   2933  CA  ALA A 190       4.838  40.377  38.458  0.00  0.00      ACHN  
ATOM   2934  HA  ALA A 190       4.961  40.995  37.581  0.00  0.00      ACHN  
ATOM   2935  CB  ALA A 190       5.303  40.984  39.819  0.00  0.00      ACHN  
ATOM   2936  HB1 ALA A 190       4.781  40.412  40.615  0.00  0.00      ACHN  
ATOM   2937  HB2 ALA A 190       6.386  40.857  40.031  0.00  0.00      ACHN  
ATOM   2938  HB3 ALA A 190       5.107  42.074  39.915  0.00  0.00      ACHN  
ATOM   2939  C   ALA A 190       5.548  39.050  38.091  0.00  0.00      ACHN  
ATOM   2940  O   ALA A 190       6.257  38.417  38.832  0.00  0.00      ACHN  
ATOM   2941  N   VAL A 191       5.379  38.697  36.815  0.00  0.00      ACHN  
ATOM   2942  HN  VAL A 191       4.848  39.342  36.271  0.00  0.00      ACHN  
ATOM   2943  CA  VAL A 191       6.116  37.618  36.159  0.00  0.00      ACHN  
ATOM   2944  HA  VAL A 191       6.006  36.766  36.812  0.00  0.00      ACHN  
ATOM   2945  CB  VAL A 191       5.557  37.156  34.912  0.00  0.00      ACHN  
ATOM   2946  HB  VAL A 191       6.240  36.359  34.548  0.00  0.00      ACHN  
ATOM   2947  CG1 VAL A 191       4.182  36.592  35.239  0.00  0.00      ACHN  
ATOM   2948 HG11 VAL A 191       4.069  35.702  35.894  0.00  0.00      ACHN  
ATOM   2949 HG12 VAL A 191       3.629  37.465  35.647  0.00  0.00      ACHN  
ATOM   2950 HG13 VAL A 191       3.656  36.259  34.318  0.00  0.00      ACHN  
ATOM   2951  CG2 VAL A 191       5.422  38.233  33.807  0.00  0.00      ACHN  
ATOM   2952 HG21 VAL A 191       4.625  38.991  33.960  0.00  0.00      ACHN  
ATOM   2953 HG22 VAL A 191       6.367  38.777  33.595  0.00  0.00      ACHN  
ATOM   2954 HG23 VAL A 191       5.045  37.825  32.844  0.00  0.00      ACHN  
ATOM   2955  C   VAL A 191       7.670  37.901  36.163  0.00  0.00      ACHN  
ATOM   2956  O   VAL A 191       8.015  39.106  35.959  0.00  0.00      ACHN  
ATOM   2957  N   PRO A 192       8.669  36.969  36.373  0.00  0.00      ACHN  
ATOM   2958  CD  PRO A 192       8.374  35.760  37.077  0.00  0.00      ACHN  
ATOM   2959  HD1 PRO A 192       7.680  35.862  37.938  0.00  0.00      ACHN  
ATOM   2960  HD2 PRO A 192       8.023  34.991  36.357  0.00  0.00      ACHN  
ATOM   2961  CA  PRO A 192      10.103  37.096  36.230  0.00  0.00      ACHN  
ATOM   2962  HA  PRO A 192      10.438  37.894  36.875  0.00  0.00      ACHN  
ATOM   2963  CB  PRO A 192      10.621  35.657  36.476  0.00  0.00      ACHN  
ATOM   2964  HB1 PRO A 192      11.702  35.591  36.725  0.00  0.00      ACHN  
ATOM   2965  HB2 PRO A 192      10.489  34.981  35.605  0.00  0.00      ACHN  
ATOM   2966  CG  PRO A 192       9.734  35.239  37.617  0.00  0.00      ACHN  
ATOM   2967  HG1 PRO A 192       9.975  35.864  38.503  0.00  0.00      ACHN  
ATOM   2968  HG2 PRO A 192       9.823  34.155  37.844  0.00  0.00      ACHN  
ATOM   2969  C   PRO A 192      10.533  37.575  34.864  0.00  0.00      ACHN  
ATOM   2970  O   PRO A 192       9.747  37.600  33.879  0.00  0.00      ACHN  
ATOM   2971  N   GLY A 193      11.825  37.900  34.676  0.00  0.00      ACHN  
ATOM   2972  HN  GLY A 193      12.500  37.717  35.386  0.00  0.00      ACHN  
ATOM   2973  CA  GLY A 193      12.460  38.359  33.450  0.00  0.00      ACHN  
ATOM   2974  HA1 GLY A 193      13.540  38.333  33.454  0.00  0.00      ACHN  
ATOM   2975  HA2 GLY A 193      12.068  39.335  33.205  0.00  0.00      ACHN  
ATOM   2976  C   GLY A 193      12.234  37.448  32.272  0.00  0.00      ACHN  
ATOM   2977  O   GLY A 193      11.668  37.874  31.316  0.00  0.00      ACHN  
ATOM   2978  N   PHE A 194      12.565  36.142  32.437  0.00  0.00      ACHN  
ATOM   2979  HN  PHE A 194      13.242  35.899  33.127  0.00  0.00      ACHN  
ATOM   2980  CA  PHE A 194      12.415  35.149  31.441  0.00  0.00      ACHN  
ATOM   2981  HA  PHE A 194      12.997  35.542  30.621  0.00  0.00      ACHN  
ATOM   2982  CB  PHE A 194      12.947  33.750  31.828  0.00  0.00      ACHN  
ATOM   2983  HB1 PHE A 194      13.205  33.276  30.857  0.00  0.00      ACHN  
ATOM   2984  HB2 PHE A 194      13.852  33.865  32.462  0.00  0.00      ACHN  
ATOM   2985  CG  PHE A 194      12.074  32.861  32.764  0.00  0.00      ACHN  
ATOM   2986  CD1 PHE A 194      11.409  31.735  32.190  0.00  0.00      ACHN  
ATOM   2987  HD1 PHE A 194      11.424  31.556  31.125  0.00  0.00      ACHN  
ATOM   2988  CE1 PHE A 194      10.568  30.975  32.959  0.00  0.00      ACHN  
ATOM   2989  HE1 PHE A 194      10.035  30.104  32.606  0.00  0.00      ACHN  
ATOM   2990  CZ  PHE A 194      10.535  31.247  34.354  0.00  0.00      ACHN  
ATOM   2991  HZ  PHE A 194       9.963  30.545  34.943  0.00  0.00      ACHN  
ATOM   2992  CD2 PHE A 194      12.029  33.131  34.097  0.00  0.00      ACHN  
ATOM   2993  HD2 PHE A 194      12.579  33.983  34.471  0.00  0.00      ACHN  
ATOM   2994  CE2 PHE A 194      11.158  32.388  34.928  0.00  0.00      ACHN  
ATOM   2995  HE2 PHE A 194      11.218  32.487  36.001  0.00  0.00      ACHN  
ATOM   2996  C   PHE A 194      10.990  34.956  30.839  0.00  0.00      ACHN  
ATOM   2997  O   PHE A 194      10.798  34.798  29.611  0.00  0.00      ACHN  
ATOM   2998  N   VAL A 195       9.962  35.129  31.695  0.00  0.00      ACHN  
ATOM   2999  HN  VAL A 195      10.277  35.220  32.637  0.00  0.00      ACHN  
ATOM   3000  CA  VAL A 195       8.495  35.012  31.368  0.00  0.00      ACHN  
ATOM   3001  HA  VAL A 195       8.304  34.060  30.896  0.00  0.00      ACHN  
ATOM   3002  CB  VAL A 195       7.671  35.010  32.678  0.00  0.00      ACHN  
ATOM   3003  HB  VAL A 195       7.648  36.014  33.154  0.00  0.00      ACHN  
ATOM   3004  CG1 VAL A 195       6.305  34.561  32.262  0.00  0.00      ACHN  
ATOM   3005 HG11 VAL A 195       5.619  34.194  33.055  0.00  0.00      ACHN  
ATOM   3006 HG12 VAL A 195       5.759  35.268  31.600  0.00  0.00      ACHN  
ATOM   3007 HG13 VAL A 195       6.446  33.611  31.703  0.00  0.00      ACHN  
ATOM   3008  CG2 VAL A 195       8.122  33.897  33.633  0.00  0.00      ACHN  
ATOM   3009 HG21 VAL A 195       7.361  33.740  34.428  0.00  0.00      ACHN  
ATOM   3010 HG22 VAL A 195       8.150  32.878  33.191  0.00  0.00      ACHN  
ATOM   3011 HG23 VAL A 195       9.137  34.137  34.014  0.00  0.00      ACHN  
ATOM   3012  C   VAL A 195       7.980  36.118  30.476  0.00  0.00      ACHN  
ATOM   3013  O   VAL A 195       7.199  35.973  29.587  0.00  0.00      ACHN  
ATOM   3014  N   TYR A 196       8.497  37.345  30.794  0.00  0.00      ACHN  
ATOM   3015  HN  TYR A 196       8.969  37.385  31.671  0.00  0.00      ACHN  
ATOM   3016  CA  TYR A 196       8.437  38.586  30.072  0.00  0.00      ACHN  
ATOM   3017  HA  TYR A 196       7.398  38.807  29.876  0.00  0.00      ACHN  
ATOM   3018  CB  TYR A 196       9.042  39.751  30.748  0.00  0.00      ACHN  
ATOM   3019  HB1 TYR A 196       9.735  39.351  31.518  0.00  0.00      ACHN  
ATOM   3020  HB2 TYR A 196       9.680  40.338  30.053  0.00  0.00      ACHN  
ATOM   3021  CG  TYR A 196       8.022  40.541  31.403  0.00  0.00      ACHN  
ATOM   3022  CD1 TYR A 196       7.867  40.597  32.764  0.00  0.00      ACHN  
ATOM   3023  HD1 TYR A 196       8.570  40.044  33.370  0.00  0.00      ACHN  
ATOM   3024  CE1 TYR A 196       6.834  41.298  33.423  0.00  0.00      ACHN  
ATOM   3025  HE1 TYR A 196       6.782  41.345  34.500  0.00  0.00      ACHN  
ATOM   3026  CZ  TYR A 196       6.001  42.051  32.643  0.00  0.00      ACHN  
ATOM   3027  OH  TYR A 196       4.960  42.740  33.227  0.00  0.00      ACHN  
ATOM   3028  HH  TYR A 196       5.446  43.413  33.709  0.00  0.00      ACHN  
ATOM   3029  CD2 TYR A 196       7.045  41.261  30.602  0.00  0.00      ACHN  
ATOM   3030  HD2 TYR A 196       7.098  41.215  29.524  0.00  0.00      ACHN  
ATOM   3031  CE2 TYR A 196       5.990  41.931  31.270  0.00  0.00      ACHN  
ATOM   3032  HE2 TYR A 196       5.241  42.484  30.722  0.00  0.00      ACHN  
ATOM   3033  C   TYR A 196       9.003  38.370  28.638  0.00  0.00      ACHN  
ATOM   3034  O   TYR A 196       8.319  38.723  27.702  0.00  0.00      ACHN  
ATOM   3035  N   GLY A 197      10.164  37.744  28.480  0.00  0.00      ACHN  
ATOM   3036  HN  GLY A 197      10.594  37.412  29.317  0.00  0.00      ACHN  
ATOM   3037  CA  GLY A 197      10.864  37.366  27.268  0.00  0.00      ACHN  
ATOM   3038  HA1 GLY A 197      11.709  36.811  27.649  0.00  0.00      ACHN  
ATOM   3039  HA2 GLY A 197      11.114  38.214  26.648  0.00  0.00      ACHN  
ATOM   3040  C   GLY A 197      10.120  36.494  26.378  0.00  0.00      ACHN  
ATOM   3041  O   GLY A 197      10.012  36.671  25.170  0.00  0.00      ACHN  
ATOM   3042  N   ILE A 198       9.518  35.425  26.910  0.00  0.00      ACHN  
ATOM   3043  HN  ILE A 198       9.685  35.114  27.842  0.00  0.00      ACHN  
ATOM   3044  CA  ILE A 198       8.704  34.541  26.101  0.00  0.00      ACHN  
ATOM   3045  HA  ILE A 198       9.238  34.464  25.165  0.00  0.00      ACHN  
ATOM   3046  CB  ILE A 198       8.676  33.119  26.718  0.00  0.00      ACHN  
ATOM   3047  HB  ILE A 198       8.089  32.397  26.111  0.00  0.00      ACHN  
ATOM   3048  CG2 ILE A 198      10.102  32.511  26.911  0.00  0.00      ACHN  
ATOM   3049 HG21 ILE A 198      10.702  32.373  25.986  0.00  0.00      ACHN  
ATOM   3050 HG22 ILE A 198      10.574  33.107  27.721  0.00  0.00      ACHN  
ATOM   3051 HG23 ILE A 198       9.985  31.474  27.290  0.00  0.00      ACHN  
ATOM   3052  CG1 ILE A 198       8.085  33.107  28.116  0.00  0.00      ACHN  
ATOM   3053 HG11 ILE A 198       8.767  33.486  28.907  0.00  0.00      ACHN  
ATOM   3054 HG12 ILE A 198       7.144  33.697  28.135  0.00  0.00      ACHN  
ATOM   3055  CD1 ILE A 198       7.708  31.715  28.604  0.00  0.00      ACHN  
ATOM   3056  HD1 ILE A 198       7.167  31.106  27.848  0.00  0.00      ACHN  
ATOM   3057  HD2 ILE A 198       8.662  31.197  28.837  0.00  0.00      ACHN  
ATOM   3058  HD3 ILE A 198       7.187  31.868  29.574  0.00  0.00      ACHN  
ATOM   3059  C   ILE A 198       7.240  35.016  25.701  0.00  0.00      ACHN  
ATOM   3060  O   ILE A 198       6.742  34.686  24.650  0.00  0.00      ACHN  
ATOM   3061  N   ILE A 199       6.625  35.863  26.573  0.00  0.00      ACHN  
ATOM   3062  HN  ILE A 199       7.051  36.075  27.449  0.00  0.00      ACHN  
ATOM   3063  CA  ILE A 199       5.440  36.644  26.242  0.00  0.00      ACHN  
ATOM   3064  HA  ILE A 199       4.691  35.905  26.000  0.00  0.00      ACHN  
ATOM   3065  CB  ILE A 199       4.839  37.488  27.348  0.00  0.00      ACHN  
ATOM   3066  HB  ILE A 199       5.601  38.110  27.864  0.00  0.00      ACHN  
ATOM   3067  CG2 ILE A 199       3.791  38.490  26.746  0.00  0.00      ACHN  
ATOM   3068 HG21 ILE A 199       4.296  39.270  26.137  0.00  0.00      ACHN  
ATOM   3069 HG22 ILE A 199       3.004  37.987  26.144  0.00  0.00      ACHN  
ATOM   3070 HG23 ILE A 199       3.232  39.094  27.492  0.00  0.00      ACHN  
ATOM   3071  CG1 ILE A 199       4.148  36.611  28.419  0.00  0.00      ACHN  
ATOM   3072 HG11 ILE A 199       3.274  36.136  27.925  0.00  0.00      ACHN  
ATOM   3073 HG12 ILE A 199       4.866  35.862  28.817  0.00  0.00      ACHN  
ATOM   3074  CD1 ILE A 199       3.717  37.467  29.610  0.00  0.00      ACHN  
ATOM   3075  HD1 ILE A 199       2.907  38.207  29.441  0.00  0.00      ACHN  
ATOM   3076  HD2 ILE A 199       3.332  36.890  30.478  0.00  0.00      ACHN  
ATOM   3077  HD3 ILE A 199       4.631  38.047  29.860  0.00  0.00      ACHN  
ATOM   3078  C   ILE A 199       5.636  37.413  24.967  0.00  0.00      ACHN  
ATOM   3079  O   ILE A 199       4.884  37.167  23.975  0.00  0.00      ACHN  
ATOM   3080  N   ILE A 200       6.769  38.266  24.865  0.00  0.00      ACHN  
ATOM   3081  HN  ILE A 200       7.443  38.367  25.593  0.00  0.00      ACHN  
ATOM   3082  CA  ILE A 200       6.899  39.165  23.746  0.00  0.00      ACHN  
ATOM   3083  HA  ILE A 200       5.909  39.455  23.426  0.00  0.00      ACHN  
ATOM   3084  CB  ILE A 200       7.698  40.432  24.003  0.00  0.00      ACHN  
ATOM   3085  HB  ILE A 200       7.181  40.880  24.878  0.00  0.00      ACHN  
ATOM   3086  CG2 ILE A 200       9.173  40.052  24.350  0.00  0.00      ACHN  
ATOM   3087 HG21 ILE A 200       9.657  40.993  24.688  0.00  0.00      ACHN  
ATOM   3088 HG22 ILE A 200       9.308  39.200  25.050  0.00  0.00      ACHN  
ATOM   3089 HG23 ILE A 200       9.772  39.760  23.461  0.00  0.00      ACHN  
ATOM   3090  CG1 ILE A 200       7.644  41.501  22.929  0.00  0.00      ACHN  
ATOM   3091 HG11 ILE A 200       8.233  41.256  22.020  0.00  0.00      ACHN  
ATOM   3092 HG12 ILE A 200       6.615  41.498  22.510  0.00  0.00      ACHN  
ATOM   3093  CD1 ILE A 200       8.084  42.870  23.427  0.00  0.00      ACHN  
ATOM   3094  HD1 ILE A 200       7.505  42.953  24.371  0.00  0.00      ACHN  
ATOM   3095  HD2 ILE A 200       9.150  42.955  23.728  0.00  0.00      ACHN  
ATOM   3096  HD3 ILE A 200       7.786  43.609  22.653  0.00  0.00      ACHN  
ATOM   3097  C   ILE A 200       7.354  38.379  22.494  0.00  0.00      ACHN  
ATOM   3098  O   ILE A 200       6.891  38.636  21.371  0.00  0.00      ACHN  
ATOM   3099  N   SER A 201       8.230  37.432  22.706  0.00  0.00      ACHN  
ATOM   3100  HN  SER A 201       8.544  37.270  23.638  0.00  0.00      ACHN  
ATOM   3101  CA  SER A 201       8.820  36.614  21.636  0.00  0.00      ACHN  
ATOM   3102  HA  SER A 201       9.329  37.159  20.855  0.00  0.00      ACHN  
ATOM   3103  CB  SER A 201       9.656  35.475  22.273  0.00  0.00      ACHN  
ATOM   3104  HB1 SER A 201       9.162  34.755  22.960  0.00  0.00      ACHN  
ATOM   3105  HB2 SER A 201      10.098  34.894  21.436  0.00  0.00      ACHN  
ATOM   3106  OG  SER A 201      10.901  35.902  22.796  0.00  0.00      ACHN  
ATOM   3107  HG1 SER A 201      10.569  36.346  23.579  0.00  0.00      ACHN  
ATOM   3108  C   SER A 201       7.729  35.809  20.957  0.00  0.00      ACHN  
ATOM   3109  O   SER A 201       7.665  35.544  19.747  0.00  0.00      ACHN  
ATOM   3110  N   LEU A 202       6.866  35.194  21.784  0.00  0.00      ACHN  
ATOM   3111  HN  LEU A 202       6.937  35.279  22.774  0.00  0.00      ACHN  
ATOM   3112  CA  LEU A 202       5.704  34.378  21.289  0.00  0.00      ACHN  
ATOM   3113  HA  LEU A 202       6.196  33.681  20.626  0.00  0.00      ACHN  
ATOM   3114  CB  LEU A 202       4.988  33.598  22.469  0.00  0.00      ACHN  
ATOM   3115  HB1 LEU A 202       5.661  33.144  23.229  0.00  0.00      ACHN  
ATOM   3116  HB2 LEU A 202       4.545  34.326  23.182  0.00  0.00      ACHN  
ATOM   3117  CG  LEU A 202       3.918  32.555  22.088  0.00  0.00      ACHN  
ATOM   3118  HG  LEU A 202       3.096  33.129  21.608  0.00  0.00      ACHN  
ATOM   3119  CD1 LEU A 202       4.398  31.470  21.093  0.00  0.00      ACHN  
ATOM   3120 HD11 LEU A 202       3.638  30.660  21.073  0.00  0.00      ACHN  
ATOM   3121 HD12 LEU A 202       4.765  31.804  20.098  0.00  0.00      ACHN  
ATOM   3122 HD13 LEU A 202       5.315  31.003  21.511  0.00  0.00      ACHN  
ATOM   3123  CD2 LEU A 202       3.368  31.833  23.309  0.00  0.00      ACHN  
ATOM   3124 HD21 LEU A 202       2.470  31.328  22.894  0.00  0.00      ACHN  
ATOM   3125 HD22 LEU A 202       4.099  31.151  23.795  0.00  0.00      ACHN  
ATOM   3126 HD23 LEU A 202       2.941  32.640  23.941  0.00  0.00      ACHN  
ATOM   3127  C   LEU A 202       4.712  35.133  20.516  0.00  0.00      ACHN  
ATOM   3128  O   LEU A 202       4.166  34.602  19.531  0.00  0.00      ACHN  
ATOM   3129  N   PHE A 203       4.511  36.416  20.851  0.00  0.00      ACHN  
ATOM   3130  HN  PHE A 203       4.891  36.772  21.701  0.00  0.00      ACHN  
ATOM   3131  CA  PHE A 203       3.731  37.322  19.997  0.00  0.00      ACHN  
ATOM   3132  HA  PHE A 203       2.821  36.758  19.858  0.00  0.00      ACHN  
ATOM   3133  CB  PHE A 203       3.526  38.716  20.718  0.00  0.00      ACHN  
ATOM   3134  HB1 PHE A 203       3.348  38.482  21.789  0.00  0.00      ACHN  
ATOM   3135  HB2 PHE A 203       4.382  39.420  20.639  0.00  0.00      ACHN  
ATOM   3136  CG  PHE A 203       2.262  39.325  20.202  0.00  0.00      ACHN  
ATOM   3137  CD1 PHE A 203       2.307  40.727  19.748  0.00  0.00      ACHN  
ATOM   3138  HD1 PHE A 203       3.268  41.184  19.561  0.00  0.00      ACHN  
ATOM   3139  CE1 PHE A 203       1.154  41.404  19.303  0.00  0.00      ACHN  
ATOM   3140  HE1 PHE A 203       1.208  42.413  18.924  0.00  0.00      ACHN  
ATOM   3141  CZ  PHE A 203      -0.064  40.687  19.404  0.00  0.00      ACHN  
ATOM   3142  HZ  PHE A 203      -0.969  41.122  19.006  0.00  0.00      ACHN  
ATOM   3143  CD2 PHE A 203       1.062  38.674  20.264  0.00  0.00      ACHN  
ATOM   3144  HD2 PHE A 203       0.998  37.648  20.595  0.00  0.00      ACHN  
ATOM   3145  CE2 PHE A 203      -0.120  39.339  19.838  0.00  0.00      ACHN  
ATOM   3146  HE2 PHE A 203      -1.015  38.734  19.844  0.00  0.00      ACHN  
ATOM   3147  C   PHE A 203       4.450  37.658  18.639  0.00  0.00      ACHN  
ATOM   3148  O   PHE A 203       3.847  37.566  17.591  0.00  0.00      ACHN  
ATOM   3149  N   LEU A 204       5.772  37.778  18.600  0.00  0.00      ACHN  
ATOM   3150  HN  LEU A 204       6.257  37.837  19.469  0.00  0.00      ACHN  
ATOM   3151  CA  LEU A 204       6.626  37.977  17.403  0.00  0.00      ACHN  
ATOM   3152  HA  LEU A 204       6.217  38.779  16.807  0.00  0.00      ACHN  
ATOM   3153  CB  LEU A 204       8.066  38.117  17.841  0.00  0.00      ACHN  
ATOM   3154  HB1 LEU A 204       8.048  39.122  18.313  0.00  0.00      ACHN  
ATOM   3155  HB2 LEU A 204       8.368  37.289  18.519  0.00  0.00      ACHN  
ATOM   3156  CG  LEU A 204       9.171  38.210  16.738  0.00  0.00      ACHN  
ATOM   3157  HG  LEU A 204       9.169  37.331  16.058  0.00  0.00      ACHN  
ATOM   3158  CD1 LEU A 204       9.077  39.399  15.828  0.00  0.00      ACHN  
ATOM   3159 HD11 LEU A 204       8.121  39.491  15.270  0.00  0.00      ACHN  
ATOM   3160 HD12 LEU A 204       9.322  40.348  16.351  0.00  0.00      ACHN  
ATOM   3161 HD13 LEU A 204       9.858  39.221  15.058  0.00  0.00      ACHN  
ATOM   3162  CD2 LEU A 204      10.580  38.291  17.432  0.00  0.00      ACHN  
ATOM   3163 HD21 LEU A 204      10.709  39.090  18.193  0.00  0.00      ACHN  
ATOM   3164 HD22 LEU A 204      10.917  37.352  17.922  0.00  0.00      ACHN  
ATOM   3165 HD23 LEU A 204      11.306  38.466  16.610  0.00  0.00      ACHN  
ATOM   3166  C   LEU A 204       6.594  36.713  16.536  0.00  0.00      ACHN  
ATOM   3167  O   LEU A 204       6.541  36.814  15.311  0.00  0.00      ACHN  
ATOM   3168  N   PHE A 205       6.627  35.561  17.130  0.00  0.00      ACHN  
ATOM   3169  HN  PHE A 205       6.844  35.479  18.099  0.00  0.00      ACHN  
ATOM   3170  CA  PHE A 205       6.512  34.255  16.525  0.00  0.00      ACHN  
ATOM   3171  HA  PHE A 205       7.132  34.335  15.644  0.00  0.00      ACHN  
ATOM   3172  CB  PHE A 205       7.075  33.001  17.347  0.00  0.00      ACHN  
ATOM   3173  HB1 PHE A 205       6.497  32.837  18.282  0.00  0.00      ACHN  
ATOM   3174  HB2 PHE A 205       6.953  32.161  16.630  0.00  0.00      ACHN  
ATOM   3175  CG  PHE A 205       8.555  33.072  17.639  0.00  0.00      ACHN  
ATOM   3176  CD1 PHE A 205       9.441  33.351  16.632  0.00  0.00      ACHN  
ATOM   3177  HD1 PHE A 205       9.018  33.582  15.665  0.00  0.00      ACHN  
ATOM   3178  CE1 PHE A 205      10.870  33.277  16.990  0.00  0.00      ACHN  
ATOM   3179  HE1 PHE A 205      11.618  33.377  16.218  0.00  0.00      ACHN  
ATOM   3180  CZ  PHE A 205      11.206  33.123  18.343  0.00  0.00      ACHN  
ATOM   3181  HZ  PHE A 205      12.265  33.133  18.554  0.00  0.00      ACHN  
ATOM   3182  CD2 PHE A 205       8.960  32.715  18.972  0.00  0.00      ACHN  
ATOM   3183  HD2 PHE A 205       8.211  32.453  19.704  0.00  0.00      ACHN  
ATOM   3184  CE2 PHE A 205      10.331  32.803  19.341  0.00  0.00      ACHN  
ATOM   3185  HE2 PHE A 205      10.609  32.699  20.379  0.00  0.00      ACHN  
ATOM   3186  C   PHE A 205       5.160  34.054  15.916  0.00  0.00      ACHN  
ATOM   3187  O   PHE A 205       5.064  33.610  14.805  0.00  0.00      ACHN  
ATOM   3188  N   PHE A 206       4.033  34.498  16.571  0.00  0.00      ACHN  
ATOM   3189  HN  PHE A 206       4.168  34.808  17.509  0.00  0.00      ACHN  
ATOM   3190  CA  PHE A 206       2.636  34.345  16.131  0.00  0.00      ACHN  
ATOM   3191  HA  PHE A 206       2.452  33.328  15.819  0.00  0.00      ACHN  
ATOM   3192  CB  PHE A 206       1.593  34.847  17.191  0.00  0.00      ACHN  
ATOM   3193  HB1 PHE A 206       2.132  35.472  17.935  0.00  0.00      ACHN  
ATOM   3194  HB2 PHE A 206       0.868  35.544  16.718  0.00  0.00      ACHN  
ATOM   3195  CG  PHE A 206       0.935  33.757  17.936  0.00  0.00      ACHN  
ATOM   3196  CD1 PHE A 206       1.647  32.702  18.550  0.00  0.00      ACHN  
ATOM   3197  HD1 PHE A 206       2.725  32.737  18.613  0.00  0.00      ACHN  
ATOM   3198  CE1 PHE A 206       1.065  31.673  19.322  0.00  0.00      ACHN  
ATOM   3199  HE1 PHE A 206       1.646  30.825  19.652  0.00  0.00      ACHN  
ATOM   3200  CZ  PHE A 206      -0.383  31.697  19.312  0.00  0.00      ACHN  
ATOM   3201  HZ  PHE A 206      -0.935  30.974  19.895  0.00  0.00      ACHN  
ATOM   3202  CD2 PHE A 206      -0.460  33.700  18.036  0.00  0.00      ACHN  
ATOM   3203  HD2 PHE A 206      -1.034  34.480  17.557  0.00  0.00      ACHN  
ATOM   3204  CE2 PHE A 206      -1.133  32.707  18.672  0.00  0.00      ACHN  
ATOM   3205  HE2 PHE A 206      -2.207  32.597  18.702  0.00  0.00      ACHN  
ATOM   3206  C   PHE A 206       2.389  35.216  14.900  0.00  0.00      ACHN  
ATOM   3207  O   PHE A 206       1.933  34.681  13.908  0.00  0.00      ACHN  
ATOM   3208  N   ASN A 207       2.853  36.477  14.932  0.00  0.00      ACHN  
ATOM   3209  HN  ASN A 207       3.103  36.884  15.807  0.00  0.00      ACHN  
ATOM   3210  CA  ASN A 207       2.857  37.371  13.868  0.00  0.00      ACHN  
ATOM   3211  HA  ASN A 207       1.862  37.492  13.466  0.00  0.00      ACHN  
ATOM   3212  CB  ASN A 207       3.418  38.732  14.290  0.00  0.00      ACHN  
ATOM   3213  HB1 ASN A 207       4.314  38.605  14.935  0.00  0.00      ACHN  
ATOM   3214  HB2 ASN A 207       3.553  39.385  13.402  0.00  0.00      ACHN  
ATOM   3215  CG  ASN A 207       2.275  39.454  14.999  0.00  0.00      ACHN  
ATOM   3216  OD1 ASN A 207       1.371  39.943  14.310  0.00  0.00      ACHN  
ATOM   3217  ND2 ASN A 207       2.283  39.553  16.399  0.00  0.00      ACHN  
ATOM   3218 HD21 ASN A 207       1.492  39.890  16.909  0.00  0.00      ACHN  
ATOM   3219 HD22 ASN A 207       2.994  39.198  17.006  0.00  0.00      ACHN  
ATOM   3220  C   ASN A 207       3.722  36.861  12.675  0.00  0.00      ACHN  
ATOM   3221  O   ASN A 207       3.259  36.708  11.524  0.00  0.00      ACHN  
ATOM   3222  N   SER A 208       4.963  36.531  12.959  0.00  0.00      ACHN  
ATOM   3223  HN  SER A 208       5.372  36.823  13.820  0.00  0.00      ACHN  
ATOM   3224  CA  SER A 208       5.878  35.915  11.995  0.00  0.00      ACHN  
ATOM   3225  HA  SER A 208       6.016  36.593  11.166  0.00  0.00      ACHN  
ATOM   3226  CB  SER A 208       7.256  35.513  12.646  0.00  0.00      ACHN  
ATOM   3227  HB1 SER A 208       7.125  34.804  13.491  0.00  0.00      ACHN  
ATOM   3228  HB2 SER A 208       7.925  34.985  11.933  0.00  0.00      ACHN  
ATOM   3229  OG  SER A 208       7.879  36.672  13.087  0.00  0.00      ACHN  
ATOM   3230  HG1 SER A 208       7.531  36.760  13.977  0.00  0.00      ACHN  
ATOM   3231  C   SER A 208       5.390  34.719  11.321  0.00  0.00      ACHN  
ATOM   3232  O   SER A 208       5.576  34.641  10.083  0.00  0.00      ACHN  
ATOM   3233  N   PHE A 209       4.778  33.741  11.944  0.00  0.00      ACHN  
ATOM   3234  HN  PHE A 209       4.718  33.779  12.939  0.00  0.00      ACHN  
ATOM   3235  CA  PHE A 209       4.185  32.602  11.204  0.00  0.00      ACHN  
ATOM   3236  HA  PHE A 209       4.970  32.215  10.571  0.00  0.00      ACHN  
ATOM   3237  CB  PHE A 209       3.705  31.513  12.092  0.00  0.00      ACHN  
ATOM   3238  HB1 PHE A 209       3.128  31.865  12.974  0.00  0.00      ACHN  
ATOM   3239  HB2 PHE A 209       3.121  30.777  11.499  0.00  0.00      ACHN  
ATOM   3240  CG  PHE A 209       4.729  30.749  12.717  0.00  0.00      ACHN  
ATOM   3241  CD1 PHE A 209       5.539  29.931  11.905  0.00  0.00      ACHN  
ATOM   3242  HD1 PHE A 209       5.207  29.862  10.879  0.00  0.00      ACHN  
ATOM   3243  CE1 PHE A 209       6.529  29.081  12.404  0.00  0.00      ACHN  
ATOM   3244  HE1 PHE A 209       7.057  28.456  11.700  0.00  0.00      ACHN  
ATOM   3245  CZ  PHE A 209       6.730  29.097  13.715  0.00  0.00      ACHN  
ATOM   3246  HZ  PHE A 209       7.427  28.357  14.079  0.00  0.00      ACHN  
ATOM   3247  CD2 PHE A 209       4.965  30.708  14.106  0.00  0.00      ACHN  
ATOM   3248  HD2 PHE A 209       4.340  31.309  14.749  0.00  0.00      ACHN  
ATOM   3249  CE2 PHE A 209       5.977  29.853  14.656  0.00  0.00      ACHN  
ATOM   3250  HE2 PHE A 209       6.083  29.611  15.703  0.00  0.00      ACHN  
ATOM   3251  C   PHE A 209       2.980  32.933  10.332  0.00  0.00      ACHN  
ATOM   3252  O   PHE A 209       2.818  32.329   9.317  0.00  0.00      ACHN  
ATOM   3253  N   ALA A 210       2.156  33.897  10.819  0.00  0.00      ACHN  
ATOM   3254  HN  ALA A 210       2.268  34.259  11.741  0.00  0.00      ACHN  
ATOM   3255  CA  ALA A 210       0.993  34.351  10.019  0.00  0.00      ACHN  
ATOM   3256  HA  ALA A 210       0.354  33.542   9.696  0.00  0.00      ACHN  
ATOM   3257  CB  ALA A 210       0.113  35.350  10.784  0.00  0.00      ACHN  
ATOM   3258  HB1 ALA A 210      -0.145  34.993  11.804  0.00  0.00      ACHN  
ATOM   3259  HB2 ALA A 210       0.730  36.229  11.071  0.00  0.00      ACHN  
ATOM   3260  HB3 ALA A 210      -0.888  35.584  10.364  0.00  0.00      ACHN  
ATOM   3261  C   ALA A 210       1.419  35.116   8.750  0.00  0.00      ACHN  
ATOM   3262  O   ALA A 210       0.888  34.897   7.633  0.00  0.00      ACHN  
ATOM   3263  N   LEU A 211       2.450  35.992   8.847  0.00  0.00      ACHN  
ATOM   3264  HN  LEU A 211       2.845  36.161   9.746  0.00  0.00      ACHN  
ATOM   3265  CA  LEU A 211       3.117  36.701   7.743  0.00  0.00      ACHN  
ATOM   3266  HA  LEU A 211       2.295  37.288   7.361  0.00  0.00      ACHN  
ATOM   3267  CB  LEU A 211       4.173  37.651   8.354  0.00  0.00      ACHN  
ATOM   3268  HB1 LEU A 211       3.589  38.380   8.956  0.00  0.00      ACHN  
ATOM   3269  HB2 LEU A 211       4.867  37.003   8.932  0.00  0.00      ACHN  
ATOM   3270  CG  LEU A 211       5.104  38.346   7.300  0.00  0.00      ACHN  
ATOM   3271  HG  LEU A 211       5.270  37.547   6.545  0.00  0.00      ACHN  
ATOM   3272  CD1 LEU A 211       4.452  39.607   6.691  0.00  0.00      ACHN  
ATOM   3273 HD11 LEU A 211       4.357  40.417   7.446  0.00  0.00      ACHN  
ATOM   3274 HD12 LEU A 211       5.133  40.074   5.948  0.00  0.00      ACHN  
ATOM   3275 HD13 LEU A 211       3.472  39.335   6.245  0.00  0.00      ACHN  
ATOM   3276  CD2 LEU A 211       6.381  38.781   7.935  0.00  0.00      ACHN  
ATOM   3277 HD21 LEU A 211       7.033  39.082   7.088  0.00  0.00      ACHN  
ATOM   3278 HD22 LEU A 211       6.295  39.693   8.563  0.00  0.00      ACHN  
ATOM   3279 HD23 LEU A 211       6.774  37.940   8.546  0.00  0.00      ACHN  
ATOM   3280  C   LEU A 211       3.689  35.730   6.789  0.00  0.00      ACHN  
ATOM   3281  O   LEU A 211       3.446  35.914   5.556  0.00  0.00      ACHN  
ATOM   3282  N   VAL A 212       4.351  34.628   7.221  0.00  0.00      ACHN  
ATOM   3283  HN  VAL A 212       4.456  34.451   8.197  0.00  0.00      ACHN  
ATOM   3284  CA  VAL A 212       4.691  33.602   6.254  0.00  0.00      ACHN  
ATOM   3285  HA  VAL A 212       5.386  34.043   5.554  0.00  0.00      ACHN  
ATOM   3286  CB  VAL A 212       5.535  32.486   6.836  0.00  0.00      ACHN  
ATOM   3287  HB  VAL A 212       5.033  32.127   7.760  0.00  0.00      ACHN  
ATOM   3288  CG1 VAL A 212       5.630  31.252   5.823  0.00  0.00      ACHN  
ATOM   3289 HG11 VAL A 212       5.978  31.634   4.839  0.00  0.00      ACHN  
ATOM   3290 HG12 VAL A 212       6.365  30.518   6.218  0.00  0.00      ACHN  
ATOM   3291 HG13 VAL A 212       4.634  30.793   5.646  0.00  0.00      ACHN  
ATOM   3292  CG2 VAL A 212       6.899  33.066   7.243  0.00  0.00      ACHN  
ATOM   3293 HG21 VAL A 212       6.776  33.891   7.977  0.00  0.00      ACHN  
ATOM   3294 HG22 VAL A 212       7.504  32.225   7.645  0.00  0.00      ACHN  
ATOM   3295 HG23 VAL A 212       7.416  33.433   6.331  0.00  0.00      ACHN  
ATOM   3296  C   VAL A 212       3.554  33.108   5.361  0.00  0.00      ACHN  
ATOM   3297  O   VAL A 212       3.632  33.143   4.113  0.00  0.00      ACHN  
ATOM   3298  N   GLN A 213       2.409  32.651   5.934  0.00  0.00      ACHN  
ATOM   3299  HN  GLN A 213       2.157  32.619   6.898  0.00  0.00      ACHN  
ATOM   3300  CA  GLN A 213       1.255  32.250   5.156  0.00  0.00      ACHN  
ATOM   3301  HA  GLN A 213       1.503  31.366   4.588  0.00  0.00      ACHN  
ATOM   3302  CB  GLN A 213       0.130  31.659   6.005  0.00  0.00      ACHN  
ATOM   3303  HB1 GLN A 213       0.637  30.910   6.650  0.00  0.00      ACHN  
ATOM   3304  HB2 GLN A 213      -0.491  32.297   6.669  0.00  0.00      ACHN  
ATOM   3305  CG  GLN A 213      -0.849  30.762   5.075  0.00  0.00      ACHN  
ATOM   3306  HG1 GLN A 213      -1.483  31.448   4.473  0.00  0.00      ACHN  
ATOM   3307  HG2 GLN A 213      -0.165  30.177   4.423  0.00  0.00      ACHN  
ATOM   3308  CD  GLN A 213      -1.747  29.810   5.865  0.00  0.00      ACHN  
ATOM   3309  OE1 GLN A 213      -2.582  30.198   6.715  0.00  0.00      ACHN  
ATOM   3310  NE2 GLN A 213      -1.526  28.498   5.648  0.00  0.00      ACHN  
ATOM   3311 HE21 GLN A 213      -1.958  27.827   6.251  0.00  0.00      ACHN  
ATOM   3312 HE22 GLN A 213      -0.638  28.225   5.279  0.00  0.00      ACHN  
ATOM   3313  C   GLN A 213       0.648  33.420   4.264  0.00  0.00      ACHN  
ATOM   3314  O   GLN A 213       0.316  33.249   3.058  0.00  0.00      ACHN  
ATOM   3315  N   TYR A 214       0.656  34.662   4.782  0.00  0.00      ACHN  
ATOM   3316  HN  TYR A 214       1.104  34.821   5.658  0.00  0.00      ACHN  
ATOM   3317  CA  TYR A 214       0.080  35.860   4.234  0.00  0.00      ACHN  
ATOM   3318  HA  TYR A 214      -0.949  35.629   4.000  0.00  0.00      ACHN  
ATOM   3319  CB  TYR A 214      -0.069  37.080   5.239  0.00  0.00      ACHN  
ATOM   3320  HB1 TYR A 214      -0.707  36.729   6.079  0.00  0.00      ACHN  
ATOM   3321  HB2 TYR A 214       0.925  37.265   5.701  0.00  0.00      ACHN  
ATOM   3322  CG  TYR A 214      -0.621  38.322   4.575  0.00  0.00      ACHN  
ATOM   3323  CD1 TYR A 214       0.169  39.221   3.848  0.00  0.00      ACHN  
ATOM   3324  HD1 TYR A 214       1.202  38.966   3.665  0.00  0.00      ACHN  
ATOM   3325  CE1 TYR A 214      -0.279  40.434   3.406  0.00  0.00      ACHN  
ATOM   3326  HE1 TYR A 214       0.283  41.078   2.745  0.00  0.00      ACHN  
ATOM   3327  CZ  TYR A 214      -1.638  40.789   3.639  0.00  0.00      ACHN  
ATOM   3328  OH  TYR A 214      -2.245  41.931   3.074  0.00  0.00      ACHN  
ATOM   3329  HH  TYR A 214      -3.174  41.689   3.061  0.00  0.00      ACHN  
ATOM   3330  CD2 TYR A 214      -1.885  38.678   4.781  0.00  0.00      ACHN  
ATOM   3331  HD2 TYR A 214      -2.499  38.076   5.435  0.00  0.00      ACHN  
ATOM   3332  CE2 TYR A 214      -2.409  39.926   4.335  0.00  0.00      ACHN  
ATOM   3333  HE2 TYR A 214      -3.428  40.208   4.557  0.00  0.00      ACHN  
ATOM   3334  C   TYR A 214       0.815  36.194   2.882  0.00  0.00      ACHN  
ATOM   3335  O   TYR A 214       0.180  36.515   1.882  0.00  0.00      ACHN  
ATOM   3336  N   LEU A 215       2.234  35.989   2.921  0.00  0.00      ACHN  
ATOM   3337  HN  LEU A 215       2.628  35.717   3.796  0.00  0.00      ACHN  
ATOM   3338  CA  LEU A 215       3.056  36.372   1.832  0.00  0.00      ACHN  
ATOM   3339  HA  LEU A 215       2.732  37.342   1.486  0.00  0.00      ACHN  
ATOM   3340  CB  LEU A 215       4.569  36.422   2.244  0.00  0.00      ACHN  
ATOM   3341  HB1 LEU A 215       4.704  35.731   3.104  0.00  0.00      ACHN  
ATOM   3342  HB2 LEU A 215       5.219  36.119   1.396  0.00  0.00      ACHN  
ATOM   3343  CG  LEU A 215       4.914  37.804   2.808  0.00  0.00      ACHN  
ATOM   3344  HG  LEU A 215       4.172  37.940   3.624  0.00  0.00      ACHN  
ATOM   3345  CD1 LEU A 215       6.386  37.844   3.331  0.00  0.00      ACHN  
ATOM   3346 HD11 LEU A 215       6.536  37.006   4.045  0.00  0.00      ACHN  
ATOM   3347 HD12 LEU A 215       7.111  37.702   2.502  0.00  0.00      ACHN  
ATOM   3348 HD13 LEU A 215       6.631  38.823   3.797  0.00  0.00      ACHN  
ATOM   3349  CD2 LEU A 215       4.701  38.968   1.760  0.00  0.00      ACHN  
ATOM   3350 HD21 LEU A 215       5.186  38.797   0.775  0.00  0.00      ACHN  
ATOM   3351 HD22 LEU A 215       3.624  39.164   1.576  0.00  0.00      ACHN  
ATOM   3352 HD23 LEU A 215       4.922  39.962   2.205  0.00  0.00      ACHN  
ATOM   3353  C   LEU A 215       2.859  35.299   0.776  0.00  0.00      ACHN  
ATOM   3354  O   LEU A 215       2.681  35.502  -0.441  0.00  0.00      ACHN  
ATOM   3355  N   GLN A 216       2.832  34.044   1.182  0.00  0.00      ACHN  
ATOM   3356  HN  GLN A 216       2.872  33.888   2.165  0.00  0.00      ACHN  
ATOM   3357  CA  GLN A 216       2.596  32.897   0.290  0.00  0.00      ACHN  
ATOM   3358  HA  GLN A 216       3.317  32.991  -0.509  0.00  0.00      ACHN  
ATOM   3359  CB  GLN A 216       2.832  31.583   1.020  0.00  0.00      ACHN  
ATOM   3360  HB1 GLN A 216       3.898  31.520   1.329  0.00  0.00      ACHN  
ATOM   3361  HB2 GLN A 216       2.142  31.634   1.889  0.00  0.00      ACHN  
ATOM   3362  CG  GLN A 216       2.325  30.333   0.266  0.00  0.00      ACHN  
ATOM   3363  HG1 GLN A 216       1.216  30.324   0.191  0.00  0.00      ACHN  
ATOM   3364  HG2 GLN A 216       2.806  30.427  -0.731  0.00  0.00      ACHN  
ATOM   3365  CD  GLN A 216       2.782  29.035   0.886  0.00  0.00      ACHN  
ATOM   3366  OE1 GLN A 216       1.941  28.346   1.473  0.00  0.00      ACHN  
ATOM   3367  NE2 GLN A 216       3.999  28.555   0.710  0.00  0.00      ACHN  
ATOM   3368 HE21 GLN A 216       4.238  27.588   0.791  0.00  0.00      ACHN  
ATOM   3369 HE22 GLN A 216       4.607  29.173   0.211  0.00  0.00      ACHN  
ATOM   3370  C   GLN A 216       1.225  32.963  -0.359  0.00  0.00      ACHN  
ATOM   3371  O   GLN A 216       1.102  32.609  -1.515  0.00  0.00      ACHN  
ATOM   3372  N   TYR A 217       0.153  33.361   0.226  0.00  0.00      ACHN  
ATOM   3373  HN  TYR A 217       0.242  33.581   1.194  0.00  0.00      ACHN  
ATOM   3374  CA  TYR A 217      -1.139  33.365  -0.311  0.00  0.00      ACHN  
ATOM   3375  HA  TYR A 217      -1.275  32.615  -1.077  0.00  0.00      ACHN  
ATOM   3376  CB  TYR A 217      -2.264  33.085   0.731  0.00  0.00      ACHN  
ATOM   3377  HB1 TYR A 217      -1.887  33.388   1.732  0.00  0.00      ACHN  
ATOM   3378  HB2 TYR A 217      -3.241  33.543   0.464  0.00  0.00      ACHN  
ATOM   3379  CG  TYR A 217      -2.510  31.564   0.802  0.00  0.00      ACHN  
ATOM   3380  CD1 TYR A 217      -1.682  30.707   1.492  0.00  0.00      ACHN  
ATOM   3381  HD1 TYR A 217      -0.924  31.091   2.159  0.00  0.00      ACHN  
ATOM   3382  CE1 TYR A 217      -1.784  29.347   1.327  0.00  0.00      ACHN  
ATOM   3383  HE1 TYR A 217      -1.162  28.663   1.885  0.00  0.00      ACHN  
ATOM   3384  CZ  TYR A 217      -2.645  28.772   0.398  0.00  0.00      ACHN  
ATOM   3385  OH  TYR A 217      -2.709  27.409   0.161  0.00  0.00      ACHN  
ATOM   3386  HH  TYR A 217      -3.574  27.033  -0.020  0.00  0.00      ACHN  
ATOM   3387  CD2 TYR A 217      -3.516  31.033  -0.070  0.00  0.00      ACHN  
ATOM   3388  HD2 TYR A 217      -4.217  31.646  -0.617  0.00  0.00      ACHN  
ATOM   3389  CE2 TYR A 217      -3.525  29.639  -0.344  0.00  0.00      ACHN  
ATOM   3390  HE2 TYR A 217      -4.063  29.134  -1.133  0.00  0.00      ACHN  
ATOM   3391  C   TYR A 217      -1.503  34.548  -1.040  0.00  0.00      ACHN  
ATOM   3392  O   TYR A 217      -2.312  34.453  -1.968  0.00  0.00      ACHN  
ATOM   3393  N   LYS A 218      -0.885  35.719  -0.820  0.00  0.00      ACHN  
ATOM   3394  HN  LYS A 218      -0.430  35.841   0.059  0.00  0.00      ACHN  
ATOM   3395  CA  LYS A 218      -0.780  36.830  -1.813  0.00  0.00      ACHN  
ATOM   3396  HA  LYS A 218      -1.805  36.877  -2.149  0.00  0.00      ACHN  
ATOM   3397  CB  LYS A 218      -0.282  38.150  -1.231  0.00  0.00      ACHN  
ATOM   3398  HB1 LYS A 218       0.751  38.063  -0.833  0.00  0.00      ACHN  
ATOM   3399  HB2 LYS A 218      -0.410  38.769  -2.145  0.00  0.00      ACHN  
ATOM   3400  CG  LYS A 218      -1.233  38.765  -0.143  0.00  0.00      ACHN  
ATOM   3401  HG1 LYS A 218      -1.411  38.091   0.723  0.00  0.00      ACHN  
ATOM   3402  HG2 LYS A 218      -0.826  39.641   0.406  0.00  0.00      ACHN  
ATOM   3403  CD  LYS A 218      -2.581  39.072  -0.752  0.00  0.00      ACHN  
ATOM   3404  HD1 LYS A 218      -2.414  39.647  -1.688  0.00  0.00      ACHN  
ATOM   3405  HD2 LYS A 218      -3.069  38.117  -1.039  0.00  0.00      ACHN  
ATOM   3406  CE  LYS A 218      -3.537  39.911   0.153  0.00  0.00      ACHN  
ATOM   3407  HE1 LYS A 218      -3.669  39.626   1.218  0.00  0.00      ACHN  
ATOM   3408  HE2 LYS A 218      -3.080  40.924   0.146  0.00  0.00      ACHN  
ATOM   3409  NZ  LYS A 218      -4.787  40.051  -0.511  0.00  0.00      ACHN  
ATOM   3410  HZ1 LYS A 218      -5.438  39.243  -0.441  0.00  0.00      ACHN  
ATOM   3411  HZ2 LYS A 218      -5.228  40.895  -0.094  0.00  0.00      ACHN  
ATOM   3412  HZ3 LYS A 218      -4.710  40.239  -1.531  0.00  0.00      ACHN  
ATOM   3413  C   LYS A 218       0.024  36.447  -3.042  0.00  0.00      ACHN  
ATOM   3414  O   LYS A 218      -0.233  36.767  -4.170  0.00  0.00      ACHN  
ATOM   3415  N   GLY A 219       1.088  35.601  -2.820  0.00  0.00      ACHN  
ATOM   3416  HN  GLY A 219       1.331  35.431  -1.868  0.00  0.00      ACHN  
ATOM   3417  CA  GLY A 219       2.062  35.132  -3.767  0.00  0.00      ACHN  
ATOM   3418  HA1 GLY A 219       1.515  34.865  -4.659  0.00  0.00      ACHN  
ATOM   3419  HA2 GLY A 219       2.563  34.341  -3.229  0.00  0.00      ACHN  
ATOM   3420  C   GLY A 219       2.992  36.263  -4.138  0.00  0.00      ACHN  
ATOM   3421  O   GLY A 219       3.271  36.435  -5.361  0.00  0.00      ACHN  
ATOM   3422  N   LYS A 220       3.381  37.174  -3.230  0.00  0.00      ACHN  
ATOM   3423  HN  LYS A 220       3.238  37.032  -2.253  0.00  0.00      ACHN  
ATOM   3424  CA  LYS A 220       4.135  38.409  -3.640  0.00  0.00      ACHN  
ATOM   3425  HA  LYS A 220       3.678  38.785  -4.544  0.00  0.00      ACHN  
ATOM   3426  CB  LYS A 220       4.147  39.510  -2.530  0.00  0.00      ACHN  
ATOM   3427  HB1 LYS A 220       4.646  39.168  -1.598  0.00  0.00      ACHN  
ATOM   3428  HB2 LYS A 220       4.685  40.443  -2.802  0.00  0.00      ACHN  
ATOM   3429  CG  LYS A 220       2.748  40.024  -2.262  0.00  0.00      ACHN  
ATOM   3430  HG1 LYS A 220       1.970  39.247  -2.106  0.00  0.00      ACHN  
ATOM   3431  HG2 LYS A 220       2.822  40.641  -1.341  0.00  0.00      ACHN  
ATOM   3432  CD  LYS A 220       2.264  40.952  -3.483  0.00  0.00      ACHN  
ATOM   3433  HD1 LYS A 220       3.168  41.573  -3.660  0.00  0.00      ACHN  
ATOM   3434  HD2 LYS A 220       2.074  40.249  -4.322  0.00  0.00      ACHN  
ATOM   3435  CE  LYS A 220       0.983  41.686  -3.270  0.00  0.00      ACHN  
ATOM   3436  HE1 LYS A 220       0.091  41.119  -2.928  0.00  0.00      ACHN  
ATOM   3437  HE2 LYS A 220       1.248  42.391  -2.453  0.00  0.00      ACHN  
ATOM   3438  NZ  LYS A 220       0.627  42.438  -4.487  0.00  0.00      ACHN  
ATOM   3439  HZ1 LYS A 220       0.802  41.760  -5.256  0.00  0.00      ACHN  
ATOM   3440  HZ2 LYS A 220      -0.370  42.732  -4.524  0.00  0.00      ACHN  
ATOM   3441  HZ3 LYS A 220       1.224  43.257  -4.721  0.00  0.00      ACHN  
ATOM   3442  C   LYS A 220       5.565  38.100  -3.893  0.00  0.00      ACHN  
ATOM   3443  O   LYS A 220       6.162  37.327  -3.146  0.00  0.00      ACHN  
ATOM   3444  N   GLY A 221       6.245  38.659  -4.879  0.00  0.00      ACHN  
ATOM   3445  HN  GLY A 221       5.730  39.287  -5.458  0.00  0.00      ACHN  
ATOM   3446  CA  GLY A 221       7.574  38.537  -5.313  0.00  0.00      ACHN  
ATOM   3447  HA1 GLY A 221       8.274  38.885  -4.568  0.00  0.00      ACHN  
ATOM   3448  HA2 GLY A 221       7.625  39.091  -6.239  0.00  0.00      ACHN  
ATOM   3449  C   GLY A 221       7.869  37.079  -5.645  0.00  0.00      ACHN  
ATOM   3450  O   GLY A 221       7.172  36.380  -6.393  0.00  0.00      ACHN  
ATOM   3451  N   LYS A 222       8.887  36.544  -4.992  0.00  0.00      ACHN  
ATOM   3452  HN  LYS A 222       9.368  37.133  -4.347  0.00  0.00      ACHN  
ATOM   3453  CA  LYS A 222       9.402  35.263  -5.264  0.00  0.00      ACHN  
ATOM   3454  HA  LYS A 222       9.104  34.970  -6.260  0.00  0.00      ACHN  
ATOM   3455  CB  LYS A 222      10.908  35.198  -5.014  0.00  0.00      ACHN  
ATOM   3456  HB1 LYS A 222      11.201  35.606  -4.023  0.00  0.00      ACHN  
ATOM   3457  HB2 LYS A 222      11.310  34.164  -5.088  0.00  0.00      ACHN  
ATOM   3458  CG  LYS A 222      11.683  36.074  -6.035  0.00  0.00      ACHN  
ATOM   3459  HG1 LYS A 222      11.508  35.854  -7.111  0.00  0.00      ACHN  
ATOM   3460  HG2 LYS A 222      11.297  37.102  -5.865  0.00  0.00      ACHN  
ATOM   3461  CD  LYS A 222      13.220  35.914  -5.922  0.00  0.00      ACHN  
ATOM   3462  HD1 LYS A 222      13.553  36.072  -4.874  0.00  0.00      ACHN  
ATOM   3463  HD2 LYS A 222      13.488  34.881  -6.229  0.00  0.00      ACHN  
ATOM   3464  CE  LYS A 222      13.847  37.093  -6.713  0.00  0.00      ACHN  
ATOM   3465  HE1 LYS A 222      13.839  37.005  -7.821  0.00  0.00      ACHN  
ATOM   3466  HE2 LYS A 222      13.419  38.034  -6.306  0.00  0.00      ACHN  
ATOM   3467  NZ  LYS A 222      15.315  37.157  -6.258  0.00  0.00      ACHN  
ATOM   3468  HZ1 LYS A 222      15.722  36.209  -6.389  0.00  0.00      ACHN  
ATOM   3469  HZ2 LYS A 222      15.805  37.835  -6.875  0.00  0.00      ACHN  
ATOM   3470  HZ3 LYS A 222      15.583  37.406  -5.284  0.00  0.00      ACHN  
ATOM   3471  C   LYS A 222       8.762  34.226  -4.345  0.00  0.00      ACHN  
ATOM   3472  O   LYS A 222       9.114  33.027  -4.370  0.00  0.00      ACHN  
ATOM   3473  N   TRP A 223       7.677  34.564  -3.577  0.00  0.00      ACHN  
ATOM   3474  HN  TRP A 223       7.373  35.513  -3.613  0.00  0.00      ACHN  
ATOM   3475  CA  TRP A 223       7.024  33.749  -2.602  0.00  0.00      ACHN  
ATOM   3476  HA  TRP A 223       7.606  32.914  -2.239  0.00  0.00      ACHN  
ATOM   3477  CB  TRP A 223       6.454  34.673  -1.465  0.00  0.00      ACHN  
ATOM   3478  HB1 TRP A 223       5.756  35.465  -1.811  0.00  0.00      ACHN  
ATOM   3479  HB2 TRP A 223       5.747  34.032  -0.896  0.00  0.00      ACHN  
ATOM   3480  CG  TRP A 223       7.448  35.104  -0.513  0.00  0.00      ACHN  
ATOM   3481  CD1 TRP A 223       8.386  36.060  -0.708  0.00  0.00      ACHN  
ATOM   3482  HD1 TRP A 223       8.445  36.589  -1.648  0.00  0.00      ACHN  
ATOM   3483  NE1 TRP A 223       9.173  36.209   0.385  0.00  0.00      ACHN  
ATOM   3484  HE1 TRP A 223       9.688  37.005   0.619  0.00  0.00      ACHN  
ATOM   3485  CE2 TRP A 223       8.795  35.357   1.315  0.00  0.00      ACHN  
ATOM   3486  CD2 TRP A 223       7.647  34.672   0.808  0.00  0.00      ACHN  
ATOM   3487  CE3 TRP A 223       7.059  33.622   1.558  0.00  0.00      ACHN  
ATOM   3488  HE3 TRP A 223       6.229  33.079   1.132  0.00  0.00      ACHN  
ATOM   3489  CZ3 TRP A 223       7.557  33.385   2.850  0.00  0.00      ACHN  
ATOM   3490  HZ3 TRP A 223       7.075  32.579   3.383  0.00  0.00      ACHN  
ATOM   3491  CZ2 TRP A 223       9.317  35.074   2.558  0.00  0.00      ACHN  
ATOM   3492  HZ2 TRP A 223      10.232  35.555   2.870  0.00  0.00      ACHN  
ATOM   3493  CH2 TRP A 223       8.713  34.055   3.327  0.00  0.00      ACHN  
ATOM   3494  HH2 TRP A 223       9.063  33.759   4.305  0.00  0.00      ACHN  
ATOM   3495  C   TRP A 223       5.822  33.090  -3.196  0.00  0.00      ACHN  
ATOM   3496  O   TRP A 223       4.944  32.447  -2.629  0.00  0.00      ACHN  
ATOM   3497  N   SER A 224       5.645  33.301  -4.519  0.00  0.00      ACHN  
ATOM   3498  HN  SER A 224       6.136  34.086  -4.887  0.00  0.00      ACHN  
ATOM   3499  CA  SER A 224       4.632  32.647  -5.333  0.00  0.00      ACHN  
ATOM   3500  HA  SER A 224       3.642  32.844  -4.948  0.00  0.00      ACHN  
ATOM   3501  CB  SER A 224       4.615  33.398  -6.677  0.00  0.00      ACHN  
ATOM   3502  HB1 SER A 224       3.718  33.012  -7.207  0.00  0.00      ACHN  
ATOM   3503  HB2 SER A 224       4.435  34.469  -6.440  0.00  0.00      ACHN  
ATOM   3504  OG  SER A 224       5.775  33.327  -7.428  0.00  0.00      ACHN  
ATOM   3505  HG1 SER A 224       5.565  33.457  -8.355  0.00  0.00      ACHN  
ATOM   3506  C   SER A 224       4.785  31.118  -5.468  0.00  0.00      ACHN  
ATOM   3507  O   SER A 224       3.802  30.421  -5.726  0.00  0.00      ACHN  
ATOM   3508  N   ASN A 225       6.044  30.641  -5.237  0.00  0.00      ACHN  
ATOM   3509  HN  ASN A 225       6.757  31.290  -4.982  0.00  0.00      ACHN  
ATOM   3510  CA  ASN A 225       6.351  29.209  -5.433  0.00  0.00      ACHN  
ATOM   3511  HA  ASN A 225       5.490  28.840  -5.971  0.00  0.00      ACHN  
ATOM   3512  CB  ASN A 225       7.662  28.872  -6.143  0.00  0.00      ACHN  
ATOM   3513  HB1 ASN A 225       7.640  27.782  -6.360  0.00  0.00      ACHN  
ATOM   3514  HB2 ASN A 225       7.602  29.335  -7.151  0.00  0.00      ACHN  
ATOM   3515  CG  ASN A 225       9.008  29.183  -5.389  0.00  0.00      ACHN  
ATOM   3516  OD1 ASN A 225       9.521  28.304  -4.677  0.00  0.00      ACHN  
ATOM   3517  ND2 ASN A 225       9.475  30.391  -5.452  0.00  0.00      ACHN  
ATOM   3518 HD21 ASN A 225      10.399  30.477  -5.077  0.00  0.00      ACHN  
ATOM   3519 HD22 ASN A 225       8.963  31.114  -5.916  0.00  0.00      ACHN  
ATOM   3520  C   ASN A 225       6.377  28.644  -4.026  0.00  0.00      ACHN  
ATOM   3521  O   ASN A 225       6.729  29.425  -3.138  0.00  0.00      ACHN  
ATOM   3522  N   TYR A 226       6.001  27.352  -3.795  0.00  0.00      ACHN  
ATOM   3523  HN  TYR A 226       5.808  26.679  -4.505  0.00  0.00      ACHN  
ATOM   3524  CA  TYR A 226       5.830  26.816  -2.509  0.00  0.00      ACHN  
ATOM   3525  HA  TYR A 226       5.272  27.454  -1.840  0.00  0.00      ACHN  
ATOM   3526  CB  TYR A 226       5.086  25.443  -2.624  0.00  0.00      ACHN  
ATOM   3527  HB1 TYR A 226       4.254  25.618  -3.339  0.00  0.00      ACHN  
ATOM   3528  HB2 TYR A 226       5.786  24.738  -3.121  0.00  0.00      ACHN  
ATOM   3529  CG  TYR A 226       4.488  24.981  -1.282  0.00  0.00      ACHN  
ATOM   3530  CD1 TYR A 226       3.209  25.396  -0.830  0.00  0.00      ACHN  
ATOM   3531  HD1 TYR A 226       2.531  25.960  -1.453  0.00  0.00      ACHN  
ATOM   3532  CE1 TYR A 226       2.693  24.900   0.323  0.00  0.00      ACHN  
ATOM   3533  HE1 TYR A 226       1.767  25.263   0.744  0.00  0.00      ACHN  
ATOM   3534  CZ  TYR A 226       3.507  24.109   1.127  0.00  0.00      ACHN  
ATOM   3535  OH  TYR A 226       2.977  23.778   2.439  0.00  0.00      ACHN  
ATOM   3536  HH  TYR A 226       2.147  24.259   2.492  0.00  0.00      ACHN  
ATOM   3537  CD2 TYR A 226       5.237  24.082  -0.542  0.00  0.00      ACHN  
ATOM   3538  HD2 TYR A 226       6.230  23.814  -0.873  0.00  0.00      ACHN  
ATOM   3539  CE2 TYR A 226       4.767  23.653   0.684  0.00  0.00      ACHN  
ATOM   3540  HE2 TYR A 226       5.330  22.971   1.304  0.00  0.00      ACHN  
ATOM   3541  C   TYR A 226       7.182  26.650  -1.663  0.00  0.00      ACHN  
ATOM   3542  O   TYR A 226       7.202  26.834  -0.481  0.00  0.00      ACHN  
ATOM   3543  N   LEU A 227       8.285  26.381  -2.346  0.00  0.00      ACHN  
ATOM   3544  HN  LEU A 227       8.273  26.249  -3.334  0.00  0.00      ACHN  
ATOM   3545  CA  LEU A 227       9.525  26.101  -1.782  0.00  0.00      ACHN  
ATOM   3546  HA  LEU A 227       9.380  25.209  -1.190  0.00  0.00      ACHN  
ATOM   3547  CB  LEU A 227      10.638  25.823  -2.857  0.00  0.00      ACHN  
ATOM   3548  HB1 LEU A 227      10.942  26.764  -3.363  0.00  0.00      ACHN  
ATOM   3549  HB2 LEU A 227      11.502  25.335  -2.356  0.00  0.00      ACHN  
ATOM   3550  CG  LEU A 227      10.280  24.714  -3.886  0.00  0.00      ACHN  
ATOM   3551  HG  LEU A 227       9.386  25.107  -4.416  0.00  0.00      ACHN  
ATOM   3552  CD1 LEU A 227      11.542  24.543  -4.777  0.00  0.00      ACHN  
ATOM   3553 HD11 LEU A 227      12.343  23.972  -4.260  0.00  0.00      ACHN  
ATOM   3554 HD12 LEU A 227      11.385  23.767  -5.557  0.00  0.00      ACHN  
ATOM   3555 HD13 LEU A 227      11.828  25.543  -5.167  0.00  0.00      ACHN  
ATOM   3556  CD2 LEU A 227      10.015  23.396  -3.188  0.00  0.00      ACHN  
ATOM   3557 HD21 LEU A 227       9.667  22.578  -3.854  0.00  0.00      ACHN  
ATOM   3558 HD22 LEU A 227      11.050  23.138  -2.876  0.00  0.00      ACHN  
ATOM   3559 HD23 LEU A 227       9.304  23.528  -2.345  0.00  0.00      ACHN  
ATOM   3560  C   LEU A 227      10.037  27.177  -0.825  0.00  0.00      ACHN  
ATOM   3561  O   LEU A 227      10.585  26.845   0.236  0.00  0.00      ACHN  
ATOM   3562  N   ARG A 228       9.844  28.487  -1.161  0.00  0.00      ACHN  
ATOM   3563  HN  ARG A 228       9.456  28.630  -2.068  0.00  0.00      ACHN  
ATOM   3564  CA  ARG A 228      10.363  29.640  -0.377  0.00  0.00      ACHN  
ATOM   3565  HA  ARG A 228      11.401  29.446  -0.150  0.00  0.00      ACHN  
ATOM   3566  CB  ARG A 228      10.200  30.897  -1.275  0.00  0.00      ACHN  
ATOM   3567  HB1 ARG A 228      10.887  30.763  -2.138  0.00  0.00      ACHN  
ATOM   3568  HB2 ARG A 228       9.138  30.960  -1.596  0.00  0.00      ACHN  
ATOM   3569  CG  ARG A 228      10.672  32.235  -0.595  0.00  0.00      ACHN  
ATOM   3570  HG1 ARG A 228      10.088  32.535   0.302  0.00  0.00      ACHN  
ATOM   3571  HG2 ARG A 228      11.671  32.064  -0.140  0.00  0.00      ACHN  
ATOM   3572  CD  ARG A 228      10.858  33.453  -1.531  0.00  0.00      ACHN  
ATOM   3573  HD1 ARG A 228      11.450  33.195  -2.435  0.00  0.00      ACHN  
ATOM   3574  HD2 ARG A 228       9.920  33.928  -1.889  0.00  0.00      ACHN  
ATOM   3575  NE  ARG A 228      11.536  34.554  -0.807  0.00  0.00      ACHN  
ATOM   3576  HE  ARG A 228      10.945  35.175  -0.293  0.00  0.00      ACHN  
ATOM   3577  CZ  ARG A 228      12.738  34.959  -0.980  0.00  0.00      ACHN  
ATOM   3578  NH1 ARG A 228      13.601  34.383  -1.809  0.00  0.00      ACHN  
ATOM   3579 HH11 ARG A 228      14.545  34.696  -1.699  0.00  0.00      ACHN  
ATOM   3580 HH12 ARG A 228      13.492  33.394  -1.905  0.00  0.00      ACHN  
ATOM   3581  NH2 ARG A 228      13.184  36.106  -0.395  0.00  0.00      ACHN  
ATOM   3582 HH21 ARG A 228      14.113  36.415  -0.600  0.00  0.00      ACHN  
ATOM   3583 HH22 ARG A 228      12.593  36.767   0.068  0.00  0.00      ACHN  
ATOM   3584  C   ARG A 228       9.624  29.741   0.976  0.00  0.00      ACHN  
ATOM   3585  O   ARG A 228      10.196  29.990   2.045  0.00  0.00      ACHN  
ATOM   3586  N   GLY A 229       8.316  29.599   0.913  0.00  0.00      ACHN  
ATOM   3587  HN  GLY A 229       7.985  29.652  -0.026  0.00  0.00      ACHN  
ATOM   3588  CA  GLY A 229       7.378  29.713   2.079  0.00  0.00      ACHN  
ATOM   3589  HA1 GLY A 229       6.393  29.546   1.669  0.00  0.00      ACHN  
ATOM   3590  HA2 GLY A 229       7.427  30.740   2.408  0.00  0.00      ACHN  
ATOM   3591  C   GLY A 229       7.712  28.660   3.068  0.00  0.00      ACHN  
ATOM   3592  O   GLY A 229       7.978  28.867   4.280  0.00  0.00      ACHN  
ATOM   3593  N   GLU A 230       7.835  27.414   2.582  0.00  0.00      ACHN  
ATOM   3594  HN  GLU A 230       7.605  27.224   1.631  0.00  0.00      ACHN  
ATOM   3595  CA  GLU A 230       8.347  26.210   3.400  0.00  0.00      ACHN  
ATOM   3596  HA  GLU A 230       7.649  26.031   4.205  0.00  0.00      ACHN  
ATOM   3597  CB  GLU A 230       8.302  24.991   2.428  0.00  0.00      ACHN  
ATOM   3598  HB1 GLU A 230       7.278  24.852   2.022  0.00  0.00      ACHN  
ATOM   3599  HB2 GLU A 230       8.861  25.284   1.514  0.00  0.00      ACHN  
ATOM   3600  CG  GLU A 230       8.854  23.685   2.973  0.00  0.00      ACHN  
ATOM   3601  HG1 GLU A 230       9.150  22.971   2.175  0.00  0.00      ACHN  
ATOM   3602  HG2 GLU A 230       9.777  23.756   3.588  0.00  0.00      ACHN  
ATOM   3603  CD  GLU A 230       7.848  22.850   3.788  0.00  0.00      ACHN  
ATOM   3604  OE1 GLU A 230       6.810  23.385   4.264  0.00  0.00      ACHN  
ATOM   3605  OE2 GLU A 230       8.189  21.640   4.014  0.00  0.00      ACHN  
ATOM   3606  C   GLU A 230       9.742  26.419   4.012  0.00  0.00      ACHN  
ATOM   3607  O   GLU A 230       9.983  26.238   5.237  0.00  0.00      ACHN  
ATOM   3608  N   ARG A 231      10.727  26.961   3.221  0.00  0.00      ACHN  
ATOM   3609  HN  ARG A 231      10.516  27.116   2.259  0.00  0.00      ACHN  
ATOM   3610  CA  ARG A 231      12.085  27.281   3.715  0.00  0.00      ACHN  
ATOM   3611  HA  ARG A 231      12.543  26.346   4.002  0.00  0.00      ACHN  
ATOM   3612  CB  ARG A 231      12.872  27.951   2.595  0.00  0.00      ACHN  
ATOM   3613  HB1 ARG A 231      12.181  28.549   1.963  0.00  0.00      ACHN  
ATOM   3614  HB2 ARG A 231      13.637  28.617   3.049  0.00  0.00      ACHN  
ATOM   3615  CG  ARG A 231      13.598  26.835   1.853  0.00  0.00      ACHN  
ATOM   3616  HG1 ARG A 231      14.495  26.609   2.468  0.00  0.00      ACHN  
ATOM   3617  HG2 ARG A 231      12.949  25.950   1.682  0.00  0.00      ACHN  
ATOM   3618  CD  ARG A 231      14.022  27.296   0.499  0.00  0.00      ACHN  
ATOM   3619  HD1 ARG A 231      13.210  27.644  -0.175  0.00  0.00      ACHN  
ATOM   3620  HD2 ARG A 231      14.776  28.083   0.710  0.00  0.00      ACHN  
ATOM   3621  NE  ARG A 231      14.682  26.063  -0.207  0.00  0.00      ACHN  
ATOM   3622  HE  ARG A 231      15.206  25.493   0.425  0.00  0.00      ACHN  
ATOM   3623  CZ  ARG A 231      14.503  25.769  -1.502  0.00  0.00      ACHN  
ATOM   3624  NH1 ARG A 231      15.067  24.683  -1.993  0.00  0.00      ACHN  
ATOM   3625 HH11 ARG A 231      15.172  24.652  -2.987  0.00  0.00      ACHN  
ATOM   3626 HH12 ARG A 231      15.503  24.044  -1.360  0.00  0.00      ACHN  
ATOM   3627  NH2 ARG A 231      14.089  26.656  -2.365  0.00  0.00      ACHN  
ATOM   3628 HH21 ARG A 231      14.379  26.599  -3.321  0.00  0.00      ACHN  
ATOM   3629 HH22 ARG A 231      13.995  27.606  -2.069  0.00  0.00      ACHN  
ATOM   3630  C   ARG A 231      12.010  28.173   4.855  0.00  0.00      ACHN  
ATOM   3631  O   ARG A 231      12.660  27.952   5.904  0.00  0.00      ACHN  
ATOM   3632  N   ALA A 232      11.093  29.241   4.712  0.00  0.00      ACHN  
ATOM   3633  HN  ALA A 232      10.642  29.404   3.838  0.00  0.00      ACHN  
ATOM   3634  CA  ALA A 232      10.729  30.150   5.815  0.00  0.00      ACHN  
ATOM   3635  HA  ALA A 232      11.636  30.564   6.229  0.00  0.00      ACHN  
ATOM   3636  CB  ALA A 232       9.841  31.171   5.268  0.00  0.00      ACHN  
ATOM   3637  HB1 ALA A 232       8.792  30.838   5.122  0.00  0.00      ACHN  
ATOM   3638  HB2 ALA A 232       9.766  32.113   5.853  0.00  0.00      ACHN  
ATOM   3639  HB3 ALA A 232      10.189  31.435   4.246  0.00  0.00      ACHN  
ATOM   3640  C   ALA A 232      10.099  29.529   7.000  0.00  0.00      ACHN  
ATOM   3641  O   ALA A 232      10.675  29.678   8.051  0.00  0.00      ACHN  
ATOM   3642  N   TYR A 233       8.986  28.730   6.909  0.00  0.00      ACHN  
ATOM   3643  HN  TYR A 233       8.427  28.746   6.084  0.00  0.00      ACHN  
ATOM   3644  CA  TYR A 233       8.481  27.884   7.947  0.00  0.00      ACHN  
ATOM   3645  HA  TYR A 233       8.082  28.604   8.646  0.00  0.00      ACHN  
ATOM   3646  CB  TYR A 233       7.301  27.037   7.403  0.00  0.00      ACHN  
ATOM   3647  HB1 TYR A 233       7.610  26.598   6.431  0.00  0.00      ACHN  
ATOM   3648  HB2 TYR A 233       7.024  26.190   8.067  0.00  0.00      ACHN  
ATOM   3649  CG  TYR A 233       5.958  27.628   7.089  0.00  0.00      ACHN  
ATOM   3650  CD1 TYR A 233       5.100  28.143   8.145  0.00  0.00      ACHN  
ATOM   3651  HD1 TYR A 233       5.516  28.212   9.139  0.00  0.00      ACHN  
ATOM   3652  CE1 TYR A 233       3.743  28.573   7.893  0.00  0.00      ACHN  
ATOM   3653  HE1 TYR A 233       3.039  28.874   8.654  0.00  0.00      ACHN  
ATOM   3654  CZ  TYR A 233       3.189  28.352   6.667  0.00  0.00      ACHN  
ATOM   3655  OH  TYR A 233       1.823  28.559   6.429  0.00  0.00      ACHN  
ATOM   3656  HH  TYR A 233       1.576  28.278   5.544  0.00  0.00      ACHN  
ATOM   3657  CD2 TYR A 233       5.311  27.498   5.836  0.00  0.00      ACHN  
ATOM   3658  HD2 TYR A 233       5.774  27.031   4.979  0.00  0.00      ACHN  
ATOM   3659  CE2 TYR A 233       3.974  27.892   5.593  0.00  0.00      ACHN  
ATOM   3660  HE2 TYR A 233       3.629  27.525   4.637  0.00  0.00      ACHN  
ATOM   3661  C   TYR A 233       9.448  26.982   8.698  0.00  0.00      ACHN  
ATOM   3662  O   TYR A 233       9.399  27.041   9.916  0.00  0.00      ACHN  
ATOM   3663  N   ILE A 234      10.336  26.329   8.003  0.00  0.00      ACHN  
ATOM   3664  HN  ILE A 234      10.411  26.442   7.015  0.00  0.00      ACHN  
ATOM   3665  CA  ILE A 234      11.482  25.543   8.573  0.00  0.00      ACHN  
ATOM   3666  HA  ILE A 234      11.085  24.831   9.281  0.00  0.00      ACHN  
ATOM   3667  CB  ILE A 234      12.163  24.584   7.527  0.00  0.00      ACHN  
ATOM   3668  HB  ILE A 234      12.542  25.243   6.717  0.00  0.00      ACHN  
ATOM   3669  CG2 ILE A 234      13.439  23.892   8.146  0.00  0.00      ACHN  
ATOM   3670 HG21 ILE A 234      14.153  23.550   7.366  0.00  0.00      ACHN  
ATOM   3671 HG22 ILE A 234      14.068  24.582   8.748  0.00  0.00      ACHN  
ATOM   3672 HG23 ILE A 234      13.262  23.083   8.887  0.00  0.00      ACHN  
ATOM   3673  CG1 ILE A 234      11.145  23.556   6.869  0.00  0.00      ACHN  
ATOM   3674 HG11 ILE A 234      10.749  22.829   7.610  0.00  0.00      ACHN  
ATOM   3675 HG12 ILE A 234      10.298  24.120   6.423  0.00  0.00      ACHN  
ATOM   3676  CD1 ILE A 234      11.724  22.819   5.597  0.00  0.00      ACHN  
ATOM   3677  HD1 ILE A 234      12.086  23.610   4.905  0.00  0.00      ACHN  
ATOM   3678  HD2 ILE A 234      12.533  22.091   5.819  0.00  0.00      ACHN  
ATOM   3679  HD3 ILE A 234      10.959  22.218   5.059  0.00  0.00      ACHN  
ATOM   3680  C   ILE A 234      12.462  26.298   9.399  0.00  0.00      ACHN  
ATOM   3681  O   ILE A 234      12.735  26.094  10.593  0.00  0.00      ACHN  
ATOM   3682  N   VAL A 235      12.984  27.304   8.707  0.00  0.00      ACHN  
ATOM   3683  HN  VAL A 235      12.782  27.490   7.749  0.00  0.00      ACHN  
ATOM   3684  CA  VAL A 235      13.955  28.216   9.362  0.00  0.00      ACHN  
ATOM   3685  HA  VAL A 235      14.679  27.568   9.835  0.00  0.00      ACHN  
ATOM   3686  CB  VAL A 235      14.634  29.098   8.309  0.00  0.00      ACHN  
ATOM   3687  HB  VAL A 235      13.817  29.434   7.636  0.00  0.00      ACHN  
ATOM   3688  CG1 VAL A 235      15.343  30.300   8.891  0.00  0.00      ACHN  
ATOM   3689 HG11 VAL A 235      15.680  31.036   8.130  0.00  0.00      ACHN  
ATOM   3690 HG12 VAL A 235      14.689  30.877   9.579  0.00  0.00      ACHN  
ATOM   3691 HG13 VAL A 235      16.225  29.956   9.472  0.00  0.00      ACHN  
ATOM   3692  CG2 VAL A 235      15.501  28.073   7.508  0.00  0.00      ACHN  
ATOM   3693 HG21 VAL A 235      14.743  27.482   6.950  0.00  0.00      ACHN  
ATOM   3694 HG22 VAL A 235      16.136  28.633   6.789  0.00  0.00      ACHN  
ATOM   3695 HG23 VAL A 235      16.162  27.422   8.120  0.00  0.00      ACHN  
ATOM   3696  C   VAL A 235      13.441  28.980  10.577  0.00  0.00      ACHN  
ATOM   3697  O   VAL A 235      14.063  29.059  11.624  0.00  0.00      ACHN  
ATOM   3698  N   LEU A 236      12.158  29.533  10.461  0.00  0.00      ACHN  
ATOM   3699  HN  LEU A 236      11.638  29.459   9.613  0.00  0.00      ACHN  
ATOM   3700  CA  LEU A 236      11.494  30.234  11.557  0.00  0.00      ACHN  
ATOM   3701  HA  LEU A 236      12.111  31.075  11.836  0.00  0.00      ACHN  
ATOM   3702  CB  LEU A 236      10.237  30.896  10.910  0.00  0.00      ACHN  
ATOM   3703  HB1 LEU A 236      10.699  31.563  10.152  0.00  0.00      ACHN  
ATOM   3704  HB2 LEU A 236       9.647  30.173  10.307  0.00  0.00      ACHN  
ATOM   3705  CG  LEU A 236       9.237  31.699  11.945  0.00  0.00      ACHN  
ATOM   3706  HG  LEU A 236       8.814  30.962  12.660  0.00  0.00      ACHN  
ATOM   3707  CD1 LEU A 236      10.008  32.818  12.715  0.00  0.00      ACHN  
ATOM   3708 HD11 LEU A 236      10.830  32.447  13.363  0.00  0.00      ACHN  
ATOM   3709 HD12 LEU A 236      10.526  33.458  11.969  0.00  0.00      ACHN  
ATOM   3710 HD13 LEU A 236       9.320  33.419  13.347  0.00  0.00      ACHN  
ATOM   3711  CD2 LEU A 236       8.033  32.260  11.129  0.00  0.00      ACHN  
ATOM   3712 HD21 LEU A 236       8.347  33.051  10.415  0.00  0.00      ACHN  
ATOM   3713 HD22 LEU A 236       7.544  31.424  10.584  0.00  0.00      ACHN  
ATOM   3714 HD23 LEU A 236       7.341  32.573  11.940  0.00  0.00      ACHN  
ATOM   3715  C   LEU A 236      11.148  29.439  12.811  0.00  0.00      ACHN  
ATOM   3716  O   LEU A 236      11.435  29.853  13.892  0.00  0.00      ACHN  
ATOM   3717  N   SER A 237      10.695  28.219  12.558  0.00  0.00      ACHN  
ATOM   3718  HN  SER A 237      10.684  27.884  11.619  0.00  0.00      ACHN  
ATOM   3719  CA  SER A 237      10.307  27.271  13.590  0.00  0.00      ACHN  
ATOM   3720  HA  SER A 237       9.674  27.777  14.304  0.00  0.00      ACHN  
ATOM   3721  CB  SER A 237       9.382  26.075  13.115  0.00  0.00      ACHN  
ATOM   3722  HB1 SER A 237       9.030  25.420  13.941  0.00  0.00      ACHN  
ATOM   3723  HB2 SER A 237       8.530  26.692  12.760  0.00  0.00      ACHN  
ATOM   3724  OG  SER A 237       9.970  25.308  12.008  0.00  0.00      ACHN  
ATOM   3725  HG1 SER A 237       9.636  25.764  11.232  0.00  0.00      ACHN  
ATOM   3726  C   SER A 237      11.393  26.767  14.414  0.00  0.00      ACHN  
ATOM   3727  O   SER A 237      11.327  26.624  15.631  0.00  0.00      ACHN  
ATOM   3728  N   LEU A 238      12.568  26.446  13.783  0.00  0.00      ACHN  
ATOM   3729  HN  LEU A 238      12.576  26.463  12.787  0.00  0.00      ACHN  
ATOM   3730  CA  LEU A 238      13.809  26.033  14.466  0.00  0.00      ACHN  
ATOM   3731  HA  LEU A 238      13.691  25.029  14.847  0.00  0.00      ACHN  
ATOM   3732  CB  LEU A 238      14.946  25.951  13.432  0.00  0.00      ACHN  
ATOM   3733  HB1 LEU A 238      14.719  25.666  12.383  0.00  0.00      ACHN  
ATOM   3734  HB2 LEU A 238      15.218  26.989  13.145  0.00  0.00      ACHN  
ATOM   3735  CG  LEU A 238      16.272  25.272  13.914  0.00  0.00      ACHN  
ATOM   3736  HG  LEU A 238      16.468  25.517  14.980  0.00  0.00      ACHN  
ATOM   3737  CD1 LEU A 238      16.177  23.716  13.807  0.00  0.00      ACHN  
ATOM   3738 HD11 LEU A 238      15.560  23.326  14.644  0.00  0.00      ACHN  
ATOM   3739 HD12 LEU A 238      15.710  23.427  12.841  0.00  0.00      ACHN  
ATOM   3740 HD13 LEU A 238      17.164  23.224  13.934  0.00  0.00      ACHN  
ATOM   3741  CD2 LEU A 238      17.428  25.833  13.057  0.00  0.00      ACHN  
ATOM   3742 HD21 LEU A 238      17.424  26.939  13.155  0.00  0.00      ACHN  
ATOM   3743 HD22 LEU A 238      18.391  25.520  13.514  0.00  0.00      ACHN  
ATOM   3744 HD23 LEU A 238      17.270  25.473  12.018  0.00  0.00      ACHN  
ATOM   3745  C   LEU A 238      14.149  27.017  15.600  0.00  0.00      ACHN  
ATOM   3746  O   LEU A 238      14.388  26.571  16.708  0.00  0.00      ACHN  
ATOM   3747  N   VAL A 239      14.113  28.343  15.234  0.00  0.00      ACHN  
ATOM   3748  HN  VAL A 239      13.834  28.650  14.327  0.00  0.00      ACHN  
ATOM   3749  CA  VAL A 239      14.268  29.419  16.203  0.00  0.00      ACHN  
ATOM   3750  HA  VAL A 239      15.194  29.234  16.727  0.00  0.00      ACHN  
ATOM   3751  CB  VAL A 239      14.471  30.808  15.518  0.00  0.00      ACHN  
ATOM   3752  HB  VAL A 239      13.540  30.914  14.923  0.00  0.00      ACHN  
ATOM   3753  CG1 VAL A 239      14.743  31.886  16.596  0.00  0.00      ACHN  
ATOM   3754 HG11 VAL A 239      15.098  32.795  16.065  0.00  0.00      ACHN  
ATOM   3755 HG12 VAL A 239      13.897  32.202  17.243  0.00  0.00      ACHN  
ATOM   3756 HG13 VAL A 239      15.493  31.508  17.323  0.00  0.00      ACHN  
ATOM   3757  CG2 VAL A 239      15.616  30.684  14.453  0.00  0.00      ACHN  
ATOM   3758 HG21 VAL A 239      15.250  30.033  13.631  0.00  0.00      ACHN  
ATOM   3759 HG22 VAL A 239      15.765  31.606  13.851  0.00  0.00      ACHN  
ATOM   3760 HG23 VAL A 239      16.586  30.375  14.898  0.00  0.00      ACHN  
ATOM   3761  C   VAL A 239      13.196  29.419  17.244  0.00  0.00      ACHN  
ATOM   3762  O   VAL A 239      13.573  29.440  18.407  0.00  0.00      ACHN  
ATOM   3763  N   ALA A 240      11.898  29.255  16.829  0.00  0.00      ACHN  
ATOM   3764  HN  ALA A 240      11.739  29.218  15.845  0.00  0.00      ACHN  
ATOM   3765  CA  ALA A 240      10.742  29.240  17.751  0.00  0.00      ACHN  
ATOM   3766  HA  ALA A 240      10.897  30.221  18.174  0.00  0.00      ACHN  
ATOM   3767  CB  ALA A 240       9.314  29.060  16.994  0.00  0.00      ACHN  
ATOM   3768  HB1 ALA A 240       9.217  28.110  16.426  0.00  0.00      ACHN  
ATOM   3769  HB2 ALA A 240       8.485  28.920  17.720  0.00  0.00      ACHN  
ATOM   3770  HB3 ALA A 240       9.084  29.882  16.283  0.00  0.00      ACHN  
ATOM   3771  C   ALA A 240      10.803  28.250  18.813  0.00  0.00      ACHN  
ATOM   3772  O   ALA A 240      10.508  28.552  19.952  0.00  0.00      ACHN  
ATOM   3773  N   LYS A 241      11.185  27.027  18.441  0.00  0.00      ACHN  
ATOM   3774  HN  LYS A 241      11.448  26.867  17.493  0.00  0.00      ACHN  
ATOM   3775  CA  LYS A 241      11.500  26.052  19.406  0.00  0.00      ACHN  
ATOM   3776  HA  LYS A 241      10.703  25.985  20.131  0.00  0.00      ACHN  
ATOM   3777  CB  LYS A 241      11.594  24.653  18.737  0.00  0.00      ACHN  
ATOM   3778  HB1 LYS A 241      12.167  24.715  17.787  0.00  0.00      ACHN  
ATOM   3779  HB2 LYS A 241      12.063  23.913  19.420  0.00  0.00      ACHN  
ATOM   3780  CG  LYS A 241      10.203  24.070  18.468  0.00  0.00      ACHN  
ATOM   3781  HG1 LYS A 241      10.325  22.984  18.267  0.00  0.00      ACHN  
ATOM   3782  HG2 LYS A 241       9.599  24.154  19.397  0.00  0.00      ACHN  
ATOM   3783  CD  LYS A 241       9.327  24.704  17.401  0.00  0.00      ACHN  
ATOM   3784  HD1 LYS A 241       9.047  25.758  17.614  0.00  0.00      ACHN  
ATOM   3785  HD2 LYS A 241       9.785  24.673  16.389  0.00  0.00      ACHN  
ATOM   3786  CE  LYS A 241       8.084  23.873  17.201  0.00  0.00      ACHN  
ATOM   3787  HE1 LYS A 241       8.424  22.815  17.213  0.00  0.00      ACHN  
ATOM   3788  HE2 LYS A 241       7.481  23.932  18.133  0.00  0.00      ACHN  
ATOM   3789  NZ  LYS A 241       7.377  24.275  15.973  0.00  0.00      ACHN  
ATOM   3790  C   LYS A 241      12.658  26.418  20.332  0.00  0.00      ACHN  
ATOM   3791  O   LYS A 241      12.608  26.297  21.553  0.00  0.00      ACHN  
ATOM   3792  N   SER A 242      13.657  26.906  19.702  0.00  0.00      ACHN  
ATOM   3793  HN  SER A 242      13.545  27.273  18.782  0.00  0.00      ACHN  
ATOM   3794  CA  SER A 242      14.873  27.031  20.423  0.00  0.00      ACHN  
ATOM   3795  HA  SER A 242      15.103  26.164  21.025  0.00  0.00      ACHN  
ATOM   3796  CB  SER A 242      16.108  27.333  19.400  0.00  0.00      ACHN  
ATOM   3797  HB1 SER A 242      15.814  28.238  18.827  0.00  0.00      ACHN  
ATOM   3798  HB2 SER A 242      16.991  27.647  19.997  0.00  0.00      ACHN  
ATOM   3799  OG  SER A 242      16.508  26.233  18.567  0.00  0.00      ACHN  
ATOM   3800  HG1 SER A 242      15.790  26.115  17.940  0.00  0.00      ACHN  
ATOM   3801  C   SER A 242      14.915  28.245  21.434  0.00  0.00      ACHN  
ATOM   3802  O   SER A 242      15.271  28.182  22.621  0.00  0.00      ACHN  
ATOM   3803  N   ALA A 243      14.481  29.396  20.912  0.00  0.00      ACHN  
ATOM   3804  HN  ALA A 243      14.149  29.467  19.974  0.00  0.00      ACHN  
ATOM   3805  CA  ALA A 243      14.439  30.704  21.617  0.00  0.00      ACHN  
ATOM   3806  HA  ALA A 243      15.445  30.947  21.923  0.00  0.00      ACHN  
ATOM   3807  CB  ALA A 243      13.868  31.729  20.735  0.00  0.00      ACHN  
ATOM   3808  HB1 ALA A 243      12.959  31.344  20.225  0.00  0.00      ACHN  
ATOM   3809  HB2 ALA A 243      13.887  32.771  21.121  0.00  0.00      ACHN  
ATOM   3810  HB3 ALA A 243      14.599  31.760  19.899  0.00  0.00      ACHN  
ATOM   3811  C   ALA A 243      13.568  30.620  22.835  0.00  0.00      ACHN  
ATOM   3812  O   ALA A 243      13.925  30.912  23.959  0.00  0.00      ACHN  
ATOM   3813  N   LEU A 244      12.290  30.150  22.699  0.00  0.00      ACHN  
ATOM   3814  HN  LEU A 244      11.945  29.785  21.838  0.00  0.00      ACHN  
ATOM   3815  CA  LEU A 244      11.370  30.099  23.877  0.00  0.00      ACHN  
ATOM   3816  HA  LEU A 244      11.379  31.017  24.446  0.00  0.00      ACHN  
ATOM   3817  CB  LEU A 244       9.844  29.726  23.493  0.00  0.00      ACHN  
ATOM   3818  HB1 LEU A 244       9.879  28.685  23.108  0.00  0.00      ACHN  
ATOM   3819  HB2 LEU A 244       9.288  29.692  24.455  0.00  0.00      ACHN  
ATOM   3820  CG  LEU A 244       9.213  30.597  22.325  0.00  0.00      ACHN  
ATOM   3821  HG  LEU A 244       9.866  30.594  21.427  0.00  0.00      ACHN  
ATOM   3822  CD1 LEU A 244       7.885  29.941  21.949  0.00  0.00      ACHN  
ATOM   3823 HD11 LEU A 244       7.468  30.817  21.408  0.00  0.00      ACHN  
ATOM   3824 HD12 LEU A 244       7.916  29.042  21.297  0.00  0.00      ACHN  
ATOM   3825 HD13 LEU A 244       7.388  29.740  22.922  0.00  0.00      ACHN  
ATOM   3826  CD2 LEU A 244       8.860  31.989  22.848  0.00  0.00      ACHN  
ATOM   3827 HD21 LEU A 244       9.688  32.399  23.465  0.00  0.00      ACHN  
ATOM   3828 HD22 LEU A 244       8.652  32.706  22.025  0.00  0.00      ACHN  
ATOM   3829 HD23 LEU A 244       7.975  31.921  23.517  0.00  0.00      ACHN  
ATOM   3830  C   LEU A 244      11.841  29.127  24.950  0.00  0.00      ACHN  
ATOM   3831  O   LEU A 244      11.835  29.476  26.134  0.00  0.00      ACHN  
ATOM   3832  N   ALA A 245      12.382  27.898  24.563  0.00  0.00      ACHN  
ATOM   3833  HN  ALA A 245      12.448  27.505  23.649  0.00  0.00      ACHN  
ATOM   3834  CA  ALA A 245      12.874  26.817  25.351  0.00  0.00      ACHN  
ATOM   3835  HA  ALA A 245      12.049  26.483  25.963  0.00  0.00      ACHN  
ATOM   3836  CB  ALA A 245      13.271  25.631  24.520  0.00  0.00      ACHN  
ATOM   3837  HB1 ALA A 245      14.116  25.898  23.850  0.00  0.00      ACHN  
ATOM   3838  HB2 ALA A 245      13.581  24.787  25.172  0.00  0.00      ACHN  
ATOM   3839  HB3 ALA A 245      12.387  25.320  23.924  0.00  0.00      ACHN  
ATOM   3840  C   ALA A 245      14.081  27.171  26.231  0.00  0.00      ACHN  
ATOM   3841  O   ALA A 245      14.121  26.847  27.434  0.00  0.00      ACHN  
ATOM   3842  N   TRP A 246      15.071  27.848  25.617  0.00  0.00      ACHN  
ATOM   3843  HN  TRP A 246      15.159  27.852  24.624  0.00  0.00      ACHN  
ATOM   3844  CA  TRP A 246      16.312  28.376  26.310  0.00  0.00      ACHN  
ATOM   3845  HA  TRP A 246      16.820  27.536  26.760  0.00  0.00      ACHN  
ATOM   3846  CB  TRP A 246      17.310  29.166  25.356  0.00  0.00      ACHN  
ATOM   3847  HB1 TRP A 246      16.596  29.886  24.901  0.00  0.00      ACHN  
ATOM   3848  HB2 TRP A 246      18.071  29.746  25.919  0.00  0.00      ACHN  
ATOM   3849  CG  TRP A 246      18.024  28.267  24.296  0.00  0.00      ACHN  
ATOM   3850  CD1 TRP A 246      17.725  27.099  23.688  0.00  0.00      ACHN  
ATOM   3851  HD1 TRP A 246      16.823  26.526  23.849  0.00  0.00      ACHN  
ATOM   3852  NE1 TRP A 246      18.628  26.764  22.752  0.00  0.00      ACHN  
ATOM   3853  HE1 TRP A 246      18.494  25.982  22.185  0.00  0.00      ACHN  
ATOM   3854  CE2 TRP A 246      19.622  27.706  22.754  0.00  0.00      ACHN  
ATOM   3855  CD2 TRP A 246      19.194  28.743  23.678  0.00  0.00      ACHN  
ATOM   3856  CE3 TRP A 246      19.944  29.893  23.764  0.00  0.00      ACHN  
ATOM   3857  HE3 TRP A 246      19.725  30.644  24.509  0.00  0.00      ACHN  
ATOM   3858  CZ3 TRP A 246      20.998  30.106  22.927  0.00  0.00      ACHN  
ATOM   3859  HZ3 TRP A 246      21.542  31.030  23.057  0.00  0.00      ACHN  
ATOM   3860  CZ2 TRP A 246      20.657  27.853  21.927  0.00  0.00      ACHN  
ATOM   3861  HZ2 TRP A 246      20.923  27.033  21.277  0.00  0.00      ACHN  
ATOM   3862  CH2 TRP A 246      21.397  29.052  22.039  0.00  0.00      ACHN  
ATOM   3863  HH2 TRP A 246      22.270  29.307  21.457  0.00  0.00      ACHN  
ATOM   3864  C   TRP A 246      16.080  29.345  27.450  0.00  0.00      ACHN  
ATOM   3865  O   TRP A 246      16.725  29.412  28.508  0.00  0.00      ACHN  
ATOM   3866  N   GLN A 247      15.030  30.116  27.239  0.00  0.00      ACHN  
ATOM   3867  HN  GLN A 247      14.606  30.121  26.337  0.00  0.00      ACHN  
ATOM   3868  CA  GLN A 247      14.514  31.016  28.273  0.00  0.00      ACHN  
ATOM   3869  HA  GLN A 247      15.366  31.492  28.736  0.00  0.00      ACHN  
ATOM   3870  CB  GLN A 247      13.635  32.142  27.690  0.00  0.00      ACHN  
ATOM   3871  HB1 GLN A 247      12.759  31.723  27.150  0.00  0.00      ACHN  
ATOM   3872  HB2 GLN A 247      13.279  32.619  28.628  0.00  0.00      ACHN  
ATOM   3873  CG  GLN A 247      14.427  33.242  26.895  0.00  0.00      ACHN  
ATOM   3874  HG1 GLN A 247      14.941  33.945  27.584  0.00  0.00      ACHN  
ATOM   3875  HG2 GLN A 247      15.239  32.801  26.278  0.00  0.00      ACHN  
ATOM   3876  CD  GLN A 247      13.519  34.109  26.009  0.00  0.00      ACHN  
ATOM   3877  OE1 GLN A 247      13.096  35.150  26.415  0.00  0.00      ACHN  
ATOM   3878  NE2 GLN A 247      13.207  33.635  24.776  0.00  0.00      ACHN  
ATOM   3879 HE21 GLN A 247      12.468  34.050  24.245  0.00  0.00      ACHN  
ATOM   3880 HE22 GLN A 247      13.545  32.740  24.487  0.00  0.00      ACHN  
ATOM   3881  C   GLN A 247      13.895  30.290  29.438  0.00  0.00      ACHN  
ATOM   3882  O   GLN A 247      14.196  30.638  30.577  0.00  0.00      ACHN  
ATOM   3883  N   ILE A 248      13.034  29.266  29.181  0.00  0.00      ACHN  
ATOM   3884  HN  ILE A 248      12.849  28.968  28.248  0.00  0.00      ACHN  
ATOM   3885  CA  ILE A 248      12.440  28.371  30.239  0.00  0.00      ACHN  
ATOM   3886  HA  ILE A 248      11.977  28.931  31.038  0.00  0.00      ACHN  
ATOM   3887  CB  ILE A 248      11.327  27.511  29.676  0.00  0.00      ACHN  
ATOM   3888  HB  ILE A 248      11.638  26.810  28.873  0.00  0.00      ACHN  
ATOM   3889  CG2 ILE A 248      10.735  26.753  30.879  0.00  0.00      ACHN  
ATOM   3890 HG21 ILE A 248      11.527  26.116  31.326  0.00  0.00      ACHN  
ATOM   3891 HG22 ILE A 248      10.350  27.463  31.642  0.00  0.00      ACHN  
ATOM   3892 HG23 ILE A 248       9.965  26.052  30.493  0.00  0.00      ACHN  
ATOM   3893  CG1 ILE A 248      10.263  28.533  29.128  0.00  0.00      ACHN  
ATOM   3894 HG11 ILE A 248       9.831  29.036  30.019  0.00  0.00      ACHN  
ATOM   3895 HG12 ILE A 248      10.753  29.368  28.583  0.00  0.00      ACHN  
ATOM   3896  CD1 ILE A 248       9.176  27.858  28.214  0.00  0.00      ACHN  
ATOM   3897  HD1 ILE A 248       8.412  28.632  27.985  0.00  0.00      ACHN  
ATOM   3898  HD2 ILE A 248       9.733  27.434  27.351  0.00  0.00      ACHN  
ATOM   3899  HD3 ILE A 248       8.718  26.913  28.577  0.00  0.00      ACHN  
ATOM   3900  C   ILE A 248      13.577  27.592  30.897  0.00  0.00      ACHN  
ATOM   3901  O   ILE A 248      13.702  27.466  32.123  0.00  0.00      ACHN  
ATOM   3902  N   PHE A 249      14.511  26.989  30.102  0.00  0.00      ACHN  
ATOM   3903  HN  PHE A 249      14.362  26.969  29.117  0.00  0.00      ACHN  
ATOM   3904  CA  PHE A 249      15.738  26.378  30.569  0.00  0.00      ACHN  
ATOM   3905  HA  PHE A 249      15.374  25.437  30.953  0.00  0.00      ACHN  
ATOM   3906  CB  PHE A 249      16.570  25.882  29.268  0.00  0.00      ACHN  
ATOM   3907  HB1 PHE A 249      15.956  25.304  28.545  0.00  0.00      ACHN  
ATOM   3908  HB2 PHE A 249      16.975  26.822  28.835  0.00  0.00      ACHN  
ATOM   3909  CG  PHE A 249      17.721  24.990  29.567  0.00  0.00      ACHN  
ATOM   3910  CD1 PHE A 249      17.487  23.620  29.681  0.00  0.00      ACHN  
ATOM   3911  HD1 PHE A 249      16.473  23.248  29.675  0.00  0.00      ACHN  
ATOM   3912  CE1 PHE A 249      18.491  22.713  30.038  0.00  0.00      ACHN  
ATOM   3913  HE1 PHE A 249      18.237  21.698  30.308  0.00  0.00      ACHN  
ATOM   3914  CZ  PHE A 249      19.803  23.168  30.175  0.00  0.00      ACHN  
ATOM   3915  HZ  PHE A 249      20.501  22.495  30.650  0.00  0.00      ACHN  
ATOM   3916  CD2 PHE A 249      19.075  25.423  29.599  0.00  0.00      ACHN  
ATOM   3917  HD2 PHE A 249      19.332  26.455  29.406  0.00  0.00      ACHN  
ATOM   3918  CE2 PHE A 249      20.050  24.506  29.980  0.00  0.00      ACHN  
ATOM   3919  HE2 PHE A 249      21.047  24.901  30.106  0.00  0.00      ACHN  
ATOM   3920  C   PHE A 249      16.634  27.051  31.581  0.00  0.00      ACHN  
ATOM   3921  O   PHE A 249      16.789  26.593  32.710  0.00  0.00      ACHN  
ATOM   3922  N   SER A 250      17.241  28.178  31.162  0.00  0.00      ACHN  
ATOM   3923  HN  SER A 250      16.934  28.475  30.260  0.00  0.00      ACHN  
ATOM   3924  CA  SER A 250      18.134  28.916  32.074  0.00  0.00      ACHN  
ATOM   3925  HA  SER A 250      18.791  28.189  32.528  0.00  0.00      ACHN  
ATOM   3926  CB  SER A 250      18.898  29.977  31.390  0.00  0.00      ACHN  
ATOM   3927  HB1 SER A 250      19.539  29.458  30.646  0.00  0.00      ACHN  
ATOM   3928  HB2 SER A 250      18.138  30.549  30.815  0.00  0.00      ACHN  
ATOM   3929  OG  SER A 250      19.713  30.777  32.237  0.00  0.00      ACHN  
ATOM   3930  HG1 SER A 250      19.854  31.614  31.788  0.00  0.00      ACHN  
ATOM   3931  C   SER A 250      17.344  29.517  33.273  0.00  0.00      ACHN  
ATOM   3932  O   SER A 250      17.846  29.432  34.425  0.00  0.00      ACHN  
ATOM   3933  N   GLY A 251      16.214  30.164  32.993  0.00  0.00      ACHN  
ATOM   3934  HN  GLY A 251      15.965  30.167  32.027  0.00  0.00      ACHN  
ATOM   3935  CA  GLY A 251      15.502  30.914  34.031  0.00  0.00      ACHN  
ATOM   3936  HA1 GLY A 251      14.826  31.631  33.589  0.00  0.00      ACHN  
ATOM   3937  HA2 GLY A 251      16.208  31.362  34.714  0.00  0.00      ACHN  
ATOM   3938  C   GLY A 251      14.655  30.076  34.995  0.00  0.00      ACHN  
ATOM   3939  O   GLY A 251      14.157  30.745  35.950  0.00  0.00      ACHN  
ATOM   3940  N   THR A 252      14.470  28.758  34.842  0.00  0.00      ACHN  
ATOM   3941  HN  THR A 252      14.827  28.383  33.990  0.00  0.00      ACHN  
ATOM   3942  CA  THR A 252      13.627  27.926  35.720  0.00  0.00      ACHN  
ATOM   3943  HA  THR A 252      13.863  28.222  36.732  0.00  0.00      ACHN  
ATOM   3944  CB  THR A 252      12.128  28.241  35.483  0.00  0.00      ACHN  
ATOM   3945  HB  THR A 252      12.063  29.343  35.358  0.00  0.00      ACHN  
ATOM   3946  OG1 THR A 252      11.350  27.856  36.562  0.00  0.00      ACHN  
ATOM   3947  HG1 THR A 252      11.242  28.674  37.054  0.00  0.00      ACHN  
ATOM   3948  CG2 THR A 252      11.444  27.559  34.318  0.00  0.00      ACHN  
ATOM   3949 HG21 THR A 252      11.648  27.969  33.306  0.00  0.00      ACHN  
ATOM   3950 HG22 THR A 252      11.521  26.451  34.348  0.00  0.00      ACHN  
ATOM   3951 HG23 THR A 252      10.341  27.686  34.365  0.00  0.00      ACHN  
ATOM   3952  C   THR A 252      13.969  26.468  35.712  0.00  0.00      ACHN  
ATOM   3953  O   THR A 252      13.746  25.750  36.698  0.00  0.00      ACHN  
ATOM   3954  N   LEU A 253      14.583  25.914  34.644  0.00  0.00      ACHN  
ATOM   3955  HN  LEU A 253      14.860  26.476  33.868  0.00  0.00      ACHN  
ATOM   3956  CA  LEU A 253      15.041  24.485  34.716  0.00  0.00      ACHN  
ATOM   3957  HA  LEU A 253      14.394  23.999  35.432  0.00  0.00      ACHN  
ATOM   3958  CB  LEU A 253      15.042  23.801  33.351  0.00  0.00      ACHN  
ATOM   3959  HB1 LEU A 253      15.872  24.213  32.738  0.00  0.00      ACHN  
ATOM   3960  HB2 LEU A 253      15.347  22.755  33.569  0.00  0.00      ACHN  
ATOM   3961  CG  LEU A 253      13.739  23.815  32.586  0.00  0.00      ACHN  
ATOM   3962  HG  LEU A 253      13.517  24.869  32.310  0.00  0.00      ACHN  
ATOM   3963  CD1 LEU A 253      13.832  23.053  31.333  0.00  0.00      ACHN  
ATOM   3964 HD11 LEU A 253      14.692  23.385  30.713  0.00  0.00      ACHN  
ATOM   3965 HD12 LEU A 253      13.853  21.954  31.495  0.00  0.00      ACHN  
ATOM   3966 HD13 LEU A 253      12.973  23.273  30.663  0.00  0.00      ACHN  
ATOM   3967  CD2 LEU A 253      12.660  23.278  33.565  0.00  0.00      ACHN  
ATOM   3968 HD21 LEU A 253      13.132  22.402  34.059  0.00  0.00      ACHN  
ATOM   3969 HD22 LEU A 253      12.478  24.075  34.317  0.00  0.00      ACHN  
ATOM   3970 HD23 LEU A 253      11.747  23.036  32.979  0.00  0.00      ACHN  
ATOM   3971  C   LEU A 253      16.450  24.321  35.366  0.00  0.00      ACHN  
ATOM   3972  O   LEU A 253      16.716  23.305  36.075  0.00  0.00      ACHN  
ATOM   3973  N   ILE A 254      17.400  25.185  35.131  0.00  0.00      ACHN  
ATOM   3974  HN  ILE A 254      17.210  25.896  34.459  0.00  0.00      ACHN  
ATOM   3975  CA  ILE A 254      18.715  25.162  35.850  0.00  0.00      ACHN  
ATOM   3976  HA  ILE A 254      19.040  24.137  35.755  0.00  0.00      ACHN  
ATOM   3977  CB  ILE A 254      19.653  26.161  35.164  0.00  0.00      ACHN  
ATOM   3978  HB  ILE A 254      19.078  27.075  34.904  0.00  0.00      ACHN  
ATOM   3979  CG2 ILE A 254      20.831  26.513  36.128  0.00  0.00      ACHN  
ATOM   3980 HG21 ILE A 254      21.288  25.553  36.449  0.00  0.00      ACHN  
ATOM   3981 HG22 ILE A 254      21.537  27.008  35.427  0.00  0.00      ACHN  
ATOM   3982 HG23 ILE A 254      20.579  27.176  36.983  0.00  0.00      ACHN  
ATOM   3983  CG1 ILE A 254      20.201  25.524  33.843  0.00  0.00      ACHN  
ATOM   3984 HG11 ILE A 254      19.375  25.230  33.161  0.00  0.00      ACHN  
ATOM   3985 HG12 ILE A 254      20.872  26.264  33.356  0.00  0.00      ACHN  
ATOM   3986  CD1 ILE A 254      21.026  24.185  34.034  0.00  0.00      ACHN  
ATOM   3987  HD1 ILE A 254      21.198  23.548  33.141  0.00  0.00      ACHN  
ATOM   3988  HD2 ILE A 254      22.009  24.444  34.482  0.00  0.00      ACHN  
ATOM   3989  HD3 ILE A 254      20.580  23.543  34.824  0.00  0.00      ACHN  
ATOM   3990  C   ILE A 254      18.583  25.563  37.319  0.00  0.00      ACHN  
ATOM   3991  O   ILE A 254      19.316  24.859  38.067  0.00  0.00      ACHN  
ATOM   3992  N   PRO A 255      17.810  26.514  37.904  0.00  0.00      ACHN  
ATOM   3993  CD  PRO A 255      17.197  27.586  37.233  0.00  0.00      ACHN  
ATOM   3994  HD1 PRO A 255      17.970  28.150  36.669  0.00  0.00      ACHN  
ATOM   3995  HD2 PRO A 255      16.335  27.221  36.634  0.00  0.00      ACHN  
ATOM   3996  CA  PRO A 255      17.774  26.712  39.408  0.00  0.00      ACHN  
ATOM   3997  HA  PRO A 255      18.791  26.926  39.701  0.00  0.00      ACHN  
ATOM   3998  CB  PRO A 255      16.742  27.813  39.636  0.00  0.00      ACHN  
ATOM   3999  HB1 PRO A 255      16.963  28.567  40.422  0.00  0.00      ACHN  
ATOM   4000  HB2 PRO A 255      15.770  27.428  40.013  0.00  0.00      ACHN  
ATOM   4001  CG  PRO A 255      16.574  28.536  38.299  0.00  0.00      ACHN  
ATOM   4002  HG1 PRO A 255      17.107  29.510  38.336  0.00  0.00      ACHN  
ATOM   4003  HG2 PRO A 255      15.495  28.705  38.096  0.00  0.00      ACHN  
ATOM   4004  C   PRO A 255      17.320  25.364  40.018  0.00  0.00      ACHN  
ATOM   4005  O   PRO A 255      16.670  24.531  39.405  0.00  0.00      ACHN  
ATOM   4006  N   ALA A 256      17.707  25.060  41.315  0.00  0.00      ACHN  
ATOM   4007  HN  ALA A 256      18.182  25.763  41.839  0.00  0.00      ACHN  
ATOM   4008  CA  ALA A 256      17.688  23.805  41.910  0.00  0.00      ACHN  
ATOM   4009  HA  ALA A 256      17.479  23.030  41.187  0.00  0.00      ACHN  
ATOM   4010  CB  ALA A 256      19.059  23.333  42.569  0.00  0.00      ACHN  
ATOM   4011  HB1 ALA A 256      19.748  23.187  41.711  0.00  0.00      ACHN  
ATOM   4012  HB2 ALA A 256      19.537  24.153  43.148  0.00  0.00      ACHN  
ATOM   4013  HB3 ALA A 256      18.993  22.352  43.085  0.00  0.00      ACHN  
ATOM   4014  C   ALA A 256      16.565  23.538  42.950  0.00  0.00      ACHN  
ATOM   4015  O   ALA A 256      16.688  22.775  43.883  0.00  0.00      ACHN  
ATOM   4016  N   LEU A 257      15.361  24.161  42.802  0.00  0.00      ACHN  
ATOM   4017  HN  LEU A 257      15.287  24.873  42.108  0.00  0.00      ACHN  
ATOM   4018  CA  LEU A 257      14.218  24.018  43.770  0.00  0.00      ACHN  
ATOM   4019  HA  LEU A 257      14.545  24.039  44.799  0.00  0.00      ACHN  
ATOM   4020  CB  LEU A 257      13.096  25.102  43.473  0.00  0.00      ACHN  
ATOM   4021  HB1 LEU A 257      12.903  24.914  42.395  0.00  0.00      ACHN  
ATOM   4022  HB2 LEU A 257      12.124  25.021  44.005  0.00  0.00      ACHN  
ATOM   4023  CG  LEU A 257      13.476  26.575  43.709  0.00  0.00      ACHN  
ATOM   4024  HG  LEU A 257      14.453  26.773  43.219  0.00  0.00      ACHN  
ATOM   4025  CD1 LEU A 257      12.371  27.419  43.100  0.00  0.00      ACHN  
ATOM   4026 HD11 LEU A 257      11.376  27.008  43.374  0.00  0.00      ACHN  
ATOM   4027 HD12 LEU A 257      12.496  28.513  43.251  0.00  0.00      ACHN  
ATOM   4028 HD13 LEU A 257      12.380  27.252  42.002  0.00  0.00      ACHN  
ATOM   4029  CD2 LEU A 257      13.770  26.833  45.258  0.00  0.00      ACHN  
ATOM   4030 HD21 LEU A 257      14.577  26.162  45.623  0.00  0.00      ACHN  
ATOM   4031 HD22 LEU A 257      13.916  27.915  45.463  0.00  0.00      ACHN  
ATOM   4032 HD23 LEU A 257      12.878  26.574  45.867  0.00  0.00      ACHN  
ATOM   4033  C   LEU A 257      13.559  22.607  43.750  0.00  0.00      ACHN  
ATOM   4034  OT1 LEU A 257      13.327  22.098  44.931  0.00  0.00      ACHN  
ATOM   4035  OT2 LEU A 257      13.194  21.979  42.741  0.00  0.00      ACHN  
ATOM   4036  C1  RET C 818      -1.144  30.683  11.238  0.00  0.00      COFA  
ATOM   4037  C2  RET C 818      -2.058  31.430  10.195  0.00  0.00      COFA  
ATOM   4038  H21 RET C 818      -2.339  30.710   9.397  0.00  0.00      COFA  
ATOM   4039  H22 RET C 818      -1.463  32.259   9.756  0.00  0.00      COFA  
ATOM   4040  C3  RET C 818      -3.287  31.970  10.871  0.00  0.00      COFA  
ATOM   4041  H31 RET C 818      -3.856  31.121  11.308  0.00  0.00      COFA  
ATOM   4042  H32 RET C 818      -3.949  32.354  10.065  0.00  0.00      COFA  
ATOM   4043  C4  RET C 818      -2.893  33.103  11.857  0.00  0.00      COFA  
ATOM   4044  H41 RET C 818      -3.743  33.299  12.545  0.00  0.00      COFA  
ATOM   4045  H42 RET C 818      -2.749  33.967  11.173  0.00  0.00      COFA  
ATOM   4046  C5  RET C 818      -1.665  32.737  12.689  0.00  0.00      COFA  
ATOM   4047  C6  RET C 818      -0.846  31.710  12.344  0.00  0.00      COFA  
ATOM   4048  C7  RET C 818       0.146  31.332  13.419  0.00  0.00      COFA  
ATOM   4049  H71 RET C 818       0.572  32.089  14.095  0.00  0.00      COFA  
ATOM   4050  C8  RET C 818       0.717  30.109  13.713  0.00  0.00      COFA  
ATOM   4051  H81 RET C 818       0.573  29.281  13.004  0.00  0.00      COFA  
ATOM   4052  C9  RET C 818       1.454  29.727  14.996  0.00  0.00      COFA  
ATOM   4053  C10 RET C 818       2.346  28.720  14.984  0.00  0.00      COFA  
ATOM   4054 H101 RET C 818       2.617  28.183  14.063  0.00  0.00      COFA  
ATOM   4055  C11 RET C 818       3.131  28.283  16.206  0.00  0.00      COFA  
ATOM   4056 H111 RET C 818       3.041  28.965  17.065  0.00  0.00      COFA  
ATOM   4057  C12 RET C 818       3.944  27.267  16.184  0.00  0.00      COFA  
ATOM   4058 H121 RET C 818       3.995  26.670  15.262  0.00  0.00      COFA  
ATOM   4059  C13 RET C 818       4.881  26.708  17.241  0.00  0.00      COFA  
ATOM   4060  C14 RET C 818       5.837  25.825  17.073  0.00  0.00      COFA  
ATOM   4061 H141 RET C 818       6.405  25.633  17.995  0.00  0.00      COFA  
ATOM   4062  C15 RET C 818       6.362  25.096  15.913  0.00  0.00      COFA  
ATOM   4063  H15 RET C 818       5.937  25.427  14.954  0.00  0.00      COFA  
ATOM   4064  C16 RET C 818      -1.895  29.366  11.689  0.00  0.00      COFA  
ATOM   4065 H161 RET C 818      -2.242  28.653  10.911  0.00  0.00      COFA  
ATOM   4066 H162 RET C 818      -2.776  29.785  12.220  0.00  0.00      COFA  
ATOM   4067 H163 RET C 818      -1.307  28.797  12.440  0.00  0.00      COFA  
ATOM   4068  C17 RET C 818       0.177  30.201  10.459  0.00  0.00      COFA  
ATOM   4069 H171 RET C 818       0.644  29.433  11.113  0.00  0.00      COFA  
ATOM   4070 H172 RET C 818       0.800  31.077  10.177  0.00  0.00      COFA  
ATOM   4071 H173 RET C 818      -0.100  29.709   9.502  0.00  0.00      COFA  
ATOM   4072  C18 RET C 818      -1.476  33.616  13.922  0.00  0.00      COFA  
ATOM   4073 H181 RET C 818      -0.497  34.140  13.895  0.00  0.00      COFA  
ATOM   4074 H182 RET C 818      -1.520  32.970  14.825  0.00  0.00      COFA  
ATOM   4075 H183 RET C 818      -2.307  34.350  13.996  0.00  0.00      COFA  
ATOM   4076  C19 RET C 818       1.008  30.558  16.166  0.00  0.00      COFA  
ATOM   4077 H191 RET C 818       0.704  29.858  16.973  0.00  0.00      COFA  
ATOM   4078 H192 RET C 818       0.187  31.274  15.946  0.00  0.00      COFA  
ATOM   4079 H193 RET C 818       1.883  31.174  16.468  0.00  0.00      COFA  
ATOM   4080  C20 RET C 818       4.506  27.054  18.637  0.00  0.00      COFA  
ATOM   4081 H201 RET C 818       4.233  26.111  19.157  0.00  0.00      COFA  
ATOM   4082 H202 RET C 818       3.672  27.778  18.753  0.00  0.00      COFA  
ATOM   4083 H203 RET C 818       5.367  27.354  19.272  0.00  0.00      COFA  
ATOM   4084  O   HOH W 901      40.769 -22.612  31.152  0.00  0.00      WAT1  
ATOM   4085  H1  HOH W 901      41.212 -22.746  30.314  0.00  0.00      WAT1  
ATOM   4086  H2  HOH W 901      39.923 -23.047  31.048  0.00  0.00      WAT1  
ATOM   4087  O   HOH W 902     -38.658  53.260   4.143  0.00  0.00      WAT1  
ATOM   4088  H1  HOH W 902     -38.043  53.986   4.042  0.00  0.00      WAT1  
ATOM   4089  H2  HOH W 902     -39.414  53.510   3.613  0.00  0.00      WAT1  
ATOM   4090  O   HOH W 903      41.384 -27.326 -12.658  0.00  0.00      WAT1  
ATOM   4091  H1  HOH W 903      40.547 -27.574 -13.050  0.00  0.00      WAT1  
ATOM   4092  H2  HOH W 903      41.426 -27.828 -11.844  0.00  0.00      WAT1  
ATOM   4093  O   HOH W 904      29.548  34.052  -0.150  0.00  0.00      WAT1  
ATOM   4094  H1  HOH W 904      29.151  34.348  -0.969  0.00  0.00      WAT1  
ATOM   4095  H2  HOH W 904      29.510  34.815   0.426  0.00  0.00      WAT1  
ATOM   4096  O   HOH W 905     -30.145 -37.098 -29.439  0.00  0.00      WAT1  
ATOM   4097  H1  HOH W 905     -29.395 -37.322 -28.887  0.00  0.00      WAT1  
ATOM   4098  H2  HOH W 905     -30.566 -36.368 -28.986  0.00  0.00      WAT1  
ATOM   4099  O   HOH W 906      37.034  23.943 -48.006  0.00  0.00      WAT1  
ATOM   4100  H1  HOH W 906      36.603  23.335 -47.406  0.00  0.00      WAT1  
ATOM   4101  H2  HOH W 906      37.617  24.458 -47.448  0.00  0.00      WAT1  
ATOM   4102  O   HOH W 907     -27.518 -21.216  -0.395  0.00  0.00      WAT1  
ATOM   4103  H1  HOH W 907     -26.815 -20.567  -0.400  0.00  0.00      WAT1  
ATOM   4104  H2  HOH W 907     -27.769 -21.291   0.526  0.00  0.00      WAT1  
ATOM   4105  O   HOH W 908     -45.372  27.065  -6.939  0.00  0.00      WAT1  
ATOM   4106  H1  HOH W 908     -45.156  26.886  -7.854  0.00  0.00      WAT1  
ATOM   4107  H2  HOH W 908     -46.178  27.580  -6.979  0.00  0.00      WAT1  
ATOM   4108  O   HOH W 909     -18.130 -19.421  46.081  0.00  0.00      WAT1  
ATOM   4109  H1  HOH W 909     -19.073 -19.487  46.226  0.00  0.00      WAT1  
ATOM   4110  H2  HOH W 909     -18.043 -19.242  45.144  0.00  0.00      WAT1  
ATOM   4111  O   HOH W 910       0.017 -37.194 -11.471  0.00  0.00      WAT1  
ATOM   4112  H1  HOH W 910      -0.047 -36.249 -11.611  0.00  0.00      WAT1  
ATOM   4113  H2  HOH W 910      -0.381 -37.336 -10.612  0.00  0.00      WAT1  
ATOM   4114  O   HOH W 911     -28.462  -2.074 -53.855  0.00  0.00      WAT1  
ATOM   4115  H1  HOH W 911     -29.361  -2.075 -53.526  0.00  0.00      WAT1  
ATOM   4116  H2  HOH W 911     -28.144  -2.961 -53.685  0.00  0.00      WAT1  
ATOM   4117  O   HOH W 912     -10.626 -12.234  -2.935  0.00  0.00      WAT1  
ATOM   4118  H1  HOH W 912     -10.713 -11.328  -3.229  0.00  0.00      WAT1  
ATOM   4119  H2  HOH W 912     -10.019 -12.632  -3.559  0.00  0.00      WAT1  
ATOM   4120  O   HOH W 913      31.887 -29.673 -43.881  0.00  0.00      WAT1  
ATOM   4121  H1  HOH W 913      32.208 -29.779 -44.777  0.00  0.00      WAT1  
ATOM   4122  H2  HOH W 913      31.048 -29.222 -43.979  0.00  0.00      WAT1  
ATOM   4123  O   HOH W 914     -29.330   2.299 -34.571  0.00  0.00      WAT1  
ATOM   4124  H1  HOH W 914     -28.500   1.864 -34.378  0.00  0.00      WAT1  
ATOM   4125  H2  HOH W 914     -29.247   3.164 -34.170  0.00  0.00      WAT1  
ATOM   4126  O   HOH W 915     -37.890  26.739 -37.758  0.00  0.00      WAT1  
ATOM   4127  H1  HOH W 915     -37.551  26.149 -38.432  0.00  0.00      WAT1  
ATOM   4128  H2  HOH W 915     -37.829  26.237 -36.946  0.00  0.00      WAT1  
ATOM   4129  O   HOH W 916       7.906  23.644   9.984  0.00  0.00      WAT1  
ATOM   4130  H1  HOH W 916       7.323  23.630   9.225  0.00  0.00      WAT1  
ATOM   4131  H2  HOH W 916       7.748  22.809  10.424  0.00  0.00      WAT1  
ATOM   4132  O   HOH W 917      19.952  44.119  44.471  0.00  0.00      WAT1  
ATOM   4133  H1  HOH W 917      19.695  44.141  43.549  0.00  0.00      WAT1  
ATOM   4134  H2  HOH W 917      20.208  43.210  44.627  0.00  0.00      WAT1  
ATOM   4135  O   HOH W 918      26.603  24.845  39.032  0.00  0.00      WAT1  
ATOM   4136  H1  HOH W 918      25.807  24.961  38.512  0.00  0.00      WAT1  
ATOM   4137  H2  HOH W 918      26.289  24.567  39.892  0.00  0.00      WAT1  
ATOM   4138  O   HOH W 919     -23.238  -3.169  41.239  0.00  0.00      WAT1  
ATOM   4139  H1  HOH W 919     -23.267  -3.133  42.195  0.00  0.00      WAT1  
ATOM   4140  H2  HOH W 919     -23.204  -2.252  40.966  0.00  0.00      WAT1  
ATOM   4141  O   HOH W 920      43.327 -13.416 -10.075  0.00  0.00      WAT1  
ATOM   4142  H1  HOH W 920      43.569 -14.161 -10.625  0.00  0.00      WAT1  
ATOM   4143  H2  HOH W 920      42.409 -13.248 -10.287  0.00  0.00      WAT1  
ATOM   4144  O   HOH W 921     -19.641   2.265 -54.264  0.00  0.00      WAT1  
ATOM   4145  H1  HOH W 921     -20.203   2.554 -54.983  0.00  0.00      WAT1  
ATOM   4146  H2  HOH W 921     -20.249   1.966 -53.589  0.00  0.00      WAT1  
ATOM   4147  O   HOH W 922      34.080  37.127 -46.873  0.00  0.00      WAT1  
ATOM   4148  H1  HOH W 922      33.258  37.489 -47.204  0.00  0.00      WAT1  
ATOM   4149  H2  HOH W 922      34.511  36.765 -47.647  0.00  0.00      WAT1  
ATOM   4150  O   HOH W 923      53.946  -2.951 -13.542  0.00  0.00      WAT1  
ATOM   4151  H1  HOH W 923      53.038  -2.774 -13.298  0.00  0.00      WAT1  
ATOM   4152  H2  HOH W 923      54.166  -3.760 -13.081  0.00  0.00      WAT1  
ATOM   4153  O   HOH W 924      45.501 -42.400 -40.164  0.00  0.00      WAT1  
ATOM   4154  H1  HOH W 924      45.972 -42.321 -40.993  0.00  0.00      WAT1  
ATOM   4155  H2  HOH W 924      45.077 -43.257 -40.209  0.00  0.00      WAT1  
ATOM   4156  O   HOH W 925      17.734 -53.157 -28.472  0.00  0.00      WAT1  
ATOM   4157  H1  HOH W 925      18.263 -53.232 -29.266  0.00  0.00      WAT1  
ATOM   4158  H2  HOH W 925      17.844 -53.998 -28.030  0.00  0.00      WAT1  
ATOM   4159  O   HOH W 926       0.718  27.671   3.897  0.00  0.00      WAT1  
ATOM   4160  H1  HOH W 926       0.786  26.716   3.913  0.00  0.00      WAT1  
ATOM   4161  H2  HOH W 926       0.972  27.915   3.006  0.00  0.00      WAT1  
ATOM   4162  O   HOH W 927      13.178  23.418  11.721  0.00  0.00      WAT1  
ATOM   4163  H1  HOH W 927      12.319  23.037  11.540  0.00  0.00      WAT1  
ATOM   4164  H2  HOH W 927      13.125  24.307  11.369  0.00  0.00      WAT1  
ATOM   4165  O   HOH W 928       9.362  48.738 -30.493  0.00  0.00      WAT1  
ATOM   4166  H1  HOH W 928       9.675  49.230 -29.735  0.00  0.00      WAT1  
ATOM   4167  H2  HOH W 928       8.550  48.328 -30.196  0.00  0.00      WAT1  
ATOM   4168  O   HOH W 929     -43.526 -13.566 -53.976  0.00  0.00      WAT1  
ATOM   4169  H1  HOH W 929     -42.771 -13.494 -54.560  0.00  0.00      WAT1  
ATOM   4170  H2  HOH W 929     -43.189 -13.313 -53.117  0.00  0.00      WAT1  
ATOM   4171  O   HOH W 930      49.292 -39.620 -56.390  0.00  0.00      WAT1  
ATOM   4172  H1  HOH W 930      48.782 -40.283 -56.854  0.00  0.00      WAT1  
ATOM   4173  H2  HOH W 930      48.687 -39.263 -55.740  0.00  0.00      WAT1  
ATOM   4174  O   HOH W 931       3.648  -8.963 -24.593  0.00  0.00      WAT1  
ATOM   4175  H1  HOH W 931       3.159  -9.413 -25.282  0.00  0.00      WAT1  
ATOM   4176  H2  HOH W 931       3.067  -8.985 -23.833  0.00  0.00      WAT1  
ATOM   4177  O   HOH W 932     -28.041 -52.787  -6.607  0.00  0.00      WAT1  
ATOM   4178  H1  HOH W 932     -28.469 -51.943  -6.461  0.00  0.00      WAT1  
ATOM   4179  H2  HOH W 932     -28.440 -53.123  -7.409  0.00  0.00      WAT1  
ATOM   4180  O   HOH W 933      43.484  13.311  44.969  0.00  0.00      WAT1  
ATOM   4181  H1  HOH W 933      42.721  13.777  44.629  0.00  0.00      WAT1  
ATOM   4182  H2  HOH W 933      43.285  12.386  44.824  0.00  0.00      WAT1  
ATOM   4183  O   HOH W 934     -42.636  -7.852 -53.920  0.00  0.00      WAT1  
ATOM   4184  H1  HOH W 934     -43.220  -8.396 -54.448  0.00  0.00      WAT1  
ATOM   4185  H2  HOH W 934     -42.192  -8.470 -53.338  0.00  0.00      WAT1  
ATOM   4186  O   HOH W 935       9.433  39.640 -48.622  0.00  0.00      WAT1  
ATOM   4187  H1  HOH W 935       8.763  39.645 -49.305  0.00  0.00      WAT1  
ATOM   4188  H2  HOH W 935      10.259  39.749 -49.095  0.00  0.00      WAT1  
ATOM   4189  O   HOH W 936     -38.803  -0.015 -49.663  0.00  0.00      WAT1  
ATOM   4190  H1  HOH W 936     -37.979  -0.413 -49.944  0.00  0.00      WAT1  
ATOM   4191  H2  HOH W 936     -38.564   0.527 -48.912  0.00  0.00      WAT1  
ATOM   4192  O   HOH W 937     -51.161 -51.975 -11.198  0.00  0.00      WAT1  
ATOM   4193  H1  HOH W 937     -51.433 -51.100 -10.922  0.00  0.00      WAT1  
ATOM   4194  H2  HOH W 937     -51.593 -52.566 -10.582  0.00  0.00      WAT1  
ATOM   4195  O   HOH W 938     -14.865  21.074 -45.681  0.00  0.00      WAT1  
ATOM   4196  H1  HOH W 938     -15.692  20.621 -45.841  0.00  0.00      WAT1  
ATOM   4197  H2  HOH W 938     -14.324  20.862 -46.442  0.00  0.00      WAT1  
ATOM   4198  O   HOH W 939      11.061  11.795   3.508  0.00  0.00      WAT1  
ATOM   4199  H1  HOH W 939      11.263  10.903   3.792  0.00  0.00      WAT1  
ATOM   4200  H2  HOH W 939      10.520  12.154   4.211  0.00  0.00      WAT1  
ATOM   4201  O   HOH W 940      26.527  31.856  -6.138  0.00  0.00      WAT1  
ATOM   4202  H1  HOH W 940      25.577  31.874  -6.017  0.00  0.00      WAT1  
ATOM   4203  H2  HOH W 940      26.768  32.771  -6.278  0.00  0.00      WAT1  
ATOM   4204  O   HOH W 941     -37.019 -19.230  32.309  0.00  0.00      WAT1  
ATOM   4205  H1  HOH W 941     -37.440 -19.220  33.169  0.00  0.00      WAT1  
ATOM   4206  H2  HOH W 941     -36.095 -19.395  32.496  0.00  0.00      WAT1  
ATOM   4207  O   HOH W 942     -29.175 -38.565 -16.763  0.00  0.00      WAT1  
ATOM   4208  H1  HOH W 942     -28.352 -38.121 -16.558  0.00  0.00      WAT1  
ATOM   4209  H2  HOH W 942     -29.854 -37.963 -16.460  0.00  0.00      WAT1  
ATOM   4210  O   HOH W 943     -11.665  -8.281  28.984  0.00  0.00      WAT1  
ATOM   4211  H1  HOH W 943     -11.766  -7.457  29.461  0.00  0.00      WAT1  
ATOM   4212  H2  HOH W 943     -10.718  -8.405  28.918  0.00  0.00      WAT1  
ATOM   4213  O   HOH W 944       7.055  23.343   6.882  0.00  0.00      WAT1  
ATOM   4214  H1  HOH W 944       6.980  23.273   5.930  0.00  0.00      WAT1  
ATOM   4215  H2  HOH W 944       7.848  22.852   7.098  0.00  0.00      WAT1  
ATOM   4216  O   HOH W 945     -40.523  52.313 -17.265  0.00  0.00      WAT1  
ATOM   4217  H1  HOH W 945     -39.977  52.485 -18.032  0.00  0.00      WAT1  
ATOM   4218  H2  HOH W 945     -40.948  51.477 -17.455  0.00  0.00      WAT1  
ATOM   4219  O   HOH W 946     -26.435 -31.430 -18.382  0.00  0.00      WAT1  
ATOM   4220  H1  HOH W 946     -27.350 -31.201 -18.548  0.00  0.00      WAT1  
ATOM   4221  H2  HOH W 946     -26.405 -32.382 -18.475  0.00  0.00      WAT1  
ATOM   4222  O   HOH W 947     -48.289 -26.797  38.346  0.00  0.00      WAT1  
ATOM   4223  H1  HOH W 947     -48.355 -26.093  38.991  0.00  0.00      WAT1  
ATOM   4224  H2  HOH W 947     -47.359 -26.828  38.120  0.00  0.00      WAT1  
ATOM   4225  O   HOH W 948     -37.432   9.250 -16.086  0.00  0.00      WAT1  
ATOM   4226  H1  HOH W 948     -36.782   8.571 -15.903  0.00  0.00      WAT1  
ATOM   4227  H2  HOH W 948     -36.915  10.015 -16.338  0.00  0.00      WAT1  
ATOM   4228  O   HOH W 949      17.394  50.190  -4.917  0.00  0.00      WAT1  
ATOM   4229  H1  HOH W 949      17.331  51.143  -4.862  0.00  0.00      WAT1  
ATOM   4230  H2  HOH W 949      18.269  49.988  -4.585  0.00  0.00      WAT1  
ATOM   4231  O   HOH W 950      49.499 -15.511 -49.910  0.00  0.00      WAT1  
ATOM   4232  H1  HOH W 950      49.727 -15.423 -50.835  0.00  0.00      WAT1  
ATOM   4233  H2  HOH W 950      49.994 -14.818 -49.473  0.00  0.00      WAT1  
ATOM   4234  O   HOH W 951      41.685 -41.476  52.286  0.00  0.00      WAT1  
ATOM   4235  H1  HOH W 951      40.993 -41.484  52.949  0.00  0.00      WAT1  
ATOM   4236  H2  HOH W 951      42.251 -42.210  52.522  0.00  0.00      WAT1  
ATOM   4237  O   HOH W 952     -33.750 -44.572  41.994  0.00  0.00      WAT1  
ATOM   4238  H1  HOH W 952     -33.918 -45.326  41.428  0.00  0.00      WAT1  
ATOM   4239  H2  HOH W 952     -34.368 -44.673  42.718  0.00  0.00      WAT1  
ATOM   4240  O   HOH W 953       0.440  10.333 -37.454  0.00  0.00      WAT1  
ATOM   4241  H1  HOH W 953      -0.149  10.053 -38.155  0.00  0.00      WAT1  
ATOM   4242  H2  HOH W 953       1.305  10.358 -37.863  0.00  0.00      WAT1  
ATOM   4243  O   HOH W 954       4.208 -12.577 -42.082  0.00  0.00      WAT1  
ATOM   4244  H1  HOH W 954       4.234 -12.375 -43.018  0.00  0.00      WAT1  
ATOM   4245  H2  HOH W 954       3.588 -11.945 -41.718  0.00  0.00      WAT1  
ATOM   4246  O   HOH W 955     -24.447 -33.972 -28.828  0.00  0.00      WAT1  
ATOM   4247  H1  HOH W 955     -24.967 -33.762 -28.052  0.00  0.00      WAT1  
ATOM   4248  H2  HOH W 955     -24.535 -34.920 -28.927  0.00  0.00      WAT1  
ATOM   4249  O   HOH W 956     -40.997  -2.306 -26.180  0.00  0.00      WAT1  
ATOM   4250  H1  HOH W 956     -41.157  -2.999 -25.540  0.00  0.00      WAT1  
ATOM   4251  H2  HOH W 956     -41.831  -1.839 -26.240  0.00  0.00      WAT1  
ATOM   4252  O   HOH W 957      48.373 -53.449 -49.018  0.00  0.00      WAT1  
ATOM   4253  H1  HOH W 957      48.507 -53.730 -49.923  0.00  0.00      WAT1  
ATOM   4254  H2  HOH W 957      47.760 -54.088 -48.656  0.00  0.00      WAT1  
ATOM   4255  O   HOH W 958      38.743 -55.029  38.708  0.00  0.00      WAT1  
ATOM   4256  H1  HOH W 958      38.336 -55.296  37.884  0.00  0.00      WAT1  
ATOM   4257  H2  HOH W 958      38.193 -54.313  39.026  0.00  0.00      WAT1  
ATOM   4258  O   HOH W 959      18.204 -24.813 -27.119  0.00  0.00      WAT1  
ATOM   4259  H1  HOH W 959      17.445 -24.305 -27.406  0.00  0.00      WAT1  
ATOM   4260  H2  HOH W 959      18.067 -25.682 -27.497  0.00  0.00      WAT1  
ATOM   4261  O   HOH W 960     -34.954 -41.760  43.439  0.00  0.00      WAT1  
ATOM   4262  H1  HOH W 960     -34.357 -41.771  44.187  0.00  0.00      WAT1  
ATOM   4263  H2  HOH W 960     -34.412 -41.471  42.704  0.00  0.00      WAT1  
ATOM   4264  O   HOH W 961      22.734 -38.140  40.390  0.00  0.00      WAT1  
ATOM   4265  H1  HOH W 961      22.345 -38.455  41.206  0.00  0.00      WAT1  
ATOM   4266  H2  HOH W 961      22.356 -37.269  40.265  0.00  0.00      WAT1  
ATOM   4267  O   HOH W 962      -4.092  23.890  20.050  0.00  0.00      WAT1  
ATOM   4268  H1  HOH W 962      -4.899  23.670  20.515  0.00  0.00      WAT1  
ATOM   4269  H2  HOH W 962      -3.488  23.182  20.270  0.00  0.00      WAT1  
ATOM   4270  O   HOH W 963      17.005  15.965 -57.335  0.00  0.00      WAT1  
ATOM   4271  H1  HOH W 963      16.879  16.749 -57.869  0.00  0.00      WAT1  
ATOM   4272  H2  HOH W 963      17.674  16.214 -56.698  0.00  0.00      WAT1  
ATOM   4273  O   HOH W 964      12.932 -29.236  43.907  0.00  0.00      WAT1  
ATOM   4274  H1  HOH W 964      13.839 -29.407  44.161  0.00  0.00      WAT1  
ATOM   4275  H2  HOH W 964      13.001 -28.647  43.156  0.00  0.00      WAT1  
ATOM   4276  O   HOH W 965      -4.380   1.982 -28.860  0.00  0.00      WAT1  
ATOM   4277  H1  HOH W 965      -4.823   2.768 -29.178  0.00  0.00      WAT1  
ATOM   4278  H2  HOH W 965      -5.061   1.493 -28.398  0.00  0.00      WAT1  
ATOM   4279  O   HOH W 966     -27.748 -16.998 -21.588  0.00  0.00      WAT1  
ATOM   4280  H1  HOH W 966     -27.157 -17.421 -22.211  0.00  0.00      WAT1  
ATOM   4281  H2  HOH W 966     -27.732 -16.072 -21.832  0.00  0.00      WAT1  
ATOM   4282  O   HOH W 967      22.743  -9.148 -43.644  0.00  0.00      WAT1  
ATOM   4283  H1  HOH W 967      23.663  -9.342 -43.827  0.00  0.00      WAT1  
ATOM   4284  H2  HOH W 967      22.593  -9.502 -42.767  0.00  0.00      WAT1  
ATOM   4285  O   HOH W 968     -29.607  44.678  40.582  0.00  0.00      WAT1  
ATOM   4286  H1  HOH W 968     -29.505  45.402  41.200  0.00  0.00      WAT1  
ATOM   4287  H2  HOH W 968     -29.017  43.998  40.908  0.00  0.00      WAT1  
ATOM   4288  O   HOH W 969      31.602  50.535  -6.272  0.00  0.00      WAT1  
ATOM   4289  H1  HOH W 969      32.049  49.748  -5.961  0.00  0.00      WAT1  
ATOM   4290  H2  HOH W 969      30.829  50.206  -6.732  0.00  0.00      WAT1  
ATOM   4291  O   HOH W 970     -16.631  13.461 -52.781  0.00  0.00      WAT1  
ATOM   4292  H1  HOH W 970     -17.396  13.389 -52.211  0.00  0.00      WAT1  
ATOM   4293  H2  HOH W 970     -16.996  13.614 -53.653  0.00  0.00      WAT1  
ATOM   4294  O   HOH W 971      32.388   9.969 -11.105  0.00  0.00      WAT1  
ATOM   4295  H1  HOH W 971      31.912   9.139 -11.137  0.00  0.00      WAT1  
ATOM   4296  H2  HOH W 971      33.288   9.722 -10.894  0.00  0.00      WAT1  
ATOM   4297  O   HOH W 972     -16.563  -1.432   2.447  0.00  0.00      WAT1  
ATOM   4298  H1  HOH W 972     -15.893  -1.436   3.130  0.00  0.00      WAT1  
ATOM   4299  H2  HOH W 972     -17.134  -2.169   2.666  0.00  0.00      WAT1  
ATOM   4300  O   HOH W 973     -24.402   6.711 -49.818  0.00  0.00      WAT1  
ATOM   4301  H1  HOH W 973     -24.472   6.247 -48.984  0.00  0.00      WAT1  
ATOM   4302  H2  HOH W 973     -23.598   6.376 -50.213  0.00  0.00      WAT1  
ATOM   4303  O   HOH W 974     -18.865  38.485   0.375  0.00  0.00      WAT1  
ATOM   4304  H1  HOH W 974     -19.437  37.942   0.918  0.00  0.00      WAT1  
ATOM   4305  H2  HOH W 974     -17.999  38.391   0.770  0.00  0.00      WAT1  
ATOM   4306  O   HOH W 975      42.452 -28.800 -49.161  0.00  0.00      WAT1  
ATOM   4307  H1  HOH W 975      42.054 -28.431 -48.373  0.00  0.00      WAT1  
ATOM   4308  H2  HOH W 975      43.366 -28.518 -49.122  0.00  0.00      WAT1  
ATOM   4309  O   HOH W 976     -34.969  11.360  -5.669  0.00  0.00      WAT1  
ATOM   4310  H1  HOH W 976     -34.872  12.106  -5.078  0.00  0.00      WAT1  
ATOM   4311  H2  HOH W 976     -34.758  10.597  -5.131  0.00  0.00      WAT1  
ATOM   4312  O   HOH W 977     -47.502  47.785  52.589  0.00  0.00      WAT1  
ATOM   4313  H1  HOH W 977     -48.274  48.153  53.020  0.00  0.00      WAT1  
ATOM   4314  H2  HOH W 977     -46.807  48.420  52.760  0.00  0.00      WAT1  
ATOM   4315  O   HOH W 978      34.651 -15.224  28.611  0.00  0.00      WAT1  
ATOM   4316  H1  HOH W 978      35.177 -15.634  29.297  0.00  0.00      WAT1  
ATOM   4317  H2  HOH W 978      34.359 -14.397  28.996  0.00  0.00      WAT1  
ATOM   4318  O   HOH W 979      48.638 -11.528 -45.857  0.00  0.00      WAT1  
ATOM   4319  H1  HOH W 979      49.466 -11.920 -45.579  0.00  0.00      WAT1  
ATOM   4320  H2  HOH W 979      47.977 -11.950 -45.309  0.00  0.00      WAT1  
ATOM   4321  O   HOH W 980      52.589 -36.623 -55.908  0.00  0.00      WAT1  
ATOM   4322  H1  HOH W 980      53.532 -36.726 -55.780  0.00  0.00      WAT1  
ATOM   4323  H2  HOH W 980      52.503 -35.819 -56.421  0.00  0.00      WAT1  
ATOM   4324  O   HOH W 981      29.064 -21.681  35.004  0.00  0.00      WAT1  
ATOM   4325  H1  HOH W 981      28.987 -20.750  35.212  0.00  0.00      WAT1  
ATOM   4326  H2  HOH W 981      29.265 -21.703  34.068  0.00  0.00      WAT1  
ATOM   4327  O   HOH W 982       4.570 -14.924 -19.908  0.00  0.00      WAT1  
ATOM   4328  H1  HOH W 982       5.477 -15.227 -19.936  0.00  0.00      WAT1  
ATOM   4329  H2  HOH W 982       4.524 -14.243 -20.579  0.00  0.00      WAT1  
ATOM   4330  O   HOH W 983      32.274  39.687 -24.648  0.00  0.00      WAT1  
ATOM   4331  H1  HOH W 983      32.515  39.880 -25.554  0.00  0.00      WAT1  
ATOM   4332  H2  HOH W 983      31.828  38.842 -24.693  0.00  0.00      WAT1  
ATOM   4333  O   HOH W 984     -25.608 -47.551 -49.043  0.00  0.00      WAT1  
ATOM   4334  H1  HOH W 984     -25.239 -47.399 -48.173  0.00  0.00      WAT1  
ATOM   4335  H2  HOH W 984     -25.313 -48.430 -49.279  0.00  0.00      WAT1  
ATOM   4336  O   HOH W 985     -34.048 -14.783  -9.549  0.00  0.00      WAT1  
ATOM   4337  H1  HOH W 985     -35.000 -14.692  -9.593  0.00  0.00      WAT1  
ATOM   4338  H2  HOH W 985     -33.748 -13.973  -9.137  0.00  0.00      WAT1  
ATOM   4339  O   HOH W 986     -32.639  55.089  40.914  0.00  0.00      WAT1  
ATOM   4340  H1  HOH W 986     -32.720  55.759  40.236  0.00  0.00      WAT1  
ATOM   4341  H2  HOH W 986     -32.633  55.579  41.736  0.00  0.00      WAT1  
ATOM   4342  O   HOH W 987     -21.365 -25.526 -40.830  0.00  0.00      WAT1  
ATOM   4343  H1  HOH W 987     -22.303 -25.659 -40.968  0.00  0.00      WAT1  
ATOM   4344  H2  HOH W 987     -20.956 -25.853 -41.632  0.00  0.00      WAT1  
ATOM   4345  O   HOH W 988     -48.543   9.887  33.088  0.00  0.00      WAT1  
ATOM   4346  H1  HOH W 988     -47.617   9.947  32.853  0.00  0.00      WAT1  
ATOM   4347  H2  HOH W 988     -48.983   9.651  32.272  0.00  0.00      WAT1  
ATOM   4348  O   HOH W 989     -30.983  17.001  28.979  0.00  0.00      WAT1  
ATOM   4349  H1  HOH W 989     -31.064  16.050  29.049  0.00  0.00      WAT1  
ATOM   4350  H2  HOH W 989     -31.425  17.220  28.159  0.00  0.00      WAT1  
ATOM   4351  O   HOH W 990      22.405  15.637  52.809  0.00  0.00      WAT1  
ATOM   4352  H1  HOH W 990      22.543  16.585  52.799  0.00  0.00      WAT1  
ATOM   4353  H2  HOH W 990      21.588  15.518  53.292  0.00  0.00      WAT1  
ATOM   4354  O   HOH W 991     -30.915  33.189  50.049  0.00  0.00      WAT1  
ATOM   4355  H1  HOH W 991     -31.563  33.756  50.467  0.00  0.00      WAT1  
ATOM   4356  H2  HOH W 991     -31.146  32.307  50.338  0.00  0.00      WAT1  
ATOM   4357  O   HOH W 992     -39.991  -3.241   2.470  0.00  0.00      WAT1  
ATOM   4358  H1  HOH W 992     -39.268  -3.440   3.064  0.00  0.00      WAT1  
ATOM   4359  H2  HOH W 992     -39.719  -2.441   2.019  0.00  0.00      WAT1  
ATOM   4360  O   HOH W 993      52.225 -45.148  -7.418  0.00  0.00      WAT1  
ATOM   4361  H1  HOH W 993      51.795 -44.593  -6.767  0.00  0.00      WAT1  
ATOM   4362  H2  HOH W 993      51.994 -46.041  -7.161  0.00  0.00      WAT1  
ATOM   4363  O   HOH W 994     -47.903  38.623 -36.531  0.00  0.00      WAT1  
ATOM   4364  H1  HOH W 994     -46.996  38.884 -36.371  0.00  0.00      WAT1  
ATOM   4365  H2  HOH W 994     -48.300  39.383 -36.957  0.00  0.00      WAT1  
ATOM   4366  O   HOH W 995     -45.332  22.107  32.044  0.00  0.00      WAT1  
ATOM   4367  H1  HOH W 995     -45.192  22.838  31.442  0.00  0.00      WAT1  
ATOM   4368  H2  HOH W 995     -45.170  21.326  31.515  0.00  0.00      WAT1  
ATOM   4369  O   HOH W 996       8.080   6.543 -45.378  0.00  0.00      WAT1  
ATOM   4370  H1  HOH W 996       8.779   5.979 -45.710  0.00  0.00      WAT1  
ATOM   4371  H2  HOH W 996       8.298   6.677 -44.455  0.00  0.00      WAT1  
ATOM   4372  O   HOH W 997       4.056  29.963 -25.305  0.00  0.00      WAT1  
ATOM   4373  H1  HOH W 997       3.988  29.563 -26.172  0.00  0.00      WAT1  
ATOM   4374  H2  HOH W 997       3.835  29.257 -24.697  0.00  0.00      WAT1  
ATOM   4375  O   HOH W 998      13.050 -49.608 -53.185  0.00  0.00      WAT1  
ATOM   4376  H1  HOH W 998      13.948 -49.286 -53.268  0.00  0.00      WAT1  
ATOM   4377  H2  HOH W 998      12.753 -49.725 -54.087  0.00  0.00      WAT1  
ATOM   4378  O   HOH W 999     -25.021  29.206 -22.295  0.00  0.00      WAT1  
ATOM   4379  H1  HOH W 999     -25.876  28.904 -21.989  0.00  0.00      WAT1  
ATOM   4380  H2  HOH W 999     -24.673  29.720 -21.566  0.00  0.00      WAT1  
ATOM   4381  O   HOH W1000      44.949  52.668 -51.044  0.00  0.00      WAT1  
ATOM   4382  H1  HOH W1000      44.325  53.253 -50.615  0.00  0.00      WAT1  
ATOM   4383  H2  HOH W1000      44.419  51.932 -51.347  0.00  0.00      WAT1  
ATOM   4384  O   HOH W1001      16.480  39.452  50.438  0.00  0.00      WAT1  
ATOM   4385  H1  HOH W1001      15.974  39.161  49.679  0.00  0.00      WAT1  
ATOM   4386  H2  HOH W1001      15.922  40.104  50.862  0.00  0.00      WAT1  
ATOM   4387  O   HOH W1002     -50.693 -51.138 -44.185  0.00  0.00      WAT1  
ATOM   4388  H1  HOH W1002     -51.416 -50.614 -43.838  0.00  0.00      WAT1  
ATOM   4389  H2  HOH W1002     -51.105 -51.951 -44.477  0.00  0.00      WAT1  
ATOM   4390  O   HOH W1003     -33.905   1.661 -24.883  0.00  0.00      WAT1  
ATOM   4391  H1  HOH W1003     -34.257   2.506 -24.603  0.00  0.00      WAT1  
ATOM   4392  H2  HOH W1003     -33.760   1.179 -24.069  0.00  0.00      WAT1  
ATOM   4393  O   HOH W1004      34.066 -36.978  49.283  0.00  0.00      WAT1  
ATOM   4394  H1  HOH W1004      34.336 -36.953  50.201  0.00  0.00      WAT1  
ATOM   4395  H2  HOH W1004      34.876 -36.843  48.791  0.00  0.00      WAT1  
ATOM   4396  O   HOH W1005      22.049 -35.614 -37.353  0.00  0.00      WAT1  
ATOM   4397  H1  HOH W1005      21.155 -35.274 -37.321  0.00  0.00      WAT1  
ATOM   4398  H2  HOH W1005      21.975 -36.436 -37.838  0.00  0.00      WAT1  
ATOM   4399  O   HOH W1006      18.173   6.250 -26.386  0.00  0.00      WAT1  
ATOM   4400  H1  HOH W1006      18.661   6.033 -27.181  0.00  0.00      WAT1  
ATOM   4401  H2  HOH W1006      18.847   6.401 -25.724  0.00  0.00      WAT1  
ATOM   4402  O   HOH W1007      11.067  22.977  14.001  0.00  0.00      WAT1  
ATOM   4403  H1  HOH W1007      10.895  23.806  13.556  0.00  0.00      WAT1  
ATOM   4404  H2  HOH W1007      10.201  22.654  14.251  0.00  0.00      WAT1  
ATOM   4405  O   HOH W1008      -0.236  52.769  -6.315  0.00  0.00      WAT1  
ATOM   4406  H1  HOH W1008      -0.925  53.208  -5.817  0.00  0.00      WAT1  
ATOM   4407  H2  HOH W1008       0.267  53.482  -6.708  0.00  0.00      WAT1  
ATOM   4408  O   HOH W1009       9.294  24.749 -56.985  0.00  0.00      WAT1  
ATOM   4409  H1  HOH W1009       8.997  24.199 -56.259  0.00  0.00      WAT1  
ATOM   4410  H2  HOH W1009       9.040  25.637 -56.733  0.00  0.00      WAT1  
ATOM   4411  O   HOH W1010      43.421   3.402 -38.813  0.00  0.00      WAT1  
ATOM   4412  H1  HOH W1010      42.649   3.578 -38.274  0.00  0.00      WAT1  
ATOM   4413  H2  HOH W1010      43.881   2.701 -38.351  0.00  0.00      WAT1  
ATOM   4414  O   HOH W1011      11.884 -17.946 -51.183  0.00  0.00      WAT1  
ATOM   4415  H1  HOH W1011      11.490 -18.755 -50.859  0.00  0.00      WAT1  
ATOM   4416  H2  HOH W1011      11.353 -17.249 -50.797  0.00  0.00      WAT1  
ATOM   4417  O   HOH W1012     -19.936  28.449 -20.239  0.00  0.00      WAT1  
ATOM   4418  H1  HOH W1012     -19.055  28.119 -20.065  0.00  0.00      WAT1  
ATOM   4419  H2  HOH W1012     -19.829  29.398 -20.303  0.00  0.00      WAT1  
ATOM   4420  O   HOH W1013      27.996  17.294  45.994  0.00  0.00      WAT1  
ATOM   4421  H1  HOH W1013      27.913  17.584  46.903  0.00  0.00      WAT1  
ATOM   4422  H2  HOH W1013      27.121  16.981  45.762  0.00  0.00      WAT1  
ATOM   4423  O   HOH W1014     -46.280  -4.347  51.341  0.00  0.00      WAT1  
ATOM   4424  H1  HOH W1014     -45.979  -3.445  51.450  0.00  0.00      WAT1  
ATOM   4425  H2  HOH W1014     -45.506  -4.824  51.042  0.00  0.00      WAT1  
ATOM   4426  O   HOH W1015      24.995  -6.196 -12.510  0.00  0.00      WAT1  
ATOM   4427  H1  HOH W1015      24.197  -6.557 -12.896  0.00  0.00      WAT1  
ATOM   4428  H2  HOH W1015      25.685  -6.807 -12.768  0.00  0.00      WAT1  
ATOM   4429  O   HOH W1016      -4.223 -37.577 -43.763  0.00  0.00      WAT1  
ATOM   4430  H1  HOH W1016      -4.974 -36.991 -43.855  0.00  0.00      WAT1  
ATOM   4431  H2  HOH W1016      -3.845 -37.351 -42.913  0.00  0.00      WAT1  
ATOM   4432  O   HOH W1017       2.122   9.240  -7.530  0.00  0.00      WAT1  
ATOM   4433  H1  HOH W1017       1.615   9.022  -6.748  0.00  0.00      WAT1  
ATOM   4434  H2  HOH W1017       1.614   9.928  -7.961  0.00  0.00      WAT1  
ATOM   4435  O   HOH W1018     -26.585 -23.836 -41.699  0.00  0.00      WAT1  
ATOM   4436  H1  HOH W1018     -26.260 -23.568 -40.839  0.00  0.00      WAT1  
ATOM   4437  H2  HOH W1018     -26.799 -23.015 -42.142  0.00  0.00      WAT1  
ATOM   4438  O   HOH W1019      16.107 -26.929 -10.453  0.00  0.00      WAT1  
ATOM   4439  H1  HOH W1019      15.367 -27.504 -10.258  0.00  0.00      WAT1  
ATOM   4440  H2  HOH W1019      15.704 -26.092 -10.685  0.00  0.00      WAT1  
ATOM   4441  O   HOH W1020      19.269 -21.575 -21.992  0.00  0.00      WAT1  
ATOM   4442  H1  HOH W1020      18.529 -22.068 -22.348  0.00  0.00      WAT1  
ATOM   4443  H2  HOH W1020      18.874 -20.793 -21.606  0.00  0.00      WAT1  
ATOM   4444  O   HOH W1021     -25.575 -13.907 -32.134  0.00  0.00      WAT1  
ATOM   4445  H1  HOH W1021     -25.918 -13.649 -31.278  0.00  0.00      WAT1  
ATOM   4446  H2  HOH W1021     -24.850 -13.304 -32.295  0.00  0.00      WAT1  
ATOM   4447  N   POPCM   1      12.701  -3.162  34.575  0.00  0.00      MEMB  
ATOM   4448  C12 POPCM   1      12.453  -1.722  34.878  0.00  0.00      MEMB  
ATOM   4449 H12A POPCM   1      11.390  -1.609  34.723  0.00  0.00      MEMB  
ATOM   4450 H12B POPCM   1      12.931  -1.067  34.166  0.00  0.00      MEMB  
ATOM   4451  C13 POPCM   1      14.152  -3.581  34.611  0.00  0.00      MEMB  
ATOM   4452 H13A POPCM   1      14.567  -3.083  35.475  0.00  0.00      MEMB  
ATOM   4453 H13B POPCM   1      14.244  -4.652  34.720  0.00  0.00      MEMB  
ATOM   4454 H13C POPCM   1      14.779  -3.290  33.781  0.00  0.00      MEMB  
ATOM   4455  C14 POPCM   1      11.855  -4.092  35.429  0.00  0.00      MEMB  
ATOM   4456 H14A POPCM   1      11.915  -5.130  35.135  0.00  0.00      MEMB  
ATOM   4457 H14B POPCM   1      12.180  -4.077  36.459  0.00  0.00      MEMB  
ATOM   4458 H14C POPCM   1      10.826  -3.766  35.393  0.00  0.00      MEMB  
ATOM   4459  C15 POPCM   1      12.249  -3.338  33.177  0.00  0.00      MEMB  
ATOM   4460 H15A POPCM   1      12.318  -4.363  32.845  0.00  0.00      MEMB  
ATOM   4461 H15B POPCM   1      12.928  -2.754  32.572  0.00  0.00      MEMB  
ATOM   4462 H15C POPCM   1      11.214  -3.059  33.047  0.00  0.00      MEMB  
ATOM   4463  C11 POPCM   1      12.838  -1.261  36.260  0.00  0.00      MEMB  
ATOM   4464 H11A POPCM   1      12.523  -2.073  36.949  0.00  0.00      MEMB  
ATOM   4465 H11B POPCM   1      12.231  -0.369  36.525  0.00  0.00      MEMB  
ATOM   4466  P   POPCM   1      14.999   0.150  35.598  0.00  0.00      MEMB  
ATOM   4467  O13 POPCM   1      15.935  -0.248  34.553  0.00  0.00      MEMB  
ATOM   4468  O14 POPCM   1      15.487   1.095  36.646  0.00  0.00      MEMB  
ATOM   4469  O12 POPCM   1      14.288  -1.079  36.308  0.00  0.00      MEMB  
ATOM   4470  O11 POPCM   1      13.717   0.907  34.899  0.00  0.00      MEMB  
ATOM   4471  C1  POPCM   1      13.819   2.171  34.277  0.00  0.00      MEMB  
ATOM   4472  HA  POPCM   1      14.057   2.094  33.195  0.00  0.00      MEMB  
ATOM   4473  HB  POPCM   1      14.568   2.817  34.783  0.00  0.00      MEMB  
ATOM   4474  C2  POPCM   1      12.430   2.836  34.434  0.00  0.00      MEMB  
ATOM   4475  HS  POPCM   1      12.001   2.609  35.433  0.00  0.00      MEMB  
ATOM   4476  O21 POPCM   1      11.685   2.367  33.377  0.00  0.00      MEMB  
ATOM   4477  C21 POPCM   1      10.914   1.335  33.606  0.00  0.00      MEMB  
ATOM   4478  O22 POPCM   1      10.689   0.743  34.652  0.00  0.00      MEMB  
ATOM   4479  C22 POPCM   1      10.329   1.018  32.287  0.00  0.00      MEMB  
ATOM   4480  H2R POPCM   1       9.511   1.717  32.010  0.00  0.00      MEMB  
ATOM   4481  H2S POPCM   1       9.800   0.044  32.355  0.00  0.00      MEMB  
ATOM   4482  C3  POPCM   1      12.537   4.392  34.295  0.00  0.00      MEMB  
ATOM   4483  HX  POPCM   1      13.364   4.651  33.600  0.00  0.00      MEMB  
ATOM   4484  HY  POPCM   1      12.705   4.872  35.283  0.00  0.00      MEMB  
ATOM   4485  O31 POPCM   1      11.304   4.982  33.818  0.00  0.00      MEMB  
ATOM   4486  C31 POPCM   1      11.351   5.794  32.809  0.00  0.00      MEMB  
ATOM   4487  O32 POPCM   1      12.296   6.293  32.212  0.00  0.00      MEMB  
ATOM   4488  C32 POPCM   1       9.864   5.887  32.280  0.00  0.00      MEMB  
ATOM   4489  H2X POPCM   1       9.375   6.664  32.905  0.00  0.00      MEMB  
ATOM   4490  H2Y POPCM   1       9.259   4.988  32.525  0.00  0.00      MEMB  
ATOM   4491  C23 POPCM   1      11.394   0.913  31.265  0.00  0.00      MEMB  
ATOM   4492  H3R POPCM   1      12.157   0.185  31.616  0.00  0.00      MEMB  
ATOM   4493  H3S POPCM   1      11.837   1.906  31.038  0.00  0.00      MEMB  
ATOM   4494  C24 POPCM   1      10.818   0.226  29.938  0.00  0.00      MEMB  
ATOM   4495  H4R POPCM   1      10.339  -0.741  30.203  0.00  0.00      MEMB  
ATOM   4496  H4S POPCM   1      11.649   0.057  29.220  0.00  0.00      MEMB  
ATOM   4497  C25 POPCM   1       9.842   1.147  29.108  0.00  0.00      MEMB  
ATOM   4498  H5R POPCM   1      10.394   2.074  28.843  0.00  0.00      MEMB  
ATOM   4499  H5S POPCM   1       9.003   1.383  29.797  0.00  0.00      MEMB  
ATOM   4500  C26 POPCM   1       9.293   0.541  27.801  0.00  0.00      MEMB  
ATOM   4501  H6R POPCM   1      10.160   0.256  27.167  0.00  0.00      MEMB  
ATOM   4502  H6S POPCM   1       8.786   1.389  27.294  0.00  0.00      MEMB  
ATOM   4503  C27 POPCM   1       8.323  -0.633  27.864  0.00  0.00      MEMB  
ATOM   4504  H7R POPCM   1       7.562  -0.398  28.638  0.00  0.00      MEMB  
ATOM   4505  H7S POPCM   1       8.750  -1.594  28.223  0.00  0.00      MEMB  
ATOM   4506  C28 POPCM   1       7.760  -1.033  26.468  0.00  0.00      MEMB  
ATOM   4507  H8R POPCM   1       7.211  -1.999  26.472  0.00  0.00      MEMB  
ATOM   4508  H8S POPCM   1       8.640  -1.219  25.815  0.00  0.00      MEMB  
ATOM   4509  C29 POPCM   1       6.831   0.039  26.002  0.00  0.00      MEMB  
ATOM   4510  H91 POPCM   1       6.072   0.355  26.732  0.00  0.00      MEMB  
ATOM   4511 C210 POPCM   1       7.094   0.825  24.972  0.00  0.00      MEMB  
ATOM   4512 H101 POPCM   1       6.386   1.629  24.720  0.00  0.00      MEMB  
ATOM   4513 C211 POPCM   1       8.109   0.567  23.914  0.00  0.00      MEMB  
ATOM   4514 H11R POPCM   1       8.067  -0.518  23.679  0.00  0.00      MEMB  
ATOM   4515 H11S POPCM   1       9.139   0.693  24.312  0.00  0.00      MEMB  
ATOM   4516 C212 POPCM   1       8.063   1.535  22.723  0.00  0.00      MEMB  
ATOM   4517 H12R POPCM   1       7.033   1.911  22.546  0.00  0.00      MEMB  
ATOM   4518 H12S POPCM   1       8.569   1.112  21.828  0.00  0.00      MEMB  
ATOM   4519 C213 POPCM   1       8.944   2.695  23.077  0.00  0.00      MEMB  
ATOM   4520 H13R POPCM   1      10.005   2.369  23.057  0.00  0.00      MEMB  
ATOM   4521 H13S POPCM   1       8.824   3.014  24.135  0.00  0.00      MEMB  
ATOM   4522 C214 POPCM   1       8.788   3.887  22.185  0.00  0.00      MEMB  
ATOM   4523 H14R POPCM   1       7.781   4.338  22.317  0.00  0.00      MEMB  
ATOM   4524 H14S POPCM   1       8.923   3.540  21.138  0.00  0.00      MEMB  
ATOM   4525 C215 POPCM   1       9.944   4.825  22.387  0.00  0.00      MEMB  
ATOM   4526 H15R POPCM   1      10.885   4.307  22.104  0.00  0.00      MEMB  
ATOM   4527 H15S POPCM   1      10.143   5.088  23.448  0.00  0.00      MEMB  
ATOM   4528 C216 POPCM   1       9.758   6.138  21.542  0.00  0.00      MEMB  
ATOM   4529 H16R POPCM   1       9.236   6.844  22.222  0.00  0.00      MEMB  
ATOM   4530 H16S POPCM   1       9.171   6.074  20.600  0.00  0.00      MEMB  
ATOM   4531 C217 POPCM   1      11.012   6.841  21.120  0.00  0.00      MEMB  
ATOM   4532 H17R POPCM   1      10.809   7.806  20.608  0.00  0.00      MEMB  
ATOM   4533 H17S POPCM   1      11.589   6.242  20.384  0.00  0.00      MEMB  
ATOM   4534 C218 POPCM   1      11.926   7.196  22.257  0.00  0.00      MEMB  
ATOM   4535 H18R POPCM   1      12.446   6.324  22.709  0.00  0.00      MEMB  
ATOM   4536 H18S POPCM   1      11.246   7.582  23.046  0.00  0.00      MEMB  
ATOM   4537 H18T POPCM   1      12.637   8.034  22.096  0.00  0.00      MEMB  
ATOM   4538  C33 POPCM   1       9.850   6.220  30.799  0.00  0.00      MEMB  
ATOM   4539  H3X POPCM   1      10.462   7.109  30.536  0.00  0.00      MEMB  
ATOM   4540  H3Y POPCM   1       8.837   6.560  30.493  0.00  0.00      MEMB  
ATOM   4541  C34 POPCM   1      10.130   4.949  29.984  0.00  0.00      MEMB  
ATOM   4542  H4X POPCM   1       9.386   4.182  30.288  0.00  0.00      MEMB  
ATOM   4543  H4Y POPCM   1      11.144   4.605  30.280  0.00  0.00      MEMB  
ATOM   4544  C35 POPCM   1       9.802   5.072  28.470  0.00  0.00      MEMB  
ATOM   4545  H5X POPCM   1      10.293   4.185  28.014  0.00  0.00      MEMB  
ATOM   4546  H5Y POPCM   1      10.369   5.969  28.142  0.00  0.00      MEMB  
ATOM   4547  C36 POPCM   1       8.285   5.177  28.259  0.00  0.00      MEMB  
ATOM   4548  H6X POPCM   1       7.900   6.143  28.651  0.00  0.00      MEMB  
ATOM   4549  H6Y POPCM   1       7.872   4.377  28.909  0.00  0.00      MEMB  
ATOM   4550  C37 POPCM   1       8.003   5.105  26.784  0.00  0.00      MEMB  
ATOM   4551  H7X POPCM   1       6.922   5.352  26.713  0.00  0.00      MEMB  
ATOM   4552  H7Y POPCM   1       8.128   4.054  26.448  0.00  0.00      MEMB  
ATOM   4553  C38 POPCM   1       8.771   6.087  25.893  0.00  0.00      MEMB  
ATOM   4554  H8X POPCM   1       8.488   5.800  24.857  0.00  0.00      MEMB  
ATOM   4555  H8Y POPCM   1       9.836   5.786  25.989  0.00  0.00      MEMB  
ATOM   4556  C39 POPCM   1       8.586   7.583  26.102  0.00  0.00      MEMB  
ATOM   4557  H9X POPCM   1       8.828   7.739  27.175  0.00  0.00      MEMB  
ATOM   4558  H9Y POPCM   1       7.498   7.784  25.998  0.00  0.00      MEMB  
ATOM   4559 C310 POPCM   1       9.260   8.594  25.201  0.00  0.00      MEMB  
ATOM   4560 H10X POPCM   1       8.810   8.601  24.185  0.00  0.00      MEMB  
ATOM   4561 H10Y POPCM   1      10.262   8.147  25.026  0.00  0.00      MEMB  
ATOM   4562 C311 POPCM   1       9.535   9.995  25.873  0.00  0.00      MEMB  
ATOM   4563 H11X POPCM   1      10.622  10.210  25.949  0.00  0.00      MEMB  
ATOM   4564 H11Y POPCM   1       9.159   9.963  26.918  0.00  0.00      MEMB  
ATOM   4565 C312 POPCM   1       8.940  11.058  24.949  0.00  0.00      MEMB  
ATOM   4566 H12X POPCM   1       9.175  12.041  25.411  0.00  0.00      MEMB  
ATOM   4567 H12Y POPCM   1       7.848  10.873  25.038  0.00  0.00      MEMB  
ATOM   4568 C313 POPCM   1       9.526  10.998  23.475  0.00  0.00      MEMB  
ATOM   4569 H13X POPCM   1       8.908  10.228  22.965  0.00  0.00      MEMB  
ATOM   4570 H13Y POPCM   1      10.603  10.736  23.547  0.00  0.00      MEMB  
ATOM   4571 C314 POPCM   1       9.259  12.330  22.670  0.00  0.00      MEMB  
ATOM   4572 H14X POPCM   1       9.746  12.254  21.674  0.00  0.00      MEMB  
ATOM   4573 H14Y POPCM   1       9.774  13.193  23.143  0.00  0.00      MEMB  
ATOM   4574 C315 POPCM   1       7.795  12.688  22.452  0.00  0.00      MEMB  
ATOM   4575 H15X POPCM   1       7.746  13.774  22.221  0.00  0.00      MEMB  
ATOM   4576 H15Y POPCM   1       7.371  12.671  23.479  0.00  0.00      MEMB  
ATOM   4577 C316 POPCM   1       7.066  11.719  21.485  0.00  0.00      MEMB  
ATOM   4578 H16X POPCM   1       7.686  11.462  20.600  0.00  0.00      MEMB  
ATOM   4579 H16Y POPCM   1       6.073  12.083  21.143  0.00  0.00      MEMB  
ATOM   4580 H16Z POPCM   1       6.648  10.827  21.999  0.00  0.00      MEMB  
ATOM   4581  N   POPCM   2     -11.163  37.158  42.700  0.00  0.00      MEMB  
ATOM   4582  C12 POPCM   2     -11.555  37.637  41.297  0.00  0.00      MEMB  
ATOM   4583 H12A POPCM   2     -10.722  38.098  40.788  0.00  0.00      MEMB  
ATOM   4584 H12B POPCM   2     -12.357  38.359  41.356  0.00  0.00      MEMB  
ATOM   4585  C13 POPCM   2     -12.415  36.851  43.448  0.00  0.00      MEMB  
ATOM   4586 H13A POPCM   2     -12.260  36.332  44.383  0.00  0.00      MEMB  
ATOM   4587 H13B POPCM   2     -12.981  37.740  43.684  0.00  0.00      MEMB  
ATOM   4588 H13C POPCM   2     -12.972  36.101  42.907  0.00  0.00      MEMB  
ATOM   4589  C14 POPCM   2     -10.207  35.990  42.562  0.00  0.00      MEMB  
ATOM   4590 H14A POPCM   2     -10.575  35.137  42.012  0.00  0.00      MEMB  
ATOM   4591 H14B POPCM   2      -9.305  36.339  42.081  0.00  0.00      MEMB  
ATOM   4592 H14C POPCM   2      -9.924  35.651  43.547  0.00  0.00      MEMB  
ATOM   4593  C15 POPCM   2     -10.443  38.263  43.372  0.00  0.00      MEMB  
ATOM   4594 H15A POPCM   2     -10.030  37.914  44.307  0.00  0.00      MEMB  
ATOM   4595 H15B POPCM   2     -11.106  39.101  43.530  0.00  0.00      MEMB  
ATOM   4596 H15C POPCM   2      -9.616  38.601  42.764  0.00  0.00      MEMB  
ATOM   4597  C11 POPCM   2     -12.082  36.600  40.287  0.00  0.00      MEMB  
ATOM   4598 H11A POPCM   2     -12.758  35.844  40.740  0.00  0.00      MEMB  
ATOM   4599 H11B POPCM   2     -11.193  36.013  39.975  0.00  0.00      MEMB  
ATOM   4600  P   POPCM   2     -11.960  38.124  38.238  0.00  0.00      MEMB  
ATOM   4601  O13 POPCM   2     -11.053  39.112  38.907  0.00  0.00      MEMB  
ATOM   4602  O14 POPCM   2     -12.960  38.735  37.307  0.00  0.00      MEMB  
ATOM   4603  O12 POPCM   2     -12.863  37.295  39.336  0.00  0.00      MEMB  
ATOM   4604  O11 POPCM   2     -11.086  37.045  37.458  0.00  0.00      MEMB  
ATOM   4605  C1  POPCM   2     -11.824  35.852  37.037  0.00  0.00      MEMB  
ATOM   4606  HA  POPCM   2     -12.906  35.781  37.281  0.00  0.00      MEMB  
ATOM   4607  HB  POPCM   2     -11.406  34.925  37.484  0.00  0.00      MEMB  
ATOM   4608  C2  POPCM   2     -11.733  35.667  35.481  0.00  0.00      MEMB  
ATOM   4609  HS  POPCM   2     -12.244  34.728  35.179  0.00  0.00      MEMB  
ATOM   4610  O21 POPCM   2     -10.389  35.671  34.886  0.00  0.00      MEMB  
ATOM   4611  C21 POPCM   2      -9.634  34.584  35.154  0.00  0.00      MEMB  
ATOM   4612  O22 POPCM   2     -10.113  33.614  35.734  0.00  0.00      MEMB  
ATOM   4613  C22 POPCM   2      -8.294  34.772  34.433  0.00  0.00      MEMB  
ATOM   4614  H2R POPCM   2      -7.580  34.397  35.197  0.00  0.00      MEMB  
ATOM   4615  H2S POPCM   2      -8.174  35.862  34.255  0.00  0.00      MEMB  
ATOM   4616  C3  POPCM   2     -12.465  36.804  34.768  0.00  0.00      MEMB  
ATOM   4617  HX  POPCM   2     -11.839  37.708  34.933  0.00  0.00      MEMB  
ATOM   4618  HY  POPCM   2     -13.485  36.872  35.201  0.00  0.00      MEMB  
ATOM   4619  O31 POPCM   2     -12.675  36.526  33.408  0.00  0.00      MEMB  
ATOM   4620  C31 POPCM   2     -11.829  37.098  32.603  0.00  0.00      MEMB  
ATOM   4621  O32 POPCM   2     -10.811  37.655  32.889  0.00  0.00      MEMB  
ATOM   4622  C32 POPCM   2     -12.374  36.888  31.147  0.00  0.00      MEMB  
ATOM   4623  H2X POPCM   2     -13.357  37.400  31.080  0.00  0.00      MEMB  
ATOM   4624  H2Y POPCM   2     -12.641  35.832  30.928  0.00  0.00      MEMB  
ATOM   4625  C23 POPCM   2      -8.003  34.048  33.126  0.00  0.00      MEMB  
ATOM   4626  H3R POPCM   2      -8.585  33.117  33.297  0.00  0.00      MEMB  
ATOM   4627  H3S POPCM   2      -6.930  33.933  32.863  0.00  0.00      MEMB  
ATOM   4628  C24 POPCM   2      -8.673  34.632  31.911  0.00  0.00      MEMB  
ATOM   4629  H4R POPCM   2      -8.142  35.494  31.453  0.00  0.00      MEMB  
ATOM   4630  H4S POPCM   2      -9.661  35.055  32.193  0.00  0.00      MEMB  
ATOM   4631  C25 POPCM   2      -8.839  33.551  30.748  0.00  0.00      MEMB  
ATOM   4632  H5R POPCM   2      -9.409  32.684  31.147  0.00  0.00      MEMB  
ATOM   4633  H5S POPCM   2      -7.810  33.173  30.569  0.00  0.00      MEMB  
ATOM   4634  C26 POPCM   2      -9.515  34.124  29.470  0.00  0.00      MEMB  
ATOM   4635  H6R POPCM   2      -8.926  35.011  29.153  0.00  0.00      MEMB  
ATOM   4636  H6S POPCM   2     -10.492  34.571  29.754  0.00  0.00      MEMB  
ATOM   4637  C27 POPCM   2      -9.660  33.121  28.314  0.00  0.00      MEMB  
ATOM   4638  H7R POPCM   2     -10.321  32.304  28.675  0.00  0.00      MEMB  
ATOM   4639  H7S POPCM   2      -8.672  32.707  28.021  0.00  0.00      MEMB  
ATOM   4640  C28 POPCM   2     -10.248  33.713  26.987  0.00  0.00      MEMB  
ATOM   4641  H8R POPCM   2      -9.690  34.643  26.743  0.00  0.00      MEMB  
ATOM   4642  H8S POPCM   2     -11.241  34.152  27.227  0.00  0.00      MEMB  
ATOM   4643  C29 POPCM   2     -10.248  32.809  25.729  0.00  0.00      MEMB  
ATOM   4644  H91 POPCM   2      -9.346  32.240  25.456  0.00  0.00      MEMB  
ATOM   4645 C210 POPCM   2     -11.312  32.745  24.852  0.00  0.00      MEMB  
ATOM   4646 H101 POPCM   2     -11.263  32.172  23.914  0.00  0.00      MEMB  
ATOM   4647 C211 POPCM   2     -12.621  33.463  25.137  0.00  0.00      MEMB  
ATOM   4648 H11R POPCM   2     -12.381  34.536  25.294  0.00  0.00      MEMB  
ATOM   4649 H11S POPCM   2     -12.886  33.038  26.128  0.00  0.00      MEMB  
ATOM   4650 C212 POPCM   2     -13.747  33.222  24.035  0.00  0.00      MEMB  
ATOM   4651 H12R POPCM   2     -13.908  32.124  24.079  0.00  0.00      MEMB  
ATOM   4652 H12S POPCM   2     -13.338  33.543  23.054  0.00  0.00      MEMB  
ATOM   4653 C213 POPCM   2     -15.072  33.866  24.264  0.00  0.00      MEMB  
ATOM   4654 H13R POPCM   2     -14.893  34.962  24.306  0.00  0.00      MEMB  
ATOM   4655 H13S POPCM   2     -15.391  33.459  25.248  0.00  0.00      MEMB  
ATOM   4656 C214 POPCM   2     -16.223  33.455  23.299  0.00  0.00      MEMB  
ATOM   4657 H14R POPCM   2     -16.277  32.349  23.209  0.00  0.00      MEMB  
ATOM   4658 H14S POPCM   2     -15.855  33.736  22.289  0.00  0.00      MEMB  
ATOM   4659 C215 POPCM   2     -17.560  34.151  23.496  0.00  0.00      MEMB  
ATOM   4660 H15R POPCM   2     -17.955  33.930  24.511  0.00  0.00      MEMB  
ATOM   4661 H15S POPCM   2     -18.289  33.885  22.702  0.00  0.00      MEMB  
ATOM   4662 C216 POPCM   2     -17.485  35.689  23.312  0.00  0.00      MEMB  
ATOM   4663 H16R POPCM   2     -17.467  36.040  22.258  0.00  0.00      MEMB  
ATOM   4664 H16S POPCM   2     -16.542  36.056  23.772  0.00  0.00      MEMB  
ATOM   4665 C217 POPCM   2     -18.544  36.537  23.951  0.00  0.00      MEMB  
ATOM   4666 H17R POPCM   2     -18.622  36.085  24.962  0.00  0.00      MEMB  
ATOM   4667 H17S POPCM   2     -19.500  36.370  23.410  0.00  0.00      MEMB  
ATOM   4668 C218 POPCM   2     -18.144  38.002  23.814  0.00  0.00      MEMB  
ATOM   4669 H18R POPCM   2     -17.603  37.983  22.843  0.00  0.00      MEMB  
ATOM   4670 H18S POPCM   2     -17.484  38.362  24.632  0.00  0.00      MEMB  
ATOM   4671 H18T POPCM   2     -18.997  38.703  23.695  0.00  0.00      MEMB  
ATOM   4672  C33 POPCM   2     -11.384  37.417  30.091  0.00  0.00      MEMB  
ATOM   4673  H3X POPCM   2     -10.467  36.822  30.290  0.00  0.00      MEMB  
ATOM   4674  H3Y POPCM   2     -11.143  38.471  30.348  0.00  0.00      MEMB  
ATOM   4675  C34 POPCM   2     -11.796  37.176  28.675  0.00  0.00      MEMB  
ATOM   4676  H4X POPCM   2     -12.683  37.701  28.259  0.00  0.00      MEMB  
ATOM   4677  H4Y POPCM   2     -12.064  36.098  28.658  0.00  0.00      MEMB  
ATOM   4678  C35 POPCM   2     -10.620  37.569  27.630  0.00  0.00      MEMB  
ATOM   4679  H5X POPCM   2      -9.821  36.876  27.971  0.00  0.00      MEMB  
ATOM   4680  H5Y POPCM   2     -10.394  38.632  27.858  0.00  0.00      MEMB  
ATOM   4681  C36 POPCM   2     -10.891  37.471  26.196  0.00  0.00      MEMB  
ATOM   4682  H6X POPCM   2     -11.292  36.488  25.866  0.00  0.00      MEMB  
ATOM   4683  H6Y POPCM   2      -9.953  37.647  25.627  0.00  0.00      MEMB  
ATOM   4684  C37 POPCM   2     -11.927  38.480  25.559  0.00  0.00      MEMB  
ATOM   4685  H7X POPCM   2     -11.495  39.501  25.482  0.00  0.00      MEMB  
ATOM   4686  H7Y POPCM   2     -12.728  38.565  26.324  0.00  0.00      MEMB  
ATOM   4687  C38 POPCM   2     -12.373  38.096  24.178  0.00  0.00      MEMB  
ATOM   4688  H8X POPCM   2     -12.901  37.123  24.084  0.00  0.00      MEMB  
ATOM   4689  H8Y POPCM   2     -11.480  37.910  23.545  0.00  0.00      MEMB  
ATOM   4690  C39 POPCM   2     -13.214  39.166  23.424  0.00  0.00      MEMB  
ATOM   4691  H9X POPCM   2     -13.201  38.943  22.336  0.00  0.00      MEMB  
ATOM   4692  H9Y POPCM   2     -12.697  40.142  23.545  0.00  0.00      MEMB  
ATOM   4693 C310 POPCM   2     -14.724  39.357  23.786  0.00  0.00      MEMB  
ATOM   4694 H10X POPCM   2     -14.922  39.479  24.873  0.00  0.00      MEMB  
ATOM   4695 H10Y POPCM   2     -15.186  38.360  23.623  0.00  0.00      MEMB  
ATOM   4696 C311 POPCM   2     -15.493  40.399  22.935  0.00  0.00      MEMB  
ATOM   4697 H11X POPCM   2     -14.855  41.292  22.763  0.00  0.00      MEMB  
ATOM   4698 H11Y POPCM   2     -16.459  40.657  23.420  0.00  0.00      MEMB  
ATOM   4699 C312 POPCM   2     -15.781  39.823  21.495  0.00  0.00      MEMB  
ATOM   4700 H12X POPCM   2     -16.339  38.876  21.659  0.00  0.00      MEMB  
ATOM   4701 H12Y POPCM   2     -14.846  39.510  20.982  0.00  0.00      MEMB  
ATOM   4702 C313 POPCM   2     -16.792  40.725  20.717  0.00  0.00      MEMB  
ATOM   4703 H13X POPCM   2     -17.670  40.886  21.378  0.00  0.00      MEMB  
ATOM   4704 H13Y POPCM   2     -17.114  40.264  19.759  0.00  0.00      MEMB  
ATOM   4705 C314 POPCM   2     -16.144  41.987  20.172  0.00  0.00      MEMB  
ATOM   4706 H14X POPCM   2     -15.431  41.824  19.336  0.00  0.00      MEMB  
ATOM   4707 H14Y POPCM   2     -15.563  42.531  20.948  0.00  0.00      MEMB  
ATOM   4708 C315 POPCM   2     -17.181  42.883  19.524  0.00  0.00      MEMB  
ATOM   4709 H15X POPCM   2     -17.949  43.145  20.283  0.00  0.00      MEMB  
ATOM   4710 H15Y POPCM   2     -17.616  42.348  18.652  0.00  0.00      MEMB  
ATOM   4711 C316 POPCM   2     -16.625  44.224  18.967  0.00  0.00      MEMB  
ATOM   4712 H16X POPCM   2     -16.195  44.818  19.802  0.00  0.00      MEMB  
ATOM   4713 H16Y POPCM   2     -17.512  44.758  18.565  0.00  0.00      MEMB  
ATOM   4714 H16Z POPCM   2     -15.821  43.919  18.264  0.00  0.00      MEMB  
ATOM   4715  N   POPCM   3       5.472   6.955  40.657  0.00  0.00      MEMB  
ATOM   4716  C12 POPCM   3       6.382   6.748  39.498  0.00  0.00      MEMB  
ATOM   4717 H12A POPCM   3       5.908   6.059  38.814  0.00  0.00      MEMB  
ATOM   4718 H12B POPCM   3       7.303   6.328  39.875  0.00  0.00      MEMB  
ATOM   4719  C13 POPCM   3       5.328   5.583  41.273  0.00  0.00      MEMB  
ATOM   4720 H13A POPCM   3       6.325   5.185  41.389  0.00  0.00      MEMB  
ATOM   4721 H13B POPCM   3       4.892   5.674  42.257  0.00  0.00      MEMB  
ATOM   4722 H13C POPCM   3       4.671   4.912  40.738  0.00  0.00      MEMB  
ATOM   4723  C14 POPCM   3       5.942   7.989  41.725  0.00  0.00      MEMB  
ATOM   4724 H14A POPCM   3       6.865   7.594  42.124  0.00  0.00      MEMB  
ATOM   4725 H14B POPCM   3       6.098   8.950  41.260  0.00  0.00      MEMB  
ATOM   4726 H14C POPCM   3       5.173   8.071  42.479  0.00  0.00      MEMB  
ATOM   4727  C15 POPCM   3       4.125   7.460  40.131  0.00  0.00      MEMB  
ATOM   4728 H15A POPCM   3       3.435   7.173  40.910  0.00  0.00      MEMB  
ATOM   4729 H15B POPCM   3       3.986   6.839  39.258  0.00  0.00      MEMB  
ATOM   4730 H15C POPCM   3       4.195   8.525  39.967  0.00  0.00      MEMB  
ATOM   4731  C11 POPCM   3       6.829   8.054  38.702  0.00  0.00      MEMB  
ATOM   4732 H11A POPCM   3       5.947   8.533  38.225  0.00  0.00      MEMB  
ATOM   4733 H11B POPCM   3       7.419   7.765  37.806  0.00  0.00      MEMB  
ATOM   4734  P   POPCM   3       9.171   8.827  39.516  0.00  0.00      MEMB  
ATOM   4735  O13 POPCM   3       9.527   7.402  39.737  0.00  0.00      MEMB  
ATOM   4736  O14 POPCM   3       9.797   9.838  40.431  0.00  0.00      MEMB  
ATOM   4737  O12 POPCM   3       7.590   8.963  39.489  0.00  0.00      MEMB  
ATOM   4738  O11 POPCM   3       9.442   9.281  38.028  0.00  0.00      MEMB  
ATOM   4739  C1  POPCM   3       9.536  10.687  37.757  0.00  0.00      MEMB  
ATOM   4740  HA  POPCM   3      10.519  10.837  37.261  0.00  0.00      MEMB  
ATOM   4741  HB  POPCM   3       9.757  11.308  38.651  0.00  0.00      MEMB  
ATOM   4742  C2  POPCM   3       8.403  11.201  36.817  0.00  0.00      MEMB  
ATOM   4743  HS  POPCM   3       7.457  10.663  37.044  0.00  0.00      MEMB  
ATOM   4744  O21 POPCM   3       8.856  10.899  35.440  0.00  0.00      MEMB  
ATOM   4745  C21 POPCM   3       8.033  10.358  34.592  0.00  0.00      MEMB  
ATOM   4746  O22 POPCM   3       6.852  10.295  34.859  0.00  0.00      MEMB  
ATOM   4747  C22 POPCM   3       8.803   9.818  33.360  0.00  0.00      MEMB  
ATOM   4748  H2R POPCM   3       8.230   8.950  32.970  0.00  0.00      MEMB  
ATOM   4749  H2S POPCM   3       9.816   9.455  33.638  0.00  0.00      MEMB  
ATOM   4750  C3  POPCM   3       8.092  12.703  36.893  0.00  0.00      MEMB  
ATOM   4751  HX  POPCM   3       9.003  13.282  36.631  0.00  0.00      MEMB  
ATOM   4752  HY  POPCM   3       7.949  12.953  37.966  0.00  0.00      MEMB  
ATOM   4753  O31 POPCM   3       7.006  13.051  36.048  0.00  0.00      MEMB  
ATOM   4754  C31 POPCM   3       5.820  13.227  36.605  0.00  0.00      MEMB  
ATOM   4755  O32 POPCM   3       5.550  13.059  37.799  0.00  0.00      MEMB  
ATOM   4756  C32 POPCM   3       4.765  13.508  35.568  0.00  0.00      MEMB  
ATOM   4757  H2X POPCM   3       5.245  13.775  34.602  0.00  0.00      MEMB  
ATOM   4758  H2Y POPCM   3       4.211  14.348  36.039  0.00  0.00      MEMB  
ATOM   4759  C23 POPCM   3       8.972  10.755  32.155  0.00  0.00      MEMB  
ATOM   4760  H3R POPCM   3       9.680  11.522  32.535  0.00  0.00      MEMB  
ATOM   4761  H3S POPCM   3       8.005  11.295  32.068  0.00  0.00      MEMB  
ATOM   4762  C24 POPCM   3       9.342   9.973  30.899  0.00  0.00      MEMB  
ATOM   4763  H4R POPCM   3       8.507   9.410  30.430  0.00  0.00      MEMB  
ATOM   4764  H4S POPCM   3      10.173   9.238  30.952  0.00  0.00      MEMB  
ATOM   4765  C25 POPCM   3       9.892  11.028  29.969  0.00  0.00      MEMB  
ATOM   4766  H5R POPCM   3      10.326  10.462  29.117  0.00  0.00      MEMB  
ATOM   4767  H5S POPCM   3      10.646  11.585  30.566  0.00  0.00      MEMB  
ATOM   4768  C26 POPCM   3       8.816  11.983  29.420  0.00  0.00      MEMB  
ATOM   4769  H6R POPCM   3       8.493  12.544  30.322  0.00  0.00      MEMB  
ATOM   4770  H6S POPCM   3       8.004  11.406  28.928  0.00  0.00      MEMB  
ATOM   4771  C27 POPCM   3       9.360  12.990  28.365  0.00  0.00      MEMB  
ATOM   4772  H7R POPCM   3       9.880  12.586  27.471  0.00  0.00      MEMB  
ATOM   4773  H7S POPCM   3      10.211  13.538  28.823  0.00  0.00      MEMB  
ATOM   4774  C28 POPCM   3       8.320  14.047  27.884  0.00  0.00      MEMB  
ATOM   4775  H8R POPCM   3       8.847  14.552  27.047  0.00  0.00      MEMB  
ATOM   4776  H8S POPCM   3       8.068  14.720  28.732  0.00  0.00      MEMB  
ATOM   4777  C29 POPCM   3       7.105  13.352  27.319  0.00  0.00      MEMB  
ATOM   4778  H91 POPCM   3       7.093  12.834  26.349  0.00  0.00      MEMB  
ATOM   4779 C210 POPCM   3       5.996  13.223  28.049  0.00  0.00      MEMB  
ATOM   4780 H101 POPCM   3       5.147  12.707  27.577  0.00  0.00      MEMB  
ATOM   4781 C211 POPCM   3       5.723  13.744  29.473  0.00  0.00      MEMB  
ATOM   4782 H11R POPCM   3       6.641  13.700  30.098  0.00  0.00      MEMB  
ATOM   4783 H11S POPCM   3       4.961  13.041  29.872  0.00  0.00      MEMB  
ATOM   4784 C212 POPCM   3       5.184  15.151  29.480  0.00  0.00      MEMB  
ATOM   4785 H12R POPCM   3       4.510  15.265  28.604  0.00  0.00      MEMB  
ATOM   4786 H12S POPCM   3       6.028  15.813  29.188  0.00  0.00      MEMB  
ATOM   4787 C213 POPCM   3       4.470  15.743  30.681  0.00  0.00      MEMB  
ATOM   4788 H13R POPCM   3       5.246  15.589  31.461  0.00  0.00      MEMB  
ATOM   4789 H13S POPCM   3       3.483  15.270  30.868  0.00  0.00      MEMB  
ATOM   4790 C214 POPCM   3       4.179  17.282  30.434  0.00  0.00      MEMB  
ATOM   4791 H14R POPCM   3       5.066  17.757  29.963  0.00  0.00      MEMB  
ATOM   4792 H14S POPCM   3       4.111  17.816  31.406  0.00  0.00      MEMB  
ATOM   4793 C215 POPCM   3       3.027  17.599  29.530  0.00  0.00      MEMB  
ATOM   4794 H15R POPCM   3       2.324  16.754  29.689  0.00  0.00      MEMB  
ATOM   4795 H15S POPCM   3       3.456  17.488  28.511  0.00  0.00      MEMB  
ATOM   4796 C216 POPCM   3       2.362  18.981  29.836  0.00  0.00      MEMB  
ATOM   4797 H16R POPCM   3       3.190  19.720  29.781  0.00  0.00      MEMB  
ATOM   4798 H16S POPCM   3       2.156  18.906  30.925  0.00  0.00      MEMB  
ATOM   4799 C217 POPCM   3       1.214  19.324  28.992  0.00  0.00      MEMB  
ATOM   4800 H17R POPCM   3       0.429  18.544  29.092  0.00  0.00      MEMB  
ATOM   4801 H17S POPCM   3       1.453  19.274  27.908  0.00  0.00      MEMB  
ATOM   4802 C218 POPCM   3       0.649  20.725  29.429  0.00  0.00      MEMB  
ATOM   4803 H18R POPCM   3       0.166  20.547  30.413  0.00  0.00      MEMB  
ATOM   4804 H18S POPCM   3       0.110  21.186  28.574  0.00  0.00      MEMB  
ATOM   4805 H18T POPCM   3       1.489  21.422  29.637  0.00  0.00      MEMB  
ATOM   4806  C33 POPCM   3       3.804  12.316  35.442  0.00  0.00      MEMB  
ATOM   4807  H3X POPCM   3       2.956  12.353  36.159  0.00  0.00      MEMB  
ATOM   4808  H3Y POPCM   3       4.353  11.355  35.536  0.00  0.00      MEMB  
ATOM   4809  C34 POPCM   3       3.306  12.324  34.021  0.00  0.00      MEMB  
ATOM   4810  H4X POPCM   3       4.226  12.104  33.439  0.00  0.00      MEMB  
ATOM   4811  H4Y POPCM   3       3.147  13.331  33.580  0.00  0.00      MEMB  
ATOM   4812  C35 POPCM   3       2.218  11.290  33.649  0.00  0.00      MEMB  
ATOM   4813  H5X POPCM   3       1.201  11.525  34.028  0.00  0.00      MEMB  
ATOM   4814  H5Y POPCM   3       2.414  10.391  34.272  0.00  0.00      MEMB  
ATOM   4815  C36 POPCM   3       2.174  10.890  32.183  0.00  0.00      MEMB  
ATOM   4816  H6X POPCM   3       1.417  10.081  32.097  0.00  0.00      MEMB  
ATOM   4817  H6Y POPCM   3       3.183  10.529  31.890  0.00  0.00      MEMB  
ATOM   4818  C37 POPCM   3       1.817  12.067  31.203  0.00  0.00      MEMB  
ATOM   4819  H7X POPCM   3       2.777  12.601  31.035  0.00  0.00      MEMB  
ATOM   4820  H7Y POPCM   3       0.982  12.705  31.563  0.00  0.00      MEMB  
ATOM   4821  C38 POPCM   3       1.428  11.551  29.792  0.00  0.00      MEMB  
ATOM   4822  H8X POPCM   3       0.657  10.783  30.013  0.00  0.00      MEMB  
ATOM   4823  H8Y POPCM   3       2.274  11.055  29.268  0.00  0.00      MEMB  
ATOM   4824  C39 POPCM   3       0.722  12.665  29.031  0.00  0.00      MEMB  
ATOM   4825  H9X POPCM   3      -0.250  12.942  29.493  0.00  0.00      MEMB  
ATOM   4826  H9Y POPCM   3       0.522  12.379  27.976  0.00  0.00      MEMB  
ATOM   4827 C310 POPCM   3       1.609  13.887  28.918  0.00  0.00      MEMB  
ATOM   4828 H10X POPCM   3       2.676  13.583  28.974  0.00  0.00      MEMB  
ATOM   4829 H10Y POPCM   3       1.305  14.447  29.829  0.00  0.00      MEMB  
ATOM   4830 C311 POPCM   3       1.436  14.702  27.643  0.00  0.00      MEMB  
ATOM   4831 H11X POPCM   3       1.518  14.007  26.780  0.00  0.00      MEMB  
ATOM   4832 H11Y POPCM   3       2.304  15.365  27.441  0.00  0.00      MEMB  
ATOM   4833 C312 POPCM   3       0.178  15.509  27.539  0.00  0.00      MEMB  
ATOM   4834 H12X POPCM   3       0.058  15.983  28.537  0.00  0.00      MEMB  
ATOM   4835 H12Y POPCM   3      -0.782  14.976  27.368  0.00  0.00      MEMB  
ATOM   4836 C313 POPCM   3       0.360  16.690  26.571  0.00  0.00      MEMB  
ATOM   4837 H13X POPCM   3       0.562  16.403  25.517  0.00  0.00      MEMB  
ATOM   4838 H13Y POPCM   3       1.219  17.292  26.935  0.00  0.00      MEMB  
ATOM   4839 C314 POPCM   3      -0.847  17.694  26.745  0.00  0.00      MEMB  
ATOM   4840 H14X POPCM   3      -0.911  17.996  27.812  0.00  0.00      MEMB  
ATOM   4841 H14Y POPCM   3      -1.818  17.192  26.546  0.00  0.00      MEMB  
ATOM   4842 C315 POPCM   3      -0.783  18.996  25.988  0.00  0.00      MEMB  
ATOM   4843 H15X POPCM   3      -0.739  18.899  24.883  0.00  0.00      MEMB  
ATOM   4844 H15Y POPCM   3       0.139  19.566  26.229  0.00  0.00      MEMB  
ATOM   4845 C316 POPCM   3      -1.969  19.895  26.260  0.00  0.00      MEMB  
ATOM   4846 H16X POPCM   3      -2.854  19.520  25.703  0.00  0.00      MEMB  
ATOM   4847 H16Y POPCM   3      -1.754  20.975  26.119  0.00  0.00      MEMB  
ATOM   4848 H16Z POPCM   3      -2.269  19.757  27.321  0.00  0.00      MEMB  
ATOM   4849  N   POPCM   4      28.286  49.580  38.277  0.00  0.00      MEMB  
ATOM   4850  C12 POPCM   4      26.987  48.802  37.924  0.00  0.00      MEMB  
ATOM   4851 H12A POPCM   4      26.145  49.478  37.907  0.00  0.00      MEMB  
ATOM   4852 H12B POPCM   4      26.761  48.046  38.660  0.00  0.00      MEMB  
ATOM   4853  C13 POPCM   4      28.729  50.369  37.163  0.00  0.00      MEMB  
ATOM   4854 H13A POPCM   4      28.798  49.814  36.239  0.00  0.00      MEMB  
ATOM   4855 H13B POPCM   4      27.980  51.112  36.934  0.00  0.00      MEMB  
ATOM   4856 H13C POPCM   4      29.599  50.978  37.359  0.00  0.00      MEMB  
ATOM   4857  C14 POPCM   4      27.959  50.339  39.514  0.00  0.00      MEMB  
ATOM   4858 H14A POPCM   4      27.092  50.940  39.284  0.00  0.00      MEMB  
ATOM   4859 H14B POPCM   4      27.721  49.748  40.386  0.00  0.00      MEMB  
ATOM   4860 H14C POPCM   4      28.741  51.061  39.700  0.00  0.00      MEMB  
ATOM   4861  C15 POPCM   4      29.450  48.657  38.690  0.00  0.00      MEMB  
ATOM   4862 H15A POPCM   4      29.839  48.127  37.834  0.00  0.00      MEMB  
ATOM   4863 H15B POPCM   4      29.082  47.876  39.340  0.00  0.00      MEMB  
ATOM   4864 H15C POPCM   4      30.255  49.258  39.087  0.00  0.00      MEMB  
ATOM   4865  C11 POPCM   4      27.032  48.013  36.644  0.00  0.00      MEMB  
ATOM   4866 H11A POPCM   4      27.874  47.289  36.676  0.00  0.00      MEMB  
ATOM   4867 H11B POPCM   4      27.192  48.657  35.753  0.00  0.00      MEMB  
ATOM   4868  P   POPCM   4      24.581  47.737  35.760  0.00  0.00      MEMB  
ATOM   4869  O13 POPCM   4      24.024  49.034  36.277  0.00  0.00      MEMB  
ATOM   4870  O14 POPCM   4      23.627  46.600  35.681  0.00  0.00      MEMB  
ATOM   4871  O12 POPCM   4      25.807  47.255  36.541  0.00  0.00      MEMB  
ATOM   4872  O11 POPCM   4      25.156  48.038  34.334  0.00  0.00      MEMB  
ATOM   4873  C1  POPCM   4      26.066  47.199  33.544  0.00  0.00      MEMB  
ATOM   4874  HA  POPCM   4      26.608  46.511  34.227  0.00  0.00      MEMB  
ATOM   4875  HB  POPCM   4      26.847  47.892  33.165  0.00  0.00      MEMB  
ATOM   4876  C2  POPCM   4      25.392  46.477  32.416  0.00  0.00      MEMB  
ATOM   4877  HS  POPCM   4      26.065  45.931  31.722  0.00  0.00      MEMB  
ATOM   4878  O21 POPCM   4      24.579  47.443  31.736  0.00  0.00      MEMB  
ATOM   4879  C21 POPCM   4      25.276  48.384  30.981  0.00  0.00      MEMB  
ATOM   4880  O22 POPCM   4      26.449  48.170  30.684  0.00  0.00      MEMB  
ATOM   4881  C22 POPCM   4      24.477  49.604  30.482  0.00  0.00      MEMB  
ATOM   4882  H2R POPCM   4      24.988  50.548  30.770  0.00  0.00      MEMB  
ATOM   4883  H2S POPCM   4      23.477  49.572  30.966  0.00  0.00      MEMB  
ATOM   4884  C3  POPCM   4      24.415  45.396  32.886  0.00  0.00      MEMB  
ATOM   4885  HX  POPCM   4      23.611  45.896  33.468  0.00  0.00      MEMB  
ATOM   4886  HY  POPCM   4      24.905  44.638  33.534  0.00  0.00      MEMB  
ATOM   4887  O31 POPCM   4      23.769  44.671  31.811  0.00  0.00      MEMB  
ATOM   4888  C31 POPCM   4      23.026  43.655  32.170  0.00  0.00      MEMB  
ATOM   4889  O32 POPCM   4      23.004  43.161  33.275  0.00  0.00      MEMB  
ATOM   4890  C32 POPCM   4      22.334  43.209  30.946  0.00  0.00      MEMB  
ATOM   4891  H2X POPCM   4      21.720  44.049  30.554  0.00  0.00      MEMB  
ATOM   4892  H2Y POPCM   4      21.561  42.445  31.174  0.00  0.00      MEMB  
ATOM   4893  C23 POPCM   4      24.325  49.553  28.978  0.00  0.00      MEMB  
ATOM   4894  H3R POPCM   4      23.331  49.113  28.749  0.00  0.00      MEMB  
ATOM   4895  H3S POPCM   4      25.055  48.928  28.420  0.00  0.00      MEMB  
ATOM   4896  C24 POPCM   4      24.407  50.998  28.521  0.00  0.00      MEMB  
ATOM   4897  H4R POPCM   4      25.483  51.271  28.483  0.00  0.00      MEMB  
ATOM   4898  H4S POPCM   4      23.860  51.678  29.209  0.00  0.00      MEMB  
ATOM   4899  C25 POPCM   4      23.790  51.135  27.069  0.00  0.00      MEMB  
ATOM   4900  H5R POPCM   4      22.751  50.747  27.137  0.00  0.00      MEMB  
ATOM   4901  H5S POPCM   4      24.310  50.492  26.327  0.00  0.00      MEMB  
ATOM   4902  C26 POPCM   4      23.720  52.620  26.602  0.00  0.00      MEMB  
ATOM   4903  H6R POPCM   4      24.714  53.116  26.624  0.00  0.00      MEMB  
ATOM   4904  H6S POPCM   4      23.119  53.203  27.333  0.00  0.00      MEMB  
ATOM   4905  C27 POPCM   4      23.018  52.826  25.271  0.00  0.00      MEMB  
ATOM   4906  H7R POPCM   4      23.318  51.992  24.601  0.00  0.00      MEMB  
ATOM   4907  H7S POPCM   4      23.305  53.798  24.815  0.00  0.00      MEMB  
ATOM   4908  C28 POPCM   4      21.500  52.613  25.339  0.00  0.00      MEMB  
ATOM   4909  H8R POPCM   4      21.237  51.724  25.951  0.00  0.00      MEMB  
ATOM   4910  H8S POPCM   4      21.304  52.396  24.267  0.00  0.00      MEMB  
ATOM   4911  C29 POPCM   4      20.872  53.882  25.886  0.00  0.00      MEMB  
ATOM   4912  H91 POPCM   4      21.037  54.047  26.961  0.00  0.00      MEMB  
ATOM   4913 C210 POPCM   4      20.357  54.855  25.201  0.00  0.00      MEMB  
ATOM   4914 H101 POPCM   4      20.146  55.778  25.762  0.00  0.00      MEMB  
ATOM   4915 C211 POPCM   4      20.075  54.859  23.724  0.00  0.00      MEMB  
ATOM   4916 H11R POPCM   4      20.403  53.921  23.227  0.00  0.00      MEMB  
ATOM   4917 H11S POPCM   4      20.748  55.623  23.281  0.00  0.00      MEMB  
ATOM   4918 C212 POPCM   4      18.590  55.048  23.257  0.00  0.00      MEMB  
ATOM   4919 H12R POPCM   4      18.141  55.858  23.872  0.00  0.00      MEMB  
ATOM   4920 H12S POPCM   4      17.994  54.132  23.455  0.00  0.00      MEMB  
ATOM   4921 C213 POPCM   4      18.323  55.439  21.751  0.00  0.00      MEMB  
ATOM   4922 H13R POPCM   4      18.701  56.467  21.565  0.00  0.00      MEMB  
ATOM   4923 H13S POPCM   4      17.224  55.540  21.630  0.00  0.00      MEMB  
ATOM   4924 C214 POPCM   4      18.724  54.513  20.562  0.00  0.00      MEMB  
ATOM   4925 H14R POPCM   4      19.806  54.334  20.739  0.00  0.00      MEMB  
ATOM   4926 H14S POPCM   4      18.583  55.129  19.648  0.00  0.00      MEMB  
ATOM   4927 C215 POPCM   4      18.015  53.153  20.404  0.00  0.00      MEMB  
ATOM   4928 H15R POPCM   4      16.931  53.377  20.496  0.00  0.00      MEMB  
ATOM   4929 H15S POPCM   4      18.291  52.427  21.199  0.00  0.00      MEMB  
ATOM   4930 C216 POPCM   4      18.315  52.438  19.057  0.00  0.00      MEMB  
ATOM   4931 H16R POPCM   4      17.559  52.876  18.372  0.00  0.00      MEMB  
ATOM   4932 H16S POPCM   4      18.079  51.359  19.177  0.00  0.00      MEMB  
ATOM   4933 C217 POPCM   4      19.721  52.610  18.225  0.00  0.00      MEMB  
ATOM   4934 H17R POPCM   4      20.057  53.647  18.014  0.00  0.00      MEMB  
ATOM   4935 H17S POPCM   4      19.468  52.104  17.268  0.00  0.00      MEMB  
ATOM   4936 C218 POPCM   4      20.797  51.695  18.801  0.00  0.00      MEMB  
ATOM   4937 H18R POPCM   4      21.550  51.585  17.991  0.00  0.00      MEMB  
ATOM   4938 H18S POPCM   4      20.371  50.701  19.055  0.00  0.00      MEMB  
ATOM   4939 H18T POPCM   4      21.295  52.067  19.723  0.00  0.00      MEMB  
ATOM   4940  C33 POPCM   4      23.227  42.750  29.764  0.00  0.00      MEMB  
ATOM   4941  H3X POPCM   4      23.815  43.567  29.295  0.00  0.00      MEMB  
ATOM   4942  H3Y POPCM   4      22.523  42.606  28.916  0.00  0.00      MEMB  
ATOM   4943  C34 POPCM   4      23.887  41.420  29.856  0.00  0.00      MEMB  
ATOM   4944  H4X POPCM   4      23.216  40.609  30.211  0.00  0.00      MEMB  
ATOM   4945  H4Y POPCM   4      24.709  41.537  30.594  0.00  0.00      MEMB  
ATOM   4946  C35 POPCM   4      24.458  40.993  28.461  0.00  0.00      MEMB  
ATOM   4947  H5X POPCM   4      25.259  41.687  28.127  0.00  0.00      MEMB  
ATOM   4948  H5Y POPCM   4      23.667  40.982  27.681  0.00  0.00      MEMB  
ATOM   4949  C36 POPCM   4      25.051  39.593  28.409  0.00  0.00      MEMB  
ATOM   4950  H6X POPCM   4      24.182  39.001  28.768  0.00  0.00      MEMB  
ATOM   4951  H6Y POPCM   4      25.935  39.544  29.080  0.00  0.00      MEMB  
ATOM   4952  C37 POPCM   4      25.388  39.013  26.979  0.00  0.00      MEMB  
ATOM   4953  H7X POPCM   4      24.426  39.008  26.424  0.00  0.00      MEMB  
ATOM   4954  H7Y POPCM   4      25.729  37.963  27.102  0.00  0.00      MEMB  
ATOM   4955  C38 POPCM   4      26.536  39.733  26.179  0.00  0.00      MEMB  
ATOM   4956  H8X POPCM   4      27.436  39.608  26.817  0.00  0.00      MEMB  
ATOM   4957  H8Y POPCM   4      26.270  40.810  26.118  0.00  0.00      MEMB  
ATOM   4958  C39 POPCM   4      26.726  39.037  24.815  0.00  0.00      MEMB  
ATOM   4959  H9X POPCM   4      27.633  39.392  24.280  0.00  0.00      MEMB  
ATOM   4960  H9Y POPCM   4      25.869  39.255  24.142  0.00  0.00      MEMB  
ATOM   4961 C310 POPCM   4      27.010  37.522  24.859  0.00  0.00      MEMB  
ATOM   4962 H10X POPCM   4      26.347  36.907  25.504  0.00  0.00      MEMB  
ATOM   4963 H10Y POPCM   4      28.040  37.349  25.239  0.00  0.00      MEMB  
ATOM   4964 C311 POPCM   4      26.927  36.894  23.476  0.00  0.00      MEMB  
ATOM   4965 H11X POPCM   4      27.607  37.467  22.809  0.00  0.00      MEMB  
ATOM   4966 H11Y POPCM   4      25.880  37.077  23.154  0.00  0.00      MEMB  
ATOM   4967 C312 POPCM   4      27.212  35.350  23.464  0.00  0.00      MEMB  
ATOM   4968 H12X POPCM   4      26.389  34.761  23.922  0.00  0.00      MEMB  
ATOM   4969 H12Y POPCM   4      28.096  35.135  24.101  0.00  0.00      MEMB  
ATOM   4970 C313 POPCM   4      27.423  34.760  22.037  0.00  0.00      MEMB  
ATOM   4971 H13X POPCM   4      28.046  35.535  21.542  0.00  0.00      MEMB  
ATOM   4972 H13Y POPCM   4      26.455  34.719  21.493  0.00  0.00      MEMB  
ATOM   4973 C314 POPCM   4      28.071  33.450  22.163  0.00  0.00      MEMB  
ATOM   4974 H14X POPCM   4      27.325  32.861  22.739  0.00  0.00      MEMB  
ATOM   4975 H14Y POPCM   4      28.976  33.472  22.807  0.00  0.00      MEMB  
ATOM   4976 C315 POPCM   4      28.355  32.660  20.835  0.00  0.00      MEMB  
ATOM   4977 H15X POPCM   4      28.794  31.679  21.114  0.00  0.00      MEMB  
ATOM   4978 H15Y POPCM   4      29.112  33.196  20.224  0.00  0.00      MEMB  
ATOM   4979 C316 POPCM   4      27.060  32.568  20.057  0.00  0.00      MEMB  
ATOM   4980 H16X POPCM   4      26.615  33.553  19.796  0.00  0.00      MEMB  
ATOM   4981 H16Y POPCM   4      26.335  31.918  20.591  0.00  0.00      MEMB  
ATOM   4982 H16Z POPCM   4      27.139  32.149  19.031  0.00  0.00      MEMB  
ATOM   4983  N   POPCM   5      21.287   8.292  36.881  0.00  0.00      MEMB  
ATOM   4984  C12 POPCM   5      20.171   7.571  36.142  0.00  0.00      MEMB  
ATOM   4985 H12A POPCM   5      19.901   8.099  35.239  0.00  0.00      MEMB  
ATOM   4986 H12B POPCM   5      19.289   7.628  36.762  0.00  0.00      MEMB  
ATOM   4987  C13 POPCM   5      21.064   9.761  37.051  0.00  0.00      MEMB  
ATOM   4988 H13A POPCM   5      20.937  10.251  36.097  0.00  0.00      MEMB  
ATOM   4989 H13B POPCM   5      20.169   9.986  37.612  0.00  0.00      MEMB  
ATOM   4990 H13C POPCM   5      21.871  10.246  37.580  0.00  0.00      MEMB  
ATOM   4991  C14 POPCM   5      21.440   7.731  38.258  0.00  0.00      MEMB  
ATOM   4992 H14A POPCM   5      20.835   8.304  38.945  0.00  0.00      MEMB  
ATOM   4993 H14B POPCM   5      21.336   6.656  38.258  0.00  0.00      MEMB  
ATOM   4994 H14C POPCM   5      22.467   7.991  38.467  0.00  0.00      MEMB  
ATOM   4995  C15 POPCM   5      22.572   8.273  36.084  0.00  0.00      MEMB  
ATOM   4996 H15A POPCM   5      22.562   8.949  35.242  0.00  0.00      MEMB  
ATOM   4997 H15B POPCM   5      22.879   7.251  35.921  0.00  0.00      MEMB  
ATOM   4998 H15C POPCM   5      23.357   8.679  36.705  0.00  0.00      MEMB  
ATOM   4999  C11 POPCM   5      20.407   6.081  35.852  0.00  0.00      MEMB  
ATOM   5000 H11A POPCM   5      20.538   5.594  36.842  0.00  0.00      MEMB  
ATOM   5001 H11B POPCM   5      21.331   5.827  35.290  0.00  0.00      MEMB  
ATOM   5002  P   POPCM   5      19.101   4.263  34.539  0.00  0.00      MEMB  
ATOM   5003  O13 POPCM   5      18.161   3.343  35.263  0.00  0.00      MEMB  
ATOM   5004  O14 POPCM   5      20.432   3.692  34.254  0.00  0.00      MEMB  
ATOM   5005  O12 POPCM   5      19.191   5.542  35.391  0.00  0.00      MEMB  
ATOM   5006  O11 POPCM   5      18.391   4.715  33.166  0.00  0.00      MEMB  
ATOM   5007  C1  POPCM   5      18.208   6.048  32.761  0.00  0.00      MEMB  
ATOM   5008  HA  POPCM   5      18.280   6.832  33.545  0.00  0.00      MEMB  
ATOM   5009  HB  POPCM   5      17.197   6.148  32.310  0.00  0.00      MEMB  
ATOM   5010  C2  POPCM   5      19.229   6.580  31.640  0.00  0.00      MEMB  
ATOM   5011  HS  POPCM   5      18.807   7.531  31.251  0.00  0.00      MEMB  
ATOM   5012  O21 POPCM   5      19.458   5.556  30.650  0.00  0.00      MEMB  
ATOM   5013  C21 POPCM   5      18.518   5.488  29.681  0.00  0.00      MEMB  
ATOM   5014  O22 POPCM   5      17.453   6.099  29.714  0.00  0.00      MEMB  
ATOM   5015  C22 POPCM   5      19.109   4.620  28.569  0.00  0.00      MEMB  
ATOM   5016  H2R POPCM   5      19.095   3.540  28.829  0.00  0.00      MEMB  
ATOM   5017  H2S POPCM   5      20.141   4.943  28.317  0.00  0.00      MEMB  
ATOM   5018  C3  POPCM   5      20.586   7.021  32.225  0.00  0.00      MEMB  
ATOM   5019  HX  POPCM   5      21.146   6.128  32.576  0.00  0.00      MEMB  
ATOM   5020  HY  POPCM   5      20.247   7.521  33.157  0.00  0.00      MEMB  
ATOM   5021  O31 POPCM   5      21.351   7.789  31.277  0.00  0.00      MEMB  
ATOM   5022  C31 POPCM   5      22.306   8.490  31.800  0.00  0.00      MEMB  
ATOM   5023  O32 POPCM   5      22.549   8.708  32.961  0.00  0.00      MEMB  
ATOM   5024  C32 POPCM   5      23.155   9.028  30.621  0.00  0.00      MEMB  
ATOM   5025  H2X POPCM   5      23.237  10.114  30.840  0.00  0.00      MEMB  
ATOM   5026  H2Y POPCM   5      22.504   8.859  29.737  0.00  0.00      MEMB  
ATOM   5027  C23 POPCM   5      18.206   4.845  27.243  0.00  0.00      MEMB  
ATOM   5028  H3R POPCM   5      17.162   4.591  27.525  0.00  0.00      MEMB  
ATOM   5029  H3S POPCM   5      18.553   4.052  26.546  0.00  0.00      MEMB  
ATOM   5030  C24 POPCM   5      18.381   6.233  26.588  0.00  0.00      MEMB  
ATOM   5031  H4R POPCM   5      18.359   7.080  27.307  0.00  0.00      MEMB  
ATOM   5032  H4S POPCM   5      17.551   6.434  25.876  0.00  0.00      MEMB  
ATOM   5033  C25 POPCM   5      19.733   6.392  25.782  0.00  0.00      MEMB  
ATOM   5034  H5R POPCM   5      19.951   5.435  25.261  0.00  0.00      MEMB  
ATOM   5035  H5S POPCM   5      20.504   6.616  26.551  0.00  0.00      MEMB  
ATOM   5036  C26 POPCM   5      19.624   7.580  24.807  0.00  0.00      MEMB  
ATOM   5037  H6R POPCM   5      19.142   8.454  25.295  0.00  0.00      MEMB  
ATOM   5038  H6S POPCM   5      18.951   7.244  23.990  0.00  0.00      MEMB  
ATOM   5039  C27 POPCM   5      20.969   8.025  24.144  0.00  0.00      MEMB  
ATOM   5040  H7R POPCM   5      21.694   8.314  24.934  0.00  0.00      MEMB  
ATOM   5041  H7S POPCM   5      20.802   8.901  23.481  0.00  0.00      MEMB  
ATOM   5042  C28 POPCM   5      21.657   6.974  23.199  0.00  0.00      MEMB  
ATOM   5043  H8R POPCM   5      21.959   6.175  23.909  0.00  0.00      MEMB  
ATOM   5044  H8S POPCM   5      22.572   7.420  22.754  0.00  0.00      MEMB  
ATOM   5045  C29 POPCM   5      20.804   6.265  22.145  0.00  0.00      MEMB  
ATOM   5046  H91 POPCM   5      20.295   5.343  22.462  0.00  0.00      MEMB  
ATOM   5047 C210 POPCM   5      20.593   6.660  20.930  0.00  0.00      MEMB  
ATOM   5048 H101 POPCM   5      19.786   6.248  20.307  0.00  0.00      MEMB  
ATOM   5049 C211 POPCM   5      21.120   7.927  20.347  0.00  0.00      MEMB  
ATOM   5050 H11R POPCM   5      22.056   8.377  20.743  0.00  0.00      MEMB  
ATOM   5051 H11S POPCM   5      20.336   8.704  20.473  0.00  0.00      MEMB  
ATOM   5052 C212 POPCM   5      21.407   7.909  18.768  0.00  0.00      MEMB  
ATOM   5053 H12R POPCM   5      21.753   8.920  18.465  0.00  0.00      MEMB  
ATOM   5054 H12S POPCM   5      20.445   7.761  18.232  0.00  0.00      MEMB  
ATOM   5055 C213 POPCM   5      22.425   6.829  18.383  0.00  0.00      MEMB  
ATOM   5056 H13R POPCM   5      22.602   6.706  17.293  0.00  0.00      MEMB  
ATOM   5057 H13S POPCM   5      22.169   5.810  18.743  0.00  0.00      MEMB  
ATOM   5058 C214 POPCM   5      23.837   7.086  18.892  0.00  0.00      MEMB  
ATOM   5059 H14R POPCM   5      23.813   6.858  19.979  0.00  0.00      MEMB  
ATOM   5060 H14S POPCM   5      24.043   8.178  18.905  0.00  0.00      MEMB  
ATOM   5061 C215 POPCM   5      25.071   6.464  18.263  0.00  0.00      MEMB  
ATOM   5062 H15R POPCM   5      25.924   6.602  18.961  0.00  0.00      MEMB
[truncated: 10,813,841 more chars]
