# Supplementary material for: Proton transfer and conformational changes along the hydrogen bond network in heliorhodopsin
Source: Commun Biol. 2022 Dec 6;5:1336. doi: 10.1038/s42003-022-04311-x (PMC9726877; doi:10.1038/s42003-022-04311-x)
Supplement: Supplementary file 5 — Supplementary Data 3 [file 42003_2022_4311_MOESM5_ESM.zip › Supplementary Data 3/150ns/His80_H+/run2.pdb]

CRYST1  109.738  110.999  112.712  90.00  90.00  90.00 P 1           1
ATOM      1  N   ALA A   2      -7.106  13.276 -32.312  0.00  0.00      ACHN  
ATOM      2  HT1 ALA A   2      -7.213  13.935 -31.514  0.00  0.00      ACHN  
ATOM      3  HT2 ALA A   2      -7.760  12.478 -32.181  0.00  0.00      ACHN  
ATOM      4  HT3 ALA A   2      -7.212  13.909 -33.131  0.00  0.00      ACHN  
ATOM      5  CA  ALA A   2      -5.708  12.793 -32.485  0.00  0.00      ACHN  
ATOM      6  HA  ALA A   2      -5.653  12.169 -33.365  0.00  0.00      ACHN  
ATOM      7  CB  ALA A   2      -4.856  14.056 -32.684  0.00  0.00      ACHN  
ATOM      8  HB1 ALA A   2      -5.137  14.517 -33.654  0.00  0.00      ACHN  
ATOM      9  HB2 ALA A   2      -4.947  14.856 -31.918  0.00  0.00      ACHN  
ATOM     10  HB3 ALA A   2      -3.761  13.865 -32.676  0.00  0.00      ACHN  
ATOM     11  C   ALA A   2      -5.297  11.866 -31.357  0.00  0.00      ACHN  
ATOM     12  O   ALA A   2      -5.659  11.939 -30.190  0.00  0.00      ACHN  
ATOM     13  N   LYS A   3      -4.452  10.831 -31.649  0.00  0.00      ACHN  
ATOM     14  HN  LYS A   3      -4.050  10.706 -32.552  0.00  0.00      ACHN  
ATOM     15  CA  LYS A   3      -4.218   9.616 -30.869  0.00  0.00      ACHN  
ATOM     16  HA  LYS A   3      -5.199   9.258 -30.594  0.00  0.00      ACHN  
ATOM     17  CB  LYS A   3      -3.688   8.493 -31.822  0.00  0.00      ACHN  
ATOM     18  HB1 LYS A   3      -3.993   7.545 -31.330  0.00  0.00      ACHN  
ATOM     19  HB2 LYS A   3      -4.321   8.503 -32.735  0.00  0.00      ACHN  
ATOM     20  CG  LYS A   3      -2.117   8.510 -32.217  0.00  0.00      ACHN  
ATOM     21  HG1 LYS A   3      -1.915   9.458 -32.761  0.00  0.00      ACHN  
ATOM     22  HG2 LYS A   3      -1.521   8.475 -31.280  0.00  0.00      ACHN  
ATOM     23  CD  LYS A   3      -1.926   7.303 -33.139  0.00  0.00      ACHN  
ATOM     24  HD1 LYS A   3      -2.091   6.384 -32.538  0.00  0.00      ACHN  
ATOM     25  HD2 LYS A   3      -2.707   7.408 -33.923  0.00  0.00      ACHN  
ATOM     26  CE  LYS A   3      -0.555   7.176 -33.788  0.00  0.00      ACHN  
ATOM     27  HE1 LYS A   3       0.237   7.156 -33.009  0.00  0.00      ACHN  
ATOM     28  HE2 LYS A   3      -0.515   6.207 -34.330  0.00  0.00      ACHN  
ATOM     29  NZ  LYS A   3      -0.316   8.215 -34.731  0.00  0.00      ACHN  
ATOM     30  HZ1 LYS A   3       0.653   8.070 -35.079  0.00  0.00      ACHN  
ATOM     31  HZ2 LYS A   3      -1.043   8.390 -35.454  0.00  0.00      ACHN  
ATOM     32  HZ3 LYS A   3      -0.220   9.099 -34.192  0.00  0.00      ACHN  
ATOM     33  C   LYS A   3      -3.385   9.760 -29.648  0.00  0.00      ACHN  
ATOM     34  O   LYS A   3      -2.535  10.686 -29.616  0.00  0.00      ACHN  
ATOM     35  N   PRO A   4      -3.332   8.940 -28.619  0.00  0.00      ACHN  
ATOM     36  CD  PRO A   4      -4.381   7.976 -28.344  0.00  0.00      ACHN  
ATOM     37  HD1 PRO A   4      -5.373   8.465 -28.231  0.00  0.00      ACHN  
ATOM     38  HD2 PRO A   4      -4.442   7.191 -29.127  0.00  0.00      ACHN  
ATOM     39  CA  PRO A   4      -2.443   9.173 -27.472  0.00  0.00      ACHN  
ATOM     40  HA  PRO A   4      -2.235  10.202 -27.218  0.00  0.00      ACHN  
ATOM     41  CB  PRO A   4      -3.018   8.393 -26.298  0.00  0.00      ACHN  
ATOM     42  HB1 PRO A   4      -3.588   9.092 -25.648  0.00  0.00      ACHN  
ATOM     43  HB2 PRO A   4      -2.292   7.937 -25.591  0.00  0.00      ACHN  
ATOM     44  CG  PRO A   4      -3.955   7.357 -27.008  0.00  0.00      ACHN  
ATOM     45  HG1 PRO A   4      -4.784   7.056 -26.332  0.00  0.00      ACHN  
ATOM     46  HG2 PRO A   4      -3.424   6.418 -27.275  0.00  0.00      ACHN  
ATOM     47  C   PRO A   4      -1.084   8.502 -27.812  0.00  0.00      ACHN  
ATOM     48  O   PRO A   4      -1.081   7.381 -28.306  0.00  0.00      ACHN  
ATOM     49  N   THR A   5       0.049   9.198 -27.562  0.00  0.00      ACHN  
ATOM     50  HN  THR A   5       0.037  10.063 -27.066  0.00  0.00      ACHN  
ATOM     51  CA  THR A   5       1.437   8.731 -28.032  0.00  0.00      ACHN  
ATOM     52  HA  THR A   5       1.406   8.527 -29.092  0.00  0.00      ACHN  
ATOM     53  CB  THR A   5       2.323   9.974 -27.817  0.00  0.00      ACHN  
ATOM     54  HB  THR A   5       2.291  10.235 -26.737  0.00  0.00      ACHN  
ATOM     55  OG1 THR A   5       1.850  11.148 -28.483  0.00  0.00      ACHN  
ATOM     56  HG1 THR A   5       2.547  11.800 -28.380  0.00  0.00      ACHN  
ATOM     57  CG2 THR A   5       3.752   9.794 -28.258  0.00  0.00      ACHN  
ATOM     58 HG21 THR A   5       3.686   9.527 -29.334  0.00  0.00      ACHN  
ATOM     59 HG22 THR A   5       4.332  10.741 -28.238  0.00  0.00      ACHN  
ATOM     60 HG23 THR A   5       4.325   8.994 -27.741  0.00  0.00      ACHN  
ATOM     61  C   THR A   5       1.947   7.606 -27.234  0.00  0.00      ACHN  
ATOM     62  O   THR A   5       1.733   7.458 -26.026  0.00  0.00      ACHN  
ATOM     63  N   VAL A   6       2.761   6.629 -27.838  0.00  0.00      ACHN  
ATOM     64  HN  VAL A   6       2.960   6.689 -28.813  0.00  0.00      ACHN  
ATOM     65  CA  VAL A   6       3.201   5.433 -27.056  0.00  0.00      ACHN  
ATOM     66  HA  VAL A   6       2.257   5.023 -26.730  0.00  0.00      ACHN  
ATOM     67  CB  VAL A   6       3.640   4.319 -27.984  0.00  0.00      ACHN  
ATOM     68  HB  VAL A   6       2.896   4.305 -28.809  0.00  0.00      ACHN  
ATOM     69  CG1 VAL A   6       5.079   4.548 -28.440  0.00  0.00      ACHN  
ATOM     70 HG11 VAL A   6       5.121   5.551 -28.915  0.00  0.00      ACHN  
ATOM     71 HG12 VAL A   6       5.793   4.438 -27.596  0.00  0.00      ACHN  
ATOM     72 HG13 VAL A   6       5.272   3.719 -29.155  0.00  0.00      ACHN  
ATOM     73  CG2 VAL A   6       3.463   2.886 -27.314  0.00  0.00      ACHN  
ATOM     74 HG21 VAL A   6       3.693   2.181 -28.141  0.00  0.00      ACHN  
ATOM     75 HG22 VAL A   6       3.980   2.874 -26.331  0.00  0.00      ACHN  
ATOM     76 HG23 VAL A   6       2.368   2.829 -27.135  0.00  0.00      ACHN  
ATOM     77  C   VAL A   6       4.146   5.699 -25.889  0.00  0.00      ACHN  
ATOM     78  O   VAL A   6       4.074   4.944 -24.944  0.00  0.00      ACHN  
ATOM     79  N   LYS A   7       5.009   6.730 -25.955  0.00  0.00      ACHN  
ATOM     80  HN  LYS A   7       5.114   7.146 -26.855  0.00  0.00      ACHN  
ATOM     81  CA  LYS A   7       5.797   7.219 -24.872  0.00  0.00      ACHN  
ATOM     82  HA  LYS A   7       6.434   6.388 -24.609  0.00  0.00      ACHN  
ATOM     83  CB  LYS A   7       6.803   8.241 -25.496  0.00  0.00      ACHN  
ATOM     84  HB1 LYS A   7       7.369   7.764 -26.324  0.00  0.00      ACHN  
ATOM     85  HB2 LYS A   7       6.295   9.076 -26.023  0.00  0.00      ACHN  
ATOM     86  CG  LYS A   7       7.725   8.830 -24.448  0.00  0.00      ACHN  
ATOM     87  HG1 LYS A   7       7.155   9.145 -23.548  0.00  0.00      ACHN  
ATOM     88  HG2 LYS A   7       8.577   8.154 -24.222  0.00  0.00      ACHN  
ATOM     89  CD  LYS A   7       8.522   9.967 -25.099  0.00  0.00      ACHN  
ATOM     90  HD1 LYS A   7       9.109   9.517 -25.928  0.00  0.00      ACHN  
ATOM     91  HD2 LYS A   7       7.934  10.741 -25.638  0.00  0.00      ACHN  
ATOM     92  CE  LYS A   7       9.404  10.652 -24.036  0.00  0.00      ACHN  
ATOM     93  HE1 LYS A   7       8.858  11.316 -23.332  0.00  0.00      ACHN  
ATOM     94  HE2 LYS A   7      10.003   9.858 -23.541  0.00  0.00      ACHN  
ATOM     95  NZ  LYS A   7      10.348  11.520 -24.711  0.00  0.00      ACHN  
ATOM     96  HZ1 LYS A   7       9.829  12.398 -24.916  0.00  0.00      ACHN  
ATOM     97  HZ2 LYS A   7      11.146  11.825 -24.118  0.00  0.00      ACHN  
ATOM     98  HZ3 LYS A   7      10.687  11.082 -25.591  0.00  0.00      ACHN  
ATOM     99  C   LYS A   7       4.931   7.663 -23.694  0.00  0.00      ACHN  
ATOM    100  O   LYS A   7       5.331   7.500 -22.501  0.00  0.00      ACHN  
ATOM    101  N   GLU A   8       3.853   8.220 -23.996  0.00  0.00      ACHN  
ATOM    102  HN  GLU A   8       3.541   8.160 -24.941  0.00  0.00      ACHN  
ATOM    103  CA  GLU A   8       2.971   8.828 -23.041  0.00  0.00      ACHN  
ATOM    104  HA  GLU A   8       3.620   9.260 -22.295  0.00  0.00      ACHN  
ATOM    105  CB  GLU A   8       2.059   9.927 -23.639  0.00  0.00      ACHN  
ATOM    106  HB1 GLU A   8       1.817   9.550 -24.656  0.00  0.00      ACHN  
ATOM    107  HB2 GLU A   8       1.091  10.120 -23.129  0.00  0.00      ACHN  
ATOM    108  CG  GLU A   8       2.546  11.343 -23.790  0.00  0.00      ACHN  
ATOM    109  HG1 GLU A   8       3.558  11.271 -24.244  0.00  0.00      ACHN  
ATOM    110  HG2 GLU A   8       1.841  11.925 -24.420  0.00  0.00      ACHN  
ATOM    111  CD  GLU A   8       2.557  12.135 -22.454  0.00  0.00      ACHN  
ATOM    112  OE1 GLU A   8       3.384  11.957 -21.563  0.00  0.00      ACHN  
ATOM    113  OE2 GLU A   8       1.615  12.953 -22.301  0.00  0.00      ACHN  
ATOM    114  C   GLU A   8       2.153   7.842 -22.420  0.00  0.00      ACHN  
ATOM    115  O   GLU A   8       2.056   7.784 -21.214  0.00  0.00      ACHN  
ATOM    116  N   ILE A   9       1.719   6.794 -23.131  0.00  0.00      ACHN  
ATOM    117  HN  ILE A   9       1.868   6.687 -24.111  0.00  0.00      ACHN  
ATOM    118  CA  ILE A   9       1.186   5.555 -22.415  0.00  0.00      ACHN  
ATOM    119  HA  ILE A   9       0.492   5.915 -21.671  0.00  0.00      ACHN  
ATOM    120  CB  ILE A   9       0.551   4.627 -23.504  0.00  0.00      ACHN  
ATOM    121  HB  ILE A   9       1.325   4.370 -24.258  0.00  0.00      ACHN  
ATOM    122  CG2 ILE A   9       0.081   3.268 -22.842  0.00  0.00      ACHN  
ATOM    123 HG21 ILE A   9       0.917   2.735 -22.342  0.00  0.00      ACHN  
ATOM    124 HG22 ILE A   9      -0.563   3.425 -21.950  0.00  0.00      ACHN  
ATOM    125 HG23 ILE A   9      -0.356   2.568 -23.586  0.00  0.00      ACHN  
ATOM    126  CG1 ILE A   9      -0.641   5.109 -24.232  0.00  0.00      ACHN  
ATOM    127 HG11 ILE A   9      -1.595   4.954 -23.685  0.00  0.00      ACHN  
ATOM    128 HG12 ILE A   9      -0.525   6.213 -24.275  0.00  0.00      ACHN  
ATOM    129  CD1 ILE A   9      -0.626   4.599 -25.711  0.00  0.00      ACHN  
ATOM    130  HD1 ILE A   9      -1.411   5.085 -26.329  0.00  0.00      ACHN  
ATOM    131  HD2 ILE A   9       0.338   4.746 -26.242  0.00  0.00      ACHN  
ATOM    132  HD3 ILE A   9      -0.742   3.496 -25.775  0.00  0.00      ACHN  
ATOM    133  C   ILE A   9       2.212   4.766 -21.595  0.00  0.00      ACHN  
ATOM    134  O   ILE A   9       1.946   4.315 -20.508  0.00  0.00      ACHN  
ATOM    135  N   LYS A  10       3.469   4.664 -22.124  0.00  0.00      ACHN  
ATOM    136  HN  LYS A  10       3.664   4.969 -23.053  0.00  0.00      ACHN  
ATOM    137  CA  LYS A  10       4.595   4.066 -21.413  0.00  0.00      ACHN  
ATOM    138  HA  LYS A  10       4.161   3.122 -21.118  0.00  0.00      ACHN  
ATOM    139  CB  LYS A  10       5.889   3.969 -22.252  0.00  0.00      ACHN  
ATOM    140  HB1 LYS A  10       5.545   3.545 -23.219  0.00  0.00      ACHN  
ATOM    141  HB2 LYS A  10       6.282   4.995 -22.421  0.00  0.00      ACHN  
ATOM    142  CG  LYS A  10       6.934   3.050 -21.696  0.00  0.00      ACHN  
ATOM    143  HG1 LYS A  10       7.842   2.985 -22.333  0.00  0.00      ACHN  
ATOM    144  HG2 LYS A  10       7.199   3.269 -20.640  0.00  0.00      ACHN  
ATOM    145  CD  LYS A  10       6.457   1.572 -21.574  0.00  0.00      ACHN  
ATOM    146  HD1 LYS A  10       5.549   1.514 -20.936  0.00  0.00      ACHN  
ATOM    147  HD2 LYS A  10       6.182   1.291 -22.613  0.00  0.00      ACHN  
ATOM    148  CE  LYS A  10       7.562   0.512 -21.157  0.00  0.00      ACHN  
ATOM    149  HE1 LYS A  10       7.115  -0.484 -21.362  0.00  0.00      ACHN  
ATOM    150  HE2 LYS A  10       8.542   0.616 -21.670  0.00  0.00      ACHN  
ATOM    151  NZ  LYS A  10       7.716   0.657 -19.742  0.00  0.00      ACHN  
ATOM    152  HZ1 LYS A  10       6.751   0.664 -19.356  0.00  0.00      ACHN  
ATOM    153  HZ2 LYS A  10       8.211  -0.220 -19.483  0.00  0.00      ACHN  
ATOM    154  HZ3 LYS A  10       8.313   1.451 -19.432  0.00  0.00      ACHN  
ATOM    155  C   LYS A  10       4.889   4.695 -20.072  0.00  0.00      ACHN  
ATOM    156  O   LYS A  10       4.998   4.159 -19.012  0.00  0.00      ACHN  
ATOM    157  N   SER A  11       4.942   6.058 -20.085  0.00  0.00      ACHN  
ATOM    158  HN  SER A  11       4.985   6.430 -21.009  0.00  0.00      ACHN  
ATOM    159  CA  SER A  11       4.938   7.038 -18.965  0.00  0.00      ACHN  
ATOM    160  HA  SER A  11       5.833   6.869 -18.385  0.00  0.00      ACHN  
ATOM    161  CB  SER A  11       5.021   8.486 -19.587  0.00  0.00      ACHN  
ATOM    162  HB1 SER A  11       5.888   8.547 -20.279  0.00  0.00      ACHN  
ATOM    163  HB2 SER A  11       4.116   8.764 -20.168  0.00  0.00      ACHN  
ATOM    164  OG  SER A  11       5.046   9.563 -18.628  0.00  0.00      ACHN  
ATOM    165  HG1 SER A  11       5.511  10.315 -19.000  0.00  0.00      ACHN  
ATOM    166  C   SER A  11       3.727   6.796 -17.995  0.00  0.00      ACHN  
ATOM    167  O   SER A  11       3.863   6.722 -16.785  0.00  0.00      ACHN  
ATOM    168  N   LEU A  12       2.467   6.641 -18.575  0.00  0.00      ACHN  
ATOM    169  HN  LEU A  12       2.350   6.734 -19.561  0.00  0.00      ACHN  
ATOM    170  CA  LEU A  12       1.302   6.448 -17.814  0.00  0.00      ACHN  
ATOM    171  HA  LEU A  12       1.175   7.295 -17.156  0.00  0.00      ACHN  
ATOM    172  CB  LEU A  12       0.024   6.424 -18.693  0.00  0.00      ACHN  
ATOM    173  HB1 LEU A  12       0.040   7.348 -19.310  0.00  0.00      ACHN  
ATOM    174  HB2 LEU A  12       0.013   5.571 -19.405  0.00  0.00      ACHN  
ATOM    175  CG  LEU A  12      -1.276   6.391 -17.943  0.00  0.00      ACHN  
ATOM    176  HG  LEU A  12      -1.282   5.422 -17.399  0.00  0.00      ACHN  
ATOM    177  CD1 LEU A  12      -1.392   7.562 -16.913  0.00  0.00      ACHN  
ATOM    178 HD11 LEU A  12      -2.312   7.674 -16.301  0.00  0.00      ACHN  
ATOM    179 HD12 LEU A  12      -0.526   7.509 -16.219  0.00  0.00      ACHN  
ATOM    180 HD13 LEU A  12      -1.157   8.545 -17.375  0.00  0.00      ACHN  
ATOM    181  CD2 LEU A  12      -2.474   6.493 -18.904  0.00  0.00      ACHN  
ATOM    182 HD21 LEU A  12      -2.447   5.633 -19.606  0.00  0.00      ACHN  
ATOM    183 HD22 LEU A  12      -3.428   6.388 -18.343  0.00  0.00      ACHN  
ATOM    184 HD23 LEU A  12      -2.554   7.449 -19.465  0.00  0.00      ACHN  
ATOM    185  C   LEU A  12       1.337   5.237 -17.043  0.00  0.00      ACHN  
ATOM    186  O   LEU A  12       1.195   5.189 -15.858  0.00  0.00      ACHN  
ATOM    187  N   GLN A  13       1.752   4.211 -17.728  0.00  0.00      ACHN  
ATOM    188  HN  GLN A  13       1.992   4.332 -18.688  0.00  0.00      ACHN  
ATOM    189  CA  GLN A  13       1.980   2.868 -17.221  0.00  0.00      ACHN  
ATOM    190  HA  GLN A  13       1.089   2.451 -16.776  0.00  0.00      ACHN  
ATOM    191  CB  GLN A  13       2.545   1.897 -18.330  0.00  0.00      ACHN  
ATOM    192  HB1 GLN A  13       1.712   1.775 -19.055  0.00  0.00      ACHN  
ATOM    193  HB2 GLN A  13       3.401   2.381 -18.847  0.00  0.00      ACHN  
ATOM    194  CG  GLN A  13       3.158   0.601 -17.748  0.00  0.00      ACHN  
ATOM    195  HG1 GLN A  13       3.867   0.793 -16.915  0.00  0.00      ACHN  
ATOM    196  HG2 GLN A  13       2.346   0.072 -17.206  0.00  0.00      ACHN  
ATOM    197  CD  GLN A  13       3.943  -0.224 -18.749  0.00  0.00      ACHN  
ATOM    198  OE1 GLN A  13       5.161  -0.093 -18.891  0.00  0.00      ACHN  
ATOM    199  NE2 GLN A  13       3.239  -1.172 -19.344  0.00  0.00      ACHN  
ATOM    200 HE21 GLN A  13       3.779  -1.834 -19.863  0.00  0.00      ACHN  
ATOM    201 HE22 GLN A  13       2.239  -1.172 -19.360  0.00  0.00      ACHN  
ATOM    202  C   GLN A  13       2.987   2.993 -16.052  0.00  0.00      ACHN  
ATOM    203  O   GLN A  13       2.607   2.608 -14.939  0.00  0.00      ACHN  
ATOM    204  N   ASN A  14       4.140   3.590 -16.283  0.00  0.00      ACHN  
ATOM    205  HN  ASN A  14       4.314   3.944 -17.199  0.00  0.00      ACHN  
ATOM    206  CA  ASN A  14       5.164   3.906 -15.256  0.00  0.00      ACHN  
ATOM    207  HA  ASN A  14       5.510   2.997 -14.786  0.00  0.00      ACHN  
ATOM    208  CB  ASN A  14       6.347   4.656 -15.915  0.00  0.00      ACHN  
ATOM    209  HB1 ASN A  14       6.142   5.551 -16.541  0.00  0.00      ACHN  
ATOM    210  HB2 ASN A  14       7.069   4.864 -15.097  0.00  0.00      ACHN  
ATOM    211  CG  ASN A  14       6.905   3.653 -16.862  0.00  0.00      ACHN  
ATOM    212  OD1 ASN A  14       6.543   2.472 -16.903  0.00  0.00      ACHN  
ATOM    213  ND2 ASN A  14       7.723   4.115 -17.829  0.00  0.00      ACHN  
ATOM    214 HD21 ASN A  14       8.168   3.433 -18.410  0.00  0.00      ACHN  
ATOM    215 HD22 ASN A  14       7.618   5.063 -18.129  0.00  0.00      ACHN  
ATOM    216  C   ASN A  14       4.716   4.746 -14.071  0.00  0.00      ACHN  
ATOM    217  O   ASN A  14       5.078   4.490 -12.912  0.00  0.00      ACHN  
ATOM    218  N   PHE A  15       3.867   5.748 -14.311  0.00  0.00      ACHN  
ATOM    219  HN  PHE A  15       3.620   6.030 -15.235  0.00  0.00      ACHN  
ATOM    220  CA  PHE A  15       3.232   6.494 -13.204  0.00  0.00      ACHN  
ATOM    221  HA  PHE A  15       4.002   6.942 -12.593  0.00  0.00      ACHN  
ATOM    222  CB  PHE A  15       2.571   7.676 -13.824  0.00  0.00      ACHN  
ATOM    223  HB1 PHE A  15       3.222   8.193 -14.561  0.00  0.00      ACHN  
ATOM    224  HB2 PHE A  15       1.646   7.314 -14.320  0.00  0.00      ACHN  
ATOM    225  CG  PHE A  15       2.040   8.749 -12.885  0.00  0.00      ACHN  
ATOM    226  CD1 PHE A  15       2.798   9.072 -11.751  0.00  0.00      ACHN  
ATOM    227  HD1 PHE A  15       3.708   8.561 -11.474  0.00  0.00      ACHN  
ATOM    228  CE1 PHE A  15       2.269  10.030 -10.867  0.00  0.00      ACHN  
ATOM    229  HE1 PHE A  15       2.674  10.343  -9.916  0.00  0.00      ACHN  
ATOM    230  CZ  PHE A  15       1.115  10.829 -11.178  0.00  0.00      ACHN  
ATOM    231  HZ  PHE A  15       0.731  11.495 -10.420  0.00  0.00      ACHN  
ATOM    232  CD2 PHE A  15       0.919   9.513 -13.118  0.00  0.00      ACHN  
ATOM    233  HD2 PHE A  15       0.388   9.310 -14.037  0.00  0.00      ACHN  
ATOM    234  CE2 PHE A  15       0.459  10.570 -12.351  0.00  0.00      ACHN  
ATOM    235  HE2 PHE A  15      -0.551  10.879 -12.578  0.00  0.00      ACHN  
ATOM    236  C   PHE A  15       2.238   5.690 -12.359  0.00  0.00      ACHN  
ATOM    237  O   PHE A  15       2.298   5.685 -11.093  0.00  0.00      ACHN  
ATOM    238  N   ASN A  16       1.289   4.972 -12.965  0.00  0.00      ACHN  
ATOM    239  HN  ASN A  16       1.308   4.991 -13.961  0.00  0.00      ACHN  
ATOM    240  CA  ASN A  16       0.315   4.054 -12.286  0.00  0.00      ACHN  
ATOM    241  HA  ASN A  16      -0.230   4.667 -11.583  0.00  0.00      ACHN  
ATOM    242  CB  ASN A  16      -0.564   3.314 -13.379  0.00  0.00      ACHN  
ATOM    243  HB1 ASN A  16      -0.911   4.119 -14.062  0.00  0.00      ACHN  
ATOM    244  HB2 ASN A  16       0.003   2.588 -14.000  0.00  0.00      ACHN  
ATOM    245  CG  ASN A  16      -1.875   2.672 -12.860  0.00  0.00      ACHN  
ATOM    246  OD1 ASN A  16      -2.016   2.376 -11.693  0.00  0.00      ACHN  
ATOM    247  ND2 ASN A  16      -2.871   2.537 -13.771  0.00  0.00      ACHN  
ATOM    248 HD21 ASN A  16      -3.729   2.071 -13.554  0.00  0.00      ACHN  
ATOM    249 HD22 ASN A  16      -2.548   2.911 -14.641  0.00  0.00      ACHN  
ATOM    250  C   ASN A  16       1.100   3.001 -11.477  0.00  0.00      ACHN  
ATOM    251  O   ASN A  16       0.894   2.748 -10.274  0.00  0.00      ACHN  
ATOM    252  N   ARG A  17       2.125   2.488 -12.125  0.00  0.00      ACHN  
ATOM    253  HN  ARG A  17       2.274   2.580 -13.106  0.00  0.00      ACHN  
ATOM    254  CA  ARG A  17       3.111   1.604 -11.474  0.00  0.00      ACHN  
ATOM    255  HA  ARG A  17       2.611   0.690 -11.191  0.00  0.00      ACHN  
ATOM    256  CB  ARG A  17       4.102   1.258 -12.533  0.00  0.00      ACHN  
ATOM    257  HB1 ARG A  17       3.650   0.837 -13.457  0.00  0.00      ACHN  
ATOM    258  HB2 ARG A  17       4.553   2.220 -12.859  0.00  0.00      ACHN  
ATOM    259  CG  ARG A  17       5.442   0.614 -12.107  0.00  0.00      ACHN  
ATOM    260  HG1 ARG A  17       5.905   1.362 -11.429  0.00  0.00      ACHN  
ATOM    261  HG2 ARG A  17       5.360  -0.296 -11.474  0.00  0.00      ACHN  
ATOM    262  CD  ARG A  17       6.417   0.390 -13.236  0.00  0.00      ACHN  
ATOM    263  HD1 ARG A  17       6.535   1.303 -13.858  0.00  0.00      ACHN  
ATOM    264  HD2 ARG A  17       7.397   0.103 -12.798  0.00  0.00      ACHN  
ATOM    265  NE  ARG A  17       5.859  -0.760 -14.024  0.00  0.00      ACHN  
ATOM    266  HE  ARG A  17       4.982  -1.125 -13.713  0.00  0.00      ACHN  
ATOM    267  CZ  ARG A  17       6.405  -1.084 -15.217  0.00  0.00      ACHN  
ATOM    268  NH1 ARG A  17       7.445  -0.539 -15.734  0.00  0.00      ACHN  
ATOM    269 HH11 ARG A  17       7.799  -0.965 -16.566  0.00  0.00      ACHN  
ATOM    270 HH12 ARG A  17       7.865   0.069 -15.061  0.00  0.00      ACHN  
ATOM    271  NH2 ARG A  17       5.780  -1.997 -15.972  0.00  0.00      ACHN  
ATOM    272 HH21 ARG A  17       6.117  -2.270 -16.874  0.00  0.00      ACHN  
ATOM    273 HH22 ARG A  17       4.806  -2.144 -15.798  0.00  0.00      ACHN  
ATOM    274  C   ARG A  17       3.735   2.134 -10.168  0.00  0.00      ACHN  
ATOM    275  O   ARG A  17       3.721   1.492  -9.052  0.00  0.00      ACHN  
ATOM    276  N   ILE A  18       4.281   3.310 -10.134  0.00  0.00      ACHN  
ATOM    277  HN  ILE A  18       4.334   3.886 -10.947  0.00  0.00      ACHN  
ATOM    278  CA  ILE A  18       5.035   3.833  -8.984  0.00  0.00      ACHN  
ATOM    279  HA  ILE A  18       5.430   2.938  -8.527  0.00  0.00      ACHN  
ATOM    280  CB  ILE A  18       6.128   4.878  -9.322  0.00  0.00      ACHN  
ATOM    281  HB  ILE A  18       6.558   5.151  -8.335  0.00  0.00      ACHN  
ATOM    282  CG2 ILE A  18       7.262   4.132 -10.029  0.00  0.00      ACHN  
ATOM    283 HG21 ILE A  18       7.600   3.359  -9.306  0.00  0.00      ACHN  
ATOM    284 HG22 ILE A  18       6.861   3.602 -10.919  0.00  0.00      ACHN  
ATOM    285 HG23 ILE A  18       8.070   4.837 -10.321  0.00  0.00      ACHN  
ATOM    286  CG1 ILE A  18       5.782   6.249  -9.955  0.00  0.00      ACHN  
ATOM    287 HG11 ILE A  18       5.347   6.179 -10.975  0.00  0.00      ACHN  
ATOM    288 HG12 ILE A  18       5.026   6.617  -9.228  0.00  0.00      ACHN  
ATOM    289  CD1 ILE A  18       6.960   7.233  -9.823  0.00  0.00      ACHN  
ATOM    290  HD1 ILE A  18       7.348   7.238  -8.782  0.00  0.00      ACHN  
ATOM    291  HD2 ILE A  18       7.838   6.973 -10.452  0.00  0.00      ACHN  
ATOM    292  HD3 ILE A  18       6.531   8.256  -9.895  0.00  0.00      ACHN  
ATOM    293  C   ILE A  18       4.092   4.441  -7.983  0.00  0.00      ACHN  
ATOM    294  O   ILE A  18       4.450   4.501  -6.816  0.00  0.00      ACHN  
ATOM    295  N   ALA A  19       2.795   4.744  -8.397  0.00  0.00      ACHN  
ATOM    296  HN  ALA A  19       2.494   4.713  -9.347  0.00  0.00      ACHN  
ATOM    297  CA  ALA A  19       1.726   4.988  -7.461  0.00  0.00      ACHN  
ATOM    298  HA  ALA A  19       2.135   5.693  -6.752  0.00  0.00      ACHN  
ATOM    299  CB  ALA A  19       0.648   5.624  -8.285  0.00  0.00      ACHN  
ATOM    300  HB1 ALA A  19      -0.293   5.531  -7.701  0.00  0.00      ACHN  
ATOM    301  HB2 ALA A  19       0.793   6.688  -8.571  0.00  0.00      ACHN  
ATOM    302  HB3 ALA A  19       0.445   5.094  -9.240  0.00  0.00      ACHN  
ATOM    303  C   ALA A  19       1.316   3.686  -6.656  0.00  0.00      ACHN  
ATOM    304  O   ALA A  19       1.205   3.665  -5.474  0.00  0.00      ACHN  
ATOM    305  N   GLY A  20       1.234   2.570  -7.411  0.00  0.00      ACHN  
ATOM    306  HN  GLY A  20       1.394   2.620  -8.394  0.00  0.00      ACHN  
ATOM    307  CA  GLY A  20       1.291   1.251  -6.806  0.00  0.00      ACHN  
ATOM    308  HA1 GLY A  20       1.453   0.603  -7.654  0.00  0.00      ACHN  
ATOM    309  HA2 GLY A  20       0.365   1.038  -6.291  0.00  0.00      ACHN  
ATOM    310  C   GLY A  20       2.351   0.991  -5.827  0.00  0.00      ACHN  
ATOM    311  O   GLY A  20       2.020   0.442  -4.772  0.00  0.00      ACHN  
ATOM    312  N   VAL A  21       3.615   1.290  -6.207  0.00  0.00      ACHN  
ATOM    313  HN  VAL A  21       3.817   1.485  -7.164  0.00  0.00      ACHN  
ATOM    314  CA  VAL A  21       4.809   1.198  -5.360  0.00  0.00      ACHN  
ATOM    315  HA  VAL A  21       4.926   0.187  -4.998  0.00  0.00      ACHN  
ATOM    316  CB  VAL A  21       6.116   1.599  -5.973  0.00  0.00      ACHN  
ATOM    317  HB  VAL A  21       5.938   2.590  -6.441  0.00  0.00      ACHN  
ATOM    318  CG1 VAL A  21       7.274   1.850  -4.948  0.00  0.00      ACHN  
ATOM    319 HG11 VAL A  21       7.096   2.548  -4.103  0.00  0.00      ACHN  
ATOM    320 HG12 VAL A  21       7.491   0.878  -4.456  0.00  0.00      ACHN  
ATOM    321 HG13 VAL A  21       8.174   2.269  -5.446  0.00  0.00      ACHN  
ATOM    322  CG2 VAL A  21       6.587   0.516  -6.896  0.00  0.00      ACHN  
ATOM    323 HG21 VAL A  21       7.465   0.969  -7.404  0.00  0.00      ACHN  
ATOM    324 HG22 VAL A  21       6.989  -0.373  -6.364  0.00  0.00      ACHN  
ATOM    325 HG23 VAL A  21       5.826   0.172  -7.629  0.00  0.00      ACHN  
ATOM    326  C   VAL A  21       4.566   2.014  -4.094  0.00  0.00      ACHN  
ATOM    327  O   VAL A  21       4.781   1.522  -2.974  0.00  0.00      ACHN  
ATOM    328  N   PHE A  22       4.024   3.228  -4.178  0.00  0.00      ACHN  
ATOM    329  HN  PHE A  22       3.959   3.673  -5.068  0.00  0.00      ACHN  
ATOM    330  CA  PHE A  22       3.711   4.121  -3.120  0.00  0.00      ACHN  
ATOM    331  HA  PHE A  22       4.608   4.359  -2.568  0.00  0.00      ACHN  
ATOM    332  CB  PHE A  22       3.236   5.509  -3.575  0.00  0.00      ACHN  
ATOM    333  HB1 PHE A  22       3.777   5.714  -4.524  0.00  0.00      ACHN  
ATOM    334  HB2 PHE A  22       2.172   5.472  -3.892  0.00  0.00      ACHN  
ATOM    335  CG  PHE A  22       3.361   6.673  -2.559  0.00  0.00      ACHN  
ATOM    336  CD1 PHE A  22       4.571   7.347  -2.379  0.00  0.00      ACHN  
ATOM    337  HD1 PHE A  22       5.509   7.090  -2.849  0.00  0.00      ACHN  
ATOM    338  CE1 PHE A  22       4.578   8.438  -1.540  0.00  0.00      ACHN  
ATOM    339  HE1 PHE A  22       5.473   9.035  -1.455  0.00  0.00      ACHN  
ATOM    340  CZ  PHE A  22       3.426   8.927  -0.859  0.00  0.00      ACHN  
ATOM    341  HZ  PHE A  22       3.631   9.653  -0.086  0.00  0.00      ACHN  
ATOM    342  CD2 PHE A  22       2.242   7.026  -1.789  0.00  0.00      ACHN  
ATOM    343  HD2 PHE A  22       1.320   6.474  -1.900  0.00  0.00      ACHN  
ATOM    344  CE2 PHE A  22       2.291   8.184  -0.977  0.00  0.00      ACHN  
ATOM    345  HE2 PHE A  22       1.454   8.587  -0.425  0.00  0.00      ACHN  
ATOM    346  C   PHE A  22       2.672   3.506  -2.128  0.00  0.00      ACHN  
ATOM    347  O   PHE A  22       2.903   3.524  -0.910  0.00  0.00      ACHN  
ATOM    348  N   HSE A  23       1.567   3.016  -2.732  0.00  0.00      ACHN  
ATOM    349  HN  HSE A  23       1.409   3.132  -3.710  0.00  0.00      ACHN  
ATOM    350  CA  HSE A  23       0.565   2.347  -1.923  0.00  0.00      ACHN  
ATOM    351  HA  HSE A  23       0.457   2.943  -1.029  0.00  0.00      ACHN  
ATOM    352  CB  HSE A  23      -0.752   2.117  -2.627  0.00  0.00      ACHN  
ATOM    353  HB1 HSE A  23      -0.661   1.206  -3.257  0.00  0.00      ACHN  
ATOM    354  HB2 HSE A  23      -1.507   1.785  -1.883  0.00  0.00      ACHN  
ATOM    355  ND1 HSE A  23      -1.841   4.286  -2.637  0.00  0.00      ACHN  
ATOM    356  CG  HSE A  23      -1.311   3.251  -3.468  0.00  0.00      ACHN  
ATOM    357  CE1 HSE A  23      -2.546   5.052  -3.398  0.00  0.00      ACHN  
ATOM    358  HE1 HSE A  23      -2.926   6.032  -3.112  0.00  0.00      ACHN  
ATOM    359  NE2 HSE A  23      -2.547   4.556  -4.679  0.00  0.00      ACHN  
ATOM    360  HE2 HSE A  23      -2.997   4.965  -5.473  0.00  0.00      ACHN  
ATOM    361  CD2 HSE A  23      -1.775   3.403  -4.693  0.00  0.00      ACHN  
ATOM    362  HD2 HSE A  23      -1.779   2.679  -5.499  0.00  0.00      ACHN  
ATOM    363  C   HSE A  23       1.057   1.053  -1.333  0.00  0.00      ACHN  
ATOM    364  O   HSE A  23       0.666   0.669  -0.253  0.00  0.00      ACHN  
ATOM    365  N   LEU A  24       2.004   0.295  -1.983  0.00  0.00      ACHN  
ATOM    366  HN  LEU A  24       2.463   0.694  -2.773  0.00  0.00      ACHN  
ATOM    367  CA  LEU A  24       2.514  -0.916  -1.458  0.00  0.00      ACHN  
ATOM    368  HA  LEU A  24       1.715  -1.592  -1.192  0.00  0.00      ACHN  
ATOM    369  CB  LEU A  24       3.367  -1.671  -2.535  0.00  0.00      ACHN  
ATOM    370  HB1 LEU A  24       2.690  -1.876  -3.392  0.00  0.00      ACHN  
ATOM    371  HB2 LEU A  24       4.115  -0.952  -2.934  0.00  0.00      ACHN  
ATOM    372  CG  LEU A  24       4.108  -2.940  -2.086  0.00  0.00      ACHN  
ATOM    373  HG  LEU A  24       4.706  -2.706  -1.180  0.00  0.00      ACHN  
ATOM    374  CD1 LEU A  24       3.212  -4.145  -1.720  0.00  0.00      ACHN  
ATOM    375 HD11 LEU A  24       2.434  -4.019  -0.936  0.00  0.00      ACHN  
ATOM    376 HD12 LEU A  24       2.565  -4.472  -2.562  0.00  0.00      ACHN  
ATOM    377 HD13 LEU A  24       3.845  -4.993  -1.382  0.00  0.00      ACHN  
ATOM    378  CD2 LEU A  24       5.195  -3.530  -3.056  0.00  0.00      ACHN  
ATOM    379 HD21 LEU A  24       5.561  -2.677  -3.666  0.00  0.00      ACHN  
ATOM    380 HD22 LEU A  24       5.967  -4.062  -2.459  0.00  0.00      ACHN  
ATOM    381 HD23 LEU A  24       4.602  -4.220  -3.693  0.00  0.00      ACHN  
ATOM    382  C   LEU A  24       3.452  -0.744  -0.228  0.00  0.00      ACHN  
ATOM    383  O   LEU A  24       3.435  -1.495   0.752  0.00  0.00      ACHN  
ATOM    384  N   LEU A  25       4.291   0.289  -0.228  0.00  0.00      ACHN  
ATOM    385  HN  LEU A  25       4.496   0.729  -1.098  0.00  0.00      ACHN  
ATOM    386  CA  LEU A  25       5.145   0.714   0.811  0.00  0.00      ACHN  
ATOM    387  HA  LEU A  25       5.752  -0.112   1.150  0.00  0.00      ACHN  
ATOM    388  CB  LEU A  25       6.002   1.935   0.362  0.00  0.00      ACHN  
ATOM    389  HB1 LEU A  25       5.301   2.630  -0.147  0.00  0.00      ACHN  
ATOM    390  HB2 LEU A  25       6.465   2.446   1.233  0.00  0.00      ACHN  
ATOM    391  CG  LEU A  25       7.154   1.544  -0.581  0.00  0.00      ACHN  
ATOM    392  HG  LEU A  25       6.649   0.983  -1.396  0.00  0.00      ACHN  
ATOM    393  CD1 LEU A  25       7.794   2.871  -1.112  0.00  0.00      ACHN  
ATOM    394 HD11 LEU A  25       7.011   3.094  -1.868  0.00  0.00      ACHN  
ATOM    395 HD12 LEU A  25       8.062   3.653  -0.370  0.00  0.00      ACHN  
ATOM    396 HD13 LEU A  25       8.740   2.670  -1.659  0.00  0.00      ACHN  
ATOM    397  CD2 LEU A  25       8.298   0.700   0.010  0.00  0.00      ACHN  
ATOM    398 HD21 LEU A  25       7.917  -0.339   0.105  0.00  0.00      ACHN  
ATOM    399 HD22 LEU A  25       9.165   0.816  -0.674  0.00  0.00      ACHN  
ATOM    400 HD23 LEU A  25       8.737   1.002   0.985  0.00  0.00      ACHN  
ATOM    401  C   LEU A  25       4.312   1.169   1.975  0.00  0.00      ACHN  
ATOM    402  O   LEU A  25       4.550   0.969   3.206  0.00  0.00      ACHN  
ATOM    403  N   GLN A  26       3.207   1.814   1.700  0.00  0.00      ACHN  
ATOM    404  HN  GLN A  26       3.097   2.048   0.737  0.00  0.00      ACHN  
ATOM    405  CA  GLN A  26       2.185   2.226   2.686  0.00  0.00      ACHN  
ATOM    406  HA  GLN A  26       2.765   2.703   3.462  0.00  0.00      ACHN  
ATOM    407  CB  GLN A  26       1.181   3.297   2.184  0.00  0.00      ACHN  
ATOM    408  HB1 GLN A  26       0.811   3.041   1.168  0.00  0.00      ACHN  
ATOM    409  HB2 GLN A  26       0.342   3.319   2.912  0.00  0.00      ACHN  
ATOM    410  CG  GLN A  26       1.689   4.681   2.008  0.00  0.00      ACHN  
ATOM    411  HG1 GLN A  26       2.084   5.042   2.982  0.00  0.00      ACHN  
ATOM    412  HG2 GLN A  26       2.454   4.754   1.206  0.00  0.00      ACHN  
ATOM    413  CD  GLN A  26       0.585   5.740   1.732  0.00  0.00      ACHN  
ATOM    414  OE1 GLN A  26       0.393   6.622   2.563  0.00  0.00      ACHN  
ATOM    415  NE2 GLN A  26      -0.206   5.441   0.692  0.00  0.00      ACHN  
ATOM    416 HE21 GLN A  26      -0.977   6.073   0.629  0.00  0.00      ACHN  
ATOM    417 HE22 GLN A  26       0.212   4.861  -0.007  0.00  0.00      ACHN  
ATOM    418  C   GLN A  26       1.517   1.007   3.209  0.00  0.00      ACHN  
ATOM    419  O   GLN A  26       1.434   0.849   4.433  0.00  0.00      ACHN  
ATOM    420  N   MET A  27       1.184   0.031   2.293  0.00  0.00      ACHN  
ATOM    421  HN  MET A  27       1.421   0.146   1.331  0.00  0.00      ACHN  
ATOM    422  CA  MET A  27       0.548  -1.199   2.720  0.00  0.00      ACHN  
ATOM    423  HA  MET A  27      -0.323  -1.051   3.340  0.00  0.00      ACHN  
ATOM    424  CB  MET A  27       0.190  -1.982   1.471  0.00  0.00      ACHN  
ATOM    425  HB1 MET A  27      -0.319  -1.270   0.788  0.00  0.00      ACHN  
ATOM    426  HB2 MET A  27       1.116  -2.305   0.948  0.00  0.00      ACHN  
ATOM    427  CG  MET A  27      -0.596  -3.260   1.746  0.00  0.00      ACHN  
ATOM    428  HG1 MET A  27      -0.494  -3.609   2.795  0.00  0.00      ACHN  
ATOM    429  HG2 MET A  27      -1.684  -3.053   1.659  0.00  0.00      ACHN  
ATOM    430  SD  MET A  27      -0.310  -4.621   0.530  0.00  0.00      ACHN  
ATOM    431  CE  MET A  27       1.370  -5.066   1.095  0.00  0.00      ACHN  
ATOM    432  HE1 MET A  27       2.108  -4.236   1.121  0.00  0.00      ACHN  
ATOM    433  HE2 MET A  27       1.225  -5.458   2.125  0.00  0.00      ACHN  
ATOM    434  HE3 MET A  27       1.802  -5.915   0.524  0.00  0.00      ACHN  
ATOM    435  C   MET A  27       1.511  -2.045   3.556  0.00  0.00      ACHN  
ATOM    436  O   MET A  27       1.151  -2.691   4.552  0.00  0.00      ACHN  
ATOM    437  N   LEU A  28       2.804  -2.174   3.179  0.00  0.00      ACHN  
ATOM    438  HN  LEU A  28       3.041  -1.947   2.238  0.00  0.00      ACHN  
ATOM    439  CA  LEU A  28       3.684  -3.005   3.983  0.00  0.00      ACHN  
ATOM    440  HA  LEU A  28       3.324  -4.013   4.126  0.00  0.00      ACHN  
ATOM    441  CB  LEU A  28       5.067  -3.009   3.303  0.00  0.00      ACHN  
ATOM    442  HB1 LEU A  28       5.338  -1.950   3.103  0.00  0.00      ACHN  
ATOM    443  HB2 LEU A  28       5.864  -3.424   3.957  0.00  0.00      ACHN  
ATOM    444  CG  LEU A  28       5.140  -3.828   1.972  0.00  0.00      ACHN  
ATOM    445  HG  LEU A  28       4.189  -3.595   1.446  0.00  0.00      ACHN  
ATOM    446  CD1 LEU A  28       6.412  -3.457   1.123  0.00  0.00      ACHN  
ATOM    447 HD11 LEU A  28       6.238  -2.427   0.746  0.00  0.00      ACHN  
ATOM    448 HD12 LEU A  28       7.269  -3.554   1.824  0.00  0.00      ACHN  
ATOM    449 HD13 LEU A  28       6.586  -4.114   0.244  0.00  0.00      ACHN  
ATOM    450  CD2 LEU A  28       5.067  -5.302   2.357  0.00  0.00      ACHN  
ATOM    451 HD21 LEU A  28       4.065  -5.514   2.789  0.00  0.00      ACHN  
ATOM    452 HD22 LEU A  28       5.246  -5.915   1.448  0.00  0.00      ACHN  
ATOM    453 HD23 LEU A  28       5.895  -5.497   3.071  0.00  0.00      ACHN  
ATOM    454  C   LEU A  28       3.867  -2.434   5.330  0.00  0.00      ACHN  
ATOM    455  O   LEU A  28       4.150  -3.133   6.296  0.00  0.00      ACHN  
ATOM    456  N   ALA A  29       3.953  -1.084   5.438  0.00  0.00      ACHN  
ATOM    457  HN  ALA A  29       3.945  -0.459   4.661  0.00  0.00      ACHN  
ATOM    458  CA  ALA A  29       4.151  -0.318   6.736  0.00  0.00      ACHN  
ATOM    459  HA  ALA A  29       5.056  -0.655   7.219  0.00  0.00      ACHN  
ATOM    460  CB  ALA A  29       4.539   1.155   6.380  0.00  0.00      ACHN  
ATOM    461  HB1 ALA A  29       4.898   1.617   7.324  0.00  0.00      ACHN  
ATOM    462  HB2 ALA A  29       5.364   1.157   5.636  0.00  0.00      ACHN  
ATOM    463  HB3 ALA A  29       3.680   1.674   5.903  0.00  0.00      ACHN  
ATOM    464  C   ALA A  29       3.060  -0.467   7.773  0.00  0.00      ACHN  
ATOM    465  O   ALA A  29       3.391  -0.629   8.979  0.00  0.00      ACHN  
ATOM    466  N   VAL A  30       1.788  -0.493   7.328  0.00  0.00      ACHN  
ATOM    467  HN  VAL A  30       1.534  -0.128   6.436  0.00  0.00      ACHN  
ATOM    468  CA  VAL A  30       0.645  -0.876   8.249  0.00  0.00      ACHN  
ATOM    469  HA  VAL A  30       0.849  -0.375   9.184  0.00  0.00      ACHN  
ATOM    470  CB  VAL A  30      -0.719  -0.790   7.560  0.00  0.00      ACHN  
ATOM    471  HB  VAL A  30      -0.821  -1.441   6.666  0.00  0.00      ACHN  
ATOM    472  CG1 VAL A  30      -1.901  -1.155   8.513  0.00  0.00      ACHN  
ATOM    473 HG11 VAL A  30      -2.787  -1.040   7.852  0.00  0.00      ACHN  
ATOM    474 HG12 VAL A  30      -1.757  -2.226   8.773  0.00  0.00      ACHN  
ATOM    475 HG13 VAL A  30      -1.898  -0.545   9.441  0.00  0.00      ACHN  
ATOM    476  CG2 VAL A  30      -0.977   0.738   7.180  0.00  0.00      ACHN  
ATOM    477 HG21 VAL A  30      -1.845   0.750   6.486  0.00  0.00      ACHN  
ATOM    478 HG22 VAL A  30      -1.237   1.265   8.122  0.00  0.00      ACHN  
ATOM    479 HG23 VAL A  30      -0.155   1.234   6.621  0.00  0.00      ACHN  
ATOM    480  C   VAL A  30       0.737  -2.316   8.642  0.00  0.00      ACHN  
ATOM    481  O   VAL A  30       0.608  -2.675   9.821  0.00  0.00      ACHN  
ATOM    482  N   LEU A  31       1.104  -3.281   7.739  0.00  0.00      ACHN  
ATOM    483  HN  LEU A  31       1.152  -2.974   6.791  0.00  0.00      ACHN  
ATOM    484  CA  LEU A  31       1.347  -4.690   7.928  0.00  0.00      ACHN  
ATOM    485  HA  LEU A  31       0.519  -5.146   8.450  0.00  0.00      ACHN  
ATOM    486  CB  LEU A  31       1.593  -5.487   6.642  0.00  0.00      ACHN  
ATOM    487  HB1 LEU A  31       0.799  -5.375   5.873  0.00  0.00      ACHN  
ATOM    488  HB2 LEU A  31       2.540  -5.078   6.228  0.00  0.00      ACHN  
ATOM    489  CG  LEU A  31       1.808  -6.998   6.715  0.00  0.00      ACHN  
ATOM    490  HG  LEU A  31       2.545  -7.357   7.465  0.00  0.00      ACHN  
ATOM    491  CD1 LEU A  31       0.503  -7.788   6.782  0.00  0.00      ACHN  
ATOM    492 HD11 LEU A  31       0.131  -7.625   7.816  0.00  0.00      ACHN  
ATOM    493 HD12 LEU A  31      -0.289  -7.391   6.112  0.00  0.00      ACHN  
ATOM    494 HD13 LEU A  31       0.664  -8.846   6.483  0.00  0.00      ACHN  
ATOM    495  CD2 LEU A  31       2.574  -7.315   5.388  0.00  0.00      ACHN  
ATOM    496 HD21 LEU A  31       2.930  -8.367   5.386  0.00  0.00      ACHN  
ATOM    497 HD22 LEU A  31       1.962  -7.006   4.513  0.00  0.00      ACHN  
ATOM    498 HD23 LEU A  31       3.461  -6.652   5.297  0.00  0.00      ACHN  
ATOM    499  C   LEU A  31       2.476  -4.894   8.916  0.00  0.00      ACHN  
ATOM    500  O   LEU A  31       2.357  -5.700   9.805  0.00  0.00      ACHN  
ATOM    501  N   ALA A  32       3.563  -4.125   8.819  0.00  0.00      ACHN  
ATOM    502  HN  ALA A  32       3.750  -3.562   8.018  0.00  0.00      ACHN  
ATOM    503  CA  ALA A  32       4.623  -4.158   9.892  0.00  0.00      ACHN  
ATOM    504  HA  ALA A  32       4.993  -5.172   9.904  0.00  0.00      ACHN  
ATOM    505  CB  ALA A  32       5.701  -3.146   9.445  0.00  0.00      ACHN  
ATOM    506  HB1 ALA A  32       6.604  -3.162  10.092  0.00  0.00      ACHN  
ATOM    507  HB2 ALA A  32       6.035  -3.317   8.399  0.00  0.00      ACHN  
ATOM    508  HB3 ALA A  32       5.303  -2.109   9.457  0.00  0.00      ACHN  
ATOM    509  C   ALA A  32       4.130  -3.820  11.296  0.00  0.00      ACHN  
ATOM    510  O   ALA A  32       4.658  -4.364  12.238  0.00  0.00      ACHN  
ATOM    511  N   LEU A  33       3.383  -2.769  11.451  0.00  0.00      ACHN  
ATOM    512  HN  LEU A  33       3.091  -2.259  10.646  0.00  0.00      ACHN  
ATOM    513  CA  LEU A  33       2.920  -2.342  12.775  0.00  0.00      ACHN  
ATOM    514  HA  LEU A  33       3.768  -2.224  13.432  0.00  0.00      ACHN  
ATOM    515  CB  LEU A  33       2.158  -0.987  12.628  0.00  0.00      ACHN  
ATOM    516  HB1 LEU A  33       2.833  -0.318  12.053  0.00  0.00      ACHN  
ATOM    517  HB2 LEU A  33       1.198  -1.046  12.072  0.00  0.00      ACHN  
ATOM    518  CG  LEU A  33       1.782  -0.287  13.974  0.00  0.00      ACHN  
ATOM    519  HG  LEU A  33       1.182  -0.955  14.627  0.00  0.00      ACHN  
ATOM    520  CD1 LEU A  33       2.997   0.216  14.778  0.00  0.00      ACHN  
ATOM    521 HD11 LEU A  33       3.694  -0.631  14.952  0.00  0.00      ACHN  
ATOM    522 HD12 LEU A  33       3.547   1.144  14.511  0.00  0.00      ACHN  
ATOM    523 HD13 LEU A  33       2.595   0.481  15.779  0.00  0.00      ACHN  
ATOM    524  CD2 LEU A  33       0.857   0.879  13.683  0.00  0.00      ACHN  
ATOM    525 HD21 LEU A  33      -0.153   0.577  13.331  0.00  0.00      ACHN  
ATOM    526 HD22 LEU A  33       0.710   1.322  14.692  0.00  0.00      ACHN  
ATOM    527 HD23 LEU A  33       1.394   1.608  13.040  0.00  0.00      ACHN  
ATOM    528  C   LEU A  33       2.070  -3.443  13.524  0.00  0.00      ACHN  
ATOM    529  O   LEU A  33       2.270  -3.693  14.726  0.00  0.00      ACHN  
ATOM    530  N   ALA A  34       1.217  -4.127  12.730  0.00  0.00      ACHN  
ATOM    531  HN  ALA A  34       1.092  -3.824  11.789  0.00  0.00      ACHN  
ATOM    532  CA  ALA A  34       0.494  -5.317  13.173  0.00  0.00      ACHN  
ATOM    533  HA  ALA A  34      -0.306  -5.504  12.472  0.00  0.00      ACHN  
ATOM    534  CB  ALA A  34       1.482  -6.519  13.091  0.00  0.00      ACHN  
ATOM    535  HB1 ALA A  34       2.456  -6.236  13.544  0.00  0.00      ACHN  
ATOM    536  HB2 ALA A  34       1.153  -7.415  13.661  0.00  0.00      ACHN  
ATOM    537  HB3 ALA A  34       1.659  -6.864  12.050  0.00  0.00      ACHN  
ATOM    538  C   ALA A  34      -0.216  -5.162  14.517  0.00  0.00      ACHN  
ATOM    539  O   ALA A  34       0.008  -5.935  15.415  0.00  0.00      ACHN  
ATOM    540  N   ASN A  35      -1.201  -4.248  14.655  0.00  0.00      ACHN  
ATOM    541  HN  ASN A  35      -1.486  -3.647  13.912  0.00  0.00      ACHN  
ATOM    542  CA  ASN A  35      -1.825  -4.043  15.917  0.00  0.00      ACHN  
ATOM    543  HA  ASN A  35      -1.034  -4.140  16.646  0.00  0.00      ACHN  
ATOM    544  CB  ASN A  35      -2.667  -2.685  15.912  0.00  0.00      ACHN  
ATOM    545  HB1 ASN A  35      -3.353  -2.742  15.040  0.00  0.00      ACHN  
ATOM    546  HB2 ASN A  35      -3.138  -2.544  16.909  0.00  0.00      ACHN  
ATOM    547  CG  ASN A  35      -1.724  -1.493  15.541  0.00  0.00      ACHN  
ATOM    548  OD1 ASN A  35      -1.821  -0.916  14.449  0.00  0.00      ACHN  
ATOM    549  ND2 ASN A  35      -0.991  -1.026  16.471  0.00  0.00      ACHN  
ATOM    550 HD21 ASN A  35      -0.945  -0.032  16.378  0.00  0.00      ACHN  
ATOM    551 HD22 ASN A  35      -1.002  -1.475  17.364  0.00  0.00      ACHN  
ATOM    552  C   ASN A  35      -2.852  -5.206  16.140  0.00  0.00      ACHN  
ATOM    553  O   ASN A  35      -3.342  -5.852  15.211  0.00  0.00      ACHN  
ATOM    554  N   ASP A  36      -3.303  -5.511  17.428  0.00  0.00      ACHN  
ATOM    555  HN  ASP A  36      -2.811  -5.220  18.245  0.00  0.00      ACHN  
ATOM    556  CA  ASP A  36      -4.225  -6.662  17.595  0.00  0.00      ACHN  
ATOM    557  HA  ASP A  36      -4.440  -7.280  16.737  0.00  0.00      ACHN  
ATOM    558  CB  ASP A  36      -3.644  -7.594  18.677  0.00  0.00      ACHN  
ATOM    559  HB1 ASP A  36      -4.280  -8.475  18.909  0.00  0.00      ACHN  
ATOM    560  HB2 ASP A  36      -2.707  -8.019  18.258  0.00  0.00      ACHN  
ATOM    561  CG  ASP A  36      -3.366  -6.869  19.998  0.00  0.00      ACHN  
ATOM    562  OD1 ASP A  36      -4.037  -7.171  20.994  0.00  0.00      ACHN  
ATOM    563  OD2 ASP A  36      -2.357  -6.126  20.053  0.00  0.00      ACHN  
ATOM    564  C   ASP A  36      -5.660  -6.101  17.959  0.00  0.00      ACHN  
ATOM    565  O   ASP A  36      -6.580  -6.857  18.173  0.00  0.00      ACHN  
ATOM    566  N   PHE A  37      -5.887  -4.792  17.938  0.00  0.00      ACHN  
ATOM    567  HN  PHE A  37      -5.063  -4.246  17.806  0.00  0.00      ACHN  
ATOM    568  CA  PHE A  37      -7.218  -4.274  17.945  0.00  0.00      ACHN  
ATOM    569  HA  PHE A  37      -7.634  -4.707  18.843  0.00  0.00      ACHN  
ATOM    570  CB  PHE A  37      -7.231  -2.695  18.045  0.00  0.00      ACHN  
ATOM    571  HB1 PHE A  37      -6.349  -2.429  18.666  0.00  0.00      ACHN  
ATOM    572  HB2 PHE A  37      -7.149  -2.180  17.064  0.00  0.00      ACHN  
ATOM    573  CG  PHE A  37      -8.471  -2.166  18.853  0.00  0.00      ACHN  
ATOM    574  CD1 PHE A  37      -9.524  -1.697  18.029  0.00  0.00      ACHN  
ATOM    575  HD1 PHE A  37      -9.514  -1.767  16.951  0.00  0.00      ACHN  
ATOM    576  CE1 PHE A  37     -10.628  -1.173  18.648  0.00  0.00      ACHN  
ATOM    577  HE1 PHE A  37     -11.494  -0.944  18.045  0.00  0.00      ACHN  
ATOM    578  CZ  PHE A  37     -10.680  -0.891  20.034  0.00  0.00      ACHN  
ATOM    579  HZ  PHE A  37     -11.576  -0.484  20.479  0.00  0.00      ACHN  
ATOM    580  CD2 PHE A  37      -8.559  -2.116  20.257  0.00  0.00      ACHN  
ATOM    581  HD2 PHE A  37      -7.823  -2.560  20.910  0.00  0.00      ACHN  
ATOM    582  CE2 PHE A  37      -9.675  -1.412  20.809  0.00  0.00      ACHN  
ATOM    583  HE2 PHE A  37      -9.828  -1.264  21.868  0.00  0.00      ACHN  
ATOM    584  C   PHE A  37      -8.094  -4.554  16.741  0.00  0.00      ACHN  
ATOM    585  O   PHE A  37      -7.745  -4.419  15.563  0.00  0.00      ACHN  
ATOM    586  N   ALA A  38      -9.430  -4.872  16.996  0.00  0.00      ACHN  
ATOM    587  HN  ALA A  38      -9.661  -4.758  17.959  0.00  0.00      ACHN  
ATOM    588  CA  ALA A  38     -10.211  -5.613  16.110  0.00  0.00      ACHN  
ATOM    589  HA  ALA A  38     -10.077  -5.185  15.127  0.00  0.00      ACHN  
ATOM    590  CB  ALA A  38      -9.854  -7.099  16.108  0.00  0.00      ACHN  
ATOM    591  HB1 ALA A  38     -10.389  -7.612  15.281  0.00  0.00      ACHN  
ATOM    592  HB2 ALA A  38      -8.798  -7.161  15.768  0.00  0.00      ACHN  
ATOM    593  HB3 ALA A  38     -10.060  -7.454  17.141  0.00  0.00      ACHN  
ATOM    594  C   ALA A  38     -11.650  -5.095  16.444  0.00  0.00      ACHN  
ATOM    595  O   ALA A  38     -11.881  -4.633  17.572  0.00  0.00      ACHN  
ATOM    596  N   LEU A  39     -12.603  -5.042  15.456  0.00  0.00      ACHN  
ATOM    597  HN  LEU A  39     -12.352  -5.188  14.503  0.00  0.00      ACHN  
ATOM    598  CA  LEU A  39     -13.917  -4.362  15.697  0.00  0.00      ACHN  
ATOM    599  HA  LEU A  39     -13.975  -4.060  16.733  0.00  0.00      ACHN  
ATOM    600  CB  LEU A  39     -14.082  -3.251  14.662  0.00  0.00      ACHN  
ATOM    601  HB1 LEU A  39     -13.816  -3.529  13.620  0.00  0.00      ACHN  
ATOM    602  HB2 LEU A  39     -15.151  -2.950  14.704  0.00  0.00      ACHN  
ATOM    603  CG  LEU A  39     -13.064  -2.103  14.927  0.00  0.00      ACHN  
ATOM    604  HG  LEU A  39     -12.106  -2.621  15.146  0.00  0.00      ACHN  
ATOM    605  CD1 LEU A  39     -12.958  -1.146  13.736  0.00  0.00      ACHN  
ATOM    606 HD11 LEU A  39     -12.272  -0.290  13.912  0.00  0.00      ACHN  
ATOM    607 HD12 LEU A  39     -12.632  -1.718  12.840  0.00  0.00      ACHN  
ATOM    608 HD13 LEU A  39     -13.928  -0.716  13.407  0.00  0.00      ACHN  
ATOM    609  CD2 LEU A  39     -13.371  -1.209  16.117  0.00  0.00      ACHN  
ATOM    610 HD21 LEU A  39     -12.530  -0.486  16.186  0.00  0.00      ACHN  
ATOM    611 HD22 LEU A  39     -14.350  -0.708  15.957  0.00  0.00      ACHN  
ATOM    612 HD23 LEU A  39     -13.323  -1.836  17.032  0.00  0.00      ACHN  
ATOM    613  C   LEU A  39     -14.969  -5.447  15.370  0.00  0.00      ACHN  
ATOM    614  O   LEU A  39     -14.927  -5.983  14.233  0.00  0.00      ACHN  
ATOM    615  N   PRO A  40     -15.906  -5.806  16.267  0.00  0.00      ACHN  
ATOM    616  CD  PRO A  40     -15.895  -5.363  17.698  0.00  0.00      ACHN  
ATOM    617  HD1 PRO A  40     -14.853  -5.269  18.072  0.00  0.00      ACHN  
ATOM    618  HD2 PRO A  40     -16.488  -4.441  17.879  0.00  0.00      ACHN  
ATOM    619  CA  PRO A  40     -16.829  -6.870  16.005  0.00  0.00      ACHN  
ATOM    620  HA  PRO A  40     -16.225  -7.705  15.683  0.00  0.00      ACHN  
ATOM    621  CB  PRO A  40     -17.587  -6.936  17.323  0.00  0.00      ACHN  
ATOM    622  HB1 PRO A  40     -18.047  -7.902  17.623  0.00  0.00      ACHN  
ATOM    623  HB2 PRO A  40     -18.521  -6.349  17.193  0.00  0.00      ACHN  
ATOM    624  CG  PRO A  40     -16.590  -6.471  18.393  0.00  0.00      ACHN  
ATOM    625  HG1 PRO A  40     -15.816  -7.232  18.632  0.00  0.00      ACHN  
ATOM    626  HG2 PRO A  40     -17.095  -6.142  19.326  0.00  0.00      ACHN  
ATOM    627  C   PRO A  40     -17.768  -6.706  14.785  0.00  0.00      ACHN  
ATOM    628  O   PRO A  40     -17.957  -5.585  14.298  0.00  0.00      ACHN  
ATOM    629  N   MET A  41     -18.314  -7.849  14.319  0.00  0.00      ACHN  
ATOM    630  HN  MET A  41     -17.904  -8.723  14.570  0.00  0.00      ACHN  
ATOM    631  CA  MET A  41     -19.295  -8.002  13.289  0.00  0.00      ACHN  
ATOM    632  HA  MET A  41     -19.778  -7.042  13.177  0.00  0.00      ACHN  
ATOM    633  CB  MET A  41     -18.739  -8.572  11.943  0.00  0.00      ACHN  
ATOM    634  HB1 MET A  41     -18.022  -7.834  11.524  0.00  0.00      ACHN  
ATOM    635  HB2 MET A  41     -18.184  -9.499  12.203  0.00  0.00      ACHN  
ATOM    636  CG  MET A  41     -19.743  -8.867  10.878  0.00  0.00      ACHN  
ATOM    637  HG1 MET A  41     -20.524  -9.545  11.282  0.00  0.00      ACHN  
ATOM    638  HG2 MET A  41     -20.277  -7.930  10.608  0.00  0.00      ACHN  
ATOM    639  SD  MET A  41     -19.049  -9.501   9.251  0.00  0.00      ACHN  
ATOM    640  CE  MET A  41     -18.876  -7.858   8.546  0.00  0.00      ACHN  
ATOM    641  HE1 MET A  41     -19.800  -7.258   8.690  0.00  0.00      ACHN  
ATOM    642  HE2 MET A  41     -18.022  -7.271   8.947  0.00  0.00      ACHN  
ATOM    643  HE3 MET A  41     -18.700  -7.857   7.449  0.00  0.00      ACHN  
ATOM    644  C   MET A  41     -20.338  -9.059  13.805  0.00  0.00      ACHN  
ATOM    645  O   MET A  41     -19.965 -10.116  14.255  0.00  0.00      ACHN  
ATOM    646  N   THR A  42     -21.654  -8.716  13.713  0.00  0.00      ACHN  
ATOM    647  HN  THR A  42     -21.863  -7.890  13.195  0.00  0.00      ACHN  
ATOM    648  CA  THR A  42     -22.705  -9.531  14.294  0.00  0.00      ACHN  
ATOM    649  HA  THR A  42     -22.283 -10.216  15.014  0.00  0.00      ACHN  
ATOM    650  CB  THR A  42     -23.680  -8.566  14.994  0.00  0.00      ACHN  
ATOM    651  HB  THR A  42     -24.105  -7.870  14.239  0.00  0.00      ACHN  
ATOM    652  OG1 THR A  42     -22.920  -7.719  15.859  0.00  0.00      ACHN  
ATOM    653  HG1 THR A  42     -23.457  -6.933  15.987  0.00  0.00      ACHN  
ATOM    654  CG2 THR A  42     -24.677  -9.307  15.833  0.00  0.00      ACHN  
ATOM    655 HG21 THR A  42     -24.229 -10.132  16.427  0.00  0.00      ACHN  
ATOM    656 HG22 THR A  42     -25.150  -8.556  16.501  0.00  0.00      ACHN  
ATOM    657 HG23 THR A  42     -25.410  -9.892  15.237  0.00  0.00      ACHN  
ATOM    658  C   THR A  42     -23.512 -10.342  13.336  0.00  0.00      ACHN  
ATOM    659  O   THR A  42     -24.080  -9.920  12.253  0.00  0.00      ACHN  
ATOM    660  N   GLY A  43     -23.776 -11.653  13.661  0.00  0.00      ACHN  
ATOM    661  HN  GLY A  43     -23.343 -12.042  14.471  0.00  0.00      ACHN  
ATOM    662  CA  GLY A  43     -24.505 -12.679  12.843  0.00  0.00      ACHN  
ATOM    663  HA1 GLY A  43     -24.318 -13.587  13.396  0.00  0.00      ACHN  
ATOM    664  HA2 GLY A  43     -24.063 -12.620  11.860  0.00  0.00      ACHN  
ATOM    665  C   GLY A  43     -25.995 -12.478  12.694  0.00  0.00      ACHN  
ATOM    666  O   GLY A  43     -26.592 -11.438  13.004  0.00  0.00      ACHN  
ATOM    667  N   THR A  44     -26.608 -13.439  12.038  0.00  0.00      ACHN  
ATOM    668  HN  THR A  44     -26.042 -14.230  11.821  0.00  0.00      ACHN  
ATOM    669  CA  THR A  44     -28.056 -13.477  11.664  0.00  0.00      ACHN  
ATOM    670  HA  THR A  44     -28.440 -12.467  11.651  0.00  0.00      ACHN  
ATOM    671  CB  THR A  44     -28.336 -14.051  10.296  0.00  0.00      ACHN  
ATOM    672  HB  THR A  44     -29.411 -14.299  10.163  0.00  0.00      ACHN  
ATOM    673  OG1 THR A  44     -27.600 -15.233  10.063  0.00  0.00      ACHN  
ATOM    674  HG1 THR A  44     -28.282 -15.890   9.904  0.00  0.00      ACHN  
ATOM    675  CG2 THR A  44     -27.818 -12.977   9.295  0.00  0.00      ACHN  
ATOM    676 HG21 THR A  44     -28.120 -11.928   9.499  0.00  0.00      ACHN  
ATOM    677 HG22 THR A  44     -26.710 -13.018   9.370  0.00  0.00      ACHN  
ATOM    678 HG23 THR A  44     -28.121 -13.352   8.294  0.00  0.00      ACHN  
ATOM    679  C   THR A  44     -28.888 -14.356  12.622  0.00  0.00      ACHN  
ATOM    680  O   THR A  44     -30.064 -14.209  12.781  0.00  0.00      ACHN  
ATOM    681  N   TYR A  45     -28.242 -15.408  13.127  0.00  0.00      ACHN  
ATOM    682  HN  TYR A  45     -27.257 -15.544  13.051  0.00  0.00      ACHN  
ATOM    683  CA  TYR A  45     -28.972 -16.495  13.815  0.00  0.00      ACHN  
ATOM    684  HA  TYR A  45     -30.049 -16.418  13.822  0.00  0.00      ACHN  
ATOM    685  CB  TYR A  45     -28.622 -17.755  12.990  0.00  0.00      ACHN  
ATOM    686  HB1 TYR A  45     -28.619 -17.540  11.900  0.00  0.00      ACHN  
ATOM    687  HB2 TYR A  45     -27.621 -18.190  13.199  0.00  0.00      ACHN  
ATOM    688  CG  TYR A  45     -29.540 -18.916  13.317  0.00  0.00      ACHN  
ATOM    689  CD1 TYR A  45     -29.136 -19.994  14.130  0.00  0.00      ACHN  
ATOM    690  HD1 TYR A  45     -28.090 -20.155  14.344  0.00  0.00      ACHN  
ATOM    691  CE1 TYR A  45     -30.066 -20.926  14.545  0.00  0.00      ACHN  
ATOM    692  HE1 TYR A  45     -29.740 -21.835  15.029  0.00  0.00      ACHN  
ATOM    693  CZ  TYR A  45     -31.431 -20.733  14.271  0.00  0.00      ACHN  
ATOM    694  OH  TYR A  45     -32.362 -21.532  14.922  0.00  0.00      ACHN  
ATOM    695  HH  TYR A  45     -33.144 -21.366  14.390  0.00  0.00      ACHN  
ATOM    696  CD2 TYR A  45     -30.908 -18.678  13.054  0.00  0.00      ACHN  
ATOM    697  HD2 TYR A  45     -31.203 -17.793  12.511  0.00  0.00      ACHN  
ATOM    698  CE2 TYR A  45     -31.884 -19.609  13.568  0.00  0.00      ACHN  
ATOM    699  HE2 TYR A  45     -32.947 -19.418  13.561  0.00  0.00      ACHN  
ATOM    700  C   TYR A  45     -28.472 -16.537  15.248  0.00  0.00      ACHN  
ATOM    701  O   TYR A  45     -27.414 -16.039  15.526  0.00  0.00      ACHN  
ATOM    702  N   LEU A  46     -29.400 -16.997  16.135  0.00  0.00      ACHN  
ATOM    703  HN  LEU A  46     -30.243 -17.459  15.869  0.00  0.00      ACHN  
ATOM    704  CA  LEU A  46     -29.311 -16.960  17.633  0.00  0.00      ACHN  
ATOM    705  HA  LEU A  46     -28.263 -16.916  17.893  0.00  0.00      ACHN  
ATOM    706  CB  LEU A  46     -30.185 -15.777  18.207  0.00  0.00      ACHN  
ATOM    707  HB1 LEU A  46     -31.208 -15.839  17.780  0.00  0.00      ACHN  
ATOM    708  HB2 LEU A  46     -30.361 -15.950  19.290  0.00  0.00      ACHN  
ATOM    709  CG  LEU A  46     -29.631 -14.368  17.921  0.00  0.00      ACHN  
ATOM    710  HG  LEU A  46     -29.564 -14.311  16.813  0.00  0.00      ACHN  
ATOM    711  CD1 LEU A  46     -30.688 -13.356  18.348  0.00  0.00      ACHN  
ATOM    712 HD11 LEU A  46     -31.008 -13.553  19.393  0.00  0.00      ACHN  
ATOM    713 HD12 LEU A  46     -30.188 -12.366  18.282  0.00  0.00      ACHN  
ATOM    714 HD13 LEU A  46     -31.552 -13.437  17.654  0.00  0.00      ACHN  
ATOM    715  CD2 LEU A  46     -28.271 -14.281  18.603  0.00  0.00      ACHN  
ATOM    716 HD21 LEU A  46     -28.422 -14.424  19.694  0.00  0.00      ACHN  
ATOM    717 HD22 LEU A  46     -27.545 -15.045  18.251  0.00  0.00      ACHN  
ATOM    718 HD23 LEU A  46     -27.915 -13.240  18.448  0.00  0.00      ACHN  
ATOM    719  C   LEU A  46     -29.787 -18.280  18.206  0.00  0.00      ACHN  
ATOM    720  O   LEU A  46     -30.679 -18.851  17.518  0.00  0.00      ACHN  
ATOM    721  N   ASN A  47     -29.166 -18.869  19.266  0.00  0.00      ACHN  
ATOM    722  HN  ASN A  47     -28.524 -18.357  19.832  0.00  0.00      ACHN  
ATOM    723  CA  ASN A  47     -29.664 -20.120  19.822  0.00  0.00      ACHN  
ATOM    724  HA  ASN A  47     -29.900 -20.753  18.980  0.00  0.00      ACHN  
ATOM    725  CB  ASN A  47     -28.575 -20.813  20.560  0.00  0.00      ACHN  
ATOM    726  HB1 ASN A  47     -28.141 -20.106  21.298  0.00  0.00      ACHN  
ATOM    727  HB2 ASN A  47     -29.025 -21.616  21.183  0.00  0.00      ACHN  
ATOM    728  CG  ASN A  47     -27.513 -21.385  19.662  0.00  0.00      ACHN  
ATOM    729  OD1 ASN A  47     -27.798 -22.318  18.898  0.00  0.00      ACHN  
ATOM    730  ND2 ASN A  47     -26.248 -20.933  19.816  0.00  0.00      ACHN  
ATOM    731 HD21 ASN A  47     -25.520 -21.462  19.381  0.00  0.00      ACHN  
ATOM    732 HD22 ASN A  47     -25.967 -20.155  20.378  0.00  0.00      ACHN  
ATOM    733  C   ASN A  47     -30.970 -20.124  20.653  0.00  0.00      ACHN  
ATOM    734  O   ASN A  47     -31.192 -19.046  21.268  0.00  0.00      ACHN  
ATOM    735  N   GLY A  48     -31.683 -21.291  20.740  0.00  0.00      ACHN  
ATOM    736  HN  GLY A  48     -31.261 -22.068  20.281  0.00  0.00      ACHN  
ATOM    737  CA  GLY A  48     -33.054 -21.381  21.273  0.00  0.00      ACHN  
ATOM    738  HA1 GLY A  48     -32.981 -20.814  22.189  0.00  0.00      ACHN  
ATOM    739  HA2 GLY A  48     -33.171 -22.428  21.512  0.00  0.00      ACHN  
ATOM    740  C   GLY A  48     -34.218 -20.952  20.325  0.00  0.00      ACHN  
ATOM    741  O   GLY A  48     -33.964 -20.369  19.284  0.00  0.00      ACHN  
ATOM    742  N   PRO A  49     -35.549 -21.090  20.611  0.00  0.00      ACHN  
ATOM    743  CD  PRO A  49     -36.027 -22.011  21.620  0.00  0.00      ACHN  
ATOM    744  HD1 PRO A  49     -35.507 -22.989  21.541  0.00  0.00      ACHN  
ATOM    745  HD2 PRO A  49     -35.929 -21.521  22.613  0.00  0.00      ACHN  
ATOM    746  CA  PRO A  49     -36.668 -20.357  19.902  0.00  0.00      ACHN  
ATOM    747  HA  PRO A  49     -36.469 -20.708  18.900  0.00  0.00      ACHN  
ATOM    748  CB  PRO A  49     -37.874 -20.746  20.736  0.00  0.00      ACHN  
ATOM    749  HB1 PRO A  49     -38.735 -20.766  20.034  0.00  0.00      ACHN  
ATOM    750  HB2 PRO A  49     -38.179 -20.231  21.672  0.00  0.00      ACHN  
ATOM    751  CG  PRO A  49     -37.478 -22.162  21.240  0.00  0.00      ACHN  
ATOM    752  HG1 PRO A  49     -37.555 -22.938  20.449  0.00  0.00      ACHN  
ATOM    753  HG2 PRO A  49     -38.124 -22.388  22.115  0.00  0.00      ACHN  
ATOM    754  C   PRO A  49     -36.560 -18.858  20.065  0.00  0.00      ACHN  
ATOM    755  O   PRO A  49     -36.118 -18.392  21.133  0.00  0.00      ACHN  
ATOM    756  N   PRO A  50     -36.983 -18.082  19.051  0.00  0.00      ACHN  
ATOM    757  CD  PRO A  50     -37.431 -18.420  17.708  0.00  0.00      ACHN  
ATOM    758  HD1 PRO A  50     -36.946 -19.336  17.308  0.00  0.00      ACHN  
ATOM    759  HD2 PRO A  50     -38.515 -18.663  17.734  0.00  0.00      ACHN  
ATOM    760  CA  PRO A  50     -36.733 -16.631  19.045  0.00  0.00      ACHN  
ATOM    761  HA  PRO A  50     -35.654 -16.573  19.053  0.00  0.00      ACHN  
ATOM    762  CB  PRO A  50     -37.479 -16.104  17.854  0.00  0.00      ACHN  
ATOM    763  HB1 PRO A  50     -37.083 -15.188  17.366  0.00  0.00      ACHN  
ATOM    764  HB2 PRO A  50     -38.585 -16.056  17.950  0.00  0.00      ACHN  
ATOM    765  CG  PRO A  50     -37.138 -17.173  16.840  0.00  0.00      ACHN  
ATOM    766  HG1 PRO A  50     -36.086 -17.233  16.488  0.00  0.00      ACHN  
ATOM    767  HG2 PRO A  50     -37.746 -17.124  15.912  0.00  0.00      ACHN  
ATOM    768  C   PRO A  50     -37.264 -15.938  20.308  0.00  0.00      ACHN  
ATOM    769  O   PRO A  50     -38.380 -16.198  20.691  0.00  0.00      ACHN  
ATOM    770  N   GLY A  51     -36.435 -15.165  21.003  0.00  0.00      ACHN  
ATOM    771  HN  GLY A  51     -35.470 -15.133  20.755  0.00  0.00      ACHN  
ATOM    772  CA  GLY A  51     -36.803 -14.405  22.176  0.00  0.00      ACHN  
ATOM    773  HA1 GLY A  51     -37.860 -14.186  22.139  0.00  0.00      ACHN  
ATOM    774  HA2 GLY A  51     -36.083 -13.604  22.259  0.00  0.00      ACHN  
ATOM    775  C   GLY A  51     -36.703 -15.174  23.482  0.00  0.00      ACHN  
ATOM    776  O   GLY A  51     -37.162 -14.656  24.441  0.00  0.00      ACHN  
ATOM    777  N   THR A  52     -36.058 -16.329  23.442  0.00  0.00      ACHN  
ATOM    778  HN  THR A  52     -35.853 -16.759  22.566  0.00  0.00      ACHN  
ATOM    779  CA  THR A  52     -35.862 -17.049  24.641  0.00  0.00      ACHN  
ATOM    780  HA  THR A  52     -36.279 -16.511  25.479  0.00  0.00      ACHN  
ATOM    781  CB  THR A  52     -36.493 -18.417  24.533  0.00  0.00      ACHN  
ATOM    782  HB  THR A  52     -36.418 -18.998  25.478  0.00  0.00      ACHN  
ATOM    783  OG1 THR A  52     -35.870 -19.290  23.653  0.00  0.00      ACHN  
ATOM    784  HG1 THR A  52     -35.989 -18.867  22.800  0.00  0.00      ACHN  
ATOM    785  CG2 THR A  52     -37.929 -18.340  24.137  0.00  0.00      ACHN  
ATOM    786 HG21 THR A  52     -38.332 -19.373  24.203  0.00  0.00      ACHN  
ATOM    787 HG22 THR A  52     -38.568 -17.857  24.906  0.00  0.00      ACHN  
ATOM    788 HG23 THR A  52     -38.077 -17.917  23.120  0.00  0.00      ACHN  
ATOM    789  C   THR A  52     -34.461 -17.222  25.032  0.00  0.00      ACHN  
ATOM    790  O   THR A  52     -34.038 -17.849  25.982  0.00  0.00      ACHN  
ATOM    791  N   THR A  53     -33.588 -16.530  24.370  0.00  0.00      ACHN  
ATOM    792  HN  THR A  53     -33.869 -15.835  23.713  0.00  0.00      ACHN  
ATOM    793  CA  THR A  53     -32.117 -16.579  24.539  0.00  0.00      ACHN  
ATOM    794  HA  THR A  53     -31.757 -17.573  24.761  0.00  0.00      ACHN  
ATOM    795  CB  THR A  53     -31.487 -15.953  23.308  0.00  0.00      ACHN  
ATOM    796  HB  THR A  53     -31.747 -14.875  23.372  0.00  0.00      ACHN  
ATOM    797  OG1 THR A  53     -32.094 -16.362  22.081  0.00  0.00      ACHN  
ATOM    798  HG1 THR A  53     -31.864 -17.291  21.996  0.00  0.00      ACHN  
ATOM    799  CG2 THR A  53     -29.938 -16.242  23.220  0.00  0.00      ACHN  
ATOM    800 HG21 THR A  53     -29.506 -15.615  22.411  0.00  0.00      ACHN  
ATOM    801 HG22 THR A  53     -29.328 -15.997  24.115  0.00  0.00      ACHN  
ATOM    802 HG23 THR A  53     -29.596 -17.265  22.955  0.00  0.00      ACHN  
ATOM    803  C   THR A  53     -31.605 -15.938  25.799  0.00  0.00      ACHN  
ATOM    804  O   THR A  53     -30.975 -16.555  26.572  0.00  0.00      ACHN  
ATOM    805  N   PHE A  54     -31.937 -14.678  25.969  0.00  0.00      ACHN  
ATOM    806  HN  PHE A  54     -32.499 -14.285  25.245  0.00  0.00      ACHN  
ATOM    807  CA  PHE A  54     -31.494 -13.685  27.027  0.00  0.00      ACHN  
ATOM    808  HA  PHE A  54     -31.899 -12.711  26.795  0.00  0.00      ACHN  
ATOM    809  CB  PHE A  54     -32.073 -14.136  28.414  0.00  0.00      ACHN  
ATOM    810  HB1 PHE A  54     -31.756 -15.192  28.547  0.00  0.00      ACHN  
ATOM    811  HB2 PHE A  54     -31.742 -13.533  29.287  0.00  0.00      ACHN  
ATOM    812  CG  PHE A  54     -33.609 -13.957  28.423  0.00  0.00      ACHN  
ATOM    813  CD1 PHE A  54     -34.173 -12.730  28.438  0.00  0.00      ACHN  
ATOM    814  HD1 PHE A  54     -33.566 -11.837  28.416  0.00  0.00      ACHN  
ATOM    815  CE1 PHE A  54     -35.598 -12.575  28.622  0.00  0.00      ACHN  
ATOM    816  HE1 PHE A  54     -35.942 -11.552  28.666  0.00  0.00      ACHN  
ATOM    817  CZ  PHE A  54     -36.425 -13.716  28.738  0.00  0.00      ACHN  
ATOM    818  HZ  PHE A  54     -37.476 -13.534  28.910  0.00  0.00      ACHN  
ATOM    819  CD2 PHE A  54     -34.420 -15.105  28.635  0.00  0.00      ACHN  
ATOM    820  HD2 PHE A  54     -33.924 -16.064  28.609  0.00  0.00      ACHN  
ATOM    821  CE2 PHE A  54     -35.820 -14.987  28.740  0.00  0.00      ACHN  
ATOM    822  HE2 PHE A  54     -36.455 -15.854  28.848  0.00  0.00      ACHN  
ATOM    823  C   PHE A  54     -29.941 -13.486  27.261  0.00  0.00      ACHN  
ATOM    824  O   PHE A  54     -29.329 -13.550  28.297  0.00  0.00      ACHN  
ATOM    825  N   SER A  55     -29.315 -13.443  26.039  0.00  0.00      ACHN  
ATOM    826  HN  SER A  55     -29.940 -13.398  25.263  0.00  0.00      ACHN  
ATOM    827  CA  SER A  55     -27.861 -13.353  26.072  0.00  0.00      ACHN  
ATOM    828  HA  SER A  55     -27.453 -12.770  26.885  0.00  0.00      ACHN  
ATOM    829  CB  SER A  55     -27.235 -14.802  26.228  0.00  0.00      ACHN  
ATOM    830  HB1 SER A  55     -27.525 -15.144  27.244  0.00  0.00      ACHN  
ATOM    831  HB2 SER A  55     -27.795 -15.420  25.494  0.00  0.00      ACHN  
ATOM    832  OG  SER A  55     -25.825 -14.782  25.966  0.00  0.00      ACHN  
ATOM    833  HG1 SER A  55     -25.440 -15.646  26.125  0.00  0.00      ACHN  
ATOM    834  C   SER A  55     -27.365 -12.620  24.863  0.00  0.00      ACHN  
ATOM    835  O   SER A  55     -28.081 -12.541  23.814  0.00  0.00      ACHN  
ATOM    836  N   ALA A  56     -26.184 -11.964  24.834  0.00  0.00      ACHN  
ATOM    837  HN  ALA A  56     -25.436 -12.248  25.428  0.00  0.00      ACHN  
ATOM    838  CA  ALA A  56     -25.841 -10.925  23.903  0.00  0.00      ACHN  
ATOM    839  HA  ALA A  56     -26.583 -10.156  24.059  0.00  0.00      ACHN  
ATOM    840  CB  ALA A  56     -24.376 -10.363  24.181  0.00  0.00      ACHN  
ATOM    841  HB1 ALA A  56     -24.283  -9.756  25.107  0.00  0.00      ACHN  
ATOM    842  HB2 ALA A  56     -23.619 -11.169  24.288  0.00  0.00      ACHN  
ATOM    843  HB3 ALA A  56     -24.047  -9.677  23.371  0.00  0.00      ACHN  
ATOM    844  C   ALA A  56     -25.775 -11.516  22.494  0.00  0.00      ACHN  
ATOM    845  O   ALA A  56     -25.289 -12.627  22.389  0.00  0.00      ACHN  
ATOM    846  N   PRO A  57     -26.266 -10.872  21.462  0.00  0.00      ACHN  
ATOM    847  CD  PRO A  57     -26.759  -9.466  21.552  0.00  0.00      ACHN  
ATOM    848  HD1 PRO A  57     -27.855  -9.432  21.733  0.00  0.00      ACHN  
ATOM    849  HD2 PRO A  57     -26.249  -8.892  22.355  0.00  0.00      ACHN  
ATOM    850  CA  PRO A  57     -25.998 -11.303  20.057  0.00  0.00      ACHN  
ATOM    851  HA  PRO A  57     -26.616 -12.181  19.942  0.00  0.00      ACHN  
ATOM    852  CB  PRO A  57     -26.511 -10.104  19.208  0.00  0.00      ACHN  
ATOM    853  HB1 PRO A  57     -27.604 -10.220  19.043  0.00  0.00      ACHN  
ATOM    854  HB2 PRO A  57     -25.919 -10.030  18.271  0.00  0.00      ACHN  
ATOM    855  CG  PRO A  57     -26.303  -8.906  20.162  0.00  0.00      ACHN  
ATOM    856  HG1 PRO A  57     -26.723  -7.974  19.728  0.00  0.00      ACHN  
ATOM    857  HG2 PRO A  57     -25.203  -8.791  20.055  0.00  0.00      ACHN  
ATOM    858  C   PRO A  57     -24.551 -11.729  19.668  0.00  0.00      ACHN  
ATOM    859  O   PRO A  57     -23.560 -11.247  20.228  0.00  0.00      ACHN  
ATOM    860  N   VAL A  58     -24.364 -12.653  18.747  0.00  0.00      ACHN  
ATOM    861  HN  VAL A  58     -25.080 -13.083  18.203  0.00  0.00      ACHN  
ATOM    862  CA  VAL A  58     -23.158 -13.418  18.575  0.00  0.00      ACHN  
ATOM    863  HA  VAL A  58     -22.697 -13.563  19.541  0.00  0.00      ACHN  
ATOM    864  CB  VAL A  58     -23.611 -14.855  18.119  0.00  0.00      ACHN  
ATOM    865  HB  VAL A  58     -24.332 -14.829  17.273  0.00  0.00      ACHN  
ATOM    866  CG1 VAL A  58     -22.447 -15.746  17.570  0.00  0.00      ACHN  
ATOM    867 HG11 VAL A  58     -21.711 -15.837  18.397  0.00  0.00      ACHN  
ATOM    868 HG12 VAL A  58     -22.834 -16.780  17.447  0.00  0.00      ACHN  
ATOM    869 HG13 VAL A  58     -22.003 -15.416  16.607  0.00  0.00      ACHN  
ATOM    870  CG2 VAL A  58     -24.244 -15.569  19.279  0.00  0.00      ACHN  
ATOM    871 HG21 VAL A  58     -24.886 -14.914  19.906  0.00  0.00      ACHN  
ATOM    872 HG22 VAL A  58     -24.904 -16.374  18.892  0.00  0.00      ACHN  
ATOM    873 HG23 VAL A  58     -23.451 -15.928  19.969  0.00  0.00      ACHN  
ATOM    874  C   VAL A  58     -22.331 -12.734  17.509  0.00  0.00      ACHN  
ATOM    875  O   VAL A  58     -22.808 -12.434  16.360  0.00  0.00      ACHN  
ATOM    876  N   VAL A  59     -21.120 -12.452  17.841  0.00  0.00      ACHN  
ATOM    877  HN  VAL A  59     -20.694 -12.934  18.602  0.00  0.00      ACHN  
ATOM    878  CA  VAL A  59     -20.044 -11.950  16.957  0.00  0.00      ACHN  
ATOM    879  HA  VAL A  59     -20.485 -11.121  16.424  0.00  0.00      ACHN  
ATOM    880  CB  VAL A  59     -18.881 -11.437  17.728  0.00  0.00      ACHN  
ATOM    881  HB  VAL A  59     -18.517 -12.223  18.424  0.00  0.00      ACHN  
ATOM    882  CG1 VAL A  59     -17.588 -11.189  16.801  0.00  0.00      ACHN  
ATOM    883 HG11 VAL A  59     -16.766 -10.957  17.510  0.00  0.00      ACHN  
ATOM    884 HG12 VAL A  59     -17.330 -12.083  16.193  0.00  0.00      ACHN  
ATOM    885 HG13 VAL A  59     -17.811 -10.410  16.040  0.00  0.00      ACHN  
ATOM    886  CG2 VAL A  59     -19.241 -10.215  18.584  0.00  0.00      ACHN  
ATOM    887 HG21 VAL A  59     -19.926 -10.538  19.397  0.00  0.00      ACHN  
ATOM    888 HG22 VAL A  59     -18.347  -9.798  19.095  0.00  0.00      ACHN  
ATOM    889 HG23 VAL A  59     -19.724  -9.552  17.835  0.00  0.00      ACHN  
ATOM    890  C   VAL A  59     -19.625 -13.065  16.006  0.00  0.00      ACHN  
ATOM    891  O   VAL A  59     -19.174 -14.104  16.527  0.00  0.00      ACHN  
ATOM    892  N   ILE A  60     -19.602 -12.916  14.689  0.00  0.00      ACHN  
ATOM    893  HN  ILE A  60     -19.918 -12.042  14.329  0.00  0.00      ACHN  
ATOM    894  CA  ILE A  60     -19.009 -13.969  13.826  0.00  0.00      ACHN  
ATOM    895  HA  ILE A  60     -18.842 -14.950  14.246  0.00  0.00      ACHN  
ATOM    896  CB  ILE A  60     -20.025 -14.364  12.685  0.00  0.00      ACHN  
ATOM    897  HB  ILE A  60     -19.686 -15.226  12.072  0.00  0.00      ACHN  
ATOM    898  CG2 ILE A  60     -21.297 -14.920  13.237  0.00  0.00      ACHN  
ATOM    899 HG21 ILE A  60     -21.792 -15.426  12.380  0.00  0.00      ACHN  
ATOM    900 HG22 ILE A  60     -21.017 -15.547  14.110  0.00  0.00      ACHN  
ATOM    901 HG23 ILE A  60     -22.022 -14.153  13.585  0.00  0.00      ACHN  
ATOM    902  CG1 ILE A  60     -20.418 -13.218  11.723  0.00  0.00      ACHN  
ATOM    903 HG11 ILE A  60     -20.947 -12.391  12.242  0.00  0.00      ACHN  
ATOM    904 HG12 ILE A  60     -19.454 -12.795  11.368  0.00  0.00      ACHN  
ATOM    905  CD1 ILE A  60     -21.258 -13.608  10.485  0.00  0.00      ACHN  
ATOM    906  HD1 ILE A  60     -22.288 -13.968  10.697  0.00  0.00      ACHN  
ATOM    907  HD2 ILE A  60     -21.297 -12.706   9.837  0.00  0.00      ACHN  
ATOM    908  HD3 ILE A  60     -20.792 -14.421   9.888  0.00  0.00      ACHN  
ATOM    909  C   ILE A  60     -17.662 -13.595  13.225  0.00  0.00      ACHN  
ATOM    910  O   ILE A  60     -16.968 -14.504  12.851  0.00  0.00      ACHN  
ATOM    911  N   LEU A  61     -17.277 -12.289  13.200  0.00  0.00      ACHN  
ATOM    912  HN  LEU A  61     -17.731 -11.533  13.666  0.00  0.00      ACHN  
ATOM    913  CA  LEU A  61     -16.031 -11.994  12.579  0.00  0.00      ACHN  
ATOM    914  HA  LEU A  61     -15.348 -12.783  12.855  0.00  0.00      ACHN  
ATOM    915  CB  LEU A  61     -16.202 -11.822  11.086  0.00  0.00      ACHN  
ATOM    916  HB1 LEU A  61     -16.546 -12.827  10.759  0.00  0.00      ACHN  
ATOM    917  HB2 LEU A  61     -16.990 -11.062  10.898  0.00  0.00      ACHN  
ATOM    918  CG  LEU A  61     -14.966 -11.454  10.257  0.00  0.00      ACHN  
ATOM    919  HG  LEU A  61     -14.510 -10.486  10.558  0.00  0.00      ACHN  
ATOM    920  CD1 LEU A  61     -13.857 -12.453  10.452  0.00  0.00      ACHN  
ATOM    921 HD11 LEU A  61     -14.216 -13.494  10.306  0.00  0.00      ACHN  
ATOM    922 HD12 LEU A  61     -12.919 -12.345   9.866  0.00  0.00      ACHN  
ATOM    923 HD13 LEU A  61     -13.336 -12.413  11.432  0.00  0.00      ACHN  
ATOM    924  CD2 LEU A  61     -15.370 -11.448   8.783  0.00  0.00      ACHN  
ATOM    925 HD21 LEU A  61     -15.778 -12.438   8.489  0.00  0.00      ACHN  
ATOM    926 HD22 LEU A  61     -16.158 -10.673   8.672  0.00  0.00      ACHN  
ATOM    927 HD23 LEU A  61     -14.589 -11.212   8.028  0.00  0.00      ACHN  
ATOM    928  C   LEU A  61     -15.616 -10.712  13.330  0.00  0.00      ACHN  
ATOM    929  O   LEU A  61     -16.448 -10.005  13.926  0.00  0.00      ACHN  
ATOM    930  N   GLU A  62     -14.253 -10.532  13.501  0.00  0.00      ACHN  
ATOM    931  HN  GLU A  62     -13.685 -11.249  13.104  0.00  0.00      ACHN  
ATOM    932  CA  GLU A  62     -13.741  -9.358  14.173  0.00  0.00      ACHN  
ATOM    933  HA  GLU A  62     -14.611  -8.742  14.347  0.00  0.00      ACHN  
ATOM    934  CB  GLU A  62     -13.167  -9.972  15.441  0.00  0.00      ACHN  
ATOM    935  HB1 GLU A  62     -13.805 -10.776  15.866  0.00  0.00      ACHN  
ATOM    936  HB2 GLU A  62     -12.188 -10.468  15.273  0.00  0.00      ACHN  
ATOM    937  CG  GLU A  62     -12.961  -8.925  16.633  0.00  0.00      ACHN  
ATOM    938  HG1 GLU A  62     -12.314  -8.151  16.168  0.00  0.00      ACHN  
ATOM    939  HG2 GLU A  62     -13.856  -8.404  17.035  0.00  0.00      ACHN  
ATOM    940  CD  GLU A  62     -12.227  -9.584  17.749  0.00  0.00      ACHN  
ATOM    941  OE1 GLU A  62     -11.465  -8.809  18.432  0.00  0.00      ACHN  
ATOM    942  OE2 GLU A  62     -12.539 -10.753  18.123  0.00  0.00      ACHN  
ATOM    943  C   GLU A  62     -12.773  -8.862  13.144  0.00  0.00      ACHN  
ATOM    944  O   GLU A  62     -11.803  -9.505  12.665  0.00  0.00      ACHN  
ATOM    945  N   THR A  63     -13.070  -7.626  12.637  0.00  0.00      ACHN  
ATOM    946  HN  THR A  63     -13.862  -7.165  13.030  0.00  0.00      ACHN  
ATOM    947  CA  THR A  63     -12.294  -7.053  11.562  0.00  0.00      ACHN  
ATOM    948  HA  THR A  63     -12.073  -7.728  10.749  0.00  0.00      ACHN  
ATOM    949  CB  THR A  63     -13.145  -5.914  10.965  0.00  0.00      ACHN  
ATOM    950  HB  THR A  63     -13.344  -5.181  11.775  0.00  0.00      ACHN  
ATOM    951  OG1 THR A  63     -14.444  -6.276  10.484  0.00  0.00      ACHN  
ATOM    952  HG1 THR A  63     -14.884  -5.489  10.154  0.00  0.00      ACHN  
ATOM    953  CG2 THR A  63     -12.308  -5.192   9.888  0.00  0.00      ACHN  
ATOM    954 HG21 THR A  63     -11.530  -4.516  10.303  0.00  0.00      ACHN  
ATOM    955 HG22 THR A  63     -11.749  -5.989   9.352  0.00  0.00      ACHN  
ATOM    956 HG23 THR A  63     -13.050  -4.733   9.200  0.00  0.00      ACHN  
ATOM    957  C   THR A  63     -11.000  -6.527  12.206  0.00  0.00      ACHN  
ATOM    958  O   THR A  63     -11.153  -5.606  12.999  0.00  0.00      ACHN  
ATOM    959  N   PRO A  64      -9.710  -6.891  11.998  0.00  0.00      ACHN  
ATOM    960  CD  PRO A  64      -9.325  -8.088  11.174  0.00  0.00      ACHN  
ATOM    961  HD1 PRO A  64      -9.990  -8.978  11.168  0.00  0.00      ACHN  
ATOM    962  HD2 PRO A  64      -9.311  -7.593  10.179  0.00  0.00      ACHN  
ATOM    963  CA  PRO A  64      -8.568  -6.239  12.509  0.00  0.00      ACHN  
ATOM    964  HA  PRO A  64      -8.685  -6.005  13.557  0.00  0.00      ACHN  
ATOM    965  CB  PRO A  64      -7.424  -7.188  12.325  0.00  0.00      ACHN  
ATOM    966  HB1 PRO A  64      -6.895  -7.440  13.269  0.00  0.00      ACHN  
ATOM    967  HB2 PRO A  64      -6.737  -6.755  11.567  0.00  0.00      ACHN  
ATOM    968  CG  PRO A  64      -7.991  -8.514  11.744  0.00  0.00      ACHN  
ATOM    969  HG1 PRO A  64      -8.181  -9.111  12.662  0.00  0.00      ACHN  
ATOM    970  HG2 PRO A  64      -7.442  -9.100  10.977  0.00  0.00      ACHN  
ATOM    971  C   PRO A  64      -8.454  -4.906  11.822  0.00  0.00      ACHN  
ATOM    972  O   PRO A  64      -8.381  -4.915  10.553  0.00  0.00      ACHN  
ATOM    973  N   VAL A  65      -8.282  -3.729  12.563  0.00  0.00      ACHN  
ATOM    974  HN  VAL A  65      -8.304  -3.701  13.559  0.00  0.00      ACHN  
ATOM    975  CA  VAL A  65      -8.076  -2.484  11.884  0.00  0.00      ACHN  
ATOM    976  HA  VAL A  65      -8.857  -2.365  11.148  0.00  0.00      ACHN  
ATOM    977  CB  VAL A  65      -8.182  -1.370  12.876  0.00  0.00      ACHN  
ATOM    978  HB  VAL A  65      -7.313  -1.328  13.568  0.00  0.00      ACHN  
ATOM    979  CG1 VAL A  65      -8.350  -0.032  12.148  0.00  0.00      ACHN  
ATOM    980 HG11 VAL A  65      -7.569   0.134  11.375  0.00  0.00      ACHN  
ATOM    981 HG12 VAL A  65      -9.344   0.084  11.665  0.00  0.00      ACHN  
ATOM    982 HG13 VAL A  65      -8.245   0.810  12.865  0.00  0.00      ACHN  
ATOM    983  CG2 VAL A  65      -9.473  -1.580  13.748  0.00  0.00      ACHN  
ATOM    984 HG21 VAL A  65      -9.451  -2.487  14.389  0.00  0.00      ACHN  
ATOM    985 HG22 VAL A  65      -9.591  -0.706  14.423  0.00  0.00      ACHN  
ATOM    986 HG23 VAL A  65     -10.363  -1.733  13.101  0.00  0.00      ACHN  
ATOM    987  C   VAL A  65      -6.782  -2.365  11.002  0.00  0.00      ACHN  
ATOM    988  O   VAL A  65      -6.782  -1.856   9.878  0.00  0.00      ACHN  
ATOM    989  N   GLY A  66      -5.654  -2.972  11.404  0.00  0.00      ACHN  
ATOM    990  HN  GLY A  66      -5.662  -3.465  12.271  0.00  0.00      ACHN  
ATOM    991  CA  GLY A  66      -4.462  -3.015  10.603  0.00  0.00      ACHN  
ATOM    992  HA1 GLY A  66      -3.672  -3.504  11.154  0.00  0.00      ACHN  
ATOM    993  HA2 GLY A  66      -4.245  -1.969  10.444  0.00  0.00      ACHN  
ATOM    994  C   GLY A  66      -4.602  -3.804   9.298  0.00  0.00      ACHN  
ATOM    995  O   GLY A  66      -4.217  -3.431   8.215  0.00  0.00      ACHN  
ATOM    996  N   LEU A  67      -5.259  -4.931   9.287  0.00  0.00      ACHN  
ATOM    997  HN  LEU A  67      -5.720  -5.270  10.104  0.00  0.00      ACHN  
ATOM    998  CA  LEU A  67      -5.536  -5.784   8.128  0.00  0.00      ACHN  
ATOM    999  HA  LEU A  67      -4.637  -5.909   7.543  0.00  0.00      ACHN  
ATOM   1000  CB  LEU A  67      -6.143  -7.074   8.500  0.00  0.00      ACHN  
ATOM   1001  HB1 LEU A  67      -5.550  -7.587   9.288  0.00  0.00      ACHN  
ATOM   1002  HB2 LEU A  67      -7.197  -6.957   8.830  0.00  0.00      ACHN  
ATOM   1003  CG  LEU A  67      -6.229  -8.170   7.397  0.00  0.00      ACHN  
ATOM   1004  HG  LEU A  67      -6.915  -7.721   6.647  0.00  0.00      ACHN  
ATOM   1005  CD1 LEU A  67      -4.903  -8.542   6.815  0.00  0.00      ACHN  
ATOM   1006 HD11 LEU A  67      -4.975  -9.353   6.060  0.00  0.00      ACHN  
ATOM   1007 HD12 LEU A  67      -4.411  -7.616   6.446  0.00  0.00      ACHN  
ATOM   1008 HD13 LEU A  67      -4.235  -8.891   7.632  0.00  0.00      ACHN  
ATOM   1009  CD2 LEU A  67      -6.938  -9.470   7.864  0.00  0.00      ACHN  
ATOM   1010 HD21 LEU A  67      -7.939  -9.126   8.203  0.00  0.00      ACHN  
ATOM   1011 HD22 LEU A  67      -7.187 -10.187   7.053  0.00  0.00      ACHN  
ATOM   1012 HD23 LEU A  67      -6.409  -9.953   8.713  0.00  0.00      ACHN  
ATOM   1013  C   LEU A  67      -6.463  -5.024   7.191  0.00  0.00      ACHN  
ATOM   1014  O   LEU A  67      -6.298  -5.008   5.947  0.00  0.00      ACHN  
ATOM   1015  N   ALA A  68      -7.544  -4.326   7.682  0.00  0.00      ACHN  
ATOM   1016  HN  ALA A  68      -7.757  -4.367   8.656  0.00  0.00      ACHN  
ATOM   1017  CA  ALA A  68      -8.382  -3.509   6.866  0.00  0.00      ACHN  
ATOM   1018  HA  ALA A  68      -8.868  -4.069   6.080  0.00  0.00      ACHN  
ATOM   1019  CB  ALA A  68      -9.578  -3.103   7.611  0.00  0.00      ACHN  
ATOM   1020  HB1 ALA A  68     -10.037  -3.977   8.122  0.00  0.00      ACHN  
ATOM   1021  HB2 ALA A  68      -9.310  -2.306   8.337  0.00  0.00      ACHN  
ATOM   1022  HB3 ALA A  68     -10.451  -2.640   7.105  0.00  0.00      ACHN  
ATOM   1023  C   ALA A  68      -7.775  -2.287   6.195  0.00  0.00      ACHN  
ATOM   1024  O   ALA A  68      -8.057  -1.926   4.992  0.00  0.00      ACHN  
ATOM   1025  N   VAL A  69      -6.886  -1.568   6.835  0.00  0.00      ACHN  
ATOM   1026  HN  VAL A  69      -6.495  -1.917   7.683  0.00  0.00      ACHN  
ATOM   1027  CA  VAL A  69      -6.172  -0.449   6.197  0.00  0.00      ACHN  
ATOM   1028  HA  VAL A  69      -6.885   0.120   5.618  0.00  0.00      ACHN  
ATOM   1029  CB  VAL A  69      -5.392   0.539   7.157  0.00  0.00      ACHN  
ATOM   1030  HB  VAL A  69      -4.633   0.060   7.813  0.00  0.00      ACHN  
ATOM   1031  CG1 VAL A  69      -4.799   1.719   6.445  0.00  0.00      ACHN  
ATOM   1032 HG11 VAL A  69      -4.534   2.414   7.270  0.00  0.00      ACHN  
ATOM   1033 HG12 VAL A  69      -3.940   1.456   5.791  0.00  0.00      ACHN  
ATOM   1034 HG13 VAL A  69      -5.527   2.244   5.790  0.00  0.00      ACHN  
ATOM   1035  CG2 VAL A  69      -6.536   1.020   8.129  0.00  0.00      ACHN  
ATOM   1036 HG21 VAL A  69      -6.771   0.263   8.907  0.00  0.00      ACHN  
ATOM   1037 HG22 VAL A  69      -6.248   1.978   8.612  0.00  0.00      ACHN  
ATOM   1038 HG23 VAL A  69      -7.492   1.092   7.567  0.00  0.00      ACHN  
ATOM   1039  C   VAL A  69      -5.170  -0.924   5.135  0.00  0.00      ACHN  
ATOM   1040  O   VAL A  69      -5.020  -0.376   4.027  0.00  0.00      ACHN  
ATOM   1041  N   ALA A  70      -4.410  -2.099   5.347  0.00  0.00      ACHN  
ATOM   1042  HN  ALA A  70      -4.477  -2.596   6.209  0.00  0.00      ACHN  
ATOM   1043  CA  ALA A  70      -3.626  -2.776   4.276  0.00  0.00      ACHN  
ATOM   1044  HA  ALA A  70      -2.975  -2.000   3.900  0.00  0.00      ACHN  
ATOM   1045  CB  ALA A  70      -2.676  -3.816   4.983  0.00  0.00      ACHN  
ATOM   1046  HB1 ALA A  70      -2.325  -3.314   5.910  0.00  0.00      ACHN  
ATOM   1047  HB2 ALA A  70      -3.341  -4.680   5.198  0.00  0.00      ACHN  
ATOM   1048  HB3 ALA A  70      -1.877  -4.083   4.259  0.00  0.00      ACHN  
ATOM   1049  C   ALA A  70      -4.428  -3.368   3.138  0.00  0.00      ACHN  
ATOM   1050  O   ALA A  70      -3.992  -3.208   2.047  0.00  0.00      ACHN  
ATOM   1051  N   LEU A  71      -5.624  -3.864   3.357  0.00  0.00      ACHN  
ATOM   1052  HN  LEU A  71      -6.004  -4.145   4.234  0.00  0.00      ACHN  
ATOM   1053  CA  LEU A  71      -6.588  -4.219   2.312  0.00  0.00      ACHN  
ATOM   1054  HA  LEU A  71      -6.103  -5.007   1.756  0.00  0.00      ACHN  
ATOM   1055  CB  LEU A  71      -7.885  -4.686   2.978  0.00  0.00      ACHN  
ATOM   1056  HB1 LEU A  71      -7.604  -5.535   3.637  0.00  0.00      ACHN  
ATOM   1057  HB2 LEU A  71      -8.221  -3.885   3.671  0.00  0.00      ACHN  
ATOM   1058  CG  LEU A  71      -8.992  -5.258   2.112  0.00  0.00      ACHN  
ATOM   1059  HG  LEU A  71      -9.278  -4.574   1.285  0.00  0.00      ACHN  
ATOM   1060  CD1 LEU A  71      -8.472  -6.501   1.413  0.00  0.00      ACHN  
ATOM   1061 HD11 LEU A  71      -7.431  -6.357   1.052  0.00  0.00      ACHN  
ATOM   1062 HD12 LEU A  71      -8.473  -7.319   2.165  0.00  0.00      ACHN  
ATOM   1063 HD13 LEU A  71      -9.154  -6.918   0.642  0.00  0.00      ACHN  
ATOM   1064  CD2 LEU A  71     -10.210  -5.561   2.950  0.00  0.00      ACHN  
ATOM   1065 HD21 LEU A  71     -10.069  -6.301   3.767  0.00  0.00      ACHN  
ATOM   1066 HD22 LEU A  71     -10.559  -4.621   3.428  0.00  0.00      ACHN  
ATOM   1067 HD23 LEU A  71     -11.014  -5.894   2.259  0.00  0.00      ACHN  
ATOM   1068  C   LEU A  71      -6.978  -3.035   1.428  0.00  0.00      ACHN  
ATOM   1069  O   LEU A  71      -6.895  -3.111   0.205  0.00  0.00      ACHN  
ATOM   1070  N   PHE A  72      -7.362  -1.896   2.018  0.00  0.00      ACHN  
ATOM   1071  HN  PHE A  72      -7.404  -1.853   3.013  0.00  0.00      ACHN  
ATOM   1072  CA  PHE A  72      -7.642  -0.613   1.285  0.00  0.00      ACHN  
ATOM   1073  HA  PHE A  72      -8.458  -0.716   0.585  0.00  0.00      ACHN  
ATOM   1074  CB  PHE A  72      -7.975   0.453   2.341  0.00  0.00      ACHN  
ATOM   1075  HB1 PHE A  72      -8.849   0.143   2.954  0.00  0.00      ACHN  
ATOM   1076  HB2 PHE A  72      -7.197   0.442   3.134  0.00  0.00      ACHN  
ATOM   1077  CG  PHE A  72      -8.199   1.861   1.955  0.00  0.00      ACHN  
ATOM   1078  CD1 PHE A  72      -7.324   2.966   2.304  0.00  0.00      ACHN  
ATOM   1079  HD1 PHE A  72      -6.461   2.927   2.951  0.00  0.00      ACHN  
ATOM   1080  CE1 PHE A  72      -7.634   4.234   1.892  0.00  0.00      ACHN  
ATOM   1081  HE1 PHE A  72      -7.041   5.078   2.213  0.00  0.00      ACHN  
ATOM   1082  CZ  PHE A  72      -8.746   4.515   1.074  0.00  0.00      ACHN  
ATOM   1083  HZ  PHE A  72      -8.990   5.475   0.644  0.00  0.00      ACHN  
ATOM   1084  CD2 PHE A  72      -9.325   2.118   1.101  0.00  0.00      ACHN  
ATOM   1085  HD2 PHE A  72     -10.009   1.344   0.785  0.00  0.00      ACHN  
ATOM   1086  CE2 PHE A  72      -9.578   3.456   0.640  0.00  0.00      ACHN  
ATOM   1087  HE2 PHE A  72     -10.468   3.640   0.056  0.00  0.00      ACHN  
ATOM   1088  C   PHE A  72      -6.514  -0.134   0.356  0.00  0.00      ACHN  
ATOM   1089  O   PHE A  72      -6.627   0.163  -0.859  0.00  0.00      ACHN  
ATOM   1090  N   LEU A  73      -5.256  -0.071   0.891  0.00  0.00      ACHN  
ATOM   1091  HN  LEU A  73      -5.203  -0.276   1.865  0.00  0.00      ACHN  
ATOM   1092  CA  LEU A  73      -4.025   0.319   0.182  0.00  0.00      ACHN  
ATOM   1093  HA  LEU A  73      -4.194   1.167  -0.465  0.00  0.00      ACHN  
ATOM   1094  CB  LEU A  73      -2.895   0.626   1.220  0.00  0.00      ACHN  
ATOM   1095  HB1 LEU A  73      -2.613  -0.237   1.860  0.00  0.00      ACHN  
ATOM   1096  HB2 LEU A  73      -1.950   0.935   0.723  0.00  0.00      ACHN  
ATOM   1097  CG  LEU A  73      -3.106   1.804   2.164  0.00  0.00      ACHN  
ATOM   1098  HG  LEU A  73      -4.101   1.613   2.621  0.00  0.00      ACHN  
ATOM   1099  CD1 LEU A  73      -1.879   1.960   3.173  0.00  0.00      ACHN  
ATOM   1100 HD11 LEU A  73      -1.737   1.048   3.791  0.00  0.00      ACHN  
ATOM   1101 HD12 LEU A  73      -1.046   2.079   2.449  0.00  0.00      ACHN  
ATOM   1102 HD13 LEU A  73      -1.968   2.798   3.897  0.00  0.00      ACHN  
ATOM   1103  CD2 LEU A  73      -3.299   3.070   1.307  0.00  0.00      ACHN  
ATOM   1104 HD21 LEU A  73      -2.305   3.411   0.945  0.00  0.00      ACHN  
ATOM   1105 HD22 LEU A  73      -4.018   3.044   0.460  0.00  0.00      ACHN  
ATOM   1106 HD23 LEU A  73      -3.574   3.892   2.002  0.00  0.00      ACHN  
ATOM   1107  C   LEU A  73      -3.571  -0.769  -0.760  0.00  0.00      ACHN  
ATOM   1108  O   LEU A  73      -3.095  -0.492  -1.887  0.00  0.00      ACHN  
ATOM   1109  N   GLY A  74      -3.622  -2.026  -0.327  0.00  0.00      ACHN  
ATOM   1110  HN  GLY A  74      -3.947  -2.088   0.614  0.00  0.00      ACHN  
ATOM   1111  CA  GLY A  74      -3.210  -3.210  -1.111  0.00  0.00      ACHN  
ATOM   1112  HA1 GLY A  74      -3.206  -4.074  -0.464  0.00  0.00      ACHN  
ATOM   1113  HA2 GLY A  74      -2.237  -2.895  -1.457  0.00  0.00      ACHN  
ATOM   1114  C   GLY A  74      -4.131  -3.561  -2.240  0.00  0.00      ACHN  
ATOM   1115  O   GLY A  74      -3.724  -3.864  -3.349  0.00  0.00      ACHN  
ATOM   1116  N   LEU A  75      -5.434  -3.313  -2.149  0.00  0.00      ACHN  
ATOM   1117  HN  LEU A  75      -5.814  -3.186  -1.236  0.00  0.00      ACHN  
ATOM   1118  CA  LEU A  75      -6.295  -3.435  -3.287  0.00  0.00      ACHN  
ATOM   1119  HA  LEU A  75      -6.071  -4.395  -3.728  0.00  0.00      ACHN  
ATOM   1120  CB  LEU A  75      -7.781  -3.138  -2.935  0.00  0.00      ACHN  
ATOM   1121  HB1 LEU A  75      -7.787  -2.190  -2.355  0.00  0.00      ACHN  
ATOM   1122  HB2 LEU A  75      -8.463  -3.025  -3.805  0.00  0.00      ACHN  
ATOM   1123  CG  LEU A  75      -8.468  -4.311  -2.204  0.00  0.00      ACHN  
ATOM   1124  HG  LEU A  75      -7.911  -4.790  -1.371  0.00  0.00      ACHN  
ATOM   1125  CD1 LEU A  75      -9.846  -3.872  -1.565  0.00  0.00      ACHN  
ATOM   1126 HD11 LEU A  75     -10.383  -4.755  -1.157  0.00  0.00      ACHN  
ATOM   1127 HD12 LEU A  75      -9.516  -3.391  -0.620  0.00  0.00      ACHN  
ATOM   1128 HD13 LEU A  75     -10.423  -3.246  -2.278  0.00  0.00      ACHN  
ATOM   1129  CD2 LEU A  75      -8.645  -5.424  -3.213  0.00  0.00      ACHN  
ATOM   1130 HD21 LEU A  75      -8.985  -5.019  -4.190  0.00  0.00      ACHN  
ATOM   1131 HD22 LEU A  75      -7.778  -6.103  -3.355  0.00  0.00      ACHN  
ATOM   1132 HD23 LEU A  75      -9.528  -6.011  -2.882  0.00  0.00      ACHN  
ATOM   1133  C   LEU A  75      -5.967  -2.412  -4.401  0.00  0.00      ACHN  
ATOM   1134  O   LEU A  75      -5.901  -2.743  -5.591  0.00  0.00      ACHN  
ATOM   1135  N   SER A  76      -5.781  -1.145  -3.970  0.00  0.00      ACHN  
ATOM   1136  HN  SER A  76      -5.892  -0.874  -3.017  0.00  0.00      ACHN  
ATOM   1137  CA  SER A  76      -5.330  -0.123  -4.854  0.00  0.00      ACHN  
ATOM   1138  HA  SER A  76      -5.941  -0.018  -5.738  0.00  0.00      ACHN  
ATOM   1139  CB  SER A  76      -5.246   1.243  -4.153  0.00  0.00      ACHN  
ATOM   1140  HB1 SER A  76      -4.358   1.588  -3.582  0.00  0.00      ACHN  
ATOM   1141  HB2 SER A  76      -5.289   2.019  -4.947  0.00  0.00      ACHN  
ATOM   1142  OG  SER A  76      -6.408   1.496  -3.315  0.00  0.00      ACHN  
ATOM   1143  HG1 SER A  76      -6.331   1.129  -2.432  0.00  0.00      ACHN  
ATOM   1144  C   SER A  76      -3.966  -0.367  -5.459  0.00  0.00      ACHN  
ATOM   1145  O   SER A  76      -3.870  -0.260  -6.680  0.00  0.00      ACHN  
ATOM   1146  N   ALA A  77      -2.967  -0.912  -4.745  0.00  0.00      ACHN  
ATOM   1147  HN  ALA A  77      -3.169  -0.946  -3.769  0.00  0.00      ACHN  
ATOM   1148  CA  ALA A  77      -1.701  -1.505  -5.246  0.00  0.00      ACHN  
ATOM   1149  HA  ALA A  77      -1.080  -0.695  -5.597  0.00  0.00      ACHN  
ATOM   1150  CB  ALA A  77      -0.918  -2.088  -4.095  0.00  0.00      ACHN  
ATOM   1151  HB1 ALA A  77      -1.490  -2.952  -3.696  0.00  0.00      ACHN  
ATOM   1152  HB2 ALA A  77       0.111  -2.476  -4.255  0.00  0.00      ACHN  
ATOM   1153  HB3 ALA A  77      -0.840  -1.320  -3.296  0.00  0.00      ACHN  
ATOM   1154  C   ALA A  77      -1.834  -2.572  -6.354  0.00  0.00      ACHN  
ATOM   1155  O   ALA A  77      -1.238  -2.514  -7.415  0.00  0.00      ACHN  
ATOM   1156  N   LEU A  78      -2.604  -3.614  -6.099  0.00  0.00      ACHN  
ATOM   1157  HN  LEU A  78      -3.135  -3.664  -5.256  0.00  0.00      ACHN  
ATOM   1158  CA  LEU A  78      -2.751  -4.829  -6.915  0.00  0.00      ACHN  
ATOM   1159  HA  LEU A  78      -1.780  -5.280  -7.056  0.00  0.00      ACHN  
ATOM   1160  CB  LEU A  78      -3.724  -5.768  -6.228  0.00  0.00      ACHN  
ATOM   1161  HB1 LEU A  78      -3.503  -5.904  -5.148  0.00  0.00      ACHN  
ATOM   1162  HB2 LEU A  78      -4.716  -5.293  -6.071  0.00  0.00      ACHN  
ATOM   1163  CG  LEU A  78      -4.020  -7.110  -6.866  0.00  0.00      ACHN  
ATOM   1164  HG  LEU A  78      -4.136  -7.055  -7.969  0.00  0.00      ACHN  
ATOM   1165  CD1 LEU A  78      -2.964  -8.177  -6.548  0.00  0.00      ACHN  
ATOM   1166 HD11 LEU A  78      -1.950  -7.778  -6.764  0.00  0.00      ACHN  
ATOM   1167 HD12 LEU A  78      -2.902  -8.339  -5.451  0.00  0.00      ACHN  
ATOM   1168 HD13 LEU A  78      -3.039  -9.146  -7.087  0.00  0.00      ACHN  
ATOM   1169  CD2 LEU A  78      -5.395  -7.637  -6.374  0.00  0.00      ACHN  
ATOM   1170 HD21 LEU A  78      -5.383  -7.435  -5.281  0.00  0.00      ACHN  
ATOM   1171 HD22 LEU A  78      -6.213  -7.013  -6.793  0.00  0.00      ACHN  
ATOM   1172 HD23 LEU A  78      -5.539  -8.693  -6.686  0.00  0.00      ACHN  
ATOM   1173  C   LEU A  78      -3.310  -4.518  -8.311  0.00  0.00      ACHN  
ATOM   1174  O   LEU A  78      -2.776  -4.901  -9.320  0.00  0.00      ACHN  
ATOM   1175  N   PHE A  79      -4.419  -3.737  -8.308  0.00  0.00      ACHN  
ATOM   1176  HN  PHE A  79      -4.821  -3.492  -7.429  0.00  0.00      ACHN  
ATOM   1177  CA  PHE A  79      -4.948  -3.174  -9.513  0.00  0.00      ACHN  
ATOM   1178  HA  PHE A  79      -5.027  -4.042 -10.150  0.00  0.00      ACHN  
ATOM   1179  CB  PHE A  79      -6.429  -2.796  -9.454  0.00  0.00      ACHN  
ATOM   1180  HB1 PHE A  79      -6.464  -1.886  -8.818  0.00  0.00      ACHN  
ATOM   1181  HB2 PHE A  79      -6.734  -2.601 -10.505  0.00  0.00      ACHN  
ATOM   1182  CG  PHE A  79      -7.340  -3.836  -8.948  0.00  0.00      ACHN  
ATOM   1183  CD1 PHE A  79      -8.098  -3.629  -7.774  0.00  0.00      ACHN  
ATOM   1184  HD1 PHE A  79      -8.125  -2.705  -7.215  0.00  0.00      ACHN  
ATOM   1185  CE1 PHE A  79      -8.996  -4.619  -7.408  0.00  0.00      ACHN  
ATOM   1186  HE1 PHE A  79      -9.574  -4.520  -6.501  0.00  0.00      ACHN  
ATOM   1187  CZ  PHE A  79      -9.215  -5.704  -8.216  0.00  0.00      ACHN  
ATOM   1188  HZ  PHE A  79      -9.939  -6.418  -7.852  0.00  0.00      ACHN  
ATOM   1189  CD2 PHE A  79      -7.495  -4.992  -9.667  0.00  0.00      ACHN  
ATOM   1190  HD2 PHE A  79      -6.844  -5.228 -10.495  0.00  0.00      ACHN  
ATOM   1191  CE2 PHE A  79      -8.412  -5.988  -9.303  0.00  0.00      ACHN  
ATOM   1192  HE2 PHE A  79      -8.654  -6.862  -9.890  0.00  0.00      ACHN  
ATOM   1193  C   PHE A  79      -3.965  -2.294 -10.243  0.00  0.00      ACHN  
ATOM   1194  O   PHE A  79      -3.837  -2.314 -11.466  0.00  0.00      ACHN  
ATOM   1195  N   HSP A  80      -3.227  -1.410  -9.531  0.00  0.00      ACHN  
ATOM   1196  HN  HSP A  80      -3.427  -1.239  -8.570  0.00  0.00      ACHN  
ATOM   1197  CA  HSP A  80      -2.180  -0.660 -10.205  0.00  0.00      ACHN  
ATOM   1198  HA  HSP A  80      -2.633  -0.097 -11.009  0.00  0.00      ACHN  
ATOM   1199  CB  HSP A  80      -1.471   0.357  -9.226  0.00  0.00      ACHN  
ATOM   1200  HB1 HSP A  80      -1.135  -0.114  -8.278  0.00  0.00      ACHN  
ATOM   1201  HB2 HSP A  80      -0.555   0.624  -9.794  0.00  0.00      ACHN  
ATOM   1202  CD2 HSP A  80      -1.809   2.886  -8.848  0.00  0.00      ACHN  
ATOM   1203  HD2 HSP A  80      -0.837   3.320  -9.047  0.00  0.00      ACHN  
ATOM   1204  CG  HSP A  80      -2.223   1.620  -9.057  0.00  0.00      ACHN  
ATOM   1205  NE2 HSP A  80      -2.873   3.646  -8.439  0.00  0.00      ACHN  
ATOM   1206  HE2 HSP A  80      -3.048   4.625  -8.331  0.00  0.00      ACHN  
ATOM   1207  ND1 HSP A  80      -3.565   1.582  -8.709  0.00  0.00      ACHN  
ATOM   1208  HD1 HSP A  80      -4.217   0.826  -8.765  0.00  0.00      ACHN  
ATOM   1209  CE1 HSP A  80      -3.916   2.860  -8.367  0.00  0.00      ACHN  
ATOM   1210  HE1 HSP A  80      -4.855   3.229  -8.010  0.00  0.00      ACHN  
ATOM   1211  C   HSP A  80      -1.037  -1.466 -10.903  0.00  0.00      ACHN  
ATOM   1212  O   HSP A  80      -0.593  -1.142 -11.992  0.00  0.00      ACHN  
ATOM   1213  N   PHE A  81      -0.521  -2.595 -10.214  0.00  0.00      ACHN  
ATOM   1214  HN  PHE A  81      -0.615  -2.771  -9.238  0.00  0.00      ACHN  
ATOM   1215  CA  PHE A  81       0.495  -3.349 -10.886  0.00  0.00      ACHN  
ATOM   1216  HA  PHE A  81       1.092  -2.596 -11.379  0.00  0.00      ACHN  
ATOM   1217  CB  PHE A  81       1.439  -4.170  -9.988  0.00  0.00      ACHN  
ATOM   1218  HB1 PHE A  81       0.827  -4.944  -9.477  0.00  0.00      ACHN  
ATOM   1219  HB2 PHE A  81       2.332  -4.597 -10.492  0.00  0.00      ACHN  
ATOM   1220  CG  PHE A  81       2.039  -3.385  -8.859  0.00  0.00      ACHN  
ATOM   1221  CD1 PHE A  81       1.731  -3.545  -7.441  0.00  0.00      ACHN  
ATOM   1222  HD1 PHE A  81       0.961  -4.286  -7.289  0.00  0.00      ACHN  
ATOM   1223  CE1 PHE A  81       2.470  -2.970  -6.433  0.00  0.00      ACHN  
ATOM   1224  HE1 PHE A  81       2.279  -3.264  -5.412  0.00  0.00      ACHN  
ATOM   1225  CZ  PHE A  81       3.510  -2.041  -6.751  0.00  0.00      ACHN  
ATOM   1226  HZ  PHE A  81       4.024  -1.645  -5.887  0.00  0.00      ACHN  
ATOM   1227  CD2 PHE A  81       3.053  -2.456  -9.161  0.00  0.00      ACHN  
ATOM   1228  HD2 PHE A  81       3.266  -2.199 -10.188  0.00  0.00      ACHN  
ATOM   1229  CE2 PHE A  81       3.729  -1.750  -8.123  0.00  0.00      ACHN  
ATOM   1230  HE2 PHE A  81       4.469  -1.011  -8.391  0.00  0.00      ACHN  
ATOM   1231  C   PHE A  81      -0.005  -4.188 -12.000  0.00  0.00      ACHN  
ATOM   1232  O   PHE A  81       0.589  -4.410 -13.013  0.00  0.00      ACHN  
ATOM   1233  N   ILE A  82      -1.279  -4.653 -11.882  0.00  0.00      ACHN  
ATOM   1234  HN  ILE A  82      -1.877  -4.522 -11.094  0.00  0.00      ACHN  
ATOM   1235  CA  ILE A  82      -1.844  -5.518 -12.970  0.00  0.00      ACHN  
ATOM   1236  HA  ILE A  82      -1.107  -6.269 -13.210  0.00  0.00      ACHN  
ATOM   1237  CB  ILE A  82      -3.150  -6.117 -12.526  0.00  0.00      ACHN  
ATOM   1238  HB  ILE A  82      -3.825  -5.408 -12.000  0.00  0.00      ACHN  
ATOM   1239  CG2 ILE A  82      -3.861  -6.805 -13.719  0.00  0.00      ACHN  
ATOM   1240 HG21 ILE A  82      -4.245  -6.121 -14.505  0.00  0.00      ACHN  
ATOM   1241 HG22 ILE A  82      -2.998  -7.287 -14.227  0.00  0.00      ACHN  
ATOM   1242 HG23 ILE A  82      -4.665  -7.554 -13.555  0.00  0.00      ACHN  
ATOM   1243  CG1 ILE A  82      -2.840  -7.326 -11.539  0.00  0.00      ACHN  
ATOM   1244 HG11 ILE A  82      -2.508  -8.168 -12.183  0.00  0.00      ACHN  
ATOM   1245 HG12 ILE A  82      -2.025  -6.971 -10.874  0.00  0.00      ACHN  
ATOM   1246  CD1 ILE A  82      -4.100  -7.836 -10.660  0.00  0.00      ACHN  
ATOM   1247  HD1 ILE A  82      -4.814  -8.359 -11.332  0.00  0.00      ACHN  
ATOM   1248  HD2 ILE A  82      -3.802  -8.464  -9.793  0.00  0.00      ACHN  
ATOM   1249  HD3 ILE A  82      -4.691  -6.988 -10.253  0.00  0.00      ACHN  
ATOM   1250  C   ILE A  82      -1.994  -4.727 -14.300  0.00  0.00      ACHN  
ATOM   1251  O   ILE A  82      -1.678  -5.205 -15.424  0.00  0.00      ACHN  
ATOM   1252  N   VAL A  83      -2.461  -3.483 -14.137  0.00  0.00      ACHN  
ATOM   1253  HN  VAL A  83      -2.691  -3.054 -13.266  0.00  0.00      ACHN  
ATOM   1254  CA  VAL A  83      -2.726  -2.642 -15.356  0.00  0.00      ACHN  
ATOM   1255  HA  VAL A  83      -2.931  -3.361 -16.136  0.00  0.00      ACHN  
ATOM   1256  CB  VAL A  83      -3.976  -1.825 -15.111  0.00  0.00      ACHN  
ATOM   1257  HB  VAL A  83      -4.676  -2.578 -14.691  0.00  0.00      ACHN  
ATOM   1258  CG1 VAL A  83      -3.564  -0.703 -14.186  0.00  0.00      ACHN  
ATOM   1259 HG11 VAL A  83      -2.745  -0.090 -14.622  0.00  0.00      ACHN  
ATOM   1260 HG12 VAL A  83      -4.394  -0.088 -13.777  0.00  0.00      ACHN  
ATOM   1261 HG13 VAL A  83      -3.156  -1.232 -13.298  0.00  0.00      ACHN  
ATOM   1262  CG2 VAL A  83      -4.506  -1.204 -16.476  0.00  0.00      ACHN  
ATOM   1263 HG21 VAL A  83      -3.783  -0.443 -16.839  0.00  0.00      ACHN  
ATOM   1264 HG22 VAL A  83      -4.659  -2.052 -17.178  0.00  0.00      ACHN  
ATOM   1265 HG23 VAL A  83      -5.478  -0.691 -16.313  0.00  0.00      ACHN  
ATOM   1266  C   VAL A  83      -1.439  -2.004 -15.867  0.00  0.00      ACHN  
ATOM   1267  O   VAL A  83      -1.351  -1.674 -17.052  0.00  0.00      ACHN  
ATOM   1268  N   SER A  84      -0.402  -1.936 -15.025  0.00  0.00      ACHN  
ATOM   1269  HN  SER A  84      -0.521  -2.232 -14.080  0.00  0.00      ACHN  
ATOM   1270  CA  SER A  84       0.965  -1.469 -15.530  0.00  0.00      ACHN  
ATOM   1271  HA  SER A  84       0.776  -1.053 -16.509  0.00  0.00      ACHN  
ATOM   1272  CB  SER A  84       1.612  -0.437 -14.588  0.00  0.00      ACHN  
ATOM   1273  HB1 SER A  84       2.548   0.040 -14.952  0.00  0.00      ACHN  
ATOM   1274  HB2 SER A  84       0.952   0.456 -14.637  0.00  0.00      ACHN  
ATOM   1275  OG  SER A  84       1.753  -0.957 -13.309  0.00  0.00      ACHN  
ATOM   1276  HG1 SER A  84       0.956  -0.718 -12.830  0.00  0.00      ACHN  
ATOM   1277  C   SER A  84       1.863  -2.590 -15.802  0.00  0.00      ACHN  
ATOM   1278  O   SER A  84       2.964  -2.323 -16.156  0.00  0.00      ACHN  
ATOM   1279  N   SER A  85       1.390  -3.833 -15.720  0.00  0.00      ACHN  
ATOM   1280  HN  SER A  85       0.466  -3.972 -15.372  0.00  0.00      ACHN  
ATOM   1281  CA  SER A  85       2.036  -4.994 -16.336  0.00  0.00      ACHN  
ATOM   1282  HA  SER A  85       3.050  -5.036 -15.969  0.00  0.00      ACHN  
ATOM   1283  CB  SER A  85       1.294  -6.286 -15.929  0.00  0.00      ACHN  
ATOM   1284  HB1 SER A  85       1.291  -6.590 -14.861  0.00  0.00      ACHN  
ATOM   1285  HB2 SER A  85       0.208  -6.156 -16.129  0.00  0.00      ACHN  
ATOM   1286  OG  SER A  85       1.749  -7.358 -16.754  0.00  0.00      ACHN  
ATOM   1287  HG1 SER A  85       2.549  -7.715 -16.361  0.00  0.00      ACHN  
ATOM   1288  C   SER A  85       2.093  -4.749 -17.872  0.00  0.00      ACHN  
ATOM   1289  O   SER A  85       1.227  -4.084 -18.474  0.00  0.00      ACHN  
ATOM   1290  N   GLY A  86       3.142  -5.198 -18.579  0.00  0.00      ACHN  
ATOM   1291  HN  GLY A  86       3.829  -5.779 -18.150  0.00  0.00      ACHN  
ATOM   1292  CA  GLY A  86       3.317  -5.187 -20.014  0.00  0.00      ACHN  
ATOM   1293  HA1 GLY A  86       4.378  -5.142 -20.208  0.00  0.00      ACHN  
ATOM   1294  HA2 GLY A  86       2.891  -4.276 -20.406  0.00  0.00      ACHN  
ATOM   1295  C   GLY A  86       2.645  -6.316 -20.740  0.00  0.00      ACHN  
ATOM   1296  O   GLY A  86       2.448  -6.384 -22.001  0.00  0.00      ACHN  
ATOM   1297  N   ASN A  87       2.075  -7.311 -19.966  0.00  0.00      ACHN  
ATOM   1298  HN  ASN A  87       2.274  -7.287 -18.989  0.00  0.00      ACHN  
ATOM   1299  CA  ASN A  87       0.981  -8.174 -20.451  0.00  0.00      ACHN  
ATOM   1300  HA  ASN A  87       1.369  -8.552 -21.385  0.00  0.00      ACHN  
ATOM   1301  CB  ASN A  87       0.680  -9.407 -19.506  0.00  0.00      ACHN  
ATOM   1302  HB1 ASN A  87       0.357  -8.928 -18.557  0.00  0.00      ACHN  
ATOM   1303  HB2 ASN A  87      -0.233  -9.904 -19.897  0.00  0.00      ACHN  
ATOM   1304  CG  ASN A  87       1.897 -10.347 -19.357  0.00  0.00      ACHN  
ATOM   1305  OD1 ASN A  87       2.642 -10.283 -18.385  0.00  0.00      ACHN  
ATOM   1306  ND2 ASN A  87       2.162 -11.257 -20.330  0.00  0.00      ACHN  
ATOM   1307 HD21 ASN A  87       3.028 -11.745 -20.225  0.00  0.00      ACHN  
ATOM   1308 HD22 ASN A  87       1.539 -11.243 -21.112  0.00  0.00      ACHN  
ATOM   1309  C   ASN A  87      -0.297  -7.395 -20.714  0.00  0.00      ACHN  
ATOM   1310  O   ASN A  87      -0.965  -7.679 -21.744  0.00  0.00      ACHN  
ATOM   1311  N   PHE A  88      -0.660  -6.316 -19.935  0.00  0.00      ACHN  
ATOM   1312  HN  PHE A  88      -0.095  -6.061 -19.154  0.00  0.00      ACHN  
ATOM   1313  CA  PHE A  88      -1.902  -5.531 -20.095  0.00  0.00      ACHN  
ATOM   1314  HA  PHE A  88      -2.618  -6.097 -20.673  0.00  0.00      ACHN  
ATOM   1315  CB  PHE A  88      -2.541  -5.205 -18.686  0.00  0.00      ACHN  
ATOM   1316  HB1 PHE A  88      -1.768  -4.739 -18.039  0.00  0.00      ACHN  
ATOM   1317  HB2 PHE A  88      -3.272  -4.375 -18.796  0.00  0.00      ACHN  
ATOM   1318  CG  PHE A  88      -3.175  -6.363 -17.999  0.00  0.00      ACHN  
ATOM   1319  CD1 PHE A  88      -4.551  -6.395 -17.782  0.00  0.00      ACHN  
ATOM   1320  HD1 PHE A  88      -5.164  -5.541 -18.030  0.00  0.00      ACHN  
ATOM   1321  CE1 PHE A  88      -5.116  -7.506 -17.074  0.00  0.00      ACHN  
ATOM   1322  HE1 PHE A  88      -6.187  -7.579 -16.961  0.00  0.00      ACHN  
ATOM   1323  CZ  PHE A  88      -4.365  -8.608 -16.750  0.00  0.00      ACHN  
ATOM   1324  HZ  PHE A  88      -4.732  -9.587 -16.480  0.00  0.00      ACHN  
ATOM   1325  CD2 PHE A  88      -2.374  -7.472 -17.631  0.00  0.00      ACHN  
ATOM   1326  HD2 PHE A  88      -1.315  -7.541 -17.831  0.00  0.00      ACHN  
ATOM   1327  CE2 PHE A  88      -3.013  -8.578 -17.107  0.00  0.00      ACHN  
ATOM   1328  HE2 PHE A  88      -2.422  -9.474 -16.989  0.00  0.00      ACHN  
ATOM   1329  C   PHE A  88      -1.676  -4.348 -20.997  0.00  0.00      ACHN  
ATOM   1330  O   PHE A  88      -2.627  -3.639 -21.321  0.00  0.00      ACHN  
ATOM   1331  N   PHE A  89      -0.522  -4.226 -21.603  0.00  0.00      ACHN  
ATOM   1332  HN  PHE A  89       0.172  -4.937 -21.520  0.00  0.00      ACHN  
ATOM   1333  CA  PHE A  89      -0.142  -2.904 -22.297  0.00  0.00      ACHN  
ATOM   1334  HA  PHE A  89      -0.117  -2.057 -21.627  0.00  0.00      ACHN  
ATOM   1335  CB  PHE A  89       1.291  -3.056 -22.836  0.00  0.00      ACHN  
ATOM   1336  HB1 PHE A  89       1.885  -3.238 -21.915  0.00  0.00      ACHN  
ATOM   1337  HB2 PHE A  89       1.427  -3.850 -23.600  0.00  0.00      ACHN  
ATOM   1338  CG  PHE A  89       1.943  -1.704 -23.274  0.00  0.00      ACHN  
ATOM   1339  CD1 PHE A  89       1.845  -0.610 -22.412  0.00  0.00      ACHN  
ATOM   1340  HD1 PHE A  89       1.374  -0.737 -21.449  0.00  0.00      ACHN  
ATOM   1341  CE1 PHE A  89       2.595   0.536 -22.805  0.00  0.00      ACHN  
ATOM   1342  HE1 PHE A  89       2.631   1.364 -22.113  0.00  0.00      ACHN  
ATOM   1343  CZ  PHE A  89       3.118   0.622 -24.110  0.00  0.00      ACHN  
ATOM   1344  HZ  PHE A  89       3.660   1.511 -24.396  0.00  0.00      ACHN  
ATOM   1345  CD2 PHE A  89       2.434  -1.633 -24.509  0.00  0.00      ACHN  
ATOM   1346  HD2 PHE A  89       2.709  -2.531 -25.042  0.00  0.00      ACHN  
ATOM   1347  CE2 PHE A  89       3.077  -0.490 -24.868  0.00  0.00      ACHN  
ATOM   1348  HE2 PHE A  89       3.486  -0.465 -25.867  0.00  0.00      ACHN  
ATOM   1349  C   PHE A  89      -1.141  -2.528 -23.438  0.00  0.00      ACHN  
ATOM   1350  O   PHE A  89      -1.646  -1.421 -23.594  0.00  0.00      ACHN  
ATOM   1351  N   LYS A  90      -1.403  -3.524 -24.287  0.00  0.00      ACHN  
ATOM   1352  HN  LYS A  90      -1.120  -4.442 -24.024  0.00  0.00      ACHN  
ATOM   1353  CA  LYS A  90      -2.211  -3.446 -25.504  0.00  0.00      ACHN  
ATOM   1354  HA  LYS A  90      -1.907  -2.539 -26.006  0.00  0.00      ACHN  
ATOM   1355  CB  LYS A  90      -2.027  -4.653 -26.387  0.00  0.00      ACHN  
ATOM   1356  HB1 LYS A  90      -2.548  -5.518 -25.922  0.00  0.00      ACHN  
ATOM   1357  HB2 LYS A  90      -2.515  -4.473 -27.369  0.00  0.00      ACHN  
ATOM   1358  CG  LYS A  90      -0.581  -4.829 -26.847  0.00  0.00      ACHN  
ATOM   1359  HG1 LYS A  90      -0.329  -3.943 -27.467  0.00  0.00      ACHN  
ATOM   1360  HG2 LYS A  90       0.077  -4.857 -25.952  0.00  0.00      ACHN  
ATOM   1361  CD  LYS A  90      -0.335  -6.071 -27.672  0.00  0.00      ACHN  
ATOM   1362  HD1 LYS A  90      -0.917  -5.921 -28.607  0.00  0.00      ACHN  
ATOM   1363  HD2 LYS A  90       0.737  -6.012 -27.956  0.00  0.00      ACHN  
ATOM   1364  CE  LYS A  90      -0.578  -7.374 -26.902  0.00  0.00      ACHN  
ATOM   1365  HE1 LYS A  90       0.253  -7.657 -26.221  0.00  0.00      ACHN  
ATOM   1366  HE2 LYS A  90      -1.602  -7.398 -26.471  0.00  0.00      ACHN  
ATOM   1367  NZ  LYS A  90      -0.548  -8.406 -27.957  0.00  0.00      ACHN  
ATOM   1368  HZ1 LYS A  90      -1.400  -8.389 -28.553  0.00  0.00      ACHN  
ATOM   1369  HZ2 LYS A  90       0.243  -8.148 -28.581  0.00  0.00      ACHN  
ATOM   1370  HZ3 LYS A  90      -0.363  -9.358 -27.583  0.00  0.00      ACHN  
ATOM   1371  C   LYS A  90      -3.590  -3.105 -25.199  0.00  0.00      ACHN  
ATOM   1372  O   LYS A  90      -4.152  -2.281 -25.869  0.00  0.00      ACHN  
ATOM   1373  N   ARG A  91      -4.166  -3.750 -24.159  0.00  0.00      ACHN  
ATOM   1374  HN  ARG A  91      -3.688  -4.471 -23.664  0.00  0.00      ACHN  
ATOM   1375  CA  ARG A  91      -5.404  -3.335 -23.543  0.00  0.00      ACHN  
ATOM   1376  HA  ARG A  91      -6.161  -3.455 -24.305  0.00  0.00      ACHN  
ATOM   1377  CB  ARG A  91      -5.814  -4.353 -22.422  0.00  0.00      ACHN  
ATOM   1378  HB1 ARG A  91      -4.964  -4.634 -21.764  0.00  0.00      ACHN  
ATOM   1379  HB2 ARG A  91      -6.431  -3.820 -21.667  0.00  0.00      ACHN  
ATOM   1380  CG  ARG A  91      -6.481  -5.644 -22.847  0.00  0.00      ACHN  
ATOM   1381  HG1 ARG A  91      -7.531  -5.539 -23.195  0.00  0.00      ACHN  
ATOM   1382  HG2 ARG A  91      -5.918  -6.096 -23.692  0.00  0.00      ACHN  
ATOM   1383  CD  ARG A  91      -6.400  -6.699 -21.650  0.00  0.00      ACHN  
ATOM   1384  HD1 ARG A  91      -6.903  -6.404 -20.704  0.00  0.00      ACHN  
ATOM   1385  HD2 ARG A  91      -6.959  -7.563 -22.068  0.00  0.00      ACHN  
ATOM   1386  NE  ARG A  91      -5.004  -7.280 -21.621  0.00  0.00      ACHN  
ATOM   1387  HE  ARG A  91      -4.234  -6.799 -22.041  0.00  0.00      ACHN  
ATOM   1388  CZ  ARG A  91      -4.578  -8.421 -20.973  0.00  0.00      ACHN  
ATOM   1389  NH1 ARG A  91      -3.269  -8.729 -20.967  0.00  0.00      ACHN  
ATOM   1390 HH11 ARG A  91      -2.891  -9.514 -20.477  0.00  0.00      ACHN  
ATOM   1391 HH12 ARG A  91      -2.673  -8.074 -21.431  0.00  0.00      ACHN  
ATOM   1392  NH2 ARG A  91      -5.435  -9.376 -20.545  0.00  0.00      ACHN  
ATOM   1393 HH21 ARG A  91      -5.177 -10.229 -20.091  0.00  0.00      ACHN  
ATOM   1394 HH22 ARG A  91      -6.281  -9.406 -21.078  0.00  0.00      ACHN  
ATOM   1395  C   ARG A  91      -5.478  -1.943 -23.092  0.00  0.00      ACHN  
ATOM   1396  O   ARG A  91      -6.429  -1.169 -23.280  0.00  0.00      ACHN  
ATOM   1397  N   TYR A  92      -4.420  -1.512 -22.370  0.00  0.00      ACHN  
ATOM   1398  HN  TYR A  92      -3.657  -2.153 -22.396  0.00  0.00      ACHN  
ATOM   1399  CA  TYR A  92      -4.318  -0.175 -21.665  0.00  0.00      ACHN  
ATOM   1400  HA  TYR A  92      -5.246  -0.044 -21.128  0.00  0.00      ACHN  
ATOM   1401  CB  TYR A  92      -3.078  -0.026 -20.772  0.00  0.00      ACHN  
ATOM   1402  HB1 TYR A  92      -2.827  -1.006 -20.312  0.00  0.00      ACHN  
ATOM   1403  HB2 TYR A  92      -2.123   0.236 -21.276  0.00  0.00      ACHN  
ATOM   1404  CG  TYR A  92      -3.302   0.948 -19.620  0.00  0.00      ACHN  
ATOM   1405  CD1 TYR A  92      -4.395   1.704 -19.283  0.00  0.00      ACHN  
ATOM   1406  HD1 TYR A  92      -5.302   1.668 -19.869  0.00  0.00      ACHN  
ATOM   1407  CE1 TYR A  92      -4.385   2.606 -18.194  0.00  0.00      ACHN  
ATOM   1408  HE1 TYR A  92      -5.306   3.111 -17.941  0.00  0.00      ACHN  
ATOM   1409  CZ  TYR A  92      -3.217   2.853 -17.423  0.00  0.00      ACHN  
ATOM   1410  OH  TYR A  92      -3.079   3.739 -16.374  0.00  0.00      ACHN  
ATOM   1411  HH  TYR A  92      -3.986   3.951 -16.139  0.00  0.00      ACHN  
ATOM   1412  CD2 TYR A  92      -2.103   1.226 -18.868  0.00  0.00      ACHN  
ATOM   1413  HD2 TYR A  92      -1.160   0.766 -19.125  0.00  0.00      ACHN  
ATOM   1414  CE2 TYR A  92      -2.047   2.248 -17.827  0.00  0.00      ACHN  
ATOM   1415  HE2 TYR A  92      -1.118   2.442 -17.312  0.00  0.00      ACHN  
ATOM   1416  C   TYR A  92      -4.368   0.998 -22.722  0.00  0.00      ACHN  
ATOM   1417  O   TYR A  92      -5.154   1.918 -22.693  0.00  0.00      ACHN  
ATOM   1418  N   SER A  93      -3.501   0.850 -23.750  0.00  0.00      ACHN  
ATOM   1419  HN  SER A  93      -2.883   0.079 -23.885  0.00  0.00      ACHN  
ATOM   1420  CA  SER A  93      -3.489   1.763 -24.892  0.00  0.00      ACHN  
ATOM   1421  HA  SER A  93      -3.122   2.724 -24.563  0.00  0.00      ACHN  
ATOM   1422  CB  SER A  93      -2.529   1.180 -25.964  0.00  0.00      ACHN  
ATOM   1423  HB1 SER A  93      -1.571   1.026 -25.422  0.00  0.00      ACHN  
ATOM   1424  HB2 SER A  93      -2.924   0.198 -26.298  0.00  0.00      ACHN  
ATOM   1425  OG  SER A  93      -2.227   2.111 -27.047  0.00  0.00      ACHN  
ATOM   1426  HG1 SER A  93      -1.523   1.690 -27.546  0.00  0.00      ACHN  
ATOM   1427  C   SER A  93      -4.847   1.991 -25.562  0.00  0.00      ACHN  
ATOM   1428  O   SER A  93      -5.204   3.136 -25.860  0.00  0.00      ACHN  
ATOM   1429  N   ALA A  94      -5.628   0.865 -25.717  0.00  0.00      ACHN  
ATOM   1430  HN  ALA A  94      -5.252   0.014 -25.359  0.00  0.00      ACHN  
ATOM   1431  CA  ALA A  94      -7.000   0.702 -26.241  0.00  0.00      ACHN  
ATOM   1432  HA  ALA A  94      -7.066   1.260 -27.164  0.00  0.00      ACHN  
ATOM   1433  CB  ALA A  94      -7.344  -0.838 -26.543  0.00  0.00      ACHN  
ATOM   1434  HB1 ALA A  94      -8.400  -0.969 -26.864  0.00  0.00      ACHN  
ATOM   1435  HB2 ALA A  94      -6.693  -1.104 -27.403  0.00  0.00      ACHN  
ATOM   1436  HB3 ALA A  94      -7.147  -1.477 -25.656  0.00  0.00      ACHN  
ATOM   1437  C   ALA A  94      -8.007   1.382 -25.308  0.00  0.00      ACHN  
ATOM   1438  O   ALA A  94      -8.812   2.143 -25.801  0.00  0.00      ACHN  
ATOM   1439  N   SER A  95      -7.944   1.236 -23.942  0.00  0.00      ACHN  
ATOM   1440  HN  SER A  95      -7.228   0.616 -23.632  0.00  0.00      ACHN  
ATOM   1441  CA  SER A  95      -8.811   1.907 -22.942  0.00  0.00      ACHN  
ATOM   1442  HA  SER A  95      -9.827   1.602 -23.144  0.00  0.00      ACHN  
ATOM   1443  CB  SER A  95      -8.460   1.564 -21.502  0.00  0.00      ACHN  
ATOM   1444  HB1 SER A  95      -7.500   2.082 -21.295  0.00  0.00      ACHN  
ATOM   1445  HB2 SER A  95      -9.154   2.061 -20.790  0.00  0.00      ACHN  
ATOM   1446  OG  SER A  95      -8.394   0.142 -21.300  0.00  0.00      ACHN  
ATOM   1447  HG1 SER A  95      -7.796   0.018 -20.559  0.00  0.00      ACHN  
ATOM   1448  C   SER A  95      -8.704   3.447 -23.055  0.00  0.00      ACHN  
ATOM   1449  O   SER A  95      -9.690   4.218 -23.081  0.00  0.00      ACHN  
ATOM   1450  N   LEU A  96      -7.427   3.907 -23.296  0.00  0.00      ACHN  
ATOM   1451  HN  LEU A  96      -6.685   3.243 -23.246  0.00  0.00      ACHN  
ATOM   1452  CA  LEU A  96      -7.196   5.366 -23.385  0.00  0.00      ACHN  
ATOM   1453  HA  LEU A  96      -7.753   5.844 -22.594  0.00  0.00      ACHN  
ATOM   1454  CB  LEU A  96      -5.669   5.742 -23.096  0.00  0.00      ACHN  
ATOM   1455  HB1 LEU A  96      -5.160   5.107 -23.853  0.00  0.00      ACHN  
ATOM   1456  HB2 LEU A  96      -5.518   6.837 -23.210  0.00  0.00      ACHN  
ATOM   1457  CG  LEU A  96      -5.205   5.188 -21.765  0.00  0.00      ACHN  
ATOM   1458  HG  LEU A  96      -5.731   4.235 -21.540  0.00  0.00      ACHN  
ATOM   1459  CD1 LEU A  96      -3.703   4.726 -21.687  0.00  0.00      ACHN  
ATOM   1460 HD11 LEU A  96      -3.371   3.838 -22.266  0.00  0.00      ACHN  
ATOM   1461 HD12 LEU A  96      -3.069   5.610 -21.914  0.00  0.00      ACHN  
ATOM   1462 HD13 LEU A  96      -3.434   4.353 -20.676  0.00  0.00      ACHN  
ATOM   1463  CD2 LEU A  96      -5.475   6.262 -20.667  0.00  0.00      ACHN  
ATOM   1464 HD21 LEU A  96      -4.962   5.948 -19.732  0.00  0.00      ACHN  
ATOM   1465 HD22 LEU A  96      -5.109   7.288 -20.882  0.00  0.00      ACHN  
ATOM   1466 HD23 LEU A  96      -6.571   6.285 -20.486  0.00  0.00      ACHN  
ATOM   1467  C   LEU A  96      -7.648   5.971 -24.706  0.00  0.00      ACHN  
ATOM   1468  O   LEU A  96      -8.109   7.111 -24.740  0.00  0.00      ACHN  
ATOM   1469  N   MET A  97      -7.465   5.279 -25.817  0.00  0.00      ACHN  
ATOM   1470  HN  MET A  97      -6.885   4.482 -25.668  0.00  0.00      ACHN  
ATOM   1471  CA  MET A  97      -7.969   5.625 -27.100  0.00  0.00      ACHN  
ATOM   1472  HA  MET A  97      -7.658   6.625 -27.363  0.00  0.00      ACHN  
ATOM   1473  CB  MET A  97      -7.195   4.793 -28.129  0.00  0.00      ACHN  
ATOM   1474  HB1 MET A  97      -6.110   4.978 -27.980  0.00  0.00      ACHN  
ATOM   1475  HB2 MET A  97      -7.395   3.704 -28.041  0.00  0.00      ACHN  
ATOM   1476  CG  MET A  97      -7.355   5.127 -29.654  0.00  0.00      ACHN  
ATOM   1477  HG1 MET A  97      -6.705   4.559 -30.355  0.00  0.00      ACHN  
ATOM   1478  HG2 MET A  97      -8.323   4.732 -30.030  0.00  0.00      ACHN  
ATOM   1479  SD  MET A  97      -7.230   6.963 -29.999  0.00  0.00      ACHN  
ATOM   1480  CE  MET A  97      -7.679   6.776 -31.725  0.00  0.00      ACHN  
ATOM   1481  HE1 MET A  97      -7.187   5.886 -32.171  0.00  0.00      ACHN  
ATOM   1482  HE2 MET A  97      -8.763   6.643 -31.927  0.00  0.00      ACHN  
ATOM   1483  HE3 MET A  97      -7.245   7.615 -32.311  0.00  0.00      ACHN  
ATOM   1484  C   MET A  97      -9.498   5.564 -27.285  0.00  0.00      ACHN  
ATOM   1485  O   MET A  97     -10.121   6.474 -27.827  0.00  0.00      ACHN  
ATOM   1486  N   LYS A  98     -10.204   4.575 -26.748  0.00  0.00      ACHN  
ATOM   1487  HN  LYS A  98      -9.627   3.924 -26.262  0.00  0.00      ACHN  
ATOM   1488  CA  LYS A  98     -11.553   4.225 -26.793  0.00  0.00      ACHN  
ATOM   1489  HA  LYS A  98     -12.072   4.644 -27.642  0.00  0.00      ACHN  
ATOM   1490  CB  LYS A  98     -11.818   2.648 -26.803  0.00  0.00      ACHN  
ATOM   1491  HB1 LYS A  98     -11.437   2.334 -25.808  0.00  0.00      ACHN  
ATOM   1492  HB2 LYS A  98     -12.905   2.423 -26.758  0.00  0.00      ACHN  
ATOM   1493  CG  LYS A  98     -11.173   1.775 -27.920  0.00  0.00      ACHN  
ATOM   1494  HG1 LYS A  98     -10.114   1.913 -27.615  0.00  0.00      ACHN  
ATOM   1495  HG2 LYS A  98     -11.458   0.730 -27.672  0.00  0.00      ACHN  
ATOM   1496  CD  LYS A  98     -11.447   2.273 -29.363  0.00  0.00      ACHN  
ATOM   1497  HD1 LYS A  98     -12.408   2.004 -29.851  0.00  0.00      ACHN  
ATOM   1498  HD2 LYS A  98     -11.440   3.371 -29.192  0.00  0.00      ACHN  
ATOM   1499  CE  LYS A  98     -10.204   2.068 -30.217  0.00  0.00      ACHN  
ATOM   1500  HE1 LYS A  98     -10.255   2.576 -31.204  0.00  0.00      ACHN  
ATOM   1501  HE2 LYS A  98      -9.256   2.379 -29.729  0.00  0.00      ACHN  
ATOM   1502  NZ  LYS A  98      -9.981   0.610 -30.407  0.00  0.00      ACHN  
ATOM   1503  HZ1 LYS A  98     -10.651   0.320 -31.148  0.00  0.00      ACHN  
ATOM   1504  HZ2 LYS A  98      -9.019   0.476 -30.780  0.00  0.00      ACHN  
ATOM   1505  HZ3 LYS A  98     -10.131   0.004 -29.575  0.00  0.00      ACHN  
ATOM   1506  C   LYS A  98     -12.397   4.737 -25.670  0.00  0.00      ACHN  
ATOM   1507  O   LYS A  98     -13.626   4.494 -25.595  0.00  0.00      ACHN  
ATOM   1508  N   ASN A  99     -11.749   5.466 -24.734  0.00  0.00      ACHN  
ATOM   1509  HN  ASN A  99     -10.755   5.397 -24.713  0.00  0.00      ACHN  
ATOM   1510  CA  ASN A  99     -12.355   6.285 -23.663  0.00  0.00      ACHN  
ATOM   1511  HA  ASN A  99     -11.585   6.617 -22.982  0.00  0.00      ACHN  
ATOM   1512  CB  ASN A  99     -13.103   7.477 -24.312  0.00  0.00      ACHN  
ATOM   1513  HB1 ASN A  99     -13.918   7.066 -24.945  0.00  0.00      ACHN  
ATOM   1514  HB2 ASN A  99     -13.560   8.055 -23.481  0.00  0.00      ACHN  
ATOM   1515  CG  ASN A  99     -12.318   8.337 -25.291  0.00  0.00      ACHN  
ATOM   1516  OD1 ASN A  99     -12.708   8.714 -26.394  0.00  0.00      ACHN  
ATOM   1517  ND2 ASN A  99     -11.167   8.738 -24.730  0.00  0.00      ACHN  
ATOM   1518 HD21 ASN A  99     -10.766   9.463 -25.290  0.00  0.00      ACHN  
ATOM   1519 HD22 ASN A  99     -11.045   8.606 -23.746  0.00  0.00      ACHN  
ATOM   1520  C   ASN A  99     -13.342   5.580 -22.693  0.00  0.00      ACHN  
ATOM   1521  O   ASN A  99     -14.468   6.038 -22.469  0.00  0.00      ACHN  
ATOM   1522  N   GLN A 100     -12.994   4.415 -22.083  0.00  0.00      ACHN  
ATOM   1523  HN  GLN A 100     -12.096   4.018 -22.255  0.00  0.00      ACHN  
ATOM   1524  CA  GLN A 100     -13.738   3.825 -20.983  0.00  0.00      ACHN  
ATOM   1525  HA  GLN A 100     -14.161   4.609 -20.373  0.00  0.00      ACHN  
ATOM   1526  CB  GLN A 100     -14.921   2.959 -21.567  0.00  0.00      ACHN  
ATOM   1527  HB1 GLN A 100     -14.960   3.315 -22.619  0.00  0.00      ACHN  
ATOM   1528  HB2 GLN A 100     -14.621   1.890 -21.568  0.00  0.00      ACHN  
ATOM   1529  CG  GLN A 100     -16.335   3.041 -20.907  0.00  0.00      ACHN  
ATOM   1530  HG1 GLN A 100     -16.515   4.135 -20.826  0.00  0.00      ACHN  
ATOM   1531  HG2 GLN A 100     -17.066   2.520 -21.562  0.00  0.00      ACHN  
ATOM   1532  CD  GLN A 100     -16.413   2.328 -19.579  0.00  0.00      ACHN  
ATOM   1533  OE1 GLN A 100     -16.842   1.196 -19.578  0.00  0.00      ACHN  
ATOM   1534  NE2 GLN A 100     -15.942   2.955 -18.505  0.00  0.00      ACHN  
ATOM   1535 HE21 GLN A 100     -15.848   2.435 -17.656  0.00  0.00      ACHN  
ATOM   1536 HE22 GLN A 100     -15.692   3.920 -18.585  0.00  0.00      ACHN  
ATOM   1537  C   GLN A 100     -12.674   3.045 -20.159  0.00  0.00      ACHN  
ATOM   1538  O   GLN A 100     -11.872   2.424 -20.855  0.00  0.00      ACHN  
ATOM   1539  N   ASN A 101     -12.679   3.047 -18.798  0.00  0.00      ACHN  
ATOM   1540  HN  ASN A 101     -13.348   3.504 -18.217  0.00  0.00      ACHN  
ATOM   1541  CA  ASN A 101     -11.700   2.276 -18.112  0.00  0.00      ACHN  
ATOM   1542  HA  ASN A 101     -11.178   1.646 -18.817  0.00  0.00      ACHN  
ATOM   1543  CB  ASN A 101     -10.649   3.223 -17.491  0.00  0.00      ACHN  
ATOM   1544  HB1 ASN A 101     -10.368   4.047 -18.182  0.00  0.00      ACHN  
ATOM   1545  HB2 ASN A 101     -10.970   3.699 -16.539  0.00  0.00      ACHN  
ATOM   1546  CG  ASN A 101      -9.452   2.464 -17.087  0.00  0.00      ACHN  
ATOM   1547  OD1 ASN A 101      -9.432   1.451 -16.386  0.00  0.00      ACHN  
ATOM   1548  ND2 ASN A 101      -8.260   3.079 -17.472  0.00  0.00      ACHN  
ATOM   1549 HD21 ASN A 101      -7.373   2.715 -17.188  0.00  0.00      ACHN  
ATOM   1550 HD22 ASN A 101      -8.268   3.810 -18.154  0.00  0.00      ACHN  
ATOM   1551  C   ASN A 101     -12.310   1.425 -17.032  0.00  0.00      ACHN  
ATOM   1552  O   ASN A 101     -12.800   1.741 -15.963  0.00  0.00      ACHN  
ATOM   1553  N   ILE A 102     -12.313   0.080 -17.306  0.00  0.00      ACHN  
ATOM   1554  HN  ILE A 102     -11.906  -0.262 -18.150  0.00  0.00      ACHN  
ATOM   1555  CA  ILE A 102     -12.875  -0.864 -16.468  0.00  0.00      ACHN  
ATOM   1556  HA  ILE A 102     -13.898  -0.634 -16.208  0.00  0.00      ACHN  
ATOM   1557  CB  ILE A 102     -12.744  -2.223 -17.178  0.00  0.00      ACHN  
ATOM   1558  HB  ILE A 102     -11.691  -2.313 -17.522  0.00  0.00      ACHN  
ATOM   1559  CG2 ILE A 102     -12.939  -3.419 -16.152  0.00  0.00      ACHN  
ATOM   1560 HG21 ILE A 102     -12.073  -3.568 -15.472  0.00  0.00      ACHN  
ATOM   1561 HG22 ILE A 102     -13.739  -3.097 -15.451  0.00  0.00      ACHN  
ATOM   1562 HG23 ILE A 102     -13.277  -4.395 -16.561  0.00  0.00      ACHN  
ATOM   1563  CG1 ILE A 102     -13.536  -2.349 -18.503  0.00  0.00      ACHN  
ATOM   1564 HG11 ILE A 102     -13.237  -1.421 -19.036  0.00  0.00      ACHN  
ATOM   1565 HG12 ILE A 102     -13.208  -3.189 -19.153  0.00  0.00      ACHN  
ATOM   1566  CD1 ILE A 102     -15.030  -2.321 -18.323  0.00  0.00      ACHN  
ATOM   1567  HD1 ILE A 102     -15.558  -2.086 -19.271  0.00  0.00      ACHN  
ATOM   1568  HD2 ILE A 102     -15.439  -3.238 -17.846  0.00  0.00      ACHN  
ATOM   1569  HD3 ILE A 102     -15.298  -1.478 -17.652  0.00  0.00      ACHN  
ATOM   1570  C   ILE A 102     -12.032  -0.955 -15.178  0.00  0.00      ACHN  
ATOM   1571  O   ILE A 102     -12.540  -1.156 -14.085  0.00  0.00      ACHN  
ATOM   1572  N   PHE A 103     -10.676  -0.931 -15.249  0.00  0.00      ACHN  
ATOM   1573  HN  PHE A 103     -10.236  -0.717 -16.118  0.00  0.00      ACHN  
ATOM   1574  CA  PHE A 103      -9.704  -1.243 -14.250  0.00  0.00      ACHN  
ATOM   1575  HA  PHE A 103     -10.065  -2.156 -13.800  0.00  0.00      ACHN  
ATOM   1576  CB  PHE A 103      -8.283  -1.496 -14.828  0.00  0.00      ACHN  
ATOM   1577  HB1 PHE A 103      -8.127  -0.713 -15.600  0.00  0.00      ACHN  
ATOM   1578  HB2 PHE A 103      -7.426  -1.425 -14.125  0.00  0.00      ACHN  
ATOM   1579  CG  PHE A 103      -8.244  -2.872 -15.466  0.00  0.00      ACHN  
ATOM   1580  CD1 PHE A 103      -7.654  -3.108 -16.702  0.00  0.00      ACHN  
ATOM   1581  HD1 PHE A 103      -7.366  -2.198 -17.208  0.00  0.00      ACHN  
ATOM   1582  CE1 PHE A 103      -7.491  -4.370 -17.263  0.00  0.00      ACHN  
ATOM   1583  HE1 PHE A 103      -7.092  -4.518 -18.255  0.00  0.00      ACHN  
ATOM   1584  CZ  PHE A 103      -8.110  -5.481 -16.632  0.00  0.00      ACHN  
ATOM   1585  HZ  PHE A 103      -8.104  -6.471 -17.063  0.00  0.00      ACHN  
ATOM   1586  CD2 PHE A 103      -8.775  -4.013 -14.777  0.00  0.00      ACHN  
ATOM   1587  HD2 PHE A 103      -9.150  -4.047 -13.765  0.00  0.00      ACHN  
ATOM   1588  CE2 PHE A 103      -8.795  -5.290 -15.344  0.00  0.00      ACHN  
ATOM   1589  HE2 PHE A 103      -9.129  -6.183 -14.836  0.00  0.00      ACHN  
ATOM   1590  C   PHE A 103      -9.720  -0.192 -13.210  0.00  0.00      ACHN  
ATOM   1591  O   PHE A 103      -9.501  -0.373 -12.031  0.00  0.00      ACHN  
ATOM   1592  N   ARG A 104     -10.001   1.108 -13.599  0.00  0.00      ACHN  
ATOM   1593  HN  ARG A 104     -10.079   1.180 -14.591  0.00  0.00      ACHN  
ATOM   1594  CA  ARG A 104     -10.123   2.304 -12.776  0.00  0.00      ACHN  
ATOM   1595  HA  ARG A 104      -9.241   2.319 -12.153  0.00  0.00      ACHN  
ATOM   1596  CB  ARG A 104     -10.117   3.511 -13.684  0.00  0.00      ACHN  
ATOM   1597  HB1 ARG A 104      -9.254   3.435 -14.379  0.00  0.00      ACHN  
ATOM   1598  HB2 ARG A 104     -11.073   3.520 -14.250  0.00  0.00      ACHN  
ATOM   1599  CG  ARG A 104      -9.982   4.815 -12.884  0.00  0.00      ACHN  
ATOM   1600  HG1 ARG A 104     -10.210   4.632 -11.812  0.00  0.00      ACHN  
ATOM   1601  HG2 ARG A 104      -8.894   5.031 -12.841  0.00  0.00      ACHN  
ATOM   1602  CD  ARG A 104     -10.793   6.089 -13.378  0.00  0.00      ACHN  
ATOM   1603  HD1 ARG A 104     -11.891   5.930 -13.317  0.00  0.00      ACHN  
ATOM   1604  HD2 ARG A 104     -10.556   6.952 -12.720  0.00  0.00      ACHN  
ATOM   1605  NE  ARG A 104     -10.353   6.253 -14.833  0.00  0.00      ACHN  
ATOM   1606  HE  ARG A 104      -9.412   6.495 -15.070  0.00  0.00      ACHN  
ATOM   1607  CZ  ARG A 104     -11.197   6.247 -15.850  0.00  0.00      ACHN  
ATOM   1608  NH1 ARG A 104     -12.399   5.674 -15.788  0.00  0.00      ACHN  
ATOM   1609 HH11 ARG A 104     -12.960   5.542 -16.605  0.00  0.00      ACHN  
ATOM   1610 HH12 ARG A 104     -12.653   5.296 -14.898  0.00  0.00      ACHN  
ATOM   1611  NH2 ARG A 104     -10.754   6.530 -17.078  0.00  0.00      ACHN  
ATOM   1612 HH21 ARG A 104     -11.420   6.512 -17.823  0.00  0.00      ACHN  
ATOM   1613 HH22 ARG A 104      -9.770   6.595 -17.244  0.00  0.00      ACHN  
ATOM   1614  C   ARG A 104     -11.375   2.124 -11.835  0.00  0.00      ACHN  
ATOM   1615  O   ARG A 104     -11.161   2.123 -10.620  0.00  0.00      ACHN  
ATOM   1616  N   TRP A 105     -12.603   1.900 -12.449  0.00  0.00      ACHN  
ATOM   1617  HN  TRP A 105     -12.589   1.972 -13.444  0.00  0.00      ACHN  
ATOM   1618  CA  TRP A 105     -13.767   1.714 -11.654  0.00  0.00      ACHN  
ATOM   1619  HA  TRP A 105     -13.850   2.616 -11.065  0.00  0.00      ACHN  
ATOM   1620  CB  TRP A 105     -15.046   1.902 -12.536  0.00  0.00      ACHN  
ATOM   1621  HB1 TRP A 105     -15.206   0.970 -13.120  0.00  0.00      ACHN  
ATOM   1622  HB2 TRP A 105     -15.897   1.965 -11.824  0.00  0.00      ACHN  
ATOM   1623  CG  TRP A 105     -15.144   3.171 -13.472  0.00  0.00      ACHN  
ATOM   1624  CD1 TRP A 105     -15.171   3.238 -14.829  0.00  0.00      ACHN  
ATOM   1625  HD1 TRP A 105     -15.111   2.447 -15.562  0.00  0.00      ACHN  
ATOM   1626  NE1 TRP A 105     -15.185   4.528 -15.196  0.00  0.00      ACHN  
ATOM   1627  HE1 TRP A 105     -15.199   4.790 -16.136  0.00  0.00      ACHN  
ATOM   1628  CE2 TRP A 105     -15.129   5.352 -14.094  0.00  0.00      ACHN  
ATOM   1629  CD2 TRP A 105     -15.054   4.538 -12.969  0.00  0.00      ACHN  
ATOM   1630  CE3 TRP A 105     -14.967   5.017 -11.684  0.00  0.00      ACHN  
ATOM   1631  HE3 TRP A 105     -14.877   4.420 -10.789  0.00  0.00      ACHN  
ATOM   1632  CZ3 TRP A 105     -14.936   6.424 -11.634  0.00  0.00      ACHN  
ATOM   1633  HZ3 TRP A 105     -14.813   6.995 -10.725  0.00  0.00      ACHN  
ATOM   1634  CZ2 TRP A 105     -15.084   6.725 -14.029  0.00  0.00      ACHN  
ATOM   1635  HZ2 TRP A 105     -15.126   7.325 -14.926  0.00  0.00      ACHN  
ATOM   1636  CH2 TRP A 105     -15.075   7.299 -12.705  0.00  0.00      ACHN  
ATOM   1637  HH2 TRP A 105     -15.081   8.378 -12.646  0.00  0.00      ACHN  
ATOM   1638  C   TRP A 105     -13.801   0.463 -10.807  0.00  0.00      ACHN  
ATOM   1639  O   TRP A 105     -14.143   0.433  -9.597  0.00  0.00      ACHN  
ATOM   1640  N   VAL A 106     -13.289  -0.630 -11.387  0.00  0.00      ACHN  
ATOM   1641  HN  VAL A 106     -13.032  -0.563 -12.347  0.00  0.00      ACHN  
ATOM   1642  CA  VAL A 106     -13.057  -1.865 -10.584  0.00  0.00      ACHN  
ATOM   1643  HA  VAL A 106     -14.006  -2.306 -10.315  0.00  0.00      ACHN  
ATOM   1644  CB  VAL A 106     -12.454  -2.933 -11.442  0.00  0.00      ACHN  
ATOM   1645  HB  VAL A 106     -11.700  -2.469 -12.113  0.00  0.00      ACHN  
ATOM   1646  CG1 VAL A 106     -11.792  -4.093 -10.629  0.00  0.00      ACHN  
ATOM   1647 HG11 VAL A 106     -10.914  -3.769 -10.030  0.00  0.00      ACHN  
ATOM   1648 HG12 VAL A 106     -12.669  -4.398 -10.018  0.00  0.00      ACHN  
ATOM   1649 HG13 VAL A 106     -11.489  -4.952 -11.265  0.00  0.00      ACHN  
ATOM   1650  CG2 VAL A 106     -13.608  -3.508 -12.317  0.00  0.00      ACHN  
ATOM   1651 HG21 VAL A 106     -14.139  -2.668 -12.814  0.00  0.00      ACHN  
ATOM   1652 HG22 VAL A 106     -13.247  -4.158 -13.143  0.00  0.00      ACHN  
ATOM   1653 HG23 VAL A 106     -14.405  -4.011 -11.728  0.00  0.00      ACHN  
ATOM   1654  C   VAL A 106     -12.239  -1.625  -9.231  0.00  0.00      ACHN  
ATOM   1655  O   VAL A 106     -12.708  -1.924  -8.090  0.00  0.00      ACHN  
ATOM   1656  N   GLU A 107     -11.060  -0.967  -9.332  0.00  0.00      ACHN  
ATOM   1657  HN  GLU A 107     -10.600  -0.809 -10.202  0.00  0.00      ACHN  
ATOM   1658  CA  GLU A 107     -10.224  -0.632  -8.140  0.00  0.00      ACHN  
ATOM   1659  HA  GLU A 107      -9.952  -1.527  -7.599  0.00  0.00      ACHN  
ATOM   1660  CB  GLU A 107      -9.002   0.034  -8.728  0.00  0.00      ACHN  
ATOM   1661  HB1 GLU A 107      -8.625  -0.667  -9.503  0.00  0.00      ACHN  
ATOM   1662  HB2 GLU A 107      -9.340   0.913  -9.318  0.00  0.00      ACHN  
ATOM   1663  CG  GLU A 107      -8.014   0.490  -7.616  0.00  0.00      ACHN  
ATOM   1664  HG1 GLU A 107      -8.653   1.287  -7.180  0.00  0.00      ACHN  
ATOM   1665  HG2 GLU A 107      -7.641  -0.270  -6.897  0.00  0.00      ACHN  
ATOM   1666  CD  GLU A 107      -6.831   1.113  -8.312  0.00  0.00      ACHN  
ATOM   1667  OE1 GLU A 107      -5.987   0.317  -8.826  0.00  0.00      ACHN  
ATOM   1668  OE2 GLU A 107      -6.689   2.318  -8.342  0.00  0.00      ACHN  
ATOM   1669  C   GLU A 107     -11.107   0.337  -7.242  0.00  0.00      ACHN  
ATOM   1670  O   GLU A 107     -11.154   0.165  -6.038  0.00  0.00      ACHN  
ATOM   1671  N   TYR A 108     -11.704   1.465  -7.804  0.00  0.00      ACHN  
ATOM   1672  HN  TYR A 108     -11.611   1.571  -8.791  0.00  0.00      ACHN  
ATOM   1673  CA  TYR A 108     -12.446   2.425  -6.970  0.00  0.00      ACHN  
ATOM   1674  HA  TYR A 108     -11.833   2.865  -6.197  0.00  0.00      ACHN  
ATOM   1675  CB  TYR A 108     -12.954   3.597  -7.910  0.00  0.00      ACHN  
ATOM   1676  HB1 TYR A 108     -13.515   3.153  -8.759  0.00  0.00      ACHN  
ATOM   1677  HB2 TYR A 108     -13.755   4.197  -7.428  0.00  0.00      ACHN  
ATOM   1678  CG  TYR A 108     -11.858   4.589  -8.385  0.00  0.00      ACHN  
ATOM   1679  CD1 TYR A 108     -10.520   4.358  -8.232  0.00  0.00      ACHN  
ATOM   1680  HD1 TYR A 108     -10.100   3.496  -7.734  0.00  0.00      ACHN  
ATOM   1681  CE1 TYR A 108      -9.580   5.261  -8.796  0.00  0.00      ACHN  
ATOM   1682  HE1 TYR A 108      -8.562   4.956  -8.604  0.00  0.00      ACHN  
ATOM   1683  CZ  TYR A 108      -9.986   6.507  -9.304  0.00  0.00      ACHN  
ATOM   1684  OH  TYR A 108      -9.024   7.395  -9.796  0.00  0.00      ACHN  
ATOM   1685  HH  TYR A 108      -8.216   6.918 -10.001  0.00  0.00      ACHN  
ATOM   1686  CD2 TYR A 108     -12.259   5.937  -8.771  0.00  0.00      ACHN  
ATOM   1687  HD2 TYR A 108     -13.295   6.228  -8.859  0.00  0.00      ACHN  
ATOM   1688  CE2 TYR A 108     -11.297   6.909  -9.167  0.00  0.00      ACHN  
ATOM   1689  HE2 TYR A 108     -11.691   7.804  -9.626  0.00  0.00      ACHN  
ATOM   1690  C   TYR A 108     -13.592   1.748  -6.257  0.00  0.00      ACHN  
ATOM   1691  O   TYR A 108     -13.917   2.084  -5.094  0.00  0.00      ACHN  
ATOM   1692  N   SER A 109     -14.264   0.725  -6.884  0.00  0.00      ACHN  
ATOM   1693  HN  SER A 109     -13.900   0.475  -7.778  0.00  0.00      ACHN  
ATOM   1694  CA  SER A 109     -15.475   0.182  -6.393  0.00  0.00      ACHN  
ATOM   1695  HA  SER A 109     -16.091   1.031  -6.137  0.00  0.00      ACHN  
ATOM   1696  CB  SER A 109     -16.151  -0.783  -7.451  0.00  0.00      ACHN  
ATOM   1697  HB1 SER A 109     -15.583  -1.707  -7.690  0.00  0.00      ACHN  
ATOM   1698  HB2 SER A 109     -17.085  -1.170  -6.990  0.00  0.00      ACHN  
ATOM   1699  OG  SER A 109     -16.550  -0.037  -8.605  0.00  0.00      ACHN  
ATOM   1700  HG1 SER A 109     -15.797  -0.024  -9.201  0.00  0.00      ACHN  
ATOM   1701  C   SER A 109     -15.224  -0.593  -5.163  0.00  0.00      ACHN  
ATOM   1702  O   SER A 109     -15.863  -0.380  -4.120  0.00  0.00      ACHN  
ATOM   1703  N   LEU A 110     -14.201  -1.502  -5.160  0.00  0.00      ACHN  
ATOM   1704  HN  LEU A 110     -13.627  -1.599  -5.969  0.00  0.00      ACHN  
ATOM   1705  CA  LEU A 110     -13.862  -2.333  -4.044  0.00  0.00      ACHN  
ATOM   1706  HA  LEU A 110     -14.754  -2.784  -3.637  0.00  0.00      ACHN  
ATOM   1707  CB  LEU A 110     -12.902  -3.575  -4.371  0.00  0.00      ACHN  
ATOM   1708  HB1 LEU A 110     -11.857  -3.274  -4.603  0.00  0.00      ACHN  
ATOM   1709  HB2 LEU A 110     -12.802  -4.178  -3.443  0.00  0.00      ACHN  
ATOM   1710  CG  LEU A 110     -13.491  -4.517  -5.487  0.00  0.00      ACHN  
ATOM   1711  HG  LEU A 110     -13.616  -3.941  -6.429  0.00  0.00      ACHN  
ATOM   1712  CD1 LEU A 110     -12.391  -5.519  -5.953  0.00  0.00      ACHN  
ATOM   1713 HD11 LEU A 110     -11.831  -5.164  -6.844  0.00  0.00      ACHN  
ATOM   1714 HD12 LEU A 110     -11.703  -5.670  -5.093  0.00  0.00      ACHN  
ATOM   1715 HD13 LEU A 110     -12.776  -6.487  -6.338  0.00  0.00      ACHN  
ATOM   1716  CD2 LEU A 110     -14.802  -5.199  -5.067  0.00  0.00      ACHN  
ATOM   1717 HD21 LEU A 110     -14.921  -6.115  -5.684  0.00  0.00      ACHN  
ATOM   1718 HD22 LEU A 110     -14.664  -5.665  -4.067  0.00  0.00      ACHN  
ATOM   1719 HD23 LEU A 110     -15.714  -4.569  -5.136  0.00  0.00      ACHN  
ATOM   1720  C   LEU A 110     -13.241  -1.434  -2.896  0.00  0.00      ACHN  
ATOM   1721  O   LEU A 110     -13.661  -1.565  -1.741  0.00  0.00      ACHN  
ATOM   1722  N   SER A 111     -12.288  -0.574  -3.170  0.00  0.00      ACHN  
ATOM   1723  HN  SER A 111     -11.953  -0.423  -4.097  0.00  0.00      ACHN  
ATOM   1724  CA  SER A 111     -11.473   0.104  -2.158  0.00  0.00      ACHN  
ATOM   1725  HA  SER A 111     -11.158  -0.687  -1.493  0.00  0.00      ACHN  
ATOM   1726  CB  SER A 111     -10.216   0.679  -2.875  0.00  0.00      ACHN  
ATOM   1727  HB1 SER A 111      -9.539   1.109  -2.106  0.00  0.00      ACHN  
ATOM   1728  HB2 SER A 111      -9.741  -0.130  -3.470  0.00  0.00      ACHN  
ATOM   1729  OG  SER A 111     -10.626   1.685  -3.793  0.00  0.00      ACHN  
ATOM   1730  HG1 SER A 111      -9.911   1.797  -4.424  0.00  0.00      ACHN  
ATOM   1731  C   SER A 111     -12.210   1.028  -1.306  0.00  0.00      ACHN  
ATOM   1732  O   SER A 111     -12.127   0.977  -0.072  0.00  0.00      ACHN  
ATOM   1733  N   SER A 112     -13.039   1.897  -1.870  0.00  0.00      ACHN  
ATOM   1734  HN  SER A 112     -13.007   2.013  -2.859  0.00  0.00      ACHN  
ATOM   1735  CA  SER A 112     -13.692   2.876  -1.076  0.00  0.00      ACHN  
ATOM   1736  HA  SER A 112     -12.944   3.302  -0.424  0.00  0.00      ACHN  
ATOM   1737  CB  SER A 112     -14.280   3.943  -1.953  0.00  0.00      ACHN  
ATOM   1738  HB1 SER A 112     -14.909   4.647  -1.367  0.00  0.00      ACHN  
ATOM   1739  HB2 SER A 112     -13.455   4.444  -2.503  0.00  0.00      ACHN  
ATOM   1740  OG  SER A 112     -15.118   3.410  -2.979  0.00  0.00      ACHN  
ATOM   1741  HG1 SER A 112     -14.535   2.958  -3.593  0.00  0.00      ACHN  
ATOM   1742  C   SER A 112     -14.810   2.237  -0.253  0.00  0.00      ACHN  
ATOM   1743  O   SER A 112     -15.272   2.778   0.764  0.00  0.00      ACHN  
ATOM   1744  N   SER A 113     -15.318   1.101  -0.665  0.00  0.00      ACHN  
ATOM   1745  HN  SER A 113     -15.103   0.700  -1.553  0.00  0.00      ACHN  
ATOM   1746  CA  SER A 113     -16.367   0.389   0.024  0.00  0.00      ACHN  
ATOM   1747  HA  SER A 113     -17.031   1.153   0.401  0.00  0.00      ACHN  
ATOM   1748  CB  SER A 113     -17.142  -0.576  -0.950  0.00  0.00      ACHN  
ATOM   1749  HB1 SER A 113     -16.485  -1.346  -1.408  0.00  0.00      ACHN  
ATOM   1750  HB2 SER A 113     -17.942  -1.096  -0.381  0.00  0.00      ACHN  
ATOM   1751  OG  SER A 113     -17.723   0.217  -2.024  0.00  0.00      ACHN  
ATOM   1752  HG1 SER A 113     -17.191   0.093  -2.814  0.00  0.00      ACHN  
ATOM   1753  C   SER A 113     -15.818  -0.416   1.235  0.00  0.00      ACHN  
ATOM   1754  O   SER A 113     -16.517  -0.570   2.249  0.00  0.00      ACHN  
ATOM   1755  N   VAL A 114     -14.525  -0.862   1.147  0.00  0.00      ACHN  
ATOM   1756  HN  VAL A 114     -14.094  -0.816   0.249  0.00  0.00      ACHN  
ATOM   1757  CA  VAL A 114     -13.762  -1.363   2.232  0.00  0.00      ACHN  
ATOM   1758  HA  VAL A 114     -14.323  -2.138   2.734  0.00  0.00      ACHN  
ATOM   1759  CB  VAL A 114     -12.404  -1.907   1.659  0.00  0.00      ACHN  
ATOM   1760  HB  VAL A 114     -12.074  -1.177   0.889  0.00  0.00      ACHN  
ATOM   1761  CG1 VAL A 114     -11.250  -1.910   2.663  0.00  0.00      ACHN  
ATOM   1762 HG11 VAL A 114     -10.369  -2.408   2.205  0.00  0.00      ACHN  
ATOM   1763 HG12 VAL A 114     -10.962  -0.870   2.929  0.00  0.00      ACHN  
ATOM   1764 HG13 VAL A 114     -11.466  -2.561   3.537  0.00  0.00      ACHN  
ATOM   1765  CG2 VAL A 114     -12.647  -3.287   0.925  0.00  0.00      ACHN  
ATOM   1766 HG21 VAL A 114     -11.864  -3.386   0.142  0.00  0.00      ACHN  
ATOM   1767 HG22 VAL A 114     -12.598  -4.200   1.555  0.00  0.00      ACHN  
ATOM   1768 HG23 VAL A 114     -13.607  -3.470   0.396  0.00  0.00      ACHN  
ATOM   1769  C   VAL A 114     -13.492  -0.280   3.351  0.00  0.00      ACHN  
ATOM   1770  O   VAL A 114     -13.761  -0.575   4.507  0.00  0.00      ACHN  
ATOM   1771  N   MET A 115     -13.227   1.067   2.966  0.00  0.00      ACHN  
ATOM   1772  HN  MET A 115     -12.924   1.208   2.027  0.00  0.00      ACHN  
ATOM   1773  CA  MET A 115     -13.038   2.135   3.929  0.00  0.00      ACHN  
ATOM   1774  HA  MET A 115     -12.294   1.772   4.622  0.00  0.00      ACHN  
ATOM   1775  CB  MET A 115     -12.508   3.369   3.148  0.00  0.00      ACHN  
ATOM   1776  HB1 MET A 115     -11.627   3.053   2.551  0.00  0.00      ACHN  
ATOM   1777  HB2 MET A 115     -13.307   3.803   2.510  0.00  0.00      ACHN  
ATOM   1778  CG  MET A 115     -12.040   4.541   3.993  0.00  0.00      ACHN  
ATOM   1779  HG1 MET A 115     -11.837   5.378   3.291  0.00  0.00      ACHN  
ATOM   1780  HG2 MET A 115     -12.822   4.777   4.746  0.00  0.00      ACHN  
ATOM   1781  SD  MET A 115     -10.550   4.100   4.865  0.00  0.00      ACHN  
ATOM   1782  CE  MET A 115     -10.924   5.417   6.021  0.00  0.00      ACHN  
ATOM   1783  HE1 MET A 115     -10.097   5.591   6.741  0.00  0.00      ACHN  
ATOM   1784  HE2 MET A 115     -11.095   6.411   5.556  0.00  0.00      ACHN  
ATOM   1785  HE3 MET A 115     -11.720   5.017   6.686  0.00  0.00      ACHN  
ATOM   1786  C   MET A 115     -14.299   2.541   4.615  0.00  0.00      ACHN  
ATOM   1787  O   MET A 115     -14.338   2.659   5.820  0.00  0.00      ACHN  
ATOM   1788  N   ILE A 116     -15.391   2.691   3.862  0.00  0.00      ACHN  
ATOM   1789  HN  ILE A 116     -15.284   2.524   2.885  0.00  0.00      ACHN  
ATOM   1790  CA  ILE A 116     -16.728   3.203   4.300  0.00  0.00      ACHN  
ATOM   1791  HA  ILE A 116     -16.492   4.067   4.903  0.00  0.00      ACHN  
ATOM   1792  CB  ILE A 116     -17.730   3.734   3.184  0.00  0.00      ACHN  
ATOM   1793  HB  ILE A 116     -17.183   4.172   2.322  0.00  0.00      ACHN  
ATOM   1794  CG2 ILE A 116     -18.600   2.590   2.613  0.00  0.00      ACHN  
ATOM   1795 HG21 ILE A 116     -18.050   1.695   2.254  0.00  0.00      ACHN  
ATOM   1796 HG22 ILE A 116     -19.235   2.265   3.465  0.00  0.00      ACHN  
ATOM   1797 HG23 ILE A 116     -19.242   2.938   1.775  0.00  0.00      ACHN  
ATOM   1798  CG1 ILE A 116     -18.506   4.976   3.815  0.00  0.00      ACHN  
ATOM   1799 HG11 ILE A 116     -19.081   4.771   4.743  0.00  0.00      ACHN  
ATOM   1800 HG12 ILE A 116     -17.725   5.708   4.114  0.00  0.00      ACHN  
ATOM   1801  CD1 ILE A 116     -19.350   5.669   2.659  0.00  0.00      ACHN  
ATOM   1802  HD1 ILE A 116     -18.631   6.164   1.973  0.00  0.00      ACHN  
ATOM   1803  HD2 ILE A 116     -19.776   4.871   2.014  0.00  0.00      ACHN  
ATOM   1804  HD3 ILE A 116     -20.042   6.444   3.053  0.00  0.00      ACHN  
ATOM   1805  C   ILE A 116     -17.319   2.181   5.351  0.00  0.00      ACHN  
ATOM   1806  O   ILE A 116     -17.879   2.547   6.379  0.00  0.00      ACHN  
ATOM   1807  N   VAL A 117     -17.143   0.862   5.067  0.00  0.00      ACHN  
ATOM   1808  HN  VAL A 117     -16.765   0.628   4.174  0.00  0.00      ACHN  
ATOM   1809  CA  VAL A 117     -17.444  -0.232   6.051  0.00  0.00      ACHN  
ATOM   1810  HA  VAL A 117     -18.465  -0.023   6.331  0.00  0.00      ACHN  
ATOM   1811  CB  VAL A 117     -17.334  -1.638   5.467  0.00  0.00      ACHN  
ATOM   1812  HB  VAL A 117     -16.400  -1.717   4.871  0.00  0.00      ACHN  
ATOM   1813  CG1 VAL A 117     -17.377  -2.740   6.561  0.00  0.00      ACHN  
ATOM   1814 HG11 VAL A 117     -18.273  -2.608   7.205  0.00  0.00      ACHN  
ATOM   1815 HG12 VAL A 117     -17.538  -3.779   6.201  0.00  0.00      ACHN  
ATOM   1816 HG13 VAL A 117     -16.530  -2.677   7.276  0.00  0.00      ACHN  
ATOM   1817  CG2 VAL A 117     -18.616  -1.825   4.522  0.00  0.00      ACHN  
ATOM   1818 HG21 VAL A 117     -18.827  -2.850   4.148  0.00  0.00      ACHN  
ATOM   1819 HG22 VAL A 117     -19.484  -1.310   4.987  0.00  0.00      ACHN  
ATOM   1820 HG23 VAL A 117     -18.419  -1.214   3.615  0.00  0.00      ACHN  
ATOM   1821  C   VAL A 117     -16.590  -0.131   7.329  0.00  0.00      ACHN  
ATOM   1822  O   VAL A 117     -17.090  -0.210   8.445  0.00  0.00      ACHN  
ATOM   1823  N   LEU A 118     -15.293   0.114   7.229  0.00  0.00      ACHN  
ATOM   1824  HN  LEU A 118     -14.933   0.215   6.304  0.00  0.00      ACHN  
ATOM   1825  CA  LEU A 118     -14.414   0.233   8.340  0.00  0.00      ACHN  
ATOM   1826  HA  LEU A 118     -14.697  -0.629   8.927  0.00  0.00      ACHN  
ATOM   1827  CB  LEU A 118     -12.942   0.293   7.826  0.00  0.00      ACHN  
ATOM   1828  HB1 LEU A 118     -12.860  -0.606   7.179  0.00  0.00      ACHN  
ATOM   1829  HB2 LEU A 118     -12.807   1.218   7.225  0.00  0.00      ACHN  
ATOM   1830  CG  LEU A 118     -11.867   0.189   8.900  0.00  0.00      ACHN  
ATOM   1831  HG  LEU A 118     -12.099   0.978   9.646  0.00  0.00      ACHN  
ATOM   1832  CD1 LEU A 118     -11.741  -1.193   9.620  0.00  0.00      ACHN  
ATOM   1833 HD11 LEU A 118     -11.573  -1.999   8.874  0.00  0.00      ACHN  
ATOM   1834 HD12 LEU A 118     -10.958  -1.188  10.408  0.00  0.00      ACHN  
ATOM   1835 HD13 LEU A 118     -12.670  -1.189  10.229  0.00  0.00      ACHN  
ATOM   1836  CD2 LEU A 118     -10.480   0.428   8.268  0.00  0.00      ACHN  
ATOM   1837 HD21 LEU A 118      -9.692   0.272   9.034  0.00  0.00      ACHN  
ATOM   1838 HD22 LEU A 118     -10.368  -0.166   7.336  0.00  0.00      ACHN  
ATOM   1839 HD23 LEU A 118     -10.429   1.481   7.916  0.00  0.00      ACHN  
ATOM   1840  C   LEU A 118     -14.725   1.453   9.264  0.00  0.00      ACHN  
ATOM   1841  O   LEU A 118     -14.587   1.301  10.513  0.00  0.00      ACHN  
ATOM   1842  N   ILE A 119     -15.228   2.603   8.691  0.00  0.00      ACHN  
ATOM   1843  HN  ILE A 119     -15.163   2.600   7.696  0.00  0.00      ACHN  
ATOM   1844  CA  ILE A 119     -15.485   3.767   9.556  0.00  0.00      ACHN  
ATOM   1845  HA  ILE A 119     -14.927   3.708  10.479  0.00  0.00      ACHN  
ATOM   1846  CB  ILE A 119     -15.220   5.114   8.932  0.00  0.00      ACHN  
ATOM   1847  HB  ILE A 119     -15.502   5.858   9.707  0.00  0.00      ACHN  
ATOM   1848  CG2 ILE A 119     -13.742   5.149   8.670  0.00  0.00      ACHN  
ATOM   1849 HG21 ILE A 119     -13.411   6.197   8.509  0.00  0.00      ACHN  
ATOM   1850 HG22 ILE A 119     -13.180   4.620   9.469  0.00  0.00      ACHN  
ATOM   1851 HG23 ILE A 119     -13.467   4.606   7.741  0.00  0.00      ACHN  
ATOM   1852  CG1 ILE A 119     -16.140   5.431   7.773  0.00  0.00      ACHN  
ATOM   1853 HG11 ILE A 119     -16.011   4.658   6.985  0.00  0.00      ACHN  
ATOM   1854 HG12 ILE A 119     -17.213   5.256   8.004  0.00  0.00      ACHN  
ATOM   1855  CD1 ILE A 119     -15.941   6.812   7.183  0.00  0.00      ACHN  
ATOM   1856  HD1 ILE A 119     -14.998   6.884   6.599  0.00  0.00      ACHN  
ATOM   1857  HD2 ILE A 119     -16.840   6.961   6.547  0.00  0.00      ACHN  
ATOM   1858  HD3 ILE A 119     -15.894   7.564   8.000  0.00  0.00      ACHN  
ATOM   1859  C   ILE A 119     -16.897   3.679  10.139  0.00  0.00      ACHN  
ATOM   1860  O   ILE A 119     -17.141   4.201  11.261  0.00  0.00      ACHN  
ATOM   1861  N   ALA A 120     -17.763   2.875   9.553  0.00  0.00      ACHN  
ATOM   1862  HN  ALA A 120     -17.613   2.471   8.654  0.00  0.00      ACHN  
ATOM   1863  CA  ALA A 120     -18.943   2.302  10.216  0.00  0.00      ACHN  
ATOM   1864  HA  ALA A 120     -19.431   3.169  10.636  0.00  0.00      ACHN  
ATOM   1865  CB  ALA A 120     -19.862   1.567   9.241  0.00  0.00      ACHN  
ATOM   1866  HB1 ALA A 120     -20.832   1.281   9.701  0.00  0.00      ACHN  
ATOM   1867  HB2 ALA A 120     -20.160   2.226   8.398  0.00  0.00      ACHN  
ATOM   1868  HB3 ALA A 120     -19.410   0.577   9.019  0.00  0.00      ACHN  
ATOM   1869  C   ALA A 120     -18.628   1.441  11.410  0.00  0.00      ACHN  
ATOM   1870  O   ALA A 120     -19.318   1.601  12.421  0.00  0.00      ACHN  
ATOM   1871  N   GLN A 121     -17.685   0.512  11.421  0.00  0.00      ACHN  
ATOM   1872  HN  GLN A 121     -17.461   0.260  10.482  0.00  0.00      ACHN  
ATOM   1873  CA  GLN A 121     -17.328  -0.248  12.567  0.00  0.00      ACHN  
ATOM   1874  HA  GLN A 121     -18.174  -0.607  13.134  0.00  0.00      ACHN  
ATOM   1875  CB  GLN A 121     -16.517  -1.455  12.032  0.00  0.00      ACHN  
ATOM   1876  HB1 GLN A 121     -15.594  -1.103  11.524  0.00  0.00      ACHN  
ATOM   1877  HB2 GLN A 121     -16.146  -2.005  12.923  0.00  0.00      ACHN  
ATOM   1878  CG  GLN A 121     -17.408  -2.536  11.264  0.00  0.00      ACHN  
ATOM   1879  HG1 GLN A 121     -18.227  -2.944  11.893  0.00  0.00      ACHN  
ATOM   1880  HG2 GLN A 121     -17.649  -1.985  10.330  0.00  0.00      ACHN  
ATOM   1881  CD  GLN A 121     -16.560  -3.726  10.834  0.00  0.00      ACHN  
ATOM   1882  OE1 GLN A 121     -15.532  -3.539  10.139  0.00  0.00      ACHN  
ATOM   1883  NE2 GLN A 121     -17.076  -4.959  10.990  0.00  0.00      ACHN  
ATOM   1884 HE21 GLN A 121     -16.670  -5.777  10.581  0.00  0.00      ACHN  
ATOM   1885 HE22 GLN A 121     -17.812  -5.075  11.656  0.00  0.00      ACHN  
ATOM   1886  C   GLN A 121     -16.570   0.475  13.620  0.00  0.00      ACHN  
ATOM   1887  O   GLN A 121     -16.729   0.150  14.802  0.00  0.00      ACHN  
ATOM   1888  N   ILE A 122     -15.863   1.557  13.235  0.00  0.00      ACHN  
ATOM   1889  HN  ILE A 122     -15.754   1.749  12.262  0.00  0.00      ACHN  
ATOM   1890  CA  ILE A 122     -15.161   2.437  14.251  0.00  0.00      ACHN  
ATOM   1891  HA  ILE A 122     -14.760   1.824  15.045  0.00  0.00      ACHN  
ATOM   1892  CB  ILE A 122     -14.082   3.410  13.696  0.00  0.00      ACHN  
ATOM   1893  HB  ILE A 122     -14.547   4.158  13.018  0.00  0.00      ACHN  
ATOM   1894  CG2 ILE A 122     -13.522   4.188  14.988  0.00  0.00      ACHN  
ATOM   1895 HG21 ILE A 122     -14.289   4.883  15.390  0.00  0.00      ACHN  
ATOM   1896 HG22 ILE A 122     -13.148   3.522  15.795  0.00  0.00      ACHN  
ATOM   1897 HG23 ILE A 122     -12.785   4.947  14.649  0.00  0.00      ACHN  
ATOM   1898  CG1 ILE A 122     -12.972   2.559  12.968  0.00  0.00      ACHN  
ATOM   1899 HG11 ILE A 122     -12.336   2.166  13.790  0.00  0.00      ACHN  
ATOM   1900 HG12 ILE A 122     -13.422   1.725  12.389  0.00  0.00      ACHN  
ATOM   1901  CD1 ILE A 122     -12.191   3.587  12.172  0.00  0.00      ACHN  
ATOM   1902  HD1 ILE A 122     -11.364   3.009  11.708  0.00  0.00      ACHN  
ATOM   1903  HD2 ILE A 122     -12.947   3.896  11.419  0.00  0.00      ACHN  
ATOM   1904  HD3 ILE A 122     -11.645   4.431  12.645  0.00  0.00      ACHN  
ATOM   1905  C   ILE A 122     -16.241   3.305  15.001  0.00  0.00      ACHN  
ATOM   1906  O   ILE A 122     -16.142   3.528  16.189  0.00  0.00      ACHN  
ATOM   1907  N   CYS A 123     -17.390   3.656  14.363  0.00  0.00      ACHN  
ATOM   1908  HN  CYS A 123     -17.520   3.463  13.393  0.00  0.00      ACHN  
ATOM   1909  CA  CYS A 123     -18.549   4.322  14.934  0.00  0.00      ACHN  
ATOM   1910  HA  CYS A 123     -18.100   5.166  15.437  0.00  0.00      ACHN  
ATOM   1911  CB  CYS A 123     -19.524   4.798  13.802  0.00  0.00      ACHN  
ATOM   1912  HB1 CYS A 123     -18.935   5.463  13.136  0.00  0.00      ACHN  
ATOM   1913  HB2 CYS A 123     -19.919   3.864  13.349  0.00  0.00      ACHN  
ATOM   1914  SG  CYS A 123     -20.917   5.804  14.519  0.00  0.00      ACHN  
ATOM   1915  HG1 CYS A 123     -21.364   4.850  15.322  0.00  0.00      ACHN  
ATOM   1916  C   CYS A 123     -19.366   3.392  15.879  0.00  0.00      ACHN  
ATOM   1917  O   CYS A 123     -20.030   3.825  16.814  0.00  0.00      ACHN  
ATOM   1918  N   GLY A 124     -19.214   2.025  15.688  0.00  0.00      ACHN  
ATOM   1919  HN  GLY A 124     -18.511   1.655  15.086  0.00  0.00      ACHN  
ATOM   1920  CA  GLY A 124     -19.951   0.982  16.439  0.00  0.00      ACHN  
ATOM   1921  HA1 GLY A 124     -20.414   1.449  17.296  0.00  0.00      ACHN  
ATOM   1922  HA2 GLY A 124     -19.224   0.198  16.588  0.00  0.00      ACHN  
ATOM   1923  C   GLY A 124     -21.086   0.232  15.656  0.00  0.00      ACHN  
ATOM   1924  O   GLY A 124     -21.901  -0.408  16.314  0.00  0.00      ACHN  
ATOM   1925  N   ILE A 125     -21.199   0.351  14.303  0.00  0.00      ACHN  
ATOM   1926  HN  ILE A 125     -20.707   0.946  13.673  0.00  0.00      ACHN  
ATOM   1927  CA  ILE A 125     -22.177  -0.378  13.564  0.00  0.00      ACHN  
ATOM   1928  HA  ILE A 125     -23.063  -0.543  14.159  0.00  0.00      ACHN  
ATOM   1929  CB  ILE A 125     -22.615   0.298  12.205  0.00  0.00      ACHN  
ATOM   1930  HB  ILE A 125     -21.666   0.228  11.632  0.00  0.00      ACHN  
ATOM   1931  CG2 ILE A 125     -23.606  -0.538  11.544  0.00  0.00      ACHN  
ATOM   1932 HG21 ILE A 125     -24.197  -0.019  10.760  0.00  0.00      ACHN  
ATOM   1933 HG22 ILE A 125     -23.217  -1.473  11.088  0.00  0.00      ACHN  
ATOM   1934 HG23 ILE A 125     -24.383  -0.836  12.281  0.00  0.00      ACHN  
ATOM   1935  CG1 ILE A 125     -23.165   1.729  12.435  0.00  0.00      ACHN  
ATOM   1936 HG11 ILE A 125     -22.350   2.375  12.825  0.00  0.00      ACHN  
ATOM   1937 HG12 ILE A 125     -23.423   2.195  11.461  0.00  0.00      ACHN  
ATOM   1938  CD1 ILE A 125     -24.506   1.780  13.279  0.00  0.00      ACHN  
ATOM   1939  HD1 ILE A 125     -24.718   2.861  13.427  0.00  0.00      ACHN  
ATOM   1940  HD2 ILE A 125     -25.363   1.281  12.780  0.00  0.00      ACHN  
ATOM   1941  HD3 ILE A 125     -24.290   1.329  14.271  0.00  0.00      ACHN  
ATOM   1942  C   ILE A 125     -21.584  -1.783  13.309  0.00  0.00      ACHN  
ATOM   1943  O   ILE A 125     -20.476  -1.914  12.862  0.00  0.00      ACHN  
ATOM   1944  N   ALA A 126     -22.289  -2.950  13.547  0.00  0.00      ACHN  
ATOM   1945  HN  ALA A 126     -23.183  -2.875  13.982  0.00  0.00      ACHN  
ATOM   1946  CA  ALA A 126     -21.749  -4.268  13.445  0.00  0.00      ACHN  
ATOM   1947  HA  ALA A 126     -20.824  -4.188  12.893  0.00  0.00      ACHN  
ATOM   1948  CB  ALA A 126     -21.270  -4.842  14.814  0.00  0.00      ACHN  
ATOM   1949  HB1 ALA A 126     -20.872  -5.875  14.717  0.00  0.00      ACHN  
ATOM   1950  HB2 ALA A 126     -20.529  -4.182  15.313  0.00  0.00      ACHN  
ATOM   1951  HB3 ALA A 126     -22.083  -4.953  15.564  0.00  0.00      ACHN  
ATOM   1952  C   ALA A 126     -22.557  -5.170  12.622  0.00  0.00      ACHN  
ATOM   1953  O   ALA A 126     -21.981  -6.099  11.995  0.00  0.00      ACHN  
ATOM   1954  N   ASP A 127     -23.879  -4.964  12.442  0.00  0.00      ACHN  
ATOM   1955  HN  ASP A 127     -24.380  -4.160  12.754  0.00  0.00      ACHN  
ATOM   1956  CA  ASP A 127     -24.740  -5.880  11.773  0.00  0.00      ACHN  
ATOM   1957  HA  ASP A 127     -24.749  -6.827  12.294  0.00  0.00      ACHN  
ATOM   1958  CB  ASP A 127     -26.215  -5.317  11.975  0.00  0.00      ACHN  
ATOM   1959  HB1 ASP A 127     -26.347  -4.249  11.699  0.00  0.00      ACHN  
ATOM   1960  HB2 ASP A 127     -26.931  -5.821  11.291  0.00  0.00      ACHN  
ATOM   1961  CG  ASP A 127     -26.440  -5.458  13.526  0.00  0.00      ACHN  
ATOM   1962  OD1 ASP A 127     -26.517  -6.572  14.087  0.00  0.00      ACHN  
ATOM   1963  OD2 ASP A 127     -26.486  -4.403  14.185  0.00  0.00      ACHN  
ATOM   1964  C   ASP A 127     -24.460  -6.077  10.307  0.00  0.00      ACHN  
ATOM   1965  O   ASP A 127     -24.222  -5.192   9.479  0.00  0.00      ACHN  
ATOM   1966  N   ILE A 128     -24.497  -7.283   9.807  0.00  0.00      ACHN  
ATOM   1967  HN  ILE A 128     -24.604  -8.009  10.481  0.00  0.00      ACHN  
ATOM   1968  CA  ILE A 128     -24.074  -7.775   8.530  0.00  0.00      ACHN  
ATOM   1969  HA  ILE A 128     -23.085  -7.389   8.332  0.00  0.00      ACHN  
ATOM   1970  CB  ILE A 128     -24.123  -9.369   8.394  0.00  0.00      ACHN  
ATOM   1971  HB  ILE A 128     -23.524  -9.684   9.276  0.00  0.00      ACHN  
ATOM   1972  CG2 ILE A 128     -25.606  -9.860   8.597  0.00  0.00      ACHN  
ATOM   1973 HG21 ILE A 128     -25.557 -10.924   8.910  0.00  0.00      ACHN  
ATOM   1974 HG22 ILE A 128     -26.087  -9.324   9.443  0.00  0.00      ACHN  
ATOM   1975 HG23 ILE A 128     -26.289  -9.808   7.722  0.00  0.00      ACHN  
ATOM   1976  CG1 ILE A 128     -23.547  -9.898   7.058  0.00  0.00      ACHN  
ATOM   1977 HG11 ILE A 128     -23.460 -11.003   6.993  0.00  0.00      ACHN  
ATOM   1978 HG12 ILE A 128     -24.108  -9.535   6.171  0.00  0.00      ACHN  
ATOM   1979  CD1 ILE A 128     -22.059  -9.435   6.973  0.00  0.00      ACHN  
ATOM   1980  HD1 ILE A 128     -21.509  -9.757   7.883  0.00  0.00      ACHN  
ATOM   1981  HD2 ILE A 128     -21.604  -9.835   6.041  0.00  0.00      ACHN  
ATOM   1982  HD3 ILE A 128     -22.013  -8.327   7.037  0.00  0.00      ACHN  
ATOM   1983  C   ILE A 128     -24.941  -7.101   7.393  0.00  0.00      ACHN  
ATOM   1984  O   ILE A 128     -24.419  -6.659   6.422  0.00  0.00      ACHN  
ATOM   1985  N   VAL A 129     -26.302  -7.101   7.614  0.00  0.00      ACHN  
ATOM   1986  HN  VAL A 129     -26.751  -7.450   8.433  0.00  0.00      ACHN  
ATOM   1987  CA  VAL A 129     -27.184  -6.425   6.664  0.00  0.00      ACHN  
ATOM   1988  HA  VAL A 129     -27.001  -6.709   5.638  0.00  0.00      ACHN  
ATOM   1989  CB  VAL A 129     -28.700  -6.676   6.923  0.00  0.00      ACHN  
ATOM   1990  HB  VAL A 129     -29.029  -6.252   7.896  0.00  0.00      ACHN  
ATOM   1991  CG1 VAL A 129     -29.552  -5.976   5.878  0.00  0.00      ACHN  
ATOM   1992 HG11 VAL A 129     -29.344  -6.303   4.837  0.00  0.00      ACHN  
ATOM   1993 HG12 VAL A 129     -30.591  -6.325   6.057  0.00  0.00      ACHN  
ATOM   1994 HG13 VAL A 129     -29.508  -4.871   5.977  0.00  0.00      ACHN  
ATOM   1995  CG2 VAL A 129     -28.881  -8.156   6.840  0.00  0.00      ACHN  
ATOM   1996 HG21 VAL A 129     -28.908  -8.608   5.825  0.00  0.00      ACHN  
ATOM   1997 HG22 VAL A 129     -28.179  -8.777   7.436  0.00  0.00      ACHN  
ATOM   1998 HG23 VAL A 129     -29.916  -8.314   7.212  0.00  0.00      ACHN  
ATOM   1999  C   VAL A 129     -26.882  -4.960   6.564  0.00  0.00      ACHN  
ATOM   2000  O   VAL A 129     -26.801  -4.391   5.460  0.00  0.00      ACHN  
ATOM   2001  N   ALA A 130     -26.589  -4.335   7.696  0.00  0.00      ACHN  
ATOM   2002  HN  ALA A 130     -26.478  -4.876   8.526  0.00  0.00      ACHN  
ATOM   2003  CA  ALA A 130     -26.259  -2.909   7.748  0.00  0.00      ACHN  
ATOM   2004  HA  ALA A 130     -26.888  -2.296   7.120  0.00  0.00      ACHN  
ATOM   2005  CB  ALA A 130     -26.216  -2.337   9.208  0.00  0.00      ACHN  
ATOM   2006  HB1 ALA A 130     -27.248  -2.298   9.616  0.00  0.00      ACHN  
ATOM   2007  HB2 ALA A 130     -25.555  -2.957   9.850  0.00  0.00      ACHN  
ATOM   2008  HB3 ALA A 130     -25.871  -1.282   9.262  0.00  0.00      ACHN  
ATOM   2009  C   ALA A 130     -24.823  -2.615   7.114  0.00  0.00      ACHN  
ATOM   2010  O   ALA A 130     -24.740  -1.616   6.338  0.00  0.00      ACHN  
ATOM   2011  N   LEU A 131     -23.881  -3.443   7.330  0.00  0.00      ACHN  
ATOM   2012  HN  LEU A 131     -23.962  -4.224   7.945  0.00  0.00      ACHN  
ATOM   2013  CA  LEU A 131     -22.548  -3.296   6.679  0.00  0.00      ACHN  
ATOM   2014  HA  LEU A 131     -22.316  -2.246   6.782  0.00  0.00      ACHN  
ATOM   2015  CB  LEU A 131     -21.454  -4.049   7.499  0.00  0.00      ACHN  
ATOM   2016  HB1 LEU A 131     -21.641  -5.142   7.570  0.00  0.00      ACHN  
ATOM   2017  HB2 LEU A 131     -20.462  -3.878   7.029  0.00  0.00      ACHN  
ATOM   2018  CG  LEU A 131     -21.310  -3.415   8.929  0.00  0.00      ACHN  
ATOM   2019  HG  LEU A 131     -22.239  -3.706   9.465  0.00  0.00      ACHN  
ATOM   2020  CD1 LEU A 131     -20.147  -4.209   9.627  0.00  0.00      ACHN  
ATOM   2021 HD11 LEU A 131     -19.909  -3.784  10.626  0.00  0.00      ACHN  
ATOM   2022 HD12 LEU A 131     -20.480  -5.268   9.582  0.00  0.00      ACHN  
ATOM   2023 HD13 LEU A 131     -19.280  -4.041   8.954  0.00  0.00      ACHN  
ATOM   2024  CD2 LEU A 131     -21.032  -1.852   9.136  0.00  0.00      ACHN  
ATOM   2025 HD21 LEU A 131     -20.025  -1.563   8.768  0.00  0.00      ACHN  
ATOM   2026 HD22 LEU A 131     -21.817  -1.220   8.668  0.00  0.00      ACHN  
ATOM   2027 HD23 LEU A 131     -21.080  -1.622  10.221  0.00  0.00      ACHN  
ATOM   2028  C   LEU A 131     -22.609  -3.613   5.169  0.00  0.00      ACHN  
ATOM   2029  O   LEU A 131     -22.007  -2.856   4.432  0.00  0.00      ACHN  
ATOM   2030  N   LEU A 132     -23.352  -4.682   4.708  0.00  0.00      ACHN  
ATOM   2031  HN  LEU A 132     -23.866  -5.208   5.381  0.00  0.00      ACHN  
ATOM   2032  CA  LEU A 132     -23.759  -4.852   3.288  0.00  0.00      ACHN  
ATOM   2033  HA  LEU A 132     -22.906  -4.945   2.633  0.00  0.00      ACHN  
ATOM   2034  CB  LEU A 132     -24.708  -6.094   3.132  0.00  0.00      ACHN  
ATOM   2035  HB1 LEU A 132     -25.482  -5.846   3.890  0.00  0.00      ACHN  
ATOM   2036  HB2 LEU A 132     -25.045  -6.160   2.075  0.00  0.00      ACHN  
ATOM   2037  CG  LEU A 132     -24.080  -7.467   3.543  0.00  0.00      ACHN  
ATOM   2038  HG  LEU A 132     -23.407  -7.363   4.422  0.00  0.00      ACHN  
ATOM   2039  CD1 LEU A 132     -25.174  -8.505   3.886  0.00  0.00      ACHN  
ATOM   2040 HD11 LEU A 132     -25.791  -8.074   4.703  0.00  0.00      ACHN  
ATOM   2041 HD12 LEU A 132     -25.871  -8.620   3.029  0.00  0.00      ACHN  
ATOM   2042 HD13 LEU A 132     -24.770  -9.495   4.187  0.00  0.00      ACHN  
ATOM   2043  CD2 LEU A 132     -23.217  -7.985   2.353  0.00  0.00      ACHN  
ATOM   2044 HD21 LEU A 132     -22.744  -8.924   2.712  0.00  0.00      ACHN  
ATOM   2045 HD22 LEU A 132     -23.901  -8.285   1.531  0.00  0.00      ACHN  
ATOM   2046 HD23 LEU A 132     -22.540  -7.196   1.963  0.00  0.00      ACHN  
ATOM   2047  C   LEU A 132     -24.482  -3.649   2.699  0.00  0.00      ACHN  
ATOM   2048  O   LEU A 132     -24.212  -3.197   1.569  0.00  0.00      ACHN  
ATOM   2049  N   ALA A 133     -25.430  -3.025   3.434  0.00  0.00      ACHN  
ATOM   2050  HN  ALA A 133     -25.783  -3.357   4.305  0.00  0.00      ACHN  
ATOM   2051  CA  ALA A 133     -26.135  -1.837   2.946  0.00  0.00      ACHN  
ATOM   2052  HA  ALA A 133     -26.522  -2.201   2.006  0.00  0.00      ACHN  
ATOM   2053  CB  ALA A 133     -27.313  -1.440   3.784  0.00  0.00      ACHN  
ATOM   2054  HB1 ALA A 133     -27.020  -0.998   4.760  0.00  0.00      ACHN  
ATOM   2055  HB2 ALA A 133     -27.921  -0.686   3.239  0.00  0.00      ACHN  
ATOM   2056  HB3 ALA A 133     -28.029  -2.275   3.937  0.00  0.00      ACHN  
ATOM   2057  C   ALA A 133     -25.240  -0.670   2.621  0.00  0.00      ACHN  
ATOM   2058  O   ALA A 133     -25.457  -0.019   1.551  0.00  0.00      ACHN  
ATOM   2059  N   ILE A 134     -24.333  -0.313   3.530  0.00  0.00      ACHN  
ATOM   2060  HN  ILE A 134     -24.194  -0.784   4.397  0.00  0.00      ACHN  
ATOM   2061  CA  ILE A 134     -23.461   0.812   3.428  0.00  0.00      ACHN  
ATOM   2062  HA  ILE A 134     -24.050   1.572   2.936  0.00  0.00      ACHN  
ATOM   2063  CB  ILE A 134     -23.054   1.270   4.792  0.00  0.00      ACHN  
ATOM   2064  HB  ILE A 134     -23.918   1.167   5.482  0.00  0.00      ACHN  
ATOM   2065  CG2 ILE A 134     -21.932   0.408   5.471  0.00  0.00      ACHN  
ATOM   2066 HG21 ILE A 134     -22.203  -0.653   5.285  0.00  0.00      ACHN  
ATOM   2067 HG22 ILE A 134     -20.933   0.733   5.109  0.00  0.00      ACHN  
ATOM   2068 HG23 ILE A 134     -21.818   0.561   6.565  0.00  0.00      ACHN  
ATOM   2069  CG1 ILE A 134     -22.595   2.709   4.729  0.00  0.00      ACHN  
ATOM   2070 HG11 ILE A 134     -21.705   2.863   4.082  0.00  0.00      ACHN  
ATOM   2071 HG12 ILE A 134     -23.417   3.236   4.199  0.00  0.00      ACHN  
ATOM   2072  CD1 ILE A 134     -22.284   3.364   6.042  0.00  0.00      ACHN  
ATOM   2073  HD1 ILE A 134     -22.079   4.438   5.850  0.00  0.00      ACHN  
ATOM   2074  HD2 ILE A 134     -23.054   3.258   6.836  0.00  0.00      ACHN  
ATOM   2075  HD3 ILE A 134     -21.392   2.852   6.462  0.00  0.00      ACHN  
ATOM   2076  C   ILE A 134     -22.326   0.569   2.527  0.00  0.00      ACHN  
ATOM   2077  O   ILE A 134     -21.822   1.461   1.860  0.00  0.00      ACHN  
ATOM   2078  N   PHE A 135     -22.017  -0.752   2.230  0.00  0.00      ACHN  
ATOM   2079  HN  PHE A 135     -22.416  -1.488   2.772  0.00  0.00      ACHN  
ATOM   2080  CA  PHE A 135     -21.200  -1.223   1.155  0.00  0.00      ACHN  
ATOM   2081  HA  PHE A 135     -20.224  -0.762   1.195  0.00  0.00      ACHN  
ATOM   2082  CB  PHE A 135     -20.987  -2.835   1.259  0.00  0.00      ACHN  
ATOM   2083  HB1 PHE A 135     -20.779  -3.075   2.324  0.00  0.00      ACHN  
ATOM   2084  HB2 PHE A 135     -21.873  -3.362   0.847  0.00  0.00      ACHN  
ATOM   2085  CG  PHE A 135     -19.753  -3.253   0.414  0.00  0.00      ACHN  
ATOM   2086  CD1 PHE A 135     -18.594  -3.655   1.102  0.00  0.00      ACHN  
ATOM   2087  HD1 PHE A 135     -18.428  -3.615   2.168  0.00  0.00      ACHN  
ATOM   2088  CE1 PHE A 135     -17.446  -4.076   0.449  0.00  0.00      ACHN  
ATOM   2089  HE1 PHE A 135     -16.607  -4.400   1.047  0.00  0.00      ACHN  
ATOM   2090  CZ  PHE A 135     -17.464  -4.064  -0.930  0.00  0.00      ACHN  
ATOM   2091  HZ  PHE A 135     -16.623  -4.415  -1.510  0.00  0.00      ACHN  
ATOM   2092  CD2 PHE A 135     -19.674  -3.230  -1.007  0.00  0.00      ACHN  
ATOM   2093  HD2 PHE A 135     -20.528  -3.016  -1.633  0.00  0.00      ACHN  
ATOM   2094  CE2 PHE A 135     -18.527  -3.589  -1.652  0.00  0.00      ACHN  
ATOM   2095  HE2 PHE A 135     -18.484  -3.496  -2.727  0.00  0.00      ACHN  
ATOM   2096  C   PHE A 135     -21.965  -0.935  -0.198  0.00  0.00      ACHN  
ATOM   2097  O   PHE A 135     -21.489  -0.225  -1.025  0.00  0.00      ACHN  
ATOM   2098  N   GLY A 136     -23.238  -1.321  -0.349  0.00  0.00      ACHN  
ATOM   2099  HN  GLY A 136     -23.756  -1.755   0.384  0.00  0.00      ACHN  
ATOM   2100  CA  GLY A 136     -23.986  -1.301  -1.543  0.00  0.00      ACHN  
ATOM   2101  HA1 GLY A 136     -24.809  -1.992  -1.438  0.00  0.00      ACHN  
ATOM   2102  HA2 GLY A 136     -23.365  -1.711  -2.325  0.00  0.00      ACHN  
ATOM   2103  C   GLY A 136     -24.370   0.141  -2.065  0.00  0.00      ACHN  
ATOM   2104  O   GLY A 136     -24.430   0.442  -3.252  0.00  0.00      ACHN  
ATOM   2105  N   VAL A 137     -24.687   1.038  -1.122  0.00  0.00      ACHN  
ATOM   2106  HN  VAL A 137     -24.836   0.823  -0.160  0.00  0.00      ACHN  
ATOM   2107  CA  VAL A 137     -24.793   2.440  -1.423  0.00  0.00      ACHN  
ATOM   2108  HA  VAL A 137     -25.541   2.544  -2.195  0.00  0.00      ACHN  
ATOM   2109  CB  VAL A 137     -25.382   3.321  -0.271  0.00  0.00      ACHN  
ATOM   2110  HB  VAL A 137     -26.206   2.655   0.062  0.00  0.00      ACHN  
ATOM   2111  CG1 VAL A 137     -24.404   3.528   0.917  0.00  0.00      ACHN  
ATOM   2112 HG11 VAL A 137     -23.998   2.581   1.334  0.00  0.00      ACHN  
ATOM   2113 HG12 VAL A 137     -23.658   4.321   0.699  0.00  0.00      ACHN  
ATOM   2114 HG13 VAL A 137     -25.004   3.777   1.818  0.00  0.00      ACHN  
ATOM   2115  CG2 VAL A 137     -26.070   4.546  -0.887  0.00  0.00      ACHN  
ATOM   2116 HG21 VAL A 137     -25.372   5.164  -1.492  0.00  0.00      ACHN  
ATOM   2117 HG22 VAL A 137     -26.915   4.169  -1.502  0.00  0.00      ACHN  
ATOM   2118 HG23 VAL A 137     -26.543   5.163  -0.092  0.00  0.00      ACHN  
ATOM   2119  C   VAL A 137     -23.572   3.107  -2.036  0.00  0.00      ACHN  
ATOM   2120  O   VAL A 137     -23.607   3.920  -2.944  0.00  0.00      ACHN  
ATOM   2121  N   ASN A 138     -22.428   2.823  -1.411  0.00  0.00      ACHN  
ATOM   2122  HN  ASN A 138     -22.365   2.175  -0.656  0.00  0.00      ACHN  
ATOM   2123  CA  ASN A 138     -21.183   3.321  -1.863  0.00  0.00      ACHN  
ATOM   2124  HA  ASN A 138     -21.343   4.373  -2.051  0.00  0.00      ACHN  
ATOM   2125  CB  ASN A 138     -20.190   3.022  -0.745  0.00  0.00      ACHN  
ATOM   2126  HB1 ASN A 138     -20.406   3.529   0.220  0.00  0.00      ACHN  
ATOM   2127  HB2 ASN A 138     -19.931   1.942  -0.746  0.00  0.00      ACHN  
ATOM   2128  CG  ASN A 138     -18.855   3.803  -1.092  0.00  0.00      ACHN  
ATOM   2129  OD1 ASN A 138     -18.574   4.903  -0.654  0.00  0.00      ACHN  
ATOM   2130  ND2 ASN A 138     -17.955   3.057  -1.724  0.00  0.00      ACHN  
ATOM   2131 HD21 ASN A 138     -17.091   3.476  -2.005  0.00  0.00      ACHN  
ATOM   2132 HD22 ASN A 138     -18.003   2.062  -1.812  0.00  0.00      ACHN  
ATOM   2133  C   ASN A 138     -20.745   2.698  -3.222  0.00  0.00      ACHN  
ATOM   2134  O   ASN A 138     -20.237   3.463  -4.086  0.00  0.00      ACHN  
ATOM   2135  N   ALA A 139     -20.929   1.401  -3.428  0.00  0.00      ACHN  
ATOM   2136  HN  ALA A 139     -20.939   0.839  -2.604  0.00  0.00      ACHN  
ATOM   2137  CA  ALA A 139     -20.747   0.909  -4.735  0.00  0.00      ACHN  
ATOM   2138  HA  ALA A 139     -19.773   1.182  -5.112  0.00  0.00      ACHN  
ATOM   2139  CB  ALA A 139     -20.978  -0.582  -4.710  0.00  0.00      ACHN  
ATOM   2140  HB1 ALA A 139     -20.297  -0.985  -3.930  0.00  0.00      ACHN  
ATOM   2141  HB2 ALA A 139     -22.004  -0.815  -4.355  0.00  0.00      ACHN  
ATOM   2142  HB3 ALA A 139     -20.666  -1.062  -5.662  0.00  0.00      ACHN  
ATOM   2143  C   ALA A 139     -21.793   1.522  -5.685  0.00  0.00      ACHN  
ATOM   2144  O   ALA A 139     -21.430   1.848  -6.831  0.00  0.00      ACHN  
ATOM   2145  N   SER A 140     -23.064   1.734  -5.272  0.00  0.00      ACHN  
ATOM   2146  HN  SER A 140     -23.419   1.310  -4.443  0.00  0.00      ACHN  
ATOM   2147  CA  SER A 140     -23.959   2.502  -6.155  0.00  0.00      ACHN  
ATOM   2148  HA  SER A 140     -24.170   1.986  -7.080  0.00  0.00      ACHN  
ATOM   2149  CB  SER A 140     -25.418   2.698  -5.647  0.00  0.00      ACHN  
ATOM   2150  HB1 SER A 140     -25.396   3.430  -4.811  0.00  0.00      ACHN  
ATOM   2151  HB2 SER A 140     -26.140   3.085  -6.397  0.00  0.00      ACHN  
ATOM   2152  OG  SER A 140     -25.885   1.446  -5.204  0.00  0.00      ACHN  
ATOM   2153  HG1 SER A 140     -25.478   1.245  -4.358  0.00  0.00      ACHN  
ATOM   2154  C   SER A 140     -23.437   3.863  -6.515  0.00  0.00      ACHN  
ATOM   2155  O   SER A 140     -23.653   4.315  -7.592  0.00  0.00      ACHN  
ATOM   2156  N   MET A 141     -22.810   4.634  -5.571  0.00  0.00      ACHN  
ATOM   2157  HN  MET A 141     -22.819   4.364  -4.611  0.00  0.00      ACHN  
ATOM   2158  CA  MET A 141     -22.146   5.861  -5.889  0.00  0.00      ACHN  
ATOM   2159  HA  MET A 141     -22.845   6.581  -6.288  0.00  0.00      ACHN  
ATOM   2160  CB  MET A 141     -21.494   6.476  -4.659  0.00  0.00      ACHN  
ATOM   2161  HB1 MET A 141     -22.142   6.629  -3.770  0.00  0.00      ACHN  
ATOM   2162  HB2 MET A 141     -20.724   5.712  -4.419  0.00  0.00      ACHN  
ATOM   2163  CG  MET A 141     -20.846   7.817  -5.025  0.00  0.00      ACHN  
ATOM   2164  HG1 MET A 141     -20.084   7.744  -5.830  0.00  0.00      ACHN  
ATOM   2165  HG2 MET A 141     -21.664   8.440  -5.446  0.00  0.00      ACHN  
ATOM   2166  SD  MET A 141     -20.067   8.649  -3.595  0.00  0.00      ACHN  
ATOM   2167  CE  MET A 141     -19.050   7.283  -3.090  0.00  0.00      ACHN  
ATOM   2168  HE1 MET A 141     -18.358   7.470  -2.241  0.00  0.00      ACHN  
ATOM   2169  HE2 MET A 141     -19.802   6.577  -2.676  0.00  0.00      ACHN  
ATOM   2170  HE3 MET A 141     -18.611   6.717  -3.939  0.00  0.00      ACHN  
ATOM   2171  C   MET A 141     -21.091   5.770  -7.006  0.00  0.00      ACHN  
ATOM   2172  O   MET A 141     -21.134   6.546  -7.988  0.00  0.00      ACHN  
ATOM   2173  N   ILE A 142     -20.182   4.791  -7.023  0.00  0.00      ACHN  
ATOM   2174  HN  ILE A 142     -20.308   4.069  -6.347  0.00  0.00      ACHN  
ATOM   2175  CA  ILE A 142     -19.211   4.592  -8.055  0.00  0.00      ACHN  
ATOM   2176  HA  ILE A 142     -18.757   5.552  -8.253  0.00  0.00      ACHN  
ATOM   2177  CB  ILE A 142     -18.089   3.667  -7.612  0.00  0.00      ACHN  
ATOM   2178  HB  ILE A 142     -18.579   2.672  -7.557  0.00  0.00      ACHN  
ATOM   2179  CG2 ILE A 142     -16.938   3.498  -8.687  0.00  0.00      ACHN  
ATOM   2180 HG21 ILE A 142     -16.529   4.501  -8.933  0.00  0.00      ACHN  
ATOM   2181 HG22 ILE A 142     -16.081   3.071  -8.124  0.00  0.00      ACHN  
ATOM   2182 HG23 ILE A 142     -17.300   2.879  -9.536  0.00  0.00      ACHN  
ATOM   2183  CG1 ILE A 142     -17.400   3.822  -6.268  0.00  0.00      ACHN  
ATOM   2184 HG11 ILE A 142     -18.246   3.775  -5.549  0.00  0.00      ACHN  
ATOM   2185 HG12 ILE A 142     -16.668   3.035  -5.986  0.00  0.00      ACHN  
ATOM   2186  CD1 ILE A 142     -16.774   5.225  -6.171  0.00  0.00      ACHN  
ATOM   2187  HD1 ILE A 142     -17.457   6.070  -6.403  0.00  0.00      ACHN  
ATOM   2188  HD2 ILE A 142     -16.339   5.392  -5.162  0.00  0.00      ACHN  
ATOM   2189  HD3 ILE A 142     -15.982   5.151  -6.946  0.00  0.00      ACHN  
ATOM   2190  C   ILE A 142     -19.839   4.117  -9.329  0.00  0.00      ACHN  
ATOM   2191  O   ILE A 142     -19.357   4.349 -10.457  0.00  0.00      ACHN  
ATOM   2192  N   LEU A 143     -20.848   3.182  -9.243  0.00  0.00      ACHN  
ATOM   2193  HN  LEU A 143     -21.178   2.908  -8.343  0.00  0.00      ACHN  
ATOM   2194  CA  LEU A 143     -21.544   2.611 -10.376  0.00  0.00      ACHN  
ATOM   2195  HA  LEU A 143     -20.803   2.178 -11.033  0.00  0.00      ACHN  
ATOM   2196  CB  LEU A 143     -22.605   1.591  -9.904  0.00  0.00      ACHN  
ATOM   2197  HB1 LEU A 143     -23.159   1.792  -8.962  0.00  0.00      ACHN  
ATOM   2198  HB2 LEU A 143     -23.376   1.615 -10.704  0.00  0.00      ACHN  
ATOM   2199  CG  LEU A 143     -22.009   0.187  -9.642  0.00  0.00      ACHN  
ATOM   2200  HG  LEU A 143     -20.961   0.384  -9.328  0.00  0.00      ACHN  
ATOM   2201  CD1 LEU A 143     -22.904  -0.623  -8.711  0.00  0.00      ACHN  
ATOM   2202 HD11 LEU A 143     -23.840  -0.969  -9.201  0.00  0.00      ACHN  
ATOM   2203 HD12 LEU A 143     -22.341  -1.546  -8.455  0.00  0.00      ACHN  
ATOM   2204 HD13 LEU A 143     -23.162  -0.120  -7.755  0.00  0.00      ACHN  
ATOM   2205  CD2 LEU A 143     -21.940  -0.578 -10.991  0.00  0.00      ACHN  
ATOM   2206 HD21 LEU A 143     -22.829  -1.220 -11.171  0.00  0.00      ACHN  
ATOM   2207 HD22 LEU A 143     -21.709   0.116 -11.827  0.00  0.00      ACHN  
ATOM   2208 HD23 LEU A 143     -21.059  -1.244 -10.873  0.00  0.00      ACHN  
ATOM   2209  C   LEU A 143     -22.195   3.718 -11.228  0.00  0.00      ACHN  
ATOM   2210  O   LEU A 143     -21.962   3.713 -12.488  0.00  0.00      ACHN  
ATOM   2211  N   PHE A 144     -22.843   4.788 -10.621  0.00  0.00      ACHN  
ATOM   2212  HN  PHE A 144     -23.151   4.679  -9.679  0.00  0.00      ACHN  
ATOM   2213  CA  PHE A 144     -23.282   5.937 -11.425  0.00  0.00      ACHN  
ATOM   2214  HA  PHE A 144     -23.940   5.548 -12.188  0.00  0.00      ACHN  
ATOM   2215  CB  PHE A 144     -24.079   6.848 -10.476  0.00  0.00      ACHN  
ATOM   2216  HB1 PHE A 144     -23.564   6.986  -9.501  0.00  0.00      ACHN  
ATOM   2217  HB2 PHE A 144     -24.077   7.771 -11.094  0.00  0.00      ACHN  
ATOM   2218  CG  PHE A 144     -25.507   6.352 -10.236  0.00  0.00      ACHN  
ATOM   2219  CD1 PHE A 144     -25.989   6.244  -8.902  0.00  0.00      ACHN  
ATOM   2220  HD1 PHE A 144     -25.285   6.471  -8.115  0.00  0.00      ACHN  
ATOM   2221  CE1 PHE A 144     -27.312   6.037  -8.654  0.00  0.00      ACHN  
ATOM   2222  HE1 PHE A 144     -27.620   5.998  -7.619  0.00  0.00      ACHN  
ATOM   2223  CZ  PHE A 144     -28.182   5.731  -9.740  0.00  0.00      ACHN  
ATOM   2224  HZ  PHE A 144     -29.203   5.400  -9.627  0.00  0.00      ACHN  
ATOM   2225  CD2 PHE A 144     -26.406   6.088 -11.266  0.00  0.00      ACHN  
ATOM   2226  HD2 PHE A 144     -26.014   6.130 -12.271  0.00  0.00      ACHN  
ATOM   2227  CE2 PHE A 144     -27.717   5.721 -10.980  0.00  0.00      ACHN  
ATOM   2228  HE2 PHE A 144     -28.461   5.548 -11.743  0.00  0.00      ACHN  
ATOM   2229  C   PHE A 144     -22.145   6.669 -12.220  0.00  0.00      ACHN  
ATOM   2230  O   PHE A 144     -22.399   7.153 -13.287  0.00  0.00      ACHN  
ATOM   2231  N   GLY A 145     -20.873   6.714 -11.742  0.00  0.00      ACHN  
ATOM   2232  HN  GLY A 145     -20.785   6.184 -10.903  0.00  0.00      ACHN  
ATOM   2233  CA  GLY A 145     -19.753   7.399 -12.377  0.00  0.00      ACHN  
ATOM   2234  HA1 GLY A 145     -19.002   7.742 -11.682  0.00  0.00      ACHN  
ATOM   2235  HA2 GLY A 145     -20.161   8.265 -12.876  0.00  0.00      ACHN  
ATOM   2236  C   GLY A 145     -19.126   6.488 -13.440  0.00  0.00      ACHN  
ATOM   2237  O   GLY A 145     -18.742   7.010 -14.448  0.00  0.00      ACHN  
ATOM   2238  N   TRP A 146     -19.188   5.177 -13.240  0.00  0.00      ACHN  
ATOM   2239  HN  TRP A 146     -19.545   4.796 -12.391  0.00  0.00      ACHN  
ATOM   2240  CA  TRP A 146     -18.892   4.107 -14.205  0.00  0.00      ACHN  
ATOM   2241  HA  TRP A 146     -17.893   4.194 -14.607  0.00  0.00      ACHN  
ATOM   2242  CB  TRP A 146     -19.033   2.805 -13.506  0.00  0.00      ACHN  
ATOM   2243  HB1 TRP A 146     -18.715   2.852 -12.443  0.00  0.00      ACHN  
ATOM   2244  HB2 TRP A 146     -20.116   2.622 -13.341  0.00  0.00      ACHN  
ATOM   2245  CG  TRP A 146     -18.412   1.531 -13.962  0.00  0.00      ACHN  
ATOM   2246  CD1 TRP A 146     -17.974   1.278 -15.235  0.00  0.00      ACHN  
ATOM   2247  HD1 TRP A 146     -18.197   1.890 -16.097  0.00  0.00      ACHN  
ATOM   2248  NE1 TRP A 146     -17.387   0.028 -15.371  0.00  0.00      ACHN  
ATOM   2249  HE1 TRP A 146     -17.377  -0.480 -16.204  0.00  0.00      ACHN  
ATOM   2250  CE2 TRP A 146     -17.479  -0.539 -14.090  0.00  0.00      ACHN  
ATOM   2251  CD2 TRP A 146     -17.895   0.387 -13.199  0.00  0.00      ACHN  
ATOM   2252  CE3 TRP A 146     -17.989   0.148 -11.803  0.00  0.00      ACHN  
ATOM   2253  HE3 TRP A 146     -18.434   0.834 -11.097  0.00  0.00      ACHN  
ATOM   2254  CZ3 TRP A 146     -17.622  -1.070 -11.316  0.00  0.00      ACHN  
ATOM   2255  HZ3 TRP A 146     -17.753  -1.277 -10.264  0.00  0.00      ACHN  
ATOM   2256  CZ2 TRP A 146     -16.996  -1.783 -13.571  0.00  0.00      ACHN  
ATOM   2257  HZ2 TRP A 146     -16.532  -2.503 -14.229  0.00  0.00      ACHN  
ATOM   2258  CH2 TRP A 146     -17.111  -2.030 -12.161  0.00  0.00      ACHN  
ATOM   2259  HH2 TRP A 146     -16.709  -2.989 -11.872  0.00  0.00      ACHN  
ATOM   2260  C   TRP A 146     -20.009   4.286 -15.345  0.00  0.00      ACHN  
ATOM   2261  O   TRP A 146     -19.723   4.208 -16.510  0.00  0.00      ACHN  
ATOM   2262  N   LEU A 147     -21.307   4.486 -14.996  0.00  0.00      ACHN  
ATOM   2263  HN  LEU A 147     -21.501   4.353 -14.027  0.00  0.00      ACHN  
ATOM   2264  CA  LEU A 147     -22.394   4.610 -15.961  0.00  0.00      ACHN  
ATOM   2265  HA  LEU A 147     -22.376   3.858 -16.735  0.00  0.00      ACHN  
ATOM   2266  CB  LEU A 147     -23.714   4.484 -15.244  0.00  0.00      ACHN  
ATOM   2267  HB1 LEU A 147     -23.656   3.572 -14.612  0.00  0.00      ACHN  
ATOM   2268  HB2 LEU A 147     -23.726   5.274 -14.462  0.00  0.00      ACHN  
ATOM   2269  CG  LEU A 147     -25.073   4.543 -16.012  0.00  0.00      ACHN  
ATOM   2270  HG  LEU A 147     -25.046   5.437 -16.672  0.00  0.00      ACHN  
ATOM   2271  CD1 LEU A 147     -25.366   3.216 -16.700  0.00  0.00      ACHN  
ATOM   2272 HD11 LEU A 147     -24.561   3.052 -17.449  0.00  0.00      ACHN  
ATOM   2273 HD12 LEU A 147     -25.487   2.384 -15.974  0.00  0.00      ACHN  
ATOM   2274 HD13 LEU A 147     -26.377   3.393 -17.126  0.00  0.00      ACHN  
ATOM   2275  CD2 LEU A 147     -26.196   4.843 -14.965  0.00  0.00      ACHN  
ATOM   2276 HD21 LEU A 147     -25.925   5.767 -14.410  0.00  0.00      ACHN  
ATOM   2277 HD22 LEU A 147     -27.076   5.110 -15.589  0.00  0.00      ACHN  
ATOM   2278 HD23 LEU A 147     -26.345   3.927 -14.354  0.00  0.00      ACHN  
ATOM   2279  C   LEU A 147     -22.298   5.880 -16.777  0.00  0.00      ACHN  
ATOM   2280  O   LEU A 147     -22.641   5.974 -17.912  0.00  0.00      ACHN  
ATOM   2281  N   GLN A 148     -21.886   6.960 -16.155  0.00  0.00      ACHN  
ATOM   2282  HN  GLN A 148     -21.839   6.970 -15.159  0.00  0.00      ACHN  
ATOM   2283  CA  GLN A 148     -21.421   8.162 -16.822  0.00  0.00      ACHN  
ATOM   2284  HA  GLN A 148     -22.262   8.517 -17.399  0.00  0.00      ACHN  
ATOM   2285  CB  GLN A 148     -21.048   9.317 -15.825  0.00  0.00      ACHN  
ATOM   2286  HB1 GLN A 148     -22.005   9.564 -15.318  0.00  0.00      ACHN  
ATOM   2287  HB2 GLN A 148     -20.286   9.060 -15.058  0.00  0.00      ACHN  
ATOM   2288  CG  GLN A 148     -20.638  10.674 -16.402  0.00  0.00      ACHN  
ATOM   2289  HG1 GLN A 148     -20.523  11.335 -15.517  0.00  0.00      ACHN  
ATOM   2290  HG2 GLN A 148     -19.713  10.660 -17.016  0.00  0.00      ACHN  
ATOM   2291  CD  GLN A 148     -21.782  11.249 -17.209  0.00  0.00      ACHN  
ATOM   2292  OE1 GLN A 148     -22.932  11.587 -16.791  0.00  0.00      ACHN  
ATOM   2293  NE2 GLN A 148     -21.518  11.418 -18.523  0.00  0.00      ACHN  
ATOM   2294 HE21 GLN A 148     -22.098  12.011 -19.081  0.00  0.00      ACHN  
ATOM   2295 HE22 GLN A 148     -20.573  11.416 -18.853  0.00  0.00      ACHN  
ATOM   2296  C   GLN A 148     -20.346   7.928 -17.899  0.00  0.00      ACHN  
ATOM   2297  O   GLN A 148     -20.561   8.262 -19.059  0.00  0.00      ACHN  
ATOM   2298  N   GLU A 149     -19.213   7.264 -17.577  0.00  0.00      ACHN  
ATOM   2299  HN  GLU A 149     -18.974   7.122 -16.619  0.00  0.00      ACHN  
ATOM   2300  CA  GLU A 149     -18.161   6.966 -18.556  0.00  0.00      ACHN  
ATOM   2301  HA  GLU A 149     -17.868   7.897 -19.018  0.00  0.00      ACHN  
ATOM   2302  CB  GLU A 149     -16.922   6.403 -17.874  0.00  0.00      ACHN  
ATOM   2303  HB1 GLU A 149     -16.726   6.960 -16.933  0.00  0.00      ACHN  
ATOM   2304  HB2 GLU A 149     -17.029   5.298 -17.840  0.00  0.00      ACHN  
ATOM   2305  CG  GLU A 149     -15.656   6.823 -18.733  0.00  0.00      ACHN  
ATOM   2306  HG1 GLU A 149     -15.874   6.470 -19.764  0.00  0.00      ACHN  
ATOM   2307  HG2 GLU A 149     -15.469   7.915 -18.812  0.00  0.00      ACHN  
ATOM   2308  CD  GLU A 149     -14.321   6.308 -18.331  0.00  0.00      ACHN  
ATOM   2309  OE1 GLU A 149     -14.373   5.183 -17.733  0.00  0.00      ACHN  
ATOM   2310  OE2 GLU A 149     -13.227   6.898 -18.468  0.00  0.00      ACHN  
ATOM   2311  C   GLU A 149     -18.643   6.118 -19.706  0.00  0.00      ACHN  
ATOM   2312  O   GLU A 149     -18.301   6.351 -20.833  0.00  0.00      ACHN  
ATOM   2313  N   LYS A 150     -19.593   5.144 -19.446  0.00  0.00      ACHN  
ATOM   2314  HN  LYS A 150     -19.729   4.976 -18.473  0.00  0.00      ACHN  
ATOM   2315  CA  LYS A 150     -20.032   4.307 -20.523  0.00  0.00      ACHN  
ATOM   2316  HA  LYS A 150     -19.204   3.927 -21.103  0.00  0.00      ACHN  
ATOM   2317  CB  LYS A 150     -20.695   3.076 -19.803  0.00  0.00      ACHN  
ATOM   2318  HB1 LYS A 150     -19.845   2.652 -19.227  0.00  0.00      ACHN  
ATOM   2319  HB2 LYS A 150     -21.543   3.397 -19.162  0.00  0.00      ACHN  
ATOM   2320  CG  LYS A 150     -21.209   1.890 -20.678  0.00  0.00      ACHN  
ATOM   2321  HG1 LYS A 150     -21.874   1.260 -20.049  0.00  0.00      ACHN  
ATOM   2322  HG2 LYS A 150     -21.867   2.398 -21.415  0.00  0.00      ACHN  
ATOM   2323  CD  LYS A 150     -20.177   1.087 -21.428  0.00  0.00      ACHN  
ATOM   2324  HD1 LYS A 150     -19.622   1.687 -22.180  0.00  0.00      ACHN  
ATOM   2325  HD2 LYS A 150     -19.358   0.771 -20.747  0.00  0.00      ACHN  
ATOM   2326  CE  LYS A 150     -20.705  -0.070 -22.170  0.00  0.00      ACHN  
ATOM   2327  HE1 LYS A 150     -19.914  -0.685 -22.651  0.00  0.00      ACHN  
ATOM   2328  HE2 LYS A 150     -21.108  -0.755 -21.394  0.00  0.00      ACHN  
ATOM   2329  NZ  LYS A 150     -21.673   0.455 -23.091  0.00  0.00      ACHN  
ATOM   2330  HZ1 LYS A 150     -22.560   0.701 -22.607  0.00  0.00      ACHN  
ATOM   2331  HZ2 LYS A 150     -21.329   1.334 -23.528  0.00  0.00      ACHN  
ATOM   2332  HZ3 LYS A 150     -21.841  -0.211 -23.871  0.00  0.00      ACHN  
ATOM   2333  C   LYS A 150     -21.010   5.027 -21.470  0.00  0.00      ACHN  
ATOM   2334  O   LYS A 150     -20.925   4.864 -22.628  0.00  0.00      ACHN  
ATOM   2335  N   TYR A 151     -21.985   5.761 -20.945  0.00  0.00      ACHN  
ATOM   2336  HN  TYR A 151     -21.983   5.878 -19.955  0.00  0.00      ACHN  
ATOM   2337  CA  TYR A 151     -22.950   6.517 -21.666  0.00  0.00      ACHN  
ATOM   2338  HA  TYR A 151     -23.529   5.756 -22.168  0.00  0.00      ACHN  
ATOM   2339  CB  TYR A 151     -23.860   7.297 -20.731  0.00  0.00      ACHN  
ATOM   2340  HB1 TYR A 151     -24.306   6.633 -19.960  0.00  0.00      ACHN  
ATOM   2341  HB2 TYR A 151     -23.140   7.990 -20.246  0.00  0.00      ACHN  
ATOM   2342  CG  TYR A 151     -24.896   8.221 -21.181  0.00  0.00      ACHN  
ATOM   2343  CD1 TYR A 151     -25.942   7.728 -21.938  0.00  0.00      ACHN  
ATOM   2344  HD1 TYR A 151     -25.983   6.653 -22.027  0.00  0.00      ACHN  
ATOM   2345  CE1 TYR A 151     -27.022   8.627 -22.223  0.00  0.00      ACHN  
ATOM   2346  HE1 TYR A 151     -27.966   8.374 -22.684  0.00  0.00      ACHN  
ATOM   2347  CZ  TYR A 151     -26.937  10.001 -21.961  0.00  0.00      ACHN  
ATOM   2348  OH  TYR A 151     -28.024  10.814 -22.334  0.00  0.00      ACHN  
ATOM   2349  HH  TYR A 151     -27.850  11.714 -22.050  0.00  0.00      ACHN  
ATOM   2350  CD2 TYR A 151     -24.812   9.609 -20.901  0.00  0.00      ACHN  
ATOM   2351  HD2 TYR A 151     -23.957   9.904 -20.312  0.00  0.00      ACHN  
ATOM   2352  CE2 TYR A 151     -25.812  10.464 -21.349  0.00  0.00      ACHN  
ATOM   2353  HE2 TYR A 151     -25.687  11.535 -21.279  0.00  0.00      ACHN  
ATOM   2354  C   TYR A 151     -22.340   7.328 -22.833  0.00  0.00      ACHN  
ATOM   2355  O   TYR A 151     -22.654   7.194 -23.986  0.00  0.00      ACHN  
ATOM   2356  N   THR A 152     -21.478   8.291 -22.506  0.00  0.00      ACHN  
ATOM   2357  HN  THR A 152     -21.146   8.304 -21.566  0.00  0.00      ACHN  
ATOM   2358  CA  THR A 152     -20.910   9.203 -23.434  0.00  0.00      ACHN  
ATOM   2359  HA  THR A 152     -20.742   8.579 -24.299  0.00  0.00      ACHN  
ATOM   2360  CB  THR A 152     -21.783  10.409 -23.850  0.00  0.00      ACHN  
ATOM   2361  HB  THR A 152     -22.829  10.042 -23.927  0.00  0.00      ACHN  
ATOM   2362  OG1 THR A 152     -21.518  10.941 -25.117  0.00  0.00      ACHN  
ATOM   2363  HG1 THR A 152     -22.260  11.538 -25.238  0.00  0.00      ACHN  
ATOM   2364  CG2 THR A 152     -21.798  11.585 -22.867  0.00  0.00      ACHN  
ATOM   2365 HG21 THR A 152     -22.353  12.420 -23.346  0.00  0.00      ACHN  
ATOM   2366 HG22 THR A 152     -22.217  11.285 -21.883  0.00  0.00      ACHN  
ATOM   2367 HG23 THR A 152     -20.755  11.945 -22.743  0.00  0.00      ACHN  
ATOM   2368  C   THR A 152     -19.583   9.691 -22.958  0.00  0.00      ACHN  
ATOM   2369  O   THR A 152     -19.217   9.868 -21.828  0.00  0.00      ACHN  
ATOM   2370  N   GLN A 153     -18.729   9.969 -23.953  0.00  0.00      ACHN  
ATOM   2371  HN  GLN A 153     -18.996   9.792 -24.898  0.00  0.00      ACHN  
ATOM   2372  CA  GLN A 153     -17.336  10.415 -23.824  0.00  0.00      ACHN  
ATOM   2373  HA  GLN A 153     -16.772   9.671 -23.281  0.00  0.00      ACHN  
ATOM   2374  CB  GLN A 153     -16.772  10.193 -25.233  0.00  0.00      ACHN  
ATOM   2375  HB1 GLN A 153     -17.522  10.521 -25.984  0.00  0.00      ACHN  
ATOM   2376  HB2 GLN A 153     -15.911  10.844 -25.496  0.00  0.00      ACHN  
ATOM   2377  CG  GLN A 153     -16.279   8.825 -25.518  0.00  0.00      ACHN  
ATOM   2378  HG1 GLN A 153     -15.443   8.610 -24.818  0.00  0.00      ACHN  
ATOM   2379  HG2 GLN A 153     -17.141   8.173 -25.260  0.00  0.00      ACHN  
ATOM   2380  CD  GLN A 153     -15.865   8.585 -26.969  0.00  0.00      ACHN  
ATOM   2381  OE1 GLN A 153     -15.920   9.404 -27.861  0.00  0.00      ACHN  
ATOM   2382  NE2 GLN A 153     -15.552   7.315 -27.321  0.00  0.00      ACHN  
ATOM   2383 HE21 GLN A 153     -15.072   7.157 -28.183  0.00  0.00      ACHN  
ATOM   2384 HE22 GLN A 153     -15.603   6.611 -26.612  0.00  0.00      ACHN  
ATOM   2385  C   GLN A 153     -17.060  11.875 -23.274  0.00  0.00      ACHN  
ATOM   2386  O   GLN A 153     -17.952  12.744 -23.315  0.00  0.00      ACHN  
ATOM   2387  N   PRO A 154     -15.851  12.179 -22.705  0.00  0.00      ACHN  
ATOM   2388  CD  PRO A 154     -15.143  11.226 -21.856  0.00  0.00      ACHN  
ATOM   2389  HD1 PRO A 154     -15.765  10.376 -21.504  0.00  0.00      ACHN  
ATOM   2390  HD2 PRO A 154     -14.472  10.783 -22.622  0.00  0.00      ACHN  
ATOM   2391  CA  PRO A 154     -15.542  13.577 -22.315  0.00  0.00      ACHN  
ATOM   2392  HA  PRO A 154     -16.421  13.786 -21.723  0.00  0.00      ACHN  
ATOM   2393  CB  PRO A 154     -14.306  13.507 -21.517  0.00  0.00      ACHN  
ATOM   2394  HB1 PRO A 154     -14.327  14.215 -20.661  0.00  0.00      ACHN  
ATOM   2395  HB2 PRO A 154     -13.384  13.592 -22.132  0.00  0.00      ACHN  
ATOM   2396  CG  PRO A 154     -14.293  12.068 -20.913  0.00  0.00      ACHN  
ATOM   2397  HG1 PRO A 154     -14.682  12.048 -19.872  0.00  0.00      ACHN  
ATOM   2398  HG2 PRO A 154     -13.222  11.771 -20.883  0.00  0.00      ACHN  
ATOM   2399  C   PRO A 154     -15.460  14.619 -23.469  0.00  0.00      ACHN  
ATOM   2400  O   PRO A 154     -15.646  15.795 -23.195  0.00  0.00      ACHN  
ATOM   2401  N   LYS A 155     -15.109  14.163 -24.702  0.00  0.00      ACHN  
ATOM   2402  HN  LYS A 155     -14.936  13.209 -24.933  0.00  0.00      ACHN  
ATOM   2403  CA  LYS A 155     -15.186  15.105 -25.753  0.00  0.00      ACHN  
ATOM   2404  HA  LYS A 155     -14.702  15.987 -25.361  0.00  0.00      ACHN  
ATOM   2405  CB  LYS A 155     -14.588  14.618 -27.110  0.00  0.00      ACHN  
ATOM   2406  HB1 LYS A 155     -13.623  14.160 -26.802  0.00  0.00      ACHN  
ATOM   2407  HB2 LYS A 155     -15.211  13.803 -27.535  0.00  0.00      ACHN  
ATOM   2408  CG  LYS A 155     -14.315  15.725 -28.111  0.00  0.00      ACHN  
ATOM   2409  HG1 LYS A 155     -15.298  16.129 -28.437  0.00  0.00      ACHN  
ATOM   2410  HG2 LYS A 155     -13.740  16.582 -27.700  0.00  0.00      ACHN  
ATOM   2411  CD  LYS A 155     -13.569  15.175 -29.331  0.00  0.00      ACHN  
ATOM   2412  HD1 LYS A 155     -12.763  14.494 -28.986  0.00  0.00      ACHN  
ATOM   2413  HD2 LYS A 155     -14.243  14.552 -29.957  0.00  0.00      ACHN  
ATOM   2414  CE  LYS A 155     -12.849  16.206 -30.271  0.00  0.00      ACHN  
ATOM   2415  HE1 LYS A 155     -13.493  17.109 -30.326  0.00  0.00      ACHN  
ATOM   2416  HE2 LYS A 155     -11.807  16.356 -29.917  0.00  0.00      ACHN  
ATOM   2417  NZ  LYS A 155     -12.813  15.718 -31.686  0.00  0.00      ACHN  
ATOM   2418  HZ1 LYS A 155     -12.382  16.485 -32.242  0.00  0.00      ACHN  
ATOM   2419  HZ2 LYS A 155     -12.255  14.854 -31.839  0.00  0.00      ACHN  
ATOM   2420  HZ3 LYS A 155     -13.758  15.464 -32.039  0.00  0.00      ACHN  
ATOM   2421  C   LYS A 155     -16.560  15.683 -26.122  0.00  0.00      ACHN  
ATOM   2422  O   LYS A 155     -16.755  16.817 -26.372  0.00  0.00      ACHN  
ATOM   2423  N   ASP A 156     -17.478  14.680 -26.144  0.00  0.00      ACHN  
ATOM   2424  HN  ASP A 156     -17.261  13.733 -25.921  0.00  0.00      ACHN  
ATOM   2425  CA  ASP A 156     -18.875  14.977 -26.271  0.00  0.00      ACHN  
ATOM   2426  HA  ASP A 156     -19.090  15.716 -27.028  0.00  0.00      ACHN  
ATOM   2427  CB  ASP A 156     -19.689  13.705 -26.546  0.00  0.00      ACHN  
ATOM   2428  HB1 ASP A 156     -19.506  12.883 -25.822  0.00  0.00      ACHN  
ATOM   2429  HB2 ASP A 156     -20.773  13.942 -26.502  0.00  0.00      ACHN  
ATOM   2430  CG  ASP A 156     -19.479  13.323 -27.939  0.00  0.00      ACHN  
ATOM   2431  OD1 ASP A 156     -19.006  12.130 -28.096  0.00  0.00      ACHN  
ATOM   2432  OD2 ASP A 156     -19.793  14.020 -28.897  0.00  0.00      ACHN  
ATOM   2433  C   ASP A 156     -19.490  15.662 -25.041  0.00  0.00      ACHN  
ATOM   2434  O   ASP A 156     -20.123  16.742 -25.106  0.00  0.00      ACHN  
ATOM   2435  N   GLY A 157     -19.161  15.170 -23.776  0.00  0.00      ACHN  
ATOM   2436  HN  GLY A 157     -18.805  14.240 -23.734  0.00  0.00      ACHN  
ATOM   2437  CA  GLY A 157     -19.210  16.046 -22.608  0.00  0.00      ACHN  
ATOM   2438  HA1 GLY A 157     -18.722  16.981 -22.840  0.00  0.00      ACHN  
ATOM   2439  HA2 GLY A 157     -18.806  15.416 -21.830  0.00  0.00      ACHN  
ATOM   2440  C   GLY A 157     -20.640  16.260 -22.120  0.00  0.00      ACHN  
ATOM   2441  O   GLY A 157     -20.896  17.349 -21.619  0.00  0.00      ACHN  
ATOM   2442  N   ASP A 158     -21.535  15.223 -22.261  0.00  0.00      ACHN  
ATOM   2443  HN  ASP A 158     -21.223  14.496 -22.868  0.00  0.00      ACHN  
ATOM   2444  CA  ASP A 158     -22.863  15.246 -21.754  0.00  0.00      ACHN  
ATOM   2445  HA  ASP A 158     -23.058  16.261 -21.441  0.00  0.00      ACHN  
ATOM   2446  CB  ASP A 158     -23.976  14.907 -22.816  0.00  0.00      ACHN  
ATOM   2447  HB1 ASP A 158     -23.752  13.894 -23.213  0.00  0.00      ACHN  
ATOM   2448  HB2 ASP A 158     -24.986  14.922 -22.352  0.00  0.00      ACHN  
ATOM   2449  CG  ASP A 158     -23.919  15.833 -24.000  0.00  0.00      ACHN  
ATOM   2450  OD1 ASP A 158     -23.529  15.446 -25.078  0.00  0.00      ACHN  
ATOM   2451  OD2 ASP A 158     -24.238  17.031 -23.876  0.00  0.00      ACHN  
ATOM   2452  C   ASP A 158     -22.937  14.479 -20.423  0.00  0.00      ACHN  
ATOM   2453  O   ASP A 158     -22.770  13.325 -20.332  0.00  0.00      ACHN  
ATOM   2454  N   LEU A 159     -23.368  15.232 -19.402  0.00  0.00      ACHN  
ATOM   2455  HN  LEU A 159     -23.578  16.196 -19.543  0.00  0.00      ACHN  
ATOM   2456  CA  LEU A 159     -23.651  14.765 -18.028  0.00  0.00      ACHN  
ATOM   2457  HA  LEU A 159     -23.074  13.887 -17.782  0.00  0.00      ACHN  
ATOM   2458  CB  LEU A 159     -23.211  15.856 -16.962  0.00  0.00      ACHN  
ATOM   2459  HB1 LEU A 159     -23.762  16.820 -17.013  0.00  0.00      ACHN  
ATOM   2460  HB2 LEU A 159     -23.451  15.345 -16.006  0.00  0.00      ACHN  
ATOM   2461  CG  LEU A 159     -21.705  16.229 -16.917  0.00  0.00      ACHN  
ATOM   2462  HG  LEU A 159     -21.380  16.397 -17.966  0.00  0.00      ACHN  
ATOM   2463  CD1 LEU A 159     -21.547  17.434 -16.056  0.00  0.00      ACHN  
ATOM   2464 HD11 LEU A 159     -21.944  17.281 -15.030  0.00  0.00      ACHN  
ATOM   2465 HD12 LEU A 159     -20.453  17.613 -15.986  0.00  0.00      ACHN  
ATOM   2466 HD13 LEU A 159     -21.961  18.380 -16.465  0.00  0.00      ACHN  
ATOM   2467  CD2 LEU A 159     -20.875  15.002 -16.476  0.00  0.00      ACHN  
ATOM   2468 HD21 LEU A 159     -20.923  14.139 -17.174  0.00  0.00      ACHN  
ATOM   2469 HD22 LEU A 159     -19.811  15.318 -16.520  0.00  0.00      ACHN  
ATOM   2470 HD23 LEU A 159     -21.020  14.586 -15.456  0.00  0.00      ACHN  
ATOM   2471  C   LEU A 159     -25.065  14.384 -17.865  0.00  0.00      ACHN  
ATOM   2472  O   LEU A 159     -26.004  15.135 -18.202  0.00  0.00      ACHN  
ATOM   2473  N   LEU A 160     -25.321  13.147 -17.217  0.00  0.00      ACHN  
ATOM   2474  HN  LEU A 160     -24.596  12.529 -16.921  0.00  0.00      ACHN  
ATOM   2475  CA  LEU A 160     -26.648  12.734 -16.771  0.00  0.00      ACHN  
ATOM   2476  HA  LEU A 160     -27.010  13.564 -16.182  0.00  0.00      ACHN  
ATOM   2477  CB  LEU A 160     -27.623  12.365 -17.926  0.00  0.00      ACHN  
ATOM   2478  HB1 LEU A 160     -27.767  13.189 -18.658  0.00  0.00      ACHN  
ATOM   2479  HB2 LEU A 160     -27.145  11.552 -18.514  0.00  0.00      ACHN  
ATOM   2480  CG  LEU A 160     -29.011  11.870 -17.558  0.00  0.00      ACHN  
ATOM   2481  HG  LEU A 160     -28.820  10.986 -16.914  0.00  0.00      ACHN  
ATOM   2482  CD1 LEU A 160     -29.788  12.797 -16.650  0.00  0.00      ACHN  
ATOM   2483 HD11 LEU A 160     -30.764  12.316 -16.428  0.00  0.00      ACHN  
ATOM   2484 HD12 LEU A 160     -29.350  12.920 -15.637  0.00  0.00      ACHN  
ATOM   2485 HD13 LEU A 160     -29.954  13.807 -17.083  0.00  0.00      ACHN  
ATOM   2486  CD2 LEU A 160     -29.800  11.358 -18.709  0.00  0.00      ACHN  
ATOM   2487 HD21 LEU A 160     -30.667  10.802 -18.290  0.00  0.00      ACHN  
ATOM   2488 HD22 LEU A 160     -30.140  12.188 -19.364  0.00  0.00      ACHN  
ATOM   2489 HD23 LEU A 160     -29.328  10.564 -19.327  0.00  0.00      ACHN  
ATOM   2490  C   LEU A 160     -26.531  11.626 -15.763  0.00  0.00      ACHN  
ATOM   2491  O   LEU A 160     -26.981  11.887 -14.652  0.00  0.00      ACHN  
ATOM   2492  N   PRO A 161     -25.944  10.431 -15.839  0.00  0.00      ACHN  
ATOM   2493  CD  PRO A 161     -25.843   9.663 -17.084  0.00  0.00      ACHN  
ATOM   2494  HD1 PRO A 161     -26.811   9.771 -17.617  0.00  0.00      ACHN  
ATOM   2495  HD2 PRO A 161     -25.018  10.078 -17.702  0.00  0.00      ACHN  
ATOM   2496  CA  PRO A 161     -25.691   9.594 -14.675  0.00  0.00      ACHN  
ATOM   2497  HA  PRO A 161     -26.707   9.378 -14.378  0.00  0.00      ACHN  
ATOM   2498  CB  PRO A 161     -24.981   8.374 -15.259  0.00  0.00      ACHN  
ATOM   2499  HB1 PRO A 161     -25.174   7.470 -14.643  0.00  0.00      ACHN  
ATOM   2500  HB2 PRO A 161     -23.877   8.470 -15.345  0.00  0.00      ACHN  
ATOM   2501  CG  PRO A 161     -25.615   8.215 -16.629  0.00  0.00      ACHN  
ATOM   2502  HG1 PRO A 161     -26.598   7.749 -16.404  0.00  0.00      ACHN  
ATOM   2503  HG2 PRO A 161     -25.217   7.601 -17.465  0.00  0.00      ACHN  
ATOM   2504  C   PRO A 161     -25.026  10.174 -13.443  0.00  0.00      ACHN  
ATOM   2505  O   PRO A 161     -25.160   9.502 -12.411  0.00  0.00      ACHN  
ATOM   2506  N   PHE A 162     -24.218  11.232 -13.741  0.00  0.00      ACHN  
ATOM   2507  HN  PHE A 162     -24.000  11.291 -14.713  0.00  0.00      ACHN  
ATOM   2508  CA  PHE A 162     -23.455  11.952 -12.791  0.00  0.00      ACHN  
ATOM   2509  HA  PHE A 162     -22.692  11.272 -12.441  0.00  0.00      ACHN  
ATOM   2510  CB  PHE A 162     -22.942  13.110 -13.646  0.00  0.00      ACHN  
ATOM   2511  HB1 PHE A 162     -22.311  12.665 -14.444  0.00  0.00      ACHN  
ATOM   2512  HB2 PHE A 162     -23.697  13.696 -14.213  0.00  0.00      ACHN  
ATOM   2513  CG  PHE A 162     -22.007  14.060 -12.890  0.00  0.00      ACHN  
ATOM   2514  CD1 PHE A 162     -20.984  13.516 -12.166  0.00  0.00      ACHN  
ATOM   2515  HD1 PHE A 162     -20.718  12.500 -12.418  0.00  0.00      ACHN  
ATOM   2516  CE1 PHE A 162     -20.076  14.375 -11.414  0.00  0.00      ACHN  
ATOM   2517  HE1 PHE A 162     -19.210  13.894 -10.983  0.00  0.00      ACHN  
ATOM   2518  CZ  PHE A 162     -20.435  15.722 -11.251  0.00  0.00      ACHN  
ATOM   2519  HZ  PHE A 162     -19.703  16.273 -10.679  0.00  0.00      ACHN  
ATOM   2520  CD2 PHE A 162     -22.337  15.435 -12.740  0.00  0.00      ACHN  
ATOM   2521  HD2 PHE A 162     -23.180  15.874 -13.253  0.00  0.00      ACHN  
ATOM   2522  CE2 PHE A 162     -21.585  16.295 -11.913  0.00  0.00      ACHN  
ATOM   2523  HE2 PHE A 162     -21.847  17.342 -11.949  0.00  0.00      ACHN  
ATOM   2524  C   PHE A 162     -24.227  12.502 -11.618  0.00  0.00      ACHN  
ATOM   2525  O   PHE A 162     -23.764  12.580 -10.494  0.00  0.00      ACHN  
ATOM   2526  N   TRP A 163     -25.477  12.936 -11.863  0.00  0.00      ACHN  
ATOM   2527  HN  TRP A 163     -25.872  12.751 -12.759  0.00  0.00      ACHN  
ATOM   2528  CA  TRP A 163     -26.225  13.684 -10.851  0.00  0.00      ACHN  
ATOM   2529  HA  TRP A 163     -25.576  14.419 -10.398  0.00  0.00      ACHN  
ATOM   2530  CB  TRP A 163     -27.428  14.514 -11.358  0.00  0.00      ACHN  
ATOM   2531  HB1 TRP A 163     -28.301  13.872 -11.599  0.00  0.00      ACHN  
ATOM   2532  HB2 TRP A 163     -27.655  15.297 -10.602  0.00  0.00      ACHN  
ATOM   2533  CG  TRP A 163     -27.182  15.285 -12.611  0.00  0.00      ACHN  
ATOM   2534  CD1 TRP A 163     -27.839  15.189 -13.754  0.00  0.00      ACHN  
ATOM   2535  HD1 TRP A 163     -28.600  14.445 -13.934  0.00  0.00      ACHN  
ATOM   2536  NE1 TRP A 163     -27.307  16.090 -14.672  0.00  0.00      ACHN  
ATOM   2537  HE1 TRP A 163     -27.589  16.145 -15.605  0.00  0.00      ACHN  
ATOM   2538  CE2 TRP A 163     -26.309  16.847 -14.032  0.00  0.00      ACHN  
ATOM   2539  CD2 TRP A 163     -26.228  16.394 -12.729  0.00  0.00      ACHN  
ATOM   2540  CE3 TRP A 163     -25.375  17.002 -11.850  0.00  0.00      ACHN  
ATOM   2541  HE3 TRP A 163     -25.227  16.717 -10.819  0.00  0.00      ACHN  
ATOM   2542  CZ3 TRP A 163     -24.627  18.137 -12.274  0.00  0.00      ACHN  
ATOM   2543  HZ3 TRP A 163     -23.941  18.585 -11.571  0.00  0.00      ACHN  
ATOM   2544  CZ2 TRP A 163     -25.526  17.925 -14.479  0.00  0.00      ACHN  
ATOM   2545  HZ2 TRP A 163     -25.524  18.229 -15.516  0.00  0.00      ACHN  
ATOM   2546  CH2 TRP A 163     -24.728  18.671 -13.572  0.00  0.00      ACHN  
ATOM   2547  HH2 TRP A 163     -24.200  19.570 -13.854  0.00  0.00      ACHN  
ATOM   2548  C   TRP A 163     -26.775  12.751  -9.778  0.00  0.00      ACHN  
ATOM   2549  O   TRP A 163     -26.659  13.059  -8.558  0.00  0.00      ACHN  
ATOM   2550  N   PHE A 164     -27.249  11.547 -10.131  0.00  0.00      ACHN  
ATOM   2551  HN  PHE A 164     -27.315  11.425 -11.118  0.00  0.00      ACHN  
ATOM   2552  CA  PHE A 164     -27.750  10.530  -9.247  0.00  0.00      ACHN  
ATOM   2553  HA  PHE A 164     -28.276  11.102  -8.497  0.00  0.00      ACHN  
ATOM   2554  CB  PHE A 164     -28.631   9.468  -9.906  0.00  0.00      ACHN  
ATOM   2555  HB1 PHE A 164     -27.978   8.719 -10.403  0.00  0.00      ACHN  
ATOM   2556  HB2 PHE A 164     -29.324   8.979  -9.188  0.00  0.00      ACHN  
ATOM   2557  CG  PHE A 164     -29.490  10.077 -11.006  0.00  0.00      ACHN  
ATOM   2558  CD1 PHE A 164     -29.057  10.155 -12.279  0.00  0.00      ACHN  
ATOM   2559  HD1 PHE A 164     -28.067   9.795 -12.515  0.00  0.00      ACHN  
ATOM   2560  CE1 PHE A 164     -29.813  10.707 -13.327  0.00  0.00      ACHN  
ATOM   2561  HE1 PHE A 164     -29.326  10.731 -14.291  0.00  0.00      ACHN  
ATOM   2562  CZ  PHE A 164     -31.001  11.364 -13.027  0.00  0.00      ACHN  
ATOM   2563  HZ  PHE A 164     -31.625  11.750 -13.820  0.00  0.00      ACHN  
ATOM   2564  CD2 PHE A 164     -30.752  10.657 -10.722  0.00  0.00      ACHN  
ATOM   2565  HD2 PHE A 164     -30.952  10.800  -9.670  0.00  0.00      ACHN  
ATOM   2566  CE2 PHE A 164     -31.492  11.297 -11.713  0.00  0.00      ACHN  
ATOM   2567  HE2 PHE A 164     -32.413  11.769 -11.402  0.00  0.00      ACHN  
ATOM   2568  C   PHE A 164     -26.580   9.897  -8.458  0.00  0.00      ACHN  
ATOM   2569  O   PHE A 164     -26.630   9.785  -7.216  0.00  0.00      ACHN  
ATOM   2570  N   GLY A 165     -25.441   9.773  -9.112  0.00  0.00      ACHN  
ATOM   2571  HN  GLY A 165     -25.403   9.922 -10.097  0.00  0.00      ACHN  
ATOM   2572  CA  GLY A 165     -24.097   9.655  -8.529  0.00  0.00      ACHN  
ATOM   2573  HA1 GLY A 165     -23.446   9.743  -9.387  0.00  0.00      ACHN  
ATOM   2574  HA2 GLY A 165     -24.097   8.632  -8.185  0.00  0.00      ACHN  
ATOM   2575  C   GLY A 165     -23.712  10.636  -7.390  0.00  0.00      ACHN  
ATOM   2576  O   GLY A 165     -23.213  10.065  -6.371  0.00  0.00      ACHN  
ATOM   2577  N   CYS A 166     -23.933  11.989  -7.620  0.00  0.00      ACHN  
ATOM   2578  HN  CYS A 166     -24.218  12.410  -8.478  0.00  0.00      ACHN  
ATOM   2579  CA  CYS A 166     -23.716  12.874  -6.545  0.00  0.00      ACHN  
ATOM   2580  HA  CYS A 166     -22.708  12.892  -6.157  0.00  0.00      ACHN  
ATOM   2581  CB  CYS A 166     -23.925  14.360  -7.036  0.00  0.00      ACHN  
ATOM   2582  HB1 CYS A 166     -25.004  14.531  -7.238  0.00  0.00      ACHN  
ATOM   2583  HB2 CYS A 166     -23.703  15.120  -6.256  0.00  0.00      ACHN  
ATOM   2584  SG  CYS A 166     -23.041  14.982  -8.513  0.00  0.00      ACHN  
ATOM   2585  HG1 CYS A 166     -23.431  14.067  -9.388  0.00  0.00      ACHN  
ATOM   2586  C   CYS A 166     -24.661  12.624  -5.332  0.00  0.00      ACHN  
ATOM   2587  O   CYS A 166     -24.305  12.434  -4.161  0.00  0.00      ACHN  
ATOM   2588  N   ILE A 167     -26.006  12.504  -5.552  0.00  0.00      ACHN  
ATOM   2589  HN  ILE A 167     -26.328  12.645  -6.485  0.00  0.00      ACHN  
ATOM   2590  CA  ILE A 167     -27.170  12.181  -4.629  0.00  0.00      ACHN  
ATOM   2591  HA  ILE A 167     -27.200  12.934  -3.856  0.00  0.00      ACHN  
ATOM   2592  CB  ILE A 167     -28.425  12.273  -5.382  0.00  0.00      ACHN  
ATOM   2593  HB  ILE A 167     -28.388  11.547  -6.222  0.00  0.00      ACHN  
ATOM   2594  CG2 ILE A 167     -29.538  11.982  -4.400  0.00  0.00      ACHN  
ATOM   2595 HG21 ILE A 167     -30.529  12.180  -4.863  0.00  0.00      ACHN  
ATOM   2596 HG22 ILE A 167     -29.583  10.919  -4.079  0.00  0.00      ACHN  
ATOM   2597 HG23 ILE A 167     -29.526  12.784  -3.632  0.00  0.00      ACHN  
ATOM   2598  CG1 ILE A 167     -28.640  13.698  -5.979  0.00  0.00      ACHN  
ATOM   2599 HG11 ILE A 167     -27.884  13.738  -6.792  0.00  0.00      ACHN  
ATOM   2600 HG12 ILE A 167     -29.625  13.699  -6.493  0.00  0.00      ACHN  
ATOM   2601  CD1 ILE A 167     -28.475  15.004  -4.993  0.00  0.00      ACHN  
ATOM   2602  HD1 ILE A 167     -28.701  15.906  -5.601  0.00  0.00      ACHN  
ATOM   2603  HD2 ILE A 167     -29.083  14.885  -4.071  0.00  0.00      ACHN  
ATOM   2604  HD3 ILE A 167     -27.380  15.043  -4.812  0.00  0.00      ACHN  
ATOM   2605  C   ILE A 167     -26.969  10.844  -3.859  0.00  0.00      ACHN  
ATOM   2606  O   ILE A 167     -27.398  10.730  -2.680  0.00  0.00      ACHN  
ATOM   2607  N   ALA A 168     -26.408   9.787  -4.446  0.00  0.00      ACHN  
ATOM   2608  HN  ALA A 168     -26.282   9.860  -5.433  0.00  0.00      ACHN  
ATOM   2609  CA  ALA A 168     -26.107   8.487  -3.791  0.00  0.00      ACHN  
ATOM   2610  HA  ALA A 168     -26.976   8.264  -3.190  0.00  0.00      ACHN  
ATOM   2611  CB  ALA A 168     -26.057   7.377  -4.824  0.00  0.00      ACHN  
ATOM   2612  HB1 ALA A 168     -26.794   7.608  -5.622  0.00  0.00      ACHN  
ATOM   2613  HB2 ALA A 168     -25.065   7.428  -5.322  0.00  0.00      ACHN  
ATOM   2614  HB3 ALA A 168     -26.235   6.358  -4.418  0.00  0.00      ACHN  
ATOM   2615  C   ALA A 168     -24.877   8.504  -2.858  0.00  0.00      ACHN  
ATOM   2616  O   ALA A 168     -24.702   7.726  -1.950  0.00  0.00      ACHN  
ATOM   2617  N   GLY A 169     -24.081   9.603  -3.030  0.00  0.00      ACHN  
ATOM   2618  HN  GLY A 169     -24.193  10.115  -3.878  0.00  0.00      ACHN  
ATOM   2619  CA  GLY A 169     -23.046  10.037  -2.030  0.00  0.00      ACHN  
ATOM   2620  HA1 GLY A 169     -22.413  10.744  -2.544  0.00  0.00      ACHN  
ATOM   2621  HA2 GLY A 169     -22.530   9.150  -1.692  0.00  0.00      ACHN  
ATOM   2622  C   GLY A 169     -23.709  10.684  -0.847  0.00  0.00      ACHN  
ATOM   2623  O   GLY A 169     -23.084  10.879   0.153  0.00  0.00      ACHN  
ATOM   2624  N   ILE A 170     -24.932  11.289  -0.952  0.00  0.00      ACHN  
ATOM   2625  HN  ILE A 170     -25.543  11.289  -1.740  0.00  0.00      ACHN  
ATOM   2626  CA  ILE A 170     -25.503  11.830   0.276  0.00  0.00      ACHN  
ATOM   2627  HA  ILE A 170     -24.810  12.251   0.989  0.00  0.00      ACHN  
ATOM   2628  CB  ILE A 170     -26.403  13.044   0.087  0.00  0.00      ACHN  
ATOM   2629  HB  ILE A 170     -27.471  12.808  -0.110  0.00  0.00      ACHN  
ATOM   2630  CG2 ILE A 170     -26.445  13.801   1.399  0.00  0.00      ACHN  
ATOM   2631 HG21 ILE A 170     -25.457  14.273   1.586  0.00  0.00      ACHN  
ATOM   2632 HG22 ILE A 170     -27.127  14.675   1.330  0.00  0.00      ACHN  
ATOM   2633 HG23 ILE A 170     -26.875  13.274   2.278  0.00  0.00      ACHN  
ATOM   2634  CG1 ILE A 170     -25.973  14.079  -0.996  0.00  0.00      ACHN  
ATOM   2635 HG11 ILE A 170     -24.978  14.546  -0.833  0.00  0.00      ACHN  
ATOM   2636 HG12 ILE A 170     -25.770  13.481  -1.909  0.00  0.00      ACHN  
ATOM   2637  CD1 ILE A 170     -26.977  15.132  -1.380  0.00  0.00      ACHN  
ATOM   2638  HD1 ILE A 170     -26.707  15.481  -2.399  0.00  0.00      ACHN  
ATOM   2639  HD2 ILE A 170     -28.050  14.849  -1.431  0.00  0.00      ACHN  
ATOM   2640  HD3 ILE A 170     -26.788  15.884  -0.584  0.00  0.00      ACHN  
ATOM   2641  C   ILE A 170     -26.201  10.742   1.169  0.00  0.00      ACHN  
ATOM   2642  O   ILE A 170     -26.093  10.801   2.357  0.00  0.00      ACHN  
ATOM   2643  N   VAL A 171     -26.883   9.748   0.573  0.00  0.00      ACHN  
ATOM   2644  HN  VAL A 171     -27.012   9.787  -0.415  0.00  0.00      ACHN  
ATOM   2645  CA  VAL A 171     -27.780   8.862   1.297  0.00  0.00      ACHN  
ATOM   2646  HA  VAL A 171     -28.563   9.451   1.752  0.00  0.00      ACHN  
ATOM   2647  CB  VAL A 171     -28.456   7.855   0.378  0.00  0.00      ACHN  
ATOM   2648  HB  VAL A 171     -27.787   7.578  -0.464  0.00  0.00      ACHN  
ATOM   2649  CG1 VAL A 171     -28.986   6.448   0.909  0.00  0.00      ACHN  
ATOM   2650 HG11 VAL A 171     -29.493   5.915   0.076  0.00  0.00      ACHN  
ATOM   2651 HG12 VAL A 171     -28.164   5.752   1.183  0.00  0.00      ACHN  
ATOM   2652 HG13 VAL A 171     -29.759   6.658   1.679  0.00  0.00      ACHN  
ATOM   2653  CG2 VAL A 171     -29.660   8.606  -0.307  0.00  0.00      ACHN  
ATOM   2654 HG21 VAL A 171     -29.958   7.995  -1.186  0.00  0.00      ACHN  
ATOM   2655 HG22 VAL A 171     -30.471   8.842   0.416  0.00  0.00      ACHN  
ATOM   2656 HG23 VAL A 171     -29.245   9.518  -0.786  0.00  0.00      ACHN  
ATOM   2657  C   VAL A 171     -27.119   8.110   2.440  0.00  0.00      ACHN  
ATOM   2658  O   VAL A 171     -27.836   8.045   3.493  0.00  0.00      ACHN  
ATOM   2659  N   PRO A 172     -25.855   7.500   2.472  0.00  0.00      ACHN  
ATOM   2660  CD  PRO A 172     -24.908   7.423   1.299  0.00  0.00      ACHN  
ATOM   2661  HD1 PRO A 172     -25.421   6.688   0.644  0.00  0.00      ACHN  
ATOM   2662  HD2 PRO A 172     -24.745   8.334   0.684  0.00  0.00      ACHN  
ATOM   2663  CA  PRO A 172     -25.220   6.891   3.655  0.00  0.00      ACHN  
ATOM   2664  HA  PRO A 172     -25.922   6.140   3.988  0.00  0.00      ACHN  
ATOM   2665  CB  PRO A 172     -23.893   6.260   3.190  0.00  0.00      ACHN  
ATOM   2666  HB1 PRO A 172     -24.052   5.169   3.052  0.00  0.00      ACHN  
ATOM   2667  HB2 PRO A 172     -23.041   6.314   3.900  0.00  0.00      ACHN  
ATOM   2668  CG  PRO A 172     -23.571   7.022   1.886  0.00  0.00      ACHN  
ATOM   2669  HG1 PRO A 172     -22.949   6.402   1.204  0.00  0.00      ACHN  
ATOM   2670  HG2 PRO A 172     -23.058   7.917   2.298  0.00  0.00      ACHN  
ATOM   2671  C   PRO A 172     -25.018   7.905   4.808  0.00  0.00      ACHN  
ATOM   2672  O   PRO A 172     -25.109   7.547   5.970  0.00  0.00      ACHN  
ATOM   2673  N   TRP A 173     -24.684   9.187   4.517  0.00  0.00      ACHN  
ATOM   2674  HN  TRP A 173     -24.425   9.469   3.597  0.00  0.00      ACHN  
ATOM   2675  CA  TRP A 173     -24.584  10.239   5.539  0.00  0.00      ACHN  
ATOM   2676  HA  TRP A 173     -23.950   9.834   6.314  0.00  0.00      ACHN  
ATOM   2677  CB  TRP A 173     -23.925  11.541   4.960  0.00  0.00      ACHN  
ATOM   2678  HB1 TRP A 173     -24.516  11.890   4.086  0.00  0.00      ACHN  
ATOM   2679  HB2 TRP A 173     -23.894  12.428   5.628  0.00  0.00      ACHN  
ATOM   2680  CG  TRP A 173     -22.516  11.231   4.368  0.00  0.00      ACHN  
ATOM   2681  CD1 TRP A 173     -22.183  11.585   3.073  0.00  0.00      ACHN  
ATOM   2682  HD1 TRP A 173     -22.766  12.307   2.521  0.00  0.00      ACHN  
ATOM   2683  NE1 TRP A 173     -20.924  11.117   2.747  0.00  0.00      ACHN  
ATOM   2684  HE1 TRP A 173     -20.389  11.273   1.946  0.00  0.00      ACHN  
ATOM   2685  CE2 TRP A 173     -20.522  10.267   3.732  0.00  0.00      ACHN  
ATOM   2686  CD2 TRP A 173     -21.467  10.266   4.775  0.00  0.00      ACHN  
ATOM   2687  CE3 TRP A 173     -21.320   9.396   5.920  0.00  0.00      ACHN  
ATOM   2688  HE3 TRP A 173     -22.019   9.459   6.740  0.00  0.00      ACHN  
ATOM   2689  CZ3 TRP A 173     -20.253   8.482   5.924  0.00  0.00      ACHN  
ATOM   2690  HZ3 TRP A 173     -20.254   7.682   6.650  0.00  0.00      ACHN  
ATOM   2691  CZ2 TRP A 173     -19.464   9.424   3.810  0.00  0.00      ACHN  
ATOM   2692  HZ2 TRP A 173     -18.699   9.513   3.052  0.00  0.00      ACHN  
ATOM   2693  CH2 TRP A 173     -19.329   8.552   4.880  0.00  0.00      ACHN  
ATOM   2694  HH2 TRP A 173     -18.440   7.938   4.876  0.00  0.00      ACHN  
ATOM   2695  C   TRP A 173     -25.907  10.448   6.179  0.00  0.00      ACHN  
ATOM   2696  O   TRP A 173     -26.068  10.658   7.403  0.00  0.00      ACHN  
ATOM   2697  N   ILE A 174     -27.001  10.493   5.371  0.00  0.00      ACHN  
ATOM   2698  HN  ILE A 174     -26.826  10.339   4.402  0.00  0.00      ACHN  
ATOM   2699  CA  ILE A 174     -28.370  10.760   5.807  0.00  0.00      ACHN  
ATOM   2700  HA  ILE A 174     -28.406  11.610   6.474  0.00  0.00      ACHN  
ATOM   2701  CB  ILE A 174     -29.371  10.958   4.649  0.00  0.00      ACHN  
ATOM   2702  HB  ILE A 174     -29.231  10.090   3.970  0.00  0.00      ACHN  
ATOM   2703  CG2 ILE A 174     -30.807  10.916   5.304  0.00  0.00      ACHN  
ATOM   2704 HG21 ILE A 174     -31.561  11.062   4.501  0.00  0.00      ACHN  
ATOM   2705 HG22 ILE A 174     -30.966   9.874   5.654  0.00  0.00      ACHN  
ATOM   2706 HG23 ILE A 174     -31.002  11.694   6.073  0.00  0.00      ACHN  
ATOM   2707  CG1 ILE A 174     -29.194  12.281   3.959  0.00  0.00      ACHN  
ATOM   2708 HG11 ILE A 174     -29.517  13.056   4.687  0.00  0.00      ACHN  
ATOM   2709 HG12 ILE A 174     -28.133  12.392   3.650  0.00  0.00      ACHN  
ATOM   2710  CD1 ILE A 174     -30.046  12.455   2.705  0.00  0.00      ACHN  
ATOM   2711  HD1 ILE A 174     -29.656  11.657   2.037  0.00  0.00      ACHN  
ATOM   2712  HD2 ILE A 174     -31.126  12.199   2.743  0.00  0.00      ACHN  
ATOM   2713  HD3 ILE A 174     -29.881  13.456   2.254  0.00  0.00      ACHN  
ATOM   2714  C   ILE A 174     -28.767   9.562   6.744  0.00  0.00      ACHN  
ATOM   2715  O   ILE A 174     -29.272   9.717   7.854  0.00  0.00      ACHN  
ATOM   2716  N   GLY A 175     -28.435   8.330   6.288  0.00  0.00      ACHN  
ATOM   2717  HN  GLY A 175     -27.965   8.193   5.420  0.00  0.00      ACHN  
ATOM   2718  CA  GLY A 175     -28.973   7.181   6.903  0.00  0.00      ACHN  
ATOM   2719  HA1 GLY A 175     -28.826   6.376   6.198  0.00  0.00      ACHN  
ATOM   2720  HA2 GLY A 175     -30.012   7.365   7.134  0.00  0.00      ACHN  
ATOM   2721  C   GLY A 175     -28.300   6.813   8.152  0.00  0.00      ACHN  
ATOM   2722  O   GLY A 175     -28.868   6.221   9.066  0.00  0.00      ACHN  
ATOM   2723  N   LEU A 176     -27.039   7.175   8.216  0.00  0.00      ACHN  
ATOM   2724  HN  LEU A 176     -26.529   7.496   7.422  0.00  0.00      ACHN  
ATOM   2725  CA  LEU A 176     -26.222   7.192   9.453  0.00  0.00      ACHN  
ATOM   2726  HA  LEU A 176     -26.486   6.288   9.981  0.00  0.00      ACHN  
ATOM   2727  CB  LEU A 176     -24.722   7.434   9.183  0.00  0.00      ACHN  
ATOM   2728  HB1 LEU A 176     -24.665   8.092   8.290  0.00  0.00      ACHN  
ATOM   2729  HB2 LEU A 176     -24.184   7.896  10.039  0.00  0.00      ACHN  
ATOM   2730  CG  LEU A 176     -24.075   6.061   8.827  0.00  0.00      ACHN  
ATOM   2731  HG  LEU A 176     -24.707   5.574   8.054  0.00  0.00      ACHN  
ATOM   2732  CD1 LEU A 176     -22.696   6.363   8.110  0.00  0.00      ACHN  
ATOM   2733 HD11 LEU A 176     -21.981   6.783   8.851  0.00  0.00      ACHN  
ATOM   2734 HD12 LEU A 176     -22.336   5.429   7.628  0.00  0.00      ACHN  
ATOM   2735 HD13 LEU A 176     -22.787   7.022   7.220  0.00  0.00      ACHN  
ATOM   2736  CD2 LEU A 176     -23.860   5.078   9.960  0.00  0.00      ACHN  
ATOM   2737 HD21 LEU A 176     -23.560   4.050   9.666  0.00  0.00      ACHN  
ATOM   2738 HD22 LEU A 176     -23.092   5.584  10.583  0.00  0.00      ACHN  
ATOM   2739 HD23 LEU A 176     -24.760   5.020  10.609  0.00  0.00      ACHN  
ATOM   2740  C   LEU A 176     -26.716   8.277  10.493  0.00  0.00      ACHN  
ATOM   2741  O   LEU A 176     -27.086   7.953  11.654  0.00  0.00      ACHN  
ATOM   2742  N   LEU A 177     -26.874   9.561  10.113  0.00  0.00      ACHN  
ATOM   2743  HN  LEU A 177     -26.525   9.821   9.216  0.00  0.00      ACHN  
ATOM   2744  CA  LEU A 177     -27.359  10.675  10.944  0.00  0.00      ACHN  
ATOM   2745  HA  LEU A 177     -26.710  10.656  11.807  0.00  0.00      ACHN  
ATOM   2746  CB  LEU A 177     -27.086  12.019  10.281  0.00  0.00      ACHN  
ATOM   2747  HB1 LEU A 177     -25.990  12.145  10.147  0.00  0.00      ACHN  
ATOM   2748  HB2 LEU A 177     -27.470  12.219   9.258  0.00  0.00      ACHN  
ATOM   2749  CG  LEU A 177     -27.555  13.212  11.088  0.00  0.00      ACHN  
ATOM   2750  HG  LEU A 177     -28.494  13.050  11.659  0.00  0.00      ACHN  
ATOM   2751  CD1 LEU A 177     -26.491  13.457  12.168  0.00  0.00      ACHN  
ATOM   2752 HD11 LEU A 177     -26.503  12.637  12.917  0.00  0.00      ACHN  
ATOM   2753 HD12 LEU A 177     -25.496  13.424  11.675  0.00  0.00      ACHN  
ATOM   2754 HD13 LEU A 177     -26.676  14.488  12.540  0.00  0.00      ACHN  
ATOM   2755  CD2 LEU A 177     -27.647  14.490  10.225  0.00  0.00      ACHN  
ATOM   2756 HD21 LEU A 177     -26.701  14.644   9.663  0.00  0.00      ACHN  
ATOM   2757 HD22 LEU A 177     -28.503  14.321   9.537  0.00  0.00      ACHN  
ATOM   2758 HD23 LEU A 177     -27.889  15.341  10.897  0.00  0.00      ACHN  
ATOM   2759  C   LEU A 177     -28.753  10.457  11.463  0.00  0.00      ACHN  
ATOM   2760  O   LEU A 177     -29.010  10.712  12.649  0.00  0.00      ACHN  
ATOM   2761  N   ILE A 178     -29.709   9.859  10.681  0.00  0.00      ACHN  
ATOM   2762  HN  ILE A 178     -29.527   9.600   9.736  0.00  0.00      ACHN  
ATOM   2763  CA  ILE A 178     -31.127   9.566  11.097  0.00  0.00      ACHN  
ATOM   2764  HA  ILE A 178     -31.322  10.479  11.639  0.00  0.00      ACHN  
ATOM   2765  CB  ILE A 178     -32.063   9.429   9.928  0.00  0.00      ACHN  
ATOM   2766  HB  ILE A 178     -31.685  10.083   9.113  0.00  0.00      ACHN  
ATOM   2767  CG2 ILE A 178     -32.050   7.933   9.508  0.00  0.00      ACHN  
ATOM   2768 HG21 ILE A 178     -32.633   7.232  10.143  0.00  0.00      ACHN  
ATOM   2769 HG22 ILE A 178     -32.547   7.878   8.515  0.00  0.00      ACHN  
ATOM   2770 HG23 ILE A 178     -31.033   7.514   9.349  0.00  0.00      ACHN  
ATOM   2771  CG1 ILE A 178     -33.466   9.854  10.319  0.00  0.00      ACHN  
ATOM   2772 HG11 ILE A 178     -33.994   9.028  10.842  0.00  0.00      ACHN  
ATOM   2773 HG12 ILE A 178     -33.254  10.578  11.134  0.00  0.00      ACHN  
ATOM   2774  CD1 ILE A 178     -34.330  10.326   9.145  0.00  0.00      ACHN  
ATOM   2775  HD1 ILE A 178     -33.864  11.166   8.587  0.00  0.00      ACHN  
ATOM   2776  HD2 ILE A 178     -34.601   9.513   8.438  0.00  0.00      ACHN  
ATOM   2777  HD3 ILE A 178     -35.321  10.678   9.502  0.00  0.00      ACHN  
ATOM   2778  C   ILE A 178     -31.346   8.489  12.189  0.00  0.00      ACHN  
ATOM   2779  O   ILE A 178     -32.285   8.472  12.991  0.00  0.00      ACHN  
ATOM   2780  N   TYR A 179     -30.409   7.517  12.163  0.00  0.00      ACHN  
ATOM   2781  HN  TYR A 179     -29.866   7.512  11.327  0.00  0.00      ACHN  
ATOM   2782  CA  TYR A 179     -30.156   6.433  13.195  0.00  0.00      ACHN  
ATOM   2783  HA  TYR A 179     -31.080   5.942  13.464  0.00  0.00      ACHN  
ATOM   2784  CB  TYR A 179     -29.272   5.316  12.673  0.00  0.00      ACHN  
ATOM   2785  HB1 TYR A 179     -29.685   4.909  11.726  0.00  0.00      ACHN  
ATOM   2786  HB2 TYR A 179     -28.251   5.683  12.435  0.00  0.00      ACHN  
ATOM   2787  CG  TYR A 179     -29.000   4.202  13.712  0.00  0.00      ACHN  
ATOM   2788  CD1 TYR A 179     -27.661   3.749  14.046  0.00  0.00      ACHN  
ATOM   2789  HD1 TYR A 179     -26.765   4.169  13.613  0.00  0.00      ACHN  
ATOM   2790  CE1 TYR A 179     -27.481   2.681  14.881  0.00  0.00      ACHN  
ATOM   2791  HE1 TYR A 179     -26.487   2.366  15.162  0.00  0.00      ACHN  
ATOM   2792  CZ  TYR A 179     -28.577   2.135  15.524  0.00  0.00      ACHN  
ATOM   2793  OH  TYR A 179     -28.600   1.048  16.474  0.00  0.00      ACHN  
ATOM   2794  HH  TYR A 179     -27.830   0.491  16.335  0.00  0.00      ACHN  
ATOM   2795  CD2 TYR A 179     -30.106   3.553  14.273  0.00  0.00      ACHN  
ATOM   2796  HD2 TYR A 179     -31.085   3.826  13.909  0.00  0.00      ACHN  
ATOM   2797  CE2 TYR A 179     -29.874   2.543  15.272  0.00  0.00      ACHN  
ATOM   2798  HE2 TYR A 179     -30.724   2.325  15.900  0.00  0.00      ACHN  
ATOM   2799  C   TYR A 179     -29.614   7.098  14.436  0.00  0.00      ACHN  
ATOM   2800  O   TYR A 179     -29.877   6.658  15.558  0.00  0.00      ACHN  
ATOM   2801  N   VAL A 180     -28.697   8.061  14.293  0.00  0.00      ACHN  
ATOM   2802  HN  VAL A 180     -28.293   8.320  13.419  0.00  0.00      ACHN  
ATOM   2803  CA  VAL A 180     -28.144   8.882  15.417  0.00  0.00      ACHN  
ATOM   2804  HA  VAL A 180     -28.011   8.261  16.290  0.00  0.00      ACHN  
ATOM   2805  CB  VAL A 180     -26.857   9.538  15.110  0.00  0.00      ACHN  
ATOM   2806  HB  VAL A 180     -26.894  10.072  14.137  0.00  0.00      ACHN  
ATOM   2807  CG1 VAL A 180     -26.192  10.463  16.221  0.00  0.00      ACHN  
ATOM   2808 HG11 VAL A 180     -25.255  10.953  15.879  0.00  0.00      ACHN  
ATOM   2809 HG12 VAL A 180     -26.923  11.264  16.464  0.00  0.00      ACHN  
ATOM   2810 HG13 VAL A 180     -26.032   9.829  17.120  0.00  0.00      ACHN  
ATOM   2811  CG2 VAL A 180     -25.906   8.422  14.844  0.00  0.00      ACHN  
ATOM   2812 HG21 VAL A 180     -24.918   8.910  14.703  0.00  0.00      ACHN  
ATOM   2813 HG22 VAL A 180     -25.884   7.713  15.699  0.00  0.00      ACHN  
ATOM   2814 HG23 VAL A 180     -26.004   7.865  13.888  0.00  0.00      ACHN  
ATOM   2815  C   VAL A 180     -29.221   9.796  15.985  0.00  0.00      ACHN  
ATOM   2816  O   VAL A 180     -29.441   9.830  17.226  0.00  0.00      ACHN  
ATOM   2817  N   ILE A 181     -29.933  10.620  15.190  0.00  0.00      ACHN  
ATOM   2818  HN  ILE A 181     -29.649  10.743  14.242  0.00  0.00      ACHN  
ATOM   2819  CA  ILE A 181     -30.807  11.649  15.708  0.00  0.00      ACHN  
ATOM   2820  HA  ILE A 181     -30.405  12.122  16.592  0.00  0.00      ACHN  
ATOM   2821  CB  ILE A 181     -31.048  12.800  14.786  0.00  0.00      ACHN  
ATOM   2822  HB  ILE A 181     -31.281  12.370  13.788  0.00  0.00      ACHN  
ATOM   2823  CG2 ILE A 181     -32.316  13.619  15.216  0.00  0.00      ACHN  
ATOM   2824 HG21 ILE A 181     -32.154  14.131  16.188  0.00  0.00      ACHN  
ATOM   2825 HG22 ILE A 181     -32.528  14.400  14.454  0.00  0.00      ACHN  
ATOM   2826 HG23 ILE A 181     -33.236  13.011  15.347  0.00  0.00      ACHN  
ATOM   2827  CG1 ILE A 181     -29.862  13.858  14.587  0.00  0.00      ACHN  
ATOM   2828 HG11 ILE A 181     -29.615  14.449  15.495  0.00  0.00      ACHN  
ATOM   2829 HG12 ILE A 181     -28.976  13.195  14.485  0.00  0.00      ACHN  
ATOM   2830  CD1 ILE A 181     -29.965  14.674  13.374  0.00  0.00      ACHN  
ATOM   2831  HD1 ILE A 181     -28.997  15.160  13.128  0.00  0.00      ACHN  
ATOM   2832  HD2 ILE A 181     -30.278  13.964  12.578  0.00  0.00      ACHN  
ATOM   2833  HD3 ILE A 181     -30.741  15.469  13.392  0.00  0.00      ACHN  
ATOM   2834  C   ILE A 181     -32.104  10.929  16.094  0.00  0.00      ACHN  
ATOM   2835  O   ILE A 181     -32.638  11.260  17.134  0.00  0.00      ACHN  
ATOM   2836  N   ALA A 182     -32.563  10.060  15.274  0.00  0.00      ACHN  
ATOM   2837  HN  ALA A 182     -32.114   9.758  14.436  0.00  0.00      ACHN  
ATOM   2838  CA  ALA A 182     -33.719   9.216  15.528  0.00  0.00      ACHN  
ATOM   2839  HA  ALA A 182     -33.797   8.554  14.678  0.00  0.00      ACHN  
ATOM   2840  CB  ALA A 182     -33.614   8.273  16.778  0.00  0.00      ACHN  
ATOM   2841  HB1 ALA A 182     -34.508   7.636  16.949  0.00  0.00      ACHN  
ATOM   2842  HB2 ALA A 182     -32.703   7.640  16.700  0.00  0.00      ACHN  
ATOM   2843  HB3 ALA A 182     -33.489   8.842  17.724  0.00  0.00      ACHN  
ATOM   2844  C   ALA A 182     -35.066   9.956  15.626  0.00  0.00      ACHN  
ATOM   2845  O   ALA A 182     -35.647  10.063  16.736  0.00  0.00      ACHN  
ATOM   2846  N   PRO A 183     -35.586  10.470  14.520  0.00  0.00      ACHN  
ATOM   2847  CD  PRO A 183     -34.969  10.928  13.358  0.00  0.00      ACHN  
ATOM   2848  HD1 PRO A 183     -34.191  11.682  13.608  0.00  0.00      ACHN  
ATOM   2849  HD2 PRO A 183     -34.649  10.070  12.729  0.00  0.00      ACHN  
ATOM   2850  CA  PRO A 183     -37.018  10.869  14.483  0.00  0.00      ACHN  
ATOM   2851  HA  PRO A 183     -37.104  11.814  14.999  0.00  0.00      ACHN  
ATOM   2852  CB  PRO A 183     -37.204  11.067  12.942  0.00  0.00      ACHN  
ATOM   2853  HB1 PRO A 183     -38.067  11.678  12.602  0.00  0.00      ACHN  
ATOM   2854  HB2 PRO A 183     -37.288  10.116  12.374  0.00  0.00      ACHN  
ATOM   2855  CG  PRO A 183     -35.951  11.769  12.592  0.00  0.00      ACHN  
ATOM   2856  HG1 PRO A 183     -35.971  12.849  12.851  0.00  0.00      ACHN  
ATOM   2857  HG2 PRO A 183     -35.729  11.726  11.504  0.00  0.00      ACHN  
ATOM   2858  C   PRO A 183     -38.041   9.889  15.151  0.00  0.00      ACHN  
ATOM   2859  O   PRO A 183     -38.248   8.791  14.672  0.00  0.00      ACHN  
ATOM   2860  N   GLY A 184     -38.713  10.333  16.209  0.00  0.00      ACHN  
ATOM   2861  HN  GLY A 184     -38.467  11.177  16.679  0.00  0.00      ACHN  
ATOM   2862  CA  GLY A 184     -39.798   9.562  16.793  0.00  0.00      ACHN  
ATOM   2863  HA1 GLY A 184     -40.320   8.983  16.045  0.00  0.00      ACHN  
ATOM   2864  HA2 GLY A 184     -40.436  10.272  17.297  0.00  0.00      ACHN  
ATOM   2865  C   GLY A 184     -39.337   8.497  17.796  0.00  0.00      ACHN  
ATOM   2866  O   GLY A 184     -40.181   7.806  18.357  0.00  0.00      ACHN  
ATOM   2867  N   SER A 185     -38.008   8.297  17.965  0.00  0.00      ACHN  
ATOM   2868  HN  SER A 185     -37.376   8.801  17.381  0.00  0.00      ACHN  
ATOM   2869  CA  SER A 185     -37.487   7.079  18.624  0.00  0.00      ACHN  
ATOM   2870  HA  SER A 185     -38.149   6.756  19.414  0.00  0.00      ACHN  
ATOM   2871  CB  SER A 185     -37.186   5.913  17.590  0.00  0.00      ACHN  
ATOM   2872  HB1 SER A 185     -38.037   5.755  16.895  0.00  0.00      ACHN  
ATOM   2873  HB2 SER A 185     -36.320   6.324  17.027  0.00  0.00      ACHN  
ATOM   2874  OG  SER A 185     -36.837   4.632  18.151  0.00  0.00      ACHN  
ATOM   2875  HG1 SER A 185     -36.980   3.963  17.477  0.00  0.00      ACHN  
ATOM   2876  C   SER A 185     -36.229   7.305  19.457  0.00  0.00      ACHN  
ATOM   2877  O   SER A 185     -35.735   8.437  19.508  0.00  0.00      ACHN  
ATOM   2878  N   THR A 186     -35.718   6.231  20.201  0.00  0.00      ACHN  
ATOM   2879  HN  THR A 186     -36.042   5.296  20.081  0.00  0.00      ACHN  
ATOM   2880  CA  THR A 186     -34.584   6.303  21.031  0.00  0.00      ACHN  
ATOM   2881  HA  THR A 186     -34.277   7.336  20.968  0.00  0.00      ACHN  
ATOM   2882  CB  THR A 186     -34.816   5.851  22.468  0.00  0.00      ACHN  
ATOM   2883  HB  THR A 186     -35.025   4.769  22.327  0.00  0.00      ACHN  
ATOM   2884  OG1 THR A 186     -35.897   6.521  23.133  0.00  0.00      ACHN  
ATOM   2885  HG1 THR A 186     -35.854   6.148  24.017  0.00  0.00      ACHN  
ATOM   2886  CG2 THR A 186     -33.576   6.096  23.266  0.00  0.00      ACHN  
ATOM   2887 HG21 THR A 186     -33.112   7.081  23.047  0.00  0.00      ACHN  
ATOM   2888 HG22 THR A 186     -33.797   6.164  24.352  0.00  0.00      ACHN  
ATOM   2889 HG23 THR A 186     -32.816   5.300  23.115  0.00  0.00      ACHN  
ATOM   2890  C   THR A 186     -33.524   5.531  20.471  0.00  0.00      ACHN  
ATOM   2891  O   THR A 186     -33.703   4.374  20.052  0.00  0.00      ACHN  
ATOM   2892  N   SER A 187     -32.260   6.055  20.521  0.00  0.00      ACHN  
ATOM   2893  HN  SER A 187     -31.949   6.966  20.783  0.00  0.00      ACHN  
ATOM   2894  CA  SER A 187     -31.205   5.391  19.844  0.00  0.00      ACHN  
ATOM   2895  HA  SER A 187     -31.365   4.342  19.645  0.00  0.00      ACHN  
ATOM   2896  CB  SER A 187     -30.861   6.002  18.552  0.00  0.00      ACHN  
ATOM   2897  HB1 SER A 187     -31.753   5.929  17.894  0.00  0.00      ACHN  
ATOM   2898  HB2 SER A 187     -30.538   7.049  18.740  0.00  0.00      ACHN  
ATOM   2899  OG  SER A 187     -29.845   5.250  17.893  0.00  0.00      ACHN  
ATOM   2900  HG1 SER A 187     -29.632   5.814  17.145  0.00  0.00      ACHN  
ATOM   2901  C   SER A 187     -29.950   5.486  20.773  0.00  0.00      ACHN  
ATOM   2902  O   SER A 187     -29.644   6.484  21.402  0.00  0.00      ACHN  
ATOM   2903  N   ASP A 188     -29.219   4.404  20.951  0.00  0.00      ACHN  
ATOM   2904  HN  ASP A 188     -29.435   3.580  20.433  0.00  0.00      ACHN  
ATOM   2905  CA  ASP A 188     -27.953   4.257  21.787  0.00  0.00      ACHN  
ATOM   2906  HA  ASP A 188     -27.976   4.989  22.581  0.00  0.00      ACHN  
ATOM   2907  CB  ASP A 188     -27.902   2.847  22.297  0.00  0.00      ACHN  
ATOM   2908  HB1 ASP A 188     -27.911   2.212  21.386  0.00  0.00      ACHN  
ATOM   2909  HB2 ASP A 188     -27.157   2.629  23.091  0.00  0.00      ACHN  
ATOM   2910  CG  ASP A 188     -29.238   2.564  22.983  0.00  0.00      ACHN  
ATOM   2911  OD1 ASP A 188     -30.055   1.688  22.485  0.00  0.00      ACHN  
ATOM   2912  OD2 ASP A 188     -29.536   3.088  24.097  0.00  0.00      ACHN  
ATOM   2913  C   ASP A 188     -26.597   4.674  21.063  0.00  0.00      ACHN  
ATOM   2914  O   ASP A 188     -25.537   4.611  21.722  0.00  0.00      ACHN  
ATOM   2915  N   VAL A 189     -26.660   4.902  19.737  0.00  0.00      ACHN  
ATOM   2916  HN  VAL A 189     -27.543   4.929  19.275  0.00  0.00      ACHN  
ATOM   2917  CA  VAL A 189     -25.514   5.210  18.915  0.00  0.00      ACHN  
ATOM   2918  HA  VAL A 189     -24.643   4.833  19.430  0.00  0.00      ACHN  
ATOM   2919  CB  VAL A 189     -25.419   4.474  17.554  0.00  0.00      ACHN  
ATOM   2920  HB  VAL A 189     -26.289   4.673  16.892  0.00  0.00      ACHN  
ATOM   2921  CG1 VAL A 189     -24.143   4.887  16.751  0.00  0.00      ACHN  
ATOM   2922 HG11 VAL A 189     -23.188   4.581  17.230  0.00  0.00      ACHN  
ATOM   2923 HG12 VAL A 189     -24.160   4.384  15.760  0.00  0.00      ACHN  
ATOM   2924 HG13 VAL A 189     -24.175   5.983  16.571  0.00  0.00      ACHN  
ATOM   2925  CG2 VAL A 189     -25.466   2.928  17.842  0.00  0.00      ACHN  
ATOM   2926 HG21 VAL A 189     -26.510   2.670  18.123  0.00  0.00      ACHN  
ATOM   2927 HG22 VAL A 189     -25.161   2.283  16.990  0.00  0.00      ACHN  
ATOM   2928 HG23 VAL A 189     -24.699   2.678  18.606  0.00  0.00      ACHN  
ATOM   2929  C   VAL A 189     -25.276   6.704  18.689  0.00  0.00      ACHN  
ATOM   2930  O   VAL A 189     -26.161   7.387  18.163  0.00  0.00      ACHN  
ATOM   2931  N   ALA A 190     -24.040   7.172  19.046  0.00  0.00      ACHN  
ATOM   2932  HN  ALA A 190     -23.431   6.510  19.477  0.00  0.00      ACHN  
ATOM   2933  CA  ALA A 190     -23.499   8.544  18.861  0.00  0.00      ACHN  
ATOM   2934  HA  ALA A 190     -24.212   9.000  18.191  0.00  0.00      ACHN  
ATOM   2935  CB  ALA A 190     -23.346   9.254  20.287  0.00  0.00      ACHN  
ATOM   2936  HB1 ALA A 190     -24.212   9.001  20.935  0.00  0.00      ACHN  
ATOM   2937  HB2 ALA A 190     -22.398   8.879  20.728  0.00  0.00      ACHN  
ATOM   2938  HB3 ALA A 190     -23.443  10.360  20.248  0.00  0.00      ACHN  
ATOM   2939  C   ALA A 190     -22.247   8.559  17.977  0.00  0.00      ACHN  
ATOM   2940  O   ALA A 190     -21.377   7.687  18.105  0.00  0.00      ACHN  
ATOM   2941  N   VAL A 191     -22.035   9.489  17.027  0.00  0.00      ACHN  
ATOM   2942  HN  VAL A 191     -22.741  10.183  16.914  0.00  0.00      ACHN  
ATOM   2943  CA  VAL A 191     -20.821   9.655  16.169  0.00  0.00      ACHN  
ATOM   2944  HA  VAL A 191     -20.709   8.666  15.752  0.00  0.00      ACHN  
ATOM   2945  CB  VAL A 191     -20.950  10.642  15.071  0.00  0.00      ACHN  
ATOM   2946  HB  VAL A 191     -21.196  11.582  15.611  0.00  0.00      ACHN  
ATOM   2947  CG1 VAL A 191     -19.639  10.710  14.261  0.00  0.00      ACHN  
ATOM   2948 HG11 VAL A 191     -19.345   9.682  13.959  0.00  0.00      ACHN  
ATOM   2949 HG12 VAL A 191     -19.819  11.360  13.378  0.00  0.00      ACHN  
ATOM   2950 HG13 VAL A 191     -18.776  11.115  14.832  0.00  0.00      ACHN  
ATOM   2951  CG2 VAL A 191     -22.086  10.261  14.087  0.00  0.00      ACHN  
ATOM   2952 HG21 VAL A 191     -23.026  10.422  14.657  0.00  0.00      ACHN  
ATOM   2953 HG22 VAL A 191     -21.955  10.714  13.081  0.00  0.00      ACHN  
ATOM   2954 HG23 VAL A 191     -21.968   9.183  13.845  0.00  0.00      ACHN  
ATOM   2955  C   VAL A 191     -19.618  10.017  17.062  0.00  0.00      ACHN  
ATOM   2956  O   VAL A 191     -19.757  10.984  17.872  0.00  0.00      ACHN  
ATOM   2957  N   PRO A 192     -18.505   9.343  17.049  0.00  0.00      ACHN  
ATOM   2958  CD  PRO A 192     -18.330   7.974  16.592  0.00  0.00      ACHN  
ATOM   2959  HD1 PRO A 192     -19.299   7.477  16.810  0.00  0.00      ACHN  
ATOM   2960  HD2 PRO A 192     -18.108   7.815  15.515  0.00  0.00      ACHN  
ATOM   2961  CA  PRO A 192     -17.405   9.759  17.891  0.00  0.00      ACHN  
ATOM   2962  HA  PRO A 192     -17.739  10.091  18.863  0.00  0.00      ACHN  
ATOM   2963  CB  PRO A 192     -16.435   8.575  17.948  0.00  0.00      ACHN  
ATOM   2964  HB1 PRO A 192     -16.202   8.419  19.023  0.00  0.00      ACHN  
ATOM   2965  HB2 PRO A 192     -15.498   8.691  17.362  0.00  0.00      ACHN  
ATOM   2966  CG  PRO A 192     -17.263   7.369  17.502  0.00  0.00      ACHN  
ATOM   2967  HG1 PRO A 192     -17.797   7.011  18.408  0.00  0.00      ACHN  
ATOM   2968  HG2 PRO A 192     -16.772   6.447  17.122  0.00  0.00      ACHN  
ATOM   2969  C   PRO A 192     -16.660  10.879  17.191  0.00  0.00      ACHN  
ATOM   2970  O   PRO A 192     -16.637  11.044  15.967  0.00  0.00      ACHN  
ATOM   2971  N   GLY A 193     -16.065  11.794  17.946  0.00  0.00      ACHN  
ATOM   2972  HN  GLY A 193     -16.136  11.726  18.938  0.00  0.00      ACHN  
ATOM   2973  CA  GLY A 193     -15.263  12.821  17.333  0.00  0.00      ACHN  
ATOM   2974  HA1 GLY A 193     -14.859  13.410  18.143  0.00  0.00      ACHN  
ATOM   2975  HA2 GLY A 193     -15.936  13.373  16.694  0.00  0.00      ACHN  
ATOM   2976  C   GLY A 193     -14.177  12.476  16.361  0.00  0.00      ACHN  
ATOM   2977  O   GLY A 193     -14.071  13.202  15.407  0.00  0.00      ACHN  
ATOM   2978  N   PHE A 194     -13.401  11.350  16.595  0.00  0.00      ACHN  
ATOM   2979  HN  PHE A 194     -13.625  10.849  17.427  0.00  0.00      ACHN  
ATOM   2980  CA  PHE A 194     -12.381  10.950  15.585  0.00  0.00      ACHN  
ATOM   2981  HA  PHE A 194     -11.700  11.780  15.468  0.00  0.00      ACHN  
ATOM   2982  CB  PHE A 194     -11.592   9.715  16.241  0.00  0.00      ACHN  
ATOM   2983  HB1 PHE A 194     -10.951  10.098  17.064  0.00  0.00      ACHN  
ATOM   2984  HB2 PHE A 194     -12.395   9.042  16.613  0.00  0.00      ACHN  
ATOM   2985  CG  PHE A 194     -10.686   9.085  15.241  0.00  0.00      ACHN  
ATOM   2986  CD1 PHE A 194     -10.800   7.662  15.069  0.00  0.00      ACHN  
ATOM   2987  HD1 PHE A 194     -11.465   7.043  15.652  0.00  0.00      ACHN  
ATOM   2988  CE1 PHE A 194      -9.899   7.111  14.192  0.00  0.00      ACHN  
ATOM   2989  HE1 PHE A 194      -9.986   6.035  14.152  0.00  0.00      ACHN  
ATOM   2990  CZ  PHE A 194      -8.952   7.831  13.430  0.00  0.00      ACHN  
ATOM   2991  HZ  PHE A 194      -8.496   7.269  12.628  0.00  0.00      ACHN  
ATOM   2992  CD2 PHE A 194      -9.795   9.886  14.404  0.00  0.00      ACHN  
ATOM   2993  HD2 PHE A 194      -9.875  10.963  14.425  0.00  0.00      ACHN  
ATOM   2994  CE2 PHE A 194      -8.950   9.226  13.498  0.00  0.00      ACHN  
ATOM   2995  HE2 PHE A 194      -8.221   9.762  12.909  0.00  0.00      ACHN  
ATOM   2996  C   PHE A 194     -13.000  10.576  14.253  0.00  0.00      ACHN  
ATOM   2997  O   PHE A 194     -12.586  11.011  13.176  0.00  0.00      ACHN  
ATOM   2998  N   VAL A 195     -14.122   9.735  14.373  0.00  0.00      ACHN  
ATOM   2999  HN  VAL A 195     -14.470   9.403  15.246  0.00  0.00      ACHN  
ATOM   3000  CA  VAL A 195     -14.917   9.284  13.211  0.00  0.00      ACHN  
ATOM   3001  HA  VAL A 195     -14.279   8.798  12.488  0.00  0.00      ACHN  
ATOM   3002  CB  VAL A 195     -15.967   8.320  13.639  0.00  0.00      ACHN  
ATOM   3003  HB  VAL A 195     -16.725   8.730  14.340  0.00  0.00      ACHN  
ATOM   3004  CG1 VAL A 195     -16.676   7.789  12.387  0.00  0.00      ACHN  
ATOM   3005 HG11 VAL A 195     -16.037   7.405  11.564  0.00  0.00      ACHN  
ATOM   3006 HG12 VAL A 195     -17.354   6.946  12.641  0.00  0.00      ACHN  
ATOM   3007 HG13 VAL A 195     -17.276   8.606  11.930  0.00  0.00      ACHN  
ATOM   3008  CG2 VAL A 195     -15.300   7.084  14.298  0.00  0.00      ACHN  
ATOM   3009 HG21 VAL A 195     -14.585   6.620  13.585  0.00  0.00      ACHN  
ATOM   3010 HG22 VAL A 195     -14.752   7.396  15.213  0.00  0.00      ACHN  
ATOM   3011 HG23 VAL A 195     -16.000   6.272  14.588  0.00  0.00      ACHN  
ATOM   3012  C   VAL A 195     -15.543  10.407  12.444  0.00  0.00      ACHN  
ATOM   3013  O   VAL A 195     -15.431  10.500  11.240  0.00  0.00      ACHN  
ATOM   3014  N   TYR A 196     -16.151  11.362  13.174  0.00  0.00      ACHN  
ATOM   3015  HN  TYR A 196     -16.315  11.294  14.155  0.00  0.00      ACHN  
ATOM   3016  CA  TYR A 196     -16.621  12.595  12.577  0.00  0.00      ACHN  
ATOM   3017  HA  TYR A 196     -17.485  12.431  11.949  0.00  0.00      ACHN  
ATOM   3018  CB  TYR A 196     -17.121  13.620  13.684  0.00  0.00      ACHN  
ATOM   3019  HB1 TYR A 196     -17.272  13.161  14.684  0.00  0.00      ACHN  
ATOM   3020  HB2 TYR A 196     -16.308  14.363  13.824  0.00  0.00      ACHN  
ATOM   3021  CG  TYR A 196     -18.398  14.369  13.556  0.00  0.00      ACHN  
ATOM   3022  CD1 TYR A 196     -18.548  15.319  12.480  0.00  0.00      ACHN  
ATOM   3023  HD1 TYR A 196     -17.718  15.526  11.821  0.00  0.00      ACHN  
ATOM   3024  CE1 TYR A 196     -19.701  16.109  12.484  0.00  0.00      ACHN  
ATOM   3025  HE1 TYR A 196     -19.796  16.897  11.752  0.00  0.00      ACHN  
ATOM   3026  CZ  TYR A 196     -20.796  15.846  13.266  0.00  0.00      ACHN  
ATOM   3027  OH  TYR A 196     -21.990  16.636  13.114  0.00  0.00      ACHN  
ATOM   3028  HH  TYR A 196     -22.440  16.562  13.959  0.00  0.00      ACHN  
ATOM   3029  CD2 TYR A 196     -19.469  14.178  14.457  0.00  0.00      ACHN  
ATOM   3030  HD2 TYR A 196     -19.397  13.581  15.354  0.00  0.00      ACHN  
ATOM   3031  CE2 TYR A 196     -20.644  14.954  14.411  0.00  0.00      ACHN  
ATOM   3032  HE2 TYR A 196     -21.408  15.018  15.173  0.00  0.00      ACHN  
ATOM   3033  C   TYR A 196     -15.642  13.331  11.662  0.00  0.00      ACHN  
ATOM   3034  O   TYR A 196     -16.043  13.848  10.641  0.00  0.00      ACHN  
ATOM   3035  N   GLY A 197     -14.359  13.337  12.042  0.00  0.00      ACHN  
ATOM   3036  HN  GLY A 197     -14.008  12.816  12.817  0.00  0.00      ACHN  
ATOM   3037  CA  GLY A 197     -13.366  14.084  11.307  0.00  0.00      ACHN  
ATOM   3038  HA1 GLY A 197     -12.444  14.254  11.842  0.00  0.00      ACHN  
ATOM   3039  HA2 GLY A 197     -13.757  15.058  11.051  0.00  0.00      ACHN  
ATOM   3040  C   GLY A 197     -12.936  13.300  10.102  0.00  0.00      ACHN  
ATOM   3041  O   GLY A 197     -12.709  13.938   9.076  0.00  0.00      ACHN  
ATOM   3042  N   ILE A 198     -12.985  11.997  10.128  0.00  0.00      ACHN  
ATOM   3043  HN  ILE A 198     -13.286  11.543  10.963  0.00  0.00      ACHN  
ATOM   3044  CA  ILE A 198     -12.725  11.196   8.929  0.00  0.00      ACHN  
ATOM   3045  HA  ILE A 198     -11.846  11.566   8.421  0.00  0.00      ACHN  
ATOM   3046  CB  ILE A 198     -12.562   9.674   9.142  0.00  0.00      ACHN  
ATOM   3047  HB  ILE A 198     -13.549   9.166   9.199  0.00  0.00      ACHN  
ATOM   3048  CG2 ILE A 198     -11.858   9.118   7.831  0.00  0.00      ACHN  
ATOM   3049 HG21 ILE A 198     -12.602   9.068   7.008  0.00  0.00      ACHN  
ATOM   3050 HG22 ILE A 198     -11.012   9.790   7.575  0.00  0.00      ACHN  
ATOM   3051 HG23 ILE A 198     -11.427   8.103   7.963  0.00  0.00      ACHN  
ATOM   3052  CG1 ILE A 198     -11.787   9.332  10.428  0.00  0.00      ACHN  
ATOM   3053 HG11 ILE A 198     -10.705   9.363  10.179  0.00  0.00      ACHN  
ATOM   3054 HG12 ILE A 198     -11.960  10.171  11.135  0.00  0.00      ACHN  
ATOM   3055  CD1 ILE A 198     -12.113   7.901  10.971  0.00  0.00      ACHN  
ATOM   3056  HD1 ILE A 198     -11.989   7.861  12.075  0.00  0.00      ACHN  
ATOM   3057  HD2 ILE A 198     -13.181   7.752  10.702  0.00  0.00      ACHN  
ATOM   3058  HD3 ILE A 198     -11.555   7.035  10.557  0.00  0.00      ACHN  
ATOM   3059  C   ILE A 198     -13.918  11.312   7.965  0.00  0.00      ACHN  
ATOM   3060  O   ILE A 198     -13.715  11.477   6.712  0.00  0.00      ACHN  
ATOM   3061  N   ILE A 199     -15.145  11.342   8.411  0.00  0.00      ACHN  
ATOM   3062  HN  ILE A 199     -15.363  11.172   9.368  0.00  0.00      ACHN  
ATOM   3063  CA  ILE A 199     -16.276  11.506   7.490  0.00  0.00      ACHN  
ATOM   3064  HA  ILE A 199     -16.220  10.834   6.646  0.00  0.00      ACHN  
ATOM   3065  CB  ILE A 199     -17.604  11.296   8.275  0.00  0.00      ACHN  
ATOM   3066  HB  ILE A 199     -17.822  11.998   9.108  0.00  0.00      ACHN  
ATOM   3067  CG2 ILE A 199     -18.746  11.363   7.259  0.00  0.00      ACHN  
ATOM   3068 HG21 ILE A 199     -19.012  12.422   7.053  0.00  0.00      ACHN  
ATOM   3069 HG22 ILE A 199     -18.418  10.874   6.316  0.00  0.00      ACHN  
ATOM   3070 HG23 ILE A 199     -19.642  10.808   7.611  0.00  0.00      ACHN  
ATOM   3071  CG1 ILE A 199     -17.671   9.889   9.034  0.00  0.00      ACHN  
ATOM   3072 HG11 ILE A 199     -17.868   9.099   8.278  0.00  0.00      ACHN  
ATOM   3073 HG12 ILE A 199     -16.709   9.711   9.561  0.00  0.00      ACHN  
ATOM   3074  CD1 ILE A 199     -18.791   9.876  10.048  0.00  0.00      ACHN  
ATOM   3075  HD1 ILE A 199     -18.891   8.879  10.527  0.00  0.00      ACHN  
ATOM   3076  HD2 ILE A 199     -18.424  10.572  10.832  0.00  0.00      ACHN  
ATOM   3077  HD3 ILE A 199     -19.817  10.185   9.755  0.00  0.00      ACHN  
ATOM   3078  C   ILE A 199     -16.325  12.935   6.935  0.00  0.00      ACHN  
ATOM   3079  O   ILE A 199     -16.727  13.075   5.800  0.00  0.00      ACHN  
ATOM   3080  N   ILE A 200     -15.840  14.046   7.650  0.00  0.00      ACHN  
ATOM   3081  HN  ILE A 200     -15.614  14.014   8.620  0.00  0.00      ACHN  
ATOM   3082  CA  ILE A 200     -15.753  15.429   7.154  0.00  0.00      ACHN  
ATOM   3083  HA  ILE A 200     -16.697  15.860   6.855  0.00  0.00      ACHN  
ATOM   3084  CB  ILE A 200     -15.237  16.417   8.247  0.00  0.00      ACHN  
ATOM   3085  HB  ILE A 200     -14.447  15.971   8.888  0.00  0.00      ACHN  
ATOM   3086  CG2 ILE A 200     -14.575  17.662   7.543  0.00  0.00      ACHN  
ATOM   3087 HG21 ILE A 200     -13.643  17.299   7.060  0.00  0.00      ACHN  
ATOM   3088 HG22 ILE A 200     -15.328  18.060   6.830  0.00  0.00      ACHN  
ATOM   3089 HG23 ILE A 200     -14.237  18.409   8.292  0.00  0.00      ACHN  
ATOM   3090  CG1 ILE A 200     -16.393  16.763   9.216  0.00  0.00      ACHN  
ATOM   3091 HG11 ILE A 200     -17.059  17.372   8.568  0.00  0.00      ACHN  
ATOM   3092 HG12 ILE A 200     -17.008  15.886   9.513  0.00  0.00      ACHN  
ATOM   3093  CD1 ILE A 200     -16.018  17.536  10.452  0.00  0.00      ACHN  
ATOM   3094  HD1 ILE A 200     -16.905  18.019  10.914  0.00  0.00      ACHN  
ATOM   3095  HD2 ILE A 200     -15.629  16.964  11.321  0.00  0.00      ACHN  
ATOM   3096  HD3 ILE A 200     -15.264  18.339  10.300  0.00  0.00      ACHN  
ATOM   3097  C   ILE A 200     -14.841  15.427   5.968  0.00  0.00      ACHN  
ATOM   3098  O   ILE A 200     -15.112  15.922   4.886  0.00  0.00      ACHN  
ATOM   3099  N   SER A 201     -13.653  14.772   6.179  0.00  0.00      ACHN  
ATOM   3100  HN  SER A 201     -13.462  14.378   7.074  0.00  0.00      ACHN  
ATOM   3101  CA  SER A 201     -12.615  14.623   5.152  0.00  0.00      ACHN  
ATOM   3102  HA  SER A 201     -12.311  15.606   4.824  0.00  0.00      ACHN  
ATOM   3103  CB  SER A 201     -11.352  13.957   5.761  0.00  0.00      ACHN  
ATOM   3104  HB1 SER A 201     -11.139  14.528   6.690  0.00  0.00      ACHN  
ATOM   3105  HB2 SER A 201     -11.553  12.877   5.926  0.00  0.00      ACHN  
ATOM   3106  OG  SER A 201     -10.217  14.016   4.856  0.00  0.00      ACHN  
ATOM   3107  HG1 SER A 201      -9.424  13.773   5.338  0.00  0.00      ACHN  
ATOM   3108  C   SER A 201     -13.191  13.778   3.994  0.00  0.00      ACHN  
ATOM   3109  O   SER A 201     -12.955  14.063   2.821  0.00  0.00      ACHN  
ATOM   3110  N   LEU A 202     -13.958  12.714   4.187  0.00  0.00      ACHN  
ATOM   3111  HN  LEU A 202     -14.158  12.349   5.092  0.00  0.00      ACHN  
ATOM   3112  CA  LEU A 202     -14.438  11.856   3.078  0.00  0.00      ACHN  
ATOM   3113  HA  LEU A 202     -13.657  11.620   2.370  0.00  0.00      ACHN  
ATOM   3114  CB  LEU A 202     -14.832  10.429   3.599  0.00  0.00      ACHN  
ATOM   3115  HB1 LEU A 202     -13.942  10.012   4.116  0.00  0.00      ACHN  
ATOM   3116  HB2 LEU A 202     -15.546  10.524   4.445  0.00  0.00      ACHN  
ATOM   3117  CG  LEU A 202     -15.232   9.225   2.665  0.00  0.00      ACHN  
ATOM   3118  HG  LEU A 202     -16.229   9.474   2.244  0.00  0.00      ACHN  
ATOM   3119  CD1 LEU A 202     -14.327   8.889   1.541  0.00  0.00      ACHN  
ATOM   3120 HD11 LEU A 202     -13.297   8.744   1.931  0.00  0.00      ACHN  
ATOM   3121 HD12 LEU A 202     -14.580   7.947   1.009  0.00  0.00      ACHN  
ATOM   3122 HD13 LEU A 202     -14.305   9.760   0.851  0.00  0.00      ACHN  
ATOM   3123  CD2 LEU A 202     -15.351   7.957   3.540  0.00  0.00      ACHN  
ATOM   3124 HD21 LEU A 202     -15.983   7.169   3.078  0.00  0.00      ACHN  
ATOM   3125 HD22 LEU A 202     -14.353   7.487   3.679  0.00  0.00      ACHN  
ATOM   3126 HD23 LEU A 202     -15.763   8.340   4.498  0.00  0.00      ACHN  
ATOM   3127  C   LEU A 202     -15.522  12.537   2.231  0.00  0.00      ACHN  
ATOM   3128  O   LEU A 202     -15.571  12.351   0.999  0.00  0.00      ACHN  
ATOM   3129  N   PHE A 203     -16.386  13.278   2.957  0.00  0.00      ACHN  
ATOM   3130  HN  PHE A 203     -16.290  13.367   3.945  0.00  0.00      ACHN  
ATOM   3131  CA  PHE A 203     -17.354  14.104   2.314  0.00  0.00      ACHN  
ATOM   3132  HA  PHE A 203     -17.999  13.506   1.687  0.00  0.00      ACHN  
ATOM   3133  CB  PHE A 203     -18.171  14.869   3.441  0.00  0.00      ACHN  
ATOM   3134  HB1 PHE A 203     -18.442  14.278   4.342  0.00  0.00      ACHN  
ATOM   3135  HB2 PHE A 203     -17.416  15.602   3.795  0.00  0.00      ACHN  
ATOM   3136  CG  PHE A 203     -19.420  15.573   2.889  0.00  0.00      ACHN  
ATOM   3137  CD1 PHE A 203     -20.628  14.911   2.622  0.00  0.00      ACHN  
ATOM   3138  HD1 PHE A 203     -20.781  13.868   2.856  0.00  0.00      ACHN  
ATOM   3139  CE1 PHE A 203     -21.786  15.633   2.221  0.00  0.00      ACHN  
ATOM   3140  HE1 PHE A 203     -22.719  15.096   2.137  0.00  0.00      ACHN  
ATOM   3141  CZ  PHE A 203     -21.634  17.003   1.884  0.00  0.00      ACHN  
ATOM   3142  HZ  PHE A 203     -22.496  17.603   1.632  0.00  0.00      ACHN  
ATOM   3143  CD2 PHE A 203     -19.352  16.965   2.552  0.00  0.00      ACHN  
ATOM   3144  HD2 PHE A 203     -18.398  17.436   2.735  0.00  0.00      ACHN  
ATOM   3145  CE2 PHE A 203     -20.442  17.594   2.076  0.00  0.00      ACHN  
ATOM   3146  HE2 PHE A 203     -20.535  18.670   2.079  0.00  0.00      ACHN  
ATOM   3147  C   PHE A 203     -16.740  15.116   1.353  0.00  0.00      ACHN  
ATOM   3148  O   PHE A 203     -17.175  15.267   0.203  0.00  0.00      ACHN  
ATOM   3149  N   LEU A 204     -15.630  15.750   1.807  0.00  0.00      ACHN  
ATOM   3150  HN  LEU A 204     -15.273  15.563   2.719  0.00  0.00      ACHN  
ATOM   3151  CA  LEU A 204     -14.732  16.511   0.869  0.00  0.00      ACHN  
ATOM   3152  HA  LEU A 204     -15.306  17.311   0.425  0.00  0.00      ACHN  
ATOM   3153  CB  LEU A 204     -13.553  17.272   1.611  0.00  0.00      ACHN  
ATOM   3154  HB1 LEU A 204     -13.872  17.639   2.610  0.00  0.00      ACHN  
ATOM   3155  HB2 LEU A 204     -12.737  16.588   1.930  0.00  0.00      ACHN  
ATOM   3156  CG  LEU A 204     -12.876  18.475   0.965  0.00  0.00      ACHN  
ATOM   3157  HG  LEU A 204     -12.124  18.070   0.254  0.00  0.00      ACHN  
ATOM   3158  CD1 LEU A 204     -13.888  19.387   0.313  0.00  0.00      ACHN  
ATOM   3159 HD11 LEU A 204     -14.340  18.841  -0.542  0.00  0.00      ACHN  
ATOM   3160 HD12 LEU A 204     -14.747  19.655   0.964  0.00  0.00      ACHN  
ATOM   3161 HD13 LEU A 204     -13.513  20.372  -0.040  0.00  0.00      ACHN  
ATOM   3162  CD2 LEU A 204     -12.084  19.234   2.082  0.00  0.00      ACHN  
ATOM   3163 HD21 LEU A 204     -11.750  20.249   1.779  0.00  0.00      ACHN  
ATOM   3164 HD22 LEU A 204     -12.723  19.488   2.954  0.00  0.00      ACHN  
ATOM   3165 HD23 LEU A 204     -11.260  18.665   2.563  0.00  0.00      ACHN  
ATOM   3166  C   LEU A 204     -14.204  15.783  -0.363  0.00  0.00      ACHN  
ATOM   3167  O   LEU A 204     -14.140  16.289  -1.476  0.00  0.00      ACHN  
ATOM   3168  N   PHE A 205     -13.765  14.525  -0.169  0.00  0.00      ACHN  
ATOM   3169  HN  PHE A 205     -13.680  14.210   0.773  0.00  0.00      ACHN  
ATOM   3170  CA  PHE A 205     -13.312  13.705  -1.295  0.00  0.00      ACHN  
ATOM   3171  HA  PHE A 205     -12.571  14.294  -1.816  0.00  0.00      ACHN  
ATOM   3172  CB  PHE A 205     -12.682  12.419  -0.768  0.00  0.00      ACHN  
ATOM   3173  HB1 PHE A 205     -13.283  12.140   0.123  0.00  0.00      ACHN  
ATOM   3174  HB2 PHE A 205     -12.741  11.554  -1.464  0.00  0.00      ACHN  
ATOM   3175  CG  PHE A 205     -11.205  12.552  -0.411  0.00  0.00      ACHN  
ATOM   3176  CD1 PHE A 205     -10.263  12.880  -1.366  0.00  0.00      ACHN  
ATOM   3177  HD1 PHE A 205     -10.598  12.930  -2.391  0.00  0.00      ACHN  
ATOM   3178  CE1 PHE A 205      -8.937  13.187  -0.952  0.00  0.00      ACHN  
ATOM   3179  HE1 PHE A 205      -8.191  13.386  -1.707  0.00  0.00      ACHN  
ATOM   3180  CZ  PHE A 205      -8.605  13.231   0.380  0.00  0.00      ACHN  
ATOM   3181  HZ  PHE A 205      -7.571  13.395   0.646  0.00  0.00      ACHN  
ATOM   3182  CD2 PHE A 205     -10.866  12.503   0.963  0.00  0.00      ACHN  
ATOM   3183  HD2 PHE A 205     -11.569  12.333   1.765  0.00  0.00      ACHN  
ATOM   3184  CE2 PHE A 205      -9.537  12.756   1.330  0.00  0.00      ACHN  
ATOM   3185  HE2 PHE A 205      -9.327  12.821   2.388  0.00  0.00      ACHN  
ATOM   3186  C   PHE A 205     -14.375  13.357  -2.320  0.00  0.00      ACHN  
ATOM   3187  O   PHE A 205     -14.042  13.278  -3.492  0.00  0.00      ACHN  
ATOM   3188  N   PHE A 206     -15.610  13.164  -1.840  0.00  0.00      ACHN  
ATOM   3189  HN  PHE A 206     -15.830  13.175  -0.867  0.00  0.00      ACHN  
ATOM   3190  CA  PHE A 206     -16.745  12.910  -2.714  0.00  0.00      ACHN  
ATOM   3191  HA  PHE A 206     -16.506  12.083  -3.366  0.00  0.00      ACHN  
ATOM   3192  CB  PHE A 206     -18.174  12.642  -2.038  0.00  0.00      ACHN  
ATOM   3193  HB1 PHE A 206     -18.343  13.473  -1.320  0.00  0.00      ACHN  
ATOM   3194  HB2 PHE A 206     -18.982  12.564  -2.797  0.00  0.00      ACHN  
ATOM   3195  CG  PHE A 206     -18.331  11.420  -1.139  0.00  0.00      ACHN  
ATOM   3196  CD1 PHE A 206     -17.216  10.549  -0.858  0.00  0.00      ACHN  
ATOM   3197  HD1 PHE A 206     -16.206  10.758  -1.180  0.00  0.00      ACHN  
ATOM   3198  CE1 PHE A 206     -17.423   9.267  -0.312  0.00  0.00      ACHN  
ATOM   3199  HE1 PHE A 206     -16.521   8.703  -0.121  0.00  0.00      ACHN  
ATOM   3200  CZ  PHE A 206     -18.746   8.858  -0.037  0.00  0.00      ACHN  
ATOM   3201  HZ  PHE A 206     -18.897   7.899   0.436  0.00  0.00      ACHN  
ATOM   3202  CD2 PHE A 206     -19.586  10.985  -0.778  0.00  0.00      ACHN  
ATOM   3203  HD2 PHE A 206     -20.429  11.655  -0.855  0.00  0.00      ACHN  
ATOM   3204  CE2 PHE A 206     -19.798   9.762  -0.131  0.00  0.00      ACHN  
ATOM   3205  HE2 PHE A 206     -20.756   9.335   0.128  0.00  0.00      ACHN  
ATOM   3206  C   PHE A 206     -17.091  14.104  -3.655  0.00  0.00      ACHN  
ATOM   3207  O   PHE A 206     -17.525  13.984  -4.797  0.00  0.00      ACHN  
ATOM   3208  N   ASN A 207     -17.026  15.324  -3.070  0.00  0.00      ACHN  
ATOM   3209  HN  ASN A 207     -17.047  15.288  -2.074  0.00  0.00      ACHN  
ATOM   3210  CA  ASN A 207     -17.046  16.720  -3.608  0.00  0.00      ACHN  
ATOM   3211  HA  ASN A 207     -17.808  16.773  -4.372  0.00  0.00      ACHN  
ATOM   3212  CB  ASN A 207     -17.082  17.945  -2.619  0.00  0.00      ACHN  
ATOM   3213  HB1 ASN A 207     -16.411  17.845  -1.739  0.00  0.00      ACHN  
ATOM   3214  HB2 ASN A 207     -16.824  18.874  -3.171  0.00  0.00      ACHN  
ATOM   3215  CG  ASN A 207     -18.532  18.127  -2.114  0.00  0.00      ACHN  
ATOM   3216  OD1 ASN A 207     -19.353  18.845  -2.699  0.00  0.00      ACHN  
ATOM   3217  ND2 ASN A 207     -18.892  17.442  -0.988  0.00  0.00      ACHN  
ATOM   3218 HD21 ASN A 207     -19.867  17.444  -0.765  0.00  0.00      ACHN  
ATOM   3219 HD22 ASN A 207     -18.257  16.796  -0.566  0.00  0.00      ACHN  
ATOM   3220  C   ASN A 207     -15.888  16.881  -4.609  0.00  0.00      ACHN  
ATOM   3221  O   ASN A 207     -16.109  17.240  -5.770  0.00  0.00      ACHN  
ATOM   3222  N   SER A 208     -14.641  16.484  -4.200  0.00  0.00      ACHN  
ATOM   3223  HN  SER A 208     -14.536  16.113  -3.281  0.00  0.00      ACHN  
ATOM   3224  CA  SER A 208     -13.466  16.486  -5.103  0.00  0.00      ACHN  
ATOM   3225  HA  SER A 208     -13.400  17.450  -5.586  0.00  0.00      ACHN  
ATOM   3226  CB  SER A 208     -12.108  16.305  -4.330  0.00  0.00      ACHN  
ATOM   3227  HB1 SER A 208     -12.020  15.247  -4.003  0.00  0.00      ACHN  
ATOM   3228  HB2 SER A 208     -11.250  16.464  -5.018  0.00  0.00      ACHN  
ATOM   3229  OG  SER A 208     -12.044  17.276  -3.280  0.00  0.00      ACHN  
ATOM   3230  HG1 SER A 208     -12.499  16.985  -2.486  0.00  0.00      ACHN  
ATOM   3231  C   SER A 208     -13.418  15.472  -6.295  0.00  0.00      ACHN  
ATOM   3232  O   SER A 208     -13.137  15.911  -7.401  0.00  0.00      ACHN  
ATOM   3233  N   PHE A 209     -13.837  14.218  -6.099  0.00  0.00      ACHN  
ATOM   3234  HN  PHE A 209     -14.056  13.712  -5.269  0.00  0.00      ACHN  
ATOM   3235  CA  PHE A 209     -14.085  13.235  -7.168  0.00  0.00      ACHN  
ATOM   3236  HA  PHE A 209     -13.191  13.197  -7.772  0.00  0.00      ACHN  
ATOM   3237  CB  PHE A 209     -14.184  11.813  -6.581  0.00  0.00      ACHN  
ATOM   3238  HB1 PHE A 209     -14.882  11.888  -5.720  0.00  0.00      ACHN  
ATOM   3239  HB2 PHE A 209     -14.565  11.164  -7.398  0.00  0.00      ACHN  
ATOM   3240  CG  PHE A 209     -12.858  11.207  -6.272  0.00  0.00      ACHN  
ATOM   3241  CD1 PHE A 209     -12.020  11.031  -7.349  0.00  0.00      ACHN  
ATOM   3242  HD1 PHE A 209     -12.220  11.393  -8.346  0.00  0.00      ACHN  
ATOM   3243  CE1 PHE A 209     -10.755  10.339  -7.220  0.00  0.00      ACHN  
ATOM   3244  HE1 PHE A 209     -10.024  10.163  -7.995  0.00  0.00      ACHN  
ATOM   3245  CZ  PHE A 209     -10.447   9.737  -5.944  0.00  0.00      ACHN  
ATOM   3246  HZ  PHE A 209      -9.524   9.212  -5.748  0.00  0.00      ACHN  
ATOM   3247  CD2 PHE A 209     -12.493  10.598  -5.012  0.00  0.00      ACHN  
ATOM   3248  HD2 PHE A 209     -13.065  10.745  -4.108  0.00  0.00      ACHN  
ATOM   3249  CE2 PHE A 209     -11.281   9.952  -4.918  0.00  0.00      ACHN  
ATOM   3250  HE2 PHE A 209     -11.074   9.379  -4.026  0.00  0.00      ACHN  
ATOM   3251  C   PHE A 209     -15.283  13.489  -8.078  0.00  0.00      ACHN  
ATOM   3252  O   PHE A 209     -15.234  13.223  -9.271  0.00  0.00      ACHN  
ATOM   3253  N   ALA A 210     -16.378  14.094  -7.635  0.00  0.00      ACHN  
ATOM   3254  HN  ALA A 210     -16.542  14.106  -6.652  0.00  0.00      ACHN  
ATOM   3255  CA  ALA A 210     -17.301  14.565  -8.596  0.00  0.00      ACHN  
ATOM   3256  HA  ALA A 210     -17.700  13.849  -9.299  0.00  0.00      ACHN  
ATOM   3257  CB  ALA A 210     -18.472  14.951  -7.734  0.00  0.00      ACHN  
ATOM   3258  HB1 ALA A 210     -18.264  15.645  -6.892  0.00  0.00      ACHN  
ATOM   3259  HB2 ALA A 210     -19.160  15.557  -8.361  0.00  0.00      ACHN  
ATOM   3260  HB3 ALA A 210     -19.034  14.008  -7.565  0.00  0.00      ACHN  
ATOM   3261  C   ALA A 210     -16.864  15.837  -9.391  0.00  0.00      ACHN  
ATOM   3262  O   ALA A 210     -17.053  15.919 -10.581  0.00  0.00      ACHN  
ATOM   3263  N   LEU A 211     -16.102  16.777  -8.789  0.00  0.00      ACHN  
ATOM   3264  HN  LEU A 211     -15.914  16.544  -7.838  0.00  0.00      ACHN  
ATOM   3265  CA  LEU A 211     -15.629  17.932  -9.479  0.00  0.00      ACHN  
ATOM   3266  HA  LEU A 211     -16.491  18.440  -9.885  0.00  0.00      ACHN  
ATOM   3267  CB  LEU A 211     -15.061  18.933  -8.472  0.00  0.00      ACHN  
ATOM   3268  HB1 LEU A 211     -15.782  19.064  -7.637  0.00  0.00      ACHN  
ATOM   3269  HB2 LEU A 211     -14.192  18.438  -7.989  0.00  0.00      ACHN  
ATOM   3270  CG  LEU A 211     -14.668  20.312  -9.098  0.00  0.00      ACHN  
ATOM   3271  HG  LEU A 211     -13.839  20.228  -9.833  0.00  0.00      ACHN  
ATOM   3272  CD1 LEU A 211     -15.845  21.011  -9.829  0.00  0.00      ACHN  
ATOM   3273 HD11 LEU A 211     -16.407  20.368 -10.540  0.00  0.00      ACHN  
ATOM   3274 HD12 LEU A 211     -16.571  21.374  -9.070  0.00  0.00      ACHN  
ATOM   3275 HD13 LEU A 211     -15.477  21.875 -10.423  0.00  0.00      ACHN  
ATOM   3276  CD2 LEU A 211     -14.007  21.114  -7.943  0.00  0.00      ACHN  
ATOM   3277 HD21 LEU A 211     -14.610  21.645  -7.176  0.00  0.00      ACHN  
ATOM   3278 HD22 LEU A 211     -13.382  20.366  -7.411  0.00  0.00      ACHN  
ATOM   3279 HD23 LEU A 211     -13.370  21.868  -8.452  0.00  0.00      ACHN  
ATOM   3280  C   LEU A 211     -14.692  17.622 -10.644  0.00  0.00      ACHN  
ATOM   3281  O   LEU A 211     -14.710  18.256 -11.690  0.00  0.00      ACHN  
ATOM   3282  N   VAL A 212     -13.802  16.605 -10.469  0.00  0.00      ACHN  
ATOM   3283  HN  VAL A 212     -13.521  16.242  -9.585  0.00  0.00      ACHN  
ATOM   3284  CA  VAL A 212     -12.863  16.376 -11.625  0.00  0.00      ACHN  
ATOM   3285  HA  VAL A 212     -12.547  17.342 -11.991  0.00  0.00      ACHN  
ATOM   3286  CB  VAL A 212     -11.745  15.471 -11.001  0.00  0.00      ACHN  
ATOM   3287  HB  VAL A 212     -11.314  15.864 -10.056  0.00  0.00      ACHN  
ATOM   3288  CG1 VAL A 212     -12.338  14.036 -10.743  0.00  0.00      ACHN  
ATOM   3289 HG11 VAL A 212     -11.605  13.392 -10.212  0.00  0.00      ACHN  
ATOM   3290 HG12 VAL A 212     -13.128  14.118  -9.965  0.00  0.00      ACHN  
ATOM   3291 HG13 VAL A 212     -12.788  13.501 -11.607  0.00  0.00      ACHN  
ATOM   3292  CG2 VAL A 212     -10.610  15.523 -12.019  0.00  0.00      ACHN  
ATOM   3293 HG21 VAL A 212     -10.243  16.560 -12.173  0.00  0.00      ACHN  
ATOM   3294 HG22 VAL A 212      -9.730  14.990 -11.600  0.00  0.00      ACHN  
ATOM   3295 HG23 VAL A 212     -10.815  15.111 -13.031  0.00  0.00      ACHN  
ATOM   3296  C   VAL A 212     -13.602  15.657 -12.762  0.00  0.00      ACHN  
ATOM   3297  O   VAL A 212     -13.159  15.708 -13.925  0.00  0.00      ACHN  
ATOM   3298  N   GLN A 213     -14.761  15.032 -12.530  0.00  0.00      ACHN  
ATOM   3299  HN  GLN A 213     -15.090  14.785 -11.623  0.00  0.00      ACHN  
ATOM   3300  CA  GLN A 213     -15.579  14.510 -13.595  0.00  0.00      ACHN  
ATOM   3301  HA  GLN A 213     -14.920  14.253 -14.410  0.00  0.00      ACHN  
ATOM   3302  CB  GLN A 213     -16.350  13.279 -13.198  0.00  0.00      ACHN  
ATOM   3303  HB1 GLN A 213     -15.540  12.590 -12.878  0.00  0.00      ACHN  
ATOM   3304  HB2 GLN A 213     -16.943  13.526 -12.291  0.00  0.00      ACHN  
ATOM   3305  CG  GLN A 213     -17.318  12.579 -14.262  0.00  0.00      ACHN  
ATOM   3306  HG1 GLN A 213     -18.230  13.206 -14.360  0.00  0.00      ACHN  
ATOM   3307  HG2 GLN A 213     -16.982  12.639 -15.320  0.00  0.00      ACHN  
ATOM   3308  CD  GLN A 213     -17.706  11.123 -13.970  0.00  0.00      ACHN  
ATOM   3309  OE1 GLN A 213     -18.807  10.828 -13.580  0.00  0.00      ACHN  
ATOM   3310  NE2 GLN A 213     -16.865  10.157 -14.286  0.00  0.00      ACHN  
ATOM   3311 HE21 GLN A 213     -17.215   9.228 -14.170  0.00  0.00      ACHN  
ATOM   3312 HE22 GLN A 213     -15.955  10.368 -14.645  0.00  0.00      ACHN  
ATOM   3313  C   GLN A 213     -16.415  15.582 -14.244  0.00  0.00      ACHN  
ATOM   3314  O   GLN A 213     -16.592  15.557 -15.457  0.00  0.00      ACHN  
ATOM   3315  N   TYR A 214     -16.957  16.475 -13.462  0.00  0.00      ACHN  
ATOM   3316  HN  TYR A 214     -16.942  16.452 -12.466  0.00  0.00      ACHN  
ATOM   3317  CA  TYR A 214     -17.413  17.823 -13.988  0.00  0.00      ACHN  
ATOM   3318  HA  TYR A 214     -18.193  17.576 -14.694  0.00  0.00      ACHN  
ATOM   3319  CB  TYR A 214     -17.952  18.594 -12.777  0.00  0.00      ACHN  
ATOM   3320  HB1 TYR A 214     -18.545  18.001 -12.049  0.00  0.00      ACHN  
ATOM   3321  HB2 TYR A 214     -17.087  19.091 -12.287  0.00  0.00      ACHN  
ATOM   3322  CG  TYR A 214     -18.745  19.786 -13.236  0.00  0.00      ACHN  
ATOM   3323  CD1 TYR A 214     -18.170  21.092 -13.349  0.00  0.00      ACHN  
ATOM   3324  HD1 TYR A 214     -17.146  21.318 -13.087  0.00  0.00      ACHN  
ATOM   3325  CE1 TYR A 214     -18.977  22.139 -13.812  0.00  0.00      ACHN  
ATOM   3326  HE1 TYR A 214     -18.569  23.134 -13.915  0.00  0.00      ACHN  
ATOM   3327  CZ  TYR A 214     -20.328  21.939 -14.105  0.00  0.00      ACHN  
ATOM   3328  OH  TYR A 214     -21.011  22.966 -14.785  0.00  0.00      ACHN  
ATOM   3329  HH  TYR A 214     -21.830  22.589 -15.115  0.00  0.00      ACHN  
ATOM   3330  CD2 TYR A 214     -20.077  19.602 -13.599  0.00  0.00      ACHN  
ATOM   3331  HD2 TYR A 214     -20.427  18.582 -13.654  0.00  0.00      ACHN  
ATOM   3332  CE2 TYR A 214     -20.847  20.657 -14.081  0.00  0.00      ACHN  
ATOM   3333  HE2 TYR A 214     -21.838  20.468 -14.468  0.00  0.00      ACHN  
ATOM   3334  C   TYR A 214     -16.402  18.547 -14.860  0.00  0.00      ACHN  
ATOM   3335  O   TYR A 214     -16.667  18.837 -16.008  0.00  0.00      ACHN  
ATOM   3336  N   LEU A 215     -15.134  18.831 -14.390  0.00  0.00      ACHN  
ATOM   3337  HN  LEU A 215     -14.832  18.582 -13.473  0.00  0.00      ACHN  
ATOM   3338  CA  LEU A 215     -14.113  19.503 -15.138  0.00  0.00      ACHN  
ATOM   3339  HA  LEU A 215     -14.563  20.394 -15.550  0.00  0.00      ACHN  
ATOM   3340  CB  LEU A 215     -12.966  19.873 -14.163  0.00  0.00      ACHN  
ATOM   3341  HB1 LEU A 215     -12.650  18.960 -13.613  0.00  0.00      ACHN  
ATOM   3342  HB2 LEU A 215     -12.136  20.229 -14.811  0.00  0.00      ACHN  
ATOM   3343  CG  LEU A 215     -13.259  20.920 -13.006  0.00  0.00      ACHN  
ATOM   3344  HG  LEU A 215     -14.190  20.749 -12.425  0.00  0.00      ACHN  
ATOM   3345  CD1 LEU A 215     -12.173  20.819 -11.889  0.00  0.00      ACHN  
ATOM   3346 HD11 LEU A 215     -12.346  21.558 -11.078  0.00  0.00      ACHN  
ATOM   3347 HD12 LEU A 215     -12.022  19.811 -11.445  0.00  0.00      ACHN  
ATOM   3348 HD13 LEU A 215     -11.142  21.089 -12.204  0.00  0.00      ACHN  
ATOM   3349  CD2 LEU A 215     -13.110  22.323 -13.573  0.00  0.00      ACHN  
ATOM   3350 HD21 LEU A 215     -13.825  22.533 -14.397  0.00  0.00      ACHN  
ATOM   3351 HD22 LEU A 215     -13.246  23.082 -12.772  0.00  0.00      ACHN  
ATOM   3352 HD23 LEU A 215     -12.083  22.518 -13.948  0.00  0.00      ACHN  
ATOM   3353  C   LEU A 215     -13.704  18.678 -16.335  0.00  0.00      ACHN  
ATOM   3354  O   LEU A 215     -13.468  19.238 -17.400  0.00  0.00      ACHN  
ATOM   3355  N   GLN A 216     -13.615  17.307 -16.313  0.00  0.00      ACHN  
ATOM   3356  HN  GLN A 216     -13.845  16.803 -15.484  0.00  0.00      ACHN  
ATOM   3357  CA  GLN A 216     -13.196  16.563 -17.498  0.00  0.00      ACHN  
ATOM   3358  HA  GLN A 216     -12.253  17.027 -17.744  0.00  0.00      ACHN  
ATOM   3359  CB  GLN A 216     -12.927  15.072 -17.210  0.00  0.00      ACHN  
ATOM   3360  HB1 GLN A 216     -13.798  14.622 -16.686  0.00  0.00      ACHN  
ATOM   3361  HB2 GLN A 216     -13.011  14.506 -18.162  0.00  0.00      ACHN  
ATOM   3362  CG  GLN A 216     -11.602  14.857 -16.522  0.00  0.00      ACHN  
ATOM   3363  HG1 GLN A 216     -10.761  15.091 -17.209  0.00  0.00      ACHN  
ATOM   3364  HG2 GLN A 216     -11.378  15.563 -15.694  0.00  0.00      ACHN  
ATOM   3365  CD  GLN A 216     -11.498  13.440 -15.963  0.00  0.00      ACHN  
ATOM   3366  OE1 GLN A 216     -12.276  12.536 -16.348  0.00  0.00      ACHN  
ATOM   3367  NE2 GLN A 216     -10.451  13.255 -15.115  0.00  0.00      ACHN  
ATOM   3368 HE21 GLN A 216     -10.266  12.428 -14.586  0.00  0.00      ACHN  
ATOM   3369 HE22 GLN A 216      -9.713  13.917 -14.987  0.00  0.00      ACHN  
ATOM   3370  C   GLN A 216     -14.177  16.609 -18.664  0.00  0.00      ACHN  
ATOM   3371  O   GLN A 216     -13.848  16.847 -19.794  0.00  0.00      ACHN  
ATOM   3372  N   TYR A 217     -15.512  16.529 -18.335  0.00  0.00      ACHN  
ATOM   3373  HN  TYR A 217     -15.737  16.199 -17.422  0.00  0.00      ACHN  
ATOM   3374  CA  TYR A 217     -16.609  16.617 -19.293  0.00  0.00      ACHN  
ATOM   3375  HA  TYR A 217     -16.179  16.082 -20.128  0.00  0.00      ACHN  
ATOM   3376  CB  TYR A 217     -18.024  16.158 -18.854  0.00  0.00      ACHN  
ATOM   3377  HB1 TYR A 217     -18.282  16.631 -17.882  0.00  0.00      ACHN  
ATOM   3378  HB2 TYR A 217     -18.830  16.589 -19.485  0.00  0.00      ACHN  
ATOM   3379  CG  TYR A 217     -18.034  14.625 -18.851  0.00  0.00      ACHN  
ATOM   3380  CD1 TYR A 217     -17.123  13.893 -18.094  0.00  0.00      ACHN  
ATOM   3381  HD1 TYR A 217     -16.399  14.363 -17.445  0.00  0.00      ACHN  
ATOM   3382  CE1 TYR A 217     -17.162  12.463 -18.148  0.00  0.00      ACHN  
ATOM   3383  HE1 TYR A 217     -16.471  11.865 -17.572  0.00  0.00      ACHN  
ATOM   3384  CZ  TYR A 217     -18.028  11.799 -18.994  0.00  0.00      ACHN  
ATOM   3385  OH  TYR A 217     -17.846  10.398 -19.097  0.00  0.00      ACHN  
ATOM   3386  HH  TYR A 217     -18.550  10.175 -19.711  0.00  0.00      ACHN  
ATOM   3387  CD2 TYR A 217     -19.007  13.922 -19.638  0.00  0.00      ACHN  
ATOM   3388  HD2 TYR A 217     -19.636  14.328 -20.417  0.00  0.00      ACHN  
ATOM   3389  CE2 TYR A 217     -18.913  12.522 -19.797  0.00  0.00      ACHN  
ATOM   3390  HE2 TYR A 217     -19.543  11.958 -20.470  0.00  0.00      ACHN  
ATOM   3391  C   TYR A 217     -16.774  18.030 -19.809  0.00  0.00      ACHN  
ATOM   3392  O   TYR A 217     -17.069  18.247 -20.986  0.00  0.00      ACHN  
ATOM   3393  N   LYS A 218     -16.679  19.035 -18.974  0.00  0.00      ACHN  
ATOM   3394  HN  LYS A 218     -16.590  18.934 -17.986  0.00  0.00      ACHN  
ATOM   3395  CA  LYS A 218     -16.719  20.478 -19.493  0.00  0.00      ACHN  
ATOM   3396  HA  LYS A 218     -17.518  20.615 -20.207  0.00  0.00      ACHN  
ATOM   3397  CB  LYS A 218     -16.899  21.488 -18.275  0.00  0.00      ACHN  
ATOM   3398  HB1 LYS A 218     -15.949  21.511 -17.699  0.00  0.00      ACHN  
ATOM   3399  HB2 LYS A 218     -16.880  22.484 -18.767  0.00  0.00      ACHN  
ATOM   3400  CG  LYS A 218     -18.225  21.286 -17.490  0.00  0.00      ACHN  
ATOM   3401  HG1 LYS A 218     -18.261  20.213 -17.205  0.00  0.00      ACHN  
ATOM   3402  HG2 LYS A 218     -18.023  21.834 -16.545  0.00  0.00      ACHN  
ATOM   3403  CD  LYS A 218     -19.446  21.661 -18.308  0.00  0.00      ACHN  
ATOM   3404  HD1 LYS A 218     -19.391  21.143 -19.289  0.00  0.00      ACHN  
ATOM   3405  HD2 LYS A 218     -20.375  21.329 -17.796  0.00  0.00      ACHN  
ATOM   3406  CE  LYS A 218     -19.560  23.160 -18.568  0.00  0.00      ACHN  
ATOM   3407  HE1 LYS A 218     -19.691  23.615 -17.563  0.00  0.00      ACHN  
ATOM   3408  HE2 LYS A 218     -18.700  23.527 -19.168  0.00  0.00      ACHN  
ATOM   3409  NZ  LYS A 218     -20.706  23.504 -19.427  0.00  0.00      ACHN  
ATOM   3410  HZ1 LYS A 218     -21.495  23.002 -18.973  0.00  0.00      ACHN  
ATOM   3411  HZ2 LYS A 218     -20.986  24.504 -19.369  0.00  0.00      ACHN  
ATOM   3412  HZ3 LYS A 218     -20.512  23.181 -20.396  0.00  0.00      ACHN  
ATOM   3413  C   LYS A 218     -15.474  20.921 -20.249  0.00  0.00      ACHN  
ATOM   3414  O   LYS A 218     -15.539  21.571 -21.326  0.00  0.00      ACHN  
ATOM   3415  N   GLY A 219     -14.276  20.577 -19.749  0.00  0.00      ACHN  
ATOM   3416  HN  GLY A 219     -14.303  19.958 -18.968  0.00  0.00      ACHN  
ATOM   3417  CA  GLY A 219     -12.959  20.783 -20.426  0.00  0.00      ACHN  
ATOM   3418  HA1 GLY A 219     -13.042  20.698 -21.499  0.00  0.00      ACHN  
ATOM   3419  HA2 GLY A 219     -12.249  20.153 -19.910  0.00  0.00      ACHN  
ATOM   3420  C   GLY A 219     -12.437  22.162 -20.416  0.00  0.00      ACHN  
ATOM   3421  O   GLY A 219     -11.520  22.453 -21.209  0.00  0.00      ACHN  
ATOM   3422  N   LYS A 220     -13.012  23.073 -19.600  0.00  0.00      ACHN  
ATOM   3423  HN  LYS A 220     -13.755  22.797 -18.995  0.00  0.00      ACHN  
ATOM   3424  CA  LYS A 220     -12.526  24.486 -19.571  0.00  0.00      ACHN  
ATOM   3425  HA  LYS A 220     -12.554  24.870 -20.580  0.00  0.00      ACHN  
ATOM   3426  CB  LYS A 220     -13.495  25.344 -18.701  0.00  0.00      ACHN  
ATOM   3427  HB1 LYS A 220     -14.510  24.962 -18.943  0.00  0.00      ACHN  
ATOM   3428  HB2 LYS A 220     -13.242  25.138 -17.639  0.00  0.00      ACHN  
ATOM   3429  CG  LYS A 220     -13.385  26.884 -18.994  0.00  0.00      ACHN  
ATOM   3430  HG1 LYS A 220     -12.400  27.283 -18.670  0.00  0.00      ACHN  
ATOM   3431  HG2 LYS A 220     -13.413  26.859 -20.104  0.00  0.00      ACHN  
ATOM   3432  CD  LYS A 220     -14.545  27.712 -18.379  0.00  0.00      ACHN  
ATOM   3433  HD1 LYS A 220     -15.392  27.000 -18.491  0.00  0.00      ACHN  
ATOM   3434  HD2 LYS A 220     -14.412  27.838 -17.284  0.00  0.00      ACHN  
ATOM   3435  CE  LYS A 220     -14.746  29.066 -19.067  0.00  0.00      ACHN  
ATOM   3436  HE1 LYS A 220     -15.552  29.687 -18.621  0.00  0.00      ACHN  
ATOM   3437  HE2 LYS A 220     -13.809  29.660 -19.016  0.00  0.00      ACHN  
ATOM   3438  NZ  LYS A 220     -15.093  28.955 -20.485  0.00  0.00      ACHN  
ATOM   3439  HZ1 LYS A 220     -15.287  27.954 -20.691  0.00  0.00      ACHN  
ATOM   3440  HZ2 LYS A 220     -15.949  29.433 -20.833  0.00  0.00      ACHN  
ATOM   3441  HZ3 LYS A 220     -14.263  29.268 -21.028  0.00  0.00      ACHN  
ATOM   3442  C   LYS A 220     -11.047  24.655 -19.182  0.00  0.00      ACHN  
ATOM   3443  O   LYS A 220     -10.525  23.904 -18.352  0.00  0.00      ACHN  
ATOM   3444  N   GLY A 221     -10.302  25.686 -19.696  0.00  0.00      ACHN  
ATOM   3445  HN  GLY A 221     -10.647  26.298 -20.403  0.00  0.00      ACHN  
ATOM   3446  CA  GLY A 221      -8.941  25.834 -19.301  0.00  0.00      ACHN  
ATOM   3447  HA1 GLY A 221      -8.961  25.951 -18.228  0.00  0.00      ACHN  
ATOM   3448  HA2 GLY A 221      -8.630  26.676 -19.901  0.00  0.00      ACHN  
ATOM   3449  C   GLY A 221      -8.067  24.627 -19.771  0.00  0.00      ACHN  
ATOM   3450  O   GLY A 221      -8.096  24.076 -20.851  0.00  0.00      ACHN  
ATOM   3451  N   LYS A 222      -7.293  24.075 -18.782  0.00  0.00      ACHN  
ATOM   3452  HN  LYS A 222      -7.229  24.595 -17.934  0.00  0.00      ACHN  
ATOM   3453  CA  LYS A 222      -6.342  23.017 -19.047  0.00  0.00      ACHN  
ATOM   3454  HA  LYS A 222      -6.013  22.986 -20.076  0.00  0.00      ACHN  
ATOM   3455  CB  LYS A 222      -5.085  23.369 -18.243  0.00  0.00      ACHN  
ATOM   3456  HB1 LYS A 222      -4.837  24.423 -18.494  0.00  0.00      ACHN  
ATOM   3457  HB2 LYS A 222      -5.355  23.485 -17.172  0.00  0.00      ACHN  
ATOM   3458  CG  LYS A 222      -3.928  22.516 -18.487  0.00  0.00      ACHN  
ATOM   3459  HG1 LYS A 222      -4.082  21.430 -18.309  0.00  0.00      ACHN  
ATOM   3460  HG2 LYS A 222      -3.633  22.658 -19.548  0.00  0.00      ACHN  
ATOM   3461  CD  LYS A 222      -2.721  22.949 -17.689  0.00  0.00      ACHN  
ATOM   3462  HD1 LYS A 222      -2.730  24.057 -17.765  0.00  0.00      ACHN  
ATOM   3463  HD2 LYS A 222      -2.914  22.649 -16.637  0.00  0.00      ACHN  
ATOM   3464  CE  LYS A 222      -1.461  22.286 -18.272  0.00  0.00      ACHN  
ATOM   3465  HE1 LYS A 222      -1.614  21.196 -18.418  0.00  0.00      ACHN  
ATOM   3466  HE2 LYS A 222      -1.129  22.790 -19.205  0.00  0.00      ACHN  
ATOM   3467  NZ  LYS A 222      -0.381  22.476 -17.265  0.00  0.00      ACHN  
ATOM   3468  HZ1 LYS A 222      -0.648  22.186 -16.303  0.00  0.00      ACHN  
ATOM   3469  HZ2 LYS A 222       0.529  22.081 -17.577  0.00  0.00      ACHN  
ATOM   3470  HZ3 LYS A 222      -0.243  23.497 -17.119  0.00  0.00      ACHN  
ATOM   3471  C   LYS A 222      -6.929  21.648 -18.698  0.00  0.00      ACHN  
ATOM   3472  O   LYS A 222      -6.391  20.564 -18.827  0.00  0.00      ACHN  
ATOM   3473  N   TRP A 223      -8.212  21.557 -18.293  0.00  0.00      ACHN  
ATOM   3474  HN  TRP A 223      -8.900  22.277 -18.329  0.00  0.00      ACHN  
ATOM   3475  CA  TRP A 223      -8.718  20.304 -17.717  0.00  0.00      ACHN  
ATOM   3476  HA  TRP A 223      -7.944  19.811 -17.149  0.00  0.00      ACHN  
ATOM   3477  CB  TRP A 223      -9.915  20.665 -16.757  0.00  0.00      ACHN  
ATOM   3478  HB1 TRP A 223     -10.591  21.268 -17.402  0.00  0.00      ACHN  
ATOM   3479  HB2 TRP A 223     -10.409  19.709 -16.481  0.00  0.00      ACHN  
ATOM   3480  CG  TRP A 223      -9.575  21.461 -15.501  0.00  0.00      ACHN  
ATOM   3481  CD1 TRP A 223      -9.606  22.798 -15.373  0.00  0.00      ACHN  
ATOM   3482  HD1 TRP A 223     -10.024  23.491 -16.088  0.00  0.00      ACHN  
ATOM   3483  NE1 TRP A 223      -9.233  23.182 -14.136  0.00  0.00      ACHN  
ATOM   3484  HE1 TRP A 223      -9.085  24.095 -13.825  0.00  0.00      ACHN  
ATOM   3485  CE2 TRP A 223      -8.998  22.023 -13.391  0.00  0.00      ACHN  
ATOM   3486  CD2 TRP A 223      -9.246  20.925 -14.263  0.00  0.00      ACHN  
ATOM   3487  CE3 TRP A 223      -9.124  19.581 -13.864  0.00  0.00      ACHN  
ATOM   3488  HE3 TRP A 223      -9.362  18.698 -14.439  0.00  0.00      ACHN  
ATOM   3489  CZ3 TRP A 223      -8.654  19.421 -12.557  0.00  0.00      ACHN  
ATOM   3490  HZ3 TRP A 223      -8.456  18.404 -12.255  0.00  0.00      ACHN  
ATOM   3491  CZ2 TRP A 223      -8.524  21.804 -12.070  0.00  0.00      ACHN  
ATOM   3492  HZ2 TRP A 223      -8.265  22.673 -11.484  0.00  0.00      ACHN  
ATOM   3493  CH2 TRP A 223      -8.339  20.452 -11.667  0.00  0.00      ACHN  
ATOM   3494  HH2 TRP A 223      -8.092  20.198 -10.647  0.00  0.00      ACHN  
ATOM   3495  C   TRP A 223      -9.182  19.290 -18.743  0.00  0.00      ACHN  
ATOM   3496  O   TRP A 223      -9.179  18.130 -18.356  0.00  0.00      ACHN  
ATOM   3497  N   SER A 224      -9.449  19.672 -20.016  0.00  0.00      ACHN  
ATOM   3498  HN  SER A 224      -9.202  20.587 -20.325  0.00  0.00      ACHN  
ATOM   3499  CA  SER A 224      -9.599  18.783 -21.224  0.00  0.00      ACHN  
ATOM   3500  HA  SER A 224     -10.423  18.135 -20.962  0.00  0.00      ACHN  
ATOM   3501  CB  SER A 224      -9.859  19.527 -22.533  0.00  0.00      ACHN  
ATOM   3502  HB1 SER A 224      -9.846  18.840 -23.406  0.00  0.00      ACHN  
ATOM   3503  HB2 SER A 224     -10.872  19.980 -22.492  0.00  0.00      ACHN  
ATOM   3504  OG  SER A 224      -8.892  20.556 -22.794  0.00  0.00      ACHN  
ATOM   3505  HG1 SER A 224      -9.376  21.225 -23.283  0.00  0.00      ACHN  
ATOM   3506  C   SER A 224      -8.302  17.915 -21.471  0.00  0.00      ACHN  
ATOM   3507  O   SER A 224      -7.272  18.152 -20.896  0.00  0.00      ACHN  
ATOM   3508  N   ASN A 225      -8.399  16.804 -22.257  0.00  0.00      ACHN  
ATOM   3509  HN  ASN A 225      -9.278  16.491 -22.608  0.00  0.00      ACHN  
ATOM   3510  CA  ASN A 225      -7.456  15.774 -22.529  0.00  0.00      ACHN  
ATOM   3511  HA  ASN A 225      -7.717  15.567 -23.556  0.00  0.00      ACHN  
ATOM   3512  CB  ASN A 225      -5.997  16.257 -22.597  0.00  0.00      ACHN  
ATOM   3513  HB1 ASN A 225      -5.811  17.171 -23.201  0.00  0.00      ACHN  
ATOM   3514  HB2 ASN A 225      -5.739  16.330 -21.519  0.00  0.00      ACHN  
ATOM   3515  CG  ASN A 225      -5.164  15.187 -23.154  0.00  0.00      ACHN  
ATOM   3516  OD1 ASN A 225      -4.589  14.500 -22.282  0.00  0.00      ACHN  
ATOM   3517  ND2 ASN A 225      -5.069  15.053 -24.506  0.00  0.00      ACHN  
ATOM   3518 HD21 ASN A 225      -4.388  14.416 -24.868  0.00  0.00      ACHN  
ATOM   3519 HD22 ASN A 225      -5.547  15.731 -25.064  0.00  0.00      ACHN  
ATOM   3520  C   ASN A 225      -7.606  14.529 -21.738  0.00  0.00      ACHN  
ATOM   3521  O   ASN A 225      -7.318  14.549 -20.543  0.00  0.00      ACHN  
ATOM   3522  N   TYR A 226      -8.171  13.480 -22.318  0.00  0.00      ACHN  
ATOM   3523  HN  TYR A 226      -8.420  13.503 -23.284  0.00  0.00      ACHN  
ATOM   3524  CA  TYR A 226      -8.373  12.203 -21.672  0.00  0.00      ACHN  
ATOM   3525  HA  TYR A 226      -9.012  12.348 -20.813  0.00  0.00      ACHN  
ATOM   3526  CB  TYR A 226      -9.004  11.240 -22.711  0.00  0.00      ACHN  
ATOM   3527  HB1 TYR A 226      -9.850  11.758 -23.211  0.00  0.00      ACHN  
ATOM   3528  HB2 TYR A 226      -8.247  10.916 -23.456  0.00  0.00      ACHN  
ATOM   3529  CG  TYR A 226      -9.578  10.035 -21.953  0.00  0.00      ACHN  
ATOM   3530  CD1 TYR A 226     -10.885  10.026 -21.437  0.00  0.00      ACHN  
ATOM   3531  HD1 TYR A 226     -11.478  10.915 -21.590  0.00  0.00      ACHN  
ATOM   3532  CE1 TYR A 226     -11.471   8.946 -20.854  0.00  0.00      ACHN  
ATOM   3533  HE1 TYR A 226     -12.518   8.930 -20.590  0.00  0.00      ACHN  
ATOM   3534  CZ  TYR A 226     -10.787   7.756 -20.763  0.00  0.00      ACHN  
ATOM   3535  OH  TYR A 226     -11.294   6.535 -20.213  0.00  0.00      ACHN  
ATOM   3536  HH  TYR A 226     -12.139   6.725 -19.798  0.00  0.00      ACHN  
ATOM   3537  CD2 TYR A 226      -8.936   8.787 -21.900  0.00  0.00      ACHN  
ATOM   3538  HD2 TYR A 226      -7.945   8.612 -22.293  0.00  0.00      ACHN  
ATOM   3539  CE2 TYR A 226      -9.494   7.629 -21.335  0.00  0.00      ACHN  
ATOM   3540  HE2 TYR A 226      -9.121   6.618 -21.413  0.00  0.00      ACHN  
ATOM   3541  C   TYR A 226      -7.094  11.483 -21.167  0.00  0.00      ACHN  
ATOM   3542  O   TYR A 226      -7.202  10.859 -20.071  0.00  0.00      ACHN  
ATOM   3543  N   LEU A 227      -5.900  11.429 -21.821  0.00  0.00      ACHN  
ATOM   3544  HN  LEU A 227      -5.728  11.723 -22.758  0.00  0.00      ACHN  
ATOM   3545  CA  LEU A 227      -4.777  10.853 -21.073  0.00  0.00      ACHN  
ATOM   3546  HA  LEU A 227      -5.049   9.860 -20.745  0.00  0.00      ACHN  
ATOM   3547  CB  LEU A 227      -3.497  10.743 -22.010  0.00  0.00      ACHN  
ATOM   3548  HB1 LEU A 227      -3.902  10.472 -23.008  0.00  0.00      ACHN  
ATOM   3549  HB2 LEU A 227      -2.898  11.671 -22.130  0.00  0.00      ACHN  
ATOM   3550  CG  LEU A 227      -2.491   9.623 -21.686  0.00  0.00      ACHN  
ATOM   3551  HG  LEU A 227      -3.084   8.753 -21.331  0.00  0.00      ACHN  
ATOM   3552  CD1 LEU A 227      -1.721   9.235 -22.957  0.00  0.00      ACHN  
ATOM   3553 HD11 LEU A 227      -1.152   8.348 -22.604  0.00  0.00      ACHN  
ATOM   3554 HD12 LEU A 227      -2.414   8.884 -23.751  0.00  0.00      ACHN  
ATOM   3555 HD13 LEU A 227      -1.130  10.024 -23.468  0.00  0.00      ACHN  
ATOM   3556  CD2 LEU A 227      -1.518  10.164 -20.713  0.00  0.00      ACHN  
ATOM   3557 HD21 LEU A 227      -1.931  10.373 -19.703  0.00  0.00      ACHN  
ATOM   3558 HD22 LEU A 227      -0.704   9.433 -20.522  0.00  0.00      ACHN  
ATOM   3559 HD23 LEU A 227      -1.001  11.043 -21.153  0.00  0.00      ACHN  
ATOM   3560  C   LEU A 227      -4.348  11.639 -19.827  0.00  0.00      ACHN  
ATOM   3561  O   LEU A 227      -3.983  11.071 -18.779  0.00  0.00      ACHN  
ATOM   3562  N   ARG A 228      -4.415  12.974 -19.866  0.00  0.00      ACHN  
ATOM   3563  HN  ARG A 228      -4.723  13.399 -20.714  0.00  0.00      ACHN  
ATOM   3564  CA  ARG A 228      -4.241  13.940 -18.806  0.00  0.00      ACHN  
ATOM   3565  HA  ARG A 228      -3.283  13.904 -18.310  0.00  0.00      ACHN  
ATOM   3566  CB  ARG A 228      -4.472  15.490 -19.185  0.00  0.00      ACHN  
ATOM   3567  HB1 ARG A 228      -3.775  15.874 -19.960  0.00  0.00      ACHN  
ATOM   3568  HB2 ARG A 228      -5.515  15.591 -19.556  0.00  0.00      ACHN  
ATOM   3569  CG  ARG A 228      -4.425  16.593 -18.053  0.00  0.00      ACHN  
ATOM   3570  HG1 ARG A 228      -5.192  16.342 -17.289  0.00  0.00      ACHN  
ATOM   3571  HG2 ARG A 228      -3.450  16.729 -17.538  0.00  0.00      ACHN  
ATOM   3572  CD  ARG A 228      -4.729  17.931 -18.685  0.00  0.00      ACHN  
ATOM   3573  HD1 ARG A 228      -5.582  17.731 -19.368  0.00  0.00      ACHN  
ATOM   3574  HD2 ARG A 228      -4.997  18.684 -17.913  0.00  0.00      ACHN  
ATOM   3575  NE  ARG A 228      -3.534  18.375 -19.455  0.00  0.00      ACHN  
ATOM   3576  HE  ARG A 228      -2.637  18.032 -19.175  0.00  0.00      ACHN  
ATOM   3577  CZ  ARG A 228      -3.598  19.077 -20.586  0.00  0.00      ACHN  
ATOM   3578  NH1 ARG A 228      -4.713  19.264 -21.230  0.00  0.00      ACHN  
ATOM   3579 HH11 ARG A 228      -4.808  19.656 -22.145  0.00  0.00      ACHN  
ATOM   3580 HH12 ARG A 228      -5.563  19.098 -20.731  0.00  0.00      ACHN  
ATOM   3581  NH2 ARG A 228      -2.570  19.570 -21.253  0.00  0.00      ACHN  
ATOM   3582 HH21 ARG A 228      -2.744  20.020 -22.129  0.00  0.00      ACHN  
ATOM   3583 HH22 ARG A 228      -1.691  19.702 -20.795  0.00  0.00      ACHN  
ATOM   3584  C   ARG A 228      -5.244  13.677 -17.698  0.00  0.00      ACHN  
ATOM   3585  O   ARG A 228      -4.985  13.679 -16.487  0.00  0.00      ACHN  
ATOM   3586  N   GLY A 229      -6.473  13.399 -18.082  0.00  0.00      ACHN  
ATOM   3587  HN  GLY A 229      -6.797  13.470 -19.022  0.00  0.00      ACHN  
ATOM   3588  CA  GLY A 229      -7.550  13.034 -17.165  0.00  0.00      ACHN  
ATOM   3589  HA1 GLY A 229      -8.480  12.827 -17.673  0.00  0.00      ACHN  
ATOM   3590  HA2 GLY A 229      -7.691  13.827 -16.445  0.00  0.00      ACHN  
ATOM   3591  C   GLY A 229      -7.282  11.716 -16.336  0.00  0.00      ACHN  
ATOM   3592  O   GLY A 229      -7.847  11.598 -15.277  0.00  0.00      ACHN  
ATOM   3593  N   GLU A 230      -6.593  10.744 -16.879  0.00  0.00      ACHN  
ATOM   3594  HN  GLU A 230      -6.354  10.868 -17.839  0.00  0.00      ACHN  
ATOM   3595  CA  GLU A 230      -6.190   9.502 -16.234  0.00  0.00      ACHN  
ATOM   3596  HA  GLU A 230      -6.985   9.130 -15.605  0.00  0.00      ACHN  
ATOM   3597  CB  GLU A 230      -5.766   8.437 -17.305  0.00  0.00      ACHN  
ATOM   3598  HB1 GLU A 230      -6.352   8.608 -18.233  0.00  0.00      ACHN  
ATOM   3599  HB2 GLU A 230      -4.749   8.730 -17.643  0.00  0.00      ACHN  
ATOM   3600  CG  GLU A 230      -5.934   6.898 -16.970  0.00  0.00      ACHN  
ATOM   3601  HG1 GLU A 230      -5.537   6.252 -17.783  0.00  0.00      ACHN  
ATOM   3602  HG2 GLU A 230      -5.432   6.635 -16.014  0.00  0.00      ACHN  
ATOM   3603  CD  GLU A 230      -7.404   6.576 -16.917  0.00  0.00      ACHN  
ATOM   3604  OE1 GLU A 230      -7.791   6.127 -15.788  0.00  0.00      ACHN  
ATOM   3605  OE2 GLU A 230      -8.239   6.862 -17.858  0.00  0.00      ACHN  
ATOM   3606  C   GLU A 230      -5.018   9.707 -15.231  0.00  0.00      ACHN  
ATOM   3607  O   GLU A 230      -5.065   9.164 -14.085  0.00  0.00      ACHN  
ATOM   3608  N   ARG A 231      -4.111  10.602 -15.577  0.00  0.00      ACHN  
ATOM   3609  HN  ARG A 231      -4.104  10.961 -16.507  0.00  0.00      ACHN  
ATOM   3610  CA  ARG A 231      -2.984  11.032 -14.756  0.00  0.00      ACHN  
ATOM   3611  HA  ARG A 231      -2.360  10.230 -14.391  0.00  0.00      ACHN  
ATOM   3612  CB  ARG A 231      -2.096  12.075 -15.400  0.00  0.00      ACHN  
ATOM   3613  HB1 ARG A 231      -2.780  12.543 -16.140  0.00  0.00      ACHN  
ATOM   3614  HB2 ARG A 231      -1.643  12.899 -14.809  0.00  0.00      ACHN  
ATOM   3615  CG  ARG A 231      -0.970  11.407 -16.232  0.00  0.00      ACHN  
ATOM   3616  HG1 ARG A 231      -0.267  11.010 -15.470  0.00  0.00      ACHN  
ATOM   3617  HG2 ARG A 231      -1.388  10.593 -16.863  0.00  0.00      ACHN  
ATOM   3618  CD  ARG A 231      -0.269  12.431 -17.154  0.00  0.00      ACHN  
ATOM   3619  HD1 ARG A 231      -0.992  12.713 -17.949  0.00  0.00      ACHN  
ATOM   3620  HD2 ARG A 231       0.055  13.331 -16.589  0.00  0.00      ACHN  
ATOM   3621  NE  ARG A 231       0.795  11.717 -17.680  0.00  0.00      ACHN  
ATOM   3622  HE  ARG A 231       1.260  11.072 -17.073  0.00  0.00      ACHN  
ATOM   3623  CZ  ARG A 231       1.299  11.880 -18.938  0.00  0.00      ACHN  
ATOM   3624  NH1 ARG A 231       2.326  11.040 -19.177  0.00  0.00      ACHN  
ATOM   3625 HH11 ARG A 231       2.631  10.948 -20.125  0.00  0.00      ACHN  
ATOM   3626 HH12 ARG A 231       2.635  10.372 -18.500  0.00  0.00      ACHN  
ATOM   3627  NH2 ARG A 231       0.940  12.827 -19.775  0.00  0.00      ACHN  
ATOM   3628 HH21 ARG A 231       1.358  12.901 -20.681  0.00  0.00      ACHN  
ATOM   3629 HH22 ARG A 231       0.233  13.471 -19.484  0.00  0.00      ACHN  
ATOM   3630  C   ARG A 231      -3.567  11.745 -13.509  0.00  0.00      ACHN  
ATOM   3631  O   ARG A 231      -3.147  11.435 -12.377  0.00  0.00      ACHN  
ATOM   3632  N   ALA A 232      -4.588  12.626 -13.713  0.00  0.00      ACHN  
ATOM   3633  HN  ALA A 232      -4.837  12.776 -14.667  0.00  0.00      ACHN  
ATOM   3634  CA  ALA A 232      -5.320  13.334 -12.667  0.00  0.00      ACHN  
ATOM   3635  HA  ALA A 232      -4.516  13.897 -12.216  0.00  0.00      ACHN  
ATOM   3636  CB  ALA A 232      -6.321  14.360 -13.338  0.00  0.00      ACHN  
ATOM   3637  HB1 ALA A 232      -7.325  13.994 -13.642  0.00  0.00      ACHN  
ATOM   3638  HB2 ALA A 232      -6.655  15.038 -12.524  0.00  0.00      ACHN  
ATOM   3639  HB3 ALA A 232      -5.768  14.925 -14.118  0.00  0.00      ACHN  
ATOM   3640  C   ALA A 232      -6.062  12.452 -11.717  0.00  0.00      ACHN  
ATOM   3641  O   ALA A 232      -5.894  12.650 -10.508  0.00  0.00      ACHN  
ATOM   3642  N   TYR A 233      -6.736  11.378 -12.138  0.00  0.00      ACHN  
ATOM   3643  HN  TYR A 233      -6.978  11.186 -13.087  0.00  0.00      ACHN  
ATOM   3644  CA  TYR A 233      -7.389  10.477 -11.153  0.00  0.00      ACHN  
ATOM   3645  HA  TYR A 233      -8.014  11.022 -10.461  0.00  0.00      ACHN  
ATOM   3646  CB  TYR A 233      -8.149   9.520 -12.008  0.00  0.00      ACHN  
ATOM   3647  HB1 TYR A 233      -7.646   9.376 -12.988  0.00  0.00      ACHN  
ATOM   3648  HB2 TYR A 233      -8.293   8.507 -11.574  0.00  0.00      ACHN  
ATOM   3649  CG  TYR A 233      -9.469  10.009 -12.451  0.00  0.00      ACHN  
ATOM   3650  CD1 TYR A 233     -10.424  10.367 -11.443  0.00  0.00      ACHN  
ATOM   3651  HD1 TYR A 233     -10.257  10.507 -10.385  0.00  0.00      ACHN  
ATOM   3652  CE1 TYR A 233     -11.792  10.477 -11.765  0.00  0.00      ACHN  
ATOM   3653  HE1 TYR A 233     -12.534  10.777 -11.039  0.00  0.00      ACHN  
ATOM   3654  CZ  TYR A 233     -12.203  10.279 -13.103  0.00  0.00      ACHN  
ATOM   3655  OH  TYR A 233     -13.578  10.289 -13.302  0.00  0.00      ACHN  
ATOM   3656  HH  TYR A 233     -13.735  10.418 -14.240  0.00  0.00      ACHN  
ATOM   3657  CD2 TYR A 233      -9.859   9.871 -13.746  0.00  0.00      ACHN  
ATOM   3658  HD2 TYR A 233      -9.214   9.451 -14.504  0.00  0.00      ACHN  
ATOM   3659  CE2 TYR A 233     -11.243  10.075 -14.081  0.00  0.00      ACHN  
ATOM   3660  HE2 TYR A 233     -11.676  10.111 -15.070  0.00  0.00      ACHN  
ATOM   3661  C   TYR A 233      -6.370   9.784 -10.342  0.00  0.00      ACHN  
ATOM   3662  O   TYR A 233      -6.582   9.506  -9.160  0.00  0.00      ACHN  
ATOM   3663  N   ILE A 234      -5.179   9.328 -10.931  0.00  0.00      ACHN  
ATOM   3664  HN  ILE A 234      -5.009   9.459 -11.905  0.00  0.00      ACHN  
ATOM   3665  CA  ILE A 234      -4.152   8.549 -10.180  0.00  0.00      ACHN  
ATOM   3666  HA  ILE A 234      -4.670   7.703  -9.754  0.00  0.00      ACHN  
ATOM   3667  CB  ILE A 234      -3.060   8.086 -11.189  0.00  0.00      ACHN  
ATOM   3668  HB  ILE A 234      -2.777   8.960 -11.813  0.00  0.00      ACHN  
ATOM   3669  CG2 ILE A 234      -1.650   7.589 -10.560  0.00  0.00      ACHN  
ATOM   3670 HG21 ILE A 234      -1.223   8.455 -10.011  0.00  0.00      ACHN  
ATOM   3671 HG22 ILE A 234      -1.881   6.746  -9.875  0.00  0.00      ACHN  
ATOM   3672 HG23 ILE A 234      -0.831   7.362 -11.275  0.00  0.00      ACHN  
ATOM   3673  CG1 ILE A 234      -3.738   7.013 -12.170  0.00  0.00      ACHN  
ATOM   3674 HG11 ILE A 234      -3.932   6.127 -11.529  0.00  0.00      ACHN  
ATOM   3675 HG12 ILE A 234      -4.720   7.351 -12.564  0.00  0.00      ACHN  
ATOM   3676  CD1 ILE A 234      -2.868   6.596 -13.338  0.00  0.00      ACHN  
ATOM   3677  HD1 ILE A 234      -2.410   7.544 -13.692  0.00  0.00      ACHN  
ATOM   3678  HD2 ILE A 234      -2.150   5.822 -12.994  0.00  0.00      ACHN  
ATOM   3679  HD3 ILE A 234      -3.415   6.222 -14.230  0.00  0.00      ACHN  
ATOM   3680  C   ILE A 234      -3.468   9.354  -9.034  0.00  0.00      ACHN  
ATOM   3681  O   ILE A 234      -3.446   8.856  -7.912  0.00  0.00      ACHN  
ATOM   3682  N   VAL A 235      -3.099  10.596  -9.286  0.00  0.00      ACHN  
ATOM   3683  HN  VAL A 235      -3.254  10.921 -10.215  0.00  0.00      ACHN  
ATOM   3684  CA  VAL A 235      -2.598  11.477  -8.164  0.00  0.00      ACHN  
ATOM   3685  HA  VAL A 235      -1.908  10.894  -7.573  0.00  0.00      ACHN  
ATOM   3686  CB  VAL A 235      -1.825  12.662  -8.772  0.00  0.00      ACHN  
ATOM   3687  HB  VAL A 235      -1.213  12.294  -9.623  0.00  0.00      ACHN  
ATOM   3688  CG1 VAL A 235      -2.785  13.770  -9.404  0.00  0.00      ACHN  
ATOM   3689 HG11 VAL A 235      -3.293  14.318  -8.583  0.00  0.00      ACHN  
ATOM   3690 HG12 VAL A 235      -2.132  14.500  -9.931  0.00  0.00      ACHN  
ATOM   3691 HG13 VAL A 235      -3.517  13.444 -10.174  0.00  0.00      ACHN  
ATOM   3692  CG2 VAL A 235      -0.815  13.180  -7.713  0.00  0.00      ACHN  
ATOM   3693 HG21 VAL A 235      -1.320  13.493  -6.774  0.00  0.00      ACHN  
ATOM   3694 HG22 VAL A 235      -0.156  12.370  -7.333  0.00  0.00      ACHN  
ATOM   3695 HG23 VAL A 235      -0.159  14.020  -8.025  0.00  0.00      ACHN  
ATOM   3696  C   VAL A 235      -3.734  11.866  -7.117  0.00  0.00      ACHN  
ATOM   3697  O   VAL A 235      -3.403  11.846  -5.926  0.00  0.00      ACHN  
ATOM   3698  N   LEU A 236      -4.976  12.164  -7.490  0.00  0.00      ACHN  
ATOM   3699  HN  LEU A 236      -5.177  12.077  -8.463  0.00  0.00      ACHN  
ATOM   3700  CA  LEU A 236      -6.108  12.531  -6.689  0.00  0.00      ACHN  
ATOM   3701  HA  LEU A 236      -5.910  13.374  -6.043  0.00  0.00      ACHN  
ATOM   3702  CB  LEU A 236      -7.286  12.852  -7.591  0.00  0.00      ACHN  
ATOM   3703  HB1 LEU A 236      -6.893  13.511  -8.395  0.00  0.00      ACHN  
ATOM   3704  HB2 LEU A 236      -7.511  11.876  -8.070  0.00  0.00      ACHN  
ATOM   3705  CG  LEU A 236      -8.446  13.581  -6.987  0.00  0.00      ACHN  
ATOM   3706  HG  LEU A 236      -8.037  14.538  -6.598  0.00  0.00      ACHN  
ATOM   3707  CD1 LEU A 236      -9.464  13.991  -8.067  0.00  0.00      ACHN  
ATOM   3708 HD11 LEU A 236     -10.062  14.875  -7.760  0.00  0.00      ACHN  
ATOM   3709 HD12 LEU A 236      -8.891  14.350  -8.949  0.00  0.00      ACHN  
ATOM   3710 HD13 LEU A 236     -10.177  13.202  -8.388  0.00  0.00      ACHN  
ATOM   3711  CD2 LEU A 236      -9.068  13.033  -5.707  0.00  0.00      ACHN  
ATOM   3712 HD21 LEU A 236      -9.145  11.930  -5.821  0.00  0.00      ACHN  
ATOM   3713 HD22 LEU A 236      -8.332  13.162  -4.884  0.00  0.00      ACHN  
ATOM   3714 HD23 LEU A 236     -10.053  13.490  -5.473  0.00  0.00      ACHN  
ATOM   3715  C   LEU A 236      -6.477  11.343  -5.778  0.00  0.00      ACHN  
ATOM   3716  O   LEU A 236      -6.667  11.321  -4.535  0.00  0.00      ACHN  
ATOM   3717  N   SER A 237      -6.529  10.115  -6.389  0.00  0.00      ACHN  
ATOM   3718  HN  SER A 237      -6.366  10.094  -7.372  0.00  0.00      ACHN  
ATOM   3719  CA  SER A 237      -6.743   8.890  -5.612  0.00  0.00      ACHN  
ATOM   3720  HA  SER A 237      -7.545   9.159  -4.940  0.00  0.00      ACHN  
ATOM   3721  CB  SER A 237      -7.041   7.605  -6.384  0.00  0.00      ACHN  
ATOM   3722  HB1 SER A 237      -7.064   6.726  -5.704  0.00  0.00      ACHN  
ATOM   3723  HB2 SER A 237      -8.027   7.635  -6.894  0.00  0.00      ACHN  
ATOM   3724  OG  SER A 237      -6.030   7.457  -7.357  0.00  0.00      ACHN  
ATOM   3725  HG1 SER A 237      -6.287   7.909  -8.164  0.00  0.00      ACHN  
ATOM   3726  C   SER A 237      -5.530   8.551  -4.696  0.00  0.00      ACHN  
ATOM   3727  O   SER A 237      -5.636   7.923  -3.652  0.00  0.00      ACHN  
ATOM   3728  N   LEU A 238      -4.276   9.004  -5.069  0.00  0.00      ACHN  
ATOM   3729  HN  LEU A 238      -4.221   9.461  -5.954  0.00  0.00      ACHN  
ATOM   3730  CA  LEU A 238      -3.017   8.830  -4.202  0.00  0.00      ACHN  
ATOM   3731  HA  LEU A 238      -3.047   7.801  -3.876  0.00  0.00      ACHN  
ATOM   3732  CB  LEU A 238      -1.720   9.083  -5.006  0.00  0.00      ACHN  
ATOM   3733  HB1 LEU A 238      -1.631   8.399  -5.877  0.00  0.00      ACHN  
ATOM   3734  HB2 LEU A 238      -1.928  10.060  -5.491  0.00  0.00      ACHN  
ATOM   3735  CG  LEU A 238      -0.405   8.981  -4.171  0.00  0.00      ACHN  
ATOM   3736  HG  LEU A 238      -0.682   9.347  -3.159  0.00  0.00      ACHN  
ATOM   3737  CD1 LEU A 238       0.037   7.515  -4.162  0.00  0.00      ACHN  
ATOM   3738 HD11 LEU A 238       0.122   7.161  -5.212  0.00  0.00      ACHN  
ATOM   3739 HD12 LEU A 238       1.087   7.593  -3.809  0.00  0.00      ACHN  
ATOM   3740 HD13 LEU A 238      -0.616   6.914  -3.493  0.00  0.00      ACHN  
ATOM   3741  CD2 LEU A 238       0.635   9.833  -4.763  0.00  0.00      ACHN  
ATOM   3742 HD21 LEU A 238       0.380  10.911  -4.846  0.00  0.00      ACHN  
ATOM   3743 HD22 LEU A 238       1.578   9.697  -4.192  0.00  0.00      ACHN  
ATOM   3744 HD23 LEU A 238       0.917   9.494  -5.783  0.00  0.00      ACHN  
ATOM   3745  C   LEU A 238      -3.120   9.733  -2.974  0.00  0.00      ACHN  
ATOM   3746  O   LEU A 238      -2.978   9.156  -1.866  0.00  0.00      ACHN  
ATOM   3747  N   VAL A 239      -3.656  10.901  -3.034  0.00  0.00      ACHN  
ATOM   3748  HN  VAL A 239      -3.597  11.364  -3.915  0.00  0.00      ACHN  
ATOM   3749  CA  VAL A 239      -4.136  11.541  -1.813  0.00  0.00      ACHN  
ATOM   3750  HA  VAL A 239      -3.295  11.643  -1.144  0.00  0.00      ACHN  
ATOM   3751  CB  VAL A 239      -4.544  12.965  -2.207  0.00  0.00      ACHN  
ATOM   3752  HB  VAL A 239      -5.428  12.931  -2.880  0.00  0.00      ACHN  
ATOM   3753  CG1 VAL A 239      -4.854  13.794  -0.905  0.00  0.00      ACHN  
ATOM   3754 HG11 VAL A 239      -4.049  13.515  -0.191  0.00  0.00      ACHN  
ATOM   3755 HG12 VAL A 239      -4.713  14.876  -1.113  0.00  0.00      ACHN  
ATOM   3756 HG13 VAL A 239      -5.868  13.562  -0.514  0.00  0.00      ACHN  
ATOM   3757  CG2 VAL A 239      -3.260  13.596  -2.919  0.00  0.00      ACHN  
ATOM   3758 HG21 VAL A 239      -3.181  13.429  -4.015  0.00  0.00      ACHN  
ATOM   3759 HG22 VAL A 239      -3.271  14.691  -2.737  0.00  0.00      ACHN  
ATOM   3760 HG23 VAL A 239      -2.311  13.221  -2.478  0.00  0.00      ACHN  
ATOM   3761  C   VAL A 239      -5.341  10.908  -1.034  0.00  0.00      ACHN  
ATOM   3762  O   VAL A 239      -5.261  10.774   0.165  0.00  0.00      ACHN  
ATOM   3763  N   ALA A 240      -6.473  10.557  -1.663  0.00  0.00      ACHN  
ATOM   3764  HN  ALA A 240      -6.655  10.706  -2.632  0.00  0.00      ACHN  
ATOM   3765  CA  ALA A 240      -7.614   9.921  -0.963  0.00  0.00      ACHN  
ATOM   3766  HA  ALA A 240      -7.934  10.628  -0.211  0.00  0.00      ACHN  
ATOM   3767  CB  ALA A 240      -8.737   9.704  -2.014  0.00  0.00      ACHN  
ATOM   3768  HB1 ALA A 240      -8.810  10.650  -2.593  0.00  0.00      ACHN  
ATOM   3769  HB2 ALA A 240      -8.488   8.915  -2.755  0.00  0.00      ACHN  
ATOM   3770  HB3 ALA A 240      -9.768   9.740  -1.602  0.00  0.00      ACHN  
ATOM   3771  C   ALA A 240      -7.289   8.683  -0.187  0.00  0.00      ACHN  
ATOM   3772  O   ALA A 240      -7.597   8.466   0.945  0.00  0.00      ACHN  
ATOM   3773  N   LYS A 241      -6.527   7.753  -0.785  0.00  0.00      ACHN  
ATOM   3774  HN  LYS A 241      -6.405   7.865  -1.769  0.00  0.00      ACHN  
ATOM   3775  CA  LYS A 241      -5.953   6.598  -0.152  0.00  0.00      ACHN  
ATOM   3776  HA  LYS A 241      -6.792   6.137   0.348  0.00  0.00      ACHN  
ATOM   3777  CB  LYS A 241      -5.259   5.608  -1.189  0.00  0.00      ACHN  
ATOM   3778  HB1 LYS A 241      -4.636   6.134  -1.944  0.00  0.00      ACHN  
ATOM   3779  HB2 LYS A 241      -4.546   4.949  -0.649  0.00  0.00      ACHN  
ATOM   3780  CG  LYS A 241      -6.341   4.676  -1.881  0.00  0.00      ACHN  
ATOM   3781  HG1 LYS A 241      -5.784   3.802  -2.282  0.00  0.00      ACHN  
ATOM   3782  HG2 LYS A 241      -7.018   4.374  -1.055  0.00  0.00      ACHN  
ATOM   3783  CD  LYS A 241      -7.170   5.233  -2.971  0.00  0.00      ACHN  
ATOM   3784  HD1 LYS A 241      -7.691   6.137  -2.589  0.00  0.00      ACHN  
ATOM   3785  HD2 LYS A 241      -6.498   5.659  -3.747  0.00  0.00      ACHN  
ATOM   3786  CE  LYS A 241      -8.130   4.245  -3.616  0.00  0.00      ACHN  
ATOM   3787  HE1 LYS A 241      -7.538   3.394  -4.015  0.00  0.00      ACHN  
ATOM   3788  HE2 LYS A 241      -8.830   3.849  -2.849  0.00  0.00      ACHN  
ATOM   3789  NZ  LYS A 241      -8.856   4.820  -4.717  0.00  0.00      ACHN  
ATOM   3790  C   LYS A 241      -4.977   7.002   0.955  0.00  0.00      ACHN  
ATOM   3791  O   LYS A 241      -5.026   6.484   2.076  0.00  0.00      ACHN  
ATOM   3792  N   SER A 242      -4.037   7.961   0.677  0.00  0.00      ACHN  
ATOM   3793  HN  SER A 242      -4.119   8.513  -0.149  0.00  0.00      ACHN  
ATOM   3794  CA  SER A 242      -3.124   8.387   1.695  0.00  0.00      ACHN  
ATOM   3795  HA  SER A 242      -2.539   7.550   2.049  0.00  0.00      ACHN  
ATOM   3796  CB  SER A 242      -2.142   9.494   1.170  0.00  0.00      ACHN  
ATOM   3797  HB1 SER A 242      -2.627  10.304   0.585  0.00  0.00      ACHN  
ATOM   3798  HB2 SER A 242      -1.550   9.950   1.992  0.00  0.00      ACHN  
ATOM   3799  OG  SER A 242      -1.252   8.747   0.313  0.00  0.00      ACHN  
ATOM   3800  HG1 SER A 242      -1.642   8.758  -0.564  0.00  0.00      ACHN  
ATOM   3801  C   SER A 242      -3.699   9.104   2.874  0.00  0.00      ACHN  
ATOM   3802  O   SER A 242      -3.379   8.839   4.022  0.00  0.00      ACHN  
ATOM   3803  N   ALA A 243      -4.557  10.171   2.605  0.00  0.00      ACHN  
ATOM   3804  HN  ALA A 243      -4.821  10.384   1.667  0.00  0.00      ACHN  
ATOM   3805  CA  ALA A 243      -5.094  11.082   3.566  0.00  0.00      ACHN  
ATOM   3806  HA  ALA A 243      -4.279  11.645   3.998  0.00  0.00      ACHN  
ATOM   3807  CB  ALA A 243      -5.921  12.081   2.732  0.00  0.00      ACHN  
ATOM   3808  HB1 ALA A 243      -6.905  11.682   2.405  0.00  0.00      ACHN  
ATOM   3809  HB2 ALA A 243      -6.239  12.945   3.354  0.00  0.00      ACHN  
ATOM   3810  HB3 ALA A 243      -5.335  12.543   1.909  0.00  0.00      ACHN  
ATOM   3811  C   ALA A 243      -6.046  10.368   4.560  0.00  0.00      ACHN  
ATOM   3812  O   ALA A 243      -5.975  10.717   5.703  0.00  0.00      ACHN  
ATOM   3813  N   LEU A 244      -6.922   9.460   4.052  0.00  0.00      ACHN  
ATOM   3814  HN  LEU A 244      -6.999   9.243   3.082  0.00  0.00      ACHN  
ATOM   3815  CA  LEU A 244      -7.802   8.644   4.842  0.00  0.00      ACHN  
ATOM   3816  HA  LEU A 244      -8.280   9.262   5.587  0.00  0.00      ACHN  
ATOM   3817  CB  LEU A 244      -8.958   8.031   3.968  0.00  0.00      ACHN  
ATOM   3818  HB1 LEU A 244      -8.503   7.344   3.222  0.00  0.00      ACHN  
ATOM   3819  HB2 LEU A 244      -9.525   7.323   4.610  0.00  0.00      ACHN  
ATOM   3820  CG  LEU A 244      -9.808   9.244   3.453  0.00  0.00      ACHN  
ATOM   3821  HG  LEU A 244      -9.048  10.013   3.196  0.00  0.00      ACHN  
ATOM   3822  CD1 LEU A 244     -10.712   8.747   2.324  0.00  0.00      ACHN  
ATOM   3823 HD11 LEU A 244     -10.984   9.620   1.693  0.00  0.00      ACHN  
ATOM   3824 HD12 LEU A 244     -10.190   7.922   1.794  0.00  0.00      ACHN  
ATOM   3825 HD13 LEU A 244     -11.569   8.214   2.789  0.00  0.00      ACHN  
ATOM   3826  CD2 LEU A 244     -10.653   9.882   4.546  0.00  0.00      ACHN  
ATOM   3827 HD21 LEU A 244     -10.984  10.861   4.140  0.00  0.00      ACHN  
ATOM   3828 HD22 LEU A 244     -11.459   9.212   4.916  0.00  0.00      ACHN  
ATOM   3829 HD23 LEU A 244     -10.042  10.191   5.421  0.00  0.00      ACHN  
ATOM   3830  C   LEU A 244      -7.006   7.638   5.628  0.00  0.00      ACHN  
ATOM   3831  O   LEU A 244      -7.379   7.318   6.774  0.00  0.00      ACHN  
ATOM   3832  N   ALA A 245      -6.009   7.081   5.015  0.00  0.00      ACHN  
ATOM   3833  HN  ALA A 245      -5.697   7.211   4.077  0.00  0.00      ACHN  
ATOM   3834  CA  ALA A 245      -5.188   6.111   5.682  0.00  0.00      ACHN  
ATOM   3835  HA  ALA A 245      -5.927   5.456   6.120  0.00  0.00      ACHN  
ATOM   3836  CB  ALA A 245      -4.290   5.306   4.622  0.00  0.00      ACHN  
ATOM   3837  HB1 ALA A 245      -3.725   4.513   5.158  0.00  0.00      ACHN  
ATOM   3838  HB2 ALA A 245      -4.870   4.773   3.838  0.00  0.00      ACHN  
ATOM   3839  HB3 ALA A 245      -3.569   6.044   4.208  0.00  0.00      ACHN  
ATOM   3840  C   ALA A 245      -4.292   6.600   6.870  0.00  0.00      ACHN  
ATOM   3841  O   ALA A 245      -4.347   6.136   8.007  0.00  0.00      ACHN  
ATOM   3842  N   TRP A 246      -3.535   7.677   6.579  0.00  0.00      ACHN  
ATOM   3843  HN  TRP A 246      -3.456   8.117   5.688  0.00  0.00      ACHN  
ATOM   3844  CA  TRP A 246      -2.775   8.311   7.680  0.00  0.00      ACHN  
ATOM   3845  HA  TRP A 246      -2.110   7.591   8.134  0.00  0.00      ACHN  
ATOM   3846  CB  TRP A 246      -2.062   9.565   7.087  0.00  0.00      ACHN  
ATOM   3847  HB1 TRP A 246      -1.477   9.263   6.192  0.00  0.00      ACHN  
ATOM   3848  HB2 TRP A 246      -2.813  10.194   6.564  0.00  0.00      ACHN  
ATOM   3849  CG  TRP A 246      -1.089  10.148   8.043  0.00  0.00      ACHN  
ATOM   3850  CD1 TRP A 246      -1.187  11.396   8.698  0.00  0.00      ACHN  
ATOM   3851  HD1 TRP A 246      -2.058  12.027   8.599  0.00  0.00      ACHN  
ATOM   3852  NE1 TRP A 246      -0.122  11.582   9.595  0.00  0.00      ACHN  
ATOM   3853  HE1 TRP A 246      -0.033  12.163  10.374  0.00  0.00      ACHN  
ATOM   3854  CE2 TRP A 246       0.677  10.396   9.456  0.00  0.00      ACHN  
ATOM   3855  CD2 TRP A 246       0.174   9.632   8.418  0.00  0.00      ACHN  
ATOM   3856  CE3 TRP A 246       0.832   8.448   7.992  0.00  0.00      ACHN  
ATOM   3857  HE3 TRP A 246       0.473   7.725   7.275  0.00  0.00      ACHN  
ATOM   3858  CZ3 TRP A 246       1.910   8.075   8.729  0.00  0.00      ACHN  
ATOM   3859  HZ3 TRP A 246       2.434   7.184   8.418  0.00  0.00      ACHN  
ATOM   3860  CZ2 TRP A 246       1.802  10.009  10.141  0.00  0.00      ACHN  
ATOM   3861  HZ2 TRP A 246       2.134  10.542  11.020  0.00  0.00      ACHN  
ATOM   3862  CH2 TRP A 246       2.463   8.862   9.752  0.00  0.00      ACHN  
ATOM   3863  HH2 TRP A 246       3.346   8.537  10.282  0.00  0.00      ACHN  
ATOM   3864  C   TRP A 246      -3.670   8.831   8.841  0.00  0.00      ACHN  
ATOM   3865  O   TRP A 246      -3.221   8.735   9.965  0.00  0.00      ACHN  
ATOM   3866  N   GLN A 247      -4.950   9.212   8.717  0.00  0.00      ACHN  
ATOM   3867  HN  GLN A 247      -5.224   9.417   7.781  0.00  0.00      ACHN  
ATOM   3868  CA  GLN A 247      -5.905   9.509   9.695  0.00  0.00      ACHN  
ATOM   3869  HA  GLN A 247      -5.449  10.208  10.380  0.00  0.00      ACHN  
ATOM   3870  CB  GLN A 247      -7.139  10.141   9.116  0.00  0.00      ACHN  
ATOM   3871  HB1 GLN A 247      -6.800  11.038   8.554  0.00  0.00      ACHN  
ATOM   3872  HB2 GLN A 247      -7.646   9.528   8.341  0.00  0.00      ACHN  
ATOM   3873  CG  GLN A 247      -8.184  10.737  10.140  0.00  0.00      ACHN  
ATOM   3874  HG1 GLN A 247      -8.739   9.864  10.545  0.00  0.00      ACHN  
ATOM   3875  HG2 GLN A 247      -7.528  11.258  10.870  0.00  0.00      ACHN  
ATOM   3876  CD  GLN A 247      -9.054  11.727   9.480  0.00  0.00      ACHN  
ATOM   3877  OE1 GLN A 247      -9.189  11.643   8.194  0.00  0.00      ACHN  
ATOM   3878  NE2 GLN A 247      -9.760  12.597  10.196  0.00  0.00      ACHN  
ATOM   3879 HE21 GLN A 247     -10.385  13.196   9.696  0.00  0.00      ACHN  
ATOM   3880 HE22 GLN A 247      -9.626  12.595  11.187  0.00  0.00      ACHN  
ATOM   3881  C   GLN A 247      -6.204   8.273  10.493  0.00  0.00      ACHN  
ATOM   3882  O   GLN A 247      -6.444   8.415  11.638  0.00  0.00      ACHN  
ATOM   3883  N   ILE A 248      -6.195   7.072   9.951  0.00  0.00      ACHN  
ATOM   3884  HN  ILE A 248      -5.780   6.999   9.047  0.00  0.00      ACHN  
ATOM   3885  CA  ILE A 248      -6.393   5.838  10.684  0.00  0.00      ACHN  
ATOM   3886  HA  ILE A 248      -7.115   5.853  11.487  0.00  0.00      ACHN  
ATOM   3887  CB  ILE A 248      -6.879   4.569   9.931  0.00  0.00      ACHN  
ATOM   3888  HB  ILE A 248      -6.211   4.296   9.087  0.00  0.00      ACHN  
ATOM   3889  CG2 ILE A 248      -6.856   3.308  10.902  0.00  0.00      ACHN  
ATOM   3890 HG21 ILE A 248      -5.810   3.047  11.171  0.00  0.00      ACHN  
ATOM   3891 HG22 ILE A 248      -7.374   3.471  11.871  0.00  0.00      ACHN  
ATOM   3892 HG23 ILE A 248      -7.321   2.450  10.370  0.00  0.00      ACHN  
ATOM   3893  CG1 ILE A 248      -8.345   4.852   9.411  0.00  0.00      ACHN  
ATOM   3894 HG11 ILE A 248      -8.965   5.254  10.241  0.00  0.00      ACHN  
ATOM   3895 HG12 ILE A 248      -8.183   5.691   8.700  0.00  0.00      ACHN  
ATOM   3896  CD1 ILE A 248      -9.073   3.669   8.813  0.00  0.00      ACHN  
ATOM   3897  HD1 ILE A 248      -8.566   3.449   7.850  0.00  0.00      ACHN  
ATOM   3898  HD2 ILE A 248      -9.092   2.703   9.361  0.00  0.00      ACHN  
ATOM   3899  HD3 ILE A 248     -10.122   3.894   8.526  0.00  0.00      ACHN  
ATOM   3900  C   ILE A 248      -5.082   5.535  11.385  0.00  0.00      ACHN  
ATOM   3901  O   ILE A 248      -5.024   5.079  12.576  0.00  0.00      ACHN  
ATOM   3902  N   PHE A 249      -3.921   5.713  10.697  0.00  0.00      ACHN  
ATOM   3903  HN  PHE A 249      -4.036   5.904   9.725  0.00  0.00      ACHN  
ATOM   3904  CA  PHE A 249      -2.592   5.389  11.235  0.00  0.00      ACHN  
ATOM   3905  HA  PHE A 249      -2.605   4.358  11.555  0.00  0.00      ACHN  
ATOM   3906  CB  PHE A 249      -1.546   5.546  10.129  0.00  0.00      ACHN  
ATOM   3907  HB1 PHE A 249      -2.119   5.180   9.251  0.00  0.00      ACHN  
ATOM   3908  HB2 PHE A 249      -1.195   6.581   9.926  0.00  0.00      ACHN  
ATOM   3909  CG  PHE A 249      -0.347   4.644  10.331  0.00  0.00      ACHN  
ATOM   3910  CD1 PHE A 249       0.898   5.258  10.623  0.00  0.00      ACHN  
ATOM   3911  HD1 PHE A 249       0.799   6.326  10.751  0.00  0.00      ACHN  
ATOM   3912  CE1 PHE A 249       2.023   4.385  10.761  0.00  0.00      ACHN  
ATOM   3913  HE1 PHE A 249       2.935   4.859  11.093  0.00  0.00      ACHN  
ATOM   3914  CZ  PHE A 249       1.991   3.022  10.534  0.00  0.00      ACHN  
ATOM   3915  HZ  PHE A 249       2.892   2.435  10.641  0.00  0.00      ACHN  
ATOM   3916  CD2 PHE A 249      -0.423   3.266   9.955  0.00  0.00      ACHN  
ATOM   3917  HD2 PHE A 249      -1.401   2.871   9.724  0.00  0.00      ACHN  
ATOM   3918  CE2 PHE A 249       0.775   2.490  10.069  0.00  0.00      ACHN  
ATOM   3919  HE2 PHE A 249       0.886   1.428   9.909  0.00  0.00      ACHN  
ATOM   3920  C   PHE A 249      -2.195   6.236  12.529  0.00  0.00      ACHN  
ATOM   3921  O   PHE A 249      -2.058   5.685  13.610  0.00  0.00      ACHN  
ATOM   3922  N   SER A 250      -2.307   7.563  12.298  0.00  0.00      ACHN  
ATOM   3923  HN  SER A 250      -2.647   7.830  11.400  0.00  0.00      ACHN  
ATOM   3924  CA  SER A 250      -2.107   8.503  13.327  0.00  0.00      ACHN  
ATOM   3925  HA  SER A 250      -1.352   8.158  14.017  0.00  0.00      ACHN  
ATOM   3926  CB  SER A 250      -1.712   9.895  12.712  0.00  0.00      ACHN  
ATOM   3927  HB1 SER A 250      -1.173   9.611  11.782  0.00  0.00      ACHN  
ATOM   3928  HB2 SER A 250      -2.665  10.363  12.384  0.00  0.00      ACHN  
ATOM   3929  OG  SER A 250      -0.873  10.682  13.635  0.00  0.00      ACHN  
ATOM   3930  HG1 SER A 250      -0.788  11.546  13.225  0.00  0.00      ACHN  
ATOM   3931  C   SER A 250      -3.277   8.676  14.303  0.00  0.00      ACHN  
ATOM   3932  O   SER A 250      -3.100   8.660  15.525  0.00  0.00      ACHN  
ATOM   3933  N   GLY A 251      -4.587   8.561  13.801  0.00  0.00      ACHN  
ATOM   3934  HN  GLY A 251      -4.827   8.618  12.835  0.00  0.00      ACHN  
ATOM   3935  CA  GLY A 251      -5.660   8.719  14.701  0.00  0.00      ACHN  
ATOM   3936  HA1 GLY A 251      -6.500   8.962  14.068  0.00  0.00      ACHN  
ATOM   3937  HA2 GLY A 251      -5.339   9.508  15.365  0.00  0.00      ACHN  
ATOM   3938  C   GLY A 251      -5.951   7.504  15.580  0.00  0.00      ACHN  
ATOM   3939  O   GLY A 251      -6.452   7.783  16.682  0.00  0.00      ACHN  
ATOM   3940  N   THR A 252      -5.650   6.295  15.229  0.00  0.00      ACHN  
ATOM   3941  HN  THR A 252      -5.353   6.130  14.291  0.00  0.00      ACHN  
ATOM   3942  CA  THR A 252      -5.959   5.151  16.111  0.00  0.00      ACHN  
ATOM   3943  HA  THR A 252      -6.049   5.563  17.105  0.00  0.00      ACHN  
ATOM   3944  CB  THR A 252      -7.320   4.619  15.696  0.00  0.00      ACHN  
ATOM   3945  HB  THR A 252      -7.920   5.533  15.502  0.00  0.00      ACHN  
ATOM   3946  OG1 THR A 252      -7.854   3.879  16.787  0.00  0.00      ACHN  
ATOM   3947  HG1 THR A 252      -7.835   4.452  17.557  0.00  0.00      ACHN  
ATOM   3948  CG2 THR A 252      -7.263   3.741  14.435  0.00  0.00      ACHN  
ATOM   3949 HG21 THR A 252      -6.338   3.135  14.331  0.00  0.00      ACHN  
ATOM   3950 HG22 THR A 252      -8.142   3.064  14.381  0.00  0.00      ACHN  
ATOM   3951 HG23 THR A 252      -7.300   4.345  13.503  0.00  0.00      ACHN  
ATOM   3952  C   THR A 252      -4.937   4.088  16.198  0.00  0.00      ACHN  
ATOM   3953  O   THR A 252      -4.938   3.421  17.217  0.00  0.00      ACHN  
ATOM   3954  N   LEU A 253      -4.125   3.919  15.196  0.00  0.00      ACHN  
ATOM   3955  HN  LEU A 253      -4.154   4.475  14.369  0.00  0.00      ACHN  
ATOM   3956  CA  LEU A 253      -3.248   2.701  15.229  0.00  0.00      ACHN  
ATOM   3957  HA  LEU A 253      -3.774   1.875  15.685  0.00  0.00      ACHN  
ATOM   3958  CB  LEU A 253      -2.835   2.321  13.781  0.00  0.00      ACHN  
ATOM   3959  HB1 LEU A 253      -2.262   3.106  13.243  0.00  0.00      ACHN  
ATOM   3960  HB2 LEU A 253      -2.095   1.496  13.850  0.00  0.00      ACHN  
ATOM   3961  CG  LEU A 253      -4.068   1.893  12.937  0.00  0.00      ACHN  
ATOM   3962  HG  LEU A 253      -4.738   2.780  12.916  0.00  0.00      ACHN  
ATOM   3963  CD1 LEU A 253      -3.566   1.581  11.496  0.00  0.00      ACHN  
ATOM   3964 HD11 LEU A 253      -3.095   0.575  11.511  0.00  0.00      ACHN  
ATOM   3965 HD12 LEU A 253      -4.488   1.455  10.890  0.00  0.00      ACHN  
ATOM   3966 HD13 LEU A 253      -2.825   2.266  11.030  0.00  0.00      ACHN  
ATOM   3967  CD2 LEU A 253      -4.896   0.700  13.478  0.00  0.00      ACHN  
ATOM   3968 HD21 LEU A 253      -5.510   0.250  12.669  0.00  0.00      ACHN  
ATOM   3969 HD22 LEU A 253      -4.219  -0.100  13.849  0.00  0.00      ACHN  
ATOM   3970 HD23 LEU A 253      -5.575   1.034  14.292  0.00  0.00      ACHN  
ATOM   3971  C   LEU A 253      -2.047   2.784  16.096  0.00  0.00      ACHN  
ATOM   3972  O   LEU A 253      -1.715   1.818  16.760  0.00  0.00      ACHN  
ATOM   3973  N   ILE A 254      -1.315   3.906  15.986  0.00  0.00      ACHN  
ATOM   3974  HN  ILE A 254      -1.508   4.651  15.353  0.00  0.00      ACHN  
ATOM   3975  CA  ILE A 254      -0.165   4.218  16.836  0.00  0.00      ACHN  
ATOM   3976  HA  ILE A 254       0.472   3.353  16.943  0.00  0.00      ACHN  
ATOM   3977  CB  ILE A 254       0.757   5.255  16.180  0.00  0.00      ACHN  
ATOM   3978  HB  ILE A 254       0.052   5.994  15.741  0.00  0.00      ACHN  
ATOM   3979  CG2 ILE A 254       1.694   5.965  17.156  0.00  0.00      ACHN  
ATOM   3980 HG21 ILE A 254       2.301   5.139  17.585  0.00  0.00      ACHN  
ATOM   3981 HG22 ILE A 254       2.368   6.633  16.578  0.00  0.00      ACHN  
ATOM   3982 HG23 ILE A 254       1.287   6.458  18.065  0.00  0.00      ACHN  
ATOM   3983  CG1 ILE A 254       1.521   4.673  14.904  0.00  0.00      ACHN  
ATOM   3984 HG11 ILE A 254       0.765   4.216  14.230  0.00  0.00      ACHN  
ATOM   3985 HG12 ILE A 254       1.984   5.568  14.437  0.00  0.00      ACHN  
ATOM   3986  CD1 ILE A 254       2.698   3.770  15.186  0.00  0.00      ACHN  
ATOM   3987  HD1 ILE A 254       2.390   2.884  15.782  0.00  0.00      ACHN  
ATOM   3988  HD2 ILE A 254       3.162   3.557  14.199  0.00  0.00      ACHN  
ATOM   3989  HD3 ILE A 254       3.534   4.269  15.722  0.00  0.00      ACHN  
ATOM   3990  C   ILE A 254      -0.514   4.437  18.318  0.00  0.00      ACHN  
ATOM   3991  O   ILE A 254       0.180   3.817  19.167  0.00  0.00      ACHN  
ATOM   3992  N   PRO A 255      -1.555   5.206  18.700  0.00  0.00      ACHN  
ATOM   3993  CD  PRO A 255      -2.228   6.128  17.798  0.00  0.00      ACHN  
ATOM   3994  HD1 PRO A 255      -1.475   6.818  17.360  0.00  0.00      ACHN  
ATOM   3995  HD2 PRO A 255      -2.758   5.648  16.947  0.00  0.00      ACHN  
ATOM   3996  CA  PRO A 255      -2.101   5.263  20.038  0.00  0.00      ACHN  
ATOM   3997  HA  PRO A 255      -1.302   5.638  20.661  0.00  0.00      ACHN  
ATOM   3998  CB  PRO A 255      -3.251   6.140  19.961  0.00  0.00      ACHN  
ATOM   3999  HB1 PRO A 255      -3.317   6.799  20.853  0.00  0.00      ACHN  
ATOM   4000  HB2 PRO A 255      -4.199   5.562  19.914  0.00  0.00      ACHN  
ATOM   4001  CG  PRO A 255      -3.182   6.902  18.615  0.00  0.00      ACHN  
ATOM   4002  HG1 PRO A 255      -2.905   7.957  18.827  0.00  0.00      ACHN  
ATOM   4003  HG2 PRO A 255      -4.177   7.105  18.166  0.00  0.00      ACHN  
ATOM   4004  C   PRO A 255      -2.567   3.885  20.652  0.00  0.00      ACHN  
ATOM   4005  O   PRO A 255      -2.880   3.915  21.823  0.00  0.00      ACHN  
ATOM   4006  N   ALA A 256      -2.704   2.761  19.866  0.00  0.00      ACHN  
ATOM   4007  HN  ALA A 256      -2.569   2.840  18.882  0.00  0.00      ACHN  
ATOM   4008  CA  ALA A 256      -3.155   1.459  20.326  0.00  0.00      ACHN  
ATOM   4009  HA  ALA A 256      -3.661   1.697  21.250  0.00  0.00      ACHN  
ATOM   4010  CB  ALA A 256      -4.248   1.099  19.282  0.00  0.00      ACHN  
ATOM   4011  HB1 ALA A 256      -4.870   1.986  19.033  0.00  0.00      ACHN  
ATOM   4012  HB2 ALA A 256      -3.752   0.794  18.336  0.00  0.00      ACHN  
ATOM   4013  HB3 ALA A 256      -4.854   0.241  19.644  0.00  0.00      ACHN  
ATOM   4014  C   ALA A 256      -2.066   0.383  20.426  0.00  0.00      ACHN  
ATOM   4015  O   ALA A 256      -2.270  -0.843  20.565  0.00  0.00      ACHN  
ATOM   4016  N   LEU A 257      -0.805   0.838  20.409  0.00  0.00      ACHN  
ATOM   4017  HN  LEU A 257      -0.576   1.802  20.302  0.00  0.00      ACHN  
ATOM   4018  CA  LEU A 257       0.353   0.061  20.474  0.00  0.00      ACHN  
ATOM   4019  HA  LEU A 257       0.067  -0.868  20.003  0.00  0.00      ACHN  
ATOM   4020  CB  LEU A 257       1.565   0.670  19.659  0.00  0.00      ACHN  
ATOM   4021  HB1 LEU A 257       1.146   1.083  18.716  0.00  0.00      ACHN  
ATOM   4022  HB2 LEU A 257       2.035   1.504  20.224  0.00  0.00      ACHN  
ATOM   4023  CG  LEU A 257       2.694  -0.420  19.288  0.00  0.00      ACHN  
ATOM   4024  HG  LEU A 257       2.776  -1.021  20.218  0.00  0.00      ACHN  
ATOM   4025  CD1 LEU A 257       2.208  -1.511  18.315  0.00  0.00      ACHN  
ATOM   4026 HD11 LEU A 257       1.158  -1.837  18.476  0.00  0.00      ACHN  
ATOM   4027 HD12 LEU A 257       2.461  -1.255  17.264  0.00  0.00      ACHN  
ATOM   4028 HD13 LEU A 257       2.671  -2.510  18.465  0.00  0.00      ACHN  
ATOM   4029  CD2 LEU A 257       4.089   0.070  18.879  0.00  0.00      ACHN  
ATOM   4030 HD21 LEU A 257       4.136   0.614  17.912  0.00  0.00      ACHN  
ATOM   4031 HD22 LEU A 257       4.316   0.837  19.649  0.00  0.00      ACHN  
ATOM   4032 HD23 LEU A 257       4.826  -0.760  18.827  0.00  0.00      ACHN  
ATOM   4033  C   LEU A 257       0.766  -0.248  21.964  0.00  0.00      ACHN  
ATOM   4034  OT1 LEU A 257       0.827  -1.444  22.281  0.00  0.00      ACHN  
ATOM   4035  OT2 LEU A 257       1.041   0.668  22.797  0.00  0.00      ACHN  
ATOM   4036  C1  RET C 818     -17.504   9.566  -9.152  0.00  0.00      COFA  
ATOM   4037  C2  RET C 818     -18.208  10.172 -10.298  0.00  0.00      COFA  
ATOM   4038  H21 RET C 818     -17.986   9.700 -11.278  0.00  0.00      COFA  
ATOM   4039  H22 RET C 818     -17.810  11.197 -10.458  0.00  0.00      COFA  
ATOM   4040  C3  RET C 818     -19.698  10.352 -10.148  0.00  0.00      COFA  
ATOM   4041  H31 RET C 818     -20.077   9.329  -9.940  0.00  0.00      COFA  
ATOM   4042  H32 RET C 818     -19.965  10.719 -11.162  0.00  0.00      COFA  
ATOM   4043  C4  RET C 818     -19.886  11.356  -9.029  0.00  0.00      COFA  
ATOM   4044  H41 RET C 818     -20.986  11.474  -8.928  0.00  0.00      COFA  
ATOM   4045  H42 RET C 818     -19.531  12.396  -9.190  0.00  0.00      COFA  
ATOM   4046  C5  RET C 818     -19.225  10.940  -7.803  0.00  0.00      COFA  
ATOM   4047  C6  RET C 818     -18.118  10.123  -7.829  0.00  0.00      COFA  
ATOM   4048  C7  RET C 818     -17.431   9.768  -6.538  0.00  0.00      COFA  
ATOM   4049  H71 RET C 818     -17.944  10.108  -5.626  0.00  0.00      COFA  
ATOM   4050  C8  RET C 818     -16.372   8.935  -6.421  0.00  0.00      COFA  
ATOM   4051  H81 RET C 818     -16.060   8.323  -7.280  0.00  0.00      COFA  
ATOM   4052  C9  RET C 818     -15.672   8.629  -5.046  0.00  0.00      COFA  
ATOM   4053  C10 RET C 818     -14.613   7.852  -5.089  0.00  0.00      COFA  
ATOM   4054 H101 RET C 818     -14.122   7.507  -6.011  0.00  0.00      COFA  
ATOM   4055  C11 RET C 818     -13.788   7.553  -3.880  0.00  0.00      COFA  
ATOM   4056 H111 RET C 818     -13.959   8.141  -2.967  0.00  0.00      COFA  
ATOM   4057  C12 RET C 818     -12.677   6.882  -3.949  0.00  0.00      COFA  
ATOM   4058 H121 RET C 818     -12.439   6.459  -4.936  0.00  0.00      COFA  
ATOM   4059  C13 RET C 818     -11.691   6.530  -2.848  0.00  0.00      COFA  
ATOM   4060  C14 RET C 818     -10.497   5.901  -3.130  0.00  0.00      COFA  
ATOM   4061 H141 RET C 818      -9.880   5.586  -2.276  0.00  0.00      COFA  
ATOM   4062  C15 RET C 818      -9.986   5.419  -4.503  0.00  0.00      COFA  
ATOM   4063  H15 RET C 818     -10.496   5.746  -5.422  0.00  0.00      COFA  
ATOM   4064  C16 RET C 818     -17.744   8.032  -9.251  0.00  0.00      COFA  
ATOM   4065 H161 RET C 818     -18.766   7.771  -9.600  0.00  0.00      COFA  
ATOM   4066 H162 RET C 818     -17.344   7.489  -8.369  0.00  0.00      COFA  
ATOM   4067 H163 RET C 818     -17.169   7.567 -10.080  0.00  0.00      COFA  
ATOM   4068  C17 RET C 818     -15.992   9.873  -9.576  0.00  0.00      COFA  
ATOM   4069 H171 RET C 818     -15.853   9.887 -10.678  0.00  0.00      COFA  
ATOM   4070 H172 RET C 818     -15.269   9.188  -9.085  0.00  0.00      COFA  
ATOM   4071 H173 RET C 818     -15.840  10.909  -9.203  0.00  0.00      COFA  
ATOM   4072  C18 RET C 818     -19.928  11.486  -6.530  0.00  0.00      COFA  
ATOM   4073 H181 RET C 818     -19.261  11.769  -5.688  0.00  0.00      COFA  
ATOM   4074 H182 RET C 818     -20.693  10.742  -6.219  0.00  0.00      COFA  
ATOM   4075 H183 RET C 818     -20.473  12.387  -6.885  0.00  0.00      COFA  
ATOM   4076  C19 RET C 818     -16.224   9.264  -3.791  0.00  0.00      COFA  
ATOM   4077 H191 RET C 818     -16.337   8.472  -3.020  0.00  0.00      COFA  
ATOM   4078 H192 RET C 818     -17.174   9.841  -3.799  0.00  0.00      COFA  
ATOM   4079 H193 RET C 818     -15.561  10.114  -3.523  0.00  0.00      COFA  
ATOM   4080  C20 RET C 818     -12.083   6.686  -1.420  0.00  0.00      COFA  
ATOM   4081 H201 RET C 818     -11.295   7.352  -1.011  0.00  0.00      COFA  
ATOM   4082 H202 RET C 818     -12.062   5.760  -0.807  0.00  0.00      COFA  
ATOM   4083 H203 RET C 818     -13.027   7.253  -1.269  0.00  0.00      COFA  
ATOM   4084  O   HOH W 901     -29.560  41.396  31.440  0.00  0.00      WAT1  
ATOM   4085  H1  HOH W 901     -28.836  41.890  31.058  0.00  0.00      WAT1  
ATOM   4086  H2  HOH W 901     -29.363  41.365  32.376  0.00  0.00      WAT1  
ATOM   4087  O   HOH W 902     -20.832  44.817  45.166  0.00  0.00      WAT1  
ATOM   4088  H1  HOH W 902     -20.767  44.346  45.997  0.00  0.00      WAT1  
ATOM   4089  H2  HOH W 902     -20.434  45.670  45.341  0.00  0.00      WAT1  
ATOM   4090  O   HOH W 903      13.029   5.636  27.073  0.00  0.00      WAT1  
ATOM   4091  H1  HOH W 903      13.857   6.081  27.253  0.00  0.00      WAT1  
ATOM   4092  H2  HOH W 903      13.226   4.706  27.184  0.00  0.00      WAT1  
ATOM   4093  O   HOH W 904     -28.655 -54.727  43.681  0.00  0.00      WAT1  
ATOM   4094  H1  HOH W 904     -28.305 -55.611  43.564  0.00  0.00      WAT1  
ATOM   4095  H2  HOH W 904     -28.150 -54.363  44.408  0.00  0.00      WAT1  
ATOM   4096  O   HOH W 905     -27.591  13.226  44.970  0.00  0.00      WAT1  
ATOM   4097  H1  HOH W 905     -28.257  12.603  44.678  0.00  0.00      WAT1  
ATOM   4098  H2  HOH W 905     -26.913  13.187  44.295  0.00  0.00      WAT1  
ATOM   4099  O   HOH W 906     -26.052 -20.514  24.942  0.00  0.00      WAT1  
ATOM   4100  H1  HOH W 906     -26.519 -21.269  25.301  0.00  0.00      WAT1  
ATOM   4101  H2  HOH W 906     -25.385 -20.895  24.370  0.00  0.00      WAT1  
ATOM   4102  O   HOH W 907       1.894   4.967 -34.809  0.00  0.00      WAT1  
ATOM   4103  H1  HOH W 907       1.651   5.621 -35.464  0.00  0.00      WAT1  
ATOM   4104  H2  HOH W 907       1.089   4.473 -34.653  0.00  0.00      WAT1  
ATOM   4105  O   HOH W 908      -2.104 -22.167 -53.169  0.00  0.00      WAT1  
ATOM   4106  H1  HOH W 908      -2.875 -21.951 -53.693  0.00  0.00      WAT1  
ATOM   4107  H2  HOH W 908      -1.433 -21.551 -53.464  0.00  0.00      WAT1  
ATOM   4108  O   HOH W 909     -32.043 -26.104 -23.569  0.00  0.00      WAT1  
ATOM   4109  H1  HOH W 909     -32.692 -26.798 -23.456  0.00  0.00      WAT1  
ATOM   4110  H2  HOH W 909     -32.561 -25.311 -23.706  0.00  0.00      WAT1  
ATOM   4111  O   HOH W 910     -44.953  35.683 -26.037  0.00  0.00      WAT1  
ATOM   4112  H1  HOH W 910     -44.502  35.313 -26.797  0.00  0.00      WAT1  
ATOM   4113  H2  HOH W 910     -44.347  35.547 -25.309  0.00  0.00      WAT1  
ATOM   4114  O   HOH W 911      39.920   5.645  27.451  0.00  0.00      WAT1  
ATOM   4115  H1  HOH W 911      39.491   5.588  26.597  0.00  0.00      WAT1  
ATOM   4116  H2  HOH W 911      40.647   5.025  27.396  0.00  0.00      WAT1  
ATOM   4117  O   HOH W 912      37.597 -31.309 -53.626  0.00  0.00      WAT1  
ATOM   4118  H1  HOH W 912      37.749 -32.254 -53.624  0.00  0.00      WAT1  
ATOM   4119  H2  HOH W 912      38.392 -30.938 -54.009  0.00  0.00      WAT1  
ATOM   4120  O   HOH W 913     -30.651  23.995  13.853  0.00  0.00      WAT1  
ATOM   4121  H1  HOH W 913     -31.147  24.813  13.824  0.00  0.00      WAT1  
ATOM   4122  H2  HOH W 913     -29.800  24.242  14.215  0.00  0.00      WAT1  
ATOM   4123  O   HOH W 914       6.042 -30.904 -53.022  0.00  0.00      WAT1  
ATOM   4124  H1  HOH W 914       5.298 -31.005 -53.616  0.00  0.00      WAT1  
ATOM   4125  H2  HOH W 914       5.749 -31.300 -52.201  0.00  0.00      WAT1  
ATOM   4126  O   HOH W 915      43.148  28.160  45.228  0.00  0.00      WAT1  
ATOM   4127  H1  HOH W 915      42.632  27.624  45.830  0.00  0.00      WAT1  
ATOM   4128  H2  HOH W 915      42.759  27.998  44.369  0.00  0.00      WAT1  
ATOM   4129  O   HOH W 916      -5.780   3.927 -15.580  0.00  0.00      WAT1  
ATOM   4130  H1  HOH W 916      -6.606   4.394 -15.460  0.00  0.00      WAT1  
ATOM   4131  H2  HOH W 916      -5.797   3.236 -14.919  0.00  0.00      WAT1  
ATOM   4132  O   HOH W 917     -24.622  39.705  42.328  0.00  0.00      WAT1  
ATOM   4133  H1  HOH W 917     -24.969  40.142  41.550  0.00  0.00      WAT1  
ATOM   4134  H2  HOH W 917     -24.615  40.386  43.002  0.00  0.00      WAT1  
ATOM   4135  O   HOH W 918      -1.945 -43.119  37.077  0.00  0.00      WAT1  
ATOM   4136  H1  HOH W 918      -2.709 -42.763  36.624  0.00  0.00      WAT1  
ATOM   4137  H2  HOH W 918      -2.283 -43.871  37.563  0.00  0.00      WAT1  
ATOM   4138  O   HOH W 919       0.208  -1.622 -19.149  0.00  0.00      WAT1  
ATOM   4139  H1  HOH W 919       0.533  -2.517 -19.044  0.00  0.00      WAT1  
ATOM   4140  H2  HOH W 919      -0.370  -1.488 -18.398  0.00  0.00      WAT1  
ATOM   4141  O   HOH W 920     -50.423  43.530 -14.251  0.00  0.00      WAT1  
ATOM   4142  H1  HOH W 920     -49.524  43.771 -14.474  0.00  0.00      WAT1  
ATOM   4143  H2  HOH W 920     -50.693  44.182 -13.605  0.00  0.00      WAT1  
ATOM   4144  O   HOH W 921      37.229 -44.878 -41.841  0.00  0.00      WAT1  
ATOM   4145  H1  HOH W 921      37.849 -44.596 -42.514  0.00  0.00      WAT1  
ATOM   4146  H2  HOH W 921      37.751 -45.412 -41.242  0.00  0.00      WAT1  
ATOM   4147  O   HOH W 922       7.265  21.407  19.042  0.00  0.00      WAT1  
ATOM   4148  H1  HOH W 922       7.174  22.342  19.227  0.00  0.00      WAT1  
ATOM   4149  H2  HOH W 922       6.733  21.265  18.258  0.00  0.00      WAT1  
ATOM   4150  O   HOH W 923      11.967  30.861 -42.233  0.00  0.00      WAT1  
ATOM   4151  H1  HOH W 923      11.210  31.328 -42.587  0.00  0.00      WAT1  
ATOM   4152  H2  HOH W 923      11.689  29.946 -42.196  0.00  0.00      WAT1  
ATOM   4153  O   HOH W 924      36.110  13.027 -51.130  0.00  0.00      WAT1  
ATOM   4154  H1  HOH W 924      36.474  12.190 -51.419  0.00  0.00      WAT1  
ATOM   4155  H2  HOH W 924      35.337  13.155 -51.680  0.00  0.00      WAT1  
ATOM   4156  O   HOH W 925      47.136 -46.113 -13.504  0.00  0.00      WAT1  
ATOM   4157  H1  HOH W 925      47.926 -45.751 -13.103  0.00  0.00      WAT1  
ATOM   4158  H2  HOH W 925      46.443 -45.940 -12.868  0.00  0.00      WAT1  
ATOM   4159  O   HOH W 926     -10.850  11.416 -18.655  0.00  0.00      WAT1  
ATOM   4160  H1  HOH W 926     -11.187  11.405 -17.759  0.00  0.00      WAT1  
ATOM   4161  H2  HOH W 926     -10.554  10.519 -18.810  0.00  0.00      WAT1  
ATOM   4162  O   HOH W 927      -6.290   4.337  -6.733  0.00  0.00      WAT1  
ATOM   4163  H1  HOH W 927      -7.077   4.405  -6.193  0.00  0.00      WAT1  
ATOM   4164  H2  HOH W 927      -6.412   3.531  -7.235  0.00  0.00      WAT1  
ATOM   4165  O   HOH W 928     -13.688 -33.075 -29.639  0.00  0.00      WAT1  
ATOM   4166  H1  HOH W 928     -13.932 -32.879 -28.735  0.00  0.00      WAT1  
ATOM   4167  H2  HOH W 928     -14.499 -33.383 -30.045  0.00  0.00      WAT1  
ATOM   4168  O   HOH W 929      26.710  -6.443 -13.841  0.00  0.00      WAT1  
ATOM   4169  H1  HOH W 929      27.479  -5.902 -13.660  0.00  0.00      WAT1  
ATOM   4170  H2  HOH W 929      26.576  -6.946 -13.038  0.00  0.00      WAT1  
ATOM   4171  O   HOH W 930      31.144 -17.011 -29.689  0.00  0.00      WAT1  
ATOM   4172  H1  HOH W 930      31.880 -16.447 -29.929  0.00  0.00      WAT1  
ATOM   4173  H2  HOH W 930      30.377 -16.573 -30.057  0.00  0.00      WAT1  
ATOM   4174  O   HOH W 931      -0.634 -40.867  36.081  0.00  0.00      WAT1  
ATOM   4175  H1  HOH W 931      -0.105 -40.351  36.689  0.00  0.00      WAT1  
ATOM   4176  H2  HOH W 931      -1.018 -41.557  36.622  0.00  0.00      WAT1  
ATOM   4177  O   HOH W 932     -29.161 -25.824  23.001  0.00  0.00      WAT1  
ATOM   4178  H1  HOH W 932     -28.300 -25.436  22.842  0.00  0.00      WAT1  
ATOM   4179  H2  HOH W 932     -29.591 -25.811  22.145  0.00  0.00      WAT1  
ATOM   4180  O   HOH W 933     -26.989 -14.393  51.223  0.00  0.00      WAT1  
ATOM   4181  H1  HOH W 933     -27.257 -15.168  50.730  0.00  0.00      WAT1  
ATOM   4182  H2  HOH W 933     -27.718 -14.224  51.819  0.00  0.00      WAT1  
ATOM   4183  O   HOH W 934     -20.685  54.771 -53.472  0.00  0.00      WAT1  
ATOM   4184  H1  HOH W 934     -19.894  55.106 -53.050  0.00  0.00      WAT1  
ATOM   4185  H2  HOH W 934     -20.551  53.824 -53.517  0.00  0.00      WAT1  
ATOM   4186  O   HOH W 935       4.772 -24.313  47.165  0.00  0.00      WAT1  
ATOM   4187  H1  HOH W 935       5.629 -23.904  47.287  0.00  0.00      WAT1  
ATOM   4188  H2  HOH W 935       4.970 -25.192  46.841  0.00  0.00      WAT1  
ATOM   4189  O   HOH W 936      15.437  -5.646 -47.736  0.00  0.00      WAT1  
ATOM   4190  H1  HOH W 936      15.354  -6.573 -47.961  0.00  0.00      WAT1  
ATOM   4191  H2  HOH W 936      16.232  -5.598 -47.205  0.00  0.00      WAT1  
ATOM   4192  O   HOH W 937      44.418 -32.894 -41.066  0.00  0.00      WAT1  
ATOM   4193  H1  HOH W 937      44.972 -33.673 -41.005  0.00  0.00      WAT1  
ATOM   4194  H2  HOH W 937      44.463 -32.639 -41.987  0.00  0.00      WAT1  
ATOM   4195  O   HOH W 938      54.922 -10.883 -47.071  0.00  0.00      WAT1  
ATOM   4196  H1  HOH W 938      55.130 -10.431 -47.888  0.00  0.00      WAT1  
ATOM   4197  H2  HOH W 938      54.359 -10.272 -46.595  0.00  0.00      WAT1  
ATOM   4198  O   HOH W 939      -3.692   6.010  -7.262  0.00  0.00      WAT1  
ATOM   4199  H1  HOH W 939      -4.620   5.882  -7.067  0.00  0.00      WAT1  
ATOM   4200  H2  HOH W 939      -3.625   6.929  -7.521  0.00  0.00      WAT1  
ATOM   4201  O   HOH W 940      13.506  -4.838 -53.861  0.00  0.00      WAT1  
ATOM   4202  H1  HOH W 940      13.616  -5.789 -53.858  0.00  0.00      WAT1  
ATOM   4203  H2  HOH W 940      14.207  -4.516 -54.427  0.00  0.00      WAT1  
ATOM   4204  O   HOH W 941     -14.412 -22.717  43.522  0.00  0.00      WAT1  
ATOM   4205  H1  HOH W 941     -14.107 -22.581  42.625  0.00  0.00      WAT1  
ATOM   4206  H2  HOH W 941     -13.639 -22.561  44.064  0.00  0.00      WAT1  
ATOM   4207  O   HOH W 942      20.338   1.050 -25.098  0.00  0.00      WAT1  
ATOM   4208  H1  HOH W 942      20.096   0.128 -25.178  0.00  0.00      WAT1  
ATOM   4209  H2  HOH W 942      19.580   1.462 -24.683  0.00  0.00      WAT1  
ATOM   4210  O   HOH W 943     -39.021 -23.595 -47.936  0.00  0.00      WAT1  
ATOM   4211  H1  HOH W 943     -38.374 -24.154 -47.504  0.00  0.00      WAT1  
ATOM   4212  H2  HOH W 943     -38.816 -22.711 -47.632  0.00  0.00      WAT1  
ATOM   4213  O   HOH W 944     -36.130 -19.638  45.529  0.00  0.00      WAT1  
ATOM   4214  H1  HOH W 944     -36.037 -18.724  45.260  0.00  0.00      WAT1  
ATOM   4215  H2  HOH W 944     -36.196 -20.125  44.707  0.00  0.00      WAT1  
ATOM   4216  O   HOH W 945       6.101  38.039  31.541  0.00  0.00      WAT1  
ATOM   4217  H1  HOH W 945       6.818  37.571  31.113  0.00  0.00      WAT1  
ATOM   4218  H2  HOH W 945       5.383  37.406  31.567  0.00  0.00      WAT1  
ATOM   4219  O   HOH W 946      52.572  39.946  36.309  0.00  0.00      WAT1  
ATOM   4220  H1  HOH W 946      53.047  39.292  35.795  0.00  0.00      WAT1  
ATOM   4221  H2  HOH W 946      52.430  39.527  37.158  0.00  0.00      WAT1  
ATOM   4222  O   HOH W 947      12.663 -34.012  12.459  0.00  0.00      WAT1  
ATOM   4223  H1  HOH W 947      11.927 -33.475  12.753  0.00  0.00      WAT1  
ATOM   4224  H2  HOH W 947      13.121 -33.463  11.822  0.00  0.00      WAT1  
ATOM   4225  O   HOH W 948      43.225  34.379 -26.180  0.00  0.00      WAT1  
ATOM   4226  H1  HOH W 948      42.656  34.467 -26.945  0.00  0.00      WAT1  
ATOM   4227  H2  HOH W 948      43.933  35.004 -26.334  0.00  0.00      WAT1  
ATOM   4228  O   HOH W 949     -27.978  22.822 -36.662  0.00  0.00      WAT1  
ATOM   4229  H1  HOH W 949     -27.394  23.503 -36.327  0.00  0.00      WAT1  
ATOM   4230  H2  HOH W 949     -27.390  22.143 -36.993  0.00  0.00      WAT1  
ATOM   4231  O   HOH W 950     -49.094  20.430 -35.936  0.00  0.00      WAT1  
ATOM   4232  H1  HOH W 950     -48.938  21.369 -35.839  0.00  0.00      WAT1  
ATOM   4233  H2  HOH W 950     -49.862  20.256 -35.391  0.00  0.00      WAT1  
ATOM   4234  O   HOH W 951      48.799 -35.721  32.923  0.00  0.00      WAT1  
ATOM   4235  H1  HOH W 951      47.868 -35.547  33.062  0.00  0.00      WAT1  
ATOM   4236  H2  HOH W 951      49.134 -35.943  33.792  0.00  0.00      WAT1  
ATOM   4237  O   HOH W 952      30.506  38.655  28.989  0.00  0.00      WAT1  
ATOM   4238  H1  HOH W 952      30.945  37.814  28.862  0.00  0.00      WAT1  
ATOM   4239  H2  HOH W 952      31.145  39.191  29.459  0.00  0.00      WAT1  
ATOM   4240  O   HOH W 953      20.650 -25.661 -26.805  0.00  0.00      WAT1  
ATOM   4241  H1  HOH W 953      20.058 -24.933 -26.617  0.00  0.00      WAT1  
ATOM   4242  H2  HOH W 953      21.445 -25.244 -27.138  0.00  0.00      WAT1  
ATOM   4243  O   HOH W 954      14.333  -5.611  23.021  0.00  0.00      WAT1  
ATOM   4244  H1  HOH W 954      14.634  -6.099  22.255  0.00  0.00      WAT1  
ATOM   4245  H2  HOH W 954      14.892  -4.834  23.046  0.00  0.00      WAT1  
ATOM   4246  O   HOH W 955      11.401  -8.475  34.135  0.00  0.00      WAT1  
ATOM   4247  H1  HOH W 955      11.007  -9.030  34.808  0.00  0.00      WAT1  
ATOM   4248  H2  HOH W 955      10.946  -7.637  34.217  0.00  0.00      WAT1  
ATOM   4249  O   HOH W 956      18.202   9.877  19.015  0.00  0.00      WAT1  
ATOM   4250  H1  HOH W 956      17.833   9.375  19.743  0.00  0.00      WAT1  
ATOM   4251  H2  HOH W 956      17.891  10.771  19.158  0.00  0.00      WAT1  
ATOM   4252  O   HOH W 957     -12.268  44.345  28.914  0.00  0.00      WAT1  
ATOM   4253  H1  HOH W 957     -11.642  43.624  28.843  0.00  0.00      WAT1  
ATOM   4254  H2  HOH W 957     -12.413  44.445  29.855  0.00  0.00      WAT1  
ATOM   4255  O   HOH W 958      33.930   4.588 -21.472  0.00  0.00      WAT1  
ATOM   4256  H1  HOH W 958      33.986   4.159 -20.619  0.00  0.00      WAT1  
ATOM   4257  H2  HOH W 958      33.843   3.869 -22.098  0.00  0.00      WAT1  
ATOM   4258  O   HOH W 959      11.006  53.212 -52.351  0.00  0.00      WAT1  
ATOM   4259  H1  HOH W 959      11.904  53.349 -52.051  0.00  0.00      WAT1  
ATOM   4260  H2  HOH W 959      10.699  52.454 -51.853  0.00  0.00      WAT1  
ATOM   4261  O   HOH W 960      15.907 -23.410 -35.444  0.00  0.00      WAT1  
ATOM   4262  H1  HOH W 960      15.013 -23.139 -35.650  0.00  0.00      WAT1  
ATOM   4263  H2  HOH W 960      16.420 -22.603 -35.496  0.00  0.00      WAT1  
ATOM   4264  O   HOH W 961      23.436  25.913 -41.240  0.00  0.00      WAT1  
ATOM   4265  H1  HOH W 961      22.543  25.750 -40.936  0.00  0.00      WAT1  
ATOM   4266  H2  HOH W 961      23.771  26.590 -40.653  0.00  0.00      WAT1  
ATOM   4267  O   HOH W 962     -16.065   5.255   0.631  0.00  0.00      WAT1  
ATOM   4268  H1  HOH W 962     -17.016   5.224   0.529  0.00  0.00      WAT1  
ATOM   4269  H2  HOH W 962     -15.815   4.352   0.828  0.00  0.00      WAT1  
ATOM   4270  O   HOH W 963      34.260 -54.724 -30.795  0.00  0.00      WAT1  
ATOM   4271  H1  HOH W 963      34.567 -55.163 -31.588  0.00  0.00      WAT1  
ATOM   4272  H2  HOH W 963      34.612 -53.836 -30.861  0.00  0.00      WAT1  
ATOM   4273  O   HOH W 964     -12.662  -4.194  20.962  0.00  0.00      WAT1  
ATOM   4274  H1  HOH W 964     -13.199  -3.649  20.387  0.00  0.00      WAT1  
ATOM   4275  H2  HOH W 964     -12.349  -4.902  20.399  0.00  0.00      WAT1  
ATOM   4276  O   HOH W 965      -7.932 -49.831  46.141  0.00  0.00      WAT1  
ATOM   4277  H1  HOH W 965      -7.169 -50.077  45.619  0.00  0.00      WAT1  
ATOM   4278  H2  HOH W 965      -8.682 -50.048  45.588  0.00  0.00      WAT1  
ATOM   4279  O   HOH W 966     -10.653  35.360 -52.042  0.00  0.00      WAT1  
ATOM   4280  H1  HOH W 966     -10.403  36.013 -52.695  0.00  0.00      WAT1  
ATOM   4281  H2  HOH W 966     -10.543  35.806 -51.202  0.00  0.00      WAT1  
ATOM   4282  O   HOH W 967     -11.246 -16.612  24.551  0.00  0.00      WAT1  
ATOM   4283  H1  HOH W 967     -11.090 -15.670  24.473  0.00  0.00      WAT1  
ATOM   4284  H2  HOH W 967     -10.734 -16.999  23.841  0.00  0.00      WAT1  
ATOM   4285  O   HOH W 968     -11.560  50.765 -55.216  0.00  0.00      WAT1  
ATOM   4286  H1  HOH W 968     -10.669  51.043 -55.429  0.00  0.00      WAT1  
ATOM   4287  H2  HOH W 968     -12.022  50.777 -56.054  0.00  0.00      WAT1  
ATOM   4288  O   HOH W 969     -10.432  44.668 -22.663  0.00  0.00      WAT1  
ATOM   4289  H1  HOH W 969     -10.495  45.042 -23.542  0.00  0.00      WAT1  
ATOM   4290  H2  HOH W 969      -9.571  44.941 -22.347  0.00  0.00      WAT1  
ATOM   4291  O   HOH W 970      36.645   7.960  43.916  0.00  0.00      WAT1  
ATOM   4292  H1  HOH W 970      36.057   8.277  44.601  0.00  0.00      WAT1  
ATOM   4293  H2  HOH W 970      36.251   7.139  43.622  0.00  0.00      WAT1  
ATOM   4294  O   HOH W 971      -6.998 -26.977  17.216  0.00  0.00      WAT1  
ATOM   4295  H1  HOH W 971      -7.797 -27.454  16.993  0.00  0.00      WAT1  
ATOM   4296  H2  HOH W 971      -6.749 -27.314  18.076  0.00  0.00      WAT1  
ATOM   4297  O   HOH W 972       0.453 -50.096 -51.510  0.00  0.00      WAT1  
ATOM   4298  H1  HOH W 972       0.003 -49.544 -52.149  0.00  0.00      WAT1  
ATOM   4299  H2  HOH W 972       1.365 -49.809 -51.545  0.00  0.00      WAT1  
ATOM   4300  O   HOH W 973      46.088  28.896 -35.059  0.00  0.00      WAT1  
ATOM   4301  H1  HOH W 973      45.715  28.041 -34.842  0.00  0.00      WAT1  
ATOM   4302  H2  HOH W 973      46.081  28.925 -36.016  0.00  0.00      WAT1  
ATOM   4303  O   HOH W 974      -7.259 -12.819 -52.158  0.00  0.00      WAT1  
ATOM   4304  H1  HOH W 974      -7.014 -12.829 -51.233  0.00  0.00      WAT1  
ATOM   4305  H2  HOH W 974      -8.025 -12.246 -52.198  0.00  0.00      WAT1  
ATOM   4306  O   HOH W 975      31.695  45.406  24.703  0.00  0.00      WAT1  
ATOM   4307  H1  HOH W 975      32.506  45.859  24.474  0.00  0.00      WAT1  
ATOM   4308  H2  HOH W 975      31.287  45.203  23.861  0.00  0.00      WAT1  
ATOM   4309  O   HOH W 976      -9.844  19.087  42.247  0.00  0.00      WAT1  
ATOM   4310  H1  HOH W 976      -8.979  18.729  42.447  0.00  0.00      WAT1  
ATOM   4311  H2  HOH W 976     -10.082  18.687  41.410  0.00  0.00      WAT1  
ATOM   4312  O   HOH W 977      44.392 -19.026  21.299  0.00  0.00      WAT1  
ATOM   4313  H1  HOH W 977      44.700 -19.075  22.203  0.00  0.00      WAT1  
ATOM   4314  H2  HOH W 977      43.469 -18.783  21.373  0.00  0.00      WAT1  
ATOM   4315  O   HOH W 978      49.257  50.613  11.040  0.00  0.00      WAT1  
ATOM   4316  H1  HOH W 978      49.463  51.173  11.789  0.00  0.00      WAT1  
ATOM   4317  H2  HOH W 978      48.310  50.482  11.092  0.00  0.00      WAT1  
ATOM   4318  O   HOH W 979      18.619 -50.460 -58.703  0.00  0.00      WAT1  
ATOM   4319  H1  HOH W 979      17.994 -50.002 -59.265  0.00  0.00      WAT1  
ATOM   4320  H2  HOH W 979      18.582 -51.371 -58.995  0.00  0.00      WAT1  
ATOM   4321  O   HOH W 980     -46.531 -53.951  20.861  0.00  0.00      WAT1  
ATOM   4322  H1  HOH W 980     -47.009 -53.254  20.411  0.00  0.00      WAT1  
ATOM   4323  H2  HOH W 980     -46.005 -53.496  21.519  0.00  0.00      WAT1  
ATOM   4324  O   HOH W 981      33.429  43.023  30.766  0.00  0.00      WAT1  
ATOM   4325  H1  HOH W 981      34.353  43.207  30.936  0.00  0.00      WAT1  
ATOM   4326  H2  HOH W 981      33.063  43.865  30.493  0.00  0.00      WAT1  
ATOM   4327  O   HOH W 982       8.427  -9.305 -59.421  0.00  0.00      WAT1  
ATOM   4328  H1  HOH W 982       8.049 -10.151 -59.179  0.00  0.00      WAT1  
ATOM   4329  H2  HOH W 982       8.163  -8.714 -58.716  0.00  0.00      WAT1  
ATOM   4330  O   HOH W 983      48.651  36.397 -56.159  0.00  0.00      WAT1  
ATOM   4331  H1  HOH W 983      47.756  36.340 -55.823  0.00  0.00      WAT1  
ATOM   4332  H2  HOH W 983      48.575  36.165 -57.084  0.00  0.00      WAT1  
ATOM   4333  O   HOH W 984      27.588 -35.727 -57.624  0.00  0.00      WAT1  
ATOM   4334  H1  HOH W 984      27.816 -34.879 -57.243  0.00  0.00      WAT1  
ATOM   4335  H2  HOH W 984      27.283 -36.249 -56.882  0.00  0.00      WAT1  
ATOM   4336  O   HOH W 985     -14.255 -36.753 -49.268  0.00  0.00      WAT1  
ATOM   4337  H1  HOH W 985     -13.658 -36.082 -48.935  0.00  0.00      WAT1  
ATOM   4338  H2  HOH W 985     -14.943 -36.811 -48.606  0.00  0.00      WAT1  
ATOM   4339  O   HOH W 986     -53.980 -34.209  21.501  0.00  0.00      WAT1  
ATOM   4340  H1  HOH W 986     -53.127 -34.606  21.323  0.00  0.00      WAT1  
ATOM   4341  H2  HOH W 986     -54.521 -34.458  20.751  0.00  0.00      WAT1  
ATOM   4342  O   HOH W 987     -50.245 -38.930  39.981  0.00  0.00      WAT1  
ATOM   4343  H1  HOH W 987     -50.687 -38.177  40.373  0.00  0.00      WAT1  
ATOM   4344  H2  HOH W 987     -50.827 -39.207  39.273  0.00  0.00      WAT1  
ATOM   4345  O   HOH W 988      10.996  51.737 -35.480  0.00  0.00      WAT1  
ATOM   4346  H1  HOH W 988      10.332  52.383 -35.237  0.00  0.00      WAT1  
ATOM   4347  H2  HOH W 988      11.509  52.166 -36.164  0.00  0.00      WAT1  
ATOM   4348  O   HOH W 989     -37.293  45.371  44.484  0.00  0.00      WAT1  
ATOM   4349  H1  HOH W 989     -38.160  45.037  44.717  0.00  0.00      WAT1  
ATOM   4350  H2  HOH W 989     -36.824  44.607  44.149  0.00  0.00      WAT1  
ATOM   4351  O   HOH W 990      38.486  24.920 -36.381  0.00  0.00      WAT1  
ATOM   4352  H1  HOH W 990      39.195  24.314 -36.165  0.00  0.00      WAT1  
ATOM   4353  H2  HOH W 990      37.777  24.682 -35.783  0.00  0.00      WAT1  
ATOM   4354  O   HOH W 991     -50.526   6.986  34.883  0.00  0.00      WAT1  
ATOM   4355  H1  HOH W 991     -50.541   6.653  35.780  0.00  0.00      WAT1  
ATOM   4356  H2  HOH W 991     -50.195   7.881  34.965  0.00  0.00      WAT1  
ATOM   4357  O   HOH W 992      34.279   8.103 -56.562  0.00  0.00      WAT1  
ATOM   4358  H1  HOH W 992      34.701   8.232 -57.412  0.00  0.00      WAT1  
ATOM   4359  H2  HOH W 992      34.398   8.936 -56.106  0.00  0.00      WAT1  
ATOM   4360  O   HOH W 993      -2.971  53.782  16.435  0.00  0.00      WAT1  
ATOM   4361  H1  HOH W 993      -3.092  53.683  15.491  0.00  0.00      WAT1  
ATOM   4362  H2  HOH W 993      -2.376  53.072  16.676  0.00  0.00      WAT1  
ATOM   4363  O   HOH W 994     -18.359 -47.719  31.413  0.00  0.00      WAT1  
ATOM   4364  H1  HOH W 994     -18.851 -48.249  30.785  0.00  0.00      WAT1  
ATOM   4365  H2  HOH W 994     -17.906 -47.069  30.875  0.00  0.00      WAT1  
ATOM   4366  O   HOH W 995      -4.930  41.250 -42.673  0.00  0.00      WAT1  
ATOM   4367  H1  HOH W 995      -4.232  41.761 -43.084  0.00  0.00      WAT1  
ATOM   4368  H2  HOH W 995      -4.645  40.341 -42.760  0.00  0.00      WAT1  
ATOM   4369  O   HOH W 996     -43.439  17.992 -30.720  0.00  0.00      WAT1  
ATOM   4370  H1  HOH W 996     -43.440  18.332 -29.826  0.00  0.00      WAT1  
ATOM   4371  H2  HOH W 996     -42.971  17.159 -30.660  0.00  0.00      WAT1  
ATOM   4372  O   HOH W 997      35.601 -21.668 -41.789  0.00  0.00      WAT1  
ATOM   4373  H1  HOH W 997      35.361 -22.104 -40.971  0.00  0.00      WAT1  
ATOM   4374  H2  HOH W 997      35.370 -20.750 -41.648  0.00  0.00      WAT1  
ATOM   4375  O   HOH W 998       5.316 -42.643  41.849  0.00  0.00      WAT1  
ATOM   4376  H1  HOH W 998       4.926 -42.629  40.974  0.00  0.00      WAT1  
ATOM   4377  H2  HOH W 998       5.121 -43.518  42.184  0.00  0.00      WAT1  
ATOM   4378  O   HOH W 999     -30.402  24.888  44.713  0.00  0.00      WAT1  
ATOM   4379  H1  HOH W 999     -30.177  25.795  44.505  0.00  0.00      WAT1  
ATOM   4380  H2  HOH W 999     -31.153  24.693  44.153  0.00  0.00      WAT1  
ATOM   4381  O   HOH W1000      40.958 -46.317 -48.427  0.00  0.00      WAT1  
ATOM   4382  H1  HOH W1000      40.068 -46.448 -48.756  0.00  0.00      WAT1  
ATOM   4383  H2  HOH W1000      40.842 -46.097 -47.503  0.00  0.00      WAT1  
ATOM   4384  O   HOH W1001       1.945 -45.020  11.855  0.00  0.00      WAT1  
ATOM   4385  H1  HOH W1001       2.410 -44.284  11.457  0.00  0.00      WAT1  
ATOM   4386  H2  HOH W1001       2.099 -45.752  11.259  0.00  0.00      WAT1  
ATOM   4387  O   HOH W1002      35.197 -47.058 -49.838  0.00  0.00      WAT1  
ATOM   4388  H1  HOH W1002      34.674 -46.604 -50.499  0.00  0.00      WAT1  
ATOM   4389  H2  HOH W1002      35.979 -47.348 -50.308  0.00  0.00      WAT1  
ATOM   4390  O   HOH W1003     -18.670   7.110 -58.753  0.00  0.00      WAT1  
ATOM   4391  H1  HOH W1003     -17.894   7.601 -59.023  0.00  0.00      WAT1  
ATOM   4392  H2  HOH W1003     -19.217   7.754 -58.302  0.00  0.00      WAT1  
ATOM   4393  O   HOH W1004      23.617  32.449 -28.092  0.00  0.00      WAT1  
ATOM   4394  H1  HOH W1004      22.825  32.445 -28.629  0.00  0.00      WAT1  
ATOM   4395  H2  HOH W1004      23.433  33.080 -27.396  0.00  0.00      WAT1  
ATOM   4396  O   HOH W1005      -6.852   6.627 -13.471  0.00  0.00      WAT1  
ATOM   4397  H1  HOH W1005      -5.906   6.476 -13.475  0.00  0.00      WAT1  
ATOM   4398  H2  HOH W1005      -7.130   6.430 -14.365  0.00  0.00      WAT1  
ATOM   4399  O   HOH W1006      34.243  41.745 -50.445  0.00  0.00      WAT1  
ATOM   4400  H1  HOH W1006      34.009  41.120 -49.759  0.00  0.00      WAT1  
ATOM   4401  H2  HOH W1006      34.923  41.301 -50.953  0.00  0.00      WAT1  
ATOM   4402  O   HOH W1007      -7.101   5.874 -10.632  0.00  0.00      WAT1  
ATOM   4403  H1  HOH W1007      -7.056   6.091 -11.563  0.00  0.00      WAT1  
ATOM   4404  H2  HOH W1007      -6.882   4.943 -10.591  0.00  0.00      WAT1  
ATOM   4405  O   HOH W1008      10.123  23.435 -24.483  0.00  0.00      WAT1  
ATOM   4406  H1  HOH W1008      10.848  23.649 -25.070  0.00  0.00      WAT1  
ATOM   4407  H2  HOH W1008       9.762  24.284 -24.227  0.00  0.00      WAT1  
ATOM   4408  O   HOH W1009       5.946 -35.193 -27.284  0.00  0.00      WAT1  
ATOM   4409  H1  HOH W1009       5.667 -35.061 -26.378  0.00  0.00      WAT1  
ATOM   4410  H2  HOH W1009       6.873 -35.421 -27.219  0.00  0.00      WAT1  
ATOM   4411  O   HOH W1010      25.644  42.517  34.305  0.00  0.00      WAT1  
ATOM   4412  H1  HOH W1010      25.961  43.008  33.547  0.00  0.00      WAT1  
ATOM   4413  H2  HOH W1010      26.290  42.689  34.990  0.00  0.00      WAT1  
ATOM   4414  O   HOH W1011      15.369  12.925  28.025  0.00  0.00      WAT1  
ATOM   4415  H1  HOH W1011      15.014  12.125  28.413  0.00  0.00      WAT1  
ATOM   4416  H2  HOH W1011      14.975  12.964  27.154  0.00  0.00      WAT1  
ATOM   4417  O   HOH W1012     -26.826 -19.676  39.020  0.00  0.00      WAT1  
ATOM   4418  H1  HOH W1012     -26.200 -20.359  38.778  0.00  0.00      WAT1  
ATOM   4419  H2  HOH W1012     -27.537 -20.147  39.455  0.00  0.00      WAT1  
ATOM   4420  O   HOH W1013      41.992  51.101 -55.963  0.00  0.00      WAT1  
ATOM   4421  H1  HOH W1013      41.264  51.634 -56.283  0.00  0.00      WAT1  
ATOM   4422  H2  HOH W1013      41.660  50.204 -55.987  0.00  0.00      WAT1  
ATOM   4423  O   HOH W1014       8.292  23.190 -40.682  0.00  0.00      WAT1  
ATOM   4424  H1  HOH W1014       8.307  23.867 -40.006  0.00  0.00      WAT1  
ATOM   4425  H2  HOH W1014       7.381  23.162 -40.973  0.00  0.00      WAT1  
ATOM   4426  O   HOH W1015     -27.171 -27.517 -44.041  0.00  0.00      WAT1  
ATOM   4427  H1  HOH W1015     -26.927 -28.079 -44.776  0.00  0.00      WAT1  
ATOM   4428  H2  HOH W1015     -27.942 -27.040 -44.348  0.00  0.00      WAT1  
ATOM   4429  O   HOH W1016      -1.688  56.016 -47.721  0.00  0.00      WAT1  
ATOM   4430  H1  HOH W1016      -2.327  56.047 -48.433  0.00  0.00      WAT1  
ATOM   4431  H2  HOH W1016      -1.149  55.249 -47.915  0.00  0.00      WAT1  
ATOM   4432  O   HOH W1017       2.189 -17.298  43.383  0.00  0.00      WAT1  
ATOM   4433  H1  HOH W1017       2.604 -18.006  42.891  0.00  0.00      WAT1  
ATOM   4434  H2  HOH W1017       1.553 -17.738  43.947  0.00  0.00      WAT1  
ATOM   4435  O   HOH W1018     -24.096   7.944 -58.678  0.00  0.00      WAT1  
ATOM   4436  H1  HOH W1018     -23.553   8.592 -59.127  0.00  0.00      WAT1  
ATOM   4437  H2  HOH W1018     -24.349   7.326 -59.364  0.00  0.00      WAT1  
ATOM   4438  O   HOH W1019     -27.560  -1.548 -50.964  0.00  0.00      WAT1  
ATOM   4439  H1  HOH W1019     -26.655  -1.267 -51.098  0.00  0.00      WAT1  
ATOM   4440  H2  HOH W1019     -28.077  -0.748 -51.064  0.00  0.00      WAT1  
ATOM   4441  O   HOH W1020     -41.295   6.308 -35.092  0.00  0.00      WAT1  
ATOM   4442  H1  HOH W1020     -41.249   7.229 -35.350  0.00  0.00      WAT1  
ATOM   4443  H2  HOH W1020     -41.347   5.829 -35.920  0.00  0.00      WAT1  
ATOM   4444  O   HOH W1021     -36.930  46.069  22.607  0.00  0.00      WAT1  
ATOM   4445  H1  HOH W1021     -36.388  45.289  22.495  0.00  0.00      WAT1  
ATOM   4446  H2  HOH W1021     -37.047  46.410  21.721  0.00  0.00      WAT1  
ATOM   4447  N   POPCM   1      15.771 -27.552   9.449  0.00  0.00      MEMB  
ATOM   4448  C12 POPCM   1      17.103 -27.954   8.917  0.00  0.00      MEMB  
ATOM   4449 H12A POPCM   1      17.671 -27.047   8.775  0.00  0.00      MEMB  
ATOM   4450 H12B POPCM   1      16.992 -28.368   7.926  0.00  0.00      MEMB  
ATOM   4451  C13 POPCM   1      14.849 -28.736   9.419  0.00  0.00      MEMB  
ATOM   4452 H13A POPCM   1      15.201 -29.520  10.073  0.00  0.00      MEMB  
ATOM   4453 H13B POPCM   1      13.842 -28.461   9.698  0.00  0.00      MEMB  
ATOM   4454 H13C POPCM   1      14.838 -29.287   8.490  0.00  0.00      MEMB  
ATOM   4455  C14 POPCM   1      15.885 -27.143  10.869  0.00  0.00      MEMB  
ATOM   4456 H14A POPCM   1      16.320 -26.158  10.949  0.00  0.00      MEMB  
ATOM   4457 H14B POPCM   1      14.916 -27.173  11.346  0.00  0.00      MEMB  
ATOM   4458 H14C POPCM   1      16.557 -27.870  11.302  0.00  0.00      MEMB  
ATOM   4459  C15 POPCM   1      15.146 -26.450   8.662  0.00  0.00      MEMB  
ATOM   4460 H15A POPCM   1      15.746 -25.574   8.860  0.00  0.00      MEMB  
ATOM   4461 H15B POPCM   1      14.133 -26.232   8.967  0.00  0.00      MEMB  
ATOM   4462 H15C POPCM   1      15.204 -26.584   7.592  0.00  0.00      MEMB  
ATOM   4463  C11 POPCM   1      18.072 -28.847   9.721  0.00  0.00      MEMB  
ATOM   4464 H11A POPCM   1      18.903 -29.142   9.044  0.00  0.00      MEMB  
ATOM   4465 H11B POPCM   1      17.639 -29.851   9.917  0.00  0.00      MEMB  
ATOM   4466  P   POPCM   1      19.690 -27.179  10.823  0.00  0.00      MEMB  
ATOM   4467  O13 POPCM   1      20.144 -26.846  12.218  0.00  0.00      MEMB  
ATOM   4468  O14 POPCM   1      19.283 -26.059   9.984  0.00  0.00      MEMB  
ATOM   4469  O12 POPCM   1      18.457 -28.175  10.911  0.00  0.00      MEMB  
ATOM   4470  O11 POPCM   1      20.846 -28.044  10.142  0.00  0.00      MEMB  
ATOM   4471  C1  POPCM   1      21.440 -29.070  10.904  0.00  0.00      MEMB  
ATOM   4472  HA  POPCM   1      20.690 -29.579  11.546  0.00  0.00      MEMB  
ATOM   4473  HB  POPCM   1      22.243 -28.638  11.538  0.00  0.00      MEMB  
ATOM   4474  C2  POPCM   1      22.107 -30.108  10.027  0.00  0.00      MEMB  
ATOM   4475  HS  POPCM   1      22.768 -29.534   9.342  0.00  0.00      MEMB  
ATOM   4476  O21 POPCM   1      21.187 -30.901   9.235  0.00  0.00      MEMB  
ATOM   4477  C21 POPCM   1      21.060 -30.521   7.927  0.00  0.00      MEMB  
ATOM   4478  O22 POPCM   1      21.799 -29.748   7.346  0.00  0.00      MEMB  
ATOM   4479  C22 POPCM   1      19.918 -31.303   7.257  0.00  0.00      MEMB  
ATOM   4480  H2R POPCM   1      18.969 -31.248   7.833  0.00  0.00      MEMB  
ATOM   4481  H2S POPCM   1      20.286 -32.351   7.289  0.00  0.00      MEMB  
ATOM   4482  C3  POPCM   1      23.054 -30.983  10.890  0.00  0.00      MEMB  
ATOM   4483  HX  POPCM   1      22.412 -31.413  11.689  0.00  0.00      MEMB  
ATOM   4484  HY  POPCM   1      23.719 -30.373  11.537  0.00  0.00      MEMB  
ATOM   4485  O31 POPCM   1      23.818 -31.997  10.225  0.00  0.00      MEMB  
ATOM   4486  C31 POPCM   1      24.781 -31.496   9.434  0.00  0.00      MEMB  
ATOM   4487  O32 POPCM   1      25.006 -30.356   9.290  0.00  0.00      MEMB  
ATOM   4488  C32 POPCM   1      25.575 -32.609   8.861  0.00  0.00      MEMB  
ATOM   4489  H2X POPCM   1      24.868 -33.338   8.410  0.00  0.00      MEMB  
ATOM   4490  H2Y POPCM   1      26.046 -33.020   9.779  0.00  0.00      MEMB  
ATOM   4491  C23 POPCM   1      19.618 -30.789   5.837  0.00  0.00      MEMB  
ATOM   4492  H3R POPCM   1      20.489 -30.825   5.147  0.00  0.00      MEMB  
ATOM   4493  H3S POPCM   1      19.320 -29.719   5.829  0.00  0.00      MEMB  
ATOM   4494  C24 POPCM   1      18.401 -31.514   5.233  0.00  0.00      MEMB  
ATOM   4495  H4R POPCM   1      17.392 -31.219   5.591  0.00  0.00      MEMB  
ATOM   4496  H4S POPCM   1      18.535 -32.592   5.466  0.00  0.00      MEMB  
ATOM   4497  C25 POPCM   1      18.421 -31.473   3.638  0.00  0.00      MEMB  
ATOM   4498  H5R POPCM   1      17.858 -32.357   3.271  0.00  0.00      MEMB  
ATOM   4499  H5S POPCM   1      19.472 -31.537   3.284  0.00  0.00      MEMB  
ATOM   4500  C26 POPCM   1      17.672 -30.270   3.127  0.00  0.00      MEMB  
ATOM   4501  H6R POPCM   1      17.704 -29.486   3.913  0.00  0.00      MEMB  
ATOM   4502  H6S POPCM   1      16.638 -30.519   2.805  0.00  0.00      MEMB  
ATOM   4503  C27 POPCM   1      18.267 -29.552   1.879  0.00  0.00      MEMB  
ATOM   4504  H7R POPCM   1      18.326 -30.329   1.086  0.00  0.00      MEMB  
ATOM   4505  H7S POPCM   1      19.259 -29.228   2.259  0.00  0.00      MEMB  
ATOM   4506  C28 POPCM   1      17.181 -28.473   1.402  0.00  0.00      MEMB  
ATOM   4507  H8R POPCM   1      16.330 -29.046   0.977  0.00  0.00      MEMB  
ATOM   4508  H8S POPCM   1      17.455 -28.038   0.417  0.00  0.00      MEMB  
ATOM   4509  C29 POPCM   1      16.917 -27.305   2.352  0.00  0.00      MEMB  
ATOM   4510  H91 POPCM   1      16.490 -27.698   3.286  0.00  0.00      MEMB  
ATOM   4511 C210 POPCM   1      16.931 -26.010   1.970  0.00  0.00      MEMB  
ATOM   4512 H101 POPCM   1      16.628 -25.228   2.681  0.00  0.00      MEMB  
ATOM   4513 C211 POPCM   1      17.398 -25.408   0.640  0.00  0.00      MEMB  
ATOM   4514 H11R POPCM   1      17.899 -26.170   0.005  0.00  0.00      MEMB  
ATOM   4515 H11S POPCM   1      18.147 -24.605   0.809  0.00  0.00      MEMB  
ATOM   4516 C212 POPCM   1      16.095 -24.932  -0.076  0.00  0.00      MEMB  
ATOM   4517 H12R POPCM   1      15.623 -24.225   0.640  0.00  0.00      MEMB  
ATOM   4518 H12S POPCM   1      15.367 -25.752  -0.253  0.00  0.00      MEMB  
ATOM   4519 C213 POPCM   1      16.325 -24.227  -1.490  0.00  0.00      MEMB  
ATOM   4520 H13R POPCM   1      15.378 -24.121  -2.061  0.00  0.00      MEMB  
ATOM   4521 H13S POPCM   1      16.848 -24.896  -2.208  0.00  0.00      MEMB  
ATOM   4522 C214 POPCM   1      16.926 -22.850  -1.438  0.00  0.00      MEMB  
ATOM   4523 H14R POPCM   1      17.914 -22.829  -0.930  0.00  0.00      MEMB  
ATOM   4524 H14S POPCM   1      16.223 -22.170  -0.911  0.00  0.00      MEMB  
ATOM   4525 C215 POPCM   1      17.238 -22.332  -2.839  0.00  0.00      MEMB  
ATOM   4526 H15R POPCM   1      16.398 -22.536  -3.536  0.00  0.00      MEMB  
ATOM   4527 H15S POPCM   1      18.153 -22.802  -3.258  0.00  0.00      MEMB  
ATOM   4528 C216 POPCM   1      17.134 -20.788  -2.754  0.00  0.00      MEMB  
ATOM   4529 H16R POPCM   1      17.881 -20.384  -2.037  0.00  0.00      MEMB  
ATOM   4530 H16S POPCM   1      16.116 -20.435  -2.482  0.00  0.00      MEMB  
ATOM   4531 C217 POPCM   1      17.386 -20.107  -4.108  0.00  0.00      MEMB  
ATOM   4532 H17R POPCM   1      16.911 -19.106  -4.188  0.00  0.00      MEMB  
ATOM   4533 H17S POPCM   1      17.000 -20.795  -4.889  0.00  0.00      MEMB  
ATOM   4534 C218 POPCM   1      18.856 -19.830  -4.340  0.00  0.00      MEMB  
ATOM   4535 H18R POPCM   1      19.170 -18.946  -3.744  0.00  0.00      MEMB  
ATOM   4536 H18S POPCM   1      19.302 -19.773  -5.356  0.00  0.00      MEMB  
ATOM   4537 H18T POPCM   1      19.402 -20.657  -3.839  0.00  0.00      MEMB  
ATOM   4538  C33 POPCM   1      26.731 -32.254   7.889  0.00  0.00      MEMB  
ATOM   4539  H3X POPCM   1      27.326 -31.525   8.480  0.00  0.00      MEMB  
ATOM   4540  H3Y POPCM   1      26.371 -31.663   7.020  0.00  0.00      MEMB  
ATOM   4541  C34 POPCM   1      27.629 -33.392   7.464  0.00  0.00      MEMB  
ATOM   4542  H4X POPCM   1      27.972 -34.035   8.302  0.00  0.00      MEMB  
ATOM   4543  H4Y POPCM   1      28.526 -32.876   7.059  0.00  0.00      MEMB  
ATOM   4544  C35 POPCM   1      27.121 -34.320   6.298  0.00  0.00      MEMB  
ATOM   4545  H5X POPCM   1      26.995 -33.695   5.389  0.00  0.00      MEMB  
ATOM   4546  H5Y POPCM   1      26.044 -34.550   6.449  0.00  0.00      MEMB  
ATOM   4547  C36 POPCM   1      27.994 -35.463   5.983  0.00  0.00      MEMB  
ATOM   4548  H6X POPCM   1      27.783 -36.291   6.693  0.00  0.00      MEMB  
ATOM   4549  H6Y POPCM   1      29.012 -35.113   6.256  0.00  0.00      MEMB  
ATOM   4550  C37 POPCM   1      27.939 -35.939   4.482  0.00  0.00      MEMB  
ATOM   4551  H7X POPCM   1      28.919 -36.396   4.224  0.00  0.00      MEMB  
ATOM   4552  H7Y POPCM   1      27.811 -35.089   3.779  0.00  0.00      MEMB  
ATOM   4553  C38 POPCM   1      26.847 -36.980   4.254  0.00  0.00      MEMB  
ATOM   4554  H8X POPCM   1      25.938 -36.545   4.721  0.00  0.00      MEMB  
ATOM   4555  H8Y POPCM   1      27.095 -37.876   4.863  0.00  0.00      MEMB  
ATOM   4556  C39 POPCM   1      26.960 -37.446   2.783  0.00  0.00      MEMB  
ATOM   4557  H9X POPCM   1      26.751 -38.537   2.812  0.00  0.00      MEMB  
ATOM   4558  H9Y POPCM   1      27.984 -37.248   2.398  0.00  0.00      MEMB  
ATOM   4559 C310 POPCM   1      25.964 -36.804   1.886  0.00  0.00      MEMB  
ATOM   4560 H10X POPCM   1      26.073 -35.705   2.006  0.00  0.00      MEMB  
ATOM   4561 H10Y POPCM   1      24.964 -37.218   2.137  0.00  0.00      MEMB  
ATOM   4562 C311 POPCM   1      26.187 -37.146   0.303  0.00  0.00      MEMB  
ATOM   4563 H11X POPCM   1      25.895 -38.215   0.232  0.00  0.00      MEMB  
ATOM   4564 H11Y POPCM   1      27.170 -36.938  -0.171  0.00  0.00      MEMB  
ATOM   4565 C312 POPCM   1      25.129 -36.302  -0.508  0.00  0.00      MEMB  
ATOM   4566 H12X POPCM   1      25.393 -35.230  -0.624  0.00  0.00      MEMB  
ATOM   4567 H12Y POPCM   1      24.194 -36.269   0.092  0.00  0.00      MEMB  
ATOM   4568 C313 POPCM   1      24.790 -36.842  -1.900  0.00  0.00      MEMB  
ATOM   4569 H13X POPCM   1      24.320 -37.841  -1.775  0.00  0.00      MEMB  
ATOM   4570 H13Y POPCM   1      25.738 -36.914  -2.477  0.00  0.00      MEMB  
ATOM   4571 C314 POPCM   1      23.925 -35.895  -2.728  0.00  0.00      MEMB  
ATOM   4572 H14X POPCM   1      23.541 -36.409  -3.635  0.00  0.00      MEMB  
ATOM   4573 H14Y POPCM   1      24.511 -35.034  -3.113  0.00  0.00      MEMB  
ATOM   4574 C315 POPCM   1      22.752 -35.216  -1.942  0.00  0.00      MEMB  
ATOM   4575 H15X POPCM   1      23.077 -34.695  -1.016  0.00  0.00      MEMB  
ATOM   4576 H15Y POPCM   1      22.132 -36.069  -1.591  0.00  0.00      MEMB  
ATOM   4577 C316 POPCM   1      21.902 -34.183  -2.810  0.00  0.00      MEMB  
ATOM   4578 H16X POPCM   1      22.392 -33.400  -3.427  0.00  0.00      MEMB  
ATOM   4579 H16Y POPCM   1      21.374 -33.540  -2.074  0.00  0.00      MEMB  
ATOM   4580 H16Z POPCM   1      21.091 -34.653  -3.407  0.00  0.00      MEMB  
ATOM   4581  N   POPCM   2     -30.272  -9.535  13.160  0.00  0.00      MEMB  
ATOM   4582  C12 POPCM   2     -29.727  -8.114  13.455  0.00  0.00      MEMB  
ATOM   4583 H12A POPCM   2     -28.670  -8.195  13.250  0.00  0.00      MEMB  
ATOM   4584 H12B POPCM   2     -29.639  -8.193  14.529  0.00  0.00      MEMB  
ATOM   4585  C13 POPCM   2     -29.537 -10.666  13.757  0.00  0.00      MEMB  
ATOM   4586 H13A POPCM   2     -29.942 -11.611  13.428  0.00  0.00      MEMB  
ATOM   4587 H13B POPCM   2     -28.485 -10.622  13.515  0.00  0.00      MEMB  
ATOM   4588 H13C POPCM   2     -29.629 -10.658  14.833  0.00  0.00      MEMB  
ATOM   4589  C14 POPCM   2     -31.685  -9.464  13.650  0.00  0.00      MEMB  
ATOM   4590 H14A POPCM   2     -31.721  -9.345  14.723  0.00  0.00      MEMB  
ATOM   4591 H14B POPCM   2     -32.020  -8.487  13.332  0.00  0.00      MEMB  
ATOM   4592 H14C POPCM   2     -32.316 -10.283  13.338  0.00  0.00      MEMB  
ATOM   4593  C15 POPCM   2     -30.293  -9.673  11.669  0.00  0.00      MEMB  
ATOM   4594 H15A POPCM   2     -30.672  -8.758  11.239  0.00  0.00      MEMB  
ATOM   4595 H15B POPCM   2     -30.900 -10.517  11.375  0.00  0.00      MEMB  
ATOM   4596 H15C POPCM   2     -29.281  -9.735  11.296  0.00  0.00      MEMB  
ATOM   4597  C11 POPCM   2     -30.572  -6.799  13.079  0.00  0.00      MEMB  
ATOM   4598 H11A POPCM   2     -30.816  -6.912  12.001  0.00  0.00      MEMB  
ATOM   4599 H11B POPCM   2     -30.000  -5.865  13.263  0.00  0.00      MEMB  
ATOM   4600  P   POPCM   2     -31.880  -6.169  15.254  0.00  0.00      MEMB  
ATOM   4601  O13 POPCM   2     -30.525  -6.154  15.821  0.00  0.00      MEMB  
ATOM   4602  O14 POPCM   2     -32.933  -6.925  15.976  0.00  0.00      MEMB  
ATOM   4603  O12 POPCM   2     -31.778  -6.710  13.813  0.00  0.00      MEMB  
ATOM   4604  O11 POPCM   2     -32.350  -4.718  14.950  0.00  0.00      MEMB  
ATOM   4605  C1  POPCM   2     -33.011  -4.334  13.769  0.00  0.00      MEMB  
ATOM   4606  HA  POPCM   2     -33.830  -3.590  13.870  0.00  0.00      MEMB  
ATOM   4607  HB  POPCM   2     -33.575  -5.170  13.302  0.00  0.00      MEMB  
ATOM   4608  C2  POPCM   2     -32.114  -3.734  12.676  0.00  0.00      MEMB  
ATOM   4609  HS  POPCM   2     -31.703  -4.607  12.126  0.00  0.00      MEMB  
ATOM   4610  O21 POPCM   2     -31.216  -2.784  13.354  0.00  0.00      MEMB  
ATOM   4611  C21 POPCM   2     -29.942  -2.950  12.955  0.00  0.00      MEMB  
ATOM   4612  O22 POPCM   2     -29.635  -3.647  12.009  0.00  0.00      MEMB  
ATOM   4613  C22 POPCM   2     -29.073  -1.995  13.745  0.00  0.00      MEMB  
ATOM   4614  H2R POPCM   2     -27.999  -2.266  13.661  0.00  0.00      MEMB  
ATOM   4615  H2S POPCM   2     -29.367  -2.069  14.814  0.00  0.00      MEMB  
ATOM   4616  C3  POPCM   2     -32.966  -2.981  11.583  0.00  0.00      MEMB  
ATOM   4617  HX  POPCM   2     -33.499  -2.135  12.068  0.00  0.00      MEMB  
ATOM   4618  HY  POPCM   2     -33.729  -3.645  11.125  0.00  0.00      MEMB  
ATOM   4619  O31 POPCM   2     -32.043  -2.411  10.601  0.00  0.00      MEMB  
ATOM   4620  C31 POPCM   2     -31.399  -3.246   9.754  0.00  0.00      MEMB  
ATOM   4621  O32 POPCM   2     -31.635  -4.456   9.729  0.00  0.00      MEMB  
ATOM   4622  C32 POPCM   2     -30.569  -2.442   8.761  0.00  0.00      MEMB  
ATOM   4623  H2X POPCM   2     -30.075  -3.166   8.078  0.00  0.00      MEMB  
ATOM   4624  H2Y POPCM   2     -29.874  -1.831   9.376  0.00  0.00      MEMB  
ATOM   4625  C23 POPCM   2     -29.188  -0.554  13.273  0.00  0.00      MEMB  
ATOM   4626  H3R POPCM   2     -28.440   0.043  13.837  0.00  0.00      MEMB  
ATOM   4627  H3S POPCM   2     -30.192  -0.185  13.574  0.00  0.00      MEMB  
ATOM   4628  C24 POPCM   2     -28.905  -0.464  11.728  0.00  0.00      MEMB  
ATOM   4629  H4R POPCM   2     -29.658  -1.109  11.227  0.00  0.00      MEMB  
ATOM   4630  H4S POPCM   2     -27.886  -0.902  11.679  0.00  0.00      MEMB  
ATOM   4631  C25 POPCM   2     -28.798   0.990  11.281  0.00  0.00      MEMB  
ATOM   4632  H5R POPCM   2     -28.432   1.536  12.177  0.00  0.00      MEMB  
ATOM   4633  H5S POPCM   2     -29.775   1.242  10.814  0.00  0.00      MEMB  
ATOM   4634  C26 POPCM   2     -27.752   1.098  10.117  0.00  0.00      MEMB  
ATOM   4635  H6R POPCM   2     -28.123   0.507   9.253  0.00  0.00      MEMB  
ATOM   4636  H6S POPCM   2     -26.785   0.669  10.456  0.00  0.00      MEMB  
ATOM   4637  C27 POPCM   2     -27.449   2.588   9.668  0.00  0.00      MEMB  
ATOM   4638  H7R POPCM   2     -27.267   3.224  10.561  0.00  0.00      MEMB  
ATOM   4639  H7S POPCM   2     -28.343   2.974   9.133  0.00  0.00      MEMB  
ATOM   4640  C28 POPCM   2     -26.138   2.618   8.878  0.00  0.00      MEMB  
ATOM   4641  H8R POPCM   2     -25.281   2.440   9.561  0.00  0.00      MEMB  
ATOM   4642  H8S POPCM   2     -25.908   3.614   8.442  0.00  0.00      MEMB  
ATOM   4643  C29 POPCM   2     -26.211   1.559   7.776  0.00  0.00      MEMB  
ATOM   4644  H91 POPCM   2     -25.661   0.643   8.038  0.00  0.00      MEMB  
ATOM   4645 C210 POPCM   2     -26.959   1.653   6.666  0.00  0.00      MEMB  
ATOM   4646 H101 POPCM   2     -27.007   0.844   5.922  0.00  0.00      MEMB  
ATOM   4647 C211 POPCM   2     -27.714   2.975   6.337  0.00  0.00      MEMB  
ATOM   4648 H11R POPCM   2     -27.560   3.758   7.110  0.00  0.00      MEMB  
ATOM   4649 H11S POPCM   2     -28.792   2.707   6.369  0.00  0.00      MEMB  
ATOM   4650 C212 POPCM   2     -27.418   3.716   5.075  0.00  0.00      MEMB  
ATOM   4651 H12R POPCM   2     -26.356   4.023   5.179  0.00  0.00      MEMB  
ATOM   4652 H12S POPCM   2     -28.118   4.579   5.058  0.00  0.00      MEMB  
ATOM   4653 C213 POPCM   2     -27.616   2.942   3.757  0.00  0.00      MEMB  
ATOM   4654 H13R POPCM   2     -27.244   1.896   3.798  0.00  0.00      MEMB  
ATOM   4655 H13S POPCM   2     -26.975   3.469   3.018  0.00  0.00      MEMB  
ATOM   4656 C214 POPCM   2     -29.042   3.004   3.193  0.00  0.00      MEMB  
ATOM   4657 H14R POPCM   2     -29.422   4.048   3.202  0.00  0.00      MEMB  
ATOM   4658 H14S POPCM   2     -29.711   2.343   3.784  0.00  0.00      MEMB  
ATOM   4659 C215 POPCM   2     -29.198   2.587   1.733  0.00  0.00      MEMB  
ATOM   4660 H15R POPCM   2     -28.667   3.291   1.057  0.00  0.00      MEMB  
ATOM   4661 H15S POPCM   2     -30.269   2.711   1.462  0.00  0.00      MEMB  
ATOM   4662 C216 POPCM   2     -28.781   1.149   1.426  0.00  0.00      MEMB  
ATOM   4663 H16R POPCM   2     -29.306   0.445   2.107  0.00  0.00      MEMB  
ATOM   4664 H16S POPCM   2     -27.677   1.104   1.541  0.00  0.00      MEMB  
ATOM   4665 C217 POPCM   2     -28.998   0.724   0.013  0.00  0.00      MEMB  
ATOM   4666 H17R POPCM   2     -28.475   1.519  -0.561  0.00  0.00      MEMB  
ATOM   4667 H17S POPCM   2     -30.058   0.702  -0.319  0.00  0.00      MEMB  
ATOM   4668 C218 POPCM   2     -28.396  -0.623  -0.353  0.00  0.00      MEMB  
ATOM   4669 H18R POPCM   2     -28.442  -0.735  -1.458  0.00  0.00      MEMB  
ATOM   4670 H18S POPCM   2     -28.854  -1.497   0.158  0.00  0.00      MEMB  
ATOM   4671 H18T POPCM   2     -27.337  -0.547  -0.026  0.00  0.00      MEMB  
ATOM   4672  C33 POPCM   2     -31.352  -1.341   7.988  0.00  0.00      MEMB  
ATOM   4673  H3X POPCM   2     -31.747  -0.662   8.774  0.00  0.00      MEMB  
ATOM   4674  H3Y POPCM   2     -32.126  -1.807   7.342  0.00  0.00      MEMB  
ATOM   4675  C34 POPCM   2     -30.412  -0.440   7.145  0.00  0.00      MEMB  
ATOM   4676  H4X POPCM   2     -29.382  -0.529   7.552  0.00  0.00      MEMB  
ATOM   4677  H4Y POPCM   2     -30.839   0.585   7.141  0.00  0.00      MEMB  
ATOM   4678  C35 POPCM   2     -30.373  -0.730   5.609  0.00  0.00      MEMB  
ATOM   4679  H5X POPCM   2     -29.783  -1.655   5.430  0.00  0.00      MEMB  
ATOM   4680  H5Y POPCM   2     -29.817   0.087   5.101  0.00  0.00      MEMB  
ATOM   4681  C36 POPCM   2     -31.743  -0.775   4.922  0.00  0.00      MEMB  
ATOM   4682  H6X POPCM   2     -32.274   0.172   5.161  0.00  0.00      MEMB  
ATOM   4683  H6Y POPCM   2     -32.298  -1.609   5.402  0.00  0.00      MEMB  
ATOM   4684  C37 POPCM   2     -31.768  -0.816   3.363  0.00  0.00      MEMB  
ATOM   4685  H7X POPCM   2     -31.284   0.151   3.109  0.00  0.00      MEMB  
ATOM   4686  H7Y POPCM   2     -32.777  -0.756   2.901  0.00  0.00      MEMB  
ATOM   4687  C38 POPCM   2     -31.119  -2.065   2.756  0.00  0.00      MEMB  
ATOM   4688  H8X POPCM   2     -30.201  -2.157   3.375  0.00  0.00      MEMB  
ATOM   4689  H8Y POPCM   2     -30.841  -1.853   1.701  0.00  0.00      MEMB  
ATOM   4690  C39 POPCM   2     -31.899  -3.372   3.007  0.00  0.00      MEMB  
ATOM   4691  H9X POPCM   2     -32.283  -3.332   4.049  0.00  0.00      MEMB  
ATOM   4692  H9Y POPCM   2     -31.204  -4.136   2.598  0.00  0.00      MEMB  
ATOM   4693 C310 POPCM   2     -33.073  -3.361   2.001  0.00  0.00      MEMB  
ATOM   4694 H10X POPCM   2     -32.616  -3.112   1.019  0.00  0.00      MEMB  
ATOM   4695 H10Y POPCM   2     -33.839  -2.576   2.181  0.00  0.00      MEMB  
ATOM   4696 C311 POPCM   2     -33.776  -4.712   1.929  0.00  0.00      MEMB  
ATOM   4697 H11X POPCM   2     -34.223  -4.978   2.911  0.00  0.00      MEMB  
ATOM   4698 H11Y POPCM   2     -32.986  -5.472   1.748  0.00  0.00      MEMB  
ATOM   4699 C312 POPCM   2     -34.893  -4.805   0.898  0.00  0.00      MEMB  
ATOM   4700 H12X POPCM   2     -34.517  -4.360  -0.048  0.00  0.00      MEMB  
ATOM   4701 H12Y POPCM   2     -35.668  -4.132   1.322  0.00  0.00      MEMB  
ATOM   4702 C313 POPCM   2     -35.296  -6.275   0.661  0.00  0.00      MEMB  
ATOM   4703 H13X POPCM   2     -35.768  -6.680   1.581  0.00  0.00      MEMB  
ATOM   4704 H13Y POPCM   2     -34.370  -6.880   0.556  0.00  0.00      MEMB  
ATOM   4705 C314 POPCM   2     -36.173  -6.480  -0.573  0.00  0.00      MEMB  
ATOM   4706 H14X POPCM   2     -36.217  -7.575  -0.756  0.00  0.00      MEMB  
ATOM   4707 H14Y POPCM   2     -35.698  -6.149  -1.521  0.00  0.00      MEMB  
ATOM   4708 C315 POPCM   2     -37.439  -5.763  -0.418  0.00  0.00      MEMB  
ATOM   4709 H15X POPCM   2     -38.135  -5.954  -1.263  0.00  0.00      MEMB  
ATOM   4710 H15Y POPCM   2     -37.048  -4.725  -0.360  0.00  0.00      MEMB  
ATOM   4711 C316 POPCM   2     -38.268  -6.128   0.856  0.00  0.00      MEMB  
ATOM   4712 H16X POPCM   2     -39.349  -5.969   0.655  0.00  0.00      MEMB  
ATOM   4713 H16Y POPCM   2     -38.003  -5.552   1.768  0.00  0.00      MEMB  
ATOM   4714 H16Z POPCM   2     -38.140  -7.208   1.084  0.00  0.00      MEMB  
ATOM   4715  N   POPCM   3     -21.229 -31.723  16.337  0.00  0.00      MEMB  
ATOM   4716  C12 POPCM   3     -22.539 -31.917  15.597  0.00  0.00      MEMB  
ATOM   4717 H12A POPCM   3     -22.247 -31.809  14.563  0.00  0.00      MEMB  
ATOM   4718 H12B POPCM   3     -23.096 -31.016  15.807  0.00  0.00      MEMB  
ATOM   4719  C13 POPCM   3     -20.147 -32.685  15.847  0.00  0.00      MEMB  
ATOM   4720 H13A POPCM   3     -20.178 -32.742  14.769  0.00  0.00      MEMB  
ATOM   4721 H13B POPCM   3     -19.169 -32.356  16.167  0.00  0.00      MEMB  
ATOM   4722 H13C POPCM   3     -20.233 -33.715  16.159  0.00  0.00      MEMB  
ATOM   4723  C14 POPCM   3     -20.565 -30.383  16.217  0.00  0.00      MEMB  
ATOM   4724 H14A POPCM   3     -19.641 -30.353  16.776  0.00  0.00      MEMB  
ATOM   4725 H14B POPCM   3     -20.403 -30.130  15.180  0.00  0.00      MEMB  
ATOM   4726 H14C POPCM   3     -21.257 -29.663  16.628  0.00  0.00      MEMB  
ATOM   4727  C15 POPCM   3     -21.434 -31.946  17.818  0.00  0.00      MEMB  
ATOM   4728 H15A POPCM   3     -20.565 -31.786  18.439  0.00  0.00      MEMB  
ATOM   4729 H15B POPCM   3     -21.835 -32.943  17.927  0.00  0.00      MEMB  
ATOM   4730 H15C POPCM   3     -22.209 -31.293  18.192  0.00  0.00      MEMB  
ATOM   4731  C11 POPCM   3     -23.441 -33.114  15.803  0.00  0.00      MEMB  
ATOM   4732 H11A POPCM   3     -24.400 -33.079  15.243  0.00  0.00      MEMB  
ATOM   4733 H11B POPCM   3     -23.795 -33.149  16.856  0.00  0.00      MEMB  
ATOM   4734  P   POPCM   3     -23.456 -35.546  14.830  0.00  0.00      MEMB  
ATOM   4735  O13 POPCM   3     -24.852 -35.309  14.448  0.00  0.00      MEMB  
ATOM   4736  O14 POPCM   3     -23.219 -36.668  15.733  0.00  0.00      MEMB  
ATOM   4737  O12 POPCM   3     -22.729 -34.288  15.470  0.00  0.00      MEMB  
ATOM   4738  O11 POPCM   3     -22.737 -35.860  13.491  0.00  0.00      MEMB  
ATOM   4739  C1  POPCM   3     -21.305 -35.667  13.260  0.00  0.00      MEMB  
ATOM   4740  HA  POPCM   3     -20.773 -36.640  13.194  0.00  0.00      MEMB  
ATOM   4741  HB  POPCM   3     -20.804 -35.022  14.013  0.00  0.00      MEMB  
ATOM   4742  C2  POPCM   3     -21.199 -35.064  11.779  0.00  0.00      MEMB  
ATOM   4743  HS  POPCM   3     -21.638 -34.046  11.855  0.00  0.00      MEMB  
ATOM   4744  O21 POPCM   3     -21.870 -35.943  10.798  0.00  0.00      MEMB  
ATOM   4745  C21 POPCM   3     -23.042 -35.493  10.418  0.00  0.00      MEMB  
ATOM   4746  O22 POPCM   3     -23.505 -34.424  10.801  0.00  0.00      MEMB  
ATOM   4747  C22 POPCM   3     -23.649 -36.481   9.435  0.00  0.00      MEMB  
ATOM   4748  H2R POPCM   3     -24.327 -37.166   9.988  0.00  0.00      MEMB  
ATOM   4749  H2S POPCM   3     -22.817 -37.034   8.949  0.00  0.00      MEMB  
ATOM   4750  C3  POPCM   3     -19.781 -34.985  11.372  0.00  0.00      MEMB  
ATOM   4751  HX  POPCM   3     -19.298 -35.949  11.641  0.00  0.00      MEMB  
ATOM   4752  HY  POPCM   3     -19.141 -34.360  12.031  0.00  0.00      MEMB  
ATOM   4753  O31 POPCM   3     -19.552 -34.587  10.012  0.00  0.00      MEMB  
ATOM   4754  C31 POPCM   3     -19.615 -33.291   9.803  0.00  0.00      MEMB  
ATOM   4755  O32 POPCM   3     -19.930 -32.433  10.586  0.00  0.00      MEMB  
ATOM   4756  C32 POPCM   3     -19.150 -33.011   8.379  0.00  0.00      MEMB  
ATOM   4757  H2X POPCM   3     -19.495 -33.870   7.765  0.00  0.00      MEMB  
ATOM   4758  H2Y POPCM   3     -18.039 -32.989   8.365  0.00  0.00      MEMB  
ATOM   4759  C23 POPCM   3     -24.441 -35.839   8.286  0.00  0.00      MEMB  
ATOM   4760  H3R POPCM   3     -24.622 -36.511   7.420  0.00  0.00      MEMB  
ATOM   4761  H3S POPCM   3     -23.957 -34.915   7.906  0.00  0.00      MEMB  
ATOM   4762  C24 POPCM   3     -25.870 -35.525   8.737  0.00  0.00      MEMB  
ATOM   4763  H4R POPCM   3     -25.853 -34.699   9.480  0.00  0.00      MEMB  
ATOM   4764  H4S POPCM   3     -26.227 -36.465   9.210  0.00  0.00      MEMB  
ATOM   4765  C25 POPCM   3     -26.792 -34.901   7.677  0.00  0.00      MEMB  
ATOM   4766  H5R POPCM   3     -27.130 -35.638   6.918  0.00  0.00      MEMB  
ATOM   4767  H5S POPCM   3     -26.200 -34.110   7.169  0.00  0.00      MEMB  
ATOM   4768  C26 POPCM   3     -28.017 -34.203   8.249  0.00  0.00      MEMB  
ATOM   4769  H6R POPCM   3     -27.744 -33.260   8.768  0.00  0.00      MEMB  
ATOM   4770  H6S POPCM   3     -28.522 -34.952   8.896  0.00  0.00      MEMB  
ATOM   4771  C27 POPCM   3     -29.020 -33.820   7.178  0.00  0.00      MEMB  
ATOM   4772  H7R POPCM   3     -30.039 -33.593   7.555  0.00  0.00      MEMB  
ATOM   4773  H7S POPCM   3     -29.158 -34.767   6.614  0.00  0.00      MEMB  
ATOM   4774  C28 POPCM   3     -28.652 -32.694   6.190  0.00  0.00      MEMB  
ATOM   4775  H8R POPCM   3     -29.381 -32.678   5.351  0.00  0.00      MEMB  
ATOM   4776  H8S POPCM   3     -27.607 -32.757   5.818  0.00  0.00      MEMB  
ATOM   4777  C29 POPCM   3     -28.677 -31.357   6.938  0.00  0.00      MEMB  
ATOM   4778  H91 POPCM   3     -28.026 -31.368   7.825  0.00  0.00      MEMB  
ATOM   4779 C210 POPCM   3     -29.696 -30.487   6.773  0.00  0.00      MEMB  
ATOM   4780 H101 POPCM   3     -29.637 -29.574   7.384  0.00  0.00      MEMB  
ATOM   4781 C211 POPCM   3     -30.854 -30.462   5.790  0.00  0.00      MEMB  
ATOM   4782 H11R POPCM   3     -31.850 -30.398   6.277  0.00  0.00      MEMB  
ATOM   4783 H11S POPCM   3     -30.865 -31.429   5.243  0.00  0.00      MEMB  
ATOM   4784 C212 POPCM   3     -30.704 -29.258   4.815  0.00  0.00      MEMB  
ATOM   4785 H12R POPCM   3     -29.698 -29.181   4.350  0.00  0.00      MEMB  
ATOM   4786 H12S POPCM   3     -31.001 -28.392   5.443  0.00  0.00      MEMB  
ATOM   4787 C213 POPCM   3     -31.715 -29.347   3.585  0.00  0.00      MEMB  
ATOM   4788 H13R POPCM   3     -32.636 -28.954   4.067  0.00  0.00      MEMB  
ATOM   4789 H13S POPCM   3     -31.745 -30.390   3.203  0.00  0.00      MEMB  
ATOM   4790 C214 POPCM   3     -31.447 -28.397   2.437  0.00  0.00      MEMB  
ATOM   4791 H14R POPCM   3     -30.432 -28.624   2.046  0.00  0.00      MEMB  
ATOM   4792 H14S POPCM   3     -31.498 -27.378   2.876  0.00  0.00      MEMB  
ATOM   4793 C215 POPCM   3     -32.565 -28.616   1.398  0.00  0.00      MEMB  
ATOM   4794 H15R POPCM   3     -33.172 -27.693   1.279  0.00  0.00      MEMB  
ATOM   4795 H15S POPCM   3     -33.252 -29.454   1.644  0.00  0.00      MEMB  
ATOM   4796 C216 POPCM   3     -31.881 -28.982  -0.001  0.00  0.00      MEMB  
ATOM   4797 H16R POPCM   3     -32.663 -29.346  -0.701  0.00  0.00      MEMB  
ATOM   4798 H16S POPCM   3     -31.224 -29.861   0.169  0.00  0.00      MEMB  
ATOM   4799 C217 POPCM   3     -31.117 -27.901  -0.652  0.00  0.00      MEMB  
ATOM   4800 H17R POPCM   3     -30.713 -28.218  -1.638  0.00  0.00      MEMB  
ATOM   4801 H17S POPCM   3     -30.233 -27.596  -0.053  0.00  0.00      MEMB  
ATOM   4802 C218 POPCM   3     -32.019 -26.620  -0.775  0.00  0.00      MEMB  
ATOM   4803 H18R POPCM   3     -32.908 -26.760  -1.427  0.00  0.00      MEMB  
ATOM   4804 H18S POPCM   3     -31.330 -25.841  -1.166  0.00  0.00      MEMB  
ATOM   4805 H18T POPCM   3     -32.447 -26.238   0.177  0.00  0.00      MEMB  
ATOM   4806  C33 POPCM   3     -19.800 -31.709   8.015  0.00  0.00      MEMB  
ATOM   4807  H3X POPCM   3     -20.859 -31.618   8.337  0.00  0.00      MEMB  
ATOM   4808  H3Y POPCM   3     -19.785 -31.755   6.905  0.00  0.00      MEMB  
ATOM   4809  C34 POPCM   3     -18.980 -30.442   8.296  0.00  0.00      MEMB  
ATOM   4810  H4X POPCM   3     -17.893 -30.569   8.101  0.00  0.00      MEMB  
ATOM   4811  H4Y POPCM   3     -19.007 -30.134   9.363  0.00  0.00      MEMB  
ATOM   4812  C35 POPCM   3     -19.383 -29.215   7.394  0.00  0.00      MEMB  
ATOM   4813  H5X POPCM   3     -20.461 -29.367   7.169  0.00  0.00      MEMB  
ATOM   4814  H5Y POPCM   3     -18.857 -29.324   6.421  0.00  0.00      MEMB  
ATOM   4815  C36 POPCM   3     -19.137 -27.811   8.072  0.00  0.00      MEMB  
ATOM   4816  H6X POPCM   3     -18.103 -27.703   8.462  0.00  0.00      MEMB  
ATOM   4817  H6Y POPCM   3     -19.801 -27.687   8.954  0.00  0.00      MEMB  
ATOM   4818  C37 POPCM   3     -19.337 -26.600   7.132  0.00  0.00      MEMB  
ATOM   4819  H7X POPCM   3     -18.648 -26.815   6.287  0.00  0.00      MEMB  
ATOM   4820  H7Y POPCM   3     -18.872 -25.672   7.528  0.00  0.00      MEMB  
ATOM   4821  C38 POPCM   3     -20.811 -26.454   6.558  0.00  0.00      MEMB  
ATOM   4822  H8X POPCM   3     -21.454 -26.375   7.460  0.00  0.00      MEMB  
ATOM   4823  H8Y POPCM   3     -21.042 -27.469   6.168  0.00  0.00      MEMB  
ATOM   4824  C39 POPCM   3     -21.035 -25.294   5.583  0.00  0.00      MEMB  
ATOM   4825  H9X POPCM   3     -20.082 -24.973   5.110  0.00  0.00      MEMB  
ATOM   4826  H9Y POPCM   3     -21.436 -24.424   6.146  0.00  0.00      MEMB  
ATOM   4827 C310 POPCM   3     -21.998 -25.736   4.522  0.00  0.00      MEMB  
ATOM   4828 H10X POPCM   3     -22.691 -26.530   4.873  0.00  0.00      MEMB  
ATOM   4829 H10Y POPCM   3     -21.482 -26.138   3.624  0.00  0.00      MEMB  
ATOM   4830 C311 POPCM   3     -22.852 -24.555   4.044  0.00  0.00      MEMB  
ATOM   4831 H11X POPCM   3     -23.374 -24.036   4.876  0.00  0.00      MEMB  
ATOM   4832 H11Y POPCM   3     -23.688 -24.994   3.459  0.00  0.00      MEMB  
ATOM   4833 C312 POPCM   3     -22.171 -23.550   3.028  0.00  0.00      MEMB  
ATOM   4834 H12X POPCM   3     -22.914 -23.013   2.400  0.00  0.00      MEMB  
ATOM   4835 H12Y POPCM   3     -21.512 -24.216   2.431  0.00  0.00      MEMB  
ATOM   4836 C313 POPCM   3     -21.419 -22.368   3.652  0.00  0.00      MEMB  
ATOM   4837 H13X POPCM   3     -20.634 -22.695   4.368  0.00  0.00      MEMB  
ATOM   4838 H13Y POPCM   3     -22.112 -21.810   4.317  0.00  0.00      MEMB  
ATOM   4839 C314 POPCM   3     -20.783 -21.455   2.638  0.00  0.00      MEMB  
ATOM   4840 H14X POPCM   3     -20.459 -20.535   3.170  0.00  0.00      MEMB  
ATOM   4841 H14Y POPCM   3     -21.704 -21.151   2.095  0.00  0.00      MEMB  
ATOM   4842 C315 POPCM   3     -19.697 -22.021   1.827  0.00  0.00      MEMB  
ATOM   4843 H15X POPCM   3     -20.085 -22.733   1.067  0.00  0.00      MEMB  
ATOM   4844 H15Y POPCM   3     -18.891 -22.436   2.470  0.00  0.00      MEMB  
ATOM   4845 C316 POPCM   3     -19.081 -20.807   1.120  0.00  0.00      MEMB  
ATOM   4846 H16X POPCM   3     -18.932 -19.979   1.845  0.00  0.00      MEMB  
ATOM   4847 H16Y POPCM   3     -19.778 -20.380   0.368  0.00  0.00      MEMB  
ATOM   4848 H16Z POPCM   3     -18.082 -21.114   0.742  0.00  0.00      MEMB  
ATOM   4849  N   POPCM   4     -10.899  21.262  16.073  0.00  0.00      MEMB  
ATOM   4850  C12 POPCM   4     -12.102  22.139  16.318  0.00  0.00      MEMB  
ATOM   4851 H12A POPCM   4     -11.804  23.176  16.361  0.00  0.00      MEMB  
ATOM   4852 H12B POPCM   4     -12.428  21.903  17.320  0.00  0.00      MEMB  
ATOM   4853  C13 POPCM   4     -11.255  19.832  15.839  0.00  0.00      MEMB  
ATOM   4854 H13A POPCM   4     -10.473  19.232  15.396  0.00  0.00      MEMB  
ATOM   4855 H13B POPCM   4     -11.657  19.339  16.712  0.00  0.00      MEMB  
ATOM   4856 H13C POPCM   4     -12.077  19.780  15.141  0.00  0.00      MEMB  
ATOM   4857  C14 POPCM   4     -10.062  21.705  14.940  0.00  0.00      MEMB  
ATOM   4858 H14A POPCM   4      -9.707  22.710  15.114  0.00  0.00      MEMB  
ATOM   4859 H14B POPCM   4      -9.125  21.170  14.901  0.00  0.00      MEMB  
ATOM   4860 H14C POPCM   4     -10.623  21.544  14.031  0.00  0.00      MEMB  
ATOM   4861  C15 POPCM   4     -10.041  21.269  17.254  0.00  0.00      MEMB  
ATOM   4862 H15A POPCM   4      -9.740  22.271  17.518  0.00  0.00      MEMB  
ATOM   4863 H15B POPCM   4      -9.222  20.583  17.098  0.00  0.00      MEMB  
ATOM   4864 H15C POPCM   4     -10.573  20.943  18.136  0.00  0.00      MEMB  
ATOM   4865  C11 POPCM   4     -13.140  22.090  15.179  0.00  0.00      MEMB  
ATOM   4866 H11A POPCM   4     -13.460  21.026  15.206  0.00  0.00      MEMB  
ATOM   4867 H11B POPCM   4     -12.984  22.176  14.082  0.00  0.00      MEMB  
ATOM   4868  P   POPCM   4     -14.267  24.413  15.121  0.00  0.00      MEMB  
ATOM   4869  O13 POPCM   4     -12.917  25.048  15.265  0.00  0.00      MEMB  
ATOM   4870  O14 POPCM   4     -15.413  25.127  15.762  0.00  0.00      MEMB  
ATOM   4871  O12 POPCM   4     -14.199  22.925  15.674  0.00  0.00      MEMB  
ATOM   4872  O11 POPCM   4     -14.532  24.254  13.562  0.00  0.00      MEMB  
ATOM   4873  C1  POPCM   4     -15.514  23.283  13.128  0.00  0.00      MEMB  
ATOM   4874  HA  POPCM   4     -16.507  23.489  13.581  0.00  0.00      MEMB  
ATOM   4875  HB  POPCM   4     -15.320  22.200  13.285  0.00  0.00      MEMB  
ATOM   4876  C2  POPCM   4     -15.763  23.423  11.642  0.00  0.00      MEMB  
ATOM   4877  HS  POPCM   4     -16.232  22.441  11.415  0.00  0.00      MEMB  
ATOM   4878  O21 POPCM   4     -14.501  23.628  10.950  0.00  0.00      MEMB  
ATOM   4879  C21 POPCM   4     -13.895  22.478  10.724  0.00  0.00      MEMB  
ATOM   4880  O22 POPCM   4     -14.167  21.356  11.144  0.00  0.00      MEMB  
ATOM   4881  C22 POPCM   4     -12.822  22.765   9.681  0.00  0.00      MEMB  
ATOM   4882  H2R POPCM   4     -12.276  21.800   9.622  0.00  0.00      MEMB  
ATOM   4883  H2S POPCM   4     -12.183  23.618   9.996  0.00  0.00      MEMB  
ATOM   4884  C3  POPCM   4     -16.780  24.652  11.278  0.00  0.00      MEMB  
ATOM   4885  HX  POPCM   4     -16.189  25.456  11.767  0.00  0.00      MEMB  
ATOM   4886  HY  POPCM   4     -17.719  24.463  11.841  0.00  0.00      MEMB  
ATOM   4887  O31 POPCM   4     -16.988  24.923   9.906  0.00  0.00      MEMB  
ATOM   4888  C31 POPCM   4     -17.983  24.303   9.308  0.00  0.00      MEMB  
ATOM   4889  O32 POPCM   4     -18.875  23.678   9.838  0.00  0.00      MEMB  
ATOM   4890  C32 POPCM   4     -17.980  24.593   7.844  0.00  0.00      MEMB  
ATOM   4891  H2X POPCM   4     -17.006  24.384   7.353  0.00  0.00      MEMB  
ATOM   4892  H2Y POPCM   4     -18.018  25.677   7.604  0.00  0.00      MEMB  
ATOM   4893  C23 POPCM   4     -13.471  23.046   8.247  0.00  0.00      MEMB  
ATOM   4894  H3R POPCM   4     -12.614  23.078   7.541  0.00  0.00      MEMB  
ATOM   4895  H3S POPCM   4     -13.964  24.041   8.210  0.00  0.00      MEMB  
ATOM   4896  C24 POPCM   4     -14.441  21.861   7.779  0.00  0.00      MEMB  
ATOM   4897  H4R POPCM   4     -15.369  21.778   8.384  0.00  0.00      MEMB  
ATOM   4898  H4S POPCM   4     -13.810  20.964   7.957  0.00  0.00      MEMB  
ATOM   4899  C25 POPCM   4     -14.779  22.095   6.318  0.00  0.00      MEMB  
ATOM   4900  H5R POPCM   4     -13.786  21.927   5.850  0.00  0.00      MEMB  
ATOM   4901  H5S POPCM   4     -15.083  23.132   6.058  0.00  0.00      MEMB  
ATOM   4902  C26 POPCM   4     -15.798  21.119   5.739  0.00  0.00      MEMB  
ATOM   4903  H6R POPCM   4     -16.736  21.339   6.293  0.00  0.00      MEMB  
ATOM   4904  H6S POPCM   4     -15.472  20.073   5.920  0.00  0.00      MEMB  
ATOM   4905  C27 POPCM   4     -16.002  21.433   4.311  0.00  0.00      MEMB  
ATOM   4906  H7R POPCM   4     -15.002  21.373   3.832  0.00  0.00      MEMB  
ATOM   4907  H7S POPCM   4     -16.397  22.454   4.126  0.00  0.00      MEMB  
ATOM   4908  C28 POPCM   4     -17.081  20.468   3.728  0.00  0.00      MEMB  
ATOM   4909  H8R POPCM   4     -18.123  20.732   4.013  0.00  0.00      MEMB  
ATOM   4910  H8S POPCM   4     -16.924  19.490   4.229  0.00  0.00      MEMB  
ATOM   4911  C29 POPCM   4     -16.951  20.157   2.276  0.00  0.00      MEMB  
ATOM   4912  H91 POPCM   4     -16.308  19.283   2.099  0.00  0.00      MEMB  
ATOM   4913 C210 POPCM   4     -17.390  20.871   1.260  0.00  0.00      MEMB  
ATOM   4914 H101 POPCM   4     -17.275  20.434   0.257  0.00  0.00      MEMB  
ATOM   4915 C211 POPCM   4     -18.242  22.079   1.479  0.00  0.00      MEMB  
ATOM   4916 H11R POPCM   4     -17.953  22.868   0.751  0.00  0.00      MEMB  
ATOM   4917 H11S POPCM   4     -18.234  22.484   2.513  0.00  0.00      MEMB  
ATOM   4918 C212 POPCM   4     -19.792  22.042   1.183  0.00  0.00      MEMB  
ATOM   4919 H12R POPCM   4     -20.136  23.090   1.321  0.00  0.00      MEMB  
ATOM   4920 H12S POPCM   4     -20.238  21.380   1.956  0.00  0.00      MEMB  
ATOM   4921 C213 POPCM   4     -20.169  21.559  -0.287  0.00  0.00      MEMB  
ATOM   4922 H13R POPCM   4     -19.816  20.521  -0.470  0.00  0.00      MEMB  
ATOM   4923 H13S POPCM   4     -19.632  22.300  -0.917  0.00  0.00      MEMB  
ATOM   4924 C214 POPCM   4     -21.620  21.671  -0.490  0.00  0.00      MEMB  
ATOM   4925 H14R POPCM   4     -21.915  22.674  -0.112  0.00  0.00      MEMB  
ATOM   4926 H14S POPCM   4     -22.122  20.951   0.190  0.00  0.00      MEMB  
ATOM   4927 C215 POPCM   4     -22.007  21.263  -1.895  0.00  0.00      MEMB  
ATOM   4928 H15R POPCM   4     -23.112  21.205  -1.985  0.00  0.00      MEMB  
ATOM   4929 H15S POPCM   4     -21.579  20.249  -2.047  0.00  0.00      MEMB  
ATOM   4930 C216 POPCM   4     -21.552  22.125  -3.050  0.00  0.00      MEMB  
ATOM   4931 H16R POPCM   4     -20.453  22.098  -3.214  0.00  0.00      MEMB  
ATOM   4932 H16S POPCM   4     -21.807  23.189  -2.856  0.00  0.00      MEMB  
ATOM   4933 C217 POPCM   4     -22.156  21.704  -4.400  0.00  0.00      MEMB  
ATOM   4934 H17R POPCM   4     -23.259  21.634  -4.286  0.00  0.00      MEMB  
ATOM   4935 H17S POPCM   4     -21.752  20.712  -4.693  0.00  0.00      MEMB  
ATOM   4936 C218 POPCM   4     -21.896  22.746  -5.517  0.00  0.00      MEMB  
ATOM   4937 H18R POPCM   4     -20.806  22.862  -5.692  0.00  0.00      MEMB  
ATOM   4938 H18S POPCM   4     -22.322  23.758  -5.344  0.00  0.00      MEMB  
ATOM   4939 H18T POPCM   4     -22.338  22.448  -6.492  0.00  0.00      MEMB  
ATOM   4940  C33 POPCM   4     -19.045  23.697   7.122  0.00  0.00      MEMB  
ATOM   4941  H3X POPCM   4     -20.036  24.089   7.436  0.00  0.00      MEMB  
ATOM   4942  H3Y POPCM   4     -18.939  22.634   7.426  0.00  0.00      MEMB  
ATOM   4943  C34 POPCM   4     -18.991  23.719   5.570  0.00  0.00      MEMB  
ATOM   4944  H4X POPCM   4     -18.011  23.372   5.177  0.00  0.00      MEMB  
ATOM   4945  H4Y POPCM   4     -19.049  24.808   5.360  0.00  0.00      MEMB  
ATOM   4946  C35 POPCM   4     -20.116  23.020   4.778  0.00  0.00      MEMB  
ATOM   4947  H5X POPCM   4     -20.013  21.914   4.801  0.00  0.00      MEMB  
ATOM   4948  H5Y POPCM   4     -20.063  23.176   3.680  0.00  0.00      MEMB  
ATOM   4949  C36 POPCM   4     -21.566  23.484   5.126  0.00  0.00      MEMB  
ATOM   4950  H6X POPCM   4     -21.521  24.593   5.091  0.00  0.00      MEMB  
ATOM   4951  H6Y POPCM   4     -21.700  23.266   6.207  0.00  0.00      MEMB  
ATOM   4952  C37 POPCM   4     -22.779  22.890   4.329  0.00  0.00      MEMB  
ATOM   4953  H7X POPCM   4     -22.731  23.059   3.232  0.00  0.00      MEMB  
ATOM   4954  H7Y POPCM   4     -23.705  23.360   4.725  0.00  0.00      MEMB  
ATOM   4955  C38 POPCM   4     -22.871  21.362   4.569  0.00  0.00      MEMB  
ATOM   4956  H8X POPCM   4     -23.019  21.188   5.657  0.00  0.00      MEMB  
ATOM   4957  H8Y POPCM   4     -21.893  20.898   4.321  0.00  0.00      MEMB  
ATOM   4958  C39 POPCM   4     -24.022  20.704   3.797  0.00  0.00      MEMB  
ATOM   4959  H9X POPCM   4     -23.895  20.873   2.706  0.00  0.00      MEMB  
ATOM   4960  H9Y POPCM   4     -25.020  21.098   4.086  0.00  0.00      MEMB  
ATOM   4961 C310 POPCM   4     -24.088  19.146   3.954  0.00  0.00      MEMB  
ATOM   4962 H10X POPCM   4     -24.429  19.016   5.004  0.00  0.00      MEMB  
ATOM   4963 H10Y POPCM   4     -23.128  18.661   3.677  0.00  0.00      MEMB  
ATOM   4964 C311 POPCM   4     -25.190  18.515   3.109  0.00  0.00      MEMB  
ATOM   4965 H11X POPCM   4     -25.177  17.406   3.182  0.00  0.00      MEMB  
ATOM   4966 H11Y POPCM   4     -24.860  18.809   2.090  0.00  0.00      MEMB  
ATOM   4967 C312 POPCM   4     -26.585  18.813   3.416  0.00  0.00      MEMB  
ATOM   4968 H12X POPCM   4     -26.722  19.914   3.379  0.00  0.00      MEMB  
ATOM   4969 H12Y POPCM   4     -26.808  18.545   4.471  0.00  0.00      MEMB  
ATOM   4970 C313 POPCM   4     -27.571  17.909   2.620  0.00  0.00      MEMB  
ATOM   4971 H13X POPCM   4     -27.220  16.855   2.576  0.00  0.00      MEMB  
ATOM   4972 H13Y POPCM   4     -27.608  18.311   1.585  0.00  0.00      MEMB  
ATOM   4973 C314 POPCM   4     -28.935  17.949   3.286  0.00  0.00      MEMB  
ATOM   4974 H14X POPCM   4     -29.479  18.714   2.691  0.00  0.00      MEMB  
ATOM   4975 H14Y POPCM   4     -28.826  18.170   4.369  0.00  0.00      MEMB  
ATOM   4976 C315 POPCM   4     -29.787  16.596   3.256  0.00  0.00      MEMB  
ATOM   4977 H15X POPCM   4     -29.143  15.913   3.850  0.00  0.00      MEMB  
ATOM   4978 H15Y POPCM   4     -29.796  16.069   2.278  0.00  0.00      MEMB  
ATOM   4979 C316 POPCM   4     -31.120  16.719   3.861  0.00  0.00      MEMB  
ATOM   4980 H16X POPCM   4     -31.669  17.520   3.322  0.00  0.00      MEMB  
ATOM   4981 H16Y POPCM   4     -30.935  16.974   4.927  0.00  0.00      MEMB  
ATOM   4982 H16Z POPCM   4     -31.613  15.724   3.890  0.00  0.00      MEMB  
ATOM   4983  N   POPCM   5       7.084   8.690  18.315  0.00  0.00      MEMB  
ATOM   4984  C12 POPCM   5       6.465   7.900  19.564  0.00  0.00      MEMB  
ATOM   4985 H12A POPCM   5       5.978   8.537  20.288  0.00  0.00      MEMB  
ATOM   4986 H12B POPCM   5       7.325   7.559  20.122  0.00  0.00      MEMB  
ATOM   4987  C13 POPCM   5       5.885   9.396  17.683  0.00  0.00      MEMB  
ATOM   4988 H13A POPCM   5       5.213   9.815  18.417  0.00  0.00      MEMB  
ATOM   4989 H13B POPCM   5       6.244  10.155  17.003  0.00  0.00      MEMB  
ATOM   4990 H13C POPCM   5       5.296   8.656  17.162  0.00  0.00      MEMB  
ATOM   4991  C14 POPCM   5       8.164   9.609  18.761  0.00  0.00      MEMB  
ATOM   4992 H14A POPCM   5       7.781  10.357  19.439  0.00  0.00      MEMB  
ATOM   4993 H14B POPCM   5       8.947   9.036  19.235  0.00  0.00      MEMB  
ATOM   4994 H14C POPCM   5       8.606  10.132  17.926  0.00  0.00      MEMB  
ATOM   4995  C15 POPCM   5       7.745   7.786  17.317  0.00  0.00      MEMB  
ATOM   4996 H15A POPCM   5       8.008   8.392  16.462  0.00  0.00      MEMB  
ATOM   4997 H15B POPCM   5       7.088   6.952  17.120  0.00  0.00      MEMB  
ATOM   4998 H15C POPCM   5       8.677   7.326  17.612  0.00  0.00      MEMB  
ATOM   4999  C11 POPCM   5       5.499   6.717  19.308  0.00  0.00      MEMB  
ATOM   5000 H11A POPCM   5       4.821   7.217  18.583  0.00  0.00      MEMB  
ATOM   5001 H11B POPCM   5       4.939   6.544  20.252  0.00  0.00      MEMB  
ATOM   5002  P   POPCM   5       6.990   4.584  19.758  0.00  0.00      MEMB  
ATOM   5003  O13 POPCM   5       6.028   4.091  20.750  0.00  0.00      MEMB  
ATOM   5004  O14 POPCM   5       8.217   5.217  20.286  0.00  0.00      MEMB  
ATOM   5005  O12 POPCM   5       6.213   5.597  18.878  0.00  0.00      MEMB  
ATOM   5006  O11 POPCM   5       7.445   3.505  18.842  0.00  0.00      MEMB  
ATOM   5007  C1  POPCM   5       7.147   3.688  17.408  0.00  0.00      MEMB  
ATOM   5008  HA  POPCM   5       7.537   4.644  16.998  0.00  0.00      MEMB  
ATOM   5009  HB  POPCM   5       6.043   3.687  17.285  0.00  0.00      MEMB  
ATOM   5010  C2  POPCM   5       7.735   2.588  16.517  0.00  0.00      MEMB  
ATOM   5011  HS  POPCM   5       7.676   1.698  17.179  0.00  0.00      MEMB  
ATOM   5012  O21 POPCM   5       9.057   3.019  16.173  0.00  0.00      MEMB  
ATOM   5013  C21 POPCM   5      10.019   2.085  16.105  0.00  0.00      MEMB  
ATOM   5014  O22 POPCM   5       9.854   0.885  16.325  0.00  0.00      MEMB  
ATOM   5015  C22 POPCM   5      11.395   2.834  15.934  0.00  0.00      MEMB  
ATOM   5016  H2R POPCM   5      12.003   2.473  16.791  0.00  0.00      MEMB  
ATOM   5017  H2S POPCM   5      11.320   3.933  16.079  0.00  0.00      MEMB  
ATOM   5018  C3  POPCM   5       6.843   2.385  15.197  0.00  0.00      MEMB  
ATOM   5019  HX  POPCM   5       6.919   3.278  14.540  0.00  0.00      MEMB  
ATOM   5020  HY  POPCM   5       5.758   2.280  15.412  0.00  0.00      MEMB  
ATOM   5021  O31 POPCM   5       7.338   1.313  14.434  0.00  0.00      MEMB  
ATOM   5022  C31 POPCM   5       6.878   0.066  14.703  0.00  0.00      MEMB  
ATOM   5023  O32 POPCM   5       6.013  -0.137  15.498  0.00  0.00      MEMB  
ATOM   5024  C32 POPCM   5       7.628  -0.966  13.862  0.00  0.00      MEMB  
ATOM   5025  H2X POPCM   5       7.772  -1.731  14.655  0.00  0.00      MEMB  
ATOM   5026  H2Y POPCM   5       8.610  -0.620  13.474  0.00  0.00      MEMB  
ATOM   5027  C23 POPCM   5      12.021   2.525  14.590  0.00  0.00      MEMB  
ATOM   5028  H3R POPCM   5      11.900   1.436  14.406  0.00  0.00      MEMB  
ATOM   5029  H3S POPCM   5      13.093   2.811  14.630  0.00  0.00      MEMB  
ATOM   5030  C24 POPCM   5      11.233   3.265  13.500  0.00  0.00      MEMB  
ATOM   5031  H4R POPCM   5      11.231   4.329  13.823  0.00  0.00      MEMB  
ATOM   5032  H4S POPCM   5      10.201   2.886  13.343  0.00  0.00      MEMB  
ATOM   5033  C25 POPCM   5      11.995   3.179  12.185  0.00  0.00      MEMB  
ATOM   5034  H5R POPCM   5      13.086   3.315  12.343  0.00  0.00      MEMB  
ATOM   5035  H5S POPCM   5      11.496   3.905  11.509  0.00  0.00      MEMB  
ATOM   5036  C26 POPCM   5      11.861   1.829  11.436  0.00  0.00      MEMB  
ATOM   5037  H6R POPCM   5      10.791   1.601  11.245  0.00  0.00      MEMB  
ATOM   5038  H6S POPCM   5      12.249   1.031  12.104  0.00  0.00      MEMB  
ATOM   5039  C27 POPCM   5      12.537   1.999  10.031  0.00  0.00      MEMB  
ATOM   5040  H7R POPCM   5      13.611   2.261  10.149  0.00  0.00      MEMB  
ATOM   5041  H7S POPCM   5      12.065   2.822   9.454  0.00  0.00      MEMB  
ATOM   5042  C28 POPCM   5      12.618   0.579   9.305  0.00  0.00      MEMB  
ATOM   5043  H8R POPCM   5      13.155  -0.170   9.926  0.00  0.00      MEMB  
ATOM   5044  H8S POPCM   5      13.259   0.729   8.410  0.00  0.00      MEMB  
ATOM   5045  C29 POPCM   5      11.356  -0.007   8.764  0.00  0.00      MEMB  
ATOM   5046  H91 POPCM   5      10.953   0.448   7.847  0.00  0.00      MEMB  
ATOM   5047 C210 POPCM   5      10.567  -0.908   9.375  0.00  0.00      MEMB  
ATOM   5048 H101 POPCM   5       9.639  -1.072   8.808  0.00  0.00      MEMB  
ATOM   5049 C211 POPCM   5      10.659  -1.589  10.697  0.00  0.00      MEMB  
ATOM   5050 H11R POPCM   5      10.105  -1.025  11.477  0.00  0.00      MEMB  
ATOM   5051 H11S POPCM   5      11.727  -1.516  10.996  0.00  0.00      MEMB  
ATOM   5052 C212 POPCM   5      10.101  -3.005  10.785  0.00  0.00      MEMB  
ATOM   5053 H12R POPCM   5       9.035  -3.011  10.472  0.00  0.00      MEMB  
ATOM   5054 H12S POPCM   5      10.189  -3.441  11.803  0.00  0.00      MEMB  
ATOM   5055 C213 POPCM   5      10.853  -4.065   9.985  0.00  0.00      MEMB  
ATOM   5056 H13R POPCM   5      11.941  -4.100  10.207  0.00  0.00      MEMB  
ATOM   5057 H13S POPCM   5      10.793  -3.822   8.903  0.00  0.00      MEMB  
ATOM   5058 C214 POPCM   5      10.279  -5.537  10.087  0.00  0.00      MEMB  
ATOM   5059 H14R POPCM   5       9.251  -5.583   9.668  0.00  0.00      MEMB  
ATOM   5060 H14S POPCM   5      10.271  -5.797  11.167  0.00  0.00      MEMB  
ATOM   5061 C215 POPCM   5      11.132  -6.613   9.356  0.00  0.00      MEMB  
ATOM   5062 H15R POPCM   5      12.032  -6.829   9.970  0.00  0.00      MEMB
[truncated: 10,813,841 more chars]
