# Supplementary material for: Proton transfer and conformational changes along the hydrogen bond network in heliorhodopsin
Source: Commun Biol. 2022 Dec 6;5:1336. doi: 10.1038/s42003-022-04311-x (PMC9726877; doi:10.1038/s42003-022-04311-x)
Supplement: Supplementary file 5 — Supplementary Data 3 [file 42003_2022_4311_MOESM5_ESM.zip › Supplementary Data 3/150ns/His80_H+/run3.pdb]

CRYST1  109.738  110.999  112.840  90.00  90.00  90.00 P 1           1
ATOM      1  N   ALA A   2      15.932  -7.966 -28.343  0.00  0.00      ACHN  
ATOM      2  HT1 ALA A   2      15.228  -7.844 -27.587  0.00  0.00      ACHN  
ATOM      3  HT2 ALA A   2      15.442  -7.661 -29.208  0.00  0.00      ACHN  
ATOM      4  HT3 ALA A   2      16.759  -7.384 -28.101  0.00  0.00      ACHN  
ATOM      5  CA  ALA A   2      16.375  -9.374 -28.542  0.00  0.00      ACHN  
ATOM      6  HA  ALA A   2      15.486  -9.923 -28.816  0.00  0.00      ACHN  
ATOM      7  CB  ALA A   2      17.586  -9.526 -29.505  0.00  0.00      ACHN  
ATOM      8  HB1 ALA A   2      17.626  -8.810 -30.353  0.00  0.00      ACHN  
ATOM      9  HB2 ALA A   2      18.520  -9.252 -28.968  0.00  0.00      ACHN  
ATOM     10  HB3 ALA A   2      17.583 -10.546 -29.946  0.00  0.00      ACHN  
ATOM     11  C   ALA A   2      16.797  -9.997 -27.216  0.00  0.00      ACHN  
ATOM     12  O   ALA A   2      16.671  -9.336 -26.159  0.00  0.00      ACHN  
ATOM     13  N   LYS A   3      17.225 -11.314 -27.127  0.00  0.00      ACHN  
ATOM     14  HN  LYS A   3      17.296 -11.860 -27.958  0.00  0.00      ACHN  
ATOM     15  CA  LYS A   3      17.736 -11.933 -25.868  0.00  0.00      ACHN  
ATOM     16  HA  LYS A   3      16.971 -11.783 -25.121  0.00  0.00      ACHN  
ATOM     17  CB  LYS A   3      17.957 -13.468 -26.126  0.00  0.00      ACHN  
ATOM     18  HB1 LYS A   3      18.520 -13.674 -27.061  0.00  0.00      ACHN  
ATOM     19  HB2 LYS A   3      18.634 -13.914 -25.366  0.00  0.00      ACHN  
ATOM     20  CG  LYS A   3      16.584 -14.217 -26.143  0.00  0.00      ACHN  
ATOM     21  HG1 LYS A   3      15.998 -14.011 -25.222  0.00  0.00      ACHN  
ATOM     22  HG2 LYS A   3      16.040 -13.791 -27.013  0.00  0.00      ACHN  
ATOM     23  CD  LYS A   3      16.880 -15.666 -26.476  0.00  0.00      ACHN  
ATOM     24  HD1 LYS A   3      17.510 -15.865 -27.369  0.00  0.00      ACHN  
ATOM     25  HD2 LYS A   3      17.352 -16.149 -25.593  0.00  0.00      ACHN  
ATOM     26  CE  LYS A   3      15.567 -16.442 -26.722  0.00  0.00      ACHN  
ATOM     27  HE1 LYS A   3      15.645 -17.471 -27.134  0.00  0.00      ACHN  
ATOM     28  HE2 LYS A   3      15.062 -16.503 -25.735  0.00  0.00      ACHN  
ATOM     29  NZ  LYS A   3      14.648 -15.795 -27.656  0.00  0.00      ACHN  
ATOM     30  HZ1 LYS A   3      13.894 -16.491 -27.828  0.00  0.00      ACHN  
ATOM     31  HZ2 LYS A   3      14.180 -14.955 -27.258  0.00  0.00      ACHN  
ATOM     32  HZ3 LYS A   3      15.160 -15.604 -28.541  0.00  0.00      ACHN  
ATOM     33  C   LYS A   3      19.007 -11.283 -25.441  0.00  0.00      ACHN  
ATOM     34  O   LYS A   3      19.726 -10.681 -26.239  0.00  0.00      ACHN  
ATOM     35  N   PRO A   4      19.231 -11.283 -24.108  0.00  0.00      ACHN  
ATOM     36  CD  PRO A   4      18.385 -11.901 -23.034  0.00  0.00      ACHN  
ATOM     37  HD1 PRO A   4      17.445 -11.335 -22.861  0.00  0.00      ACHN  
ATOM     38  HD2 PRO A   4      18.133 -12.884 -23.484  0.00  0.00      ACHN  
ATOM     39  CA  PRO A   4      20.531 -10.963 -23.506  0.00  0.00      ACHN  
ATOM     40  HA  PRO A   4      20.872 -10.010 -23.882  0.00  0.00      ACHN  
ATOM     41  CB  PRO A   4      20.180 -10.891 -22.029  0.00  0.00      ACHN  
ATOM     42  HB1 PRO A   4      19.763  -9.862 -21.976  0.00  0.00      ACHN  
ATOM     43  HB2 PRO A   4      21.008 -11.122 -21.325  0.00  0.00      ACHN  
ATOM     44  CG  PRO A   4      19.137 -12.000 -21.760  0.00  0.00      ACHN  
ATOM     45  HG1 PRO A   4      18.553 -11.799 -20.837  0.00  0.00      ACHN  
ATOM     46  HG2 PRO A   4      19.729 -12.935 -21.657  0.00  0.00      ACHN  
ATOM     47  C   PRO A   4      21.604 -12.039 -23.961  0.00  0.00      ACHN  
ATOM     48  O   PRO A   4      21.288 -13.104 -24.463  0.00  0.00      ACHN  
ATOM     49  N   THR A   5      22.896 -11.682 -23.793  0.00  0.00      ACHN  
ATOM     50  HN  THR A   5      23.160 -10.736 -23.622  0.00  0.00      ACHN  
ATOM     51  CA  THR A   5      24.023 -12.628 -24.068  0.00  0.00      ACHN  
ATOM     52  HA  THR A   5      23.709 -13.331 -24.824  0.00  0.00      ACHN  
ATOM     53  CB  THR A   5      25.284 -11.845 -24.533  0.00  0.00      ACHN  
ATOM     54  HB  THR A   5      26.153 -12.534 -24.600  0.00  0.00      ACHN  
ATOM     55  OG1 THR A   5      25.517 -10.704 -23.720  0.00  0.00      ACHN  
ATOM     56  HG1 THR A   5      26.356 -10.418 -24.088  0.00  0.00      ACHN  
ATOM     57  CG2 THR A   5      24.970 -11.295 -25.972  0.00  0.00      ACHN  
ATOM     58 HG21 THR A   5      24.833 -12.207 -26.590  0.00  0.00      ACHN  
ATOM     59 HG22 THR A   5      24.089 -10.618 -25.975  0.00  0.00      ACHN  
ATOM     60 HG23 THR A   5      25.869 -10.760 -26.347  0.00  0.00      ACHN  
ATOM     61  C   THR A   5      24.504 -13.445 -22.809  0.00  0.00      ACHN  
ATOM     62  O   THR A   5      24.035 -13.280 -21.688  0.00  0.00      ACHN  
ATOM     63  N   VAL A   6      25.446 -14.438 -23.056  0.00  0.00      ACHN  
ATOM     64  HN  VAL A   6      25.750 -14.596 -23.993  0.00  0.00      ACHN  
ATOM     65  CA  VAL A   6      25.924 -15.492 -22.137  0.00  0.00      ACHN  
ATOM     66  HA  VAL A   6      25.005 -15.848 -21.694  0.00  0.00      ACHN  
ATOM     67  CB  VAL A   6      26.596 -16.718 -22.796  0.00  0.00      ACHN  
ATOM     68  HB  VAL A   6      27.588 -16.443 -23.214  0.00  0.00      ACHN  
ATOM     69  CG1 VAL A   6      26.872 -17.857 -21.803  0.00  0.00      ACHN  
ATOM     70 HG11 VAL A   6      25.931 -18.331 -21.449  0.00  0.00      ACHN  
ATOM     71 HG12 VAL A   6      27.592 -18.597 -22.212  0.00  0.00      ACHN  
ATOM     72 HG13 VAL A   6      27.384 -17.462 -20.899  0.00  0.00      ACHN  
ATOM     73  CG2 VAL A   6      25.675 -17.269 -23.939  0.00  0.00      ACHN  
ATOM     74 HG21 VAL A   6      25.543 -16.609 -24.823  0.00  0.00      ACHN  
ATOM     75 HG22 VAL A   6      25.878 -18.267 -24.382  0.00  0.00      ACHN  
ATOM     76 HG23 VAL A   6      24.696 -17.446 -23.442  0.00  0.00      ACHN  
ATOM     77  C   VAL A   6      26.786 -14.861 -20.998  0.00  0.00      ACHN  
ATOM     78  O   VAL A   6      26.693 -15.340 -19.888  0.00  0.00      ACHN  
ATOM     79  N   LYS A   7      27.591 -13.864 -21.343  0.00  0.00      ACHN  
ATOM     80  HN  LYS A   7      27.767 -13.644 -22.299  0.00  0.00      ACHN  
ATOM     81  CA  LYS A   7      28.443 -13.214 -20.317  0.00  0.00      ACHN  
ATOM     82  HA  LYS A   7      29.119 -14.017 -20.064  0.00  0.00      ACHN  
ATOM     83  CB  LYS A   7      29.387 -12.206 -20.933  0.00  0.00      ACHN  
ATOM     84  HB1 LYS A   7      30.127 -12.842 -21.465  0.00  0.00      ACHN  
ATOM     85  HB2 LYS A   7      28.745 -11.500 -21.503  0.00  0.00      ACHN  
ATOM     86  CG  LYS A   7      30.107 -11.261 -19.942  0.00  0.00      ACHN  
ATOM     87  HG1 LYS A   7      29.319 -10.570 -19.571  0.00  0.00      ACHN  
ATOM     88  HG2 LYS A   7      30.529 -11.852 -19.101  0.00  0.00      ACHN  
ATOM     89  CD  LYS A   7      31.290 -10.564 -20.627  0.00  0.00      ACHN  
ATOM     90  HD1 LYS A   7      31.927 -11.384 -21.021  0.00  0.00      ACHN  
ATOM     91  HD2 LYS A   7      30.926  -9.994 -21.508  0.00  0.00      ACHN  
ATOM     92  CE  LYS A   7      32.243  -9.848 -19.757  0.00  0.00      ACHN  
ATOM     93  HE1 LYS A   7      32.679 -10.554 -19.018  0.00  0.00      ACHN  
ATOM     94  HE2 LYS A   7      32.980  -9.428 -20.475  0.00  0.00      ACHN  
ATOM     95  NZ  LYS A   7      31.565  -8.755 -19.054  0.00  0.00      ACHN  
ATOM     96  HZ1 LYS A   7      30.892  -9.127 -18.353  0.00  0.00      ACHN  
ATOM     97  HZ2 LYS A   7      32.237  -8.122 -18.575  0.00  0.00      ACHN  
ATOM     98  HZ3 LYS A   7      31.089  -8.062 -19.666  0.00  0.00      ACHN  
ATOM     99  C   LYS A   7      27.622 -12.664 -19.164  0.00  0.00      ACHN  
ATOM    100  O   LYS A   7      27.956 -12.721 -17.948  0.00  0.00      ACHN  
ATOM    101  N   GLU A   8      26.455 -12.088 -19.477  0.00  0.00      ACHN  
ATOM    102  HN  GLU A   8      26.158 -11.972 -20.422  0.00  0.00      ACHN  
ATOM    103  CA  GLU A   8      25.609 -11.452 -18.434  0.00  0.00      ACHN  
ATOM    104  HA  GLU A   8      26.143 -10.837 -17.725  0.00  0.00      ACHN  
ATOM    105  CB  GLU A   8      24.513 -10.531 -19.043  0.00  0.00      ACHN  
ATOM    106  HB1 GLU A   8      23.857 -11.104 -19.732  0.00  0.00      ACHN  
ATOM    107  HB2 GLU A   8      24.009 -10.081 -18.161  0.00  0.00      ACHN  
ATOM    108  CG  GLU A   8      25.039  -9.436 -19.951  0.00  0.00      ACHN  
ATOM    109  HG1 GLU A   8      25.667  -9.907 -20.737  0.00  0.00      ACHN  
ATOM    110  HG2 GLU A   8      24.349  -8.795 -20.540  0.00  0.00      ACHN  
ATOM    111  CD  GLU A   8      25.857  -8.521 -19.117  0.00  0.00      ACHN  
ATOM    112  OE1 GLU A   8      25.399  -7.898 -18.112  0.00  0.00      ACHN  
ATOM    113  OE2 GLU A   8      27.019  -8.289 -19.488  0.00  0.00      ACHN  
ATOM    114  C   GLU A   8      24.925 -12.345 -17.484  0.00  0.00      ACHN  
ATOM    115  O   GLU A   8      24.998 -12.089 -16.251  0.00  0.00      ACHN  
ATOM    116  N   ILE A   9      24.245 -13.449 -17.936  0.00  0.00      ACHN  
ATOM    117  HN  ILE A   9      24.222 -13.564 -18.926  0.00  0.00      ACHN  
ATOM    118  CA  ILE A   9      23.673 -14.495 -17.216  0.00  0.00      ACHN  
ATOM    119  HA  ILE A   9      23.032 -13.978 -16.518  0.00  0.00      ACHN  
ATOM    120  CB  ILE A   9      22.682 -15.343 -18.075  0.00  0.00      ACHN  
ATOM    121  HB  ILE A   9      21.869 -14.677 -18.435  0.00  0.00      ACHN  
ATOM    122  CG2 ILE A   9      23.414 -15.797 -19.329  0.00  0.00      ACHN  
ATOM    123 HG21 ILE A   9      23.745 -14.973 -19.995  0.00  0.00      ACHN  
ATOM    124 HG22 ILE A   9      24.284 -16.448 -19.097  0.00  0.00      ACHN  
ATOM    125 HG23 ILE A   9      22.722 -16.481 -19.865  0.00  0.00      ACHN  
ATOM    126  CG1 ILE A   9      22.103 -16.593 -17.307  0.00  0.00      ACHN  
ATOM    127 HG11 ILE A   9      21.326 -17.053 -17.955  0.00  0.00      ACHN  
ATOM    128 HG12 ILE A   9      22.830 -17.420 -17.157  0.00  0.00      ACHN  
ATOM    129  CD1 ILE A   9      21.378 -16.398 -15.971  0.00  0.00      ACHN  
ATOM    130  HD1 ILE A   9      21.071 -17.384 -15.561  0.00  0.00      ACHN  
ATOM    131  HD2 ILE A   9      22.141 -15.965 -15.290  0.00  0.00      ACHN  
ATOM    132  HD3 ILE A   9      20.596 -15.612 -16.045  0.00  0.00      ACHN  
ATOM    133  C   ILE A   9      24.763 -15.330 -16.479  0.00  0.00      ACHN  
ATOM    134  O   ILE A   9      24.539 -15.754 -15.351  0.00  0.00      ACHN  
ATOM    135  N   LYS A  10      26.021 -15.450 -16.954  0.00  0.00      ACHN  
ATOM    136  HN  LYS A  10      26.220 -15.220 -17.903  0.00  0.00      ACHN  
ATOM    137  CA  LYS A  10      27.148 -15.984 -16.194  0.00  0.00      ACHN  
ATOM    138  HA  LYS A  10      26.824 -16.912 -15.746  0.00  0.00      ACHN  
ATOM    139  CB  LYS A  10      28.483 -16.171 -17.092  0.00  0.00      ACHN  
ATOM    140  HB1 LYS A  10      28.174 -16.676 -18.032  0.00  0.00      ACHN  
ATOM    141  HB2 LYS A  10      28.950 -15.172 -17.220  0.00  0.00      ACHN  
ATOM    142  CG  LYS A  10      29.555 -17.112 -16.459  0.00  0.00      ACHN  
ATOM    143  HG1 LYS A  10      30.463 -17.176 -17.095  0.00  0.00      ACHN  
ATOM    144  HG2 LYS A  10      29.747 -16.952 -15.376  0.00  0.00      ACHN  
ATOM    145  CD  LYS A  10      28.995 -18.527 -16.381  0.00  0.00      ACHN  
ATOM    146  HD1 LYS A  10      28.071 -18.576 -15.766  0.00  0.00      ACHN  
ATOM    147  HD2 LYS A  10      28.736 -18.914 -17.390  0.00  0.00      ACHN  
ATOM    148  CE  LYS A  10      30.022 -19.429 -15.638  0.00  0.00      ACHN  
ATOM    149  HE1 LYS A  10      30.852 -19.513 -16.371  0.00  0.00      ACHN  
ATOM    150  HE2 LYS A  10      30.316 -19.093 -14.620  0.00  0.00      ACHN  
ATOM    151  NZ  LYS A  10      29.478 -20.785 -15.456  0.00  0.00      ACHN  
ATOM    152  HZ1 LYS A  10      30.176 -21.355 -14.938  0.00  0.00      ACHN  
ATOM    153  HZ2 LYS A  10      28.585 -20.805 -14.924  0.00  0.00      ACHN  
ATOM    154  HZ3 LYS A  10      29.257 -21.200 -16.384  0.00  0.00      ACHN  
ATOM    155  C   LYS A  10      27.421 -15.096 -14.993  0.00  0.00      ACHN  
ATOM    156  O   LYS A  10      27.653 -15.639 -13.940  0.00  0.00      ACHN  
ATOM    157  N   SER A  11      27.459 -13.817 -15.179  0.00  0.00      ACHN  
ATOM    158  HN  SER A  11      27.316 -13.484 -16.108  0.00  0.00      ACHN  
ATOM    159  CA  SER A  11      27.617 -12.821 -14.135  0.00  0.00      ACHN  
ATOM    160  HA  SER A  11      28.563 -13.042 -13.665  0.00  0.00      ACHN  
ATOM    161  CB  SER A  11      27.829 -11.408 -14.804  0.00  0.00      ACHN  
ATOM    162  HB1 SER A  11      28.619 -11.404 -15.586  0.00  0.00      ACHN  
ATOM    163  HB2 SER A  11      26.951 -10.979 -15.332  0.00  0.00      ACHN  
ATOM    164  OG  SER A  11      28.126 -10.427 -13.840  0.00  0.00      ACHN  
ATOM    165  HG1 SER A  11      28.469  -9.686 -14.345  0.00  0.00      ACHN  
ATOM    166  C   SER A  11      26.497 -12.767 -13.106  0.00  0.00      ACHN  
ATOM    167  O   SER A  11      26.695 -12.611 -11.887  0.00  0.00      ACHN  
ATOM    168  N   LEU A  12      25.244 -12.989 -13.590  0.00  0.00      ACHN  
ATOM    169  HN  LEU A  12      25.033 -13.101 -14.557  0.00  0.00      ACHN  
ATOM    170  CA  LEU A  12      24.140 -13.144 -12.713  0.00  0.00      ACHN  
ATOM    171  HA  LEU A  12      24.111 -12.335 -11.998  0.00  0.00      ACHN  
ATOM    172  CB  LEU A  12      22.909 -13.169 -13.637  0.00  0.00      ACHN  
ATOM    173  HB1 LEU A  12      22.915 -12.339 -14.375  0.00  0.00      ACHN  
ATOM    174  HB2 LEU A  12      22.993 -14.081 -14.265  0.00  0.00      ACHN  
ATOM    175  CG  LEU A  12      21.560 -13.075 -12.943  0.00  0.00      ACHN  
ATOM    176  HG  LEU A  12      21.502 -13.769 -12.078  0.00  0.00      ACHN  
ATOM    177  CD1 LEU A  12      21.337 -11.591 -12.501  0.00  0.00      ACHN  
ATOM    178 HD11 LEU A  12      21.038 -11.116 -13.460  0.00  0.00      ACHN  
ATOM    179 HD12 LEU A  12      20.399 -11.549 -11.908  0.00  0.00      ACHN  
ATOM    180 HD13 LEU A  12      22.285 -11.171 -12.100  0.00  0.00      ACHN  
ATOM    181  CD2 LEU A  12      20.432 -13.525 -13.850  0.00  0.00      ACHN  
ATOM    182 HD21 LEU A  12      20.299 -12.962 -14.799  0.00  0.00      ACHN  
ATOM    183 HD22 LEU A  12      20.604 -14.609 -14.028  0.00  0.00      ACHN  
ATOM    184 HD23 LEU A  12      19.507 -13.425 -13.244  0.00  0.00      ACHN  
ATOM    185  C   LEU A  12      24.197 -14.360 -11.825  0.00  0.00      ACHN  
ATOM    186  O   LEU A  12      23.690 -14.349 -10.721  0.00  0.00      ACHN  
ATOM    187  N   GLN A  13      24.840 -15.424 -12.402  0.00  0.00      ACHN  
ATOM    188  HN  GLN A  13      25.402 -15.257 -13.209  0.00  0.00      ACHN  
ATOM    189  CA  GLN A  13      25.013 -16.632 -11.651  0.00  0.00      ACHN  
ATOM    190  HA  GLN A  13      24.127 -16.921 -11.105  0.00  0.00      ACHN  
ATOM    191  CB  GLN A  13      25.313 -17.794 -12.667  0.00  0.00      ACHN  
ATOM    192  HB1 GLN A  13      24.366 -17.982 -13.217  0.00  0.00      ACHN  
ATOM    193  HB2 GLN A  13      26.080 -17.418 -13.378  0.00  0.00      ACHN  
ATOM    194  CG  GLN A  13      25.793 -19.100 -11.942  0.00  0.00      ACHN  
ATOM    195  HG1 GLN A  13      26.627 -18.911 -11.233  0.00  0.00      ACHN  
ATOM    196  HG2 GLN A  13      24.947 -19.580 -11.405  0.00  0.00      ACHN  
ATOM    197  CD  GLN A  13      26.333 -20.097 -12.968  0.00  0.00      ACHN  
ATOM    198  OE1 GLN A  13      27.425 -19.819 -13.450  0.00  0.00      ACHN  
ATOM    199  NE2 GLN A  13      25.672 -21.238 -13.229  0.00  0.00      ACHN  
ATOM    200 HE21 GLN A  13      26.169 -21.966 -13.700  0.00  0.00      ACHN  
ATOM    201 HE22 GLN A  13      24.680 -21.247 -13.102  0.00  0.00      ACHN  
ATOM    202  C   GLN A  13      26.135 -16.459 -10.577  0.00  0.00      ACHN  
ATOM    203  O   GLN A  13      25.895 -16.762  -9.396  0.00  0.00      ACHN  
ATOM    204  N   ASN A  14      27.309 -15.922 -11.018  0.00  0.00      ACHN  
ATOM    205  HN  ASN A  14      27.400 -15.778 -12.001  0.00  0.00      ACHN  
ATOM    206  CA  ASN A  14      28.478 -15.674 -10.287  0.00  0.00      ACHN  
ATOM    207  HA  ASN A  14      28.637 -16.613  -9.779  0.00  0.00      ACHN  
ATOM    208  CB  ASN A  14      29.679 -15.288 -11.130  0.00  0.00      ACHN  
ATOM    209  HB1 ASN A  14      29.430 -14.677 -12.024  0.00  0.00      ACHN  
ATOM    210  HB2 ASN A  14      30.425 -14.744 -10.513  0.00  0.00      ACHN  
ATOM    211  CG  ASN A  14      30.314 -16.684 -11.500  0.00  0.00      ACHN  
ATOM    212  OD1 ASN A  14      29.825 -17.799 -11.337  0.00  0.00      ACHN  
ATOM    213  ND2 ASN A  14      31.585 -16.542 -11.918  0.00  0.00      ACHN  
ATOM    214 HD21 ASN A  14      31.968 -15.619 -11.961  0.00  0.00      ACHN  
ATOM    215 HD22 ASN A  14      32.067 -17.288 -12.377  0.00  0.00      ACHN  
ATOM    216  C   ASN A  14      28.218 -14.703  -9.115  0.00  0.00      ACHN  
ATOM    217  O   ASN A  14      28.468 -15.113  -7.963  0.00  0.00      ACHN  
ATOM    218  N   PHE A  15      27.501 -13.569  -9.471  0.00  0.00      ACHN  
ATOM    219  HN  PHE A  15      27.273 -13.246 -10.387  0.00  0.00      ACHN  
ATOM    220  CA  PHE A  15      27.051 -12.651  -8.481  0.00  0.00      ACHN  
ATOM    221  HA  PHE A  15      27.985 -12.455  -7.977  0.00  0.00      ACHN  
ATOM    222  CB  PHE A  15      26.266 -11.437  -9.097  0.00  0.00      ACHN  
ATOM    223  HB1 PHE A  15      26.969 -10.937  -9.797  0.00  0.00      ACHN  
ATOM    224  HB2 PHE A  15      25.390 -11.808  -9.670  0.00  0.00      ACHN  
ATOM    225  CG  PHE A  15      25.874 -10.311  -8.100  0.00  0.00      ACHN  
ATOM    226  CD1 PHE A  15      24.645  -9.738  -8.199  0.00  0.00      ACHN  
ATOM    227  HD1 PHE A  15      23.943 -10.056  -8.955  0.00  0.00      ACHN  
ATOM    228  CE1 PHE A  15      24.289  -8.674  -7.360  0.00  0.00      ACHN  
ATOM    229  HE1 PHE A  15      23.368  -8.143  -7.548  0.00  0.00      ACHN  
ATOM    230  CZ  PHE A  15      25.132  -8.289  -6.343  0.00  0.00      ACHN  
ATOM    231  HZ  PHE A  15      24.796  -7.558  -5.622  0.00  0.00      ACHN  
ATOM    232  CD2 PHE A  15      26.754  -9.884  -7.085  0.00  0.00      ACHN  
ATOM    233  HD2 PHE A  15      27.740 -10.300  -6.936  0.00  0.00      ACHN  
ATOM    234  CE2 PHE A  15      26.367  -8.829  -6.216  0.00  0.00      ACHN  
ATOM    235  HE2 PHE A  15      26.963  -8.420  -5.413  0.00  0.00      ACHN  
ATOM    236  C   PHE A  15      26.157 -13.267  -7.390  0.00  0.00      ACHN  
ATOM    237  O   PHE A  15      26.437 -13.036  -6.185  0.00  0.00      ACHN  
ATOM    238  N   ASN A  16      25.144 -14.035  -7.750  0.00  0.00      ACHN  
ATOM    239  HN  ASN A  16      24.926 -14.175  -8.713  0.00  0.00      ACHN  
ATOM    240  CA  ASN A  16      24.305 -14.734  -6.748  0.00  0.00      ACHN  
ATOM    241  HA  ASN A  16      23.982 -14.026  -5.999  0.00  0.00      ACHN  
ATOM    242  CB  ASN A  16      22.995 -15.317  -7.376  0.00  0.00      ACHN  
ATOM    243  HB1 ASN A  16      22.572 -14.513  -8.014  0.00  0.00      ACHN  
ATOM    244  HB2 ASN A  16      23.428 -16.105  -8.028  0.00  0.00      ACHN  
ATOM    245  CG  ASN A  16      21.942 -15.801  -6.444  0.00  0.00      ACHN  
ATOM    246  OD1 ASN A  16      22.116 -16.626  -5.564  0.00  0.00      ACHN  
ATOM    247  ND2 ASN A  16      20.751 -15.243  -6.707  0.00  0.00      ACHN  
ATOM    248 HD21 ASN A  16      19.914 -15.427  -6.192  0.00  0.00      ACHN  
ATOM    249 HD22 ASN A  16      20.673 -14.534  -7.409  0.00  0.00      ACHN  
ATOM    250  C   ASN A  16      25.110 -15.793  -5.966  0.00  0.00      ACHN  
ATOM    251  O   ASN A  16      24.968 -15.895  -4.744  0.00  0.00      ACHN  
ATOM    252  N   ARG A  17      26.079 -16.510  -6.576  0.00  0.00      ACHN  
ATOM    253  HN  ARG A  17      26.056 -16.633  -7.565  0.00  0.00      ACHN  
ATOM    254  CA  ARG A  17      26.942 -17.422  -5.831  0.00  0.00      ACHN  
ATOM    255  HA  ARG A  17      26.307 -18.165  -5.371  0.00  0.00      ACHN  
ATOM    256  CB  ARG A  17      27.816 -18.065  -6.908  0.00  0.00      ACHN  
ATOM    257  HB1 ARG A  17      27.157 -18.446  -7.718  0.00  0.00      ACHN  
ATOM    258  HB2 ARG A  17      28.428 -17.309  -7.445  0.00  0.00      ACHN  
ATOM    259  CG  ARG A  17      28.789 -19.162  -6.393  0.00  0.00      ACHN  
ATOM    260  HG1 ARG A  17      29.600 -18.814  -5.718  0.00  0.00      ACHN  
ATOM    261  HG2 ARG A  17      28.206 -19.809  -5.704  0.00  0.00      ACHN  
ATOM    262  CD  ARG A  17      29.305 -20.073  -7.533  0.00  0.00      ACHN  
ATOM    263  HD1 ARG A  17      28.432 -20.442  -8.113  0.00  0.00      ACHN  
ATOM    264  HD2 ARG A  17      29.977 -19.460  -8.172  0.00  0.00      ACHN  
ATOM    265  NE  ARG A  17      30.009 -21.186  -6.842  0.00  0.00      ACHN  
ATOM    266  HE  ARG A  17      29.551 -21.721  -6.132  0.00  0.00      ACHN  
ATOM    267  CZ  ARG A  17      30.724 -21.967  -7.588  0.00  0.00      ACHN  
ATOM    268  NH1 ARG A  17      31.035 -21.742  -8.834  0.00  0.00      ACHN  
ATOM    269 HH11 ARG A  17      31.666 -22.422  -9.209  0.00  0.00      ACHN  
ATOM    270 HH12 ARG A  17      31.066 -20.814  -9.205  0.00  0.00      ACHN  
ATOM    271  NH2 ARG A  17      31.174 -23.206  -7.215  0.00  0.00      ACHN  
ATOM    272 HH21 ARG A  17      31.818 -23.728  -7.774  0.00  0.00      ACHN  
ATOM    273 HH22 ARG A  17      30.751 -23.659  -6.430  0.00  0.00      ACHN  
ATOM    274  C   ARG A  17      27.878 -16.753  -4.758  0.00  0.00      ACHN  
ATOM    275  O   ARG A  17      27.948 -17.243  -3.631  0.00  0.00      ACHN  
ATOM    276  N   ILE A  18      28.551 -15.592  -5.035  0.00  0.00      ACHN  
ATOM    277  HN  ILE A  18      28.465 -15.192  -5.945  0.00  0.00      ACHN  
ATOM    278  CA  ILE A  18      29.451 -14.946  -4.115  0.00  0.00      ACHN  
ATOM    279  HA  ILE A  18      30.085 -15.766  -3.811  0.00  0.00      ACHN  
ATOM    280  CB  ILE A  18      30.404 -14.058  -4.893  0.00  0.00      ACHN  
ATOM    281  HB  ILE A  18      30.758 -14.689  -5.736  0.00  0.00      ACHN  
ATOM    282  CG2 ILE A  18      29.576 -12.868  -5.421  0.00  0.00      ACHN  
ATOM    283 HG21 ILE A  18      29.026 -13.167  -6.340  0.00  0.00      ACHN  
ATOM    284 HG22 ILE A  18      28.924 -12.512  -4.596  0.00  0.00      ACHN  
ATOM    285 HG23 ILE A  18      30.223 -12.060  -5.825  0.00  0.00      ACHN  
ATOM    286  CG1 ILE A  18      31.695 -13.618  -4.208  0.00  0.00      ACHN  
ATOM    287 HG11 ILE A  18      32.265 -12.940  -4.878  0.00  0.00      ACHN  
ATOM    288 HG12 ILE A  18      31.428 -13.092  -3.266  0.00  0.00      ACHN  
ATOM    289  CD1 ILE A  18      32.614 -14.826  -3.921  0.00  0.00      ACHN  
ATOM    290  HD1 ILE A  18      32.321 -15.366  -2.995  0.00  0.00      ACHN  
ATOM    291  HD2 ILE A  18      32.681 -15.541  -4.769  0.00  0.00      ACHN  
ATOM    292  HD3 ILE A  18      33.614 -14.472  -3.590  0.00  0.00      ACHN  
ATOM    293  C   ILE A  18      28.748 -14.391  -2.912  0.00  0.00      ACHN  
ATOM    294  O   ILE A  18      29.262 -14.263  -1.789  0.00  0.00      ACHN  
ATOM    295  N   ALA A  19      27.452 -14.007  -3.093  0.00  0.00      ACHN  
ATOM    296  HN  ALA A  19      27.117 -14.106  -4.027  0.00  0.00      ACHN  
ATOM    297  CA  ALA A  19      26.564 -13.581  -1.993  0.00  0.00      ACHN  
ATOM    298  HA  ALA A  19      27.012 -12.909  -1.275  0.00  0.00      ACHN  
ATOM    299  CB  ALA A  19      25.425 -12.837  -2.541  0.00  0.00      ACHN  
ATOM    300  HB1 ALA A  19      25.870 -11.937  -3.016  0.00  0.00      ACHN  
ATOM    301  HB2 ALA A  19      24.813 -13.345  -3.317  0.00  0.00      ACHN  
ATOM    302  HB3 ALA A  19      24.757 -12.528  -1.709  0.00  0.00      ACHN  
ATOM    303  C   ALA A  19      25.924 -14.685  -1.130  0.00  0.00      ACHN  
ATOM    304  O   ALA A  19      25.573 -14.499   0.055  0.00  0.00      ACHN  
ATOM    305  N   GLY A  20      25.895 -15.944  -1.649  0.00  0.00      ACHN  
ATOM    306  HN  GLY A  20      26.226 -16.152  -2.566  0.00  0.00      ACHN  
ATOM    307  CA  GLY A  20      25.426 -17.142  -0.900  0.00  0.00      ACHN  
ATOM    308  HA1 GLY A  20      25.222 -17.971  -1.562  0.00  0.00      ACHN  
ATOM    309  HA2 GLY A  20      24.574 -16.882  -0.289  0.00  0.00      ACHN  
ATOM    310  C   GLY A  20      26.593 -17.590  -0.137  0.00  0.00      ACHN  
ATOM    311  O   GLY A  20      26.431 -17.988   0.994  0.00  0.00      ACHN  
ATOM    312  N   VAL A  21      27.855 -17.514  -0.645  0.00  0.00      ACHN  
ATOM    313  HN  VAL A  21      27.991 -17.153  -1.565  0.00  0.00      ACHN  
ATOM    314  CA  VAL A  21      29.057 -17.745   0.141  0.00  0.00      ACHN  
ATOM    315  HA  VAL A  21      29.053 -18.767   0.491  0.00  0.00      ACHN  
ATOM    316  CB  VAL A  21      30.319 -17.450  -0.746  0.00  0.00      ACHN  
ATOM    317  HB  VAL A  21      30.367 -16.405  -1.119  0.00  0.00      ACHN  
ATOM    318  CG1 VAL A  21      31.711 -17.669  -0.013  0.00  0.00      ACHN  
ATOM    319 HG11 VAL A  21      31.876 -16.786   0.641  0.00  0.00      ACHN  
ATOM    320 HG12 VAL A  21      31.643 -18.575   0.626  0.00  0.00      ACHN  
ATOM    321 HG13 VAL A  21      32.536 -17.639  -0.757  0.00  0.00      ACHN  
ATOM    322  CG2 VAL A  21      30.396 -18.382  -1.979  0.00  0.00      ACHN  
ATOM    323 HG21 VAL A  21      29.405 -18.458  -2.475  0.00  0.00      ACHN  
ATOM    324 HG22 VAL A  21      31.145 -17.904  -2.646  0.00  0.00      ACHN  
ATOM    325 HG23 VAL A  21      30.800 -19.381  -1.709  0.00  0.00      ACHN  
ATOM    326  C   VAL A  21      29.227 -16.784   1.288  0.00  0.00      ACHN  
ATOM    327  O   VAL A  21      29.469 -17.134   2.492  0.00  0.00      ACHN  
ATOM    328  N   PHE A  22      28.976 -15.481   1.029  0.00  0.00      ACHN  
ATOM    329  HN  PHE A  22      28.796 -15.198   0.090  0.00  0.00      ACHN  
ATOM    330  CA  PHE A  22      28.918 -14.505   2.143  0.00  0.00      ACHN  
ATOM    331  HA  PHE A  22      29.887 -14.575   2.614  0.00  0.00      ACHN  
ATOM    332  CB  PHE A  22      28.717 -13.027   1.634  0.00  0.00      ACHN  
ATOM    333  HB1 PHE A  22      29.444 -12.745   0.843  0.00  0.00      ACHN  
ATOM    334  HB2 PHE A  22      27.708 -12.824   1.216  0.00  0.00      ACHN  
ATOM    335  CG  PHE A  22      28.877 -11.975   2.640  0.00  0.00      ACHN  
ATOM    336  CD1 PHE A  22      27.838 -11.263   3.243  0.00  0.00      ACHN  
ATOM    337  HD1 PHE A  22      26.822 -11.496   2.962  0.00  0.00      ACHN  
ATOM    338  CE1 PHE A  22      28.046 -10.215   4.193  0.00  0.00      ACHN  
ATOM    339  HE1 PHE A  22      27.237  -9.618   4.587  0.00  0.00      ACHN  
ATOM    340  CZ  PHE A  22      29.317  -9.804   4.434  0.00  0.00      ACHN  
ATOM    341  HZ  PHE A  22      29.532  -9.002   5.125  0.00  0.00      ACHN  
ATOM    342  CD2 PHE A  22      30.188 -11.558   3.001  0.00  0.00      ACHN  
ATOM    343  HD2 PHE A  22      30.995 -12.120   2.554  0.00  0.00      ACHN  
ATOM    344  CE2 PHE A  22      30.396 -10.536   3.924  0.00  0.00      ACHN  
ATOM    345  HE2 PHE A  22      31.421 -10.422   4.244  0.00  0.00      ACHN  
ATOM    346  C   PHE A  22      27.900 -14.813   3.209  0.00  0.00      ACHN  
ATOM    347  O   PHE A  22      28.207 -14.709   4.378  0.00  0.00      ACHN  
ATOM    348  N   HSE A  23      26.666 -15.274   2.845  0.00  0.00      ACHN  
ATOM    349  HN  HSE A  23      26.499 -15.332   1.864  0.00  0.00      ACHN  
ATOM    350  CA  HSE A  23      25.770 -15.714   3.903  0.00  0.00      ACHN  
ATOM    351  HA  HSE A  23      25.624 -14.974   4.676  0.00  0.00      ACHN  
ATOM    352  CB  HSE A  23      24.420 -15.995   3.163  0.00  0.00      ACHN  
ATOM    353  HB1 HSE A  23      24.643 -16.402   2.153  0.00  0.00      ACHN  
ATOM    354  HB2 HSE A  23      23.849 -16.741   3.755  0.00  0.00      ACHN  
ATOM    355  ND1 HSE A  23      23.622 -13.790   3.803  0.00  0.00      ACHN  
ATOM    356  CG  HSE A  23      23.647 -14.729   2.823  0.00  0.00      ACHN  
ATOM    357  CE1 HSE A  23      22.952 -12.781   3.220  0.00  0.00      ACHN  
ATOM    358  HE1 HSE A  23      22.716 -11.866   3.763  0.00  0.00      ACHN  
ATOM    359  NE2 HSE A  23      22.478 -13.138   2.022  0.00  0.00      ACHN  
ATOM    360  HE2 HSE A  23      21.939 -12.651   1.336  0.00  0.00      ACHN  
ATOM    361  CD2 HSE A  23      23.011 -14.343   1.735  0.00  0.00      ACHN  
ATOM    362  HD2 HSE A  23      23.046 -14.836   0.772  0.00  0.00      ACHN  
ATOM    363  C   HSE A  23      26.207 -16.943   4.677  0.00  0.00      ACHN  
ATOM    364  O   HSE A  23      25.957 -16.992   5.869  0.00  0.00      ACHN  
ATOM    365  N   LEU A  24      26.930 -17.912   4.079  0.00  0.00      ACHN  
ATOM    366  HN  LEU A  24      27.216 -17.764   3.136  0.00  0.00      ACHN  
ATOM    367  CA  LEU A  24      27.499 -19.048   4.748  0.00  0.00      ACHN  
ATOM    368  HA  LEU A  24      26.703 -19.492   5.328  0.00  0.00      ACHN  
ATOM    369  CB  LEU A  24      28.038 -20.024   3.707  0.00  0.00      ACHN  
ATOM    370  HB1 LEU A  24      27.173 -20.401   3.119  0.00  0.00      ACHN  
ATOM    371  HB2 LEU A  24      28.871 -19.699   3.048  0.00  0.00      ACHN  
ATOM    372  CG  LEU A  24      28.583 -21.377   4.266  0.00  0.00      ACHN  
ATOM    373  HG  LEU A  24      29.354 -21.155   5.035  0.00  0.00      ACHN  
ATOM    374  CD1 LEU A  24      27.425 -22.273   4.824  0.00  0.00      ACHN  
ATOM    375 HD11 LEU A  24      27.647 -23.360   4.765  0.00  0.00      ACHN  
ATOM    376 HD12 LEU A  24      27.124 -21.995   5.857  0.00  0.00      ACHN  
ATOM    377 HD13 LEU A  24      26.468 -22.337   4.264  0.00  0.00      ACHN  
ATOM    378  CD2 LEU A  24      29.333 -22.096   3.112  0.00  0.00      ACHN  
ATOM    379 HD21 LEU A  24      29.974 -21.356   2.587  0.00  0.00      ACHN  
ATOM    380 HD22 LEU A  24      30.011 -22.861   3.548  0.00  0.00      ACHN  
ATOM    381 HD23 LEU A  24      28.586 -22.637   2.492  0.00  0.00      ACHN  
ATOM    382  C   LEU A  24      28.536 -18.601   5.781  0.00  0.00      ACHN  
ATOM    383  O   LEU A  24      28.583 -19.104   6.930  0.00  0.00      ACHN  
ATOM    384  N   LEU A  25      29.505 -17.618   5.463  0.00  0.00      ACHN  
ATOM    385  HN  LEU A  25      29.458 -17.181   4.569  0.00  0.00      ACHN  
ATOM    386  CA  LEU A  25      30.435 -17.056   6.467  0.00  0.00      ACHN  
ATOM    387  HA  LEU A  25      31.021 -17.847   6.912  0.00  0.00      ACHN  
ATOM    388  CB  LEU A  25      31.465 -16.148   5.745  0.00  0.00      ACHN  
ATOM    389  HB1 LEU A  25      31.051 -15.313   5.140  0.00  0.00      ACHN  
ATOM    390  HB2 LEU A  25      32.174 -15.635   6.429  0.00  0.00      ACHN  
ATOM    391  CG  LEU A  25      32.343 -17.006   4.688  0.00  0.00      ACHN  
ATOM    392  HG  LEU A  25      31.666 -17.618   4.054  0.00  0.00      ACHN  
ATOM    393  CD1 LEU A  25      33.078 -16.090   3.744  0.00  0.00      ACHN  
ATOM    394 HD11 LEU A  25      32.353 -15.489   3.155  0.00  0.00      ACHN  
ATOM    395 HD12 LEU A  25      33.870 -15.479   4.229  0.00  0.00      ACHN  
ATOM    396 HD13 LEU A  25      33.631 -16.701   2.999  0.00  0.00      ACHN  
ATOM    397  CD2 LEU A  25      33.385 -17.876   5.479  0.00  0.00      ACHN  
ATOM    398 HD21 LEU A  25      33.911 -18.527   4.749  0.00  0.00      ACHN  
ATOM    399 HD22 LEU A  25      34.128 -17.183   5.929  0.00  0.00      ACHN  
ATOM    400 HD23 LEU A  25      32.968 -18.673   6.130  0.00  0.00      ACHN  
ATOM    401  C   LEU A  25      29.720 -16.259   7.634  0.00  0.00      ACHN  
ATOM    402  O   LEU A  25      30.029 -16.457   8.824  0.00  0.00      ACHN  
ATOM    403  N   GLN A  26      28.700 -15.394   7.237  0.00  0.00      ACHN  
ATOM    404  HN  GLN A  26      28.818 -15.172   6.273  0.00  0.00      ACHN  
ATOM    405  CA  GLN A  26      27.878 -14.721   8.248  0.00  0.00      ACHN  
ATOM    406  HA  GLN A  26      28.552 -14.228   8.933  0.00  0.00      ACHN  
ATOM    407  CB  GLN A  26      26.833 -13.695   7.656  0.00  0.00      ACHN  
ATOM    408  HB1 GLN A  26      26.194 -14.258   6.943  0.00  0.00      ACHN  
ATOM    409  HB2 GLN A  26      26.333 -13.282   8.558  0.00  0.00      ACHN  
ATOM    410  CG  GLN A  26      27.468 -12.534   6.844  0.00  0.00      ACHN  
ATOM    411  HG1 GLN A  26      28.161 -11.920   7.459  0.00  0.00      ACHN  
ATOM    412  HG2 GLN A  26      27.993 -12.907   5.939  0.00  0.00      ACHN  
ATOM    413  CD  GLN A  26      26.418 -11.517   6.507  0.00  0.00      ACHN  
ATOM    414  OE1 GLN A  26      26.533 -10.338   6.924  0.00  0.00      ACHN  
ATOM    415  NE2 GLN A  26      25.437 -11.875   5.638  0.00  0.00      ACHN  
ATOM    416 HE21 GLN A  26      24.730 -11.185   5.481  0.00  0.00      ACHN  
ATOM    417 HE22 GLN A  26      25.396 -12.830   5.346  0.00  0.00      ACHN  
ATOM    418  C   GLN A  26      27.108 -15.653   9.212  0.00  0.00      ACHN  
ATOM    419  O   GLN A  26      27.086 -15.323  10.417  0.00  0.00      ACHN  
ATOM    420  N   MET A  27      26.522 -16.751   8.651  0.00  0.00      ACHN  
ATOM    421  HN  MET A  27      26.528 -16.837   7.658  0.00  0.00      ACHN  
ATOM    422  CA  MET A  27      25.848 -17.801   9.417  0.00  0.00      ACHN  
ATOM    423  HA  MET A  27      24.940 -17.347   9.786  0.00  0.00      ACHN  
ATOM    424  CB  MET A  27      25.577 -18.997   8.514  0.00  0.00      ACHN  
ATOM    425  HB1 MET A  27      24.982 -18.691   7.627  0.00  0.00      ACHN  
ATOM    426  HB2 MET A  27      26.557 -19.405   8.186  0.00  0.00      ACHN  
ATOM    427  CG  MET A  27      24.693 -19.957   9.264  0.00  0.00      ACHN  
ATOM    428  HG1 MET A  27      25.205 -20.370  10.160  0.00  0.00      ACHN  
ATOM    429  HG2 MET A  27      23.894 -19.347   9.736  0.00  0.00      ACHN  
ATOM    430  SD  MET A  27      23.862 -21.370   8.457  0.00  0.00      ACHN  
ATOM    431  CE  MET A  27      25.426 -22.271   8.413  0.00  0.00      ACHN  
ATOM    432  HE1 MET A  27      26.259 -21.628   8.056  0.00  0.00      ACHN  
ATOM    433  HE2 MET A  27      25.626 -22.518   9.477  0.00  0.00      ACHN  
ATOM    434  HE3 MET A  27      25.234 -23.108   7.708  0.00  0.00      ACHN  
ATOM    435  C   MET A  27      26.768 -18.262  10.518  0.00  0.00      ACHN  
ATOM    436  O   MET A  27      26.342 -18.283  11.660  0.00  0.00      ACHN  
ATOM    437  N   LEU A  28      28.001 -18.577  10.223  0.00  0.00      ACHN  
ATOM    438  HN  LEU A  28      28.170 -18.779   9.261  0.00  0.00      ACHN  
ATOM    439  CA  LEU A  28      28.938 -19.161  11.225  0.00  0.00      ACHN  
ATOM    440  HA  LEU A  28      28.406 -19.970  11.702  0.00  0.00      ACHN  
ATOM    441  CB  LEU A  28      30.163 -19.713  10.465  0.00  0.00      ACHN  
ATOM    442  HB1 LEU A  28      30.596 -18.842   9.927  0.00  0.00      ACHN  
ATOM    443  HB2 LEU A  28      30.899 -20.084  11.210  0.00  0.00      ACHN  
ATOM    444  CG  LEU A  28      29.796 -20.905   9.426  0.00  0.00      ACHN  
ATOM    445  HG  LEU A  28      28.756 -20.723   9.079  0.00  0.00      ACHN  
ATOM    446  CD1 LEU A  28      30.764 -20.889   8.273  0.00  0.00      ACHN  
ATOM    447 HD11 LEU A  28      30.986 -19.896   7.827  0.00  0.00      ACHN  
ATOM    448 HD12 LEU A  28      31.694 -21.455   8.497  0.00  0.00      ACHN  
ATOM    449 HD13 LEU A  28      30.214 -21.531   7.551  0.00  0.00      ACHN  
ATOM    450  CD2 LEU A  28      29.831 -22.219  10.197  0.00  0.00      ACHN  
ATOM    451 HD21 LEU A  28      30.791 -22.375  10.734  0.00  0.00      ACHN  
ATOM    452 HD22 LEU A  28      29.001 -22.379  10.918  0.00  0.00      ACHN  
ATOM    453 HD23 LEU A  28      29.705 -22.998   9.416  0.00  0.00      ACHN  
ATOM    454  C   LEU A  28      29.352 -18.185  12.329  0.00  0.00      ACHN  
ATOM    455  O   LEU A  28      29.381 -18.478  13.529  0.00  0.00      ACHN  
ATOM    456  N   ALA A  29      29.595 -16.939  11.975  0.00  0.00      ACHN  
ATOM    457  HN  ALA A  29      29.695 -16.718  11.008  0.00  0.00      ACHN  
ATOM    458  CA  ALA A  29      29.698 -15.832  12.846  0.00  0.00      ACHN  
ATOM    459  HA  ALA A  29      30.613 -16.038  13.380  0.00  0.00      ACHN  
ATOM    460  CB  ALA A  29      29.999 -14.554  11.979  0.00  0.00      ACHN  
ATOM    461  HB1 ALA A  29      30.722 -14.814  11.176  0.00  0.00      ACHN  
ATOM    462  HB2 ALA A  29      29.062 -14.306  11.437  0.00  0.00      ACHN  
ATOM    463  HB3 ALA A  29      30.411 -13.719  12.585  0.00  0.00      ACHN  
ATOM    464  C   ALA A  29      28.552 -15.665  13.778  0.00  0.00      ACHN  
ATOM    465  O   ALA A  29      28.755 -15.462  14.989  0.00  0.00      ACHN  
ATOM    466  N   VAL A  30      27.315 -15.742  13.239  0.00  0.00      ACHN  
ATOM    467  HN  VAL A  30      27.101 -15.864  12.273  0.00  0.00      ACHN  
ATOM    468  CA  VAL A  30      26.102 -15.678  13.987  0.00  0.00      ACHN  
ATOM    469  HA  VAL A  30      26.078 -14.740  14.521  0.00  0.00      ACHN  
ATOM    470  CB  VAL A  30      24.840 -15.855  13.025  0.00  0.00      ACHN  
ATOM    471  HB  VAL A  30      24.947 -16.728  12.346  0.00  0.00      ACHN  
ATOM    472  CG1 VAL A  30      23.587 -16.033  13.921  0.00  0.00      ACHN  
ATOM    473 HG11 VAL A  30      22.620 -16.055  13.375  0.00  0.00      ACHN  
ATOM    474 HG12 VAL A  30      23.589 -16.997  14.474  0.00  0.00      ACHN  
ATOM    475 HG13 VAL A  30      23.466 -15.219  14.667  0.00  0.00      ACHN  
ATOM    476  CG2 VAL A  30      24.564 -14.596  12.235  0.00  0.00      ACHN  
ATOM    477 HG21 VAL A  30      25.484 -14.144  11.807  0.00  0.00      ACHN  
ATOM    478 HG22 VAL A  30      23.936 -14.795  11.341  0.00  0.00      ACHN  
ATOM    479 HG23 VAL A  30      24.156 -13.828  12.928  0.00  0.00      ACHN  
ATOM    480  C   VAL A  30      26.103 -16.812  15.019  0.00  0.00      ACHN  
ATOM    481  O   VAL A  30      25.926 -16.547  16.190  0.00  0.00      ACHN  
ATOM    482  N   LEU A  31      26.475 -18.090  14.737  0.00  0.00      ACHN  
ATOM    483  HN  LEU A  31      26.649 -18.317  13.782  0.00  0.00      ACHN  
ATOM    484  CA  LEU A  31      26.560 -19.223  15.690  0.00  0.00      ACHN  
ATOM    485  HA  LEU A  31      25.590 -19.314  16.156  0.00  0.00      ACHN  
ATOM    486  CB  LEU A  31      26.867 -20.508  14.880  0.00  0.00      ACHN  
ATOM    487  HB1 LEU A  31      27.720 -20.275  14.208  0.00  0.00      ACHN  
ATOM    488  HB2 LEU A  31      27.109 -21.376  15.532  0.00  0.00      ACHN  
ATOM    489  CG  LEU A  31      25.757 -20.936  13.937  0.00  0.00      ACHN  
ATOM    490  HG  LEU A  31      25.650 -20.130  13.179  0.00  0.00      ACHN  
ATOM    491  CD1 LEU A  31      26.370 -22.196  13.193  0.00  0.00      ACHN  
ATOM    492 HD11 LEU A  31      26.806 -22.910  13.924  0.00  0.00      ACHN  
ATOM    493 HD12 LEU A  31      25.681 -22.822  12.585  0.00  0.00      ACHN  
ATOM    494 HD13 LEU A  31      27.153 -21.802  12.510  0.00  0.00      ACHN  
ATOM    495  CD2 LEU A  31      24.428 -21.115  14.675  0.00  0.00      ACHN  
ATOM    496 HD21 LEU A  31      23.655 -21.241  13.887  0.00  0.00      ACHN  
ATOM    497 HD22 LEU A  31      24.370 -21.985  15.363  0.00  0.00      ACHN  
ATOM    498 HD23 LEU A  31      24.158 -20.227  15.285  0.00  0.00      ACHN  
ATOM    499  C   LEU A  31      27.618 -19.065  16.761  0.00  0.00      ACHN  
ATOM    500  O   LEU A  31      27.437 -19.414  17.943  0.00  0.00      ACHN  
ATOM    501  N   ALA A  32      28.763 -18.548  16.378  0.00  0.00      ACHN  
ATOM    502  HN  ALA A  32      29.010 -18.428  15.420  0.00  0.00      ACHN  
ATOM    503  CA  ALA A  32      29.865 -18.122  17.254  0.00  0.00      ACHN  
ATOM    504  HA  ALA A  32      30.008 -18.982  17.892  0.00  0.00      ACHN  
ATOM    505  CB  ALA A  32      31.148 -17.788  16.505  0.00  0.00      ACHN  
ATOM    506  HB1 ALA A  32      32.050 -17.872  17.149  0.00  0.00      ACHN  
ATOM    507  HB2 ALA A  32      31.322 -18.506  15.675  0.00  0.00      ACHN  
ATOM    508  HB3 ALA A  32      31.086 -16.742  16.135  0.00  0.00      ACHN  
ATOM    509  C   ALA A  32      29.640 -17.017  18.308  0.00  0.00      ACHN  
ATOM    510  O   ALA A  32      30.068 -17.093  19.489  0.00  0.00      ACHN  
ATOM    511  N   LEU A  33      28.931 -15.921  17.945  0.00  0.00      ACHN  
ATOM    512  HN  LEU A  33      28.584 -15.781  17.021  0.00  0.00      ACHN  
ATOM    513  CA  LEU A  33      28.691 -14.751  18.774  0.00  0.00      ACHN  
ATOM    514  HA  LEU A  33      29.435 -14.640  19.548  0.00  0.00      ACHN  
ATOM    515  CB  LEU A  33      28.823 -13.516  17.806  0.00  0.00      ACHN  
ATOM    516  HB1 LEU A  33      28.127 -13.601  16.944  0.00  0.00      ACHN  
ATOM    517  HB2 LEU A  33      28.476 -12.633  18.384  0.00  0.00      ACHN  
ATOM    518  CG  LEU A  33      30.268 -13.364  17.262  0.00  0.00      ACHN  
ATOM    519  HG  LEU A  33      30.630 -14.337  16.867  0.00  0.00      ACHN  
ATOM    520  CD1 LEU A  33      30.295 -12.443  15.977  0.00  0.00      ACHN  
ATOM    521 HD11 LEU A  33      31.327 -12.356  15.573  0.00  0.00      ACHN  
ATOM    522 HD12 LEU A  33      29.656 -12.948  15.222  0.00  0.00      ACHN  
ATOM    523 HD13 LEU A  33      29.869 -11.456  16.258  0.00  0.00      ACHN  
ATOM    524  CD2 LEU A  33      31.249 -12.869  18.386  0.00  0.00      ACHN  
ATOM    525 HD21 LEU A  33      32.217 -12.793  17.846  0.00  0.00      ACHN  
ATOM    526 HD22 LEU A  33      30.990 -11.899  18.862  0.00  0.00      ACHN  
ATOM    527 HD23 LEU A  33      31.288 -13.715  19.105  0.00  0.00      ACHN  
ATOM    528  C   LEU A  33      27.336 -14.801  19.451  0.00  0.00      ACHN  
ATOM    529  O   LEU A  33      27.053 -13.978  20.298  0.00  0.00      ACHN  
ATOM    530  N   ALA A  34      26.438 -15.731  19.128  0.00  0.00      ACHN  
ATOM    531  HN  ALA A  34      26.676 -16.307  18.350  0.00  0.00      ACHN  
ATOM    532  CA  ALA A  34      25.292 -16.059  19.839  0.00  0.00      ACHN  
ATOM    533  HA  ALA A  34      24.761 -15.127  19.958  0.00  0.00      ACHN  
ATOM    534  CB  ALA A  34      24.395 -17.002  19.003  0.00  0.00      ACHN  
ATOM    535  HB1 ALA A  34      24.979 -17.851  18.588  0.00  0.00      ACHN  
ATOM    536  HB2 ALA A  34      23.632 -17.527  19.616  0.00  0.00      ACHN  
ATOM    537  HB3 ALA A  34      24.032 -16.568  18.047  0.00  0.00      ACHN  
ATOM    538  C   ALA A  34      25.306 -16.579  21.297  0.00  0.00      ACHN  
ATOM    539  O   ALA A  34      26.362 -17.077  21.775  0.00  0.00      ACHN  
ATOM    540  N   ASN A  35      24.210 -16.307  21.977  0.00  0.00      ACHN  
ATOM    541  HN  ASN A  35      23.527 -15.920  21.362  0.00  0.00      ACHN  
ATOM    542  CA  ASN A  35      23.997 -16.768  23.311  0.00  0.00      ACHN  
ATOM    543  HA  ASN A  35      24.678 -17.556  23.595  0.00  0.00      ACHN  
ATOM    544  CB  ASN A  35      23.932 -15.573  24.290  0.00  0.00      ACHN  
ATOM    545  HB1 ASN A  35      23.255 -14.838  23.806  0.00  0.00      ACHN  
ATOM    546  HB2 ASN A  35      23.611 -15.776  25.334  0.00  0.00      ACHN  
ATOM    547  CG  ASN A  35      25.338 -15.070  24.363  0.00  0.00      ACHN  
ATOM    548  OD1 ASN A  35      25.794 -14.097  23.692  0.00  0.00      ACHN  
ATOM    549  ND2 ASN A  35      26.047 -15.575  25.335  0.00  0.00      ACHN  
ATOM    550 HD21 ASN A  35      26.906 -15.164  25.642  0.00  0.00      ACHN  
ATOM    551 HD22 ASN A  35      25.638 -16.432  25.648  0.00  0.00      ACHN  
ATOM    552  C   ASN A  35      22.662 -17.519  23.287  0.00  0.00      ACHN  
ATOM    553  O   ASN A  35      21.942 -17.224  22.372  0.00  0.00      ACHN  
ATOM    554  N   ASP A  36      22.461 -18.454  24.291  0.00  0.00      ACHN  
ATOM    555  HN  ASP A  36      23.031 -18.712  25.067  0.00  0.00      ACHN  
ATOM    556  CA  ASP A  36      21.270 -19.200  24.308  0.00  0.00      ACHN  
ATOM    557  HA  ASP A  36      21.081 -19.534  23.298  0.00  0.00      ACHN  
ATOM    558  CB  ASP A  36      21.579 -20.448  25.168  0.00  0.00      ACHN  
ATOM    559  HB1 ASP A  36      21.724 -20.169  26.234  0.00  0.00      ACHN  
ATOM    560  HB2 ASP A  36      20.755 -21.192  25.125  0.00  0.00      ACHN  
ATOM    561  CG  ASP A  36      22.751 -21.263  24.674  0.00  0.00      ACHN  
ATOM    562  OD1 ASP A  36      23.694 -21.264  25.455  0.00  0.00      ACHN  
ATOM    563  OD2 ASP A  36      22.858 -21.847  23.622  0.00  0.00      ACHN  
ATOM    564  C   ASP A  36      19.957 -18.499  24.782  0.00  0.00      ACHN  
ATOM    565  O   ASP A  36      19.302 -18.939  25.711  0.00  0.00      ACHN  
ATOM    566  N   PHE A  37      19.458 -17.369  24.196  0.00  0.00      ACHN  
ATOM    567  HN  PHE A  37      19.892 -16.894  23.435  0.00  0.00      ACHN  
ATOM    568  CA  PHE A  37      18.259 -16.755  24.513  0.00  0.00      ACHN  
ATOM    569  HA  PHE A  37      17.904 -16.945  25.516  0.00  0.00      ACHN  
ATOM    570  CB  PHE A  37      18.560 -15.246  24.245  0.00  0.00      ACHN  
ATOM    571  HB1 PHE A  37      19.274 -14.821  24.982  0.00  0.00      ACHN  
ATOM    572  HB2 PHE A  37      19.027 -14.980  23.273  0.00  0.00      ACHN  
ATOM    573  CG  PHE A  37      17.363 -14.348  24.418  0.00  0.00      ACHN  
ATOM    574  CD1 PHE A  37      16.400 -14.476  25.448  0.00  0.00      ACHN  
ATOM    575  HD1 PHE A  37      16.493 -15.095  26.328  0.00  0.00      ACHN  
ATOM    576  CE1 PHE A  37      15.240 -13.655  25.521  0.00  0.00      ACHN  
ATOM    577  HE1 PHE A  37      14.614 -13.644  26.401  0.00  0.00      ACHN  
ATOM    578  CZ  PHE A  37      15.112 -12.664  24.590  0.00  0.00      ACHN  
ATOM    579  HZ  PHE A  37      14.435 -11.830  24.699  0.00  0.00      ACHN  
ATOM    580  CD2 PHE A  37      17.059 -13.378  23.451  0.00  0.00      ACHN  
ATOM    581  HD2 PHE A  37      17.767 -13.231  22.648  0.00  0.00      ACHN  
ATOM    582  CE2 PHE A  37      16.028 -12.493  23.566  0.00  0.00      ACHN  
ATOM    583  HE2 PHE A  37      15.794 -11.796  22.774  0.00  0.00      ACHN  
ATOM    584  C   PHE A  37      17.192 -17.301  23.564  0.00  0.00      ACHN  
ATOM    585  O   PHE A  37      17.391 -17.451  22.381  0.00  0.00      ACHN  
ATOM    586  N   ALA A  38      15.979 -17.781  24.105  0.00  0.00      ACHN  
ATOM    587  HN  ALA A  38      15.796 -17.737  25.084  0.00  0.00      ACHN  
ATOM    588  CA  ALA A  38      14.988 -18.465  23.281  0.00  0.00      ACHN  
ATOM    589  HA  ALA A  38      15.023 -18.039  22.289  0.00  0.00      ACHN  
ATOM    590  CB  ALA A  38      15.294 -20.018  23.268  0.00  0.00      ACHN  
ATOM    591  HB1 ALA A  38      15.004 -20.549  24.200  0.00  0.00      ACHN  
ATOM    592  HB2 ALA A  38      14.823 -20.490  22.380  0.00  0.00      ACHN  
ATOM    593  HB3 ALA A  38      16.389 -20.088  23.097  0.00  0.00      ACHN  
ATOM    594  C   ALA A  38      13.612 -18.264  23.669  0.00  0.00      ACHN  
ATOM    595  O   ALA A  38      13.237 -18.043  24.858  0.00  0.00      ACHN  
ATOM    596  N   LEU A  39      12.630 -18.344  22.722  0.00  0.00      ACHN  
ATOM    597  HN  LEU A  39      12.957 -18.538  21.801  0.00  0.00      ACHN  
ATOM    598  CA  LEU A  39      11.308 -17.763  22.878  0.00  0.00      ACHN  
ATOM    599  HA  LEU A  39      11.307 -17.213  23.808  0.00  0.00      ACHN  
ATOM    600  CB  LEU A  39      10.984 -16.709  21.708  0.00  0.00      ACHN  
ATOM    601  HB1 LEU A  39      10.895 -17.296  20.769  0.00  0.00      ACHN  
ATOM    602  HB2 LEU A  39      10.122 -16.080  22.019  0.00  0.00      ACHN  
ATOM    603  CG  LEU A  39      12.077 -15.651  21.605  0.00  0.00      ACHN  
ATOM    604  HG  LEU A  39      13.035 -16.141  21.881  0.00  0.00      ACHN  
ATOM    605  CD1 LEU A  39      12.208 -15.021  20.225  0.00  0.00      ACHN  
ATOM    606 HD11 LEU A  39      13.086 -14.360  20.062  0.00  0.00      ACHN  
ATOM    607 HD12 LEU A  39      12.251 -15.826  19.460  0.00  0.00      ACHN  
ATOM    608 HD13 LEU A  39      11.389 -14.374  19.844  0.00  0.00      ACHN  
ATOM    609  CD2 LEU A  39      12.077 -14.543  22.640  0.00  0.00      ACHN  
ATOM    610 HD21 LEU A  39      12.232 -14.980  23.650  0.00  0.00      ACHN  
ATOM    611 HD22 LEU A  39      12.861 -13.762  22.553  0.00  0.00      ACHN  
ATOM    612 HD23 LEU A  39      11.088 -14.040  22.577  0.00  0.00      ACHN  
ATOM    613  C   LEU A  39      10.182 -18.842  22.841  0.00  0.00      ACHN  
ATOM    614  O   LEU A  39      10.265 -19.719  21.973  0.00  0.00      ACHN  
ATOM    615  N   PRO A  40       9.105 -18.934  23.570  0.00  0.00      ACHN  
ATOM    616  CD  PRO A  40       8.746 -18.027  24.639  0.00  0.00      ACHN  
ATOM    617  HD1 PRO A  40       9.382 -18.165  25.540  0.00  0.00      ACHN  
ATOM    618  HD2 PRO A  40       8.955 -17.001  24.269  0.00  0.00      ACHN  
ATOM    619  CA  PRO A  40       8.053 -19.916  23.414  0.00  0.00      ACHN  
ATOM    620  HA  PRO A  40       8.546 -20.869  23.286  0.00  0.00      ACHN  
ATOM    621  CB  PRO A  40       7.144 -19.706  24.622  0.00  0.00      ACHN  
ATOM    622  HB1 PRO A  40       7.439 -20.266  25.535  0.00  0.00      ACHN  
ATOM    623  HB2 PRO A  40       6.100 -20.033  24.428  0.00  0.00      ACHN  
ATOM    624  CG  PRO A  40       7.232 -18.261  24.918  0.00  0.00      ACHN  
ATOM    625  HG1 PRO A  40       6.943 -17.944  25.943  0.00  0.00      ACHN  
ATOM    626  HG2 PRO A  40       6.609 -17.645  24.235  0.00  0.00      ACHN  
ATOM    627  C   PRO A  40       7.155 -19.782  22.121  0.00  0.00      ACHN  
ATOM    628  O   PRO A  40       7.049 -18.692  21.488  0.00  0.00      ACHN  
ATOM    629  N   MET A  41       6.451 -20.924  21.807  0.00  0.00      ACHN  
ATOM    630  HN  MET A  41       6.712 -21.777  22.252  0.00  0.00      ACHN  
ATOM    631  CA  MET A  41       5.196 -20.924  21.044  0.00  0.00      ACHN  
ATOM    632  HA  MET A  41       4.936 -19.879  20.958  0.00  0.00      ACHN  
ATOM    633  CB  MET A  41       5.305 -21.519  19.681  0.00  0.00      ACHN  
ATOM    634  HB1 MET A  41       5.479 -22.614  19.746  0.00  0.00      ACHN  
ATOM    635  HB2 MET A  41       4.409 -21.292  19.063  0.00  0.00      ACHN  
ATOM    636  CG  MET A  41       6.516 -20.988  18.773  0.00  0.00      ACHN  
ATOM    637  HG1 MET A  41       6.409 -19.883  18.807  0.00  0.00      ACHN  
ATOM    638  HG2 MET A  41       7.516 -21.160  19.226  0.00  0.00      ACHN  
ATOM    639  SD  MET A  41       6.411 -21.412  17.094  0.00  0.00      ACHN  
ATOM    640  CE  MET A  41       8.099 -20.959  16.670  0.00  0.00      ACHN  
ATOM    641  HE1 MET A  41       8.254 -20.005  17.217  0.00  0.00      ACHN  
ATOM    642  HE2 MET A  41       8.836 -21.680  17.086  0.00  0.00      ACHN  
ATOM    643  HE3 MET A  41       8.224 -20.709  15.595  0.00  0.00      ACHN  
ATOM    644  C   MET A  41       4.100 -21.703  21.746  0.00  0.00      ACHN  
ATOM    645  O   MET A  41       4.245 -22.913  21.968  0.00  0.00      ACHN  
ATOM    646  N   THR A  42       2.964 -21.116  22.136  0.00  0.00      ACHN  
ATOM    647  HN  THR A  42       2.708 -20.166  21.977  0.00  0.00      ACHN  
ATOM    648  CA  THR A  42       1.989 -21.796  23.083  0.00  0.00      ACHN  
ATOM    649  HA  THR A  42       2.452 -22.642  23.568  0.00  0.00      ACHN  
ATOM    650  CB  THR A  42       1.451 -20.896  24.133  0.00  0.00      ACHN  
ATOM    651  HB  THR A  42       0.596 -21.261  24.741  0.00  0.00      ACHN  
ATOM    652  OG1 THR A  42       1.046 -19.725  23.482  0.00  0.00      ACHN  
ATOM    653  HG1 THR A  42       0.505 -19.197  24.074  0.00  0.00      ACHN  
ATOM    654  CG2 THR A  42       2.564 -20.442  25.152  0.00  0.00      ACHN  
ATOM    655 HG21 THR A  42       2.766 -21.213  25.926  0.00  0.00      ACHN  
ATOM    656 HG22 THR A  42       3.495 -20.091  24.657  0.00  0.00      ACHN  
ATOM    657 HG23 THR A  42       2.092 -19.642  25.762  0.00  0.00      ACHN  
ATOM    658  C   THR A  42       0.867 -22.367  22.218  0.00  0.00      ACHN  
ATOM    659  O   THR A  42       0.494 -21.663  21.307  0.00  0.00      ACHN  
ATOM    660  N   GLY A  43       0.326 -23.526  22.453  0.00  0.00      ACHN  
ATOM    661  HN  GLY A  43       0.731 -24.002  23.230  0.00  0.00      ACHN  
ATOM    662  CA  GLY A  43      -1.101 -23.837  22.013  0.00  0.00      ACHN  
ATOM    663  HA1 GLY A  43      -1.027 -23.984  20.945  0.00  0.00      ACHN  
ATOM    664  HA2 GLY A  43      -1.714 -23.021  22.368  0.00  0.00      ACHN  
ATOM    665  C   GLY A  43      -1.662 -25.016  22.733  0.00  0.00      ACHN  
ATOM    666  O   GLY A  43      -1.323 -25.164  23.896  0.00  0.00      ACHN  
ATOM    667  N   THR A  44      -2.443 -25.891  22.083  0.00  0.00      ACHN  
ATOM    668  HN  THR A  44      -2.541 -25.724  21.105  0.00  0.00      ACHN  
ATOM    669  CA  THR A  44      -2.848 -27.256  22.566  0.00  0.00      ACHN  
ATOM    670  HA  THR A  44      -1.959 -27.766  22.904  0.00  0.00      ACHN  
ATOM    671  CB  THR A  44      -3.731 -27.204  23.811  0.00  0.00      ACHN  
ATOM    672  HB  THR A  44      -3.365 -26.389  24.472  0.00  0.00      ACHN  
ATOM    673  OG1 THR A  44      -3.691 -28.520  24.392  0.00  0.00      ACHN  
ATOM    674  HG1 THR A  44      -3.547 -28.238  25.299  0.00  0.00      ACHN  
ATOM    675  CG2 THR A  44      -5.207 -27.009  23.446  0.00  0.00      ACHN  
ATOM    676 HG21 THR A  44      -5.826 -27.406  24.279  0.00  0.00      ACHN  
ATOM    677 HG22 THR A  44      -5.440 -25.926  23.361  0.00  0.00      ACHN  
ATOM    678 HG23 THR A  44      -5.437 -27.553  22.505  0.00  0.00      ACHN  
ATOM    679  C   THR A  44      -3.382 -27.938  21.353  0.00  0.00      ACHN  
ATOM    680  O   THR A  44      -3.561 -27.281  20.362  0.00  0.00      ACHN  
ATOM    681  N   TYR A  45      -3.555 -29.224  21.381  0.00  0.00      ACHN  
ATOM    682  HN  TYR A  45      -3.469 -29.787  22.199  0.00  0.00      ACHN  
ATOM    683  CA  TYR A  45      -3.864 -30.013  20.125  0.00  0.00      ACHN  
ATOM    684  HA  TYR A  45      -3.470 -29.442  19.297  0.00  0.00      ACHN  
ATOM    685  CB  TYR A  45      -3.104 -31.442  20.042  0.00  0.00      ACHN  
ATOM    686  HB1 TYR A  45      -3.480 -32.126  20.833  0.00  0.00      ACHN  
ATOM    687  HB2 TYR A  45      -3.347 -31.848  19.037  0.00  0.00      ACHN  
ATOM    688  CG  TYR A  45      -1.661 -31.198  20.211  0.00  0.00      ACHN  
ATOM    689  CD1 TYR A  45      -1.019 -31.652  21.378  0.00  0.00      ACHN  
ATOM    690  HD1 TYR A  45      -1.607 -32.018  22.207  0.00  0.00      ACHN  
ATOM    691  CE1 TYR A  45       0.360 -31.600  21.596  0.00  0.00      ACHN  
ATOM    692  HE1 TYR A  45       0.689 -31.938  22.567  0.00  0.00      ACHN  
ATOM    693  CZ  TYR A  45       1.148 -31.032  20.608  0.00  0.00      ACHN  
ATOM    694  OH  TYR A  45       2.458 -30.694  20.776  0.00  0.00      ACHN  
ATOM    695  HH  TYR A  45       2.647 -30.922  21.690  0.00  0.00      ACHN  
ATOM    696  CD2 TYR A  45      -0.827 -30.628  19.289  0.00  0.00      ACHN  
ATOM    697  HD2 TYR A  45      -1.318 -30.286  18.390  0.00  0.00      ACHN  
ATOM    698  CE2 TYR A  45       0.548 -30.565  19.438  0.00  0.00      ACHN  
ATOM    699  HE2 TYR A  45       1.278 -30.146  18.761  0.00  0.00      ACHN  
ATOM    700  C   TYR A  45      -5.359 -30.162  19.826  0.00  0.00      ACHN  
ATOM    701  O   TYR A  45      -6.267 -30.144  20.636  0.00  0.00      ACHN  
ATOM    702  N   LEU A  46      -5.775 -30.242  18.506  0.00  0.00      ACHN  
ATOM    703  HN  LEU A  46      -5.023 -30.384  17.866  0.00  0.00      ACHN  
ATOM    704  CA  LEU A  46      -7.157 -30.388  18.086  0.00  0.00      ACHN  
ATOM    705  HA  LEU A  46      -7.785 -29.686  18.615  0.00  0.00      ACHN  
ATOM    706  CB  LEU A  46      -7.091 -30.302  16.480  0.00  0.00      ACHN  
ATOM    707  HB1 LEU A  46      -6.200 -30.889  16.168  0.00  0.00      ACHN  
ATOM    708  HB2 LEU A  46      -8.010 -30.646  15.960  0.00  0.00      ACHN  
ATOM    709  CG  LEU A  46      -6.964 -28.876  15.991  0.00  0.00      ACHN  
ATOM    710  HG  LEU A  46      -6.216 -28.354  16.625  0.00  0.00      ACHN  
ATOM    711  CD1 LEU A  46      -6.481 -28.886  14.537  0.00  0.00      ACHN  
ATOM    712 HD11 LEU A  46      -6.130 -27.851  14.338  0.00  0.00      ACHN  
ATOM    713 HD12 LEU A  46      -5.675 -29.646  14.448  0.00  0.00      ACHN  
ATOM    714 HD13 LEU A  46      -7.286 -29.100  13.801  0.00  0.00      ACHN  
ATOM    715  CD2 LEU A  46      -8.269 -28.051  15.903  0.00  0.00      ACHN  
ATOM    716 HD21 LEU A  46      -8.566 -27.823  16.949  0.00  0.00      ACHN  
ATOM    717 HD22 LEU A  46      -8.090 -27.077  15.400  0.00  0.00      ACHN  
ATOM    718 HD23 LEU A  46      -9.078 -28.556  15.334  0.00  0.00      ACHN  
ATOM    719  C   LEU A  46      -7.778 -31.710  18.489  0.00  0.00      ACHN  
ATOM    720  O   LEU A  46      -7.112 -32.781  18.516  0.00  0.00      ACHN  
ATOM    721  N   ASN A  47      -9.084 -31.706  18.784  0.00  0.00      ACHN  
ATOM    722  HN  ASN A  47      -9.638 -30.880  18.721  0.00  0.00      ACHN  
ATOM    723  CA  ASN A  47      -9.869 -32.937  19.065  0.00  0.00      ACHN  
ATOM    724  HA  ASN A  47      -9.330 -33.818  18.751  0.00  0.00      ACHN  
ATOM    725  CB  ASN A  47     -10.147 -32.979  20.607  0.00  0.00      ACHN  
ATOM    726  HB1 ASN A  47      -9.223 -32.475  20.965  0.00  0.00      ACHN  
ATOM    727  HB2 ASN A  47     -11.018 -32.335  20.853  0.00  0.00      ACHN  
ATOM    728  CG  ASN A  47     -10.113 -34.353  21.203  0.00  0.00      ACHN  
ATOM    729  OD1 ASN A  47      -9.517 -34.715  22.280  0.00  0.00      ACHN  
ATOM    730  ND2 ASN A  47     -10.851 -35.274  20.614  0.00  0.00      ACHN  
ATOM    731 HD21 ASN A  47     -10.948 -36.108  21.157  0.00  0.00      ACHN  
ATOM    732 HD22 ASN A  47     -11.441 -35.129  19.820  0.00  0.00      ACHN  
ATOM    733  C   ASN A  47     -11.133 -32.989  18.186  0.00  0.00      ACHN  
ATOM    734  O   ASN A  47     -12.092 -33.731  18.466  0.00  0.00      ACHN  
ATOM    735  N   GLY A  48     -11.147 -32.230  17.138  0.00  0.00      ACHN  
ATOM    736  HN  GLY A  48     -10.367 -31.672  16.866  0.00  0.00      ACHN  
ATOM    737  CA  GLY A  48     -12.325 -32.014  16.281  0.00  0.00      ACHN  
ATOM    738  HA1 GLY A  48     -13.154 -31.789  16.936  0.00  0.00      ACHN  
ATOM    739  HA2 GLY A  48     -12.586 -32.949  15.808  0.00  0.00      ACHN  
ATOM    740  C   GLY A  48     -12.079 -30.977  15.245  0.00  0.00      ACHN  
ATOM    741  O   GLY A  48     -10.899 -30.792  14.889  0.00  0.00      ACHN  
ATOM    742  N   PRO A  49     -13.040 -30.284  14.765  0.00  0.00      ACHN  
ATOM    743  CD  PRO A  49     -14.404 -30.530  15.032  0.00  0.00      ACHN  
ATOM    744  HD1 PRO A  49     -14.776 -31.571  14.922  0.00  0.00      ACHN  
ATOM    745  HD2 PRO A  49     -14.620 -30.104  16.035  0.00  0.00      ACHN  
ATOM    746  CA  PRO A  49     -12.780 -28.976  14.218  0.00  0.00      ACHN  
ATOM    747  HA  PRO A  49     -12.255 -29.103  13.283  0.00  0.00      ACHN  
ATOM    748  CB  PRO A  49     -14.261 -28.460  14.032  0.00  0.00      ACHN  
ATOM    749  HB1 PRO A  49     -14.347 -27.950  13.049  0.00  0.00      ACHN  
ATOM    750  HB2 PRO A  49     -14.604 -27.749  14.814  0.00  0.00      ACHN  
ATOM    751  CG  PRO A  49     -15.074 -29.665  14.011  0.00  0.00      ACHN  
ATOM    752  HG1 PRO A  49     -15.044 -30.100  12.990  0.00  0.00      ACHN  
ATOM    753  HG2 PRO A  49     -16.151 -29.501  14.232  0.00  0.00      ACHN  
ATOM    754  C   PRO A  49     -11.917 -28.007  14.999  0.00  0.00      ACHN  
ATOM    755  O   PRO A  49     -11.666 -28.358  16.143  0.00  0.00      ACHN  
ATOM    756  N   PRO A  50     -11.522 -26.848  14.376  0.00  0.00      ACHN  
ATOM    757  CD  PRO A  50     -11.566 -26.649  12.929  0.00  0.00      ACHN  
ATOM    758  HD1 PRO A  50     -10.557 -26.973  12.596  0.00  0.00      ACHN  
ATOM    759  HD2 PRO A  50     -12.341 -27.290  12.457  0.00  0.00      ACHN  
ATOM    760  CA  PRO A  50     -11.011 -25.692  15.030  0.00  0.00      ACHN  
ATOM    761  HA  PRO A  50     -10.004 -25.878  15.374  0.00  0.00      ACHN  
ATOM    762  CB  PRO A  50     -11.055 -24.567  14.003  0.00  0.00      ACHN  
ATOM    763  HB1 PRO A  50     -10.004 -24.442  13.664  0.00  0.00      ACHN  
ATOM    764  HB2 PRO A  50     -11.487 -23.654  14.466  0.00  0.00      ACHN  
ATOM    765  CG  PRO A  50     -11.714 -25.155  12.760  0.00  0.00      ACHN  
ATOM    766  HG1 PRO A  50     -11.287 -24.811  11.794  0.00  0.00      ACHN  
ATOM    767  HG2 PRO A  50     -12.824 -25.110  12.726  0.00  0.00      ACHN  
ATOM    768  C   PRO A  50     -11.796 -25.329  16.298  0.00  0.00      ACHN  
ATOM    769  O   PRO A  50     -12.950 -25.707  16.524  0.00  0.00      ACHN  
ATOM    770  N   GLY A  51     -11.167 -24.745  17.315  0.00  0.00      ACHN  
ATOM    771  HN  GLY A  51     -10.235 -24.412  17.198  0.00  0.00      ACHN  
ATOM    772  CA  GLY A  51     -11.905 -24.568  18.655  0.00  0.00      ACHN  
ATOM    773  HA1 GLY A  51     -12.882 -24.165  18.436  0.00  0.00      ACHN  
ATOM    774  HA2 GLY A  51     -11.284 -23.905  19.241  0.00  0.00      ACHN  
ATOM    775  C   GLY A  51     -12.150 -25.873  19.450  0.00  0.00      ACHN  
ATOM    776  O   GLY A  51     -11.575 -26.933  19.195  0.00  0.00      ACHN  
ATOM    777  N   THR A  52     -13.003 -25.701  20.461  0.00  0.00      ACHN  
ATOM    778  HN  THR A  52     -13.440 -24.807  20.524  0.00  0.00      ACHN  
ATOM    779  CA  THR A  52     -13.555 -26.631  21.422  0.00  0.00      ACHN  
ATOM    780  HA  THR A  52     -13.797 -26.011  22.272  0.00  0.00      ACHN  
ATOM    781  CB  THR A  52     -14.935 -27.226  20.966  0.00  0.00      ACHN  
ATOM    782  HB  THR A  52     -14.561 -28.051  20.322  0.00  0.00      ACHN  
ATOM    783  OG1 THR A  52     -15.684 -26.227  20.319  0.00  0.00      ACHN  
ATOM    784  HG1 THR A  52     -16.417 -26.649  19.864  0.00  0.00      ACHN  
ATOM    785  CG2 THR A  52     -15.762 -27.885  22.069  0.00  0.00      ACHN  
ATOM    786 HG21 THR A  52     -15.676 -27.155  22.902  0.00  0.00      ACHN  
ATOM    787 HG22 THR A  52     -16.806 -28.142  21.789  0.00  0.00      ACHN  
ATOM    788 HG23 THR A  52     -15.287 -28.832  22.405  0.00  0.00      ACHN  
ATOM    789  C   THR A  52     -12.537 -27.632  21.982  0.00  0.00      ACHN  
ATOM    790  O   THR A  52     -12.869 -28.857  22.088  0.00  0.00      ACHN  
ATOM    791  N   THR A  53     -11.312 -27.178  22.418  0.00  0.00      ACHN  
ATOM    792  HN  THR A  53     -11.026 -26.233  22.281  0.00  0.00      ACHN  
ATOM    793  CA  THR A  53     -10.284 -28.068  22.977  0.00  0.00      ACHN  
ATOM    794  HA  THR A  53     -10.083 -28.765  22.177  0.00  0.00      ACHN  
ATOM    795  CB  THR A  53      -8.901 -27.451  23.167  0.00  0.00      ACHN  
ATOM    796  HB  THR A  53      -8.303 -28.112  23.829  0.00  0.00      ACHN  
ATOM    797  OG1 THR A  53      -9.011 -26.144  23.690  0.00  0.00      ACHN  
ATOM    798  HG1 THR A  53      -9.457 -25.649  22.999  0.00  0.00      ACHN  
ATOM    799  CG2 THR A  53      -8.165 -27.377  21.785  0.00  0.00      ACHN  
ATOM    800 HG21 THR A  53      -7.825 -28.416  21.584  0.00  0.00      ACHN  
ATOM    801 HG22 THR A  53      -8.905 -27.000  21.046  0.00  0.00      ACHN  
ATOM    802 HG23 THR A  53      -7.275 -26.716  21.859  0.00  0.00      ACHN  
ATOM    803  C   THR A  53     -10.719 -28.816  24.281  0.00  0.00      ACHN  
ATOM    804  O   THR A  53     -11.271 -28.342  25.277  0.00  0.00      ACHN  
ATOM    805  N   PHE A  54     -10.277 -30.090  24.370  0.00  0.00      ACHN  
ATOM    806  HN  PHE A  54      -9.737 -30.411  23.596  0.00  0.00      ACHN  
ATOM    807  CA  PHE A  54     -10.390 -31.083  25.454  0.00  0.00      ACHN  
ATOM    808  HA  PHE A  54     -11.101 -30.651  26.142  0.00  0.00      ACHN  
ATOM    809  CB  PHE A  54     -10.942 -32.494  24.920  0.00  0.00      ACHN  
ATOM    810  HB1 PHE A  54     -10.440 -32.579  23.933  0.00  0.00      ACHN  
ATOM    811  HB2 PHE A  54     -10.811 -33.349  25.618  0.00  0.00      ACHN  
ATOM    812  CG  PHE A  54     -12.432 -32.348  24.604  0.00  0.00      ACHN  
ATOM    813  CD1 PHE A  54     -13.384 -32.719  25.576  0.00  0.00      ACHN  
ATOM    814  HD1 PHE A  54     -13.031 -33.107  26.521  0.00  0.00      ACHN  
ATOM    815  CE1 PHE A  54     -14.730 -32.653  25.187  0.00  0.00      ACHN  
ATOM    816  HE1 PHE A  54     -15.567 -32.869  25.835  0.00  0.00      ACHN  
ATOM    817  CZ  PHE A  54     -15.107 -32.287  23.892  0.00  0.00      ACHN  
ATOM    818  HZ  PHE A  54     -16.149 -32.314  23.609  0.00  0.00      ACHN  
ATOM    819  CD2 PHE A  54     -12.796 -31.846  23.345  0.00  0.00      ACHN  
ATOM    820  HD2 PHE A  54     -12.087 -31.502  22.607  0.00  0.00      ACHN  
ATOM    821  CE2 PHE A  54     -14.159 -31.955  22.971  0.00  0.00      ACHN  
ATOM    822  HE2 PHE A  54     -14.632 -31.556  22.085  0.00  0.00      ACHN  
ATOM    823  C   PHE A  54      -9.130 -31.294  26.282  0.00  0.00      ACHN  
ATOM    824  O   PHE A  54      -8.907 -32.276  26.967  0.00  0.00      ACHN  
ATOM    825  N   SER A  55      -8.186 -30.332  26.206  0.00  0.00      ACHN  
ATOM    826  HN  SER A  55      -8.287 -29.547  25.600  0.00  0.00      ACHN  
ATOM    827  CA  SER A  55      -6.885 -30.561  26.749  0.00  0.00      ACHN  
ATOM    828  HA  SER A  55      -6.980 -30.994  27.734  0.00  0.00      ACHN  
ATOM    829  CB  SER A  55      -5.878 -31.323  25.833  0.00  0.00      ACHN  
ATOM    830  HB1 SER A  55      -6.450 -32.160  25.378  0.00  0.00      ACHN  
ATOM    831  HB2 SER A  55      -5.449 -30.654  25.056  0.00  0.00      ACHN  
ATOM    832  OG  SER A  55      -4.762 -31.946  26.537  0.00  0.00      ACHN  
ATOM    833  HG1 SER A  55      -4.167 -32.115  25.802  0.00  0.00      ACHN  
ATOM    834  C   SER A  55      -6.301 -29.237  27.110  0.00  0.00      ACHN  
ATOM    835  O   SER A  55      -6.823 -28.167  26.630  0.00  0.00      ACHN  
ATOM    836  N   ALA A  56      -5.357 -29.169  28.051  0.00  0.00      ACHN  
ATOM    837  HN  ALA A  56      -5.062 -30.025  28.468  0.00  0.00      ACHN  
ATOM    838  CA  ALA A  56      -4.843 -28.009  28.654  0.00  0.00      ACHN  
ATOM    839  HA  ALA A  56      -5.635 -27.391  29.050  0.00  0.00      ACHN  
ATOM    840  CB  ALA A  56      -4.030 -28.586  29.743  0.00  0.00      ACHN  
ATOM    841  HB1 ALA A  56      -3.554 -27.775  30.334  0.00  0.00      ACHN  
ATOM    842  HB2 ALA A  56      -4.633 -29.279  30.367  0.00  0.00      ACHN  
ATOM    843  HB3 ALA A  56      -3.224 -29.215  29.309  0.00  0.00      ACHN  
ATOM    844  C   ALA A  56      -3.838 -27.245  27.714  0.00  0.00      ACHN  
ATOM    845  O   ALA A  56      -3.062 -27.906  27.015  0.00  0.00      ACHN  
ATOM    846  N   PRO A  57      -3.788 -25.849  27.604  0.00  0.00      ACHN  
ATOM    847  CD  PRO A  57      -4.692 -25.059  28.355  0.00  0.00      ACHN  
ATOM    848  HD1 PRO A  57      -5.738 -25.415  28.244  0.00  0.00      ACHN  
ATOM    849  HD2 PRO A  57      -4.362 -25.153  29.412  0.00  0.00      ACHN  
ATOM    850  CA  PRO A  57      -2.705 -25.063  27.030  0.00  0.00      ACHN  
ATOM    851  HA  PRO A  57      -2.713 -25.111  25.951  0.00  0.00      ACHN  
ATOM    852  CB  PRO A  57      -3.054 -23.592  27.433  0.00  0.00      ACHN  
ATOM    853  HB1 PRO A  57      -2.768 -22.889  26.621  0.00  0.00      ACHN  
ATOM    854  HB2 PRO A  57      -2.490 -23.328  28.353  0.00  0.00      ACHN  
ATOM    855  CG  PRO A  57      -4.546 -23.580  27.757  0.00  0.00      ACHN  
ATOM    856  HG1 PRO A  57      -5.175 -23.370  26.865  0.00  0.00      ACHN  
ATOM    857  HG2 PRO A  57      -4.732 -22.798  28.524  0.00  0.00      ACHN  
ATOM    858  C   PRO A  57      -1.303 -25.555  27.451  0.00  0.00      ACHN  
ATOM    859  O   PRO A  57      -1.084 -25.834  28.609  0.00  0.00      ACHN  
ATOM    860  N   VAL A  58      -0.368 -25.616  26.494  0.00  0.00      ACHN  
ATOM    861  HN  VAL A  58      -0.589 -25.306  25.572  0.00  0.00      ACHN  
ATOM    862  CA  VAL A  58       0.946 -26.112  26.603  0.00  0.00      ACHN  
ATOM    863  HA  VAL A  58       1.364 -25.986  27.591  0.00  0.00      ACHN  
ATOM    864  CB  VAL A  58       1.141 -27.578  26.209  0.00  0.00      ACHN  
ATOM    865  HB  VAL A  58       2.220 -27.758  26.012  0.00  0.00      ACHN  
ATOM    866  CG1 VAL A  58       0.554 -28.444  27.367  0.00  0.00      ACHN  
ATOM    867 HG11 VAL A  58      -0.513 -28.259  27.614  0.00  0.00      ACHN  
ATOM    868 HG12 VAL A  58       0.887 -29.497  27.248  0.00  0.00      ACHN  
ATOM    869 HG13 VAL A  58       1.176 -28.161  28.243  0.00  0.00      ACHN  
ATOM    870  CG2 VAL A  58       0.488 -27.930  24.853  0.00  0.00      ACHN  
ATOM    871 HG21 VAL A  58       0.688 -28.995  24.607  0.00  0.00      ACHN  
ATOM    872 HG22 VAL A  58      -0.620 -27.862  24.895  0.00  0.00      ACHN  
ATOM    873 HG23 VAL A  58       0.820 -27.228  24.058  0.00  0.00      ACHN  
ATOM    874  C   VAL A  58       1.841 -25.270  25.709  0.00  0.00      ACHN  
ATOM    875  O   VAL A  58       1.380 -24.514  24.880  0.00  0.00      ACHN  
ATOM    876  N   VAL A  59       3.174 -25.345  25.949  0.00  0.00      ACHN  
ATOM    877  HN  VAL A  59       3.549 -25.854  26.720  0.00  0.00      ACHN  
ATOM    878  CA  VAL A  59       4.176 -24.723  25.150  0.00  0.00      ACHN  
ATOM    879  HA  VAL A  59       3.818 -23.866  24.598  0.00  0.00      ACHN  
ATOM    880  CB  VAL A  59       5.344 -24.165  25.991  0.00  0.00      ACHN  
ATOM    881  HB  VAL A  59       6.027 -24.943  26.393  0.00  0.00      ACHN  
ATOM    882  CG1 VAL A  59       6.164 -23.284  25.002  0.00  0.00      ACHN  
ATOM    883 HG11 VAL A  59       5.498 -22.402  24.894  0.00  0.00      ACHN  
ATOM    884 HG12 VAL A  59       7.157 -23.015  25.423  0.00  0.00      ACHN  
ATOM    885 HG13 VAL A  59       6.490 -23.695  24.022  0.00  0.00      ACHN  
ATOM    886  CG2 VAL A  59       4.819 -23.467  27.243  0.00  0.00      ACHN  
ATOM    887 HG21 VAL A  59       4.017 -22.736  27.006  0.00  0.00      ACHN  
ATOM    888 HG22 VAL A  59       4.358 -24.086  28.041  0.00  0.00      ACHN  
ATOM    889 HG23 VAL A  59       5.602 -22.831  27.708  0.00  0.00      ACHN  
ATOM    890  C   VAL A  59       4.763 -25.632  24.100  0.00  0.00      ACHN  
ATOM    891  O   VAL A  59       5.598 -26.535  24.281  0.00  0.00      ACHN  
ATOM    892  N   ILE A  60       4.254 -25.662  22.904  0.00  0.00      ACHN  
ATOM    893  HN  ILE A  60       3.703 -24.887  22.603  0.00  0.00      ACHN  
ATOM    894  CA  ILE A  60       4.609 -26.677  21.938  0.00  0.00      ACHN  
ATOM    895  HA  ILE A  60       4.517 -27.693  22.293  0.00  0.00      ACHN  
ATOM    896  CB  ILE A  60       3.551 -26.711  20.768  0.00  0.00      ACHN  
ATOM    897  HB  ILE A  60       3.514 -25.663  20.401  0.00  0.00      ACHN  
ATOM    898  CG2 ILE A  60       3.992 -27.630  19.598  0.00  0.00      ACHN  
ATOM    899 HG21 ILE A  60       3.231 -27.505  18.798  0.00  0.00      ACHN  
ATOM    900 HG22 ILE A  60       5.012 -27.501  19.177  0.00  0.00      ACHN  
ATOM    901 HG23 ILE A  60       3.979 -28.660  20.014  0.00  0.00      ACHN  
ATOM    902  CG1 ILE A  60       2.177 -27.151  21.337  0.00  0.00      ACHN  
ATOM    903 HG11 ILE A  60       2.060 -28.255  21.367  0.00  0.00      ACHN  
ATOM    904 HG12 ILE A  60       2.106 -26.722  22.359  0.00  0.00      ACHN  
ATOM    905  CD1 ILE A  60       0.987 -26.685  20.435  0.00  0.00      ACHN  
ATOM    906  HD1 ILE A  60       0.022 -26.923  20.931  0.00  0.00      ACHN  
ATOM    907  HD2 ILE A  60       1.061 -25.578  20.377  0.00  0.00      ACHN  
ATOM    908  HD3 ILE A  60       1.075 -27.199  19.454  0.00  0.00      ACHN  
ATOM    909  C   ILE A  60       6.007 -26.512  21.398  0.00  0.00      ACHN  
ATOM    910  O   ILE A  60       6.772 -27.451  21.191  0.00  0.00      ACHN  
ATOM    911  N   LEU A  61       6.393 -25.301  21.009  0.00  0.00      ACHN  
ATOM    912  HN  LEU A  61       5.859 -24.507  21.288  0.00  0.00      ACHN  
ATOM    913  CA  LEU A  61       7.617 -25.059  20.307  0.00  0.00      ACHN  
ATOM    914  HA  LEU A  61       8.267 -25.922  20.324  0.00  0.00      ACHN  
ATOM    915  CB  LEU A  61       7.389 -24.777  18.733  0.00  0.00      ACHN  
ATOM    916  HB1 LEU A  61       6.510 -24.123  18.547  0.00  0.00      ACHN  
ATOM    917  HB2 LEU A  61       8.167 -24.047  18.423  0.00  0.00      ACHN  
ATOM    918  CG  LEU A  61       7.410 -25.968  17.809  0.00  0.00      ACHN  
ATOM    919  HG  LEU A  61       6.502 -26.546  18.083  0.00  0.00      ACHN  
ATOM    920  CD1 LEU A  61       7.382 -25.620  16.349  0.00  0.00      ACHN  
ATOM    921 HD11 LEU A  61       8.303 -25.032  16.147  0.00  0.00      ACHN  
ATOM    922 HD12 LEU A  61       7.460 -26.499  15.674  0.00  0.00      ACHN  
ATOM    923 HD13 LEU A  61       6.458 -25.083  16.045  0.00  0.00      ACHN  
ATOM    924  CD2 LEU A  61       8.648 -26.872  17.946  0.00  0.00      ACHN  
ATOM    925 HD21 LEU A  61       9.574 -26.258  17.938  0.00  0.00      ACHN  
ATOM    926 HD22 LEU A  61       8.615 -27.447  18.896  0.00  0.00      ACHN  
ATOM    927 HD23 LEU A  61       8.654 -27.693  17.197  0.00  0.00      ACHN  
ATOM    928  C   LEU A  61       8.435 -24.024  20.951  0.00  0.00      ACHN  
ATOM    929  O   LEU A  61       8.120 -23.326  21.902  0.00  0.00      ACHN  
ATOM    930  N   GLU A  62       9.723 -23.891  20.486  0.00  0.00      ACHN  
ATOM    931  HN  GLU A  62      10.123 -24.565  19.871  0.00  0.00      ACHN  
ATOM    932  CA  GLU A  62      10.581 -22.874  20.998  0.00  0.00      ACHN  
ATOM    933  HA  GLU A  62      10.027 -21.976  21.230  0.00  0.00      ACHN  
ATOM    934  CB  GLU A  62      11.330 -23.375  22.309  0.00  0.00      ACHN  
ATOM    935  HB1 GLU A  62      10.528 -23.487  23.070  0.00  0.00      ACHN  
ATOM    936  HB2 GLU A  62      11.762 -24.387  22.154  0.00  0.00      ACHN  
ATOM    937  CG  GLU A  62      12.404 -22.395  22.871  0.00  0.00      ACHN  
ATOM    938  HG1 GLU A  62      13.250 -22.224  22.172  0.00  0.00      ACHN  
ATOM    939  HG2 GLU A  62      11.948 -21.388  22.987  0.00  0.00      ACHN  
ATOM    940  CD  GLU A  62      12.965 -22.798  24.240  0.00  0.00      ACHN  
ATOM    941  OE1 GLU A  62      14.172 -23.087  24.273  0.00  0.00      ACHN  
ATOM    942  OE2 GLU A  62      12.144 -22.796  25.242  0.00  0.00      ACHN  
ATOM    943  C   GLU A  62      11.610 -22.536  19.955  0.00  0.00      ACHN  
ATOM    944  O   GLU A  62      12.054 -23.378  19.184  0.00  0.00      ACHN  
ATOM    945  N   THR A  63      11.900 -21.210  19.808  0.00  0.00      ACHN  
ATOM    946  HN  THR A  63      11.525 -20.466  20.355  0.00  0.00      ACHN  
ATOM    947  CA  THR A  63      12.899 -20.685  18.808  0.00  0.00      ACHN  
ATOM    948  HA  THR A  63      13.096 -21.508  18.136  0.00  0.00      ACHN  
ATOM    949  CB  THR A  63      12.298 -19.478  17.998  0.00  0.00      ACHN  
ATOM    950  HB  THR A  63      12.070 -18.688  18.745  0.00  0.00      ACHN  
ATOM    951  OG1 THR A  63      11.064 -19.863  17.360  0.00  0.00      ACHN  
ATOM    952  HG1 THR A  63      10.715 -19.015  17.077  0.00  0.00      ACHN  
ATOM    953  CG2 THR A  63      13.316 -19.151  16.895  0.00  0.00      ACHN  
ATOM    954 HG21 THR A  63      12.961 -18.424  16.134  0.00  0.00      ACHN  
ATOM    955 HG22 THR A  63      14.202 -18.617  17.301  0.00  0.00      ACHN  
ATOM    956 HG23 THR A  63      13.790 -20.051  16.448  0.00  0.00      ACHN  
ATOM    957  C   THR A  63      14.112 -20.087  19.485  0.00  0.00      ACHN  
ATOM    958  O   THR A  63      13.876 -19.063  20.201  0.00  0.00      ACHN  
ATOM    959  N   PRO A  64      15.310 -20.587  19.400  0.00  0.00      ACHN  
ATOM    960  CD  PRO A  64      15.675 -21.970  18.884  0.00  0.00      ACHN  
ATOM    961  HD1 PRO A  64      14.960 -22.763  19.191  0.00  0.00      ACHN  
ATOM    962  HD2 PRO A  64      15.820 -21.946  17.782  0.00  0.00      ACHN  
ATOM    963  CA  PRO A  64      16.486 -19.803  19.817  0.00  0.00      ACHN  
ATOM    964  HA  PRO A  64      16.211 -19.529  20.824  0.00  0.00      ACHN  
ATOM    965  CB  PRO A  64      17.703 -20.773  19.700  0.00  0.00      ACHN  
ATOM    966  HB1 PRO A  64      18.234 -20.875  20.671  0.00  0.00      ACHN  
ATOM    967  HB2 PRO A  64      18.437 -20.591  18.886  0.00  0.00      ACHN  
ATOM    968  CG  PRO A  64      17.053 -22.166  19.556  0.00  0.00      ACHN  
ATOM    969  HG1 PRO A  64      16.923 -22.535  20.595  0.00  0.00      ACHN  
ATOM    970  HG2 PRO A  64      17.651 -22.830  18.896  0.00  0.00      ACHN  
ATOM    971  C   PRO A  64      16.739 -18.485  18.988  0.00  0.00      ACHN  
ATOM    972  O   PRO A  64      16.646 -18.531  17.765  0.00  0.00      ACHN  
ATOM    973  N   VAL A  65      16.967 -17.281  19.608  0.00  0.00      ACHN  
ATOM    974  HN  VAL A  65      17.086 -17.262  20.597  0.00  0.00      ACHN  
ATOM    975  CA  VAL A  65      17.093 -16.068  18.811  0.00  0.00      ACHN  
ATOM    976  HA  VAL A  65      16.164 -15.998  18.265  0.00  0.00      ACHN  
ATOM    977  CB  VAL A  65      17.134 -14.872  19.686  0.00  0.00      ACHN  
ATOM    978  HB  VAL A  65      17.923 -14.969  20.463  0.00  0.00      ACHN  
ATOM    979  CG1 VAL A  65      17.449 -13.565  18.828  0.00  0.00      ACHN  
ATOM    980 HG11 VAL A  65      16.601 -13.407  18.128  0.00  0.00      ACHN  
ATOM    981 HG12 VAL A  65      17.393 -12.733  19.562  0.00  0.00      ACHN  
ATOM    982 HG13 VAL A  65      18.418 -13.585  18.287  0.00  0.00      ACHN  
ATOM    983  CG2 VAL A  65      15.869 -14.827  20.442  0.00  0.00      ACHN  
ATOM    984 HG21 VAL A  65      15.552 -15.683  21.075  0.00  0.00      ACHN  
ATOM    985 HG22 VAL A  65      15.955 -13.932  21.094  0.00  0.00      ACHN  
ATOM    986 HG23 VAL A  65      15.061 -14.713  19.687  0.00  0.00      ACHN  
ATOM    987  C   VAL A  65      18.174 -16.051  17.818  0.00  0.00      ACHN  
ATOM    988  O   VAL A  65      18.071 -15.592  16.663  0.00  0.00      ACHN  
ATOM    989  N   GLY A  66      19.369 -16.589  18.190  0.00  0.00      ACHN  
ATOM    990  HN  GLY A  66      19.349 -17.022  19.088  0.00  0.00      ACHN  
ATOM    991  CA  GLY A  66      20.574 -16.663  17.381  0.00  0.00      ACHN  
ATOM    992  HA1 GLY A  66      21.415 -16.928  18.005  0.00  0.00      ACHN  
ATOM    993  HA2 GLY A  66      20.892 -15.706  16.995  0.00  0.00      ACHN  
ATOM    994  C   GLY A  66      20.539 -17.607  16.254  0.00  0.00      ACHN  
ATOM    995  O   GLY A  66      20.866 -17.364  15.106  0.00  0.00      ACHN  
ATOM    996  N   LEU A  67      19.956 -18.753  16.498  0.00  0.00      ACHN  
ATOM    997  HN  LEU A  67      19.677 -18.948  17.435  0.00  0.00      ACHN  
ATOM    998  CA  LEU A  67      19.844 -19.824  15.570  0.00  0.00      ACHN  
ATOM    999  HA  LEU A  67      20.812 -19.995  15.122  0.00  0.00      ACHN  
ATOM   1000  CB  LEU A  67      19.457 -21.086  16.227  0.00  0.00      ACHN  
ATOM   1001  HB1 LEU A  67      20.204 -21.260  17.030  0.00  0.00      ACHN  
ATOM   1002  HB2 LEU A  67      18.428 -20.987  16.634  0.00  0.00      ACHN  
ATOM   1003  CG  LEU A  67      19.431 -22.335  15.388  0.00  0.00      ACHN  
ATOM   1004  HG  LEU A  67      18.671 -22.347  14.577  0.00  0.00      ACHN  
ATOM   1005  CD1 LEU A  67      20.755 -22.632  14.576  0.00  0.00      ACHN  
ATOM   1006 HD11 LEU A  67      20.950 -21.743  13.938  0.00  0.00      ACHN  
ATOM   1007 HD12 LEU A  67      21.545 -22.589  15.355  0.00  0.00      ACHN  
ATOM   1008 HD13 LEU A  67      20.684 -23.551  13.956  0.00  0.00      ACHN  
ATOM   1009  CD2 LEU A  67      19.177 -23.584  16.252  0.00  0.00      ACHN  
ATOM   1010 HD21 LEU A  67      18.229 -23.379  16.795  0.00  0.00      ACHN  
ATOM   1011 HD22 LEU A  67      18.933 -24.528  15.719  0.00  0.00      ACHN  
ATOM   1012 HD23 LEU A  67      19.978 -23.773  16.998  0.00  0.00      ACHN  
ATOM   1013  C   LEU A  67      18.817 -19.502  14.448  0.00  0.00      ACHN  
ATOM   1014  O   LEU A  67      18.994 -19.787  13.226  0.00  0.00      ACHN  
ATOM   1015  N   ALA A  68      17.788 -18.724  14.783  0.00  0.00      ACHN  
ATOM   1016  HN  ALA A  68      17.710 -18.387  15.718  0.00  0.00      ACHN  
ATOM   1017  CA  ALA A  68      16.802 -18.245  13.848  0.00  0.00      ACHN  
ATOM   1018  HA  ALA A  68      16.332 -18.995  13.229  0.00  0.00      ACHN  
ATOM   1019  CB  ALA A  68      15.670 -17.529  14.582  0.00  0.00      ACHN  
ATOM   1020  HB1 ALA A  68      16.139 -16.711  15.170  0.00  0.00      ACHN  
ATOM   1021  HB2 ALA A  68      14.854 -17.204  13.901  0.00  0.00      ACHN  
ATOM   1022  HB3 ALA A  68      15.204 -18.218  15.318  0.00  0.00      ACHN  
ATOM   1023  C   ALA A  68      17.422 -17.136  12.898  0.00  0.00      ACHN  
ATOM   1024  O   ALA A  68      17.230 -17.078  11.705  0.00  0.00      ACHN  
ATOM   1025  N   VAL A  69      18.354 -16.238  13.389  0.00  0.00      ACHN  
ATOM   1026  HN  VAL A  69      18.407 -16.024  14.362  0.00  0.00      ACHN  
ATOM   1027  CA  VAL A  69      19.150 -15.390  12.430  0.00  0.00      ACHN  
ATOM   1028  HA  VAL A  69      18.505 -14.825  11.774  0.00  0.00      ACHN  
ATOM   1029  CB  VAL A  69      19.941 -14.380  13.285  0.00  0.00      ACHN  
ATOM   1030  HB  VAL A  69      20.563 -14.906  14.040  0.00  0.00      ACHN  
ATOM   1031  CG1 VAL A  69      20.988 -13.662  12.449  0.00  0.00      ACHN  
ATOM   1032 HG11 VAL A  69      21.505 -12.886  13.054  0.00  0.00      ACHN  
ATOM   1033 HG12 VAL A  69      21.789 -14.391  12.202  0.00  0.00      ACHN  
ATOM   1034 HG13 VAL A  69      20.558 -13.100  11.591  0.00  0.00      ACHN  
ATOM   1035  CG2 VAL A  69      18.972 -13.499  14.014  0.00  0.00      ACHN  
ATOM   1036 HG21 VAL A  69      18.601 -13.995  14.936  0.00  0.00      ACHN  
ATOM   1037 HG22 VAL A  69      19.572 -12.649  14.405  0.00  0.00      ACHN  
ATOM   1038 HG23 VAL A  69      18.122 -13.199  13.365  0.00  0.00      ACHN  
ATOM   1039  C   VAL A  69      20.076 -16.264  11.448  0.00  0.00      ACHN  
ATOM   1040  O   VAL A  69      20.211 -15.983  10.255  0.00  0.00      ACHN  
ATOM   1041  N   ALA A  70      20.635 -17.382  12.003  0.00  0.00      ACHN  
ATOM   1042  HN  ALA A  70      20.605 -17.400  12.999  0.00  0.00      ACHN  
ATOM   1043  CA  ALA A  70      21.389 -18.299  11.257  0.00  0.00      ACHN  
ATOM   1044  HA  ALA A  70      22.026 -17.649  10.676  0.00  0.00      ACHN  
ATOM   1045  CB  ALA A  70      22.181 -19.321  12.047  0.00  0.00      ACHN  
ATOM   1046  HB1 ALA A  70      22.932 -18.889  12.743  0.00  0.00      ACHN  
ATOM   1047  HB2 ALA A  70      21.482 -20.008  12.570  0.00  0.00      ACHN  
ATOM   1048  HB3 ALA A  70      22.851 -19.955  11.429  0.00  0.00      ACHN  
ATOM   1049  C   ALA A  70      20.624 -19.060  10.146  0.00  0.00      ACHN  
ATOM   1050  O   ALA A  70      21.006 -19.216   9.017  0.00  0.00      ACHN  
ATOM   1051  N   LEU A  71      19.417 -19.514  10.477  0.00  0.00      ACHN  
ATOM   1052  HN  LEU A  71      19.040 -19.430  11.396  0.00  0.00      ACHN  
ATOM   1053  CA  LEU A  71      18.504 -20.069   9.567  0.00  0.00      ACHN  
ATOM   1054  HA  LEU A  71      19.005 -20.911   9.113  0.00  0.00      ACHN  
ATOM   1055  CB  LEU A  71      17.300 -20.479  10.418  0.00  0.00      ACHN  
ATOM   1056  HB1 LEU A  71      17.764 -21.236  11.086  0.00  0.00      ACHN  
ATOM   1057  HB2 LEU A  71      16.871 -19.604  10.952  0.00  0.00      ACHN  
ATOM   1058  CG  LEU A  71      16.110 -21.102   9.647  0.00  0.00      ACHN  
ATOM   1059  HG  LEU A  71      15.860 -20.616   8.680  0.00  0.00      ACHN  
ATOM   1060  CD1 LEU A  71      16.502 -22.493   9.157  0.00  0.00      ACHN  
ATOM   1061 HD11 LEU A  71      17.353 -22.358   8.456  0.00  0.00      ACHN  
ATOM   1062 HD12 LEU A  71      16.853 -23.133   9.994  0.00  0.00      ACHN  
ATOM   1063 HD13 LEU A  71      15.602 -22.920   8.664  0.00  0.00      ACHN  
ATOM   1064  CD2 LEU A  71      14.779 -21.158  10.478  0.00  0.00      ACHN  
ATOM   1065 HD21 LEU A  71      13.904 -21.756  10.145  0.00  0.00      ACHN  
ATOM   1066 HD22 LEU A  71      15.043 -21.553  11.482  0.00  0.00      ACHN  
ATOM   1067 HD23 LEU A  71      14.339 -20.151  10.643  0.00  0.00      ACHN  
ATOM   1068  C   LEU A  71      18.169 -19.049   8.374  0.00  0.00      ACHN  
ATOM   1069  O   LEU A  71      18.189 -19.364   7.194  0.00  0.00      ACHN  
ATOM   1070  N   PHE A  72      17.921 -17.730   8.768  0.00  0.00      ACHN  
ATOM   1071  HN  PHE A  72      17.846 -17.465   9.726  0.00  0.00      ACHN  
ATOM   1072  CA  PHE A  72      17.560 -16.688   7.910  0.00  0.00      ACHN  
ATOM   1073  HA  PHE A  72      16.752 -16.959   7.247  0.00  0.00      ACHN  
ATOM   1074  CB  PHE A  72      17.255 -15.466   8.841  0.00  0.00      ACHN  
ATOM   1075  HB1 PHE A  72      16.351 -15.703   9.443  0.00  0.00      ACHN  
ATOM   1076  HB2 PHE A  72      18.096 -15.254   9.535  0.00  0.00      ACHN  
ATOM   1077  CG  PHE A  72      16.930 -14.318   8.114  0.00  0.00      ACHN  
ATOM   1078  CD1 PHE A  72      17.655 -13.088   8.186  0.00  0.00      ACHN  
ATOM   1079  HD1 PHE A  72      18.510 -13.039   8.843  0.00  0.00      ACHN  
ATOM   1080  CE1 PHE A  72      17.131 -11.936   7.644  0.00  0.00      ACHN  
ATOM   1081  HE1 PHE A  72      17.534 -10.952   7.830  0.00  0.00      ACHN  
ATOM   1082  CZ  PHE A  72      16.021 -11.985   6.803  0.00  0.00      ACHN  
ATOM   1083  HZ  PHE A  72      15.633 -11.105   6.311  0.00  0.00      ACHN  
ATOM   1084  CD2 PHE A  72      15.738 -14.348   7.359  0.00  0.00      ACHN  
ATOM   1085  HD2 PHE A  72      15.110 -15.213   7.208  0.00  0.00      ACHN  
ATOM   1086  CE2 PHE A  72      15.317 -13.165   6.686  0.00  0.00      ACHN  
ATOM   1087  HE2 PHE A  72      14.351 -13.296   6.222  0.00  0.00      ACHN  
ATOM   1088  C   PHE A  72      18.570 -16.365   6.848  0.00  0.00      ACHN  
ATOM   1089  O   PHE A  72      18.191 -16.234   5.666  0.00  0.00      ACHN  
ATOM   1090  N   LEU A  73      19.894 -16.444   7.204  0.00  0.00      ACHN  
ATOM   1091  HN  LEU A  73      20.154 -16.603   8.154  0.00  0.00      ACHN  
ATOM   1092  CA  LEU A  73      21.020 -16.323   6.361  0.00  0.00      ACHN  
ATOM   1093  HA  LEU A  73      20.682 -15.566   5.668  0.00  0.00      ACHN  
ATOM   1094  CB  LEU A  73      22.179 -15.658   7.062  0.00  0.00      ACHN  
ATOM   1095  HB1 LEU A  73      22.621 -16.355   7.806  0.00  0.00      ACHN  
ATOM   1096  HB2 LEU A  73      23.025 -15.541   6.351  0.00  0.00      ACHN  
ATOM   1097  CG  LEU A  73      21.917 -14.289   7.797  0.00  0.00      ACHN  
ATOM   1098  HG  LEU A  73      21.304 -14.489   8.702  0.00  0.00      ACHN  
ATOM   1099  CD1 LEU A  73      23.309 -13.802   8.236  0.00  0.00      ACHN  
ATOM   1100 HD11 LEU A  73      24.028 -14.577   8.578  0.00  0.00      ACHN  
ATOM   1101 HD12 LEU A  73      23.825 -13.350   7.363  0.00  0.00      ACHN  
ATOM   1102 HD13 LEU A  73      23.205 -13.084   9.077  0.00  0.00      ACHN  
ATOM   1103  CD2 LEU A  73      21.269 -13.263   7.021  0.00  0.00      ACHN  
ATOM   1104 HD21 LEU A  73      20.964 -12.348   7.573  0.00  0.00      ACHN  
ATOM   1105 HD22 LEU A  73      22.001 -12.800   6.324  0.00  0.00      ACHN  
ATOM   1106 HD23 LEU A  73      20.366 -13.471   6.408  0.00  0.00      ACHN  
ATOM   1107  C   LEU A  73      21.332 -17.626   5.610  0.00  0.00      ACHN  
ATOM   1108  O   LEU A  73      21.700 -17.676   4.431  0.00  0.00      ACHN  
ATOM   1109  N   GLY A  74      21.152 -18.809   6.311  0.00  0.00      ACHN  
ATOM   1110  HN  GLY A  74      20.953 -18.713   7.283  0.00  0.00      ACHN  
ATOM   1111  CA  GLY A  74      21.311 -20.182   5.758  0.00  0.00      ACHN  
ATOM   1112  HA1 GLY A  74      21.139 -20.855   6.585  0.00  0.00      ACHN  
ATOM   1113  HA2 GLY A  74      22.282 -20.262   5.293  0.00  0.00      ACHN  
ATOM   1114  C   GLY A  74      20.402 -20.574   4.596  0.00  0.00      ACHN  
ATOM   1115  O   GLY A  74      20.872 -21.118   3.592  0.00  0.00      ACHN  
ATOM   1116  N   LEU A  75      19.065 -20.263   4.670  0.00  0.00      ACHN  
ATOM   1117  HN  LEU A  75      18.818 -19.914   5.570  0.00  0.00      ACHN  
ATOM   1118  CA  LEU A  75      18.082 -20.460   3.695  0.00  0.00      ACHN  
ATOM   1119  HA  LEU A  75      17.938 -21.480   3.371  0.00  0.00      ACHN  
ATOM   1120  CB  LEU A  75      16.640 -20.008   4.195  0.00  0.00      ACHN  
ATOM   1121  HB1 LEU A  75      16.769 -18.951   4.510  0.00  0.00      ACHN  
ATOM   1122  HB2 LEU A  75      15.895 -20.037   3.371  0.00  0.00      ACHN  
ATOM   1123  CG  LEU A  75      16.030 -20.777   5.353  0.00  0.00      ACHN  
ATOM   1124  HG  LEU A  75      16.795 -21.012   6.123  0.00  0.00      ACHN  
ATOM   1125  CD1 LEU A  75      14.792 -20.114   5.927  0.00  0.00      ACHN  
ATOM   1126 HD11 LEU A  75      14.291 -19.565   5.101  0.00  0.00      ACHN  
ATOM   1127 HD12 LEU A  75      14.041 -20.883   6.208  0.00  0.00      ACHN  
ATOM   1128 HD13 LEU A  75      14.987 -19.399   6.754  0.00  0.00      ACHN  
ATOM   1129  CD2 LEU A  75      15.548 -22.127   4.867  0.00  0.00      ACHN  
ATOM   1130 HD21 LEU A  75      16.449 -22.620   4.442  0.00  0.00      ACHN  
ATOM   1131 HD22 LEU A  75      15.319 -22.740   5.765  0.00  0.00      ACHN  
ATOM   1132 HD23 LEU A  75      14.766 -22.140   4.078  0.00  0.00      ACHN  
ATOM   1133  C   LEU A  75      18.431 -19.738   2.439  0.00  0.00      ACHN  
ATOM   1134  O   LEU A  75      18.499 -20.314   1.350  0.00  0.00      ACHN  
ATOM   1135  N   SER A  76      18.760 -18.483   2.510  0.00  0.00      ACHN  
ATOM   1136  HN  SER A  76      18.658 -18.013   3.383  0.00  0.00      ACHN  
ATOM   1137  CA  SER A  76      19.381 -17.743   1.427  0.00  0.00      ACHN  
ATOM   1138  HA  SER A  76      18.653 -17.842   0.636  0.00  0.00      ACHN  
ATOM   1139  CB  SER A  76      19.656 -16.256   1.795  0.00  0.00      ACHN  
ATOM   1140  HB1 SER A  76      18.701 -15.892   2.229  0.00  0.00      ACHN  
ATOM   1141  HB2 SER A  76      20.461 -16.190   2.558  0.00  0.00      ACHN  
ATOM   1142  OG  SER A  76      19.899 -15.380   0.701  0.00  0.00      ACHN  
ATOM   1143  HG1 SER A  76      19.157 -15.450   0.096  0.00  0.00      ACHN  
ATOM   1144  C   SER A  76      20.703 -18.347   0.869  0.00  0.00      ACHN  
ATOM   1145  O   SER A  76      20.769 -18.527  -0.319  0.00  0.00      ACHN  
ATOM   1146  N   ALA A  77      21.696 -18.686   1.708  0.00  0.00      ACHN  
ATOM   1147  HN  ALA A  77      21.636 -18.464   2.678  0.00  0.00      ACHN  
ATOM   1148  CA  ALA A  77      22.903 -19.342   1.227  0.00  0.00      ACHN  
ATOM   1149  HA  ALA A  77      23.427 -18.718   0.518  0.00  0.00      ACHN  
ATOM   1150  CB  ALA A  77      23.928 -19.748   2.320  0.00  0.00      ACHN  
ATOM   1151  HB1 ALA A  77      24.567 -18.992   2.824  0.00  0.00      ACHN  
ATOM   1152  HB2 ALA A  77      23.311 -20.211   3.119  0.00  0.00      ACHN  
ATOM   1153  HB3 ALA A  77      24.653 -20.446   1.849  0.00  0.00      ACHN  
ATOM   1154  C   ALA A  77      22.597 -20.567   0.462  0.00  0.00      ACHN  
ATOM   1155  O   ALA A  77      23.168 -20.751  -0.632  0.00  0.00      ACHN  
ATOM   1156  N   LEU A  78      21.666 -21.393   0.965  0.00  0.00      ACHN  
ATOM   1157  HN  LEU A  78      21.110 -21.158   1.758  0.00  0.00      ACHN  
ATOM   1158  CA  LEU A  78      21.249 -22.689   0.380  0.00  0.00      ACHN  
ATOM   1159  HA  LEU A  78      22.139 -23.225   0.085  0.00  0.00      ACHN  
ATOM   1160  CB  LEU A  78      20.365 -23.381   1.397  0.00  0.00      ACHN  
ATOM   1161  HB1 LEU A  78      21.054 -23.587   2.244  0.00  0.00      ACHN  
ATOM   1162  HB2 LEU A  78      19.543 -22.762   1.815  0.00  0.00      ACHN  
ATOM   1163  CG  LEU A  78      19.567 -24.660   1.038  0.00  0.00      ACHN  
ATOM   1164  HG  LEU A  78      18.792 -24.376   0.294  0.00  0.00      ACHN  
ATOM   1165  CD1 LEU A  78      20.333 -25.752   0.252  0.00  0.00      ACHN  
ATOM   1166 HD11 LEU A  78      19.723 -26.673   0.131  0.00  0.00      ACHN  
ATOM   1167 HD12 LEU A  78      20.624 -25.432  -0.771  0.00  0.00      ACHN  
ATOM   1168 HD13 LEU A  78      21.287 -26.094   0.709  0.00  0.00      ACHN  
ATOM   1169  CD2 LEU A  78      18.852 -25.223   2.292  0.00  0.00      ACHN  
ATOM   1170 HD21 LEU A  78      19.555 -25.728   2.990  0.00  0.00      ACHN  
ATOM   1171 HD22 LEU A  78      18.321 -24.410   2.833  0.00  0.00      ACHN  
ATOM   1172 HD23 LEU A  78      18.105 -25.950   1.907  0.00  0.00      ACHN  
ATOM   1173  C   LEU A  78      20.523 -22.540  -0.943  0.00  0.00      ACHN  
ATOM   1174  O   LEU A  78      20.972 -23.104  -1.932  0.00  0.00      ACHN  
ATOM   1175  N   PHE A  79      19.563 -21.598  -1.040  0.00  0.00      ACHN  
ATOM   1176  HN  PHE A  79      19.187 -21.314  -0.161  0.00  0.00      ACHN  
ATOM   1177  CA  PHE A  79      18.840 -21.353  -2.222  0.00  0.00      ACHN  
ATOM   1178  HA  PHE A  79      18.700 -22.298  -2.727  0.00  0.00      ACHN  
ATOM   1179  CB  PHE A  79      17.419 -20.700  -1.961  0.00  0.00      ACHN  
ATOM   1180  HB1 PHE A  79      17.525 -19.814  -1.299  0.00  0.00      ACHN  
ATOM   1181  HB2 PHE A  79      16.988 -20.345  -2.922  0.00  0.00      ACHN  
ATOM   1182  CG  PHE A  79      16.483 -21.700  -1.418  0.00  0.00      ACHN  
ATOM   1183  CD1 PHE A  79      16.124 -22.791  -2.191  0.00  0.00      ACHN  
ATOM   1184  HD1 PHE A  79      16.588 -22.877  -3.162  0.00  0.00      ACHN  
ATOM   1185  CE1 PHE A  79      15.114 -23.666  -1.744  0.00  0.00      ACHN  
ATOM   1186  HE1 PHE A  79      14.956 -24.573  -2.309  0.00  0.00      ACHN  
ATOM   1187  CZ  PHE A  79      14.683 -23.600  -0.416  0.00  0.00      ACHN  
ATOM   1188  HZ  PHE A  79      14.010 -24.295   0.064  0.00  0.00      ACHN  
ATOM   1189  CD2 PHE A  79      15.832 -21.463  -0.207  0.00  0.00      ACHN  
ATOM   1190  HD2 PHE A  79      16.008 -20.568   0.371  0.00  0.00      ACHN  
ATOM   1191  CE2 PHE A  79      15.045 -22.460   0.365  0.00  0.00      ACHN  
ATOM   1192  HE2 PHE A  79      14.595 -22.333   1.338  0.00  0.00      ACHN  
ATOM   1193  C   PHE A  79      19.712 -20.518  -3.229  0.00  0.00      ACHN  
ATOM   1194  O   PHE A  79      19.567 -20.632  -4.399  0.00  0.00      ACHN  
ATOM   1195  N   HSP A  80      20.659 -19.633  -2.807  0.00  0.00      ACHN  
ATOM   1196  HN  HSP A  80      20.639 -19.210  -1.905  0.00  0.00      ACHN  
ATOM   1197  CA  HSP A  80      21.606 -19.030  -3.726  0.00  0.00      ACHN  
ATOM   1198  HA  HSP A  80      20.949 -18.677  -4.508  0.00  0.00      ACHN  
ATOM   1199  CB  HSP A  80      22.445 -17.986  -3.034  0.00  0.00      ACHN  
ATOM   1200  HB1 HSP A  80      22.637 -18.416  -2.028  0.00  0.00      ACHN  
ATOM   1201  HB2 HSP A  80      23.412 -17.794  -3.547  0.00  0.00      ACHN  
ATOM   1202  CD2 HSP A  80      22.567 -15.408  -2.986  0.00  0.00      ACHN  
ATOM   1203  HD2 HSP A  80      23.532 -15.384  -3.476  0.00  0.00      ACHN  
ATOM   1204  CG  HSP A  80      21.912 -16.583  -2.738  0.00  0.00      ACHN  
ATOM   1205  NE2 HSP A  80      21.695 -14.414  -2.617  0.00  0.00      ACHN  
ATOM   1206  HE2 HSP A  80      21.886 -13.432  -2.618  0.00  0.00      ACHN  
ATOM   1207  ND1 HSP A  80      20.735 -16.269  -2.172  0.00  0.00      ACHN  
ATOM   1208  HD1 HSP A  80      19.953 -16.868  -2.003  0.00  0.00      ACHN  
ATOM   1209  CE1 HSP A  80      20.632 -14.984  -2.044  0.00  0.00      ACHN  
ATOM   1210  HE1 HSP A  80      19.898 -14.340  -1.606  0.00  0.00      ACHN  
ATOM   1211  C   HSP A  80      22.593 -20.007  -4.343  0.00  0.00      ACHN  
ATOM   1212  O   HSP A  80      22.907 -19.971  -5.534  0.00  0.00      ACHN  
ATOM   1213  N   PHE A  81      23.156 -20.886  -3.532  0.00  0.00      ACHN  
ATOM   1214  HN  PHE A  81      22.980 -20.829  -2.552  0.00  0.00      ACHN  
ATOM   1215  CA  PHE A  81      24.006 -21.976  -4.061  0.00  0.00      ACHN  
ATOM   1216  HA  PHE A  81      24.890 -21.686  -4.611  0.00  0.00      ACHN  
ATOM   1217  CB  PHE A  81      24.523 -22.971  -2.995  0.00  0.00      ACHN  
ATOM   1218  HB1 PHE A  81      23.717 -23.472  -2.417  0.00  0.00      ACHN  
ATOM   1219  HB2 PHE A  81      25.108 -23.746  -3.536  0.00  0.00      ACHN  
ATOM   1220  CG  PHE A  81      25.486 -22.325  -2.074  0.00  0.00      ACHN  
ATOM   1221  CD1 PHE A  81      25.572 -22.711  -0.730  0.00  0.00      ACHN  
ATOM   1222  HD1 PHE A  81      24.650 -23.105  -0.330  0.00  0.00      ACHN  
ATOM   1223  CE1 PHE A  81      26.532 -22.176   0.165  0.00  0.00      ACHN  
ATOM   1224  HE1 PHE A  81      26.514 -22.401   1.221  0.00  0.00      ACHN  
ATOM   1225  CZ  PHE A  81      27.595 -21.411  -0.336  0.00  0.00      ACHN  
ATOM   1226  HZ  PHE A  81      28.352 -21.024   0.330  0.00  0.00      ACHN  
ATOM   1227  CD2 PHE A  81      26.506 -21.466  -2.505  0.00  0.00      ACHN  
ATOM   1228  HD2 PHE A  81      26.602 -21.157  -3.535  0.00  0.00      ACHN  
ATOM   1229  CE2 PHE A  81      27.537 -20.989  -1.677  0.00  0.00      ACHN  
ATOM   1230  HE2 PHE A  81      28.280 -20.358  -2.141  0.00  0.00      ACHN  
ATOM   1231  C   PHE A  81      23.229 -22.935  -4.948  0.00  0.00      ACHN  
ATOM   1232  O   PHE A  81      23.769 -23.428  -5.929  0.00  0.00      ACHN  
ATOM   1233  N   ILE A  82      21.941 -23.325  -4.636  0.00  0.00      ACHN  
ATOM   1234  HN  ILE A  82      21.497 -22.997  -3.805  0.00  0.00      ACHN  
ATOM   1235  CA  ILE A  82      21.040 -24.133  -5.534  0.00  0.00      ACHN  
ATOM   1236  HA  ILE A  82      21.522 -25.052  -5.832  0.00  0.00      ACHN  
ATOM   1237  CB  ILE A  82      19.763 -24.624  -4.819  0.00  0.00      ACHN  
ATOM   1238  HB  ILE A  82      19.369 -23.702  -4.339  0.00  0.00      ACHN  
ATOM   1239  CG2 ILE A  82      18.611 -25.056  -5.726  0.00  0.00      ACHN  
ATOM   1240 HG21 ILE A  82      18.898 -25.841  -6.458  0.00  0.00      ACHN  
ATOM   1241 HG22 ILE A  82      17.673 -25.334  -5.198  0.00  0.00      ACHN  
ATOM   1242 HG23 ILE A  82      18.206 -24.212  -6.324  0.00  0.00      ACHN  
ATOM   1243  CG1 ILE A  82      20.027 -25.769  -3.937  0.00  0.00      ACHN  
ATOM   1244 HG11 ILE A  82      20.427 -26.624  -4.522  0.00  0.00      ACHN  
ATOM   1245 HG12 ILE A  82      20.807 -25.495  -3.194  0.00  0.00      ACHN  
ATOM   1246  CD1 ILE A  82      18.906 -26.396  -3.123  0.00  0.00      ACHN  
ATOM   1247  HD1 ILE A  82      18.297 -27.110  -3.718  0.00  0.00      ACHN  
ATOM   1248  HD2 ILE A  82      19.379 -27.110  -2.414  0.00  0.00      ACHN  
ATOM   1249  HD3 ILE A  82      18.200 -25.766  -2.540  0.00  0.00      ACHN  
ATOM   1250  C   ILE A  82      20.771 -23.462  -6.876  0.00  0.00      ACHN  
ATOM   1251  O   ILE A  82      20.933 -24.076  -7.890  0.00  0.00      ACHN  
ATOM   1252  N   VAL A  83      20.409 -22.196  -6.862  0.00  0.00      ACHN  
ATOM   1253  HN  VAL A  83      20.412 -21.812  -5.942  0.00  0.00      ACHN  
ATOM   1254  CA  VAL A  83      20.160 -21.369  -8.109  0.00  0.00      ACHN  
ATOM   1255  HA  VAL A  83      19.614 -22.035  -8.761  0.00  0.00      ACHN  
ATOM   1256  CB  VAL A  83      19.218 -20.136  -7.823  0.00  0.00      ACHN  
ATOM   1257  HB  VAL A  83      18.418 -20.525  -7.158  0.00  0.00      ACHN  
ATOM   1258  CG1 VAL A  83      20.013 -18.939  -7.252  0.00  0.00      ACHN  
ATOM   1259 HG11 VAL A  83      20.742 -19.306  -6.498  0.00  0.00      ACHN  
ATOM   1260 HG12 VAL A  83      20.664 -18.523  -8.051  0.00  0.00      ACHN  
ATOM   1261 HG13 VAL A  83      19.422 -18.141  -6.754  0.00  0.00      ACHN  
ATOM   1262  CG2 VAL A  83      18.521 -19.710  -9.079  0.00  0.00      ACHN  
ATOM   1263 HG21 VAL A  83      19.248 -19.366  -9.846  0.00  0.00      ACHN  
ATOM   1264 HG22 VAL A  83      18.090 -20.646  -9.493  0.00  0.00      ACHN  
ATOM   1265 HG23 VAL A  83      17.813 -18.867  -8.927  0.00  0.00      ACHN  
ATOM   1266  C   VAL A  83      21.314 -21.019  -8.973  0.00  0.00      ACHN  
ATOM   1267  O   VAL A  83      21.252 -21.251 -10.201  0.00  0.00      ACHN  
ATOM   1268  N   SER A  84      22.492 -20.583  -8.363  0.00  0.00      ACHN  
ATOM   1269  HN  SER A  84      22.540 -20.612  -7.367  0.00  0.00      ACHN  
ATOM   1270  CA  SER A  84      23.675 -20.364  -9.141  0.00  0.00      ACHN  
ATOM   1271  HA  SER A  84      23.343 -19.783  -9.988  0.00  0.00      ACHN  
ATOM   1272  CB  SER A  84      24.666 -19.320  -8.353  0.00  0.00      ACHN  
ATOM   1273  HB1 SER A  84      25.435 -19.236  -9.150  0.00  0.00      ACHN  
ATOM   1274  HB2 SER A  84      24.176 -18.337  -8.188  0.00  0.00      ACHN  
ATOM   1275  OG  SER A  84      25.192 -19.952  -7.168  0.00  0.00      ACHN  
ATOM   1276  HG1 SER A  84      24.587 -19.889  -6.425  0.00  0.00      ACHN  
ATOM   1277  C   SER A  84      24.523 -21.673  -9.558  0.00  0.00      ACHN  
ATOM   1278  O   SER A  84      25.643 -21.606 -10.079  0.00  0.00      ACHN  
ATOM   1279  N   SER A  85      23.984 -22.909  -9.360  0.00  0.00      ACHN  
ATOM   1280  HN  SER A  85      23.078 -23.033  -8.962  0.00  0.00      ACHN  
ATOM   1281  CA  SER A  85      24.598 -24.132  -9.772  0.00  0.00      ACHN  
ATOM   1282  HA  SER A  85      25.600 -24.182  -9.370  0.00  0.00      ACHN  
ATOM   1283  CB  SER A  85      23.811 -25.376  -9.149  0.00  0.00      ACHN  
ATOM   1284  HB1 SER A  85      23.995 -25.229  -8.063  0.00  0.00      ACHN  
ATOM   1285  HB2 SER A  85      22.726 -25.329  -9.383  0.00  0.00      ACHN  
ATOM   1286  OG  SER A  85      24.264 -26.671  -9.487  0.00  0.00      ACHN  
ATOM   1287  HG1 SER A  85      25.043 -26.823  -8.946  0.00  0.00      ACHN  
ATOM   1288  C   SER A  85      24.811 -24.306 -11.286  0.00  0.00      ACHN  
ATOM   1289  O   SER A  85      24.106 -23.733 -12.132  0.00  0.00      ACHN  
ATOM   1290  N   GLY A  86      25.898 -25.047 -11.701  0.00  0.00      ACHN  
ATOM   1291  HN  GLY A  86      26.466 -25.421 -10.972  0.00  0.00      ACHN  
ATOM   1292  CA  GLY A  86      26.098 -25.368 -13.092  0.00  0.00      ACHN  
ATOM   1293  HA1 GLY A  86      27.125 -25.702 -13.080  0.00  0.00      ACHN  
ATOM   1294  HA2 GLY A  86      25.887 -24.521 -13.729  0.00  0.00      ACHN  
ATOM   1295  C   GLY A  86      25.292 -26.554 -13.529  0.00  0.00      ACHN  
ATOM   1296  O   GLY A  86      25.303 -26.998 -14.705  0.00  0.00      ACHN  
ATOM   1297  N   ASN A  87      24.445 -27.168 -12.644  0.00  0.00      ACHN  
ATOM   1298  HN  ASN A  87      24.531 -26.938 -11.678  0.00  0.00      ACHN  
ATOM   1299  CA  ASN A  87      23.343 -27.952 -12.971  0.00  0.00      ACHN  
ATOM   1300  HA  ASN A  87      23.557 -28.648 -13.768  0.00  0.00      ACHN  
ATOM   1301  CB  ASN A  87      23.006 -28.874 -11.795  0.00  0.00      ACHN  
ATOM   1302  HB1 ASN A  87      22.675 -28.236 -10.947  0.00  0.00      ACHN  
ATOM   1303  HB2 ASN A  87      22.167 -29.501 -12.164  0.00  0.00      ACHN  
ATOM   1304  CG  ASN A  87      24.039 -29.885 -11.276  0.00  0.00      ACHN  
ATOM   1305  OD1 ASN A  87      24.147 -31.018 -11.773  0.00  0.00      ACHN  
ATOM   1306  ND2 ASN A  87      24.786 -29.466 -10.155  0.00  0.00      ACHN  
ATOM   1307 HD21 ASN A  87      25.416 -30.149  -9.784  0.00  0.00      ACHN  
ATOM   1308 HD22 ASN A  87      24.515 -28.608  -9.719  0.00  0.00      ACHN  
ATOM   1309  C   ASN A  87      22.150 -27.119 -13.316  0.00  0.00      ACHN  
ATOM   1310  O   ASN A  87      21.243 -27.688 -13.908  0.00  0.00      ACHN  
ATOM   1311  N   PHE A  88      22.110 -25.891 -12.942  0.00  0.00      ACHN  
ATOM   1312  HN  PHE A  88      22.929 -25.487 -12.543  0.00  0.00      ACHN  
ATOM   1313  CA  PHE A  88      20.910 -25.034 -12.955  0.00  0.00      ACHN  
ATOM   1314  HA  PHE A  88      20.089 -25.610 -13.355  0.00  0.00      ACHN  
ATOM   1315  CB  PHE A  88      20.462 -24.490 -11.534  0.00  0.00      ACHN  
ATOM   1316  HB1 PHE A  88      20.626 -25.330 -10.825  0.00  0.00      ACHN  
ATOM   1317  HB2 PHE A  88      20.991 -23.565 -11.218  0.00  0.00      ACHN  
ATOM   1318  CG  PHE A  88      18.997 -24.193 -11.444  0.00  0.00      ACHN  
ATOM   1319  CD1 PHE A  88      18.520 -22.886 -11.425  0.00  0.00      ACHN  
ATOM   1320  HD1 PHE A  88      19.268 -22.110 -11.349  0.00  0.00      ACHN  
ATOM   1321  CE1 PHE A  88      17.142 -22.610 -11.284  0.00  0.00      ACHN  
ATOM   1322  HE1 PHE A  88      16.749 -21.637 -11.031  0.00  0.00      ACHN  
ATOM   1323  CZ  PHE A  88      16.178 -23.596 -11.517  0.00  0.00      ACHN  
ATOM   1324  HZ  PHE A  88      15.127 -23.435 -11.324  0.00  0.00      ACHN  
ATOM   1325  CD2 PHE A  88      17.986 -25.183 -11.537  0.00  0.00      ACHN  
ATOM   1326  HD2 PHE A  88      18.297 -26.217 -11.492  0.00  0.00      ACHN  
ATOM   1327  CE2 PHE A  88      16.649 -24.894 -11.569  0.00  0.00      ACHN  
ATOM   1328  HE2 PHE A  88      15.862 -25.633 -11.534  0.00  0.00      ACHN  
ATOM   1329  C   PHE A  88      21.179 -23.852 -13.948  0.00  0.00      ACHN  
ATOM   1330  O   PHE A  88      20.244 -23.107 -14.165  0.00  0.00      ACHN  
ATOM   1331  N   PHE A  89      22.373 -23.777 -14.605  0.00  0.00      ACHN  
ATOM   1332  HN  PHE A  89      23.166 -24.343 -14.394  0.00  0.00      ACHN  
ATOM   1333  CA  PHE A  89      22.754 -22.622 -15.404  0.00  0.00      ACHN  
ATOM   1334  HA  PHE A  89      22.673 -21.703 -14.841  0.00  0.00      ACHN  
ATOM   1335  CB  PHE A  89      24.270 -22.714 -15.915  0.00  0.00      ACHN  
ATOM   1336  HB1 PHE A  89      24.938 -22.918 -15.051  0.00  0.00      ACHN  
ATOM   1337  HB2 PHE A  89      24.326 -23.605 -16.576  0.00  0.00      ACHN  
ATOM   1338  CG  PHE A  89      24.740 -21.508 -16.673  0.00  0.00      ACHN  
ATOM   1339  CD1 PHE A  89      25.503 -21.603 -17.832  0.00  0.00      ACHN  
ATOM   1340  HD1 PHE A  89      25.691 -22.614 -18.163  0.00  0.00      ACHN  
ATOM   1341  CE1 PHE A  89      26.028 -20.523 -18.508  0.00  0.00      ACHN  
ATOM   1342  HE1 PHE A  89      26.435 -20.633 -19.502  0.00  0.00      ACHN  
ATOM   1343  CZ  PHE A  89      25.810 -19.226 -18.035  0.00  0.00      ACHN  
ATOM   1344  HZ  PHE A  89      26.092 -18.372 -18.632  0.00  0.00      ACHN  
ATOM   1345  CD2 PHE A  89      24.566 -20.199 -16.227  0.00  0.00      ACHN  
ATOM   1346  HD2 PHE A  89      24.003 -20.036 -15.320  0.00  0.00      ACHN  
ATOM   1347  CE2 PHE A  89      25.127 -19.054 -16.775  0.00  0.00      ACHN  
ATOM   1348  HE2 PHE A  89      24.946 -18.040 -16.449  0.00  0.00      ACHN  
ATOM   1349  C   PHE A  89      21.835 -22.460 -16.664  0.00  0.00      ACHN  
ATOM   1350  O   PHE A  89      21.402 -21.351 -16.920  0.00  0.00      ACHN  
ATOM   1351  N   LYS A  90      21.456 -23.603 -17.343  0.00  0.00      ACHN  
ATOM   1352  HN  LYS A  90      21.769 -24.470 -16.964  0.00  0.00      ACHN  
ATOM   1353  CA  LYS A  90      20.599 -23.497 -18.464  0.00  0.00      ACHN  
ATOM   1354  HA  LYS A  90      20.886 -22.711 -19.147  0.00  0.00      ACHN  
ATOM   1355  CB  LYS A  90      20.824 -24.881 -19.308  0.00  0.00      ACHN  
ATOM   1356  HB1 LYS A  90      20.624 -25.679 -18.561  0.00  0.00      ACHN  
ATOM   1357  HB2 LYS A  90      20.010 -25.065 -20.042  0.00  0.00      ACHN  
ATOM   1358  CG  LYS A  90      22.237 -25.065 -19.938  0.00  0.00      ACHN  
ATOM   1359  HG1 LYS A  90      22.432 -24.564 -20.911  0.00  0.00      ACHN  
ATOM   1360  HG2 LYS A  90      23.052 -24.721 -19.266  0.00  0.00      ACHN  
ATOM   1361  CD  LYS A  90      22.470 -26.576 -20.281  0.00  0.00      ACHN  
ATOM   1362  HD1 LYS A  90      22.624 -26.960 -19.250  0.00  0.00      ACHN  
ATOM   1363  HD2 LYS A  90      21.514 -26.962 -20.695  0.00  0.00      ACHN  
ATOM   1364  CE  LYS A  90      23.689 -27.039 -20.994  0.00  0.00      ACHN  
ATOM   1365  HE1 LYS A  90      24.630 -26.763 -20.471  0.00  0.00      ACHN  
ATOM   1366  HE2 LYS A  90      23.775 -28.141 -21.111  0.00  0.00      ACHN  
ATOM   1367  NZ  LYS A  90      23.804 -26.539 -22.358  0.00  0.00      ACHN  
ATOM   1368  HZ1 LYS A  90      24.126 -25.555 -22.267  0.00  0.00      ACHN  
ATOM   1369  HZ2 LYS A  90      24.486 -27.111 -22.897  0.00  0.00      ACHN  
ATOM   1370  HZ3 LYS A  90      22.939 -26.609 -22.931  0.00  0.00      ACHN  
ATOM   1371  C   LYS A  90      19.153 -23.221 -18.122  0.00  0.00      ACHN  
ATOM   1372  O   LYS A  90      18.514 -22.490 -18.836  0.00  0.00      ACHN  
ATOM   1373  N   ARG A  91      18.647 -23.879 -16.994  0.00  0.00      ACHN  
ATOM   1374  HN  ARG A  91      19.239 -24.557 -16.566  0.00  0.00      ACHN  
ATOM   1375  CA  ARG A  91      17.449 -23.477 -16.316  0.00  0.00      ACHN  
ATOM   1376  HA  ARG A  91      16.682 -23.526 -17.075  0.00  0.00      ACHN  
ATOM   1377  CB  ARG A  91      17.181 -24.531 -15.274  0.00  0.00      ACHN  
ATOM   1378  HB1 ARG A  91      18.099 -24.612 -14.655  0.00  0.00      ACHN  
ATOM   1379  HB2 ARG A  91      16.440 -24.221 -14.507  0.00  0.00      ACHN  
ATOM   1380  CG  ARG A  91      16.732 -25.892 -15.893  0.00  0.00      ACHN  
ATOM   1381  HG1 ARG A  91      15.810 -25.648 -16.464  0.00  0.00      ACHN  
ATOM   1382  HG2 ARG A  91      17.527 -26.274 -16.568  0.00  0.00      ACHN  
ATOM   1383  CD  ARG A  91      16.333 -26.971 -14.844  0.00  0.00      ACHN  
ATOM   1384  HD1 ARG A  91      15.698 -26.580 -14.020  0.00  0.00      ACHN  
ATOM   1385  HD2 ARG A  91      15.753 -27.726 -15.417  0.00  0.00      ACHN  
ATOM   1386  NE  ARG A  91      17.582 -27.693 -14.428  0.00  0.00      ACHN  
ATOM   1387  HE  ARG A  91      18.481 -27.369 -14.723  0.00  0.00      ACHN  
ATOM   1388  CZ  ARG A  91      17.539 -28.726 -13.608  0.00  0.00      ACHN  
ATOM   1389  NH1 ARG A  91      18.673 -29.347 -13.253  0.00  0.00      ACHN  
ATOM   1390 HH11 ARG A  91      18.570 -30.256 -12.851  0.00  0.00      ACHN  
ATOM   1391 HH12 ARG A  91      19.500 -29.166 -13.785  0.00  0.00      ACHN  
ATOM   1392  NH2 ARG A  91      16.419 -29.268 -13.193  0.00  0.00      ACHN  
ATOM   1393 HH21 ARG A  91      16.427 -30.185 -12.793  0.00  0.00      ACHN  
ATOM   1394 HH22 ARG A  91      15.509 -28.941 -13.448  0.00  0.00      ACHN  
ATOM   1395  C   ARG A  91      17.318 -22.044 -15.896  0.00  0.00      ACHN  
ATOM   1396  O   ARG A  91      16.343 -21.371 -16.189  0.00  0.00      ACHN  
ATOM   1397  N   TYR A  92      18.399 -21.456 -15.239  0.00  0.00      ACHN  
ATOM   1398  HN  TYR A  92      19.170 -22.066 -15.072  0.00  0.00      ACHN  
ATOM   1399  CA  TYR A  92      18.402 -20.083 -14.866  0.00  0.00      ACHN  
ATOM   1400  HA  TYR A  92      17.505 -19.926 -14.286  0.00  0.00      ACHN  
ATOM   1401  CB  TYR A  92      19.684 -19.800 -13.998  0.00  0.00      ACHN  
ATOM   1402  HB1 TYR A  92      19.954 -20.701 -13.405  0.00  0.00      ACHN  
ATOM   1403  HB2 TYR A  92      20.587 -19.677 -14.632  0.00  0.00      ACHN  
ATOM   1404  CG  TYR A  92      19.736 -18.640 -13.063  0.00  0.00      ACHN  
ATOM   1405  CD1 TYR A  92      20.977 -18.262 -12.511  0.00  0.00      ACHN  
ATOM   1406  HD1 TYR A  92      21.804 -18.864 -12.859  0.00  0.00      ACHN  
ATOM   1407  CE1 TYR A  92      21.126 -17.193 -11.654  0.00  0.00      ACHN  
ATOM   1408  HE1 TYR A  92      22.139 -16.873 -11.457  0.00  0.00      ACHN  
ATOM   1409  CZ  TYR A  92      19.978 -16.622 -11.151  0.00  0.00      ACHN  
ATOM   1410  OH  TYR A  92      19.951 -15.545 -10.251  0.00  0.00      ACHN  
ATOM   1411  HH  TYR A  92      19.164 -15.656  -9.711  0.00  0.00      ACHN  
ATOM   1412  CD2 TYR A  92      18.589 -18.010 -12.633  0.00  0.00      ACHN  
ATOM   1413  HD2 TYR A  92      17.576 -18.189 -12.961  0.00  0.00      ACHN  
ATOM   1414  CE2 TYR A  92      18.735 -17.016 -11.668  0.00  0.00      ACHN  
ATOM   1415  HE2 TYR A  92      17.812 -16.535 -11.380  0.00  0.00      ACHN  
ATOM   1416  C   TYR A  92      18.458 -19.165 -16.081  0.00  0.00      ACHN  
ATOM   1417  O   TYR A  92      17.694 -18.186 -16.048  0.00  0.00      ACHN  
ATOM   1418  N   SER A  93      19.161 -19.462 -17.138  0.00  0.00      ACHN  
ATOM   1419  HN  SER A  93      19.686 -20.303 -17.037  0.00  0.00      ACHN  
ATOM   1420  CA  SER A  93      19.149 -18.793 -18.493  0.00  0.00      ACHN  
ATOM   1421  HA  SER A  93      19.538 -17.797 -18.340  0.00  0.00      ACHN  
ATOM   1422  CB  SER A  93      20.106 -19.466 -19.521  0.00  0.00      ACHN  
ATOM   1423  HB1 SER A  93      19.695 -20.489 -19.662  0.00  0.00      ACHN  
ATOM   1424  HB2 SER A  93      20.090 -18.947 -20.503  0.00  0.00      ACHN  
ATOM   1425  OG  SER A  93      21.481 -19.534 -19.054  0.00  0.00      ACHN  
ATOM   1426  HG1 SER A  93      21.574 -19.971 -18.204  0.00  0.00      ACHN  
ATOM   1427  C   SER A  93      17.783 -18.763 -19.142  0.00  0.00      ACHN  
ATOM   1428  O   SER A  93      17.234 -17.761 -19.559  0.00  0.00      ACHN  
ATOM   1429  N   ALA A  94      17.110 -19.895 -19.204  0.00  0.00      ACHN  
ATOM   1430  HN  ALA A  94      17.576 -20.765 -19.063  0.00  0.00      ACHN  
ATOM   1431  CA  ALA A  94      15.753 -20.014 -19.635  0.00  0.00      ACHN  
ATOM   1432  HA  ALA A  94      15.691 -19.649 -20.650  0.00  0.00      ACHN  
ATOM   1433  CB  ALA A  94      15.446 -21.536 -19.712  0.00  0.00      ACHN  
ATOM   1434  HB1 ALA A  94      16.207 -22.072 -20.319  0.00  0.00      ACHN  
ATOM   1435  HB2 ALA A  94      15.604 -22.045 -18.738  0.00  0.00      ACHN  
ATOM   1436  HB3 ALA A  94      14.370 -21.624 -19.977  0.00  0.00      ACHN  
ATOM   1437  C   ALA A  94      14.698 -19.240 -18.800  0.00  0.00      ACHN  
ATOM   1438  O   ALA A  94      13.840 -18.661 -19.446  0.00  0.00      ACHN  
ATOM   1439  N   SER A  95      14.845 -19.238 -17.468  0.00  0.00      ACHN  
ATOM   1440  HN  SER A  95      15.581 -19.782 -17.072  0.00  0.00      ACHN  
ATOM   1441  CA  SER A  95      14.121 -18.436 -16.449  0.00  0.00      ACHN  
ATOM   1442  HA  SER A  95      13.077 -18.699 -16.532  0.00  0.00      ACHN  
ATOM   1443  CB  SER A  95      14.555 -18.661 -15.023  0.00  0.00      ACHN  
ATOM   1444  HB1 SER A  95      15.639 -18.430 -14.945  0.00  0.00      ACHN  
ATOM   1445  HB2 SER A  95      13.956 -18.094 -14.279  0.00  0.00      ACHN  
ATOM   1446  OG  SER A  95      14.391 -20.032 -14.622  0.00  0.00      ACHN  
ATOM   1447  HG1 SER A  95      14.915 -20.595 -15.197  0.00  0.00      ACHN  
ATOM   1448  C   SER A  95      14.230 -16.926 -16.799  0.00  0.00      ACHN  
ATOM   1449  O   SER A  95      13.173 -16.240 -16.922  0.00  0.00      ACHN  
ATOM   1450  N   LEU A  96      15.415 -16.370 -16.999  0.00  0.00      ACHN  
ATOM   1451  HN  LEU A  96      16.206 -16.974 -16.943  0.00  0.00      ACHN  
ATOM   1452  CA  LEU A  96      15.651 -15.052 -17.406  0.00  0.00      ACHN  
ATOM   1453  HA  LEU A  96      15.213 -14.432 -16.638  0.00  0.00      ACHN  
ATOM   1454  CB  LEU A  96      17.212 -14.901 -17.486  0.00  0.00      ACHN  
ATOM   1455  HB1 LEU A  96      17.673 -15.292 -16.554  0.00  0.00      ACHN  
ATOM   1456  HB2 LEU A  96      17.617 -15.517 -18.317  0.00  0.00      ACHN  
ATOM   1457  CG  LEU A  96      17.769 -13.536 -17.712  0.00  0.00      ACHN  
ATOM   1458  HG  LEU A  96      17.286 -12.961 -18.532  0.00  0.00      ACHN  
ATOM   1459  CD1 LEU A  96      17.669 -12.689 -16.500  0.00  0.00      ACHN  
ATOM   1460 HD11 LEU A  96      16.666 -12.219 -16.413  0.00  0.00      ACHN  
ATOM   1461 HD12 LEU A  96      17.753 -13.276 -15.560  0.00  0.00      ACHN  
ATOM   1462 HD13 LEU A  96      18.397 -11.850 -16.514  0.00  0.00      ACHN  
ATOM   1463  CD2 LEU A  96      19.240 -13.556 -18.320  0.00  0.00      ACHN  
ATOM   1464 HD21 LEU A  96      19.155 -13.689 -19.419  0.00  0.00      ACHN  
ATOM   1465 HD22 LEU A  96      19.650 -12.530 -18.204  0.00  0.00      ACHN  
ATOM   1466 HD23 LEU A  96      19.923 -14.261 -17.800  0.00  0.00      ACHN  
ATOM   1467  C   LEU A  96      15.143 -14.584 -18.816  0.00  0.00      ACHN  
ATOM   1468  O   LEU A  96      14.603 -13.508 -18.983  0.00  0.00      ACHN  
ATOM   1469  N   MET A  97      15.175 -15.454 -19.862  0.00  0.00      ACHN  
ATOM   1470  HN  MET A  97      15.631 -16.332 -19.739  0.00  0.00      ACHN  
ATOM   1471  CA  MET A  97      14.617 -15.290 -21.180  0.00  0.00      ACHN  
ATOM   1472  HA  MET A  97      15.123 -14.495 -21.708  0.00  0.00      ACHN  
ATOM   1473  CB  MET A  97      14.963 -16.554 -22.026  0.00  0.00      ACHN  
ATOM   1474  HB1 MET A  97      14.650 -17.412 -21.394  0.00  0.00      ACHN  
ATOM   1475  HB2 MET A  97      14.344 -16.422 -22.940  0.00  0.00      ACHN  
ATOM   1476  CG  MET A  97      16.482 -16.554 -22.283  0.00  0.00      ACHN  
ATOM   1477  HG1 MET A  97      16.885 -15.762 -22.951  0.00  0.00      ACHN  
ATOM   1478  HG2 MET A  97      16.967 -16.316 -21.312  0.00  0.00      ACHN  
ATOM   1479  SD  MET A  97      17.268 -18.195 -22.858  0.00  0.00      ACHN  
ATOM   1480  CE  MET A  97      18.983 -17.484 -23.238  0.00  0.00      ACHN  
ATOM   1481  HE1 MET A  97      19.440 -16.999 -22.349  0.00  0.00      ACHN  
ATOM   1482  HE2 MET A  97      19.645 -18.342 -23.478  0.00  0.00      ACHN  
ATOM   1483  HE3 MET A  97      18.930 -16.756 -24.075  0.00  0.00      ACHN  
ATOM   1484  C   MET A  97      13.181 -15.079 -21.250  0.00  0.00      ACHN  
ATOM   1485  O   MET A  97      12.680 -14.299 -22.061  0.00  0.00      ACHN  
ATOM   1486  N   LYS A  98      12.430 -15.915 -20.479  0.00  0.00      ACHN  
ATOM   1487  HN  LYS A  98      12.889 -16.585 -19.900  0.00  0.00      ACHN  
ATOM   1488  CA  LYS A  98      10.982 -16.037 -20.593  0.00  0.00      ACHN  
ATOM   1489  HA  LYS A  98      10.583 -15.812 -21.572  0.00  0.00      ACHN  
ATOM   1490  CB  LYS A  98      10.548 -17.476 -20.468  0.00  0.00      ACHN  
ATOM   1491  HB1 LYS A  98      10.699 -18.015 -19.508  0.00  0.00      ACHN  
ATOM   1492  HB2 LYS A  98       9.443 -17.551 -20.562  0.00  0.00      ACHN  
ATOM   1493  CG  LYS A  98      11.078 -18.465 -21.601  0.00  0.00      ACHN  
ATOM   1494  HG1 LYS A  98      10.799 -17.968 -22.555  0.00  0.00      ACHN  
ATOM   1495  HG2 LYS A  98      12.177 -18.492 -21.439  0.00  0.00      ACHN  
ATOM   1496  CD  LYS A  98      10.550 -19.889 -21.577  0.00  0.00      ACHN  
ATOM   1497  HD1 LYS A  98      11.021 -20.484 -22.389  0.00  0.00      ACHN  
ATOM   1498  HD2 LYS A  98      10.864 -20.357 -20.619  0.00  0.00      ACHN  
ATOM   1499  CE  LYS A  98       9.045 -20.067 -21.608  0.00  0.00      ACHN  
ATOM   1500  HE1 LYS A  98       8.630 -19.573 -20.704  0.00  0.00      ACHN  
ATOM   1501  HE2 LYS A  98       8.546 -19.537 -22.448  0.00  0.00      ACHN  
ATOM   1502  NZ  LYS A  98       8.603 -21.507 -21.643  0.00  0.00      ACHN  
ATOM   1503  HZ1 LYS A  98       9.293 -22.164 -21.226  0.00  0.00      ACHN  
ATOM   1504  HZ2 LYS A  98       7.733 -21.519 -21.073  0.00  0.00      ACHN  
ATOM   1505  HZ3 LYS A  98       8.359 -21.882 -22.582  0.00  0.00      ACHN  
ATOM   1506  C   LYS A  98      10.247 -15.238 -19.602  0.00  0.00      ACHN  
ATOM   1507  O   LYS A  98       9.037 -15.181 -19.612  0.00  0.00      ACHN  
ATOM   1508  N   ASN A  99      10.983 -14.574 -18.690  0.00  0.00      ACHN  
ATOM   1509  HN  ASN A  99      11.975 -14.583 -18.797  0.00  0.00      ACHN  
ATOM   1510  CA  ASN A  99      10.519 -13.706 -17.674  0.00  0.00      ACHN  
ATOM   1511  HA  ASN A  99      11.475 -13.389 -17.282  0.00  0.00      ACHN  
ATOM   1512  CB  ASN A  99       9.557 -12.572 -18.110  0.00  0.00      ACHN  
ATOM   1513  HB1 ASN A  99       8.542 -12.976 -18.315  0.00  0.00      ACHN  
ATOM   1514  HB2 ASN A  99       9.484 -11.739 -17.378  0.00  0.00      ACHN  
ATOM   1515  CG  ASN A  99      10.137 -11.934 -19.390  0.00  0.00      ACHN  
ATOM   1516  OD1 ASN A  99      11.205 -11.302 -19.396  0.00  0.00      ACHN  
ATOM   1517  ND2 ASN A  99       9.382 -12.042 -20.556  0.00  0.00      ACHN  
ATOM   1518 HD21 ASN A  99       9.637 -11.522 -21.371  0.00  0.00      ACHN  
ATOM   1519 HD22 ASN A  99       8.615 -12.662 -20.718  0.00  0.00      ACHN  
ATOM   1520  C   ASN A  99       9.899 -14.426 -16.445  0.00  0.00      ACHN  
ATOM   1521  O   ASN A  99       8.804 -13.991 -15.994  0.00  0.00      ACHN  
ATOM   1522  N   GLN A 100      10.533 -15.461 -15.947  0.00  0.00      ACHN  
ATOM   1523  HN  GLN A 100      11.359 -15.804 -16.388  0.00  0.00      ACHN  
ATOM   1524  CA  GLN A 100       9.839 -16.336 -15.056  0.00  0.00      ACHN  
ATOM   1525  HA  GLN A 100       9.284 -15.808 -14.295  0.00  0.00      ACHN  
ATOM   1526  CB  GLN A 100       8.942 -17.321 -15.898  0.00  0.00      ACHN  
ATOM   1527  HB1 GLN A 100       8.362 -16.704 -16.617  0.00  0.00      ACHN  
ATOM   1528  HB2 GLN A 100       9.678 -18.009 -16.365  0.00  0.00      ACHN  
ATOM   1529  CG  GLN A 100       7.930 -18.029 -15.019  0.00  0.00      ACHN  
ATOM   1530  HG1 GLN A 100       8.328 -17.991 -13.982  0.00  0.00      ACHN  
ATOM   1531  HG2 GLN A 100       6.920 -17.569 -14.971  0.00  0.00      ACHN  
ATOM   1532  CD  GLN A 100       7.691 -19.519 -15.282  0.00  0.00      ACHN  
ATOM   1533  OE1 GLN A 100       6.589 -19.964 -15.657  0.00  0.00      ACHN  
ATOM   1534  NE2 GLN A 100       8.751 -20.310 -15.008  0.00  0.00      ACHN  
ATOM   1535 HE21 GLN A 100       8.918 -21.182 -15.468  0.00  0.00      ACHN  
ATOM   1536 HE22 GLN A 100       9.443 -19.769 -14.530  0.00  0.00      ACHN  
ATOM   1537  C   GLN A 100      10.876 -17.135 -14.232  0.00  0.00      ACHN  
ATOM   1538  O   GLN A 100      11.257 -18.237 -14.460  0.00  0.00      ACHN  
ATOM   1539  N   ASN A 101      11.347 -16.512 -13.071  0.00  0.00      ACHN  
ATOM   1540  HN  ASN A 101      10.965 -15.626 -12.818  0.00  0.00      ACHN  
ATOM   1541  CA  ASN A 101      12.209 -17.152 -12.129  0.00  0.00      ACHN  
ATOM   1542  HA  ASN A 101      12.786 -17.898 -12.656  0.00  0.00      ACHN  
ATOM   1543  CB  ASN A 101      13.133 -16.029 -11.414  0.00  0.00      ACHN  
ATOM   1544  HB1 ASN A 101      13.467 -15.401 -12.267  0.00  0.00      ACHN  
ATOM   1545  HB2 ASN A 101      12.469 -15.311 -10.887  0.00  0.00      ACHN  
ATOM   1546  CG  ASN A 101      14.155 -16.704 -10.475  0.00  0.00      ACHN  
ATOM   1547  OD1 ASN A 101      14.117 -17.875 -10.239  0.00  0.00      ACHN  
ATOM   1548  ND2 ASN A 101      15.090 -15.911  -9.904  0.00  0.00      ACHN  
ATOM   1549 HD21 ASN A 101      15.730 -16.391  -9.305  0.00  0.00      ACHN  
ATOM   1550 HD22 ASN A 101      15.241 -14.935 -10.065  0.00  0.00      ACHN  
ATOM   1551  C   ASN A 101      11.315 -17.766 -11.003  0.00  0.00      ACHN  
ATOM   1552  O   ASN A 101      10.653 -16.992 -10.265  0.00  0.00      ACHN  
ATOM   1553  N   ILE A 102      11.262 -19.116 -10.818  0.00  0.00      ACHN  
ATOM   1554  HN  ILE A 102      11.868 -19.688 -11.365  0.00  0.00      ACHN  
ATOM   1555  CA  ILE A 102      10.553 -19.858  -9.755  0.00  0.00      ACHN  
ATOM   1556  HA  ILE A 102       9.587 -19.377  -9.729  0.00  0.00      ACHN  
ATOM   1557  CB  ILE A 102      10.478 -21.316 -10.136  0.00  0.00      ACHN  
ATOM   1558  HB  ILE A 102      11.477 -21.796 -10.058  0.00  0.00      ACHN  
ATOM   1559  CG2 ILE A 102       9.474 -21.850  -9.058  0.00  0.00      ACHN  
ATOM   1560 HG21 ILE A 102       9.921 -21.987  -8.050  0.00  0.00      ACHN  
ATOM   1561 HG22 ILE A 102       8.576 -21.210  -8.922  0.00  0.00      ACHN  
ATOM   1562 HG23 ILE A 102       8.974 -22.786  -9.386  0.00  0.00      ACHN  
ATOM   1563  CG1 ILE A 102       9.775 -21.667 -11.510  0.00  0.00      ACHN  
ATOM   1564 HG11 ILE A 102      10.278 -21.198 -12.383  0.00  0.00      ACHN  
ATOM   1565 HG12 ILE A 102       9.997 -22.747 -11.645  0.00  0.00      ACHN  
ATOM   1566  CD1 ILE A 102       8.312 -21.321 -11.601  0.00  0.00      ACHN  
ATOM   1567  HD1 ILE A 102       7.899 -21.903 -12.453  0.00  0.00      ACHN  
ATOM   1568  HD2 ILE A 102       7.751 -21.716 -10.727  0.00  0.00      ACHN  
ATOM   1569  HD3 ILE A 102       8.096 -20.233 -11.663  0.00  0.00      ACHN  
ATOM   1570  C   ILE A 102      11.268 -19.694  -8.421  0.00  0.00      ACHN  
ATOM   1571  O   ILE A 102      10.735 -19.547  -7.377  0.00  0.00      ACHN  
ATOM   1572  N   PHE A 103      12.571 -19.858  -8.533  0.00  0.00      ACHN  
ATOM   1573  HN  PHE A 103      12.963 -19.860  -9.450  0.00  0.00      ACHN  
ATOM   1574  CA  PHE A 103      13.589 -19.937  -7.492  0.00  0.00      ACHN  
ATOM   1575  HA  PHE A 103      13.186 -20.735  -6.887  0.00  0.00      ACHN  
ATOM   1576  CB  PHE A 103      15.048 -20.320  -7.865  0.00  0.00      ACHN  
ATOM   1577  HB1 PHE A 103      15.306 -20.069  -8.916  0.00  0.00      ACHN  
ATOM   1578  HB2 PHE A 103      15.792 -19.761  -7.257  0.00  0.00      ACHN  
ATOM   1579  CG  PHE A 103      15.169 -21.742  -7.567  0.00  0.00      ACHN  
ATOM   1580  CD1 PHE A 103      15.531 -22.255  -6.244  0.00  0.00      ACHN  
ATOM   1581  HD1 PHE A 103      15.740 -21.622  -5.394  0.00  0.00      ACHN  
ATOM   1582  CE1 PHE A 103      15.644 -23.678  -6.045  0.00  0.00      ACHN  
ATOM   1583  HE1 PHE A 103      15.897 -24.104  -5.086  0.00  0.00      ACHN  
ATOM   1584  CZ  PHE A 103      15.471 -24.491  -7.163  0.00  0.00      ACHN  
ATOM   1585  HZ  PHE A 103      15.426 -25.552  -6.967  0.00  0.00      ACHN  
ATOM   1586  CD2 PHE A 103      15.012 -22.601  -8.605  0.00  0.00      ACHN  
ATOM   1587  HD2 PHE A 103      14.789 -22.044  -9.504  0.00  0.00      ACHN  
ATOM   1588  CE2 PHE A 103      15.344 -23.907  -8.435  0.00  0.00      ACHN  
ATOM   1589  HE2 PHE A 103      15.195 -24.565  -9.279  0.00  0.00      ACHN  
ATOM   1590  C   PHE A 103      13.592 -18.706  -6.538  0.00  0.00      ACHN  
ATOM   1591  O   PHE A 103      13.636 -18.969  -5.329  0.00  0.00      ACHN  
ATOM   1592  N   ARG A 104      13.382 -17.495  -7.067  0.00  0.00      ACHN  
ATOM   1593  HN  ARG A 104      13.415 -17.348  -8.053  0.00  0.00      ACHN  
ATOM   1594  CA  ARG A 104      13.389 -16.259  -6.277  0.00  0.00      ACHN  
ATOM   1595  HA  ARG A 104      14.358 -16.122  -5.819  0.00  0.00      ACHN  
ATOM   1596  CB  ARG A 104      13.093 -15.036  -7.180  0.00  0.00      ACHN  
ATOM   1597  HB1 ARG A 104      13.768 -15.030  -8.063  0.00  0.00      ACHN  
ATOM   1598  HB2 ARG A 104      12.067 -15.133  -7.592  0.00  0.00      ACHN  
ATOM   1599  CG  ARG A 104      13.141 -13.737  -6.412  0.00  0.00      ACHN  
ATOM   1600  HG1 ARG A 104      12.554 -13.810  -5.472  0.00  0.00      ACHN  
ATOM   1601  HG2 ARG A 104      14.200 -13.524  -6.150  0.00  0.00      ACHN  
ATOM   1602  CD  ARG A 104      12.467 -12.615  -7.194  0.00  0.00      ACHN  
ATOM   1603  HD1 ARG A 104      11.386 -12.791  -7.005  0.00  0.00      ACHN  
ATOM   1604  HD2 ARG A 104      12.761 -11.612  -6.818  0.00  0.00      ACHN  
ATOM   1605  NE  ARG A 104      12.858 -12.685  -8.636  0.00  0.00      ACHN  
ATOM   1606  HE  ARG A 104      13.745 -12.386  -8.986  0.00  0.00      ACHN  
ATOM   1607  CZ  ARG A 104      12.039 -12.946  -9.661  0.00  0.00      ACHN  
ATOM   1608  NH1 ARG A 104      10.812 -13.380  -9.472  0.00  0.00      ACHN  
ATOM   1609 HH11 ARG A 104      10.163 -13.447 -10.231  0.00  0.00      ACHN  
ATOM   1610 HH12 ARG A 104      10.492 -13.538  -8.538  0.00  0.00      ACHN  
ATOM   1611  NH2 ARG A 104      12.431 -12.741 -10.905  0.00  0.00      ACHN  
ATOM   1612 HH21 ARG A 104      11.652 -12.717 -11.532  0.00  0.00      ACHN  
ATOM   1613 HH22 ARG A 104      13.352 -12.354 -10.955  0.00  0.00      ACHN  
ATOM   1614  C   ARG A 104      12.444 -16.275  -5.069  0.00  0.00      ACHN  
ATOM   1615  O   ARG A 104      12.719 -15.965  -3.923  0.00  0.00      ACHN  
ATOM   1616  N   TRP A 105      11.203 -16.792  -5.371  0.00  0.00      ACHN  
ATOM   1617  HN  TRP A 105      11.064 -16.984  -6.339  0.00  0.00      ACHN  
ATOM   1618  CA  TRP A 105      10.043 -16.747  -4.540  0.00  0.00      ACHN  
ATOM   1619  HA  TRP A 105      10.194 -15.823  -4.001  0.00  0.00      ACHN  
ATOM   1620  CB  TRP A 105       8.628 -16.736  -5.252  0.00  0.00      ACHN  
ATOM   1621  HB1 TRP A 105       8.509 -17.650  -5.873  0.00  0.00      ACHN  
ATOM   1622  HB2 TRP A 105       7.801 -16.674  -4.513  0.00  0.00      ACHN  
ATOM   1623  CG  TRP A 105       8.510 -15.593  -6.297  0.00  0.00      ACHN  
ATOM   1624  CD1 TRP A 105       8.212 -15.707  -7.652  0.00  0.00      ACHN  
ATOM   1625  HD1 TRP A 105       7.964 -16.631  -8.152  0.00  0.00      ACHN  
ATOM   1626  NE1 TRP A 105       8.279 -14.443  -8.293  0.00  0.00      ACHN  
ATOM   1627  HE1 TRP A 105       8.232 -14.385  -9.266  0.00  0.00      ACHN  
ATOM   1628  CE2 TRP A 105       8.565 -13.512  -7.341  0.00  0.00      ACHN  
ATOM   1629  CD2 TRP A 105       8.697 -14.144  -6.068  0.00  0.00      ACHN  
ATOM   1630  CE3 TRP A 105       9.059 -13.417  -4.987  0.00  0.00      ACHN  
ATOM   1631  HE3 TRP A 105       9.039 -14.052  -4.113  0.00  0.00      ACHN  
ATOM   1632  CZ3 TRP A 105       9.284 -11.984  -5.113  0.00  0.00      ACHN  
ATOM   1633  HZ3 TRP A 105       9.493 -11.276  -4.324  0.00  0.00      ACHN  
ATOM   1634  CZ2 TRP A 105       8.655 -12.078  -7.465  0.00  0.00      ACHN  
ATOM   1635  HZ2 TRP A 105       8.579 -11.545  -8.401  0.00  0.00      ACHN  
ATOM   1636  CH2 TRP A 105       9.125 -11.366  -6.368  0.00  0.00      ACHN  
ATOM   1637  HH2 TRP A 105       9.240 -10.292  -6.379  0.00  0.00      ACHN  
ATOM   1638  C   TRP A 105       9.965 -17.884  -3.542  0.00  0.00      ACHN  
ATOM   1639  O   TRP A 105       9.547 -17.718  -2.407  0.00  0.00      ACHN  
ATOM   1640  N   VAL A 106      10.604 -18.975  -3.945  0.00  0.00      ACHN  
ATOM   1641  HN  VAL A 106      11.091 -19.099  -4.806  0.00  0.00      ACHN  
ATOM   1642  CA  VAL A 106      10.980 -20.021  -3.010  0.00  0.00      ACHN  
ATOM   1643  HA  VAL A 106      10.076 -20.332  -2.507  0.00  0.00      ACHN  
ATOM   1644  CB  VAL A 106      11.537 -21.257  -3.780  0.00  0.00      ACHN  
ATOM   1645  HB  VAL A 106      12.489 -21.082  -4.326  0.00  0.00      ACHN  
ATOM   1646  CG1 VAL A 106      11.876 -22.395  -2.795  0.00  0.00      ACHN  
ATOM   1647 HG11 VAL A 106      12.271 -23.259  -3.371  0.00  0.00      ACHN  
ATOM   1648 HG12 VAL A 106      12.762 -22.150  -2.172  0.00  0.00      ACHN  
ATOM   1649 HG13 VAL A 106      10.972 -22.693  -2.222  0.00  0.00      ACHN  
ATOM   1650  CG2 VAL A 106      10.444 -21.801  -4.736  0.00  0.00      ACHN  
ATOM   1651 HG21 VAL A 106       9.460 -21.718  -4.229  0.00  0.00      ACHN  
ATOM   1652 HG22 VAL A 106      10.487 -21.309  -5.731  0.00  0.00      ACHN  
ATOM   1653 HG23 VAL A 106      10.604 -22.857  -5.043  0.00  0.00      ACHN  
ATOM   1654  C   VAL A 106      11.924 -19.515  -1.932  0.00  0.00      ACHN  
ATOM   1655  O   VAL A 106      11.746 -19.872  -0.770  0.00  0.00      ACHN  
ATOM   1656  N   GLU A 107      12.995 -18.791  -2.302  0.00  0.00      ACHN  
ATOM   1657  HN  GLU A 107      13.286 -18.798  -3.255  0.00  0.00      ACHN  
ATOM   1658  CA  GLU A 107      13.969 -18.200  -1.400  0.00  0.00      ACHN  
ATOM   1659  HA  GLU A 107      14.208 -18.993  -0.708  0.00  0.00      ACHN  
ATOM   1660  CB  GLU A 107      15.240 -17.560  -2.069  0.00  0.00      ACHN  
ATOM   1661  HB1 GLU A 107      15.607 -18.276  -2.835  0.00  0.00      ACHN  
ATOM   1662  HB2 GLU A 107      15.008 -16.628  -2.628  0.00  0.00      ACHN  
ATOM   1663  CG  GLU A 107      16.311 -17.196  -1.029  0.00  0.00      ACHN  
ATOM   1664  HG1 GLU A 107      15.886 -16.449  -0.325  0.00  0.00      ACHN  
ATOM   1665  HG2 GLU A 107      16.495 -18.128  -0.453  0.00  0.00      ACHN  
ATOM   1666  CD  GLU A 107      17.556 -16.658  -1.577  0.00  0.00      ACHN  
ATOM   1667  OE1 GLU A 107      18.175 -17.238  -2.499  0.00  0.00      ACHN  
ATOM   1668  OE2 GLU A 107      18.008 -15.552  -1.226  0.00  0.00      ACHN  
ATOM   1669  C   GLU A 107      13.291 -17.124  -0.463  0.00  0.00      ACHN  
ATOM   1670  O   GLU A 107      13.502 -17.157   0.769  0.00  0.00      ACHN  
ATOM   1671  N   TYR A 108      12.556 -16.239  -1.069  0.00  0.00      ACHN  
ATOM   1672  HN  TYR A 108      12.413 -16.237  -2.056  0.00  0.00      ACHN  
ATOM   1673  CA  TYR A 108      11.837 -15.137  -0.352  0.00  0.00      ACHN  
ATOM   1674  HA  TYR A 108      12.603 -14.624   0.211  0.00  0.00      ACHN  
ATOM   1675  CB  TYR A 108      11.136 -14.011  -1.160  0.00  0.00      ACHN  
ATOM   1676  HB1 TYR A 108      10.475 -14.361  -1.982  0.00  0.00      ACHN  
ATOM   1677  HB2 TYR A 108      10.601 -13.340  -0.455  0.00  0.00      ACHN  
ATOM   1678  CG  TYR A 108      12.048 -13.051  -1.827  0.00  0.00      ACHN  
ATOM   1679  CD1 TYR A 108      13.420 -13.390  -2.069  0.00  0.00      ACHN  
ATOM   1680  HD1 TYR A 108      13.922 -14.286  -1.737  0.00  0.00      ACHN  
ATOM   1681  CE1 TYR A 108      14.269 -12.523  -2.761  0.00  0.00      ACHN  
ATOM   1682  HE1 TYR A 108      15.248 -12.853  -3.076  0.00  0.00      ACHN  
ATOM   1683  CZ  TYR A 108      13.758 -11.269  -3.129  0.00  0.00      ACHN  
ATOM   1684  OH  TYR A 108      14.649 -10.380  -3.690  0.00  0.00      ACHN  
ATOM   1685  HH  TYR A 108      15.418 -10.932  -3.854  0.00  0.00      ACHN  
ATOM   1686  CD2 TYR A 108      11.519 -11.829  -2.303  0.00  0.00      ACHN  
ATOM   1687  HD2 TYR A 108      10.487 -11.520  -2.224  0.00  0.00      ACHN  
ATOM   1688  CE2 TYR A 108      12.417 -10.961  -2.998  0.00  0.00      ACHN  
ATOM   1689  HE2 TYR A 108      12.099  -9.985  -3.335  0.00  0.00      ACHN  
ATOM   1690  C   TYR A 108      10.819 -15.635   0.590  0.00  0.00      ACHN  
ATOM   1691  O   TYR A 108      10.747 -15.208   1.722  0.00  0.00      ACHN  
ATOM   1692  N   SER A 109       9.872 -16.498   0.190  0.00  0.00      ACHN  
ATOM   1693  HN  SER A 109       9.803 -16.859  -0.736  0.00  0.00      ACHN  
ATOM   1694  CA  SER A 109       8.779 -16.959   1.076  0.00  0.00      ACHN  
ATOM   1695  HA  SER A 109       8.169 -16.105   1.330  0.00  0.00      ACHN  
ATOM   1696  CB  SER A 109       7.870 -18.021   0.398  0.00  0.00      ACHN  
ATOM   1697  HB1 SER A 109       7.650 -17.836  -0.675  0.00  0.00      ACHN  
ATOM   1698  HB2 SER A 109       8.483 -18.942   0.306  0.00  0.00      ACHN  
ATOM   1699  OG  SER A 109       6.676 -18.103   1.093  0.00  0.00      ACHN  
ATOM   1700  HG1 SER A 109       6.186 -18.807   0.662  0.00  0.00      ACHN  
ATOM   1701  C   SER A 109       9.311 -17.636   2.341  0.00  0.00      ACHN  
ATOM   1702  O   SER A 109       8.865 -17.297   3.398  0.00  0.00      ACHN  
ATOM   1703  N   LEU A 110      10.296 -18.534   2.195  0.00  0.00      ACHN  
ATOM   1704  HN  LEU A 110      10.608 -18.781   1.281  0.00  0.00      ACHN  
ATOM   1705  CA  LEU A 110      10.934 -19.219   3.267  0.00  0.00      ACHN  
ATOM   1706  HA  LEU A 110      10.256 -19.663   3.981  0.00  0.00      ACHN  
ATOM   1707  CB  LEU A 110      11.807 -20.410   2.714  0.00  0.00      ACHN  
ATOM   1708  HB1 LEU A 110      12.496 -19.982   1.955  0.00  0.00      ACHN  
ATOM   1709  HB2 LEU A 110      12.436 -20.797   3.544  0.00  0.00      ACHN  
ATOM   1710  CG  LEU A 110      10.976 -21.567   2.037  0.00  0.00      ACHN  
ATOM   1711  HG  LEU A 110      10.362 -21.113   1.231  0.00  0.00      ACHN  
ATOM   1712  CD1 LEU A 110      11.856 -22.613   1.296  0.00  0.00      ACHN  
ATOM   1713 HD11 LEU A 110      12.395 -22.086   0.480  0.00  0.00      ACHN  
ATOM   1714 HD12 LEU A 110      12.696 -23.052   1.876  0.00  0.00      ACHN  
ATOM   1715 HD13 LEU A 110      11.206 -23.462   0.994  0.00  0.00      ACHN  
ATOM   1716  CD2 LEU A 110       9.986 -22.261   2.988  0.00  0.00      ACHN  
ATOM   1717 HD21 LEU A 110      10.597 -22.693   3.808  0.00  0.00      ACHN  
ATOM   1718 HD22 LEU A 110       9.268 -21.558   3.461  0.00  0.00      ACHN  
ATOM   1719 HD23 LEU A 110       9.424 -23.105   2.534  0.00  0.00      ACHN  
ATOM   1720  C   LEU A 110      11.800 -18.325   4.027  0.00  0.00      ACHN  
ATOM   1721  O   LEU A 110      11.726 -18.239   5.222  0.00  0.00      ACHN  
ATOM   1722  N   SER A 111      12.678 -17.470   3.443  0.00  0.00      ACHN  
ATOM   1723  HN  SER A 111      12.788 -17.407   2.455  0.00  0.00      ACHN  
ATOM   1724  CA  SER A 111      13.427 -16.463   4.287  0.00  0.00      ACHN  
ATOM   1725  HA  SER A 111      13.941 -17.059   5.027  0.00  0.00      ACHN  
ATOM   1726  CB  SER A 111      14.693 -15.951   3.599  0.00  0.00      ACHN  
ATOM   1727  HB1 SER A 111      15.325 -15.333   4.272  0.00  0.00      ACHN  
ATOM   1728  HB2 SER A 111      15.307 -16.851   3.377  0.00  0.00      ACHN  
ATOM   1729  OG  SER A 111      14.359 -15.325   2.412  0.00  0.00      ACHN  
ATOM   1730  HG1 SER A 111      14.023 -16.000   1.817  0.00  0.00      ACHN  
ATOM   1731  C   SER A 111      12.593 -15.448   4.958  0.00  0.00      ACHN  
ATOM   1732  O   SER A 111      12.915 -15.129   6.076  0.00  0.00      ACHN  
ATOM   1733  N   SER A 112      11.572 -14.792   4.382  0.00  0.00      ACHN  
ATOM   1734  HN  SER A 112      11.296 -15.061   3.462  0.00  0.00      ACHN  
ATOM   1735  CA  SER A 112      10.822 -13.785   5.055  0.00  0.00      ACHN  
ATOM   1736  HA  SER A 112      11.561 -13.060   5.365  0.00  0.00      ACHN  
ATOM   1737  CB  SER A 112       9.880 -12.922   4.111  0.00  0.00      ACHN  
ATOM   1738  HB1 SER A 112       9.246 -12.228   4.704  0.00  0.00      ACHN  
ATOM   1739  HB2 SER A 112      10.470 -12.371   3.348  0.00  0.00      ACHN  
ATOM   1740  OG  SER A 112       9.042 -13.654   3.272  0.00  0.00      ACHN  
ATOM   1741  HG1 SER A 112       9.578 -14.313   2.825  0.00  0.00      ACHN  
ATOM   1742  C   SER A 112      10.071 -14.266   6.292  0.00  0.00      ACHN  
ATOM   1743  O   SER A 112      10.147 -13.664   7.371  0.00  0.00      ACHN  
ATOM   1744  N   SER A 113       9.432 -15.421   6.137  0.00  0.00      ACHN  
ATOM   1745  HN  SER A 113       9.433 -15.869   5.247  0.00  0.00      ACHN  
ATOM   1746  CA  SER A 113       8.687 -16.173   7.160  0.00  0.00      ACHN  
ATOM   1747  HA  SER A 113       7.831 -15.597   7.479  0.00  0.00      ACHN  
ATOM   1748  CB  SER A 113       8.242 -17.582   6.664  0.00  0.00      ACHN  
ATOM   1749  HB1 SER A 113       9.096 -18.231   6.374  0.00  0.00      ACHN  
ATOM   1750  HB2 SER A 113       7.680 -18.032   7.511  0.00  0.00      ACHN  
ATOM   1751  OG  SER A 113       7.321 -17.555   5.608  0.00  0.00      ACHN  
ATOM   1752  HG1 SER A 113       7.780 -17.661   4.771  0.00  0.00      ACHN  
ATOM   1753  C   SER A 113       9.478 -16.394   8.417  0.00  0.00      ACHN  
ATOM   1754  O   SER A 113       8.994 -16.307   9.558  0.00  0.00      ACHN  
ATOM   1755  N   VAL A 114      10.818 -16.687   8.276  0.00  0.00      ACHN  
ATOM   1756  HN  VAL A 114      11.205 -16.604   7.361  0.00  0.00      ACHN  
ATOM   1757  CA  VAL A 114      11.612 -16.701   9.483  0.00  0.00      ACHN  
ATOM   1758  HA  VAL A 114      11.218 -17.443  10.161  0.00  0.00      ACHN  
ATOM   1759  CB  VAL A 114      12.929 -17.380   9.191  0.00  0.00      ACHN  
ATOM   1760  HB  VAL A 114      13.362 -16.802   8.347  0.00  0.00      ACHN  
ATOM   1761  CG1 VAL A 114      13.902 -17.435  10.456  0.00  0.00      ACHN  
ATOM   1762 HG11 VAL A 114      13.240 -17.763  11.286  0.00  0.00      ACHN  
ATOM   1763 HG12 VAL A 114      14.769 -18.125  10.367  0.00  0.00      ACHN  
ATOM   1764 HG13 VAL A 114      14.378 -16.434  10.528  0.00  0.00      ACHN  
ATOM   1765  CG2 VAL A 114      12.584 -18.795   8.776  0.00  0.00      ACHN  
ATOM   1766 HG21 VAL A 114      12.061 -19.279   9.628  0.00  0.00      ACHN  
ATOM   1767 HG22 VAL A 114      12.072 -18.751   7.791  0.00  0.00      ACHN  
ATOM   1768 HG23 VAL A 114      13.577 -19.292   8.779  0.00  0.00      ACHN  
ATOM   1769  C   VAL A 114      11.730 -15.393  10.248  0.00  0.00      ACHN  
ATOM   1770  O   VAL A 114      11.486 -15.342  11.453  0.00  0.00      ACHN  
ATOM   1771  N   MET A 115      12.063 -14.259   9.496  0.00  0.00      ACHN  
ATOM   1772  HN  MET A 115      12.132 -14.281   8.502  0.00  0.00      ACHN  
ATOM   1773  CA  MET A 115      12.194 -12.934  10.112  0.00  0.00      ACHN  
ATOM   1774  HA  MET A 115      12.937 -12.878  10.895  0.00  0.00      ACHN  
ATOM   1775  CB  MET A 115      12.650 -11.934   9.010  0.00  0.00      ACHN  
ATOM   1776  HB1 MET A 115      13.420 -12.529   8.475  0.00  0.00      ACHN  
ATOM   1777  HB2 MET A 115      11.921 -11.702   8.204  0.00  0.00      ACHN  
ATOM   1778  CG  MET A 115      13.326 -10.641   9.534  0.00  0.00      ACHN  
ATOM   1779  HG1 MET A 115      13.927 -10.300   8.664  0.00  0.00      ACHN  
ATOM   1780  HG2 MET A 115      12.443  -9.972   9.617  0.00  0.00      ACHN  
ATOM   1781  SD  MET A 115      14.183 -10.575  11.138  0.00  0.00      ACHN  
ATOM   1782  CE  MET A 115      15.850 -11.458  10.781  0.00  0.00      ACHN  
ATOM   1783  HE1 MET A 115      16.387 -10.824  10.043  0.00  0.00      ACHN  
ATOM   1784  HE2 MET A 115      16.607 -11.555  11.588  0.00  0.00      ACHN  
ATOM   1785  HE3 MET A 115      15.641 -12.441  10.309  0.00  0.00      ACHN  
ATOM   1786  C   MET A 115      10.976 -12.280  10.748  0.00  0.00      ACHN  
ATOM   1787  O   MET A 115      10.979 -11.637  11.829  0.00  0.00      ACHN  
ATOM   1788  N   ILE A 116       9.794 -12.503  10.130  0.00  0.00      ACHN  
ATOM   1789  HN  ILE A 116       9.785 -13.071   9.311  0.00  0.00      ACHN  
ATOM   1790  CA  ILE A 116       8.524 -11.915  10.609  0.00  0.00      ACHN  
ATOM   1791  HA  ILE A 116       8.777 -10.892  10.844  0.00  0.00      ACHN  
ATOM   1792  CB  ILE A 116       7.593 -11.777   9.389  0.00  0.00      ACHN  
ATOM   1793  HB  ILE A 116       8.209 -11.385   8.552  0.00  0.00      ACHN  
ATOM   1794  CG2 ILE A 116       7.090 -13.147   9.033  0.00  0.00      ACHN  
ATOM   1795 HG21 ILE A 116       7.920 -13.840   8.777  0.00  0.00      ACHN  
ATOM   1796 HG22 ILE A 116       6.664 -13.767   9.850  0.00  0.00      ACHN  
ATOM   1797 HG23 ILE A 116       6.234 -13.117   8.325  0.00  0.00      ACHN  
ATOM   1798  CG1 ILE A 116       6.343 -10.931   9.803  0.00  0.00      ACHN  
ATOM   1799 HG11 ILE A 116       5.454 -11.084   9.153  0.00  0.00      ACHN  
ATOM   1800 HG12 ILE A 116       6.071 -11.216  10.842  0.00  0.00      ACHN  
ATOM   1801  CD1 ILE A 116       6.641  -9.398   9.759  0.00  0.00      ACHN  
ATOM   1802  HD1 ILE A 116       6.992  -9.107   8.746  0.00  0.00      ACHN  
ATOM   1803  HD2 ILE A 116       5.756  -8.751   9.937  0.00  0.00      ACHN  
ATOM   1804  HD3 ILE A 116       7.302  -9.152  10.617  0.00  0.00      ACHN  
ATOM   1805  C   ILE A 116       8.068 -12.655  11.834  0.00  0.00      ACHN  
ATOM   1806  O   ILE A 116       7.501 -12.117  12.799  0.00  0.00      ACHN  
ATOM   1807  N   VAL A 117       8.222 -14.002  12.003  0.00  0.00      ACHN  
ATOM   1808  HN  VAL A 117       8.646 -14.543  11.281  0.00  0.00      ACHN  
ATOM   1809  CA  VAL A 117       7.783 -14.741  13.138  0.00  0.00      ACHN  
ATOM   1810  HA  VAL A 117       6.794 -14.448  13.456  0.00  0.00      ACHN  
ATOM   1811  CB  VAL A 117       7.642 -16.247  12.860  0.00  0.00      ACHN  
ATOM   1812  HB  VAL A 117       8.571 -16.615  12.374  0.00  0.00      ACHN  
ATOM   1813  CG1 VAL A 117       7.255 -17.016  14.089  0.00  0.00      ACHN  
ATOM   1814 HG11 VAL A 117       7.578 -18.077  14.159  0.00  0.00      ACHN  
ATOM   1815 HG12 VAL A 117       7.839 -16.598  14.936  0.00  0.00      ACHN  
ATOM   1816 HG13 VAL A 117       6.218 -16.715  14.349  0.00  0.00      ACHN  
ATOM   1817  CG2 VAL A 117       6.586 -16.497  11.778  0.00  0.00      ACHN  
ATOM   1818 HG21 VAL A 117       5.615 -16.170  12.207  0.00  0.00      ACHN  
ATOM   1819 HG22 VAL A 117       6.924 -15.913  10.896  0.00  0.00      ACHN  
ATOM   1820 HG23 VAL A 117       6.555 -17.588  11.570  0.00  0.00      ACHN  
ATOM   1821  C   VAL A 117       8.647 -14.351  14.295  0.00  0.00      ACHN  
ATOM   1822  O   VAL A 117       8.135 -13.879  15.315  0.00  0.00      ACHN  
ATOM   1823  N   LEU A 118       9.989 -14.410  14.142  0.00  0.00      ACHN  
ATOM   1824  HN  LEU A 118      10.337 -14.759  13.275  0.00  0.00      ACHN  
ATOM   1825  CA  LEU A 118      11.112 -14.031  15.075  0.00  0.00      ACHN  
ATOM   1826  HA  LEU A 118      11.161 -14.596  15.994  0.00  0.00      ACHN  
ATOM   1827  CB  LEU A 118      12.413 -13.955  14.244  0.00  0.00      ACHN  
ATOM   1828  HB1 LEU A 118      12.517 -14.973  13.812  0.00  0.00      ACHN  
ATOM   1829  HB2 LEU A 118      12.295 -13.179  13.457  0.00  0.00      ACHN  
ATOM   1830  CG  LEU A 118      13.710 -13.654  15.014  0.00  0.00      ACHN  
ATOM   1831  HG  LEU A 118      13.682 -12.623  15.427  0.00  0.00      ACHN  
ATOM   1832  CD1 LEU A 118      14.016 -14.475  16.298  0.00  0.00      ACHN  
ATOM   1833 HD11 LEU A 118      13.140 -14.312  16.961  0.00  0.00      ACHN  
ATOM   1834 HD12 LEU A 118      14.023 -15.562  16.068  0.00  0.00      ACHN  
ATOM   1835 HD13 LEU A 118      14.954 -14.159  16.803  0.00  0.00      ACHN  
ATOM   1836  CD2 LEU A 118      14.911 -13.531  14.103  0.00  0.00      ACHN  
ATOM   1837 HD21 LEU A 118      15.827 -13.279  14.679  0.00  0.00      ACHN  
ATOM   1838 HD22 LEU A 118      15.192 -14.499  13.635  0.00  0.00      ACHN  
ATOM   1839 HD23 LEU A 118      14.778 -12.833  13.248  0.00  0.00      ACHN  
ATOM   1840  C   LEU A 118      10.946 -12.663  15.658  0.00  0.00      ACHN  
ATOM   1841  O   LEU A 118      11.104 -12.469  16.850  0.00  0.00      ACHN  
ATOM   1842  N   ILE A 119      10.621 -11.567  14.834  0.00  0.00      ACHN  
ATOM   1843  HN  ILE A 119      10.354 -11.725  13.887  0.00  0.00      ACHN  
ATOM   1844  CA  ILE A 119      10.285 -10.296  15.458  0.00  0.00      ACHN  
ATOM   1845  HA  ILE A 119      10.991 -10.017  16.227  0.00  0.00      ACHN  
ATOM   1846  CB  ILE A 119      10.295  -9.097  14.442  0.00  0.00      ACHN  
ATOM   1847  HB  ILE A 119      11.066  -9.404  13.702  0.00  0.00      ACHN  
ATOM   1848  CG2 ILE A 119       9.064  -9.079  13.557  0.00  0.00      ACHN  
ATOM   1849 HG21 ILE A 119       8.151  -8.945  14.176  0.00  0.00      ACHN  
ATOM   1850 HG22 ILE A 119       9.017  -8.230  12.842  0.00  0.00      ACHN  
ATOM   1851 HG23 ILE A 119       8.888  -9.990  12.944  0.00  0.00      ACHN  
ATOM   1852  CG1 ILE A 119      10.711  -7.727  15.076  0.00  0.00      ACHN  
ATOM   1853 HG11 ILE A 119      10.586  -6.913  14.330  0.00  0.00      ACHN  
ATOM   1854 HG12 ILE A 119       9.844  -7.568  15.753  0.00  0.00      ACHN  
ATOM   1855  CD1 ILE A 119      12.042  -7.684  15.749  0.00  0.00      ACHN  
ATOM   1856  HD1 ILE A 119      12.355  -6.643  15.978  0.00  0.00      ACHN  
ATOM   1857  HD2 ILE A 119      12.098  -8.373  16.619  0.00  0.00      ACHN  
ATOM   1858  HD3 ILE A 119      12.714  -8.049  14.943  0.00  0.00      ACHN  
ATOM   1859  C   ILE A 119       9.010 -10.266  16.300  0.00  0.00      ACHN  
ATOM   1860  O   ILE A 119       8.941  -9.640  17.398  0.00  0.00      ACHN  
ATOM   1861  N   ALA A 120       7.867 -10.936  15.894  0.00  0.00      ACHN  
ATOM   1862  HN  ALA A 120       7.983 -11.433  15.037  0.00  0.00      ACHN  
ATOM   1863  CA  ALA A 120       6.585 -11.050  16.590  0.00  0.00      ACHN  
ATOM   1864  HA  ALA A 120       6.175 -10.062  16.740  0.00  0.00      ACHN  
ATOM   1865  CB  ALA A 120       5.587 -11.860  15.719  0.00  0.00      ACHN  
ATOM   1866  HB1 ALA A 120       5.864 -12.934  15.653  0.00  0.00      ACHN  
ATOM   1867  HB2 ALA A 120       4.506 -11.678  15.904  0.00  0.00      ACHN  
ATOM   1868  HB3 ALA A 120       5.859 -11.473  14.714  0.00  0.00      ACHN  
ATOM   1869  C   ALA A 120       6.729 -11.671  17.910  0.00  0.00      ACHN  
ATOM   1870  O   ALA A 120       6.195 -11.159  18.866  0.00  0.00      ACHN  
ATOM   1871  N   GLN A 121       7.528 -12.809  17.981  0.00  0.00      ACHN  
ATOM   1872  HN  GLN A 121       7.819 -13.038  17.056  0.00  0.00      ACHN  
ATOM   1873  CA  GLN A 121       8.018 -13.421  19.171  0.00  0.00      ACHN  
ATOM   1874  HA  GLN A 121       7.136 -13.673  19.740  0.00  0.00      ACHN  
ATOM   1875  CB  GLN A 121       8.763 -14.808  18.947  0.00  0.00      ACHN  
ATOM   1876  HB1 GLN A 121       9.724 -14.617  18.425  0.00  0.00      ACHN  
ATOM   1877  HB2 GLN A 121       8.831 -15.409  19.879  0.00  0.00      ACHN  
ATOM   1878  CG  GLN A 121       7.879 -15.740  18.013  0.00  0.00      ACHN  
ATOM   1879  HG1 GLN A 121       6.826 -15.847  18.350  0.00  0.00      ACHN  
ATOM   1880  HG2 GLN A 121       7.910 -15.315  16.987  0.00  0.00      ACHN  
ATOM   1881  CD  GLN A 121       8.657 -17.054  17.875  0.00  0.00      ACHN  
ATOM   1882  OE1 GLN A 121       9.502 -17.284  16.953  0.00  0.00      ACHN  
ATOM   1883  NE2 GLN A 121       8.358 -17.905  18.889  0.00  0.00      ACHN  
ATOM   1884 HE21 GLN A 121       8.788 -18.807  18.914  0.00  0.00      ACHN  
ATOM   1885 HE22 GLN A 121       7.483 -17.751  19.348  0.00  0.00      ACHN  
ATOM   1886  C   GLN A 121       8.910 -12.637  20.135  0.00  0.00      ACHN  
ATOM   1887  O   GLN A 121       8.730 -12.751  21.385  0.00  0.00      ACHN  
ATOM   1888  N   ILE A 122       9.857 -11.864  19.640  0.00  0.00      ACHN  
ATOM   1889  HN  ILE A 122      10.036 -11.879  18.659  0.00  0.00      ACHN  
ATOM   1890  CA  ILE A 122      10.609 -10.907  20.437  0.00  0.00      ACHN  
ATOM   1891  HA  ILE A 122      11.016 -11.358  21.330  0.00  0.00      ACHN  
ATOM   1892  CB  ILE A 122      11.780 -10.267  19.686  0.00  0.00      ACHN  
ATOM   1893  HB  ILE A 122      11.410  -9.917  18.699  0.00  0.00      ACHN  
ATOM   1894  CG2 ILE A 122      12.412  -9.050  20.362  0.00  0.00      ACHN  
ATOM   1895 HG21 ILE A 122      11.737  -8.173  20.466  0.00  0.00      ACHN  
ATOM   1896 HG22 ILE A 122      12.648  -9.343  21.407  0.00  0.00      ACHN  
ATOM   1897 HG23 ILE A 122      13.279  -8.691  19.767  0.00  0.00      ACHN  
ATOM   1898  CG1 ILE A 122      12.774 -11.344  19.177  0.00  0.00      ACHN  
ATOM   1899 HG11 ILE A 122      12.174 -12.231  18.878  0.00  0.00      ACHN  
ATOM   1900 HG12 ILE A 122      13.379 -10.956  18.330  0.00  0.00      ACHN  
ATOM   1901  CD1 ILE A 122      13.704 -11.767  20.324  0.00  0.00      ACHN  
ATOM   1902  HD1 ILE A 122      13.106 -12.044  21.218  0.00  0.00      ACHN  
ATOM   1903  HD2 ILE A 122      14.377 -12.528  19.873  0.00  0.00      ACHN  
ATOM   1904  HD3 ILE A 122      14.323 -10.901  20.642  0.00  0.00      ACHN  
ATOM   1905  C   ILE A 122       9.751  -9.774  21.078  0.00  0.00      ACHN  
ATOM   1906  O   ILE A 122       9.875  -9.359  22.225  0.00  0.00      ACHN  
ATOM   1907  N   CYS A 123       8.778  -9.285  20.253  0.00  0.00      ACHN  
ATOM   1908  HN  CYS A 123       8.838  -9.588  19.305  0.00  0.00      ACHN  
ATOM   1909  CA  CYS A 123       7.662  -8.379  20.708  0.00  0.00      ACHN  
ATOM   1910  HA  CYS A 123       8.179  -7.587  21.230  0.00  0.00      ACHN  
ATOM   1911  CB  CYS A 123       6.952  -7.783  19.454  0.00  0.00      ACHN  
ATOM   1912  HB1 CYS A 123       6.694  -8.622  18.773  0.00  0.00      ACHN  
ATOM   1913  HB2 CYS A 123       6.085  -7.215  19.856  0.00  0.00      ACHN  
ATOM   1914  SG  CYS A 123       8.022  -6.649  18.586  0.00  0.00      ACHN  
ATOM   1915  HG1 CYS A 123       8.989  -7.551  18.501  0.00  0.00      ACHN  
ATOM   1916  C   CYS A 123       6.644  -8.929  21.640  0.00  0.00      ACHN  
ATOM   1917  O   CYS A 123       6.027  -8.086  22.370  0.00  0.00      ACHN  
ATOM   1918  N   GLY A 124       6.512 -10.282  21.757  0.00  0.00      ACHN  
ATOM   1919  HN  GLY A 124       6.987 -10.886  21.122  0.00  0.00      ACHN  
ATOM   1920  CA  GLY A 124       5.900 -10.876  22.903  0.00  0.00      ACHN  
ATOM   1921  HA1 GLY A 124       5.526 -10.143  23.603  0.00  0.00      ACHN  
ATOM   1922  HA2 GLY A 124       6.641 -11.447  23.443  0.00  0.00      ACHN  
ATOM   1923  C   GLY A 124       4.747 -11.806  22.580  0.00  0.00      ACHN  
ATOM   1924  O   GLY A 124       4.301 -12.485  23.468  0.00  0.00      ACHN  
ATOM   1925  N   ILE A 125       4.314 -11.980  21.275  0.00  0.00      ACHN  
ATOM   1926  HN  ILE A 125       4.832 -11.490  20.578  0.00  0.00      ACHN  
ATOM   1927  CA  ILE A 125       3.341 -12.942  20.800  0.00  0.00      ACHN  
ATOM   1928  HA  ILE A 125       2.470 -12.892  21.437  0.00  0.00      ACHN  
ATOM   1929  CB  ILE A 125       2.890 -12.703  19.351  0.00  0.00      ACHN  
ATOM   1930  HB  ILE A 125       3.846 -12.792  18.791  0.00  0.00      ACHN  
ATOM   1931  CG2 ILE A 125       2.067 -13.868  18.827  0.00  0.00      ACHN  
ATOM   1932 HG21 ILE A 125       2.601 -14.835  18.717  0.00  0.00      ACHN  
ATOM   1933 HG22 ILE A 125       1.246 -14.127  19.529  0.00  0.00      ACHN  
ATOM   1934 HG23 ILE A 125       1.613 -13.552  17.863  0.00  0.00      ACHN  
ATOM   1935  CG1 ILE A 125       2.206 -11.318  19.193  0.00  0.00      ACHN  
ATOM   1936 HG11 ILE A 125       1.100 -11.413  19.213  0.00  0.00      ACHN  
ATOM   1937 HG12 ILE A 125       2.492 -10.653  20.036  0.00  0.00      ACHN  
ATOM   1938  CD1 ILE A 125       2.710 -10.522  17.931  0.00  0.00      ACHN  
ATOM   1939  HD1 ILE A 125       2.555 -11.122  17.009  0.00  0.00      ACHN  
ATOM   1940  HD2 ILE A 125       2.268  -9.503  17.950  0.00  0.00      ACHN  
ATOM   1941  HD3 ILE A 125       3.800 -10.314  17.991  0.00  0.00      ACHN  
ATOM   1942  C   ILE A 125       3.862 -14.301  21.039  0.00  0.00      ACHN  
ATOM   1943  O   ILE A 125       4.936 -14.666  20.541  0.00  0.00      ACHN  
ATOM   1944  N   ALA A 126       3.241 -15.102  21.883  0.00  0.00      ACHN  
ATOM   1945  HN  ALA A 126       2.404 -14.750  22.294  0.00  0.00      ACHN  
ATOM   1946  CA  ALA A 126       3.461 -16.482  22.173  0.00  0.00      ACHN  
ATOM   1947  HA  ALA A 126       4.416 -16.723  21.730  0.00  0.00      ACHN  
ATOM   1948  CB  ALA A 126       3.304 -16.684  23.666  0.00  0.00      ACHN  
ATOM   1949  HB1 ALA A 126       2.294 -16.376  24.009  0.00  0.00      ACHN  
ATOM   1950  HB2 ALA A 126       3.418 -17.703  24.094  0.00  0.00      ACHN  
ATOM   1951  HB3 ALA A 126       4.053 -16.023  24.152  0.00  0.00      ACHN  
ATOM   1952  C   ALA A 126       2.426 -17.357  21.485  0.00  0.00      ACHN  
ATOM   1953  O   ALA A 126       2.772 -18.468  21.286  0.00  0.00      ACHN  
ATOM   1954  N   ASP A 127       1.153 -17.006  21.094  0.00  0.00      ACHN  
ATOM   1955  HN  ASP A 127       0.897 -16.043  21.140  0.00  0.00      ACHN  
ATOM   1956  CA  ASP A 127       0.210 -18.013  20.606  0.00  0.00      ACHN  
ATOM   1957  HA  ASP A 127       0.109 -18.829  21.307  0.00  0.00      ACHN  
ATOM   1958  CB  ASP A 127      -1.153 -17.305  20.515  0.00  0.00      ACHN  
ATOM   1959  HB1 ASP A 127      -1.112 -16.385  19.893  0.00  0.00      ACHN  
ATOM   1960  HB2 ASP A 127      -1.894 -17.984  20.042  0.00  0.00      ACHN  
ATOM   1961  CG  ASP A 127      -1.720 -16.923  21.864  0.00  0.00      ACHN  
ATOM   1962  OD1 ASP A 127      -1.798 -15.692  22.035  0.00  0.00      ACHN  
ATOM   1963  OD2 ASP A 127      -1.909 -17.802  22.725  0.00  0.00      ACHN  
ATOM   1964  C   ASP A 127       0.598 -18.545  19.208  0.00  0.00      ACHN  
ATOM   1965  O   ASP A 127       0.706 -17.761  18.266  0.00  0.00      ACHN  
ATOM   1966  N   ILE A 128       0.793 -19.899  19.128  0.00  0.00      ACHN  
ATOM   1967  HN  ILE A 128       0.708 -20.429  19.968  0.00  0.00      ACHN  
ATOM   1968  CA  ILE A 128       1.227 -20.575  17.893  0.00  0.00      ACHN  
ATOM   1969  HA  ILE A 128       2.149 -20.063  17.661  0.00  0.00      ACHN  
ATOM   1970  CB  ILE A 128       1.490 -22.109  18.096  0.00  0.00      ACHN  
ATOM   1971  HB  ILE A 128       2.063 -22.055  19.046  0.00  0.00      ACHN  
ATOM   1972  CG2 ILE A 128       0.187 -22.972  18.305  0.00  0.00      ACHN  
ATOM   1973 HG21 ILE A 128      -0.408 -22.554  19.146  0.00  0.00      ACHN  
ATOM   1974 HG22 ILE A 128      -0.423 -23.074  17.382  0.00  0.00      ACHN  
ATOM   1975 HG23 ILE A 128       0.437 -24.011  18.609  0.00  0.00      ACHN  
ATOM   1976  CG1 ILE A 128       2.411 -22.625  17.008  0.00  0.00      ACHN  
ATOM   1977 HG11 ILE A 128       1.782 -22.720  16.097  0.00  0.00      ACHN  
ATOM   1978 HG12 ILE A 128       3.179 -21.822  16.999  0.00  0.00      ACHN  
ATOM   1979  CD1 ILE A 128       3.043 -23.994  17.298  0.00  0.00      ACHN  
ATOM   1980  HD1 ILE A 128       3.457 -23.940  18.327  0.00  0.00      ACHN  
ATOM   1981  HD2 ILE A 128       2.255 -24.757  17.119  0.00  0.00      ACHN  
ATOM   1982  HD3 ILE A 128       3.868 -24.043  16.556  0.00  0.00      ACHN  
ATOM   1983  C   ILE A 128       0.332 -20.344  16.719  0.00  0.00      ACHN  
ATOM   1984  O   ILE A 128       0.816 -20.206  15.616  0.00  0.00      ACHN  
ATOM   1985  N   VAL A 129      -1.027 -20.208  16.887  0.00  0.00      ACHN  
ATOM   1986  HN  VAL A 129      -1.349 -20.406  17.809  0.00  0.00      ACHN  
ATOM   1987  CA  VAL A 129      -1.992 -19.862  15.860  0.00  0.00      ACHN  
ATOM   1988  HA  VAL A 129      -1.729 -20.526  15.050  0.00  0.00      ACHN  
ATOM   1989  CB  VAL A 129      -3.428 -20.062  16.250  0.00  0.00      ACHN  
ATOM   1990  HB  VAL A 129      -3.637 -19.228  16.953  0.00  0.00      ACHN  
ATOM   1991  CG1 VAL A 129      -4.238 -19.902  14.982  0.00  0.00      ACHN  
ATOM   1992 HG11 VAL A 129      -4.026 -20.747  14.293  0.00  0.00      ACHN  
ATOM   1993 HG12 VAL A 129      -5.324 -19.872  15.217  0.00  0.00      ACHN  
ATOM   1994 HG13 VAL A 129      -4.086 -19.029  14.312  0.00  0.00      ACHN  
ATOM   1995  CG2 VAL A 129      -3.615 -21.415  16.902  0.00  0.00      ACHN  
ATOM   1996 HG21 VAL A 129      -4.687 -21.700  16.839  0.00  0.00      ACHN  
ATOM   1997 HG22 VAL A 129      -3.162 -22.260  16.339  0.00  0.00      ACHN  
ATOM   1998 HG23 VAL A 129      -3.348 -21.531  17.974  0.00  0.00      ACHN  
ATOM   1999  C   VAL A 129      -1.858 -18.448  15.306  0.00  0.00      ACHN  
ATOM   2000  O   VAL A 129      -2.054 -18.198  14.166  0.00  0.00      ACHN  
ATOM   2001  N   ALA A 130      -1.556 -17.422  16.110  0.00  0.00      ACHN  
ATOM   2002  HN  ALA A 130      -1.544 -17.489  17.105  0.00  0.00      ACHN  
ATOM   2003  CA  ALA A 130      -1.159 -16.173  15.620  0.00  0.00      ACHN  
ATOM   2004  HA  ALA A 130      -2.004 -15.735  15.110  0.00  0.00      ACHN  
ATOM   2005  CB  ALA A 130      -0.819 -15.121  16.706  0.00  0.00      ACHN  
ATOM   2006  HB1 ALA A 130       0.200 -15.185  17.145  0.00  0.00      ACHN  
ATOM   2007  HB2 ALA A 130      -0.871 -14.064  16.370  0.00  0.00      ACHN  
ATOM   2008  HB3 ALA A 130      -1.397 -15.219  17.650  0.00  0.00      ACHN  
ATOM   2009  C   ALA A 130       0.063 -16.279  14.685  0.00  0.00      ACHN  
ATOM   2010  O   ALA A 130       0.109 -15.655  13.633  0.00  0.00      ACHN  
ATOM   2011  N   LEU A 131       1.043 -16.987  15.084  0.00  0.00      ACHN  
ATOM   2012  HN  LEU A 131       1.021 -17.471  15.955  0.00  0.00      ACHN  
ATOM   2013  CA  LEU A 131       2.297 -17.225  14.327  0.00  0.00      ACHN  
ATOM   2014  HA  LEU A 131       2.753 -16.297  14.014  0.00  0.00      ACHN  
ATOM   2015  CB  LEU A 131       3.318 -17.942  15.325  0.00  0.00      ACHN  
ATOM   2016  HB1 LEU A 131       2.860 -18.936  15.518  0.00  0.00      ACHN  
ATOM   2017  HB2 LEU A 131       4.223 -18.106  14.703  0.00  0.00      ACHN  
ATOM   2018  CG  LEU A 131       3.634 -17.191  16.612  0.00  0.00      ACHN  
ATOM   2019  HG  LEU A 131       2.666 -17.084  17.146  0.00  0.00      ACHN  
ATOM   2020  CD1 LEU A 131       4.744 -17.856  17.508  0.00  0.00      ACHN  
ATOM   2021 HD11 LEU A 131       4.847 -17.398  18.515  0.00  0.00      ACHN  
ATOM   2022 HD12 LEU A 131       4.586 -18.928  17.754  0.00  0.00      ACHN  
ATOM   2023 HD13 LEU A 131       5.711 -17.847  16.961  0.00  0.00      ACHN  
ATOM   2024  CD2 LEU A 131       4.081 -15.683  16.428  0.00  0.00      ACHN  
ATOM   2025 HD21 LEU A 131       4.236 -15.267  17.447  0.00  0.00      ACHN  
ATOM   2026 HD22 LEU A 131       4.967 -15.503  15.782  0.00  0.00      ACHN  
ATOM   2027 HD23 LEU A 131       3.211 -15.164  15.972  0.00  0.00      ACHN  
ATOM   2028  C   LEU A 131       2.246 -18.106  13.081  0.00  0.00      ACHN  
ATOM   2029  O   LEU A 131       3.022 -17.923  12.153  0.00  0.00      ACHN  
ATOM   2030  N   LEU A 132       1.258 -18.992  13.026  0.00  0.00      ACHN  
ATOM   2031  HN  LEU A 132       0.784 -19.190  13.880  0.00  0.00      ACHN  
ATOM   2032  CA  LEU A 132       0.864 -19.678  11.848  0.00  0.00      ACHN  
ATOM   2033  HA  LEU A 132       1.757 -19.831  11.260  0.00  0.00      ACHN  
ATOM   2034  CB  LEU A 132       0.018 -20.913  12.083  0.00  0.00      ACHN  
ATOM   2035  HB1 LEU A 132      -0.886 -20.603  12.650  0.00  0.00      ACHN  
ATOM   2036  HB2 LEU A 132      -0.268 -21.327  11.093  0.00  0.00      ACHN  
ATOM   2037  CG  LEU A 132       0.798 -22.057  12.834  0.00  0.00      ACHN  
ATOM   2038  HG  LEU A 132       1.231 -21.603  13.750  0.00  0.00      ACHN  
ATOM   2039  CD1 LEU A 132      -0.027 -23.286  13.255  0.00  0.00      ACHN  
ATOM   2040 HD11 LEU A 132      -0.883 -22.905  13.853  0.00  0.00      ACHN  
ATOM   2041 HD12 LEU A 132      -0.349 -23.922  12.404  0.00  0.00      ACHN  
ATOM   2042 HD13 LEU A 132       0.610 -23.880  13.944  0.00  0.00      ACHN  
ATOM   2043  CD2 LEU A 132       2.089 -22.505  11.956  0.00  0.00      ACHN  
ATOM   2044 HD21 LEU A 132       2.818 -21.678  11.816  0.00  0.00      ACHN  
ATOM   2045 HD22 LEU A 132       2.628 -23.182  12.652  0.00  0.00      ACHN  
ATOM   2046 HD23 LEU A 132       1.761 -23.079  11.063  0.00  0.00      ACHN  
ATOM   2047  C   LEU A 132      -0.049 -18.765  10.933  0.00  0.00      ACHN  
ATOM   2048  O   LEU A 132      -0.045 -18.932   9.733  0.00  0.00      ACHN  
ATOM   2049  N   ALA A 133      -0.876 -17.848  11.499  0.00  0.00      ACHN  
ATOM   2050  HN  ALA A 133      -0.991 -17.775  12.487  0.00  0.00      ACHN  
ATOM   2051  CA  ALA A 133      -1.520 -16.786  10.821  0.00  0.00      ACHN  
ATOM   2052  HA  ALA A 133      -2.099 -17.333  10.091  0.00  0.00      ACHN  
ATOM   2053  CB  ALA A 133      -2.435 -16.069  11.740  0.00  0.00      ACHN  
ATOM   2054  HB1 ALA A 133      -3.226 -16.782  12.057  0.00  0.00      ACHN  
ATOM   2055  HB2 ALA A 133      -2.043 -15.538  12.634  0.00  0.00      ACHN  
ATOM   2056  HB3 ALA A 133      -2.849 -15.175  11.226  0.00  0.00      ACHN  
ATOM   2057  C   ALA A 133      -0.620 -15.903  10.153  0.00  0.00      ACHN  
ATOM   2058  O   ALA A 133      -0.789 -15.748   8.929  0.00  0.00      ACHN  
ATOM   2059  N   ILE A 134       0.361 -15.275  10.815  0.00  0.00      ACHN  
ATOM   2060  HN  ILE A 134       0.442 -15.398  11.801  0.00  0.00      ACHN  
ATOM   2061  CA  ILE A 134       1.310 -14.434  10.072  0.00  0.00      ACHN  
ATOM   2062  HA  ILE A 134       0.720 -13.754   9.476  0.00  0.00      ACHN  
ATOM   2063  CB  ILE A 134       1.947 -13.347  10.984  0.00  0.00      ACHN  
ATOM   2064  HB  ILE A 134       1.204 -12.935  11.700  0.00  0.00      ACHN  
ATOM   2065  CG2 ILE A 134       3.060 -14.123  11.830  0.00  0.00      ACHN  
ATOM   2066 HG21 ILE A 134       3.435 -13.439  12.621  0.00  0.00      ACHN  
ATOM   2067 HG22 ILE A 134       2.656 -15.041  12.310  0.00  0.00      ACHN  
ATOM   2068 HG23 ILE A 134       3.937 -14.375  11.196  0.00  0.00      ACHN  
ATOM   2069  CG1 ILE A 134       2.564 -12.227  10.149  0.00  0.00      ACHN  
ATOM   2070 HG11 ILE A 134       3.425 -12.568   9.535  0.00  0.00      ACHN  
ATOM   2071 HG12 ILE A 134       1.831 -11.826   9.417  0.00  0.00      ACHN  
ATOM   2072  CD1 ILE A 134       2.924 -11.004  11.054  0.00  0.00      ACHN  
ATOM   2073  HD1 ILE A 134       3.305 -10.161  10.438  0.00  0.00      ACHN  
ATOM   2074  HD2 ILE A 134       2.012 -10.797  11.654  0.00  0.00      ACHN  
ATOM   2075  HD3 ILE A 134       3.775 -11.201  11.740  0.00  0.00      ACHN  
ATOM   2076  C   ILE A 134       2.162 -15.105   8.995  0.00  0.00      ACHN  
ATOM   2077  O   ILE A 134       2.387 -14.574   7.881  0.00  0.00      ACHN  
ATOM   2078  N   PHE A 135       2.629 -16.349   9.310  0.00  0.00      ACHN  
ATOM   2079  HN  PHE A 135       2.496 -16.698  10.234  0.00  0.00      ACHN  
ATOM   2080  CA  PHE A 135       3.397 -17.204   8.460  0.00  0.00      ACHN  
ATOM   2081  HA  PHE A 135       4.335 -16.795   8.113  0.00  0.00      ACHN  
ATOM   2082  CB  PHE A 135       3.784 -18.524   9.175  0.00  0.00      ACHN  
ATOM   2083  HB1 PHE A 135       4.056 -18.228  10.211  0.00  0.00      ACHN  
ATOM   2084  HB2 PHE A 135       2.876 -19.126   9.395  0.00  0.00      ACHN  
ATOM   2085  CG  PHE A 135       5.039 -19.277   8.470  0.00  0.00      ACHN  
ATOM   2086  CD1 PHE A 135       5.024 -19.792   7.148  0.00  0.00      ACHN  
ATOM   2087  HD1 PHE A 135       4.131 -19.582   6.578  0.00  0.00      ACHN  
ATOM   2088  CE1 PHE A 135       6.098 -20.513   6.612  0.00  0.00      ACHN  
ATOM   2089  HE1 PHE A 135       6.015 -20.917   5.614  0.00  0.00      ACHN  
ATOM   2090  CZ  PHE A 135       7.220 -20.739   7.384  0.00  0.00      ACHN  
ATOM   2091  HZ  PHE A 135       8.079 -21.153   6.876  0.00  0.00      ACHN  
ATOM   2092  CD2 PHE A 135       6.215 -19.441   9.180  0.00  0.00      ACHN  
ATOM   2093  HD2 PHE A 135       6.301 -19.069  10.190  0.00  0.00      ACHN  
ATOM   2094  CE2 PHE A 135       7.276 -20.237   8.686  0.00  0.00      ACHN  
ATOM   2095  HE2 PHE A 135       8.205 -20.191   9.236  0.00  0.00      ACHN  
ATOM   2096  C   PHE A 135       2.595 -17.487   7.148  0.00  0.00      ACHN  
ATOM   2097  O   PHE A 135       3.117 -17.503   6.049  0.00  0.00      ACHN  
ATOM   2098  N   GLY A 136       1.263 -17.699   7.249  0.00  0.00      ACHN  
ATOM   2099  HN  GLY A 136       0.799 -17.887   8.111  0.00  0.00      ACHN  
ATOM   2100  CA  GLY A 136       0.486 -18.100   6.082  0.00  0.00      ACHN  
ATOM   2101  HA1 GLY A 136      -0.373 -18.574   6.534  0.00  0.00      ACHN  
ATOM   2102  HA2 GLY A 136       1.002 -18.805   5.447  0.00  0.00      ACHN  
ATOM   2103  C   GLY A 136       0.064 -16.925   5.204  0.00  0.00      ACHN  
ATOM   2104  O   GLY A 136       0.033 -16.970   4.000  0.00  0.00      ACHN  
ATOM   2105  N   VAL A 137      -0.254 -15.781   5.876  0.00  0.00      ACHN  
ATOM   2106  HN  VAL A 137      -0.365 -15.808   6.866  0.00  0.00      ACHN  
ATOM   2107  CA  VAL A 137      -0.472 -14.522   5.204  0.00  0.00      ACHN  
ATOM   2108  HA  VAL A 137      -1.065 -14.719   4.323  0.00  0.00      ACHN  
ATOM   2109  CB  VAL A 137      -1.277 -13.548   6.052  0.00  0.00      ACHN  
ATOM   2110  HB  VAL A 137      -2.092 -14.074   6.594  0.00  0.00      ACHN  
ATOM   2111  CG1 VAL A 137      -0.291 -12.878   7.065  0.00  0.00      ACHN  
ATOM   2112 HG11 VAL A 137       0.413 -13.603   7.527  0.00  0.00      ACHN  
ATOM   2113 HG12 VAL A 137       0.226 -12.047   6.539  0.00  0.00      ACHN  
ATOM   2114 HG13 VAL A 137      -0.870 -12.484   7.928  0.00  0.00      ACHN  
ATOM   2115  CG2 VAL A 137      -1.896 -12.387   5.195  0.00  0.00      ACHN  
ATOM   2116 HG21 VAL A 137      -1.129 -12.039   4.471  0.00  0.00      ACHN  
ATOM   2117 HG22 VAL A 137      -2.787 -12.686   4.601  0.00  0.00      ACHN  
ATOM   2118 HG23 VAL A 137      -2.080 -11.466   5.788  0.00  0.00      ACHN  
ATOM   2119  C   VAL A 137       0.748 -13.914   4.531  0.00  0.00      ACHN  
ATOM   2120  O   VAL A 137       0.647 -13.449   3.423  0.00  0.00      ACHN  
ATOM   2121  N   ASN A 138       1.915 -13.886   5.176  0.00  0.00      ACHN  
ATOM   2122  HN  ASN A 138       1.981 -14.303   6.079  0.00  0.00      ACHN  
ATOM   2123  CA  ASN A 138       3.167 -13.604   4.490  0.00  0.00      ACHN  
ATOM   2124  HA  ASN A 138       3.187 -12.602   4.087  0.00  0.00      ACHN  
ATOM   2125  CB  ASN A 138       4.257 -13.881   5.479  0.00  0.00      ACHN  
ATOM   2126  HB1 ASN A 138       3.975 -13.414   6.446  0.00  0.00      ACHN  
ATOM   2127  HB2 ASN A 138       4.352 -14.954   5.752  0.00  0.00      ACHN  
ATOM   2128  CG  ASN A 138       5.575 -13.237   5.036  0.00  0.00      ACHN  
ATOM   2129  OD1 ASN A 138       5.750 -12.044   4.993  0.00  0.00      ACHN  
ATOM   2130  ND2 ASN A 138       6.477 -14.098   4.735  0.00  0.00      ACHN  
ATOM   2131 HD21 ASN A 138       7.364 -13.819   4.367  0.00  0.00      ACHN  
ATOM   2132 HD22 ASN A 138       6.222 -14.981   5.130  0.00  0.00      ACHN  
ATOM   2133  C   ASN A 138       3.511 -14.657   3.356  0.00  0.00      ACHN  
ATOM   2134  O   ASN A 138       4.096 -14.233   2.316  0.00  0.00      ACHN  
ATOM   2135  N   ALA A 139       3.265 -15.984   3.502  0.00  0.00      ACHN  
ATOM   2136  HN  ALA A 139       2.922 -16.453   4.311  0.00  0.00      ACHN  
ATOM   2137  CA  ALA A 139       3.411 -17.010   2.475  0.00  0.00      ACHN  
ATOM   2138  HA  ALA A 139       4.405 -16.886   2.070  0.00  0.00      ACHN  
ATOM   2139  CB  ALA A 139       3.188 -18.447   3.009  0.00  0.00      ACHN  
ATOM   2140  HB1 ALA A 139       3.745 -18.687   3.940  0.00  0.00      ACHN  
ATOM   2141  HB2 ALA A 139       2.110 -18.509   3.268  0.00  0.00      ACHN  
ATOM   2142  HB3 ALA A 139       3.495 -19.113   2.175  0.00  0.00      ACHN  
ATOM   2143  C   ALA A 139       2.532 -16.690   1.301  0.00  0.00      ACHN  
ATOM   2144  O   ALA A 139       3.012 -16.660   0.155  0.00  0.00      ACHN  
ATOM   2145  N   SER A 140       1.293 -16.346   1.557  0.00  0.00      ACHN  
ATOM   2146  HN  SER A 140       0.867 -16.358   2.458  0.00  0.00      ACHN  
ATOM   2147  CA  SER A 140       0.273 -15.873   0.556  0.00  0.00      ACHN  
ATOM   2148  HA  SER A 140       0.212 -16.693  -0.144  0.00  0.00      ACHN  
ATOM   2149  CB  SER A 140      -1.123 -15.719   1.280  0.00  0.00      ACHN  
ATOM   2150  HB1 SER A 140      -0.924 -15.281   2.282  0.00  0.00      ACHN  
ATOM   2151  HB2 SER A 140      -1.644 -14.891   0.752  0.00  0.00      ACHN  
ATOM   2152  OG  SER A 140      -1.820 -16.990   1.421  0.00  0.00      ACHN  
ATOM   2153  HG1 SER A 140      -1.222 -17.624   1.825  0.00  0.00      ACHN  
ATOM   2154  C   SER A 140       0.674 -14.562  -0.092  0.00  0.00      ACHN  
ATOM   2155  O   SER A 140       0.613 -14.425  -1.332  0.00  0.00      ACHN  
ATOM   2156  N   MET A 141       1.195 -13.526   0.615  0.00  0.00      ACHN  
ATOM   2157  HN  MET A 141       1.184 -13.615   1.608  0.00  0.00      ACHN  
ATOM   2158  CA  MET A 141       1.725 -12.328   0.035  0.00  0.00      ACHN  
ATOM   2159  HA  MET A 141       0.970 -11.834  -0.560  0.00  0.00      ACHN  
ATOM   2160  CB  MET A 141       2.361 -11.438   1.200  0.00  0.00      ACHN  
ATOM   2161  HB1 MET A 141       1.570 -11.365   1.976  0.00  0.00      ACHN  
ATOM   2162  HB2 MET A 141       3.144 -12.116   1.602  0.00  0.00      ACHN  
ATOM   2163  CG  MET A 141       2.929 -10.042   0.865  0.00  0.00      ACHN  
ATOM   2164  HG1 MET A 141       3.500 -10.006  -0.088  0.00  0.00      ACHN  
ATOM   2165  HG2 MET A 141       2.068  -9.372   0.657  0.00  0.00      ACHN  
ATOM   2166  SD  MET A 141       3.978  -9.218   2.080  0.00  0.00      ACHN  
ATOM   2167  CE  MET A 141       5.149 -10.617   2.019  0.00  0.00      ACHN  
ATOM   2168  HE1 MET A 141       4.823 -11.484   2.633  0.00  0.00      ACHN  
ATOM   2169  HE2 MET A 141       5.240 -10.870   0.941  0.00  0.00      ACHN  
ATOM   2170  HE3 MET A 141       6.177 -10.328   2.327  0.00  0.00      ACHN  
ATOM   2171  C   MET A 141       2.872 -12.512  -0.993  0.00  0.00      ACHN  
ATOM   2172  O   MET A 141       2.891 -11.858  -2.059  0.00  0.00      ACHN  
ATOM   2173  N   ILE A 142       3.814 -13.458  -0.739  0.00  0.00      ACHN  
ATOM   2174  HN  ILE A 142       3.947 -13.941   0.123  0.00  0.00      ACHN  
ATOM   2175  CA  ILE A 142       4.891 -13.909  -1.680  0.00  0.00      ACHN  
ATOM   2176  HA  ILE A 142       5.214 -12.991  -2.148  0.00  0.00      ACHN  
ATOM   2177  CB  ILE A 142       5.939 -14.722  -0.998  0.00  0.00      ACHN  
ATOM   2178  HB  ILE A 142       5.534 -15.569  -0.405  0.00  0.00      ACHN  
ATOM   2179  CG2 ILE A 142       7.025 -15.105  -2.012  0.00  0.00      ACHN  
ATOM   2180 HG21 ILE A 142       8.000 -15.222  -1.493  0.00  0.00      ACHN  
ATOM   2181 HG22 ILE A 142       6.767 -16.027  -2.576  0.00  0.00      ACHN  
ATOM   2182 HG23 ILE A 142       7.071 -14.249  -2.720  0.00  0.00      ACHN  
ATOM   2183  CG1 ILE A 142       6.588 -13.859   0.143  0.00  0.00      ACHN  
ATOM   2184 HG11 ILE A 142       5.781 -13.405   0.757  0.00  0.00      ACHN  
ATOM   2185 HG12 ILE A 142       7.208 -14.510   0.796  0.00  0.00      ACHN  
ATOM   2186  CD1 ILE A 142       7.464 -12.678  -0.321  0.00  0.00      ACHN  
ATOM   2187  HD1 ILE A 142       7.698 -12.067   0.577  0.00  0.00      ACHN  
ATOM   2188  HD2 ILE A 142       8.451 -13.082  -0.634  0.00  0.00      ACHN  
ATOM   2189  HD3 ILE A 142       6.960 -12.033  -1.073  0.00  0.00      ACHN  
ATOM   2190  C   ILE A 142       4.418 -14.622  -2.873  0.00  0.00      ACHN  
ATOM   2191  O   ILE A 142       4.921 -14.461  -3.936  0.00  0.00      ACHN  
ATOM   2192  N   LEU A 143       3.400 -15.495  -2.718  0.00  0.00      ACHN  
ATOM   2193  HN  LEU A 143       3.087 -15.721  -1.798  0.00  0.00      ACHN  
ATOM   2194  CA  LEU A 143       2.735 -16.255  -3.730  0.00  0.00      ACHN  
ATOM   2195  HA  LEU A 143       3.404 -17.016  -4.103  0.00  0.00      ACHN  
ATOM   2196  CB  LEU A 143       1.695 -17.152  -3.012  0.00  0.00      ACHN  
ATOM   2197  HB1 LEU A 143       2.198 -17.729  -2.208  0.00  0.00      ACHN  
ATOM   2198  HB2 LEU A 143       0.956 -16.489  -2.514  0.00  0.00      ACHN  
ATOM   2199  CG  LEU A 143       0.877 -18.176  -3.843  0.00  0.00      ACHN  
ATOM   2200  HG  LEU A 143       0.766 -17.675  -4.828  0.00  0.00      ACHN  
ATOM   2201  CD1 LEU A 143       1.576 -19.450  -4.116  0.00  0.00      ACHN  
ATOM   2202 HD11 LEU A 143       1.420 -20.113  -3.239  0.00  0.00      ACHN  
ATOM   2203 HD12 LEU A 143       1.225 -20.044  -4.987  0.00  0.00      ACHN  
ATOM   2204 HD13 LEU A 143       2.653 -19.248  -4.302  0.00  0.00      ACHN  
ATOM   2205  CD2 LEU A 143      -0.420 -18.509  -3.185  0.00  0.00      ACHN  
ATOM   2206 HD21 LEU A 143      -1.007 -19.181  -3.847  0.00  0.00      ACHN  
ATOM   2207 HD22 LEU A 143      -0.195 -19.065  -2.250  0.00  0.00      ACHN  
ATOM   2208 HD23 LEU A 143      -0.926 -17.561  -2.902  0.00  0.00      ACHN  
ATOM   2209  C   LEU A 143       2.094 -15.373  -4.828  0.00  0.00      ACHN  
ATOM   2210  O   LEU A 143       2.094 -15.670  -6.004  0.00  0.00      ACHN  
ATOM   2211  N   PHE A 144       1.569 -14.236  -4.406  0.00  0.00      ACHN  
ATOM   2212  HN  PHE A 144       1.227 -14.242  -3.470  0.00  0.00      ACHN  
ATOM   2213  CA  PHE A 144       1.185 -13.236  -5.378  0.00  0.00      ACHN  
ATOM   2214  HA  PHE A 144       0.437 -13.692  -6.010  0.00  0.00      ACHN  
ATOM   2215  CB  PHE A 144       0.362 -12.029  -4.813  0.00  0.00      ACHN  
ATOM   2216  HB1 PHE A 144       1.109 -11.493  -4.188  0.00  0.00      ACHN  
ATOM   2217  HB2 PHE A 144       0.092 -11.471  -5.735  0.00  0.00      ACHN  
ATOM   2218  CG  PHE A 144      -0.994 -12.351  -4.124  0.00  0.00      ACHN  
ATOM   2219  CD1 PHE A 144      -2.026 -12.739  -4.939  0.00  0.00      ACHN  
ATOM   2220  HD1 PHE A 144      -1.930 -13.066  -5.964  0.00  0.00      ACHN  
ATOM   2221  CE1 PHE A 144      -3.264 -12.988  -4.340  0.00  0.00      ACHN  
ATOM   2222  HE1 PHE A 144      -4.063 -13.287  -5.003  0.00  0.00      ACHN  
ATOM   2223  CZ  PHE A 144      -3.465 -13.067  -2.970  0.00  0.00      ACHN  
ATOM   2224  HZ  PHE A 144      -4.393 -13.294  -2.466  0.00  0.00      ACHN  
ATOM   2225  CD2 PHE A 144      -1.108 -12.328  -2.740  0.00  0.00      ACHN  
ATOM   2226  HD2 PHE A 144      -0.299 -11.915  -2.156  0.00  0.00      ACHN  
ATOM   2227  CE2 PHE A 144      -2.349 -12.641  -2.140  0.00  0.00      ACHN  
ATOM   2228  HE2 PHE A 144      -2.450 -12.483  -1.077  0.00  0.00      ACHN  
ATOM   2229  C   PHE A 144       2.307 -12.675  -6.329  0.00  0.00      ACHN  
ATOM   2230  O   PHE A 144       2.169 -12.491  -7.502  0.00  0.00      ACHN  
ATOM   2231  N   GLY A 145       3.500 -12.412  -5.820  0.00  0.00      ACHN  
ATOM   2232  HN  GLY A 145       3.699 -12.479  -4.845  0.00  0.00      ACHN  
ATOM   2233  CA  GLY A 145       4.609 -12.024  -6.629  0.00  0.00      ACHN  
ATOM   2234  HA1 GLY A 145       5.443 -12.026  -5.943  0.00  0.00      ACHN  
ATOM   2235  HA2 GLY A 145       4.429 -11.071  -7.104  0.00  0.00      ACHN  
ATOM   2236  C   GLY A 145       4.962 -13.044  -7.683  0.00  0.00      ACHN  
ATOM   2237  O   GLY A 145       5.331 -12.726  -8.845  0.00  0.00      ACHN  
ATOM   2238  N   TRP A 146       4.918 -14.365  -7.282  0.00  0.00      ACHN  
ATOM   2239  HN  TRP A 146       4.679 -14.479  -6.321  0.00  0.00      ACHN  
ATOM   2240  CA  TRP A 146       4.857 -15.441  -8.280  0.00  0.00      ACHN  
ATOM   2241  HA  TRP A 146       5.704 -15.255  -8.924  0.00  0.00      ACHN  
ATOM   2242  CB  TRP A 146       5.013 -16.866  -7.565  0.00  0.00      ACHN  
ATOM   2243  HB1 TRP A 146       5.992 -16.912  -7.042  0.00  0.00      ACHN  
ATOM   2244  HB2 TRP A 146       4.208 -16.953  -6.805  0.00  0.00      ACHN  
ATOM   2245  CG  TRP A 146       4.793 -18.133  -8.455  0.00  0.00      ACHN  
ATOM   2246  CD1 TRP A 146       5.540 -18.609  -9.398  0.00  0.00      ACHN  
ATOM   2247  HD1 TRP A 146       6.351 -17.988  -9.748  0.00  0.00      ACHN  
ATOM   2248  NE1 TRP A 146       5.020 -19.810  -9.841  0.00  0.00      ACHN  
ATOM   2249  HE1 TRP A 146       5.451 -20.443 -10.447  0.00  0.00      ACHN  
ATOM   2250  CE2 TRP A 146       3.778 -19.979  -9.247  0.00  0.00      ACHN  
ATOM   2251  CD2 TRP A 146       3.574 -18.981  -8.374  0.00  0.00      ACHN  
ATOM   2252  CE3 TRP A 146       2.430 -18.945  -7.625  0.00  0.00      ACHN  
ATOM   2253  HE3 TRP A 146       2.343 -18.073  -6.993  0.00  0.00      ACHN  
ATOM   2254  CZ3 TRP A 146       1.454 -19.892  -7.772  0.00  0.00      ACHN  
ATOM   2255  HZ3 TRP A 146       0.550 -19.786  -7.191  0.00  0.00      ACHN  
ATOM   2256  CZ2 TRP A 146       2.798 -20.892  -9.537  0.00  0.00      ACHN  
ATOM   2257  HZ2 TRP A 146       3.081 -21.685 -10.215  0.00  0.00      ACHN  
ATOM   2258  CH2 TRP A 146       1.642 -20.863  -8.777  0.00  0.00      ACHN  
ATOM   2259  HH2 TRP A 146       0.894 -21.607  -9.008  0.00  0.00      ACHN  
ATOM   2260  C   TRP A 146       3.639 -15.373  -9.233  0.00  0.00      ACHN  
ATOM   2261  O   TRP A 146       3.854 -15.605 -10.418  0.00  0.00      ACHN  
ATOM   2262  N   LEU A 147       2.421 -15.158  -8.689  0.00  0.00      ACHN  
ATOM   2263  HN  LEU A 147       2.411 -15.228  -7.694  0.00  0.00      ACHN  
ATOM   2264  CA  LEU A 147       1.130 -15.172  -9.477  0.00  0.00      ACHN  
ATOM   2265  HA  LEU A 147       1.093 -16.113 -10.004  0.00  0.00      ACHN  
ATOM   2266  CB  LEU A 147      -0.091 -14.840  -8.509  0.00  0.00      ACHN  
ATOM   2267  HB1 LEU A 147       0.122 -15.349  -7.545  0.00  0.00      ACHN  
ATOM   2268  HB2 LEU A 147      -0.165 -13.744  -8.343  0.00  0.00      ACHN  
ATOM   2269  CG  LEU A 147      -1.424 -15.321  -9.095  0.00  0.00      ACHN  
ATOM   2270  HG  LEU A 147      -1.775 -14.666  -9.921  0.00  0.00      ACHN  
ATOM   2271  CD1 LEU A 147      -1.359 -16.768  -9.463  0.00  0.00      ACHN  
ATOM   2272 HD11 LEU A 147      -2.381 -17.199  -9.396  0.00  0.00      ACHN  
ATOM   2273 HD12 LEU A 147      -1.105 -17.033 -10.511  0.00  0.00      ACHN  
ATOM   2274 HD13 LEU A 147      -0.761 -17.338  -8.720  0.00  0.00      ACHN  
ATOM   2275  CD2 LEU A 147      -2.509 -15.374  -8.068  0.00  0.00      ACHN  
ATOM   2276 HD21 LEU A 147      -2.754 -14.324  -7.799  0.00  0.00      ACHN  
ATOM   2277 HD22 LEU A 147      -3.447 -15.703  -8.563  0.00  0.00      ACHN  
ATOM   2278 HD23 LEU A 147      -2.269 -15.842  -7.090  0.00  0.00      ACHN  
ATOM   2279  C   LEU A 147       1.073 -14.095 -10.515  0.00  0.00      ACHN  
ATOM   2280  O   LEU A 147       0.496 -14.212 -11.602  0.00  0.00      ACHN  
ATOM   2281  N   GLN A 148       1.745 -12.967 -10.238  0.00  0.00      ACHN  
ATOM   2282  HN  GLN A 148       2.190 -12.890  -9.349  0.00  0.00      ACHN  
ATOM   2283  CA  GLN A 148       1.807 -11.817 -11.052  0.00  0.00      ACHN  
ATOM   2284  HA  GLN A 148       0.860 -11.601 -11.523  0.00  0.00      ACHN  
ATOM   2285  CB  GLN A 148       2.371 -10.688 -10.131  0.00  0.00      ACHN  
ATOM   2286  HB1 GLN A 148       1.620 -10.583  -9.319  0.00  0.00      ACHN  
ATOM   2287  HB2 GLN A 148       3.254 -11.113  -9.608  0.00  0.00      ACHN  
ATOM   2288  CG  GLN A 148       2.734  -9.358 -10.794  0.00  0.00      ACHN  
ATOM   2289  HG1 GLN A 148       3.044  -8.558 -10.088  0.00  0.00      ACHN  
ATOM   2290  HG2 GLN A 148       3.647  -9.458 -11.420  0.00  0.00      ACHN  
ATOM   2291  CD  GLN A 148       1.576  -8.868 -11.672  0.00  0.00      ACHN  
ATOM   2292  OE1 GLN A 148       0.405  -8.769 -11.276  0.00  0.00      ACHN  
ATOM   2293  NE2 GLN A 148       1.875  -8.701 -13.013  0.00  0.00      ACHN  
ATOM   2294 HE21 GLN A 148       1.198  -8.251 -13.596  0.00  0.00      ACHN  
ATOM   2295 HE22 GLN A 148       2.797  -8.930 -13.326  0.00  0.00      ACHN  
ATOM   2296  C   GLN A 148       2.755 -12.027 -12.186  0.00  0.00      ACHN  
ATOM   2297  O   GLN A 148       2.380 -11.640 -13.322  0.00  0.00      ACHN  
ATOM   2298  N   GLU A 149       3.914 -12.732 -12.005  0.00  0.00      ACHN  
ATOM   2299  HN  GLU A 149       4.156 -13.107 -11.114  0.00  0.00      ACHN  
ATOM   2300  CA  GLU A 149       4.786 -12.985 -13.141  0.00  0.00      ACHN  
ATOM   2301  HA  GLU A 149       4.934 -12.058 -13.675  0.00  0.00      ACHN  
ATOM   2302  CB  GLU A 149       6.169 -13.504 -12.486  0.00  0.00      ACHN  
ATOM   2303  HB1 GLU A 149       5.939 -14.316 -11.763  0.00  0.00      ACHN  
ATOM   2304  HB2 GLU A 149       6.730 -13.860 -13.377  0.00  0.00      ACHN  
ATOM   2305  CG  GLU A 149       7.056 -12.388 -11.962  0.00  0.00      ACHN  
ATOM   2306  HG1 GLU A 149       7.031 -11.635 -12.778  0.00  0.00      ACHN  
ATOM   2307  HG2 GLU A 149       6.470 -11.997 -11.104  0.00  0.00      ACHN  
ATOM   2308  CD  GLU A 149       8.455 -12.834 -11.560  0.00  0.00      ACHN  
ATOM   2309  OE1 GLU A 149       8.714 -13.883 -10.957  0.00  0.00      ACHN  
ATOM   2310  OE2 GLU A 149       9.387 -12.042 -11.846  0.00  0.00      ACHN  
ATOM   2311  C   GLU A 149       4.182 -14.030 -14.110  0.00  0.00      ACHN  
ATOM   2312  O   GLU A 149       4.497 -14.004 -15.309  0.00  0.00      ACHN  
ATOM   2313  N   LYS A 150       3.431 -14.990 -13.554  0.00  0.00      ACHN  
ATOM   2314  HN  LYS A 150       3.431 -15.098 -12.562  0.00  0.00      ACHN  
ATOM   2315  CA  LYS A 150       2.559 -15.946 -14.226  0.00  0.00      ACHN  
ATOM   2316  HA  LYS A 150       3.147 -16.472 -14.963  0.00  0.00      ACHN  
ATOM   2317  CB  LYS A 150       2.012 -16.856 -13.063  0.00  0.00      ACHN  
ATOM   2318  HB1 LYS A 150       2.874 -17.380 -12.597  0.00  0.00      ACHN  
ATOM   2319  HB2 LYS A 150       1.590 -16.118 -12.348  0.00  0.00      ACHN  
ATOM   2320  CG  LYS A 150       1.195 -18.026 -13.549  0.00  0.00      ACHN  
ATOM   2321  HG1 LYS A 150       0.390 -17.713 -14.248  0.00  0.00      ACHN  
ATOM   2322  HG2 LYS A 150       1.768 -18.720 -14.200  0.00  0.00      ACHN  
ATOM   2323  CD  LYS A 150       0.658 -18.907 -12.391  0.00  0.00      ACHN  
ATOM   2324  HD1 LYS A 150       1.450 -19.376 -11.769  0.00  0.00      ACHN  
ATOM   2325  HD2 LYS A 150       0.117 -18.200 -11.727  0.00  0.00      ACHN  
ATOM   2326  CE  LYS A 150      -0.384 -19.946 -12.900  0.00  0.00      ACHN  
ATOM   2327  HE1 LYS A 150      -1.018 -20.431 -12.127  0.00  0.00      ACHN  
ATOM   2328  HE2 LYS A 150      -1.203 -19.424 -13.438  0.00  0.00      ACHN  
ATOM   2329  NZ  LYS A 150       0.231 -20.934 -13.829  0.00  0.00      ACHN  
ATOM   2330  HZ1 LYS A 150       0.332 -20.551 -14.790  0.00  0.00      ACHN  
ATOM   2331  HZ2 LYS A 150       1.186 -21.190 -13.506  0.00  0.00      ACHN  
ATOM   2332  HZ3 LYS A 150      -0.250 -21.854 -13.904  0.00  0.00      ACHN  
ATOM   2333  C   LYS A 150       1.469 -15.276 -14.981  0.00  0.00      ACHN  
ATOM   2334  O   LYS A 150       1.004 -15.715 -16.005  0.00  0.00      ACHN  
ATOM   2335  N   TYR A 151       0.810 -14.154 -14.484  0.00  0.00      ACHN  
ATOM   2336  HN  TYR A 151       0.880 -13.862 -13.534  0.00  0.00      ACHN  
ATOM   2337  CA  TYR A 151      -0.387 -13.492 -15.061  0.00  0.00      ACHN  
ATOM   2338  HA  TYR A 151      -1.083 -14.317 -15.031  0.00  0.00      ACHN  
ATOM   2339  CB  TYR A 151      -0.824 -12.466 -14.049  0.00  0.00      ACHN  
ATOM   2340  HB1 TYR A 151      -0.854 -12.766 -12.980  0.00  0.00      ACHN  
ATOM   2341  HB2 TYR A 151      -0.078 -11.645 -13.993  0.00  0.00      ACHN  
ATOM   2342  CG  TYR A 151      -2.144 -11.908 -14.370  0.00  0.00      ACHN  
ATOM   2343  CD1 TYR A 151      -3.375 -12.618 -14.042  0.00  0.00      ACHN  
ATOM   2344  HD1 TYR A 151      -3.353 -13.578 -13.549  0.00  0.00      ACHN  
ATOM   2345  CE1 TYR A 151      -4.592 -11.987 -14.229  0.00  0.00      ACHN  
ATOM   2346  HE1 TYR A 151      -5.521 -12.486 -13.995  0.00  0.00      ACHN  
ATOM   2347  CZ  TYR A 151      -4.667 -10.692 -14.829  0.00  0.00      ACHN  
ATOM   2348  OH  TYR A 151      -5.902 -10.009 -15.094  0.00  0.00      ACHN  
ATOM   2349  HH  TYR A 151      -5.705  -9.161 -15.499  0.00  0.00      ACHN  
ATOM   2350  CD2 TYR A 151      -2.250 -10.654 -14.831  0.00  0.00      ACHN  
ATOM   2351  HD2 TYR A 151      -1.335 -10.100 -14.980  0.00  0.00      ACHN  
ATOM   2352  CE2 TYR A 151      -3.463 -10.010 -15.096  0.00  0.00      ACHN  
ATOM   2353  HE2 TYR A 151      -3.539  -9.038 -15.561  0.00  0.00      ACHN  
ATOM   2354  C   TYR A 151       0.048 -12.861 -16.381  0.00  0.00      ACHN  
ATOM   2355  O   TYR A 151      -0.706 -12.964 -17.353  0.00  0.00      ACHN  
ATOM   2356  N   THR A 152       1.242 -12.159 -16.446  0.00  0.00      ACHN  
ATOM   2357  HN  THR A 152       1.736 -12.067 -15.584  0.00  0.00      ACHN  
ATOM   2358  CA  THR A 152       1.648 -11.503 -17.689  0.00  0.00      ACHN  
ATOM   2359  HA  THR A 152       1.456 -12.170 -18.516  0.00  0.00      ACHN  
ATOM   2360  CB  THR A 152       0.735 -10.283 -18.021  0.00  0.00      ACHN  
ATOM   2361  HB  THR A 152      -0.293 -10.494 -17.656  0.00  0.00      ACHN  
ATOM   2362  OG1 THR A 152       0.869  -9.999 -19.392  0.00  0.00      ACHN  
ATOM   2363  HG1 THR A 152       0.121  -9.430 -19.588  0.00  0.00      ACHN  
ATOM   2364  CG2 THR A 152       1.066  -9.087 -17.188  0.00  0.00      ACHN  
ATOM   2365 HG21 THR A 152       1.349  -9.301 -16.135  0.00  0.00      ACHN  
ATOM   2366 HG22 THR A 152       1.895  -8.568 -17.716  0.00  0.00      ACHN  
ATOM   2367 HG23 THR A 152       0.238  -8.355 -17.293  0.00  0.00      ACHN  
ATOM   2368  C   THR A 152       3.137 -11.153 -17.726  0.00  0.00      ACHN  
ATOM   2369  O   THR A 152       3.750 -11.340 -16.671  0.00  0.00      ACHN  
ATOM   2370  N   GLN A 153       3.649 -10.776 -18.835  0.00  0.00      ACHN  
ATOM   2371  HN  GLN A 153       3.083 -10.645 -19.646  0.00  0.00      ACHN  
ATOM   2372  CA  GLN A 153       5.054 -10.453 -19.141  0.00  0.00      ACHN  
ATOM   2373  HA  GLN A 153       5.659 -10.976 -18.415  0.00  0.00      ACHN  
ATOM   2374  CB  GLN A 153       5.392 -10.867 -20.532  0.00  0.00      ACHN  
ATOM   2375  HB1 GLN A 153       4.660 -10.410 -21.232  0.00  0.00      ACHN  
ATOM   2376  HB2 GLN A 153       6.423 -10.555 -20.802  0.00  0.00      ACHN  
ATOM   2377  CG  GLN A 153       5.403 -12.367 -20.690  0.00  0.00      ACHN  
ATOM   2378  HG1 GLN A 153       6.099 -12.774 -19.926  0.00  0.00      ACHN  
ATOM   2379  HG2 GLN A 153       4.417 -12.780 -20.389  0.00  0.00      ACHN  
ATOM   2380  CD  GLN A 153       5.827 -12.873 -22.072  0.00  0.00      ACHN  
ATOM   2381  OE1 GLN A 153       7.031 -12.892 -22.418  0.00  0.00      ACHN  
ATOM   2382  NE2 GLN A 153       4.833 -13.446 -22.805  0.00  0.00      ACHN  
ATOM   2383 HE21 GLN A 153       5.031 -14.106 -23.530  0.00  0.00      ACHN  
ATOM   2384 HE22 GLN A 153       3.876 -13.400 -22.518  0.00  0.00      ACHN  
ATOM   2385  C   GLN A 153       5.349  -8.886 -19.015  0.00  0.00      ACHN  
ATOM   2386  O   GLN A 153       4.335  -8.174 -19.246  0.00  0.00      ACHN  
ATOM   2387  N   PRO A 154       6.523  -8.355 -18.665  0.00  0.00      ACHN  
ATOM   2388  CD  PRO A 154       7.604  -9.115 -17.914  0.00  0.00      ACHN  
ATOM   2389  HD1 PRO A 154       7.217  -9.909 -17.240  0.00  0.00      ACHN  
ATOM   2390  HD2 PRO A 154       8.261  -9.613 -18.658  0.00  0.00      ACHN  
ATOM   2391  CA  PRO A 154       6.573  -6.915 -18.398  0.00  0.00      ACHN  
ATOM   2392  HA  PRO A 154       5.866  -6.685 -17.616  0.00  0.00      ACHN  
ATOM   2393  CB  PRO A 154       8.123  -6.836 -17.974  0.00  0.00      ACHN  
ATOM   2394  HB1 PRO A 154       8.241  -5.932 -17.339  0.00  0.00      ACHN  
ATOM   2395  HB2 PRO A 154       8.709  -6.699 -18.908  0.00  0.00      ACHN  
ATOM   2396  CG  PRO A 154       8.366  -8.071 -17.156  0.00  0.00      ACHN  
ATOM   2397  HG1 PRO A 154       7.876  -7.866 -16.180  0.00  0.00      ACHN  
ATOM   2398  HG2 PRO A 154       9.426  -8.333 -16.949  0.00  0.00      ACHN  
ATOM   2399  C   PRO A 154       6.219  -6.066 -19.489  0.00  0.00      ACHN  
ATOM   2400  O   PRO A 154       5.486  -5.062 -19.290  0.00  0.00      ACHN  
ATOM   2401  N   LYS A 155       6.529  -6.459 -20.715  0.00  0.00      ACHN  
ATOM   2402  HN  LYS A 155       7.236  -7.118 -20.959  0.00  0.00      ACHN  
ATOM   2403  CA  LYS A 155       6.042  -5.717 -21.904  0.00  0.00      ACHN  
ATOM   2404  HA  LYS A 155       6.604  -4.795 -21.914  0.00  0.00      ACHN  
ATOM   2405  CB  LYS A 155       6.371  -6.518 -23.180  0.00  0.00      ACHN  
ATOM   2406  HB1 LYS A 155       6.006  -5.912 -24.037  0.00  0.00      ACHN  
ATOM   2407  HB2 LYS A 155       7.466  -6.709 -23.185  0.00  0.00      ACHN  
ATOM   2408  CG  LYS A 155       5.727  -7.878 -23.309  0.00  0.00      ACHN  
ATOM   2409  HG1 LYS A 155       5.808  -8.478 -22.378  0.00  0.00      ACHN  
ATOM   2410  HG2 LYS A 155       4.621  -7.826 -23.398  0.00  0.00      ACHN  
ATOM   2411  CD  LYS A 155       6.107  -8.668 -24.583  0.00  0.00      ACHN  
ATOM   2412  HD1 LYS A 155       6.076  -7.974 -25.450  0.00  0.00      ACHN  
ATOM   2413  HD2 LYS A 155       7.178  -8.955 -24.504  0.00  0.00      ACHN  
ATOM   2414  CE  LYS A 155       5.425  -9.978 -24.817  0.00  0.00      ACHN  
ATOM   2415  HE1 LYS A 155       5.665 -10.500 -25.768  0.00  0.00      ACHN  
ATOM   2416  HE2 LYS A 155       5.560 -10.669 -23.958  0.00  0.00      ACHN  
ATOM   2417  NZ  LYS A 155       4.010  -9.661 -25.076  0.00  0.00      ACHN  
ATOM   2418  HZ1 LYS A 155       3.799  -8.836 -25.673  0.00  0.00      ACHN  
ATOM   2419  HZ2 LYS A 155       3.430 -10.417 -25.492  0.00  0.00      ACHN  
ATOM   2420  HZ3 LYS A 155       3.561  -9.435 -24.165  0.00  0.00      ACHN  
ATOM   2421  C   LYS A 155       4.573  -5.374 -21.940  0.00  0.00      ACHN  
ATOM   2422  O   LYS A 155       4.186  -4.222 -22.125  0.00  0.00      ACHN  
ATOM   2423  N   ASP A 156       3.627  -6.248 -21.657  0.00  0.00      ACHN  
ATOM   2424  HN  ASP A 156       3.930  -7.163 -21.403  0.00  0.00      ACHN  
ATOM   2425  CA  ASP A 156       2.176  -6.132 -21.569  0.00  0.00      ACHN  
ATOM   2426  HA  ASP A 156       1.843  -5.560 -22.422  0.00  0.00      ACHN  
ATOM   2427  CB  ASP A 156       1.395  -7.504 -21.624  0.00  0.00      ACHN  
ATOM   2428  HB1 ASP A 156       1.729  -8.122 -20.763  0.00  0.00      ACHN  
ATOM   2429  HB2 ASP A 156       0.321  -7.244 -21.506  0.00  0.00      ACHN  
ATOM   2430  CG  ASP A 156       1.619  -8.139 -22.987  0.00  0.00      ACHN  
ATOM   2431  OD1 ASP A 156       2.199  -9.259 -23.066  0.00  0.00      ACHN  
ATOM   2432  OD2 ASP A 156       1.047  -7.611 -23.932  0.00  0.00      ACHN  
ATOM   2433  C   ASP A 156       1.873  -5.348 -20.250  0.00  0.00      ACHN  
ATOM   2434  O   ASP A 156       1.222  -4.297 -20.269  0.00  0.00      ACHN  
ATOM   2435  N   GLY A 157       2.504  -5.680 -19.136  0.00  0.00      ACHN  
ATOM   2436  HN  GLY A 157       3.108  -6.469 -19.214  0.00  0.00      ACHN  
ATOM   2437  CA  GLY A 157       2.552  -4.858 -17.902  0.00  0.00      ACHN  
ATOM   2438  HA1 GLY A 157       2.438  -3.835 -18.227  0.00  0.00      ACHN  
ATOM   2439  HA2 GLY A 157       3.456  -5.035 -17.338  0.00  0.00      ACHN  
ATOM   2440  C   GLY A 157       1.399  -4.810 -16.847  0.00  0.00      ACHN  
ATOM   2441  O   GLY A 157       1.499  -4.045 -15.921  0.00  0.00      ACHN  
ATOM   2442  N   ASP A 158       0.284  -5.534 -17.091  0.00  0.00      ACHN  
ATOM   2443  HN  ASP A 158       0.009  -6.015 -17.919  0.00  0.00      ACHN  
ATOM   2444  CA  ASP A 158      -0.808  -5.561 -16.086  0.00  0.00      ACHN  
ATOM   2445  HA  ASP A 158      -1.099  -4.528 -15.969  0.00  0.00      ACHN  
ATOM   2446  CB  ASP A 158      -1.905  -6.446 -16.678  0.00  0.00      ACHN  
ATOM   2447  HB1 ASP A 158      -1.539  -7.430 -17.040  0.00  0.00      ACHN  
ATOM   2448  HB2 ASP A 158      -2.687  -6.636 -15.912  0.00  0.00      ACHN  
ATOM   2449  CG  ASP A 158      -2.509  -5.638 -17.804  0.00  0.00      ACHN  
ATOM   2450  OD1 ASP A 158      -2.208  -6.046 -18.936  0.00  0.00      ACHN  
ATOM   2451  OD2 ASP A 158      -2.994  -4.511 -17.562  0.00  0.00      ACHN  
ATOM   2452  C   ASP A 158      -0.466  -6.054 -14.644  0.00  0.00      ACHN  
ATOM   2453  O   ASP A 158       0.309  -6.998 -14.422  0.00  0.00      ACHN  
ATOM   2454  N   LEU A 159      -0.999  -5.383 -13.646  0.00  0.00      ACHN  
ATOM   2455  HN  LEU A 159      -1.741  -4.738 -13.812  0.00  0.00      ACHN  
ATOM   2456  CA  LEU A 159      -0.496  -5.524 -12.259  0.00  0.00      ACHN  
ATOM   2457  HA  LEU A 159       0.360  -6.180 -12.199  0.00  0.00      ACHN  
ATOM   2458  CB  LEU A 159      -0.014  -4.071 -11.814  0.00  0.00      ACHN  
ATOM   2459  HB1 LEU A 159      -0.772  -3.347 -12.182  0.00  0.00      ACHN  
ATOM   2460  HB2 LEU A 159       0.056  -3.921 -10.716  0.00  0.00      ACHN  
ATOM   2461  CG  LEU A 159       1.345  -3.721 -12.472  0.00  0.00      ACHN  
ATOM   2462  HG  LEU A 159       1.228  -4.109 -13.507  0.00  0.00      ACHN  
ATOM   2463  CD1 LEU A 159       1.505  -2.217 -12.524  0.00  0.00      ACHN  
ATOM   2464 HD11 LEU A 159       2.491  -2.043 -13.003  0.00  0.00      ACHN  
ATOM   2465 HD12 LEU A 159       0.743  -1.775 -13.201  0.00  0.00      ACHN  
ATOM   2466 HD13 LEU A 159       1.423  -1.668 -11.561  0.00  0.00      ACHN  
ATOM   2467  CD2 LEU A 159       2.555  -4.393 -11.732  0.00  0.00      ACHN  
ATOM   2468 HD21 LEU A 159       3.496  -3.900 -12.057  0.00  0.00      ACHN  
ATOM   2469 HD22 LEU A 159       2.419  -4.104 -10.668  0.00  0.00      ACHN  
ATOM   2470 HD23 LEU A 159       2.573  -5.501 -11.819  0.00  0.00      ACHN  
ATOM   2471  C   LEU A 159      -1.581  -6.019 -11.360  0.00  0.00      ACHN  
ATOM   2472  O   LEU A 159      -1.401  -5.956 -10.157  0.00  0.00      ACHN  
ATOM   2473  N   LEU A 160      -2.749  -6.535 -11.790  0.00  0.00      ACHN  
ATOM   2474  HN  LEU A 160      -2.955  -6.748 -12.742  0.00  0.00      ACHN  
ATOM   2475  CA  LEU A 160      -3.809  -6.953 -10.787  0.00  0.00      ACHN  
ATOM   2476  HA  LEU A 160      -4.066  -6.089 -10.192  0.00  0.00      ACHN  
ATOM   2477  CB  LEU A 160      -5.169  -7.227 -11.404  0.00  0.00      ACHN  
ATOM   2478  HB1 LEU A 160      -5.406  -6.334 -12.022  0.00  0.00      ACHN  
ATOM   2479  HB2 LEU A 160      -5.133  -8.066 -12.131  0.00  0.00      ACHN  
ATOM   2480  CG  LEU A 160      -6.399  -7.535 -10.484  0.00  0.00      ACHN  
ATOM   2481  HG  LEU A 160      -6.208  -8.468  -9.912  0.00  0.00      ACHN  
ATOM   2482  CD1 LEU A 160      -6.800  -6.376  -9.585  0.00  0.00      ACHN  
ATOM   2483 HD11 LEU A 160      -6.074  -6.137  -8.779  0.00  0.00      ACHN  
ATOM   2484 HD12 LEU A 160      -7.023  -5.439 -10.140  0.00  0.00      ACHN  
ATOM   2485 HD13 LEU A 160      -7.718  -6.648  -9.021  0.00  0.00      ACHN  
ATOM   2486  CD2 LEU A 160      -7.511  -7.802 -11.492  0.00  0.00      ACHN  
ATOM   2487 HD21 LEU A 160      -7.630  -6.841 -12.036  0.00  0.00      ACHN  
ATOM   2488 HD22 LEU A 160      -7.273  -8.673 -12.140  0.00  0.00      ACHN  
ATOM   2489 HD23 LEU A 160      -8.440  -8.096 -10.958  0.00  0.00      ACHN  
ATOM   2490  C   LEU A 160      -3.474  -7.934  -9.708  0.00  0.00      ACHN  
ATOM   2491  O   LEU A 160      -3.644  -7.530  -8.559  0.00  0.00      ACHN  
ATOM   2492  N   PRO A 161      -2.916  -9.128  -9.816  0.00  0.00      ACHN  
ATOM   2493  CD  PRO A 161      -2.671  -9.850 -11.075  0.00  0.00      ACHN  
ATOM   2494  HD1 PRO A 161      -3.550  -9.712 -11.740  0.00  0.00      ACHN  
ATOM   2495  HD2 PRO A 161      -1.786  -9.519 -11.660  0.00  0.00      ACHN  
ATOM   2496  CA  PRO A 161      -2.356  -9.873  -8.657  0.00  0.00      ACHN  
ATOM   2497  HA  PRO A 161      -3.272 -10.010  -8.102  0.00  0.00      ACHN  
ATOM   2498  CB  PRO A 161      -1.725 -11.146  -9.236  0.00  0.00      ACHN  
ATOM   2499  HB1 PRO A 161      -1.768 -11.892  -8.414  0.00  0.00      ACHN  
ATOM   2500  HB2 PRO A 161      -0.647 -10.884  -9.308  0.00  0.00      ACHN  
ATOM   2501  CG  PRO A 161      -2.478 -11.324 -10.542  0.00  0.00      ACHN  
ATOM   2502  HG1 PRO A 161      -3.511 -11.709 -10.407  0.00  0.00      ACHN  
ATOM   2503  HG2 PRO A 161      -1.948 -11.901 -11.329  0.00  0.00      ACHN  
ATOM   2504  C   PRO A 161      -1.287  -9.173  -7.784  0.00  0.00      ACHN  
ATOM   2505  O   PRO A 161      -1.220  -9.463  -6.588  0.00  0.00      ACHN  
ATOM   2506  N   PHE A 162      -0.445  -8.221  -8.326  0.00  0.00      ACHN  
ATOM   2507  HN  PHE A 162      -0.271  -8.154  -9.305  0.00  0.00      ACHN  
ATOM   2508  CA  PHE A 162       0.380  -7.398  -7.527  0.00  0.00      ACHN  
ATOM   2509  HA  PHE A 162       0.912  -7.987  -6.795  0.00  0.00      ACHN  
ATOM   2510  CB  PHE A 162       1.381  -6.559  -8.386  0.00  0.00      ACHN  
ATOM   2511  HB1 PHE A 162       2.106  -7.296  -8.792  0.00  0.00      ACHN  
ATOM   2512  HB2 PHE A 162       0.891  -6.028  -9.230  0.00  0.00      ACHN  
ATOM   2513  CG  PHE A 162       2.228  -5.570  -7.688  0.00  0.00      ACHN  
ATOM   2514  CD1 PHE A 162       3.452  -5.952  -7.113  0.00  0.00      ACHN  
ATOM   2515  HD1 PHE A 162       3.785  -6.979  -7.126  0.00  0.00      ACHN  
ATOM   2516  CE1 PHE A 162       4.373  -4.980  -6.703  0.00  0.00      ACHN  
ATOM   2517  HE1 PHE A 162       5.365  -5.323  -6.446  0.00  0.00      ACHN  
ATOM   2518  CZ  PHE A 162       4.007  -3.636  -6.774  0.00  0.00      ACHN  
ATOM   2519  HZ  PHE A 162       4.701  -2.932  -6.339  0.00  0.00      ACHN  
ATOM   2520  CD2 PHE A 162       1.889  -4.157  -7.726  0.00  0.00      ACHN  
ATOM   2521  HD2 PHE A 162       0.962  -3.868  -8.198  0.00  0.00      ACHN  
ATOM   2522  CE2 PHE A 162       2.831  -3.161  -7.290  0.00  0.00      ACHN  
ATOM   2523  HE2 PHE A 162       2.683  -2.111  -7.497  0.00  0.00      ACHN  
ATOM   2524  C   PHE A 162      -0.424  -6.356  -6.723  0.00  0.00      ACHN  
ATOM   2525  O   PHE A 162      -0.128  -6.257  -5.550  0.00  0.00      ACHN  
ATOM   2526  N   TRP A 163      -1.443  -5.641  -7.214  0.00  0.00      ACHN  
ATOM   2527  HN  TRP A 163      -1.691  -5.670  -8.180  0.00  0.00      ACHN  
ATOM   2528  CA  TRP A 163      -2.293  -4.848  -6.338  0.00  0.00      ACHN  
ATOM   2529  HA  TRP A 163      -1.663  -4.141  -5.818  0.00  0.00      ACHN  
ATOM   2530  CB  TRP A 163      -3.289  -4.018  -7.132  0.00  0.00      ACHN  
ATOM   2531  HB1 TRP A 163      -3.997  -4.719  -7.624  0.00  0.00      ACHN  
ATOM   2532  HB2 TRP A 163      -3.872  -3.472  -6.361  0.00  0.00      ACHN  
ATOM   2533  CG  TRP A 163      -2.604  -2.947  -7.945  0.00  0.00      ACHN  
ATOM   2534  CD1 TRP A 163      -2.487  -2.831  -9.315  0.00  0.00      ACHN  
ATOM   2535  HD1 TRP A 163      -2.876  -3.470 -10.094  0.00  0.00      ACHN  
ATOM   2536  NE1 TRP A 163      -1.526  -1.799  -9.562  0.00  0.00      ACHN  
ATOM   2537  HE1 TRP A 163      -1.254  -1.403 -10.412  0.00  0.00      ACHN  
ATOM   2538  CE2 TRP A 163      -1.116  -1.264  -8.358  0.00  0.00      ACHN  
ATOM   2539  CD2 TRP A 163      -1.762  -1.948  -7.311  0.00  0.00      ACHN  
ATOM   2540  CE3 TRP A 163      -1.695  -1.514  -6.006  0.00  0.00      ACHN  
ATOM   2541  HE3 TRP A 163      -2.248  -1.960  -5.193  0.00  0.00      ACHN  
ATOM   2542  CZ3 TRP A 163      -0.803  -0.546  -5.651  0.00  0.00      ACHN  
ATOM   2543  HZ3 TRP A 163      -0.671  -0.226  -4.628  0.00  0.00      ACHN  
ATOM   2544  CZ2 TRP A 163      -0.319  -0.184  -8.030  0.00  0.00      ACHN  
ATOM   2545  HZ2 TRP A 163       0.347   0.296  -8.732  0.00  0.00      ACHN  
ATOM   2546  CH2 TRP A 163      -0.136   0.164  -6.658  0.00  0.00      ACHN  
ATOM   2547  HH2 TRP A 163       0.500   1.021  -6.493  0.00  0.00      ACHN  
ATOM   2548  C   TRP A 163      -2.937  -5.717  -5.248  0.00  0.00      ACHN  
ATOM   2549  O   TRP A 163      -3.050  -5.305  -4.086  0.00  0.00      ACHN  
ATOM   2550  N   PHE A 164      -3.361  -6.977  -5.602  0.00  0.00      ACHN  
ATOM   2551  HN  PHE A 164      -3.258  -7.205  -6.566  0.00  0.00      ACHN  
ATOM   2552  CA  PHE A 164      -3.963  -7.939  -4.593  0.00  0.00      ACHN  
ATOM   2553  HA  PHE A 164      -4.852  -7.564  -4.108  0.00  0.00      ACHN  
ATOM   2554  CB  PHE A 164      -4.405  -9.284  -5.283  0.00  0.00      ACHN  
ATOM   2555  HB1 PHE A 164      -3.647  -9.698  -5.981  0.00  0.00      ACHN  
ATOM   2556  HB2 PHE A 164      -4.591  -9.982  -4.439  0.00  0.00      ACHN  
ATOM   2557  CG  PHE A 164      -5.746  -9.110  -6.062  0.00  0.00      ACHN  
ATOM   2558  CD1 PHE A 164      -6.163 -10.245  -6.700  0.00  0.00      ACHN  
ATOM   2559  HD1 PHE A 164      -5.603 -11.159  -6.565  0.00  0.00      ACHN  
ATOM   2560  CE1 PHE A 164      -7.350 -10.304  -7.407  0.00  0.00      ACHN  
ATOM   2561  HE1 PHE A 164      -7.504 -11.135  -8.080  0.00  0.00      ACHN  
ATOM   2562  CZ  PHE A 164      -8.207  -9.185  -7.368  0.00  0.00      ACHN  
ATOM   2563  HZ  PHE A 164      -9.043  -9.137  -8.050  0.00  0.00      ACHN  
ATOM   2564  CD2 PHE A 164      -6.601  -8.012  -6.102  0.00  0.00      ACHN  
ATOM   2565  HD2 PHE A 164      -6.307  -7.113  -5.580  0.00  0.00      ACHN  
ATOM   2566  CE2 PHE A 164      -7.851  -8.006  -6.730  0.00  0.00      ACHN  
ATOM   2567  HE2 PHE A 164      -8.514  -7.159  -6.636  0.00  0.00      ACHN  
ATOM   2568  C   PHE A 164      -2.951  -8.188  -3.541  0.00  0.00      ACHN  
ATOM   2569  O   PHE A 164      -3.255  -8.145  -2.349  0.00  0.00      ACHN  
ATOM   2570  N   GLY A 165      -1.661  -8.450  -4.020  0.00  0.00      ACHN  
ATOM   2571  HN  GLY A 165      -1.412  -8.525  -4.982  0.00  0.00      ACHN  
ATOM   2572  CA  GLY A 165      -0.563  -8.649  -3.106  0.00  0.00      ACHN  
ATOM   2573  HA1 GLY A 165       0.316  -8.679  -3.732  0.00  0.00      ACHN  
ATOM   2574  HA2 GLY A 165      -0.620  -9.502  -2.447  0.00  0.00      ACHN  
ATOM   2575  C   GLY A 165      -0.200  -7.507  -2.246  0.00  0.00      ACHN  
ATOM   2576  O   GLY A 165       0.294  -7.677  -1.115  0.00  0.00      ACHN  
ATOM   2577  N   CYS A 166      -0.390  -6.300  -2.714  0.00  0.00      ACHN  
ATOM   2578  HN  CYS A 166      -0.643  -6.277  -3.678  0.00  0.00      ACHN  
ATOM   2579  CA  CYS A 166      -0.159  -5.059  -1.982  0.00  0.00      ACHN  
ATOM   2580  HA  CYS A 166       0.770  -5.149  -1.439  0.00  0.00      ACHN  
ATOM   2581  CB  CYS A 166      -0.285  -3.781  -2.855  0.00  0.00      ACHN  
ATOM   2582  HB1 CYS A 166      -1.258  -3.797  -3.392  0.00  0.00      ACHN  
ATOM   2583  HB2 CYS A 166      -0.308  -2.901  -2.178  0.00  0.00      ACHN  
ATOM   2584  SG  CYS A 166       1.105  -3.573  -3.939  0.00  0.00      ACHN  
ATOM   2585  HG1 CYS A 166       0.656  -4.394  -4.877  0.00  0.00      ACHN  
ATOM   2586  C   CYS A 166      -1.286  -4.972  -0.890  0.00  0.00      ACHN  
ATOM   2587  O   CYS A 166      -0.968  -4.519   0.242  0.00  0.00      ACHN  
ATOM   2588  N   ILE A 167      -2.523  -5.356  -1.090  0.00  0.00      ACHN  
ATOM   2589  HN  ILE A 167      -2.706  -5.544  -2.052  0.00  0.00      ACHN  
ATOM   2590  CA  ILE A 167      -3.559  -5.329  -0.075  0.00  0.00      ACHN  
ATOM   2591  HA  ILE A 167      -3.544  -4.402   0.477  0.00  0.00      ACHN  
ATOM   2592  CB  ILE A 167      -4.979  -5.631  -0.587  0.00  0.00      ACHN  
ATOM   2593  HB  ILE A 167      -4.806  -6.541  -1.200  0.00  0.00      ACHN  
ATOM   2594  CG2 ILE A 167      -6.098  -5.885   0.461  0.00  0.00      ACHN  
ATOM   2595 HG21 ILE A 167      -5.831  -5.263   1.341  0.00  0.00      ACHN  
ATOM   2596 HG22 ILE A 167      -7.134  -5.623   0.156  0.00  0.00      ACHN  
ATOM   2597 HG23 ILE A 167      -5.971  -6.938   0.791  0.00  0.00      ACHN  
ATOM   2598  CG1 ILE A 167      -5.272  -4.663  -1.771  0.00  0.00      ACHN  
ATOM   2599 HG11 ILE A 167      -5.482  -3.690  -1.277  0.00  0.00      ACHN  
ATOM   2600 HG12 ILE A 167      -4.376  -4.411  -2.379  0.00  0.00      ACHN  
ATOM   2601  CD1 ILE A 167      -6.450  -5.144  -2.713  0.00  0.00      ACHN  
ATOM   2602  HD1 ILE A 167      -6.141  -5.882  -3.484  0.00  0.00      ACHN  
ATOM   2603  HD2 ILE A 167      -7.330  -5.565  -2.180  0.00  0.00      ACHN  
ATOM   2604  HD3 ILE A 167      -6.692  -4.299  -3.393  0.00  0.00      ACHN  
ATOM   2605  C   ILE A 167      -3.286  -6.366   0.998  0.00  0.00      ACHN  
ATOM   2606  O   ILE A 167      -3.407  -6.152   2.211  0.00  0.00      ACHN  
ATOM   2607  N   ALA A 168      -2.881  -7.554   0.588  0.00  0.00      ACHN  
ATOM   2608  HN  ALA A 168      -2.831  -7.710  -0.395  0.00  0.00      ACHN  
ATOM   2609  CA  ALA A 168      -2.390  -8.677   1.386  0.00  0.00      ACHN  
ATOM   2610  HA  ALA A 168      -3.097  -9.229   1.988  0.00  0.00      ACHN  
ATOM   2611  CB  ALA A 168      -1.994  -9.826   0.420  0.00  0.00      ACHN  
ATOM   2612  HB1 ALA A 168      -2.854  -9.965  -0.269  0.00  0.00      ACHN  
ATOM   2613  HB2 ALA A 168      -1.239  -9.447  -0.302  0.00  0.00      ACHN  
ATOM   2614  HB3 ALA A 168      -1.739 -10.813   0.863  0.00  0.00      ACHN  
ATOM   2615  C   ALA A 168      -1.227  -8.342   2.207  0.00  0.00      ACHN  
ATOM   2616  O   ALA A 168      -1.111  -8.801   3.320  0.00  0.00      ACHN  
ATOM   2617  N   GLY A 169      -0.372  -7.481   1.687  0.00  0.00      ACHN  
ATOM   2618  HN  GLY A 169      -0.507  -7.221   0.734  0.00  0.00      ACHN  
ATOM   2619  CA  GLY A 169       0.742  -6.878   2.452  0.00  0.00      ACHN  
ATOM   2620  HA1 GLY A 169       1.234  -6.255   1.720  0.00  0.00      ACHN  
ATOM   2621  HA2 GLY A 169       1.247  -7.764   2.807  0.00  0.00      ACHN  
ATOM   2622  C   GLY A 169       0.367  -6.069   3.641  0.00  0.00      ACHN  
ATOM   2623  O   GLY A 169       1.119  -6.132   4.668  0.00  0.00      ACHN  
ATOM   2624  N   ILE A 170      -0.772  -5.350   3.635  0.00  0.00      ACHN  
ATOM   2625  HN  ILE A 170      -1.332  -5.284   2.812  0.00  0.00      ACHN  
ATOM   2626  CA  ILE A 170      -1.293  -4.586   4.841  0.00  0.00      ACHN  
ATOM   2627  HA  ILE A 170      -0.471  -4.007   5.236  0.00  0.00      ACHN  
ATOM   2628  CB  ILE A 170      -2.425  -3.604   4.445  0.00  0.00      ACHN  
ATOM   2629  HB  ILE A 170      -3.326  -4.196   4.178  0.00  0.00      ACHN  
ATOM   2630  CG2 ILE A 170      -2.692  -2.710   5.696  0.00  0.00      ACHN  
ATOM   2631 HG21 ILE A 170      -3.542  -2.044   5.432  0.00  0.00      ACHN  
ATOM   2632 HG22 ILE A 170      -3.228  -3.251   6.505  0.00  0.00      ACHN  
ATOM   2633 HG23 ILE A 170      -1.859  -2.075   6.065  0.00  0.00      ACHN  
ATOM   2634  CG1 ILE A 170      -2.002  -2.722   3.224  0.00  0.00      ACHN  
ATOM   2635 HG11 ILE A 170      -1.115  -2.161   3.589  0.00  0.00      ACHN  
ATOM   2636 HG12 ILE A 170      -1.734  -3.365   2.359  0.00  0.00      ACHN  
ATOM   2637  CD1 ILE A 170      -3.212  -1.784   2.844  0.00  0.00      ACHN  
ATOM   2638  HD1 ILE A 170      -3.252  -0.888   3.500  0.00  0.00      ACHN  
ATOM   2639  HD2 ILE A 170      -3.039  -1.398   1.817  0.00  0.00      ACHN  
ATOM   2640  HD3 ILE A 170      -4.212  -2.258   2.946  0.00  0.00      ACHN  
ATOM   2641  C   ILE A 170      -1.800  -5.579   5.872  0.00  0.00      ACHN  
ATOM   2642  O   ILE A 170      -1.509  -5.407   7.029  0.00  0.00      ACHN  
ATOM   2643  N   VAL A 171      -2.450  -6.687   5.437  0.00  0.00      ACHN  
ATOM   2644  HN  VAL A 171      -2.385  -7.044   4.509  0.00  0.00      ACHN  
ATOM   2645  CA  VAL A 171      -3.043  -7.671   6.394  0.00  0.00      ACHN  
ATOM   2646  HA  VAL A 171      -3.890  -7.353   6.985  0.00  0.00      ACHN  
ATOM   2647  CB  VAL A 171      -3.684  -8.870   5.686  0.00  0.00      ACHN  
ATOM   2648  HB  VAL A 171      -2.911  -9.367   5.061  0.00  0.00      ACHN  
ATOM   2649  CG1 VAL A 171      -4.274  -9.947   6.537  0.00  0.00      ACHN  
ATOM   2650 HG11 VAL A 171      -5.092  -9.457   7.108  0.00  0.00      ACHN  
ATOM   2651 HG12 VAL A 171      -4.689 -10.727   5.863  0.00  0.00      ACHN  
ATOM   2652 HG13 VAL A 171      -3.519 -10.394   7.219  0.00  0.00      ACHN  
ATOM   2653  CG2 VAL A 171      -4.777  -8.326   4.793  0.00  0.00      ACHN  
ATOM   2654 HG21 VAL A 171      -5.278  -9.199   4.322  0.00  0.00      ACHN  
ATOM   2655 HG22 VAL A 171      -5.415  -7.590   5.326  0.00  0.00      ACHN  
ATOM   2656 HG23 VAL A 171      -4.372  -7.682   3.983  0.00  0.00      ACHN  
ATOM   2657  C   VAL A 171      -2.116  -8.239   7.496  0.00  0.00      ACHN  
ATOM   2658  O   VAL A 171      -2.511  -8.207   8.705  0.00  0.00      ACHN  
ATOM   2659  N   PRO A 172      -0.841  -8.730   7.376  0.00  0.00      ACHN  
ATOM   2660  CD  PRO A 172      -0.159  -9.060   6.119  0.00  0.00      ACHN  
ATOM   2661  HD1 PRO A 172      -0.471 -10.001   5.619  0.00  0.00      ACHN  
ATOM   2662  HD2 PRO A 172      -0.295  -8.214   5.412  0.00  0.00      ACHN  
ATOM   2663  CA  PRO A 172       0.061  -9.027   8.527  0.00  0.00      ACHN  
ATOM   2664  HA  PRO A 172      -0.416  -9.708   9.217  0.00  0.00      ACHN  
ATOM   2665  CB  PRO A 172       1.302  -9.589   7.921  0.00  0.00      ACHN  
ATOM   2666  HB1 PRO A 172       1.336 -10.691   7.780  0.00  0.00      ACHN  
ATOM   2667  HB2 PRO A 172       2.277  -9.262   8.342  0.00  0.00      ACHN  
ATOM   2668  CG  PRO A 172       1.301  -9.098   6.505  0.00  0.00      ACHN  
ATOM   2669  HG1 PRO A 172       1.982  -9.699   5.865  0.00  0.00      ACHN  
ATOM   2670  HG2 PRO A 172       1.742  -8.081   6.428  0.00  0.00      ACHN  
ATOM   2671  C   PRO A 172       0.377  -7.754   9.301  0.00  0.00      ACHN  
ATOM   2672  O   PRO A 172       0.469  -7.875  10.561  0.00  0.00      ACHN  
ATOM   2673  N   TRP A 173       0.655  -6.537   8.688  0.00  0.00      ACHN  
ATOM   2674  HN  TRP A 173       0.517  -6.441   7.705  0.00  0.00      ACHN  
ATOM   2675  CA  TRP A 173       1.213  -5.366   9.330  0.00  0.00      ACHN  
ATOM   2676  HA  TRP A 173       1.976  -5.774   9.977  0.00  0.00      ACHN  
ATOM   2677  CB  TRP A 173       1.833  -4.408   8.333  0.00  0.00      ACHN  
ATOM   2678  HB1 TRP A 173       1.032  -4.317   7.569  0.00  0.00      ACHN  
ATOM   2679  HB2 TRP A 173       1.993  -3.382   8.731  0.00  0.00      ACHN  
ATOM   2680  CG  TRP A 173       3.153  -4.886   7.771  0.00  0.00      ACHN  
ATOM   2681  CD1 TRP A 173       3.536  -5.318   6.455  0.00  0.00      ACHN  
ATOM   2682  HD1 TRP A 173       2.875  -5.193   5.610  0.00  0.00      ACHN  
ATOM   2683  NE1 TRP A 173       4.823  -5.883   6.482  0.00  0.00      ACHN  
ATOM   2684  HE1 TRP A 173       5.420  -6.146   5.756  0.00  0.00      ACHN  
ATOM   2685  CE2 TRP A 173       5.375  -5.681   7.727  0.00  0.00      ACHN  
ATOM   2686  CD2 TRP A 173       4.344  -5.205   8.555  0.00  0.00      ACHN  
ATOM   2687  CE3 TRP A 173       4.594  -4.991   9.915  0.00  0.00      ACHN  
ATOM   2688  HE3 TRP A 173       3.841  -4.529  10.536  0.00  0.00      ACHN  
ATOM   2689  CZ3 TRP A 173       5.799  -5.424  10.401  0.00  0.00      ACHN  
ATOM   2690  HZ3 TRP A 173       5.943  -5.484  11.470  0.00  0.00      ACHN  
ATOM   2691  CZ2 TRP A 173       6.643  -5.892   8.158  0.00  0.00      ACHN  
ATOM   2692  HZ2 TRP A 173       7.395  -6.304   7.502  0.00  0.00      ACHN  
ATOM   2693  CH2 TRP A 173       6.833  -5.915   9.575  0.00  0.00      ACHN  
ATOM   2694  HH2 TRP A 173       7.823  -6.159   9.931  0.00  0.00      ACHN  
ATOM   2695  C   TRP A 173       0.166  -4.800  10.193  0.00  0.00      ACHN  
ATOM   2696  O   TRP A 173       0.419  -4.366  11.343  0.00  0.00      ACHN  
ATOM   2697  N   ILE A 174      -1.115  -4.809   9.755  0.00  0.00      ACHN  
ATOM   2698  HN  ILE A 174      -1.324  -5.177   8.852  0.00  0.00      ACHN  
ATOM   2699  CA  ILE A 174      -2.278  -4.437  10.532  0.00  0.00      ACHN  
ATOM   2700  HA  ILE A 174      -1.995  -3.506  11.000  0.00  0.00      ACHN  
ATOM   2701  CB  ILE A 174      -3.514  -4.247   9.666  0.00  0.00      ACHN  
ATOM   2702  HB  ILE A 174      -3.202  -3.763   8.716  0.00  0.00      ACHN  
ATOM   2703  CG2 ILE A 174      -4.242  -5.508   9.232  0.00  0.00      ACHN  
ATOM   2704 HG21 ILE A 174      -4.960  -5.871   9.998  0.00  0.00      ACHN  
ATOM   2705 HG22 ILE A 174      -4.861  -5.248   8.347  0.00  0.00      ACHN  
ATOM   2706 HG23 ILE A 174      -3.549  -6.347   9.006  0.00  0.00      ACHN  
ATOM   2707  CG1 ILE A 174      -4.582  -3.337  10.377  0.00  0.00      ACHN  
ATOM   2708 HG11 ILE A 174      -5.014  -3.889  11.239  0.00  0.00      ACHN  
ATOM   2709 HG12 ILE A 174      -3.943  -2.548  10.829  0.00  0.00      ACHN  
ATOM   2710  CD1 ILE A 174      -5.659  -2.665   9.584  0.00  0.00      ACHN  
ATOM   2711  HD1 ILE A 174      -5.278  -2.214   8.643  0.00  0.00      ACHN  
ATOM   2712  HD2 ILE A 174      -6.473  -3.384   9.352  0.00  0.00      ACHN  
ATOM   2713  HD3 ILE A 174      -6.164  -1.814  10.090  0.00  0.00      ACHN  
ATOM   2714  C   ILE A 174      -2.483  -5.320  11.710  0.00  0.00      ACHN  
ATOM   2715  O   ILE A 174      -2.776  -4.751  12.765  0.00  0.00      ACHN  
ATOM   2716  N   GLY A 175      -2.341  -6.664  11.648  0.00  0.00      ACHN  
ATOM   2717  HN  GLY A 175      -2.010  -7.088  10.809  0.00  0.00      ACHN  
ATOM   2718  CA  GLY A 175      -2.629  -7.478  12.824  0.00  0.00      ACHN  
ATOM   2719  HA1 GLY A 175      -2.573  -8.503  12.489  0.00  0.00      ACHN  
ATOM   2720  HA2 GLY A 175      -3.578  -7.210  13.265  0.00  0.00      ACHN  
ATOM   2721  C   GLY A 175      -1.446  -7.244  13.810  0.00  0.00      ACHN  
ATOM   2722  O   GLY A 175      -1.648  -7.174  15.044  0.00  0.00      ACHN  
ATOM   2723  N   LEU A 176      -0.162  -7.035  13.348  0.00  0.00      ACHN  
ATOM   2724  HN  LEU A 176       0.084  -6.963  12.385  0.00  0.00      ACHN  
ATOM   2725  CA  LEU A 176       0.944  -6.806  14.238  0.00  0.00      ACHN  
ATOM   2726  HA  LEU A 176       0.800  -7.506  15.047  0.00  0.00      ACHN  
ATOM   2727  CB  LEU A 176       2.343  -7.064  13.480  0.00  0.00      ACHN  
ATOM   2728  HB1 LEU A 176       2.222  -7.982  12.866  0.00  0.00      ACHN  
ATOM   2729  HB2 LEU A 176       2.489  -6.232  12.759  0.00  0.00      ACHN  
ATOM   2730  CG  LEU A 176       3.531  -7.197  14.367  0.00  0.00      ACHN  
ATOM   2731  HG  LEU A 176       3.723  -6.327  15.030  0.00  0.00      ACHN  
ATOM   2732  CD1 LEU A 176       3.393  -8.360  15.287  0.00  0.00      ACHN  
ATOM   2733 HD11 LEU A 176       3.262  -9.271  14.665  0.00  0.00      ACHN  
ATOM   2734 HD12 LEU A 176       4.312  -8.378  15.911  0.00  0.00      ACHN  
ATOM   2735 HD13 LEU A 176       2.568  -8.232  16.019  0.00  0.00      ACHN  
ATOM   2736  CD2 LEU A 176       4.793  -7.304  13.447  0.00  0.00      ACHN  
ATOM   2737 HD21 LEU A 176       4.517  -7.991  12.618  0.00  0.00      ACHN  
ATOM   2738 HD22 LEU A 176       4.936  -6.298  12.999  0.00  0.00      ACHN  
ATOM   2739 HD23 LEU A 176       5.648  -7.640  14.072  0.00  0.00      ACHN  
ATOM   2740  C   LEU A 176       0.942  -5.531  15.016  0.00  0.00      ACHN  
ATOM   2741  O   LEU A 176       1.170  -5.519  16.210  0.00  0.00      ACHN  
ATOM   2742  N   LEU A 177       0.589  -4.363  14.395  0.00  0.00      ACHN  
ATOM   2743  HN  LEU A 177       0.395  -4.314  13.419  0.00  0.00      ACHN  
ATOM   2744  CA  LEU A 177       0.388  -3.069  14.968  0.00  0.00      ACHN  
ATOM   2745  HA  LEU A 177       1.226  -2.777  15.584  0.00  0.00      ACHN  
ATOM   2746  CB  LEU A 177       0.009  -2.086  13.804  0.00  0.00      ACHN  
ATOM   2747  HB1 LEU A 177       0.790  -2.146  13.016  0.00  0.00      ACHN  
ATOM   2748  HB2 LEU A 177      -0.959  -2.427  13.381  0.00  0.00      ACHN  
ATOM   2749  CG  LEU A 177      -0.135  -0.580  14.252  0.00  0.00      ACHN  
ATOM   2750  HG  LEU A 177       0.703  -0.468  14.974  0.00  0.00      ACHN  
ATOM   2751  CD1 LEU A 177       0.290   0.342  13.096  0.00  0.00      ACHN  
ATOM   2752 HD11 LEU A 177       0.459   1.370  13.483  0.00  0.00      ACHN  
ATOM   2753 HD12 LEU A 177       1.159  -0.038  12.517  0.00  0.00      ACHN  
ATOM   2754 HD13 LEU A 177      -0.652   0.504  12.529  0.00  0.00      ACHN  
ATOM   2755  CD2 LEU A 177      -1.493  -0.196  14.644  0.00  0.00      ACHN  
ATOM   2756 HD21 LEU A 177      -1.466   0.883  14.905  0.00  0.00      ACHN  
ATOM   2757 HD22 LEU A 177      -2.179  -0.206  13.770  0.00  0.00      ACHN  
ATOM   2758 HD23 LEU A 177      -1.963  -0.709  15.511  0.00  0.00      ACHN  
ATOM   2759  C   LEU A 177      -0.690  -3.148  16.041  0.00  0.00      ACHN  
ATOM   2760  O   LEU A 177      -0.702  -2.484  17.046  0.00  0.00      ACHN  
ATOM   2761  N   ILE A 178      -1.786  -3.934  15.808  0.00  0.00      ACHN  
ATOM   2762  HN  ILE A 178      -1.825  -4.624  15.089  0.00  0.00      ACHN  
ATOM   2763  CA  ILE A 178      -2.790  -4.070  16.880  0.00  0.00      ACHN  
ATOM   2764  HA  ILE A 178      -3.056  -3.047  17.103  0.00  0.00      ACHN  
ATOM   2765  CB  ILE A 178      -4.151  -4.680  16.402  0.00  0.00      ACHN  
ATOM   2766  HB  ILE A 178      -3.924  -5.687  15.992  0.00  0.00      ACHN  
ATOM   2767  CG2 ILE A 178      -5.235  -4.924  17.493  0.00  0.00      ACHN  
ATOM   2768 HG21 ILE A 178      -4.954  -5.647  18.289  0.00  0.00      ACHN  
ATOM   2769 HG22 ILE A 178      -5.373  -3.944  17.996  0.00  0.00      ACHN  
ATOM   2770 HG23 ILE A 178      -6.226  -5.260  17.119  0.00  0.00      ACHN  
ATOM   2771  CG1 ILE A 178      -4.704  -3.765  15.210  0.00  0.00      ACHN  
ATOM   2772 HG11 ILE A 178      -5.320  -2.925  15.597  0.00  0.00      ACHN  
ATOM   2773 HG12 ILE A 178      -3.869  -3.320  14.628  0.00  0.00      ACHN  
ATOM   2774  CD1 ILE A 178      -5.682  -4.525  14.277  0.00  0.00      ACHN  
ATOM   2775  HD1 ILE A 178      -6.470  -5.086  14.824  0.00  0.00      ACHN  
ATOM   2776  HD2 ILE A 178      -6.218  -3.796  13.633  0.00  0.00      ACHN  
ATOM   2777  HD3 ILE A 178      -5.167  -5.266  13.628  0.00  0.00      ACHN  
ATOM   2778  C   ILE A 178      -2.309  -4.787  18.232  0.00  0.00      ACHN  
ATOM   2779  O   ILE A 178      -2.750  -4.329  19.277  0.00  0.00      ACHN  
ATOM   2780  N   TYR A 179      -1.339  -5.747  18.207  0.00  0.00      ACHN  
ATOM   2781  HN  TYR A 179      -1.241  -6.223  17.337  0.00  0.00      ACHN  
ATOM   2782  CA  TYR A 179      -0.735  -6.158  19.403  0.00  0.00      ACHN  
ATOM   2783  HA  TYR A 179      -1.487  -6.307  20.164  0.00  0.00      ACHN  
ATOM   2784  CB  TYR A 179      -0.177  -7.605  19.187  0.00  0.00      ACHN  
ATOM   2785  HB1 TYR A 179      -0.928  -8.334  18.815  0.00  0.00      ACHN  
ATOM   2786  HB2 TYR A 179       0.624  -7.391  18.447  0.00  0.00      ACHN  
ATOM   2787  CG  TYR A 179       0.457  -8.206  20.398  0.00  0.00      ACHN  
ATOM   2788  CD1 TYR A 179       1.793  -7.882  20.744  0.00  0.00      ACHN  
ATOM   2789  HD1 TYR A 179       2.366  -7.109  20.253  0.00  0.00      ACHN  
ATOM   2790  CE1 TYR A 179       2.428  -8.550  21.766  0.00  0.00      ACHN  
ATOM   2791  HE1 TYR A 179       3.477  -8.339  21.917  0.00  0.00      ACHN  
ATOM   2792  CZ  TYR A 179       1.732  -9.588  22.483  0.00  0.00      ACHN  
ATOM   2793  OH  TYR A 179       2.373 -10.163  23.618  0.00  0.00      ACHN  
ATOM   2794  HH  TYR A 179       1.774 -10.825  23.972  0.00  0.00      ACHN  
ATOM   2795  CD2 TYR A 179      -0.159  -9.258  21.114  0.00  0.00      ACHN  
ATOM   2796  HD2 TYR A 179      -1.179  -9.572  20.951  0.00  0.00      ACHN  
ATOM   2797  CE2 TYR A 179       0.457  -9.952  22.147  0.00  0.00      ACHN  
ATOM   2798  HE2 TYR A 179      -0.114 -10.676  22.709  0.00  0.00      ACHN  
ATOM   2799  C   TYR A 179       0.288  -5.094  19.947  0.00  0.00      ACHN  
ATOM   2800  O   TYR A 179       0.229  -4.798  21.135  0.00  0.00      ACHN  
ATOM   2801  N   VAL A 180       1.145  -4.354  19.133  0.00  0.00      ACHN  
ATOM   2802  HN  VAL A 180       1.177  -4.530  18.152  0.00  0.00      ACHN  
ATOM   2803  CA  VAL A 180       2.175  -3.424  19.651  0.00  0.00      ACHN  
ATOM   2804  HA  VAL A 180       2.640  -3.903  20.499  0.00  0.00      ACHN  
ATOM   2805  CB  VAL A 180       3.058  -3.123  18.403  0.00  0.00      ACHN  
ATOM   2806  HB  VAL A 180       2.393  -2.870  17.550  0.00  0.00      ACHN  
ATOM   2807  CG1 VAL A 180       4.175  -2.151  18.686  0.00  0.00      ACHN  
ATOM   2808 HG11 VAL A 180       4.927  -2.444  19.450  0.00  0.00      ACHN  
ATOM   2809 HG12 VAL A 180       4.704  -2.020  17.718  0.00  0.00      ACHN  
ATOM   2810 HG13 VAL A 180       3.775  -1.121  18.806  0.00  0.00      ACHN  
ATOM   2811  CG2 VAL A 180       3.745  -4.405  17.947  0.00  0.00      ACHN  
ATOM   2812 HG21 VAL A 180       3.113  -5.303  17.775  0.00  0.00      ACHN  
ATOM   2813 HG22 VAL A 180       4.310  -4.263  17.001  0.00  0.00      ACHN  
ATOM   2814 HG23 VAL A 180       4.496  -4.650  18.728  0.00  0.00      ACHN  
ATOM   2815  C   VAL A 180       1.586  -2.161  20.129  0.00  0.00      ACHN  
ATOM   2816  O   VAL A 180       2.009  -1.657  21.200  0.00  0.00      ACHN  
ATOM   2817  N   ILE A 181       0.481  -1.664  19.575  0.00  0.00      ACHN  
ATOM   2818  HN  ILE A 181       0.062  -2.104  18.785  0.00  0.00      ACHN  
ATOM   2819  CA  ILE A 181       0.159  -0.266  19.971  0.00  0.00      ACHN  
ATOM   2820  HA  ILE A 181       0.926   0.279  20.501  0.00  0.00      ACHN  
ATOM   2821  CB  ILE A 181      -0.247   0.393  18.631  0.00  0.00      ACHN  
ATOM   2822  HB  ILE A 181      -0.970  -0.278  18.121  0.00  0.00      ACHN  
ATOM   2823  CG2 ILE A 181      -0.878   1.778  18.933  0.00  0.00      ACHN  
ATOM   2824 HG21 ILE A 181      -1.902   1.764  19.364  0.00  0.00      ACHN  
ATOM   2825 HG22 ILE A 181      -0.224   2.355  19.621  0.00  0.00      ACHN  
ATOM   2826 HG23 ILE A 181      -0.968   2.287  17.950  0.00  0.00      ACHN  
ATOM   2827  CG1 ILE A 181       0.885   0.623  17.610  0.00  0.00      ACHN  
ATOM   2828 HG11 ILE A 181       1.149  -0.365  17.176  0.00  0.00      ACHN  
ATOM   2829 HG12 ILE A 181       0.445   1.042  16.680  0.00  0.00      ACHN  
ATOM   2830  CD1 ILE A 181       2.247   1.104  18.096  0.00  0.00      ACHN  
ATOM   2831  HD1 ILE A 181       2.322   2.142  18.484  0.00  0.00      ACHN  
ATOM   2832  HD2 ILE A 181       2.531   0.591  19.039  0.00  0.00      ACHN  
ATOM   2833  HD3 ILE A 181       3.057   0.836  17.384  0.00  0.00      ACHN  
ATOM   2834  C   ILE A 181      -1.058  -0.386  20.937  0.00  0.00      ACHN  
ATOM   2835  O   ILE A 181      -1.381   0.580  21.626  0.00  0.00      ACHN  
ATOM   2836  N   ALA A 182      -1.627  -1.608  20.914  0.00  0.00      ACHN  
ATOM   2837  HN  ALA A 182      -1.125  -2.315  20.422  0.00  0.00      ACHN  
ATOM   2838  CA  ALA A 182      -2.898  -1.945  21.623  0.00  0.00      ACHN  
ATOM   2839  HA  ALA A 182      -3.251  -2.763  21.012  0.00  0.00      ACHN  
ATOM   2840  CB  ALA A 182      -2.524  -2.446  23.017  0.00  0.00      ACHN  
ATOM   2841  HB1 ALA A 182      -1.794  -3.284  23.026  0.00  0.00      ACHN  
ATOM   2842  HB2 ALA A 182      -2.319  -1.593  23.699  0.00  0.00      ACHN  
ATOM   2843  HB3 ALA A 182      -3.437  -2.961  23.384  0.00  0.00      ACHN  
ATOM   2844  C   ALA A 182      -4.002  -0.862  21.631  0.00  0.00      ACHN  
ATOM   2845  O   ALA A 182      -4.460  -0.568  22.752  0.00  0.00      ACHN  
ATOM   2846  N   PRO A 183      -4.445  -0.312  20.485  0.00  0.00      ACHN  
ATOM   2847  CD  PRO A 183      -4.156  -0.919  19.173  0.00  0.00      ACHN  
ATOM   2848  HD1 PRO A 183      -3.106  -1.225  18.980  0.00  0.00      ACHN  
ATOM   2849  HD2 PRO A 183      -4.904  -1.739  19.120  0.00  0.00      ACHN  
ATOM   2850  CA  PRO A 183      -5.387   0.820  20.340  0.00  0.00      ACHN  
ATOM   2851  HA  PRO A 183      -4.935   1.765  20.603  0.00  0.00      ACHN  
ATOM   2852  CB  PRO A 183      -5.780   0.677  18.845  0.00  0.00      ACHN  
ATOM   2853  HB1 PRO A 183      -6.066   1.674  18.445  0.00  0.00      ACHN  
ATOM   2854  HB2 PRO A 183      -6.652   0.005  18.695  0.00  0.00      ACHN  
ATOM   2855  CG  PRO A 183      -4.473   0.201  18.241  0.00  0.00      ACHN  
ATOM   2856  HG1 PRO A 183      -3.782   1.068  18.168  0.00  0.00      ACHN  
ATOM   2857  HG2 PRO A 183      -4.577  -0.091  17.174  0.00  0.00      ACHN  
ATOM   2858  C   PRO A 183      -6.606   0.717  21.251  0.00  0.00      ACHN  
ATOM   2859  O   PRO A 183      -7.109  -0.443  21.410  0.00  0.00      ACHN  
ATOM   2860  N   GLY A 184      -7.056   1.825  21.918  0.00  0.00      ACHN  
ATOM   2861  HN  GLY A 184      -6.546   2.672  21.789  0.00  0.00      ACHN  
ATOM   2862  CA  GLY A 184      -8.096   1.835  22.996  0.00  0.00      ACHN  
ATOM   2863  HA1 GLY A 184      -8.899   1.134  22.823  0.00  0.00      ACHN  
ATOM   2864  HA2 GLY A 184      -8.529   2.803  23.202  0.00  0.00      ACHN  
ATOM   2865  C   GLY A 184      -7.499   1.555  24.346  0.00  0.00      ACHN  
ATOM   2866  O   GLY A 184      -8.249   1.350  25.277  0.00  0.00      ACHN  
ATOM   2867  N   SER A 185      -6.110   1.661  24.503  0.00  0.00      ACHN  
ATOM   2868  HN  SER A 185      -5.664   2.167  23.769  0.00  0.00      ACHN  
ATOM   2869  CA  SER A 185      -5.284   1.236  25.631  0.00  0.00      ACHN  
ATOM   2870  HA  SER A 185      -4.350   1.035  25.127  0.00  0.00      ACHN  
ATOM   2871  CB  SER A 185      -5.008   2.406  26.651  0.00  0.00      ACHN  
ATOM   2872  HB1 SER A 185      -5.930   2.627  27.230  0.00  0.00      ACHN  
ATOM   2873  HB2 SER A 185      -4.292   2.017  27.407  0.00  0.00      ACHN  
ATOM   2874  OG  SER A 185      -4.590   3.587  25.910  0.00  0.00      ACHN  
ATOM   2875  HG1 SER A 185      -4.618   4.296  26.556  0.00  0.00      ACHN  
ATOM   2876  C   SER A 185      -5.664   0.029  26.413  0.00  0.00      ACHN  
ATOM   2877  O   SER A 185      -6.002   0.062  27.542  0.00  0.00      ACHN  
ATOM   2878  N   THR A 186      -5.688  -1.133  25.721  0.00  0.00      ACHN  
ATOM   2879  HN  THR A 186      -5.394  -1.111  24.769  0.00  0.00      ACHN  
ATOM   2880  CA  THR A 186      -6.313  -2.377  26.224  0.00  0.00      ACHN  
ATOM   2881  HA  THR A 186      -6.910  -2.080  27.073  0.00  0.00      ACHN  
ATOM   2882  CB  THR A 186      -7.195  -3.089  25.202  0.00  0.00      ACHN  
ATOM   2883  HB  THR A 186      -7.690  -3.984  25.636  0.00  0.00      ACHN  
ATOM   2884  OG1 THR A 186      -6.412  -3.708  24.122  0.00  0.00      ACHN  
ATOM   2885  HG1 THR A 186      -6.587  -4.638  24.284  0.00  0.00      ACHN  
ATOM   2886  CG2 THR A 186      -8.337  -2.283  24.731  0.00  0.00      ACHN  
ATOM   2887 HG21 THR A 186      -8.824  -1.754  25.578  0.00  0.00      ACHN  
ATOM   2888 HG22 THR A 186      -7.889  -1.517  24.063  0.00  0.00      ACHN  
ATOM   2889 HG23 THR A 186      -9.205  -2.711  24.185  0.00  0.00      ACHN  
ATOM   2890  C   THR A 186      -5.241  -3.358  26.756  0.00  0.00      ACHN  
ATOM   2891  O   THR A 186      -5.500  -4.549  27.036  0.00  0.00      ACHN  
ATOM   2892  N   SER A 187      -4.040  -2.858  26.967  0.00  0.00      ACHN  
ATOM   2893  HN  SER A 187      -3.826  -1.884  26.939  0.00  0.00      ACHN  
ATOM   2894  CA  SER A 187      -2.990  -3.702  27.499  0.00  0.00      ACHN  
ATOM   2895  HA  SER A 187      -3.436  -4.209  28.342  0.00  0.00      ACHN  
ATOM   2896  CB  SER A 187      -2.456  -4.663  26.430  0.00  0.00      ACHN  
ATOM   2897  HB1 SER A 187      -3.290  -5.134  25.868  0.00  0.00      ACHN  
ATOM   2898  HB2 SER A 187      -1.850  -4.016  25.760  0.00  0.00      ACHN  
ATOM   2899  OG  SER A 187      -1.739  -5.676  27.011  0.00  0.00      ACHN  
ATOM   2900  HG1 SER A 187      -1.706  -6.443  26.435  0.00  0.00      ACHN  
ATOM   2901  C   SER A 187      -1.878  -2.881  28.062  0.00  0.00      ACHN  
ATOM   2902  O   SER A 187      -1.796  -1.772  27.579  0.00  0.00      ACHN  
ATOM   2903  N   ASP A 188      -0.997  -3.453  28.966  0.00  0.00      ACHN  
ATOM   2904  HN  ASP A 188      -1.212  -4.394  29.218  0.00  0.00      ACHN  
ATOM   2905  CA  ASP A 188       0.132  -2.665  29.439  0.00  0.00      ACHN  
ATOM   2906  HA  ASP A 188      -0.099  -1.610  29.398  0.00  0.00      ACHN  
ATOM   2907  CB  ASP A 188       0.244  -3.092  30.895  0.00  0.00      ACHN  
ATOM   2908  HB1 ASP A 188      -0.737  -3.110  31.415  0.00  0.00      ACHN  
ATOM   2909  HB2 ASP A 188       0.697  -4.089  31.085  0.00  0.00      ACHN  
ATOM   2910  CG  ASP A 188       0.992  -2.107  31.721  0.00  0.00      ACHN  
ATOM   2911  OD1 ASP A 188       0.561  -0.951  31.892  0.00  0.00      ACHN  
ATOM   2912  OD2 ASP A 188       2.162  -2.446  32.042  0.00  0.00      ACHN  
ATOM   2913  C   ASP A 188       1.378  -2.913  28.636  0.00  0.00      ACHN  
ATOM   2914  O   ASP A 188       2.423  -2.399  28.929  0.00  0.00      ACHN  
ATOM   2915  N   VAL A 189       1.247  -3.901  27.708  0.00  0.00      ACHN  
ATOM   2916  HN  VAL A 189       0.352  -4.339  27.670  0.00  0.00      ACHN  
ATOM   2917  CA  VAL A 189       2.349  -4.341  26.832  0.00  0.00      ACHN  
ATOM   2918  HA  VAL A 189       3.081  -4.605  27.581  0.00  0.00      ACHN  
ATOM   2919  CB  VAL A 189       2.034  -5.623  26.037  0.00  0.00      ACHN  
ATOM   2920  HB  VAL A 189       1.640  -6.335  26.793  0.00  0.00      ACHN  
ATOM   2921  CG1 VAL A 189       0.890  -5.419  25.018  0.00  0.00      ACHN  
ATOM   2922 HG11 VAL A 189      -0.032  -5.057  25.522  0.00  0.00      ACHN  
ATOM   2923 HG12 VAL A 189       1.273  -4.653  24.311  0.00  0.00      ACHN  
ATOM   2924 HG13 VAL A 189       0.712  -6.355  24.448  0.00  0.00      ACHN  
ATOM   2925  CG2 VAL A 189       3.215  -6.229  25.398  0.00  0.00      ACHN  
ATOM   2926 HG21 VAL A 189       3.995  -6.416  26.167  0.00  0.00      ACHN  
ATOM   2927 HG22 VAL A 189       2.874  -7.139  24.860  0.00  0.00      ACHN  
ATOM   2928 HG23 VAL A 189       3.433  -5.535  24.559  0.00  0.00      ACHN  
ATOM   2929  C   VAL A 189       2.872  -3.270  25.867  0.00  0.00      ACHN  
ATOM   2930  O   VAL A 189       2.180  -2.460  25.285  0.00  0.00      ACHN  
ATOM   2931  N   ALA A 190       4.236  -3.292  25.711  0.00  0.00      ACHN  
ATOM   2932  HN  ALA A 190       4.764  -3.945  26.248  0.00  0.00      ACHN  
ATOM   2933  CA  ALA A 190       4.892  -2.398  24.773  0.00  0.00      ACHN  
ATOM   2934  HA  ALA A 190       4.311  -2.247  23.875  0.00  0.00      ACHN  
ATOM   2935  CB  ALA A 190       5.314  -1.016  25.292  0.00  0.00      ACHN  
ATOM   2936  HB1 ALA A 190       6.063  -1.061  26.111  0.00  0.00      ACHN  
ATOM   2937  HB2 ALA A 190       5.717  -0.391  24.466  0.00  0.00      ACHN  
ATOM   2938  HB3 ALA A 190       4.402  -0.591  25.765  0.00  0.00      ACHN  
ATOM   2939  C   ALA A 190       6.204  -3.082  24.287  0.00  0.00      ACHN  
ATOM   2940  O   ALA A 190       6.751  -4.033  24.839  0.00  0.00      ACHN  
ATOM   2941  N   VAL A 191       6.813  -2.558  23.207  0.00  0.00      ACHN  
ATOM   2942  HN  VAL A 191       6.321  -1.862  22.689  0.00  0.00      ACHN  
ATOM   2943  CA  VAL A 191       7.897  -3.052  22.457  0.00  0.00      ACHN  
ATOM   2944  HA  VAL A 191       8.188  -4.010  22.862  0.00  0.00      ACHN  
ATOM   2945  CB  VAL A 191       7.632  -2.886  20.915  0.00  0.00      ACHN  
ATOM   2946  HB  VAL A 191       7.308  -1.837  20.742  0.00  0.00      ACHN  
ATOM   2947  CG1 VAL A 191       8.915  -3.068  20.036  0.00  0.00      ACHN  
ATOM   2948 HG11 VAL A 191       9.439  -3.974  20.409  0.00  0.00      ACHN  
ATOM   2949 HG12 VAL A 191       8.667  -3.172  18.958  0.00  0.00      ACHN  
ATOM   2950 HG13 VAL A 191       9.465  -2.103  20.058  0.00  0.00      ACHN  
ATOM   2951  CG2 VAL A 191       6.625  -4.083  20.690  0.00  0.00      ACHN  
ATOM   2952 HG21 VAL A 191       7.067  -4.978  21.177  0.00  0.00      ACHN  
ATOM   2953 HG22 VAL A 191       5.621  -3.973  21.154  0.00  0.00      ACHN  
ATOM   2954 HG23 VAL A 191       6.470  -4.356  19.624  0.00  0.00      ACHN  
ATOM   2955  C   VAL A 191       9.103  -1.989  22.889  0.00  0.00      ACHN  
ATOM   2956  O   VAL A 191       8.884  -0.788  23.022  0.00  0.00      ACHN  
ATOM   2957  N   PRO A 192      10.329  -2.346  23.167  0.00  0.00      ACHN  
ATOM   2958  CD  PRO A 192      10.857  -3.723  23.121  0.00  0.00      ACHN  
ATOM   2959  HD1 PRO A 192      10.464  -4.224  24.032  0.00  0.00      ACHN  
ATOM   2960  HD2 PRO A 192      10.765  -4.297  22.174  0.00  0.00      ACHN  
ATOM   2961  CA  PRO A 192      11.377  -1.335  23.379  0.00  0.00      ACHN  
ATOM   2962  HA  PRO A 192      10.977  -0.571  24.029  0.00  0.00      ACHN  
ATOM   2963  CB  PRO A 192      12.439  -2.156  24.083  0.00  0.00      ACHN  
ATOM   2964  HB1 PRO A 192      12.168  -2.333  25.146  0.00  0.00      ACHN  
ATOM   2965  HB2 PRO A 192      13.444  -1.690  24.002  0.00  0.00      ACHN  
ATOM   2966  CG  PRO A 192      12.357  -3.461  23.339  0.00  0.00      ACHN  
ATOM   2967  HG1 PRO A 192      12.792  -4.259  23.978  0.00  0.00      ACHN  
ATOM   2968  HG2 PRO A 192      12.927  -3.472  22.385  0.00  0.00      ACHN  
ATOM   2969  C   PRO A 192      11.828  -0.632  22.069  0.00  0.00      ACHN  
ATOM   2970  O   PRO A 192      11.820  -1.240  21.012  0.00  0.00      ACHN  
ATOM   2971  N   GLY A 193      12.118   0.739  22.081  0.00  0.00      ACHN  
ATOM   2972  HN  GLY A 193      12.044   1.143  22.990  0.00  0.00      ACHN  
ATOM   2973  CA  GLY A 193      12.359   1.649  20.999  0.00  0.00      ACHN  
ATOM   2974  HA1 GLY A 193      12.707   2.596  21.383  0.00  0.00      ACHN  
ATOM   2975  HA2 GLY A 193      11.441   1.728  20.437  0.00  0.00      ACHN  
ATOM   2976  C   GLY A 193      13.396   1.397  19.952  0.00  0.00      ACHN  
ATOM   2977  O   GLY A 193      13.255   1.846  18.805  0.00  0.00      ACHN  
ATOM   2978  N   PHE A 194      14.451   0.640  20.305  0.00  0.00      ACHN  
ATOM   2979  HN  PHE A 194      14.549   0.404  21.269  0.00  0.00      ACHN  
ATOM   2980  CA  PHE A 194      15.400   0.167  19.320  0.00  0.00      ACHN  
ATOM   2981  HA  PHE A 194      15.560   0.970  18.616  0.00  0.00      ACHN  
ATOM   2982  CB  PHE A 194      16.686  -0.370  20.058  0.00  0.00      ACHN  
ATOM   2983  HB1 PHE A 194      17.048   0.229  20.921  0.00  0.00      ACHN  
ATOM   2984  HB2 PHE A 194      16.512  -1.382  20.483  0.00  0.00      ACHN  
ATOM   2985  CG  PHE A 194      17.886  -0.503  19.171  0.00  0.00      ACHN  
ATOM   2986  CD1 PHE A 194      18.093  -1.602  18.300  0.00  0.00      ACHN  
ATOM   2987  HD1 PHE A 194      17.329  -2.360  18.391  0.00  0.00      ACHN  
ATOM   2988  CE1 PHE A 194      19.205  -1.676  17.488  0.00  0.00      ACHN  
ATOM   2989  HE1 PHE A 194      19.260  -2.490  16.782  0.00  0.00      ACHN  
ATOM   2990  CZ  PHE A 194      20.174  -0.692  17.531  0.00  0.00      ACHN  
ATOM   2991  HZ  PHE A 194      21.145  -0.809  17.072  0.00  0.00      ACHN  
ATOM   2992  CD2 PHE A 194      18.815   0.573  19.080  0.00  0.00      ACHN  
ATOM   2993  HD2 PHE A 194      18.673   1.444  19.704  0.00  0.00      ACHN  
ATOM   2994  CE2 PHE A 194      19.922   0.495  18.252  0.00  0.00      ACHN  
ATOM   2995  HE2 PHE A 194      20.732   1.206  18.177  0.00  0.00      ACHN  
ATOM   2996  C   PHE A 194      14.859  -0.985  18.571  0.00  0.00      ACHN  
ATOM   2997  O   PHE A 194      15.077  -1.096  17.353  0.00  0.00      ACHN  
ATOM   2998  N   VAL A 195      14.072  -1.965  19.226  0.00  0.00      ACHN  
ATOM   2999  HN  VAL A 195      14.097  -2.022  20.221  0.00  0.00      ACHN  
ATOM   3000  CA  VAL A 195      13.414  -3.012  18.549  0.00  0.00      ACHN  
ATOM   3001  HA  VAL A 195      14.099  -3.562  17.922  0.00  0.00      ACHN  
ATOM   3002  CB  VAL A 195      13.064  -4.040  19.623  0.00  0.00      ACHN  
ATOM   3003  HB  VAL A 195      12.439  -3.621  20.440  0.00  0.00      ACHN  
ATOM   3004  CG1 VAL A 195      12.220  -5.280  19.036  0.00  0.00      ACHN  
ATOM   3005 HG11 VAL A 195      12.706  -5.760  18.160  0.00  0.00      ACHN  
ATOM   3006 HG12 VAL A 195      12.130  -6.039  19.843  0.00  0.00      ACHN  
ATOM   3007 HG13 VAL A 195      11.203  -4.893  18.812  0.00  0.00      ACHN  
ATOM   3008  CG2 VAL A 195      14.427  -4.596  20.239  0.00  0.00      ACHN  
ATOM   3009 HG21 VAL A 195      15.035  -5.102  19.459  0.00  0.00      ACHN  
ATOM   3010 HG22 VAL A 195      14.977  -3.768  20.735  0.00  0.00      ACHN  
ATOM   3011 HG23 VAL A 195      14.258  -5.366  21.022  0.00  0.00      ACHN  
ATOM   3012  C   VAL A 195      12.223  -2.637  17.625  0.00  0.00      ACHN  
ATOM   3013  O   VAL A 195      12.137  -3.222  16.547  0.00  0.00      ACHN  
ATOM   3014  N   TYR A 196      11.405  -1.710  18.078  0.00  0.00      ACHN  
ATOM   3015  HN  TYR A 196      11.583  -1.302  18.970  0.00  0.00      ACHN  
ATOM   3016  CA  TYR A 196      10.438  -1.019  17.254  0.00  0.00      ACHN  
ATOM   3017  HA  TYR A 196       9.706  -1.785  17.042  0.00  0.00      ACHN  
ATOM   3018  CB  TYR A 196       9.969   0.183  18.100  0.00  0.00      ACHN  
ATOM   3019  HB1 TYR A 196       9.867  -0.047  19.182  0.00  0.00      ACHN  
ATOM   3020  HB2 TYR A 196      10.779   0.936  17.996  0.00  0.00      ACHN  
ATOM   3021  CG  TYR A 196       8.660   0.590  17.545  0.00  0.00      ACHN  
ATOM   3022  CD1 TYR A 196       8.610   1.567  16.493  0.00  0.00      ACHN  
ATOM   3023  HD1 TYR A 196       9.452   1.918  15.915  0.00  0.00      ACHN  
ATOM   3024  CE1 TYR A 196       7.382   2.053  16.008  0.00  0.00      ACHN  
ATOM   3025  HE1 TYR A 196       7.364   2.869  15.301  0.00  0.00      ACHN  
ATOM   3026  CZ  TYR A 196       6.164   1.641  16.533  0.00  0.00      ACHN  
ATOM   3027  OH  TYR A 196       4.949   2.199  16.186  0.00  0.00      ACHN  
ATOM   3028  HH  TYR A 196       5.090   3.070  15.806  0.00  0.00      ACHN  
ATOM   3029  CD2 TYR A 196       7.400   0.270  18.123  0.00  0.00      ACHN  
ATOM   3030  HD2 TYR A 196       7.354  -0.551  18.822  0.00  0.00      ACHN  
ATOM   3031  CE2 TYR A 196       6.174   0.742  17.647  0.00  0.00      ACHN  
ATOM   3032  HE2 TYR A 196       5.269   0.487  18.179  0.00  0.00      ACHN  
ATOM   3033  C   TYR A 196      11.000  -0.538  15.923  0.00  0.00      ACHN  
ATOM   3034  O   TYR A 196      10.396  -0.552  14.872  0.00  0.00      ACHN  
ATOM   3035  N   GLY A 197      12.257   0.002  15.953  0.00  0.00      ACHN  
ATOM   3036  HN  GLY A 197      12.646   0.164  16.857  0.00  0.00      ACHN  
ATOM   3037  CA  GLY A 197      13.054   0.444  14.793  0.00  0.00      ACHN  
ATOM   3038  HA1 GLY A 197      14.011   0.804  15.139  0.00  0.00      ACHN  
ATOM   3039  HA2 GLY A 197      12.517   1.207  14.249  0.00  0.00      ACHN  
ATOM   3040  C   GLY A 197      13.358  -0.643  13.830  0.00  0.00      ACHN  
ATOM   3041  O   GLY A 197      13.472  -0.469  12.631  0.00  0.00      ACHN  
ATOM   3042  N   ILE A 198      13.442  -1.909  14.276  0.00  0.00      ACHN  
ATOM   3043  HN  ILE A 198      13.398  -2.038  15.263  0.00  0.00      ACHN  
ATOM   3044  CA  ILE A 198      13.660  -3.118  13.543  0.00  0.00      ACHN  
ATOM   3045  HA  ILE A 198      14.430  -2.981  12.799  0.00  0.00      ACHN  
ATOM   3046  CB  ILE A 198      14.034  -4.338  14.393  0.00  0.00      ACHN  
ATOM   3047  HB  ILE A 198      13.192  -4.751  14.989  0.00  0.00      ACHN  
ATOM   3048  CG2 ILE A 198      14.505  -5.503  13.496  0.00  0.00      ACHN  
ATOM   3049 HG21 ILE A 198      15.542  -5.257  13.181  0.00  0.00      ACHN  
ATOM   3050 HG22 ILE A 198      14.693  -6.466  14.017  0.00  0.00      ACHN  
ATOM   3051 HG23 ILE A 198      13.881  -5.648  12.589  0.00  0.00      ACHN  
ATOM   3052  CG1 ILE A 198      15.184  -3.946  15.339  0.00  0.00      ACHN  
ATOM   3053 HG11 ILE A 198      15.974  -3.586  14.646  0.00  0.00      ACHN  
ATOM   3054 HG12 ILE A 198      14.965  -3.036  15.937  0.00  0.00      ACHN  
ATOM   3055  CD1 ILE A 198      15.785  -5.122  16.190  0.00  0.00      ACHN  
ATOM   3056  HD1 ILE A 198      15.023  -5.575  16.859  0.00  0.00      ACHN  
ATOM   3057  HD2 ILE A 198      16.230  -5.867  15.496  0.00  0.00      ACHN  
ATOM   3058  HD3 ILE A 198      16.596  -4.700  16.821  0.00  0.00      ACHN  
ATOM   3059  C   ILE A 198      12.433  -3.405  12.705  0.00  0.00      ACHN  
ATOM   3060  O   ILE A 198      12.468  -3.866  11.556  0.00  0.00      ACHN  
ATOM   3061  N   ILE A 199      11.263  -3.233  13.425  0.00  0.00      ACHN  
ATOM   3062  HN  ILE A 199      11.295  -2.878  14.356  0.00  0.00      ACHN  
ATOM   3063  CA  ILE A 199       9.951  -3.361  12.839  0.00  0.00      ACHN  
ATOM   3064  HA  ILE A 199       9.878  -4.307  12.323  0.00  0.00      ACHN  
ATOM   3065  CB  ILE A 199       8.773  -3.105  13.779  0.00  0.00      ACHN  
ATOM   3066  HB  ILE A 199       8.744  -2.026  14.043  0.00  0.00      ACHN  
ATOM   3067  CG2 ILE A 199       7.365  -3.285  13.214  0.00  0.00      ACHN  
ATOM   3068 HG21 ILE A 199       7.269  -2.573  12.366  0.00  0.00      ACHN  
ATOM   3069 HG22 ILE A 199       7.234  -4.258  12.694  0.00  0.00      ACHN  
ATOM   3070 HG23 ILE A 199       6.581  -3.145  13.988  0.00  0.00      ACHN  
ATOM   3071  CG1 ILE A 199       9.042  -3.870  15.155  0.00  0.00      ACHN  
ATOM   3072 HG11 ILE A 199       9.257  -4.953  15.035  0.00  0.00      ACHN  
ATOM   3073 HG12 ILE A 199       9.871  -3.518  15.805  0.00  0.00      ACHN  
ATOM   3074  CD1 ILE A 199       7.871  -3.788  16.132  0.00  0.00      ACHN  
ATOM   3075  HD1 ILE A 199       6.950  -4.347  15.859  0.00  0.00      ACHN  
ATOM   3076  HD2 ILE A 199       8.107  -4.086  17.176  0.00  0.00      ACHN  
ATOM   3077  HD3 ILE A 199       7.634  -2.709  16.252  0.00  0.00      ACHN  
ATOM   3078  C   ILE A 199       9.861  -2.296  11.696  0.00  0.00      ACHN  
ATOM   3079  O   ILE A 199       9.355  -2.680  10.604  0.00  0.00      ACHN  
ATOM   3080  N   ILE A 200      10.427  -1.051  11.834  0.00  0.00      ACHN  
ATOM   3081  HN  ILE A 200      10.923  -0.837  12.672  0.00  0.00      ACHN  
ATOM   3082  CA  ILE A 200      10.371   0.025  10.842  0.00  0.00      ACHN  
ATOM   3083  HA  ILE A 200       9.305   0.142  10.709  0.00  0.00      ACHN  
ATOM   3084  CB  ILE A 200      10.726   1.376  11.368  0.00  0.00      ACHN  
ATOM   3085  HB  ILE A 200      11.792   1.431  11.674  0.00  0.00      ACHN  
ATOM   3086  CG2 ILE A 200      10.586   2.360  10.159  0.00  0.00      ACHN  
ATOM   3087 HG21 ILE A 200      10.548   3.370  10.618  0.00  0.00      ACHN  
ATOM   3088 HG22 ILE A 200      11.481   2.359   9.500  0.00  0.00      ACHN  
ATOM   3089 HG23 ILE A 200       9.602   2.241   9.657  0.00  0.00      ACHN  
ATOM   3090  CG1 ILE A 200       9.758   1.846  12.548  0.00  0.00      ACHN  
ATOM   3091 HG11 ILE A 200      10.041   1.167  13.381  0.00  0.00      ACHN  
ATOM   3092 HG12 ILE A 200       9.917   2.851  12.993  0.00  0.00      ACHN  
ATOM   3093  CD1 ILE A 200       8.237   2.009  12.135  0.00  0.00      ACHN  
ATOM   3094  HD1 ILE A 200       7.556   2.363  12.938  0.00  0.00      ACHN  
ATOM   3095  HD2 ILE A 200       8.181   2.816  11.373  0.00  0.00      ACHN  
ATOM   3096  HD3 ILE A 200       7.793   1.018  11.901  0.00  0.00      ACHN  
ATOM   3097  C   ILE A 200      11.179  -0.407   9.641  0.00  0.00      ACHN  
ATOM   3098  O   ILE A 200      10.742  -0.186   8.517  0.00  0.00      ACHN  
ATOM   3099  N   SER A 201      12.355  -0.975   9.957  0.00  0.00      ACHN  
ATOM   3100  HN  SER A 201      12.630  -0.896  10.912  0.00  0.00      ACHN  
ATOM   3101  CA  SER A 201      13.312  -1.540   9.004  0.00  0.00      ACHN  
ATOM   3102  HA  SER A 201      13.723  -0.836   8.296  0.00  0.00      ACHN  
ATOM   3103  CB  SER A 201      14.550  -2.178   9.775  0.00  0.00      ACHN  
ATOM   3104  HB1 SER A 201      14.891  -1.379  10.467  0.00  0.00      ACHN  
ATOM   3105  HB2 SER A 201      14.350  -3.098  10.364  0.00  0.00      ACHN  
ATOM   3106  OG  SER A 201      15.628  -2.538   8.884  0.00  0.00      ACHN  
ATOM   3107  HG1 SER A 201      16.451  -2.463   9.372  0.00  0.00      ACHN  
ATOM   3108  C   SER A 201      12.632  -2.644   8.175  0.00  0.00      ACHN  
ATOM   3109  O   SER A 201      12.436  -2.565   6.979  0.00  0.00      ACHN  
ATOM   3110  N   LEU A 202      12.017  -3.653   8.859  0.00  0.00      ACHN  
ATOM   3111  HN  LEU A 202      12.163  -3.691   9.844  0.00  0.00      ACHN  
ATOM   3112  CA  LEU A 202      11.426  -4.723   8.207  0.00  0.00      ACHN  
ATOM   3113  HA  LEU A 202      12.101  -5.059   7.434  0.00  0.00      ACHN  
ATOM   3114  CB  LEU A 202      11.001  -5.810   9.230  0.00  0.00      ACHN  
ATOM   3115  HB1 LEU A 202      11.822  -6.005   9.953  0.00  0.00      ACHN  
ATOM   3116  HB2 LEU A 202      10.233  -5.327   9.871  0.00  0.00      ACHN  
ATOM   3117  CG  LEU A 202      10.577  -7.093   8.605  0.00  0.00      ACHN  
ATOM   3118  HG  LEU A 202       9.647  -6.987   8.006  0.00  0.00      ACHN  
ATOM   3119  CD1 LEU A 202      11.723  -7.757   7.753  0.00  0.00      ACHN  
ATOM   3120 HD11 LEU A 202      12.596  -7.975   8.405  0.00  0.00      ACHN  
ATOM   3121 HD12 LEU A 202      11.302  -8.664   7.268  0.00  0.00      ACHN  
ATOM   3122 HD13 LEU A 202      12.016  -7.183   6.848  0.00  0.00      ACHN  
ATOM   3123  CD2 LEU A 202      10.221  -8.023   9.839  0.00  0.00      ACHN  
ATOM   3124 HD21 LEU A 202       9.451  -7.512  10.457  0.00  0.00      ACHN  
ATOM   3125 HD22 LEU A 202       9.790  -8.960   9.425  0.00  0.00      ACHN  
ATOM   3126 HD23 LEU A 202      11.087  -8.203  10.511  0.00  0.00      ACHN  
ATOM   3127  C   LEU A 202      10.246  -4.250   7.294  0.00  0.00      ACHN  
ATOM   3128  O   LEU A 202      10.086  -4.583   6.120  0.00  0.00      ACHN  
ATOM   3129  N   PHE A 203       9.427  -3.241   7.846  0.00  0.00      ACHN  
ATOM   3130  HN  PHE A 203       9.505  -2.935   8.792  0.00  0.00      ACHN  
ATOM   3131  CA  PHE A 203       8.438  -2.432   7.112  0.00  0.00      ACHN  
ATOM   3132  HA  PHE A 203       7.736  -3.217   6.870  0.00  0.00      ACHN  
ATOM   3133  CB  PHE A 203       7.713  -1.344   7.983  0.00  0.00      ACHN  
ATOM   3134  HB1 PHE A 203       7.305  -1.904   8.851  0.00  0.00      ACHN  
ATOM   3135  HB2 PHE A 203       8.293  -0.522   8.455  0.00  0.00      ACHN  
ATOM   3136  CG  PHE A 203       6.538  -0.818   7.262  0.00  0.00      ACHN  
ATOM   3137  CD1 PHE A 203       6.502   0.492   6.700  0.00  0.00      ACHN  
ATOM   3138  HD1 PHE A 203       7.433   1.036   6.662  0.00  0.00      ACHN  
ATOM   3139  CE1 PHE A 203       5.353   0.978   6.076  0.00  0.00      ACHN  
ATOM   3140  HE1 PHE A 203       5.345   2.017   5.782  0.00  0.00      ACHN  
ATOM   3141  CZ  PHE A 203       4.203   0.212   6.035  0.00  0.00      ACHN  
ATOM   3142  HZ  PHE A 203       3.337   0.635   5.547  0.00  0.00      ACHN  
ATOM   3143  CD2 PHE A 203       5.386  -1.597   7.232  0.00  0.00      ACHN  
ATOM   3144  HD2 PHE A 203       5.311  -2.575   7.684  0.00  0.00      ACHN  
ATOM   3145  CE2 PHE A 203       4.263  -1.143   6.508  0.00  0.00      ACHN  
ATOM   3146  HE2 PHE A 203       3.327  -1.681   6.543  0.00  0.00      ACHN  
ATOM   3147  C   PHE A 203       8.897  -1.803   5.763  0.00  0.00      ACHN  
ATOM   3148  O   PHE A 203       8.310  -2.037   4.734  0.00  0.00      ACHN  
ATOM   3149  N   LEU A 204       9.933  -1.008   5.761  0.00  0.00      ACHN  
ATOM   3150  HN  LEU A 204      10.379  -0.820   6.633  0.00  0.00      ACHN  
ATOM   3151  CA  LEU A 204      10.467  -0.362   4.602  0.00  0.00      ACHN  
ATOM   3152  HA  LEU A 204       9.651   0.103   4.068  0.00  0.00      ACHN  
ATOM   3153  CB  LEU A 204      11.461   0.709   5.085  0.00  0.00      ACHN  
ATOM   3154  HB1 LEU A 204      12.167   0.142   5.730  0.00  0.00      ACHN  
ATOM   3155  HB2 LEU A 204      12.016   1.085   4.199  0.00  0.00      ACHN  
ATOM   3156  CG  LEU A 204      10.901   1.976   5.751  0.00  0.00      ACHN  
ATOM   3157  HG  LEU A 204      10.218   1.607   6.546  0.00  0.00      ACHN  
ATOM   3158  CD1 LEU A 204      12.032   2.709   6.398  0.00  0.00      ACHN  
ATOM   3159 HD11 LEU A 204      12.410   2.194   7.306  0.00  0.00      ACHN  
ATOM   3160 HD12 LEU A 204      12.836   2.977   5.679  0.00  0.00      ACHN  
ATOM   3161 HD13 LEU A 204      11.704   3.728   6.695  0.00  0.00      ACHN  
ATOM   3162  CD2 LEU A 204      10.109   2.872   4.867  0.00  0.00      ACHN  
ATOM   3163 HD21 LEU A 204       9.150   2.458   4.487  0.00  0.00      ACHN  
ATOM   3164 HD22 LEU A 204       9.796   3.708   5.528  0.00  0.00      ACHN  
ATOM   3165 HD23 LEU A 204      10.783   3.226   4.058  0.00  0.00      ACHN  
ATOM   3166  C   LEU A 204      11.217  -1.335   3.729  0.00  0.00      ACHN  
ATOM   3167  O   LEU A 204      11.251  -1.083   2.529  0.00  0.00      ACHN  
ATOM   3168  N   PHE A 205      11.719  -2.508   4.167  0.00  0.00      ACHN  
ATOM   3169  HN  PHE A 205      11.872  -2.721   5.128  0.00  0.00      ACHN  
ATOM   3170  CA  PHE A 205      12.096  -3.523   3.230  0.00  0.00      ACHN  
ATOM   3171  HA  PHE A 205      12.677  -3.068   2.442  0.00  0.00      ACHN  
ATOM   3172  CB  PHE A 205      12.979  -4.623   3.820  0.00  0.00      ACHN  
ATOM   3173  HB1 PHE A 205      12.541  -4.908   4.800  0.00  0.00      ACHN  
ATOM   3174  HB2 PHE A 205      13.047  -5.531   3.184  0.00  0.00      ACHN  
ATOM   3175  CG  PHE A 205      14.363  -4.216   4.016  0.00  0.00      ACHN  
ATOM   3176  CD1 PHE A 205      15.232  -3.922   2.985  0.00  0.00      ACHN  
ATOM   3177  HD1 PHE A 205      14.868  -4.080   1.981  0.00  0.00      ACHN  
ATOM   3178  CE1 PHE A 205      16.524  -3.456   3.242  0.00  0.00      ACHN  
ATOM   3179  HE1 PHE A 205      17.260  -3.482   2.453  0.00  0.00      ACHN  
ATOM   3180  CZ  PHE A 205      16.936  -3.194   4.538  0.00  0.00      ACHN  
ATOM   3181  HZ  PHE A 205      17.958  -2.953   4.789  0.00  0.00      ACHN  
ATOM   3182  CD2 PHE A 205      14.788  -4.089   5.366  0.00  0.00      ACHN  
ATOM   3183  HD2 PHE A 205      14.283  -4.450   6.250  0.00  0.00      ACHN  
ATOM   3184  CE2 PHE A 205      16.026  -3.523   5.602  0.00  0.00      ACHN  
ATOM   3185  HE2 PHE A 205      16.309  -3.427   6.639  0.00  0.00      ACHN  
ATOM   3186  C   PHE A 205      10.937  -4.144   2.358  0.00  0.00      ACHN  
ATOM   3187  O   PHE A 205      11.080  -4.321   1.173  0.00  0.00      ACHN  
ATOM   3188  N   PHE A 206       9.803  -4.475   2.971  0.00  0.00      ACHN  
ATOM   3189  HN  PHE A 206       9.802  -4.422   3.967  0.00  0.00      ACHN  
ATOM   3190  CA  PHE A 206       8.607  -5.059   2.354  0.00  0.00      ACHN  
ATOM   3191  HA  PHE A 206       8.846  -6.006   1.893  0.00  0.00      ACHN  
ATOM   3192  CB  PHE A 206       7.383  -5.549   3.180  0.00  0.00      ACHN  
ATOM   3193  HB1 PHE A 206       6.935  -4.703   3.746  0.00  0.00      ACHN  
ATOM   3194  HB2 PHE A 206       6.604  -5.913   2.476  0.00  0.00      ACHN  
ATOM   3195  CG  PHE A 206       7.598  -6.757   4.073  0.00  0.00      ACHN  
ATOM   3196  CD1 PHE A 206       8.924  -7.138   4.503  0.00  0.00      ACHN  
ATOM   3197  HD1 PHE A 206       9.857  -6.632   4.305  0.00  0.00      ACHN  
ATOM   3198  CE1 PHE A 206       9.030  -8.261   5.301  0.00  0.00      ACHN  
ATOM   3199  HE1 PHE A 206       9.971  -8.656   5.654  0.00  0.00      ACHN  
ATOM   3200  CZ  PHE A 206       7.849  -8.958   5.748  0.00  0.00      ACHN  
ATOM   3201  HZ  PHE A 206       7.975  -9.945   6.168  0.00  0.00      ACHN  
ATOM   3202  CD2 PHE A 206       6.515  -7.499   4.458  0.00  0.00      ACHN  
ATOM   3203  HD2 PHE A 206       5.523  -7.285   4.088  0.00  0.00      ACHN  
ATOM   3204  CE2 PHE A 206       6.598  -8.558   5.357  0.00  0.00      ACHN  
ATOM   3205  HE2 PHE A 206       5.767  -9.236   5.483  0.00  0.00      ACHN  
ATOM   3206  C   PHE A 206       8.132  -4.255   1.158  0.00  0.00      ACHN  
ATOM   3207  O   PHE A 206       7.925  -4.752   0.034  0.00  0.00      ACHN  
ATOM   3208  N   ASN A 207       8.068  -2.908   1.354  0.00  0.00      ACHN  
ATOM   3209  HN  ASN A 207       8.257  -2.657   2.300  0.00  0.00      ACHN  
ATOM   3210  CA  ASN A 207       7.777  -1.829   0.419  0.00  0.00      ACHN  
ATOM   3211  HA  ASN A 207       6.831  -1.999  -0.073  0.00  0.00      ACHN  
ATOM   3212  CB  ASN A 207       7.814  -0.449   1.126  0.00  0.00      ACHN  
ATOM   3213  HB1 ASN A 207       8.715  -0.332   1.765  0.00  0.00      ACHN  
ATOM   3214  HB2 ASN A 207       7.955   0.403   0.427  0.00  0.00      ACHN  
ATOM   3215  CG  ASN A 207       6.452  -0.207   1.795  0.00  0.00      ACHN  
ATOM   3216  OD1 ASN A 207       5.555   0.314   1.118  0.00  0.00      ACHN  
ATOM   3217  ND2 ASN A 207       6.352  -0.565   3.121  0.00  0.00      ACHN  
ATOM   3218 HD21 ASN A 207       5.514  -0.424   3.648  0.00  0.00      ACHN  
ATOM   3219 HD22 ASN A 207       7.102  -1.111   3.493  0.00  0.00      ACHN  
ATOM   3220  C   ASN A 207       8.865  -1.711  -0.701  0.00  0.00      ACHN  
ATOM   3221  O   ASN A 207       8.614  -1.523  -1.883  0.00  0.00      ACHN  
ATOM   3222  N   SER A 208      10.138  -1.822  -0.322  0.00  0.00      ACHN  
ATOM   3223  HN  SER A 208      10.358  -1.769   0.648  0.00  0.00      ACHN  
ATOM   3224  CA  SER A 208      11.282  -1.859  -1.297  0.00  0.00      ACHN  
ATOM   3225  HA  SER A 208      11.129  -0.918  -1.803  0.00  0.00      ACHN  
ATOM   3226  CB  SER A 208      12.620  -1.866  -0.618  0.00  0.00      ACHN  
ATOM   3227  HB1 SER A 208      12.766  -2.799  -0.034  0.00  0.00      ACHN  
ATOM   3228  HB2 SER A 208      13.371  -1.741  -1.427  0.00  0.00      ACHN  
ATOM   3229  OG  SER A 208      12.818  -0.829   0.258  0.00  0.00      ACHN  
ATOM   3230  HG1 SER A 208      12.287  -0.955   1.048  0.00  0.00      ACHN  
ATOM   3231  C   SER A 208      11.185  -3.115  -2.172  0.00  0.00      ACHN  
ATOM   3232  O   SER A 208      11.451  -2.994  -3.387  0.00  0.00      ACHN  
ATOM   3233  N   PHE A 209      10.922  -4.383  -1.659  0.00  0.00      ACHN  
ATOM   3234  HN  PHE A 209      10.887  -4.625  -0.692  0.00  0.00      ACHN  
ATOM   3235  CA  PHE A 209      10.813  -5.514  -2.662  0.00  0.00      ACHN  
ATOM   3236  HA  PHE A 209      11.701  -5.482  -3.275  0.00  0.00      ACHN  
ATOM   3237  CB  PHE A 209      10.744  -6.975  -2.108  0.00  0.00      ACHN  
ATOM   3238  HB1 PHE A 209       9.829  -7.054  -1.484  0.00  0.00      ACHN  
ATOM   3239  HB2 PHE A 209      10.724  -7.601  -3.026  0.00  0.00      ACHN  
ATOM   3240  CG  PHE A 209      12.081  -7.338  -1.403  0.00  0.00      ACHN  
ATOM   3241  CD1 PHE A 209      13.232  -7.635  -2.109  0.00  0.00      ACHN  
ATOM   3242  HD1 PHE A 209      13.252  -7.573  -3.188  0.00  0.00      ACHN  
ATOM   3243  CE1 PHE A 209      14.427  -7.955  -1.497  0.00  0.00      ACHN  
ATOM   3244  HE1 PHE A 209      15.309  -8.159  -2.086  0.00  0.00      ACHN  
ATOM   3245  CZ  PHE A 209      14.530  -7.822  -0.171  0.00  0.00      ACHN  
ATOM   3246  HZ  PHE A 209      15.479  -7.984   0.319  0.00  0.00      ACHN  
ATOM   3247  CD2 PHE A 209      12.174  -7.169   0.028  0.00  0.00      ACHN  
ATOM   3248  HD2 PHE A 209      11.366  -6.811   0.648  0.00  0.00      ACHN  
ATOM   3249  CE2 PHE A 209      13.448  -7.319   0.591  0.00  0.00      ACHN  
ATOM   3250  HE2 PHE A 209      13.554  -7.002   1.618  0.00  0.00      ACHN  
ATOM   3251  C   PHE A 209       9.670  -5.353  -3.665  0.00  0.00      ACHN  
ATOM   3252  O   PHE A 209       9.847  -5.655  -4.836  0.00  0.00      ACHN  
ATOM   3253  N   ALA A 210       8.527  -4.880  -3.240  0.00  0.00      ACHN  
ATOM   3254  HN  ALA A 210       8.612  -4.557  -2.300  0.00  0.00      ACHN  
ATOM   3255  CA  ALA A 210       7.372  -4.407  -3.990  0.00  0.00      ACHN  
ATOM   3256  HA  ALA A 210       7.046  -5.246  -4.588  0.00  0.00      ACHN  
ATOM   3257  CB  ALA A 210       6.277  -3.814  -3.089  0.00  0.00      ACHN  
ATOM   3258  HB1 ALA A 210       5.378  -3.563  -3.691  0.00  0.00      ACHN  
ATOM   3259  HB2 ALA A 210       6.066  -4.519  -2.256  0.00  0.00      ACHN  
ATOM   3260  HB3 ALA A 210       6.604  -2.877  -2.589  0.00  0.00      ACHN  
ATOM   3261  C   ALA A 210       7.714  -3.269  -4.976  0.00  0.00      ACHN  
ATOM   3262  O   ALA A 210       7.159  -3.293  -6.118  0.00  0.00      ACHN  
ATOM   3263  N   LEU A 211       8.629  -2.290  -4.670  0.00  0.00      ACHN  
ATOM   3264  HN  LEU A 211       8.910  -2.253  -3.714  0.00  0.00      ACHN  
ATOM   3265  CA  LEU A 211       9.023  -1.207  -5.527  0.00  0.00      ACHN  
ATOM   3266  HA  LEU A 211       8.246  -0.585  -5.945  0.00  0.00      ACHN  
ATOM   3267  CB  LEU A 211      10.016  -0.262  -4.854  0.00  0.00      ACHN  
ATOM   3268  HB1 LEU A 211       9.586   0.074  -3.887  0.00  0.00      ACHN  
ATOM   3269  HB2 LEU A 211      10.857  -0.906  -4.519  0.00  0.00      ACHN  
ATOM   3270  CG  LEU A 211      10.510   0.903  -5.664  0.00  0.00      ACHN  
ATOM   3271  HG  LEU A 211      10.926   0.494  -6.609  0.00  0.00      ACHN  
ATOM   3272  CD1 LEU A 211       9.423   1.912  -5.931  0.00  0.00      ACHN  
ATOM   3273 HD11 LEU A 211       8.531   1.538  -6.478  0.00  0.00      ACHN  
ATOM   3274 HD12 LEU A 211       9.244   2.306  -4.908  0.00  0.00      ACHN  
ATOM   3275 HD13 LEU A 211       9.819   2.702  -6.604  0.00  0.00      ACHN  
ATOM   3276  CD2 LEU A 211      11.765   1.408  -4.969  0.00  0.00      ACHN  
ATOM   3277 HD21 LEU A 211      12.432   0.536  -4.800  0.00  0.00      ACHN  
ATOM   3278 HD22 LEU A 211      12.363   2.117  -5.581  0.00  0.00      ACHN  
ATOM   3279 HD23 LEU A 211      11.430   2.038  -4.118  0.00  0.00      ACHN  
ATOM   3280  C   LEU A 211       9.699  -1.753  -6.740  0.00  0.00      ACHN  
ATOM   3281  O   LEU A 211       9.324  -1.364  -7.867  0.00  0.00      ACHN  
ATOM   3282  N   VAL A 212      10.613  -2.756  -6.599  0.00  0.00      ACHN  
ATOM   3283  HN  VAL A 212      10.799  -3.034  -5.660  0.00  0.00      ACHN  
ATOM   3284  CA  VAL A 212      11.383  -3.340  -7.682  0.00  0.00      ACHN  
ATOM   3285  HA  VAL A 212      11.883  -2.559  -8.237  0.00  0.00      ACHN  
ATOM   3286  CB  VAL A 212      12.388  -4.434  -7.114  0.00  0.00      ACHN  
ATOM   3287  HB  VAL A 212      11.854  -5.212  -6.529  0.00  0.00      ACHN  
ATOM   3288  CG1 VAL A 212      12.987  -5.134  -8.298  0.00  0.00      ACHN  
ATOM   3289 HG11 VAL A 212      13.854  -5.755  -7.987  0.00  0.00      ACHN  
ATOM   3290 HG12 VAL A 212      12.258  -5.753  -8.864  0.00  0.00      ACHN  
ATOM   3291 HG13 VAL A 212      13.350  -4.299  -8.935  0.00  0.00      ACHN  
ATOM   3292  CG2 VAL A 212      13.456  -3.830  -6.249  0.00  0.00      ACHN  
ATOM   3293 HG21 VAL A 212      14.187  -3.189  -6.785  0.00  0.00      ACHN  
ATOM   3294 HG22 VAL A 212      12.986  -3.311  -5.386  0.00  0.00      ACHN  
ATOM   3295 HG23 VAL A 212      13.971  -4.711  -5.809  0.00  0.00      ACHN  
ATOM   3296  C   VAL A 212      10.528  -3.912  -8.735  0.00  0.00      ACHN  
ATOM   3297  O   VAL A 212      10.690  -3.542  -9.863  0.00  0.00      ACHN  
ATOM   3298  N   GLN A 213       9.562  -4.767  -8.406  0.00  0.00      ACHN  
ATOM   3299  HN  GLN A 213       9.456  -4.950  -7.432  0.00  0.00      ACHN  
ATOM   3300  CA  GLN A 213       8.626  -5.379  -9.357  0.00  0.00      ACHN  
ATOM   3301  HA  GLN A 213       9.308  -5.838 -10.058  0.00  0.00      ACHN  
ATOM   3302  CB  GLN A 213       7.772  -6.600  -8.751  0.00  0.00      ACHN  
ATOM   3303  HB1 GLN A 213       8.571  -7.157  -8.215  0.00  0.00      ACHN  
ATOM   3304  HB2 GLN A 213       7.097  -6.153  -7.990  0.00  0.00      ACHN  
ATOM   3305  CG  GLN A 213       6.880  -7.448  -9.666  0.00  0.00      ACHN  
ATOM   3306  HG1 GLN A 213       6.086  -6.799 -10.093  0.00  0.00      ACHN  
ATOM   3307  HG2 GLN A 213       7.452  -7.821 -10.542  0.00  0.00      ACHN  
ATOM   3308  CD  GLN A 213       6.158  -8.681  -9.075  0.00  0.00      ACHN  
ATOM   3309  OE1 GLN A 213       5.064  -8.558  -8.556  0.00  0.00      ACHN  
ATOM   3310  NE2 GLN A 213       6.699  -9.875  -9.401  0.00  0.00      ACHN  
ATOM   3311 HE21 GLN A 213       6.197 -10.723  -9.226  0.00  0.00      ACHN  
ATOM   3312 HE22 GLN A 213       7.450  -9.871 -10.061  0.00  0.00      ACHN  
ATOM   3313  C   GLN A 213       7.651  -4.342 -10.040  0.00  0.00      ACHN  
ATOM   3314  O   GLN A 213       7.338  -4.527 -11.202  0.00  0.00      ACHN  
ATOM   3315  N   TYR A 214       7.149  -3.267  -9.373  0.00  0.00      ACHN  
ATOM   3316  HN  TYR A 214       7.171  -3.213  -8.378  0.00  0.00      ACHN  
ATOM   3317  CA  TYR A 214       6.472  -2.090  -9.937  0.00  0.00      ACHN  
ATOM   3318  HA  TYR A 214       5.603  -2.392 -10.502  0.00  0.00      ACHN  
ATOM   3319  CB  TYR A 214       5.968  -1.136  -8.810  0.00  0.00      ACHN  
ATOM   3320  HB1 TYR A 214       5.280  -1.695  -8.141  0.00  0.00      ACHN  
ATOM   3321  HB2 TYR A 214       6.847  -0.737  -8.259  0.00  0.00      ACHN  
ATOM   3322  CG  TYR A 214       5.145  -0.012  -9.325  0.00  0.00      ACHN  
ATOM   3323  CD1 TYR A 214       5.736   1.141  -9.721  0.00  0.00      ACHN  
ATOM   3324  HD1 TYR A 214       6.782   1.409  -9.676  0.00  0.00      ACHN  
ATOM   3325  CE1 TYR A 214       4.867   2.148 -10.219  0.00  0.00      ACHN  
ATOM   3326  HE1 TYR A 214       5.284   3.102 -10.508  0.00  0.00      ACHN  
ATOM   3327  CZ  TYR A 214       3.530   1.991 -10.335  0.00  0.00      ACHN  
ATOM   3328  OH  TYR A 214       2.588   2.919 -10.689  0.00  0.00      ACHN  
ATOM   3329  HH  TYR A 214       1.749   2.496 -10.888  0.00  0.00      ACHN  
ATOM   3330  CD2 TYR A 214       3.819  -0.312  -9.472  0.00  0.00      ACHN  
ATOM   3331  HD2 TYR A 214       3.345  -1.252  -9.230  0.00  0.00      ACHN  
ATOM   3332  CE2 TYR A 214       2.996   0.669 -10.035  0.00  0.00      ACHN  
ATOM   3333  HE2 TYR A 214       1.926   0.547 -10.119  0.00  0.00      ACHN  
ATOM   3334  C   TYR A 214       7.357  -1.358 -10.927  0.00  0.00      ACHN  
ATOM   3335  O   TYR A 214       6.938  -0.913 -11.940  0.00  0.00      ACHN  
ATOM   3336  N   LEU A 215       8.651  -1.083 -10.668  0.00  0.00      ACHN  
ATOM   3337  HN  LEU A 215       9.007  -1.277  -9.757  0.00  0.00      ACHN  
ATOM   3338  CA  LEU A 215       9.566  -0.443 -11.571  0.00  0.00      ACHN  
ATOM   3339  HA  LEU A 215       9.163   0.540 -11.769  0.00  0.00      ACHN  
ATOM   3340  CB  LEU A 215      10.933  -0.295 -10.959  0.00  0.00      ACHN  
ATOM   3341  HB1 LEU A 215      11.164  -1.226 -10.398  0.00  0.00      ACHN  
ATOM   3342  HB2 LEU A 215      11.714  -0.164 -11.739  0.00  0.00      ACHN  
ATOM   3343  CG  LEU A 215      11.005   0.901 -10.007  0.00  0.00      ACHN  
ATOM   3344  HG  LEU A 215      10.035   0.891  -9.467  0.00  0.00      ACHN  
ATOM   3345  CD1 LEU A 215      12.150   0.854  -8.974  0.00  0.00      ACHN  
ATOM   3346 HD11 LEU A 215      13.137   0.926  -9.478  0.00  0.00      ACHN  
ATOM   3347 HD12 LEU A 215      12.127   1.774  -8.351  0.00  0.00      ACHN  
ATOM   3348 HD13 LEU A 215      11.990  -0.071  -8.381  0.00  0.00      ACHN  
ATOM   3349  CD2 LEU A 215      11.086   2.129 -10.817  0.00  0.00      ACHN  
ATOM   3350 HD21 LEU A 215      11.035   3.056 -10.205  0.00  0.00      ACHN  
ATOM   3351 HD22 LEU A 215      12.006   2.188 -11.438  0.00  0.00      ACHN  
ATOM   3352 HD23 LEU A 215      10.236   2.177 -11.531  0.00  0.00      ACHN  
ATOM   3353  C   LEU A 215       9.755  -1.189 -12.861  0.00  0.00      ACHN  
ATOM   3354  O   LEU A 215       9.798  -0.662 -13.931  0.00  0.00      ACHN  
ATOM   3355  N   GLN A 216       9.880  -2.498 -12.630  0.00  0.00      ACHN  
ATOM   3356  HN  GLN A 216       9.989  -2.845 -11.702  0.00  0.00      ACHN  
ATOM   3357  CA  GLN A 216      10.097  -3.441 -13.683  0.00  0.00      ACHN  
ATOM   3358  HA  GLN A 216      10.937  -3.202 -14.320  0.00  0.00      ACHN  
ATOM   3359  CB  GLN A 216      10.424  -4.837 -13.090  0.00  0.00      ACHN  
ATOM   3360  HB1 GLN A 216      11.382  -4.678 -12.550  0.00  0.00      ACHN  
ATOM   3361  HB2 GLN A 216       9.602  -5.099 -12.390  0.00  0.00      ACHN  
ATOM   3362  CG  GLN A 216      10.425  -5.895 -14.195  0.00  0.00      ACHN  
ATOM   3363  HG1 GLN A 216       9.372  -6.116 -14.474  0.00  0.00      ACHN  
ATOM   3364  HG2 GLN A 216      11.031  -5.536 -15.054  0.00  0.00      ACHN  
ATOM   3365  CD  GLN A 216      10.900  -7.281 -13.681  0.00  0.00      ACHN  
ATOM   3366  OE1 GLN A 216      10.107  -8.052 -13.181  0.00  0.00      ACHN  
ATOM   3367  NE2 GLN A 216      12.238  -7.512 -13.820  0.00  0.00      ACHN  
ATOM   3368 HE21 GLN A 216      12.651  -8.306 -13.374  0.00  0.00      ACHN  
ATOM   3369 HE22 GLN A 216      12.810  -6.819 -14.260  0.00  0.00      ACHN  
ATOM   3370  C   GLN A 216       8.815  -3.592 -14.509  0.00  0.00      ACHN  
ATOM   3371  O   GLN A 216       8.857  -3.538 -15.743  0.00  0.00      ACHN  
ATOM   3372  N   TYR A 217       7.667  -3.832 -13.918  0.00  0.00      ACHN  
ATOM   3373  HN  TYR A 217       7.616  -4.036 -12.944  0.00  0.00      ACHN  
ATOM   3374  CA  TYR A 217       6.476  -3.956 -14.780  0.00  0.00      ACHN  
ATOM   3375  HA  TYR A 217       6.696  -4.609 -15.612  0.00  0.00      ACHN  
ATOM   3376  CB  TYR A 217       5.322  -4.657 -13.998  0.00  0.00      ACHN  
ATOM   3377  HB1 TYR A 217       5.376  -4.412 -12.916  0.00  0.00      ACHN  
ATOM   3378  HB2 TYR A 217       4.353  -4.239 -14.347  0.00  0.00      ACHN  
ATOM   3379  CG  TYR A 217       5.286  -6.184 -14.277  0.00  0.00      ACHN  
ATOM   3380  CD1 TYR A 217       6.286  -6.890 -13.643  0.00  0.00      ACHN  
ATOM   3381  HD1 TYR A 217       6.911  -6.380 -12.924  0.00  0.00      ACHN  
ATOM   3382  CE1 TYR A 217       6.424  -8.288 -13.817  0.00  0.00      ACHN  
ATOM   3383  HE1 TYR A 217       7.250  -8.803 -13.351  0.00  0.00      ACHN  
ATOM   3384  CZ  TYR A 217       5.569  -8.928 -14.740  0.00  0.00      ACHN  
ATOM   3385  OH  TYR A 217       5.757 -10.293 -15.080  0.00  0.00      ACHN  
ATOM   3386  HH  TYR A 217       4.969 -10.578 -15.549  0.00  0.00      ACHN  
ATOM   3387  CD2 TYR A 217       4.286  -6.901 -14.989  0.00  0.00      ACHN  
ATOM   3388  HD2 TYR A 217       3.478  -6.372 -15.475  0.00  0.00      ACHN  
ATOM   3389  CE2 TYR A 217       4.458  -8.280 -15.355  0.00  0.00      ACHN  
ATOM   3390  HE2 TYR A 217       3.698  -8.722 -15.981  0.00  0.00      ACHN  
ATOM   3391  C   TYR A 217       5.912  -2.652 -15.408  0.00  0.00      ACHN  
ATOM   3392  O   TYR A 217       5.258  -2.705 -16.487  0.00  0.00      ACHN  
ATOM   3393  N   LYS A 218       6.088  -1.482 -14.733  0.00  0.00      ACHN  
ATOM   3394  HN  LYS A 218       6.507  -1.618 -13.839  0.00  0.00      ACHN  
ATOM   3395  CA  LYS A 218       6.022  -0.204 -15.369  0.00  0.00      ACHN  
ATOM   3396  HA  LYS A 218       5.160  -0.183 -16.019  0.00  0.00      ACHN  
ATOM   3397  CB  LYS A 218       6.111   1.009 -14.366  0.00  0.00      ACHN  
ATOM   3398  HB1 LYS A 218       6.874   0.590 -13.676  0.00  0.00      ACHN  
ATOM   3399  HB2 LYS A 218       6.526   1.928 -14.832  0.00  0.00      ACHN  
ATOM   3400  CG  LYS A 218       4.798   1.301 -13.661  0.00  0.00      ACHN  
ATOM   3401  HG1 LYS A 218       4.398   0.385 -13.177  0.00  0.00      ACHN  
ATOM   3402  HG2 LYS A 218       5.118   2.023 -12.879  0.00  0.00      ACHN  
ATOM   3403  CD  LYS A 218       3.786   1.866 -14.621  0.00  0.00      ACHN  
ATOM   3404  HD1 LYS A 218       4.108   2.863 -14.990  0.00  0.00      ACHN  
ATOM   3405  HD2 LYS A 218       3.707   1.292 -15.570  0.00  0.00      ACHN  
ATOM   3406  CE  LYS A 218       2.350   2.182 -14.151  0.00  0.00      ACHN  
ATOM   3407  HE1 LYS A 218       1.933   1.210 -13.813  0.00  0.00      ACHN  
ATOM   3408  HE2 LYS A 218       2.351   3.001 -13.400  0.00  0.00      ACHN  
ATOM   3409  NZ  LYS A 218       1.451   2.597 -15.230  0.00  0.00      ACHN  
ATOM   3410  HZ1 LYS A 218       0.470   2.321 -15.026  0.00  0.00      ACHN  
ATOM   3411  HZ2 LYS A 218       1.536   3.623 -15.374  0.00  0.00      ACHN  
ATOM   3412  HZ3 LYS A 218       1.676   2.276 -16.193  0.00  0.00      ACHN  
ATOM   3413  C   LYS A 218       7.045  -0.042 -16.509  0.00  0.00      ACHN  
ATOM   3414  O   LYS A 218       6.686   0.374 -17.630  0.00  0.00      ACHN  
ATOM   3415  N   GLY A 219       8.347  -0.461 -16.299  0.00  0.00      ACHN  
ATOM   3416  HN  GLY A 219       8.581  -0.867 -15.419  0.00  0.00      ACHN  
ATOM   3417  CA  GLY A 219       9.307  -0.350 -17.427  0.00  0.00      ACHN  
ATOM   3418  HA1 GLY A 219       8.718  -0.578 -18.303  0.00  0.00      ACHN  
ATOM   3419  HA2 GLY A 219      10.131  -1.027 -17.259  0.00  0.00      ACHN  
ATOM   3420  C   GLY A 219       9.939   0.944 -17.761  0.00  0.00      ACHN  
ATOM   3421  O   GLY A 219      10.626   1.120 -18.744  0.00  0.00      ACHN  
ATOM   3422  N   LYS A 220       9.756   1.805 -16.761  0.00  0.00      ACHN  
ATOM   3423  HN  LYS A 220       9.346   1.524 -15.897  0.00  0.00      ACHN  
ATOM   3424  CA  LYS A 220      10.252   3.135 -16.698  0.00  0.00      ACHN  
ATOM   3425  HA  LYS A 220      10.056   3.563 -17.670  0.00  0.00      ACHN  
ATOM   3426  CB  LYS A 220       9.567   3.962 -15.582  0.00  0.00      ACHN  
ATOM   3427  HB1 LYS A 220       9.631   3.642 -14.520  0.00  0.00      ACHN  
ATOM   3428  HB2 LYS A 220       9.981   4.992 -15.639  0.00  0.00      ACHN  
ATOM   3429  CG  LYS A 220       8.065   4.117 -15.778  0.00  0.00      ACHN  
ATOM   3430  HG1 LYS A 220       7.958   4.533 -16.803  0.00  0.00      ACHN  
ATOM   3431  HG2 LYS A 220       7.551   3.142 -15.913  0.00  0.00      ACHN  
ATOM   3432  CD  LYS A 220       7.546   4.917 -14.605  0.00  0.00      ACHN  
ATOM   3433  HD1 LYS A 220       7.568   4.313 -13.673  0.00  0.00      ACHN  
ATOM   3434  HD2 LYS A 220       8.146   5.805 -14.308  0.00  0.00      ACHN  
ATOM   3435  CE  LYS A 220       6.097   5.444 -14.948  0.00  0.00      ACHN  
ATOM   3436  HE1 LYS A 220       6.080   5.858 -15.979  0.00  0.00      ACHN  
ATOM   3437  HE2 LYS A 220       5.443   4.551 -14.852  0.00  0.00      ACHN  
ATOM   3438  NZ  LYS A 220       5.632   6.554 -14.084  0.00  0.00      ACHN  
ATOM   3439  HZ1 LYS A 220       6.407   7.201 -13.837  0.00  0.00      ACHN  
ATOM   3440  HZ2 LYS A 220       4.899   7.041 -14.638  0.00  0.00      ACHN  
ATOM   3441  HZ3 LYS A 220       5.293   6.078 -13.223  0.00  0.00      ACHN  
ATOM   3442  C   LYS A 220      11.765   3.280 -16.567  0.00  0.00      ACHN  
ATOM   3443  O   LYS A 220      12.465   2.449 -15.972  0.00  0.00      ACHN  
ATOM   3444  N   GLY A 221      12.356   4.372 -17.038  0.00  0.00      ACHN  
ATOM   3445  HN  GLY A 221      11.879   5.138 -17.462  0.00  0.00      ACHN  
ATOM   3446  CA  GLY A 221      13.740   4.660 -17.020  0.00  0.00      ACHN  
ATOM   3447  HA1 GLY A 221      13.934   4.942 -15.996  0.00  0.00      ACHN  
ATOM   3448  HA2 GLY A 221      13.778   5.432 -17.774  0.00  0.00      ACHN  
ATOM   3449  C   GLY A 221      14.657   3.536 -17.586  0.00  0.00      ACHN  
ATOM   3450  O   GLY A 221      14.530   3.126 -18.732  0.00  0.00      ACHN  
ATOM   3451  N   LYS A 222      15.604   2.998 -16.750  0.00  0.00      ACHN  
ATOM   3452  HN  LYS A 222      15.719   3.339 -15.820  0.00  0.00      ACHN  
ATOM   3453  CA  LYS A 222      16.501   1.878 -17.044  0.00  0.00      ACHN  
ATOM   3454  HA  LYS A 222      16.586   1.697 -18.105  0.00  0.00      ACHN  
ATOM   3455  CB  LYS A 222      17.918   2.234 -16.490  0.00  0.00      ACHN  
ATOM   3456  HB1 LYS A 222      17.856   2.458 -15.404  0.00  0.00      ACHN  
ATOM   3457  HB2 LYS A 222      18.627   1.382 -16.564  0.00  0.00      ACHN  
ATOM   3458  CG  LYS A 222      18.556   3.392 -17.204  0.00  0.00      ACHN  
ATOM   3459  HG1 LYS A 222      18.822   3.052 -18.228  0.00  0.00      ACHN  
ATOM   3460  HG2 LYS A 222      17.895   4.275 -17.333  0.00  0.00      ACHN  
ATOM   3461  CD  LYS A 222      19.848   3.820 -16.584  0.00  0.00      ACHN  
ATOM   3462  HD1 LYS A 222      19.723   4.142 -15.528  0.00  0.00      ACHN  
ATOM   3463  HD2 LYS A 222      20.647   3.050 -16.554  0.00  0.00      ACHN  
ATOM   3464  CE  LYS A 222      20.437   4.997 -17.312  0.00  0.00      ACHN  
ATOM   3465  HE1 LYS A 222      20.723   4.718 -18.348  0.00  0.00      ACHN  
ATOM   3466  HE2 LYS A 222      19.648   5.779 -17.310  0.00  0.00      ACHN  
ATOM   3467  NZ  LYS A 222      21.707   5.407 -16.535  0.00  0.00      ACHN  
ATOM   3468  HZ1 LYS A 222      21.947   6.386 -16.793  0.00  0.00      ACHN  
ATOM   3469  HZ2 LYS A 222      21.618   5.362 -15.500  0.00  0.00      ACHN  
ATOM   3470  HZ3 LYS A 222      22.559   4.827 -16.674  0.00  0.00      ACHN  
ATOM   3471  C   LYS A 222      16.013   0.606 -16.467  0.00  0.00      ACHN  
ATOM   3472  O   LYS A 222      16.743  -0.387 -16.386  0.00  0.00      ACHN  
ATOM   3473  N   TRP A 223      14.697   0.519 -16.174  0.00  0.00      ACHN  
ATOM   3474  HN  TRP A 223      14.117   1.320 -16.300  0.00  0.00      ACHN  
ATOM   3475  CA  TRP A 223      14.163  -0.648 -15.478  0.00  0.00      ACHN  
ATOM   3476  HA  TRP A 223      14.936  -1.339 -15.177  0.00  0.00      ACHN  
ATOM   3477  CB  TRP A 223      13.270  -0.265 -14.262  0.00  0.00      ACHN  
ATOM   3478  HB1 TRP A 223      12.470   0.364 -14.708  0.00  0.00      ACHN  
ATOM   3479  HB2 TRP A 223      12.830  -1.205 -13.864  0.00  0.00      ACHN  
ATOM   3480  CG  TRP A 223      13.992   0.605 -13.297  0.00  0.00      ACHN  
ATOM   3481  CD1 TRP A 223      14.292   1.917 -13.247  0.00  0.00      ACHN  
ATOM   3482  HD1 TRP A 223      13.758   2.711 -13.748  0.00  0.00      ACHN  
ATOM   3483  NE1 TRP A 223      15.182   2.165 -12.223  0.00  0.00      ACHN  
ATOM   3484  HE1 TRP A 223      15.480   2.985 -11.785  0.00  0.00      ACHN  
ATOM   3485  CE2 TRP A 223      15.354   1.010 -11.555  0.00  0.00      ACHN  
ATOM   3486  CD2 TRP A 223      14.679  -0.008 -12.226  0.00  0.00      ACHN  
ATOM   3487  CE3 TRP A 223      14.623  -1.303 -11.731  0.00  0.00      ACHN  
ATOM   3488  HE3 TRP A 223      13.955  -2.050 -12.133  0.00  0.00      ACHN  
ATOM   3489  CZ3 TRP A 223      15.252  -1.515 -10.469  0.00  0.00      ACHN  
ATOM   3490  HZ3 TRP A 223      15.171  -2.489 -10.010  0.00  0.00      ACHN  
ATOM   3491  CZ2 TRP A 223      15.950   0.798 -10.343  0.00  0.00      ACHN  
ATOM   3492  HZ2 TRP A 223      16.290   1.655  -9.781  0.00  0.00      ACHN  
ATOM   3493  CH2 TRP A 223      15.962  -0.464  -9.835  0.00  0.00      ACHN  
ATOM   3494  HH2 TRP A 223      16.482  -0.598  -8.898  0.00  0.00      ACHN  
ATOM   3495  C   TRP A 223      13.317  -1.428 -16.418  0.00  0.00      ACHN  
ATOM   3496  O   TRP A 223      12.659  -2.405 -16.132  0.00  0.00      ACHN  
ATOM   3497  N   SER A 224      13.393  -1.066 -17.750  0.00  0.00      ACHN  
ATOM   3498  HN  SER A 224      13.883  -0.270 -18.097  0.00  0.00      ACHN  
ATOM   3499  CA  SER A 224      12.663  -1.630 -18.788  0.00  0.00      ACHN  
ATOM   3500  HA  SER A 224      11.615  -1.385 -18.697  0.00  0.00      ACHN  
ATOM   3501  CB  SER A 224      12.982  -0.948 -20.152  0.00  0.00      ACHN  
ATOM   3502  HB1 SER A 224      13.773  -1.437 -20.760  0.00  0.00      ACHN  
ATOM   3503  HB2 SER A 224      12.055  -1.065 -20.753  0.00  0.00      ACHN  
ATOM   3504  OG  SER A 224      13.221   0.465 -19.925  0.00  0.00      ACHN  
ATOM   3505  HG1 SER A 224      12.410   0.854 -19.590  0.00  0.00      ACHN  
ATOM   3506  C   SER A 224      12.806  -3.118 -18.945  0.00  0.00      ACHN  
ATOM   3507  O   SER A 224      11.862  -3.890 -19.102  0.00  0.00      ACHN  
ATOM   3508  N   ASN A 225      13.963  -3.728 -18.800  0.00  0.00      ACHN  
ATOM   3509  HN  ASN A 225      14.812  -3.235 -18.628  0.00  0.00      ACHN  
ATOM   3510  CA  ASN A 225      14.200  -5.132 -19.099  0.00  0.00      ACHN  
ATOM   3511  HA  ASN A 225      13.332  -5.591 -19.549  0.00  0.00      ACHN  
ATOM   3512  CB  ASN A 225      15.372  -5.260 -20.136  0.00  0.00      ACHN  
ATOM   3513  HB1 ASN A 225      16.277  -4.714 -19.794  0.00  0.00      ACHN  
ATOM   3514  HB2 ASN A 225      15.567  -6.318 -20.413  0.00  0.00      ACHN  
ATOM   3515  CG  ASN A 225      14.955  -4.580 -21.447  0.00  0.00      ACHN  
ATOM   3516  OD1 ASN A 225      15.475  -3.531 -21.820  0.00  0.00      ACHN  
ATOM   3517  ND2 ASN A 225      13.955  -5.193 -22.139  0.00  0.00      ACHN  
ATOM   3518 HD21 ASN A 225      13.423  -4.695 -22.824  0.00  0.00      ACHN  
ATOM   3519 HD22 ASN A 225      13.694  -6.135 -21.928  0.00  0.00      ACHN  
ATOM   3520  C   ASN A 225      14.514  -6.002 -17.844  0.00  0.00      ACHN  
ATOM   3521  O   ASN A 225      14.876  -5.468 -16.776  0.00  0.00      ACHN  
ATOM   3522  N   TYR A 226      14.292  -7.308 -17.929  0.00  0.00      ACHN  
ATOM   3523  HN  TYR A 226      14.019  -7.624 -18.835  0.00  0.00      ACHN  
ATOM   3524  CA  TYR A 226      14.155  -8.320 -16.868  0.00  0.00      ACHN  
ATOM   3525  HA  TYR A 226      13.463  -7.911 -16.147  0.00  0.00      ACHN  
ATOM   3526  CB  TYR A 226      13.670  -9.627 -17.426  0.00  0.00      ACHN  
ATOM   3527  HB1 TYR A 226      12.860  -9.303 -18.114  0.00  0.00      ACHN  
ATOM   3528  HB2 TYR A 226      14.382 -10.212 -18.046  0.00  0.00      ACHN  
ATOM   3529  CG  TYR A 226      13.010 -10.526 -16.448  0.00  0.00      ACHN  
ATOM   3530  CD1 TYR A 226      11.785 -10.191 -15.904  0.00  0.00      ACHN  
ATOM   3531  HD1 TYR A 226      11.375  -9.252 -16.245  0.00  0.00      ACHN  
ATOM   3532  CE1 TYR A 226      11.147 -10.927 -14.931  0.00  0.00      ACHN  
ATOM   3533  HE1 TYR A 226      10.163 -10.606 -14.624  0.00  0.00      ACHN  
ATOM   3534  CZ  TYR A 226      11.768 -12.113 -14.429  0.00  0.00      ACHN  
ATOM   3535  OH  TYR A 226      11.165 -12.889 -13.454  0.00  0.00      ACHN  
ATOM   3536  HH  TYR A 226      10.462 -12.404 -13.016  0.00  0.00      ACHN  
ATOM   3537  CD2 TYR A 226      13.567 -11.754 -16.008  0.00  0.00      ACHN  
ATOM   3538  HD2 TYR A 226      14.547 -11.992 -16.395  0.00  0.00      ACHN  
ATOM   3539  CE2 TYR A 226      12.914 -12.533 -15.016  0.00  0.00      ACHN  
ATOM   3540  HE2 TYR A 226      13.492 -13.373 -14.661  0.00  0.00      ACHN  
ATOM   3541  C   TYR A 226      15.463  -8.551 -16.041  0.00  0.00      ACHN  
ATOM   3542  O   TYR A 226      15.358  -8.939 -14.898  0.00  0.00      ACHN  
ATOM   3543  N   LEU A 227      16.635  -8.442 -16.744  0.00  0.00      ACHN  
ATOM   3544  HN  LEU A 227      16.513  -8.294 -17.722  0.00  0.00      ACHN  
ATOM   3545  CA  LEU A 227      17.991  -8.742 -16.187  0.00  0.00      ACHN  
ATOM   3546  HA  LEU A 227      18.068  -9.668 -15.636  0.00  0.00      ACHN  
ATOM   3547  CB  LEU A 227      18.982  -8.855 -17.326  0.00  0.00      ACHN  
ATOM   3548  HB1 LEU A 227      18.707  -9.830 -17.783  0.00  0.00      ACHN  
ATOM   3549  HB2 LEU A 227      18.855  -8.051 -18.082  0.00  0.00      ACHN  
ATOM   3550  CG  LEU A 227      20.498  -8.993 -16.962  0.00  0.00      ACHN  
ATOM   3551  HG  LEU A 227      20.773  -8.237 -16.196  0.00  0.00      ACHN  
ATOM   3552  CD1 LEU A 227      20.865 -10.325 -16.299  0.00  0.00      ACHN  
ATOM   3553 HD11 LEU A 227      21.957 -10.458 -16.144  0.00  0.00      ACHN  
ATOM   3554 HD12 LEU A 227      20.374 -10.324 -15.302  0.00  0.00      ACHN  
ATOM   3555 HD13 LEU A 227      20.363 -11.111 -16.903  0.00  0.00      ACHN  
ATOM   3556  CD2 LEU A 227      21.303  -8.813 -18.269  0.00  0.00      ACHN  
ATOM   3557 HD21 LEU A 227      20.816  -7.949 -18.769  0.00  0.00      ACHN  
ATOM   3558 HD22 LEU A 227      22.369  -8.513 -18.171  0.00  0.00      ACHN  
ATOM   3559 HD23 LEU A 227      21.196  -9.664 -18.975  0.00  0.00      ACHN  
ATOM   3560  C   LEU A 227      18.402  -7.761 -15.040  0.00  0.00      ACHN  
ATOM   3561  O   LEU A 227      19.007  -8.119 -14.003  0.00  0.00      ACHN  
ATOM   3562  N   ARG A 228      18.116  -6.510 -15.259  0.00  0.00      ACHN  
ATOM   3563  HN  ARG A 228      17.728  -6.251 -16.140  0.00  0.00      ACHN  
ATOM   3564  CA  ARG A 228      18.275  -5.409 -14.305  0.00  0.00      ACHN  
ATOM   3565  HA  ARG A 228      19.332  -5.356 -14.088  0.00  0.00      ACHN  
ATOM   3566  CB  ARG A 228      17.754  -4.184 -15.113  0.00  0.00      ACHN  
ATOM   3567  HB1 ARG A 228      18.485  -3.941 -15.913  0.00  0.00      ACHN  
ATOM   3568  HB2 ARG A 228      16.812  -4.440 -15.644  0.00  0.00      ACHN  
ATOM   3569  CG  ARG A 228      17.518  -2.930 -14.291  0.00  0.00      ACHN  
ATOM   3570  HG1 ARG A 228      17.039  -2.303 -15.073  0.00  0.00      ACHN  
ATOM   3571  HG2 ARG A 228      16.754  -3.149 -13.515  0.00  0.00      ACHN  
ATOM   3572  CD  ARG A 228      18.759  -2.129 -13.933  0.00  0.00      ACHN  
ATOM   3573  HD1 ARG A 228      19.482  -2.796 -13.417  0.00  0.00      ACHN  
ATOM   3574  HD2 ARG A 228      19.261  -1.835 -14.879  0.00  0.00      ACHN  
ATOM   3575  NE  ARG A 228      18.282  -0.903 -13.149  0.00  0.00      ACHN  
ATOM   3576  HE  ARG A 228      17.301  -0.778 -12.999  0.00  0.00      ACHN  
ATOM   3577  CZ  ARG A 228      19.055   0.179 -13.024  0.00  0.00      ACHN  
ATOM   3578  NH1 ARG A 228      20.281   0.243 -13.519  0.00  0.00      ACHN  
ATOM   3579 HH11 ARG A 228      20.957   0.928 -13.248  0.00  0.00      ACHN  
ATOM   3580 HH12 ARG A 228      20.649  -0.511 -14.063  0.00  0.00      ACHN  
ATOM   3581  NH2 ARG A 228      18.625   1.278 -12.427  0.00  0.00      ACHN  
ATOM   3582 HH21 ARG A 228      19.234   2.062 -12.549  0.00  0.00      ACHN  
ATOM   3583 HH22 ARG A 228      17.669   1.476 -12.211  0.00  0.00      ACHN  
ATOM   3584  C   ARG A 228      17.518  -5.534 -12.980  0.00  0.00      ACHN  
ATOM   3585  O   ARG A 228      18.103  -5.164 -11.930  0.00  0.00      ACHN  
ATOM   3586  N   GLY A 229      16.267  -6.017 -13.092  0.00  0.00      ACHN  
ATOM   3587  HN  GLY A 229      15.989  -6.227 -14.026  0.00  0.00      ACHN  
ATOM   3588  CA  GLY A 229      15.413  -6.339 -11.959  0.00  0.00      ACHN  
ATOM   3589  HA1 GLY A 229      14.396  -6.428 -12.309  0.00  0.00      ACHN  
ATOM   3590  HA2 GLY A 229      15.525  -5.538 -11.243  0.00  0.00      ACHN  
ATOM   3591  C   GLY A 229      15.951  -7.505 -11.233  0.00  0.00      ACHN  
ATOM   3592  O   GLY A 229      16.008  -7.503 -10.009  0.00  0.00      ACHN  
ATOM   3593  N   GLU A 230      16.565  -8.546 -11.908  0.00  0.00      ACHN  
ATOM   3594  HN  GLU A 230      16.685  -8.621 -12.895  0.00  0.00      ACHN  
ATOM   3595  CA  GLU A 230      17.126  -9.644 -11.036  0.00  0.00      ACHN  
ATOM   3596  HA  GLU A 230      16.399  -9.850 -10.264  0.00  0.00      ACHN  
ATOM   3597  CB  GLU A 230      17.376 -10.951 -11.833  0.00  0.00      ACHN  
ATOM   3598  HB1 GLU A 230      16.544 -10.900 -12.568  0.00  0.00      ACHN  
ATOM   3599  HB2 GLU A 230      18.372 -10.858 -12.317  0.00  0.00      ACHN  
ATOM   3600  CG  GLU A 230      17.277 -12.216 -11.018  0.00  0.00      ACHN  
ATOM   3601  HG1 GLU A 230      17.419 -13.150 -11.603  0.00  0.00      ACHN  
ATOM   3602  HG2 GLU A 230      18.013 -12.166 -10.187  0.00  0.00      ACHN  
ATOM   3603  CD  GLU A 230      15.860 -12.495 -10.407  0.00  0.00      ACHN  
ATOM   3604  OE1 GLU A 230      14.849 -11.842 -10.716  0.00  0.00      ACHN  
ATOM   3605  OE2 GLU A 230      15.819 -13.324  -9.484  0.00  0.00      ACHN  
ATOM   3606  C   GLU A 230      18.357  -9.179 -10.215  0.00  0.00      ACHN  
ATOM   3607  O   GLU A 230      18.621  -9.556  -9.089  0.00  0.00      ACHN  
ATOM   3608  N   ARG A 231      19.179  -8.330 -10.853  0.00  0.00      ACHN  
ATOM   3609  HN  ARG A 231      18.889  -8.049 -11.765  0.00  0.00      ACHN  
ATOM   3610  CA  ARG A 231      20.267  -7.648 -10.056  0.00  0.00      ACHN  
ATOM   3611  HA  ARG A 231      20.799  -8.366  -9.449  0.00  0.00      ACHN  
ATOM   3612  CB  ARG A 231      21.192  -6.819 -11.012  0.00  0.00      ACHN  
ATOM   3613  HB1 ARG A 231      20.523  -6.156 -11.602  0.00  0.00      ACHN  
ATOM   3614  HB2 ARG A 231      21.922  -6.254 -10.393  0.00  0.00      ACHN  
ATOM   3615  CG  ARG A 231      22.024  -7.672 -11.973  0.00  0.00      ACHN  
ATOM   3616  HG1 ARG A 231      22.676  -8.241 -11.275  0.00  0.00      ACHN  
ATOM   3617  HG2 ARG A 231      21.268  -8.303 -12.487  0.00  0.00      ACHN  
ATOM   3618  CD  ARG A 231      22.790  -6.893 -13.035  0.00  0.00      ACHN  
ATOM   3619  HD1 ARG A 231      21.962  -6.400 -13.589  0.00  0.00      ACHN  
ATOM   3620  HD2 ARG A 231      23.560  -6.232 -12.583  0.00  0.00      ACHN  
ATOM   3621  NE  ARG A 231      23.485  -7.885 -13.858  0.00  0.00      ACHN  
ATOM   3622  HE  ARG A 231      23.714  -8.770 -13.451  0.00  0.00      ACHN  
ATOM   3623  CZ  ARG A 231      23.925  -7.713 -15.129  0.00  0.00      ACHN  
ATOM   3624  NH1 ARG A 231      24.649  -8.685 -15.704  0.00  0.00      ACHN  
ATOM   3625 HH11 ARG A 231      25.083  -8.384 -16.554  0.00  0.00      ACHN  
ATOM   3626 HH12 ARG A 231      25.196  -9.156 -15.012  0.00  0.00      ACHN  
ATOM   3627  NH2 ARG A 231      23.734  -6.568 -15.788  0.00  0.00      ACHN  
ATOM   3628 HH21 ARG A 231      24.104  -6.469 -16.712  0.00  0.00      ACHN  
ATOM   3629 HH22 ARG A 231      23.229  -5.919 -15.219  0.00  0.00      ACHN  
ATOM   3630  C   ARG A 231      19.766  -6.744  -8.939  0.00  0.00      ACHN  
ATOM   3631  O   ARG A 231      20.279  -6.814  -7.849  0.00  0.00      ACHN  
ATOM   3632  N   ALA A 232      18.685  -6.012  -9.181  0.00  0.00      ACHN  
ATOM   3633  HN  ALA A 232      18.408  -5.998 -10.139  0.00  0.00      ACHN  
ATOM   3634  CA  ALA A 232      18.009  -5.105  -8.251  0.00  0.00      ACHN  
ATOM   3635  HA  ALA A 232      18.681  -4.328  -7.917  0.00  0.00      ACHN  
ATOM   3636  CB  ALA A 232      16.756  -4.497  -8.882  0.00  0.00      ACHN  
ATOM   3637  HB1 ALA A 232      17.020  -3.748  -9.658  0.00  0.00      ACHN  
ATOM   3638  HB2 ALA A 232      16.065  -5.218  -9.369  0.00  0.00      ACHN  
ATOM   3639  HB3 ALA A 232      16.166  -3.899  -8.154  0.00  0.00      ACHN  
ATOM   3640  C   ALA A 232      17.639  -5.906  -6.998  0.00  0.00      ACHN  
ATOM   3641  O   ALA A 232      17.800  -5.505  -5.895  0.00  0.00      ACHN  
ATOM   3642  N   TYR A 233      17.140  -7.165  -7.220  0.00  0.00      ACHN  
ATOM   3643  HN  TYR A 233      16.866  -7.494  -8.120  0.00  0.00      ACHN  
ATOM   3644  CA  TYR A 233      16.787  -8.024  -6.151  0.00  0.00      ACHN  
ATOM   3645  HA  TYR A 233      16.150  -7.510  -5.446  0.00  0.00      ACHN  
ATOM   3646  CB  TYR A 233      15.994  -9.203  -6.730  0.00  0.00      ACHN  
ATOM   3647  HB1 TYR A 233      16.535  -9.646  -7.593  0.00  0.00      ACHN  
ATOM   3648  HB2 TYR A 233      15.774  -9.926  -5.915  0.00  0.00      ACHN  
ATOM   3649  CG  TYR A 233      14.520  -9.006  -7.111  0.00  0.00      ACHN  
ATOM   3650  CD1 TYR A 233      13.605  -8.380  -6.278  0.00  0.00      ACHN  
ATOM   3651  HD1 TYR A 233      13.992  -8.159  -5.294  0.00  0.00      ACHN  
ATOM   3652  CE1 TYR A 233      12.255  -8.134  -6.635  0.00  0.00      ACHN  
ATOM   3653  HE1 TYR A 233      11.518  -7.655  -6.007  0.00  0.00      ACHN  
ATOM   3654  CZ  TYR A 233      11.886  -8.596  -7.940  0.00  0.00      ACHN  
ATOM   3655  OH  TYR A 233      10.562  -8.627  -8.279  0.00  0.00      ACHN  
ATOM   3656  HH  TYR A 233      10.513  -8.696  -9.236  0.00  0.00      ACHN  
ATOM   3657  CD2 TYR A 233      14.102  -9.469  -8.331  0.00  0.00      ACHN  
ATOM   3658  HD2 TYR A 233      14.736 -10.040  -8.994  0.00  0.00      ACHN  
ATOM   3659  CE2 TYR A 233      12.756  -9.270  -8.760  0.00  0.00      ACHN  
ATOM   3660  HE2 TYR A 233      12.330  -9.796  -9.602  0.00  0.00      ACHN  
ATOM   3661  C   TYR A 233      17.940  -8.506  -5.342  0.00  0.00      ACHN  
ATOM   3662  O   TYR A 233      17.854  -8.434  -4.108  0.00  0.00      ACHN  
ATOM   3663  N   ILE A 234      19.004  -9.030  -5.989  0.00  0.00      ACHN  
ATOM   3664  HN  ILE A 234      18.980  -9.277  -6.955  0.00  0.00      ACHN  
ATOM   3665  CA  ILE A 234      20.101  -9.690  -5.316  0.00  0.00      ACHN  
ATOM   3666  HA  ILE A 234      19.616 -10.324  -4.589  0.00  0.00      ACHN  
ATOM   3667  CB  ILE A 234      21.042 -10.501  -6.215  0.00  0.00      ACHN  
ATOM   3668  HB  ILE A 234      21.536  -9.811  -6.932  0.00  0.00      ACHN  
ATOM   3669  CG2 ILE A 234      22.031 -11.409  -5.523  0.00  0.00      ACHN  
ATOM   3670 HG21 ILE A 234      22.638 -10.859  -4.772  0.00  0.00      ACHN  
ATOM   3671 HG22 ILE A 234      21.504 -12.166  -4.904  0.00  0.00      ACHN  
ATOM   3672 HG23 ILE A 234      22.876 -11.867  -6.080  0.00  0.00      ACHN  
ATOM   3673  CG1 ILE A 234      20.132 -11.491  -7.017  0.00  0.00      ACHN  
ATOM   3674 HG11 ILE A 234      19.812 -12.436  -6.529  0.00  0.00      ACHN  
ATOM   3675 HG12 ILE A 234      19.164 -11.009  -7.272  0.00  0.00      ACHN  
ATOM   3676  CD1 ILE A 234      20.696 -11.867  -8.418  0.00  0.00      ACHN  
ATOM   3677  HD1 ILE A 234      20.755 -10.983  -9.088  0.00  0.00      ACHN  
ATOM   3678  HD2 ILE A 234      21.775 -12.102  -8.301  0.00  0.00      ACHN  
ATOM   3679  HD3 ILE A 234      20.191 -12.726  -8.909  0.00  0.00      ACHN  
ATOM   3680  C   ILE A 234      20.930  -8.780  -4.441  0.00  0.00      ACHN  
ATOM   3681  O   ILE A 234      21.254  -9.145  -3.264  0.00  0.00      ACHN  
ATOM   3682  N   VAL A 235      21.107  -7.560  -4.895  0.00  0.00      ACHN  
ATOM   3683  HN  VAL A 235      20.919  -7.371  -5.856  0.00  0.00      ACHN  
ATOM   3684  CA  VAL A 235      21.684  -6.497  -4.116  0.00  0.00      ACHN  
ATOM   3685  HA  VAL A 235      22.549  -6.963  -3.669  0.00  0.00      ACHN  
ATOM   3686  CB  VAL A 235      22.307  -5.322  -5.016  0.00  0.00      ACHN  
ATOM   3687  HB  VAL A 235      22.914  -5.833  -5.794  0.00  0.00      ACHN  
ATOM   3688  CG1 VAL A 235      21.189  -4.449  -5.666  0.00  0.00      ACHN  
ATOM   3689 HG11 VAL A 235      20.327  -5.096  -5.937  0.00  0.00      ACHN  
ATOM   3690 HG12 VAL A 235      20.834  -3.621  -5.015  0.00  0.00      ACHN  
ATOM   3691 HG13 VAL A 235      21.618  -4.048  -6.609  0.00  0.00      ACHN  
ATOM   3692  CG2 VAL A 235      23.250  -4.592  -4.011  0.00  0.00      ACHN  
ATOM   3693 HG21 VAL A 235      22.666  -4.116  -3.195  0.00  0.00      ACHN  
ATOM   3694 HG22 VAL A 235      23.944  -5.383  -3.653  0.00  0.00      ACHN  
ATOM   3695 HG23 VAL A 235      23.867  -3.843  -4.553  0.00  0.00      ACHN  
ATOM   3696  C   VAL A 235      20.717  -6.046  -3.047  0.00  0.00      ACHN  
ATOM   3697  O   VAL A 235      21.084  -6.048  -1.897  0.00  0.00      ACHN  
ATOM   3698  N   LEU A 236      19.454  -5.760  -3.341  0.00  0.00      ACHN  
ATOM   3699  HN  LEU A 236      19.070  -5.825  -4.259  0.00  0.00      ACHN  
ATOM   3700  CA  LEU A 236      18.434  -5.447  -2.398  0.00  0.00      ACHN  
ATOM   3701  HA  LEU A 236      18.656  -4.552  -1.836  0.00  0.00      ACHN  
ATOM   3702  CB  LEU A 236      17.107  -5.332  -3.092  0.00  0.00      ACHN  
ATOM   3703  HB1 LEU A 236      17.276  -4.463  -3.763  0.00  0.00      ACHN  
ATOM   3704  HB2 LEU A 236      16.804  -6.192  -3.727  0.00  0.00      ACHN  
ATOM   3705  CG  LEU A 236      15.944  -4.830  -2.196  0.00  0.00      ACHN  
ATOM   3706  HG  LEU A 236      15.806  -5.673  -1.485  0.00  0.00      ACHN  
ATOM   3707  CD1 LEU A 236      16.172  -3.587  -1.363  0.00  0.00      ACHN  
ATOM   3708 HD11 LEU A 236      15.426  -3.473  -0.547  0.00  0.00      ACHN  
ATOM   3709 HD12 LEU A 236      17.159  -3.598  -0.853  0.00  0.00      ACHN  
ATOM   3710 HD13 LEU A 236      16.081  -2.674  -1.990  0.00  0.00      ACHN  
ATOM   3711  CD2 LEU A 236      14.642  -4.714  -3.040  0.00  0.00      ACHN  
ATOM   3712 HD21 LEU A 236      13.805  -4.242  -2.483  0.00  0.00      ACHN  
ATOM   3713 HD22 LEU A 236      14.892  -3.972  -3.828  0.00  0.00      ACHN  
ATOM   3714 HD23 LEU A 236      14.332  -5.689  -3.475  0.00  0.00      ACHN  
ATOM   3715  C   LEU A 236      18.257  -6.440  -1.205  0.00  0.00      ACHN  
ATOM   3716  O   LEU A 236      18.360  -6.065  -0.040  0.00  0.00      ACHN  
ATOM   3717  N   SER A 237      18.196  -7.711  -1.487  0.00  0.00      ACHN  
ATOM   3718  HN  SER A 237      18.187  -7.881  -2.469  0.00  0.00      ACHN  
ATOM   3719  CA  SER A 237      18.202  -8.880  -0.539  0.00  0.00      ACHN  
ATOM   3720  HA  SER A 237      17.551  -8.541   0.253  0.00  0.00      ACHN  
ATOM   3721  CB  SER A 237      17.838 -10.136  -1.394  0.00  0.00      ACHN  
ATOM   3722  HB1 SER A 237      16.790  -9.950  -1.710  0.00  0.00      ACHN  
ATOM   3723  HB2 SER A 237      18.363 -10.216  -2.370  0.00  0.00      ACHN  
ATOM   3724  OG  SER A 237      17.930 -11.425  -0.756  0.00  0.00      ACHN  
ATOM   3725  HG1 SER A 237      17.378 -11.450   0.029  0.00  0.00      ACHN  
ATOM   3726  C   SER A 237      19.543  -9.128   0.198  0.00  0.00      ACHN  
ATOM   3727  O   SER A 237      19.562  -9.440   1.385  0.00  0.00      ACHN  
ATOM   3728  N   LEU A 238      20.733  -8.899  -0.433  0.00  0.00      ACHN  
ATOM   3729  HN  LEU A 238      20.662  -8.559  -1.367  0.00  0.00      ACHN  
ATOM   3730  CA  LEU A 238      22.044  -8.979   0.244  0.00  0.00      ACHN  
ATOM   3731  HA  LEU A 238      22.061  -9.936   0.743  0.00  0.00      ACHN  
ATOM   3732  CB  LEU A 238      23.231  -8.936  -0.759  0.00  0.00      ACHN  
ATOM   3733  HB1 LEU A 238      23.213  -9.924  -1.268  0.00  0.00      ACHN  
ATOM   3734  HB2 LEU A 238      23.015  -8.141  -1.503  0.00  0.00      ACHN  
ATOM   3735  CG  LEU A 238      24.652  -8.624  -0.216  0.00  0.00      ACHN  
ATOM   3736  HG  LEU A 238      24.468  -7.641   0.268  0.00  0.00      ACHN  
ATOM   3737  CD1 LEU A 238      25.317  -9.602   0.727  0.00  0.00      ACHN  
ATOM   3738 HD11 LEU A 238      26.220  -9.171   1.209  0.00  0.00      ACHN  
ATOM   3739 HD12 LEU A 238      24.626  -9.995   1.504  0.00  0.00      ACHN  
ATOM   3740 HD13 LEU A 238      25.654 -10.546   0.248  0.00  0.00      ACHN  
ATOM   3741  CD2 LEU A 238      25.479  -8.350  -1.463  0.00  0.00      ACHN  
ATOM   3742 HD21 LEU A 238      26.477  -8.170  -1.010  0.00  0.00      ACHN  
ATOM   3743 HD22 LEU A 238      25.492  -9.249  -2.116  0.00  0.00      ACHN  
ATOM   3744 HD23 LEU A 238      25.135  -7.488  -2.074  0.00  0.00      ACHN  
ATOM   3745  C   LEU A 238      22.241  -7.883   1.273  0.00  0.00      ACHN  
ATOM   3746  O   LEU A 238      22.653  -8.173   2.369  0.00  0.00      ACHN  
ATOM   3747  N   VAL A 239      21.744  -6.636   0.970  0.00  0.00      ACHN  
ATOM   3748  HN  VAL A 239      21.330  -6.485   0.076  0.00  0.00      ACHN  
ATOM   3749  CA  VAL A 239      21.586  -5.538   1.902  0.00  0.00      ACHN  
ATOM   3750  HA  VAL A 239      22.551  -5.605   2.382  0.00  0.00      ACHN  
ATOM   3751  CB  VAL A 239      21.403  -4.152   1.426  0.00  0.00      ACHN  
ATOM   3752  HB  VAL A 239      20.391  -4.110   0.970  0.00  0.00      ACHN  
ATOM   3753  CG1 VAL A 239      21.405  -3.101   2.583  0.00  0.00      ACHN  
ATOM   3754 HG11 VAL A 239      20.765  -3.313   3.466  0.00  0.00      ACHN  
ATOM   3755 HG12 VAL A 239      22.395  -3.075   3.086  0.00  0.00      ACHN  
ATOM   3756 HG13 VAL A 239      20.995  -2.097   2.338  0.00  0.00      ACHN  
ATOM   3757  CG2 VAL A 239      22.426  -3.836   0.316  0.00  0.00      ACHN  
ATOM   3758 HG21 VAL A 239      23.385  -4.136   0.791  0.00  0.00      ACHN  
ATOM   3759 HG22 VAL A 239      22.128  -4.440  -0.568  0.00  0.00      ACHN  
ATOM   3760 HG23 VAL A 239      22.448  -2.765   0.022  0.00  0.00      ACHN  
ATOM   3761  C   VAL A 239      20.569  -5.847   3.026  0.00  0.00      ACHN  
ATOM   3762  O   VAL A 239      20.880  -5.793   4.217  0.00  0.00      ACHN  
ATOM   3763  N   ALA A 240      19.402  -6.396   2.618  0.00  0.00      ACHN  
ATOM   3764  HN  ALA A 240      19.103  -6.394   1.667  0.00  0.00      ACHN  
ATOM   3765  CA  ALA A 240      18.399  -6.803   3.605  0.00  0.00      ACHN  
ATOM   3766  HA  ALA A 240      18.232  -5.938   4.228  0.00  0.00      ACHN  
ATOM   3767  CB  ALA A 240      17.096  -7.211   2.866  0.00  0.00      ACHN  
ATOM   3768  HB1 ALA A 240      16.226  -7.190   3.556  0.00  0.00      ACHN  
ATOM   3769  HB2 ALA A 240      16.842  -6.346   2.217  0.00  0.00      ACHN  
ATOM   3770  HB3 ALA A 240      17.131  -8.179   2.324  0.00  0.00      ACHN  
ATOM   3771  C   ALA A 240      18.800  -7.895   4.560  0.00  0.00      ACHN  
ATOM   3772  O   ALA A 240      18.781  -7.637   5.765  0.00  0.00      ACHN  
ATOM   3773  N   LYS A 241      19.200  -9.107   4.058  0.00  0.00      ACHN  
ATOM   3774  HN  LYS A 241      19.187  -9.289   3.078  0.00  0.00      ACHN  
ATOM   3775  CA  LYS A 241      19.410 -10.191   4.969  0.00  0.00      ACHN  
ATOM   3776  HA  LYS A 241      18.552 -10.353   5.604  0.00  0.00      ACHN  
ATOM   3777  CB  LYS A 241      19.713 -11.478   4.223  0.00  0.00      ACHN  
ATOM   3778  HB1 LYS A 241      20.433 -11.223   3.417  0.00  0.00      ACHN  
ATOM   3779  HB2 LYS A 241      20.268 -12.069   4.983  0.00  0.00      ACHN  
ATOM   3780  CG  LYS A 241      18.654 -12.543   3.850  0.00  0.00      ACHN  
ATOM   3781  HG1 LYS A 241      19.129 -13.464   3.448  0.00  0.00      ACHN  
ATOM   3782  HG2 LYS A 241      18.120 -12.732   4.806  0.00  0.00      ACHN  
ATOM   3783  CD  LYS A 241      17.615 -11.979   2.773  0.00  0.00      ACHN  
ATOM   3784  HD1 LYS A 241      17.144 -11.110   3.279  0.00  0.00      ACHN  
ATOM   3785  HD2 LYS A 241      18.162 -11.555   1.904  0.00  0.00      ACHN  
ATOM   3786  CE  LYS A 241      16.583 -12.957   2.414  0.00  0.00      ACHN  
ATOM   3787  HE1 LYS A 241      17.189 -13.862   2.199  0.00  0.00      ACHN  
ATOM   3788  HE2 LYS A 241      15.933 -13.150   3.294  0.00  0.00      ACHN  
ATOM   3789  NZ  LYS A 241      15.913 -12.506   1.168  0.00  0.00      ACHN  
ATOM   3790  C   LYS A 241      20.474  -9.813   6.047  0.00  0.00      ACHN  
ATOM   3791  O   LYS A 241      20.386  -9.961   7.291  0.00  0.00      ACHN  
ATOM   3792  N   SER A 242      21.544  -9.224   5.609  0.00  0.00      ACHN  
ATOM   3793  HN  SER A 242      21.701  -9.113   4.631  0.00  0.00      ACHN  
ATOM   3794  CA  SER A 242      22.600  -8.754   6.540  0.00  0.00      ACHN  
ATOM   3795  HA  SER A 242      22.885  -9.643   7.083  0.00  0.00      ACHN  
ATOM   3796  CB  SER A 242      23.880  -8.416   5.747  0.00  0.00      ACHN  
ATOM   3797  HB1 SER A 242      23.933  -7.371   5.376  0.00  0.00      ACHN  
ATOM   3798  HB2 SER A 242      24.709  -8.628   6.456  0.00  0.00      ACHN  
ATOM   3799  OG  SER A 242      24.242  -9.217   4.648  0.00  0.00      ACHN  
ATOM   3800  HG1 SER A 242      23.683  -8.824   3.974  0.00  0.00      ACHN  
ATOM   3801  C   SER A 242      22.294  -7.639   7.505  0.00  0.00      ACHN  
ATOM   3802  O   SER A 242      22.804  -7.589   8.578  0.00  0.00      ACHN  
ATOM   3803  N   ALA A 243      21.562  -6.608   7.082  0.00  0.00      ACHN  
ATOM   3804  HN  ALA A 243      21.222  -6.582   6.145  0.00  0.00      ACHN  
ATOM   3805  CA  ALA A 243      21.178  -5.531   7.893  0.00  0.00      ACHN  
ATOM   3806  HA  ALA A 243      22.109  -5.247   8.361  0.00  0.00      ACHN  
ATOM   3807  CB  ALA A 243      20.598  -4.381   7.140  0.00  0.00      ACHN  
ATOM   3808  HB1 ALA A 243      21.268  -3.821   6.453  0.00  0.00      ACHN  
ATOM   3809  HB2 ALA A 243      19.769  -4.683   6.464  0.00  0.00      ACHN  
ATOM   3810  HB3 ALA A 243      20.133  -3.647   7.832  0.00  0.00      ACHN  
ATOM   3811  C   ALA A 243      20.211  -5.896   8.966  0.00  0.00      ACHN  
ATOM   3812  O   ALA A 243      20.370  -5.403  10.078  0.00  0.00      ACHN  
ATOM   3813  N   LEU A 244      19.237  -6.795   8.658  0.00  0.00      ACHN  
ATOM   3814  HN  LEU A 244      19.190  -7.107   7.712  0.00  0.00      ACHN  
ATOM   3815  CA  LEU A 244      18.320  -7.292   9.672  0.00  0.00      ACHN  
ATOM   3816  HA  LEU A 244      18.029  -6.480  10.321  0.00  0.00      ACHN  
ATOM   3817  CB  LEU A 244      17.023  -7.875   9.009  0.00  0.00      ACHN  
ATOM   3818  HB1 LEU A 244      17.331  -8.556   8.186  0.00  0.00      ACHN  
ATOM   3819  HB2 LEU A 244      16.502  -8.506   9.761  0.00  0.00      ACHN  
ATOM   3820  CG  LEU A 244      16.133  -6.778   8.415  0.00  0.00      ACHN  
ATOM   3821  HG  LEU A 244      16.948  -6.067   8.160  0.00  0.00      ACHN  
ATOM   3822  CD1 LEU A 244      15.391  -7.217   7.204  0.00  0.00      ACHN  
ATOM   3823 HD11 LEU A 244      14.618  -7.894   7.626  0.00  0.00      ACHN  
ATOM   3824 HD12 LEU A 244      15.013  -6.302   6.699  0.00  0.00      ACHN  
ATOM   3825 HD13 LEU A 244      16.162  -7.629   6.518  0.00  0.00      ACHN  
ATOM   3826  CD2 LEU A 244      15.089  -6.184   9.452  0.00  0.00      ACHN  
ATOM   3827 HD21 LEU A 244      15.703  -5.716  10.251  0.00  0.00      ACHN  
ATOM   3828 HD22 LEU A 244      14.520  -5.294   9.108  0.00  0.00      ACHN  
ATOM   3829 HD23 LEU A 244      14.380  -6.972   9.783  0.00  0.00      ACHN  
ATOM   3830  C   LEU A 244      19.028  -8.311  10.596  0.00  0.00      ACHN  
ATOM   3831  O   LEU A 244      18.656  -8.367  11.767  0.00  0.00      ACHN  
ATOM   3832  N   ALA A 245      19.988  -9.131  10.120  0.00  0.00      ACHN  
ATOM   3833  HN  ALA A 245      20.170  -9.181   9.141  0.00  0.00      ACHN  
ATOM   3834  CA  ALA A 245      20.728  -9.993  11.084  0.00  0.00      ACHN  
ATOM   3835  HA  ALA A 245      20.085 -10.637  11.667  0.00  0.00      ACHN  
ATOM   3836  CB  ALA A 245      21.668 -10.714  10.070  0.00  0.00      ACHN  
ATOM   3837  HB1 ALA A 245      22.185  -9.909   9.507  0.00  0.00      ACHN  
ATOM   3838  HB2 ALA A 245      22.407 -11.307  10.651  0.00  0.00      ACHN  
ATOM   3839  HB3 ALA A 245      21.095 -11.376   9.386  0.00  0.00      ACHN  
ATOM   3840  C   ALA A 245      21.518  -9.231  12.065  0.00  0.00      ACHN  
ATOM   3841  O   ALA A 245      21.520  -9.552  13.260  0.00  0.00      ACHN  
ATOM   3842  N   TRP A 246      22.229  -8.249  11.521  0.00  0.00      ACHN  
ATOM   3843  HN  TRP A 246      22.152  -7.852  10.609  0.00  0.00      ACHN  
ATOM   3844  CA  TRP A 246      23.063  -7.387  12.358  0.00  0.00      ACHN  
ATOM   3845  HA  TRP A 246      23.596  -8.056  13.017  0.00  0.00      ACHN  
ATOM   3846  CB  TRP A 246      23.943  -6.556  11.463  0.00  0.00      ACHN  
ATOM   3847  HB1 TRP A 246      23.332  -6.108  10.651  0.00  0.00      ACHN  
ATOM   3848  HB2 TRP A 246      24.358  -5.748  12.102  0.00  0.00      ACHN  
ATOM   3849  CG  TRP A 246      25.062  -7.259  10.588  0.00  0.00      ACHN  
ATOM   3850  CD1 TRP A 246      25.097  -8.576  10.130  0.00  0.00      ACHN  
ATOM   3851  HD1 TRP A 246      24.514  -9.430  10.440  0.00  0.00      ACHN  
ATOM   3852  NE1 TRP A 246      26.123  -8.699   9.194  0.00  0.00      ACHN  
ATOM   3853  HE1 TRP A 246      26.327  -9.488   8.658  0.00  0.00      ACHN  
ATOM   3854  CE2 TRP A 246      26.714  -7.438   9.045  0.00  0.00      ACHN  
ATOM   3855  CD2 TRP A 246      26.093  -6.534   9.904  0.00  0.00      ACHN  
ATOM   3856  CE3 TRP A 246      26.503  -5.230   9.930  0.00  0.00      ACHN  
ATOM   3857  HE3 TRP A 246      26.004  -4.512  10.563  0.00  0.00      ACHN  
ATOM   3858  CZ3 TRP A 246      27.556  -4.798   9.046  0.00  0.00      ACHN  
ATOM   3859  HZ3 TRP A 246      27.734  -3.733   9.010  0.00  0.00      ACHN  
ATOM   3860  CZ2 TRP A 246      27.694  -7.053   8.151  0.00  0.00      ACHN  
ATOM   3861  HZ2 TRP A 246      28.004  -7.758   7.394  0.00  0.00      ACHN  
ATOM   3862  CH2 TRP A 246      28.176  -5.717   8.216  0.00  0.00      ACHN  
ATOM   3863  HH2 TRP A 246      29.010  -5.565   7.547  0.00  0.00      ACHN  
ATOM   3864  C   TRP A 246      22.148  -6.538  13.268  0.00  0.00      ACHN  
ATOM   3865  O   TRP A 246      22.491  -6.466  14.442  0.00  0.00      ACHN  
ATOM   3866  N   GLN A 247      21.025  -5.968  12.773  0.00  0.00      ACHN  
ATOM   3867  HN  GLN A 247      20.790  -5.958  11.804  0.00  0.00      ACHN  
ATOM   3868  CA  GLN A 247      20.185  -5.211  13.725  0.00  0.00      ACHN  
ATOM   3869  HA  GLN A 247      20.734  -4.451  14.261  0.00  0.00      ACHN  
ATOM   3870  CB  GLN A 247      19.005  -4.421  12.923  0.00  0.00      ACHN  
ATOM   3871  HB1 GLN A 247      18.487  -5.146  12.260  0.00  0.00      ACHN  
ATOM   3872  HB2 GLN A 247      18.125  -4.262  13.582  0.00  0.00      ACHN  
ATOM   3873  CG  GLN A 247      19.411  -3.100  12.239  0.00  0.00      ACHN  
ATOM   3874  HG1 GLN A 247      20.084  -2.411  12.793  0.00  0.00      ACHN  
ATOM   3875  HG2 GLN A 247      19.935  -3.377  11.299  0.00  0.00      ACHN  
ATOM   3876  CD  GLN A 247      18.215  -2.359  11.702  0.00  0.00      ACHN  
ATOM   3877  OE1 GLN A 247      17.952  -2.351  10.471  0.00  0.00      ACHN  
ATOM   3878  NE2 GLN A 247      17.347  -1.660  12.518  0.00  0.00      ACHN  
ATOM   3879 HE21 GLN A 247      16.571  -1.190  12.099  0.00  0.00      ACHN  
ATOM   3880 HE22 GLN A 247      17.575  -1.501  13.479  0.00  0.00      ACHN  
ATOM   3881  C   GLN A 247      19.584  -6.106  14.758  0.00  0.00      ACHN  
ATOM   3882  O   GLN A 247      19.570  -5.714  15.917  0.00  0.00      ACHN  
ATOM   3883  N   ILE A 248      19.085  -7.377  14.461  0.00  0.00      ACHN  
ATOM   3884  HN  ILE A 248      19.030  -7.827  13.573  0.00  0.00      ACHN  
ATOM   3885  CA  ILE A 248      18.420  -8.210  15.496  0.00  0.00      ACHN  
ATOM   3886  HA  ILE A 248      17.658  -7.682  16.049  0.00  0.00      ACHN  
ATOM   3887  CB  ILE A 248      17.803  -9.510  14.865  0.00  0.00      ACHN  
ATOM   3888  HB  ILE A 248      18.506  -9.897  14.097  0.00  0.00      ACHN  
ATOM   3889  CG2 ILE A 248      17.485 -10.604  15.972  0.00  0.00      ACHN  
ATOM   3890 HG21 ILE A 248      16.815 -11.373  15.532  0.00  0.00      ACHN  
ATOM   3891 HG22 ILE A 248      18.350 -11.067  16.494  0.00  0.00      ACHN  
ATOM   3892 HG23 ILE A 248      16.841 -10.102  16.726  0.00  0.00      ACHN  
ATOM   3893  CG1 ILE A 248      16.596  -9.088  14.075  0.00  0.00      ACHN  
ATOM   3894 HG11 ILE A 248      16.689  -8.373  13.230  0.00  0.00      ACHN  
ATOM   3895 HG12 ILE A 248      16.366 -10.022  13.518  0.00  0.00      ACHN  
ATOM   3896  CD1 ILE A 248      15.321  -8.772  14.891  0.00  0.00      ACHN  
ATOM   3897  HD1 ILE A 248      14.541  -8.399  14.192  0.00  0.00      ACHN  
ATOM   3898  HD2 ILE A 248      14.856  -9.626  15.429  0.00  0.00      ACHN  
ATOM   3899  HD3 ILE A 248      15.518  -7.926  15.584  0.00  0.00      ACHN  
ATOM   3900  C   ILE A 248      19.483  -8.491  16.552  0.00  0.00      ACHN  
ATOM   3901  O   ILE A 248      19.127  -8.537  17.712  0.00  0.00      ACHN  
ATOM   3902  N   PHE A 249      20.751  -8.830  16.142  0.00  0.00      ACHN  
ATOM   3903  HN  PHE A 249      21.026  -8.959  15.193  0.00  0.00      ACHN  
ATOM   3904  CA  PHE A 249      21.803  -9.110  17.101  0.00  0.00      ACHN  
ATOM   3905  HA  PHE A 249      21.435  -9.802  17.843  0.00  0.00      ACHN  
ATOM   3906  CB  PHE A 249      23.089  -9.627  16.421  0.00  0.00      ACHN  
ATOM   3907  HB1 PHE A 249      22.942  -9.504  15.326  0.00  0.00      ACHN  
ATOM   3908  HB2 PHE A 249      24.019  -9.129  16.768  0.00  0.00      ACHN  
ATOM   3909  CG  PHE A 249      23.133 -11.092  16.593  0.00  0.00      ACHN  
ATOM   3910  CD1 PHE A 249      24.154 -11.624  17.370  0.00  0.00      ACHN  
ATOM   3911  HD1 PHE A 249      24.821 -10.881  17.781  0.00  0.00      ACHN  
ATOM   3912  CE1 PHE A 249      24.377 -12.982  17.571  0.00  0.00      ACHN  
ATOM   3913  HE1 PHE A 249      25.146 -13.299  18.260  0.00  0.00      ACHN  
ATOM   3914  CZ  PHE A 249      23.472 -13.844  16.917  0.00  0.00      ACHN  
ATOM   3915  HZ  PHE A 249      23.621 -14.902  17.075  0.00  0.00      ACHN  
ATOM   3916  CD2 PHE A 249      22.300 -11.996  15.920  0.00  0.00      ACHN  
ATOM   3917  HD2 PHE A 249      21.418 -11.757  15.345  0.00  0.00      ACHN  
ATOM   3918  CE2 PHE A 249      22.459 -13.381  16.086  0.00  0.00      ACHN  
ATOM   3919  HE2 PHE A 249      21.851 -14.027  15.470  0.00  0.00      ACHN  
ATOM   3920  C   PHE A 249      22.215  -7.919  17.892  0.00  0.00      ACHN  
ATOM   3921  O   PHE A 249      22.434  -8.017  19.143  0.00  0.00      ACHN  
ATOM   3922  N   SER A 250      22.306  -6.710  17.248  0.00  0.00      ACHN  
ATOM   3923  HN  SER A 250      22.095  -6.615  16.278  0.00  0.00      ACHN  
ATOM   3924  CA  SER A 250      22.491  -5.404  17.865  0.00  0.00      ACHN  
ATOM   3925  HA  SER A 250      23.437  -5.373  18.385  0.00  0.00      ACHN  
ATOM   3926  CB  SER A 250      22.673  -4.336  16.786  0.00  0.00      ACHN  
ATOM   3927  HB1 SER A 250      23.406  -4.589  15.991  0.00  0.00      ACHN  
ATOM   3928  HB2 SER A 250      21.660  -4.150  16.370  0.00  0.00      ACHN  
ATOM   3929  OG  SER A 250      23.185  -3.073  17.243  0.00  0.00      ACHN  
ATOM   3930  HG1 SER A 250      24.122  -3.062  17.035  0.00  0.00      ACHN  
ATOM   3931  C   SER A 250      21.414  -5.024  18.871  0.00  0.00      ACHN  
ATOM   3932  O   SER A 250      21.696  -4.572  20.010  0.00  0.00      ACHN  
ATOM   3933  N   GLY A 251      20.190  -5.368  18.506  0.00  0.00      ACHN  
ATOM   3934  HN  GLY A 251      20.168  -5.594  17.535  0.00  0.00      ACHN  
ATOM   3935  CA  GLY A 251      19.045  -5.054  19.321  0.00  0.00      ACHN  
ATOM   3936  HA1 GLY A 251      18.204  -4.958  18.651  0.00  0.00      ACHN  
ATOM   3937  HA2 GLY A 251      19.154  -4.118  19.850  0.00  0.00      ACHN  
ATOM   3938  C   GLY A 251      18.814  -5.955  20.372  0.00  0.00      ACHN  
ATOM   3939  O   GLY A 251      18.150  -5.609  21.324  0.00  0.00      ACHN  
ATOM   3940  N   THR A 252      19.177  -7.218  20.248  0.00  0.00      ACHN  
ATOM   3941  HN  THR A 252      19.468  -7.621  19.384  0.00  0.00      ACHN  
ATOM   3942  CA  THR A 252      18.799  -8.257  21.307  0.00  0.00      ACHN  
ATOM   3943  HA  THR A 252      18.122  -7.825  22.029  0.00  0.00      ACHN  
ATOM   3944  CB  THR A 252      18.010  -9.351  20.703  0.00  0.00      ACHN  
ATOM   3945  HB  THR A 252      17.711 -10.114  21.453  0.00  0.00      ACHN  
ATOM   3946  OG1 THR A 252      18.735 -10.049  19.706  0.00  0.00      ACHN  
ATOM   3947  HG1 THR A 252      18.565  -9.490  18.944  0.00  0.00      ACHN  
ATOM   3948  CG2 THR A 252      16.760  -8.823  20.045  0.00  0.00      ACHN  
ATOM   3949 HG21 THR A 252      16.094  -9.635  19.685  0.00  0.00      ACHN  
ATOM   3950 HG22 THR A 252      16.150  -8.297  20.810  0.00  0.00      ACHN  
ATOM   3951 HG23 THR A 252      17.102  -8.206  19.187  0.00  0.00      ACHN  
ATOM   3952  C   THR A 252      19.988  -8.804  22.026  0.00  0.00      ACHN  
ATOM   3953  O   THR A 252      20.216  -8.455  23.183  0.00  0.00      ACHN  
ATOM   3954  N   LEU A 253      20.827  -9.654  21.423  0.00  0.00      ACHN  
ATOM   3955  HN  LEU A 253      20.587  -9.884  20.483  0.00  0.00      ACHN  
ATOM   3956  CA  LEU A 253      21.834 -10.400  22.093  0.00  0.00      ACHN  
ATOM   3957  HA  LEU A 253      21.430 -10.899  22.962  0.00  0.00      ACHN  
ATOM   3958  CB  LEU A 253      22.258 -11.388  21.001  0.00  0.00      ACHN  
ATOM   3959  HB1 LEU A 253      22.365 -10.872  20.023  0.00  0.00      ACHN  
ATOM   3960  HB2 LEU A 253      23.266 -11.813  21.198  0.00  0.00      ACHN  
ATOM   3961  CG  LEU A 253      21.247 -12.536  20.923  0.00  0.00      ACHN  
ATOM   3962  HG  LEU A 253      20.225 -12.101  20.883  0.00  0.00      ACHN  
ATOM   3963  CD1 LEU A 253      21.351 -13.151  19.512  0.00  0.00      ACHN  
ATOM   3964 HD11 LEU A 253      20.848 -14.106  19.249  0.00  0.00      ACHN  
ATOM   3965 HD12 LEU A 253      21.030 -12.334  18.831  0.00  0.00      ACHN  
ATOM   3966 HD13 LEU A 253      22.451 -13.177  19.359  0.00  0.00      ACHN  
ATOM   3967  CD2 LEU A 253      21.338 -13.539  22.016  0.00  0.00      ACHN  
ATOM   3968 HD21 LEU A 253      20.592 -14.344  21.846  0.00  0.00      ACHN  
ATOM   3969 HD22 LEU A 253      22.385 -13.909  22.043  0.00  0.00      ACHN  
ATOM   3970 HD23 LEU A 253      21.160 -12.975  22.957  0.00  0.00      ACHN  
ATOM   3971  C   LEU A 253      23.082  -9.633  22.694  0.00  0.00      ACHN  
ATOM   3972  O   LEU A 253      23.505 -10.005  23.759  0.00  0.00      ACHN  
ATOM   3973  N   ILE A 254      23.588  -8.592  21.972  0.00  0.00      ACHN  
ATOM   3974  HN  ILE A 254      23.128  -8.358  21.119  0.00  0.00      ACHN  
ATOM   3975  CA  ILE A 254      24.728  -7.774  22.398  0.00  0.00      ACHN  
ATOM   3976  HA  ILE A 254      25.497  -8.475  22.687  0.00  0.00      ACHN  
ATOM   3977  CB  ILE A 254      25.260  -6.936  21.290  0.00  0.00      ACHN  
ATOM   3978  HB  ILE A 254      24.411  -6.566  20.676  0.00  0.00      ACHN  
ATOM   3979  CG2 ILE A 254      26.034  -5.759  21.800  0.00  0.00      ACHN  
ATOM   3980 HG21 ILE A 254      26.333  -5.180  20.899  0.00  0.00      ACHN  
ATOM   3981 HG22 ILE A 254      25.528  -5.087  22.525  0.00  0.00      ACHN  
ATOM   3982 HG23 ILE A 254      26.866  -6.278  22.322  0.00  0.00      ACHN  
ATOM   3983  CG1 ILE A 254      26.187  -7.813  20.455  0.00  0.00      ACHN  
ATOM   3984 HG11 ILE A 254      27.105  -8.144  20.986  0.00  0.00      ACHN  
ATOM   3985 HG12 ILE A 254      25.718  -8.806  20.283  0.00  0.00      ACHN  
ATOM   3986  CD1 ILE A 254      26.490  -7.301  19.071  0.00  0.00      ACHN  
ATOM   3987  HD1 ILE A 254      27.230  -6.494  19.264  0.00  0.00      ACHN  
ATOM   3988  HD2 ILE A 254      26.917  -8.067  18.389  0.00  0.00      ACHN  
ATOM   3989  HD3 ILE A 254      25.654  -6.854  18.492  0.00  0.00      ACHN  
ATOM   3990  C   ILE A 254      24.361  -7.029  23.698  0.00  0.00      ACHN  
ATOM   3991  O   ILE A 254      25.100  -7.084  24.686  0.00  0.00      ACHN  
ATOM   3992  N   PRO A 255      23.226  -6.371  23.817  0.00  0.00      ACHN  
ATOM   3993  CD  PRO A 255      22.442  -5.819  22.625  0.00  0.00      ACHN  
ATOM   3994  HD1 PRO A 255      22.987  -5.565  21.690  0.00  0.00      ACHN  
ATOM   3995  HD2 PRO A 255      21.581  -6.498  22.445  0.00  0.00      ACHN  
ATOM   3996  CA  PRO A 255      22.697  -5.677  25.048  0.00  0.00      ACHN  
ATOM   3997  HA  PRO A 255      23.346  -4.888  25.396  0.00  0.00      ACHN  
ATOM   3998  CB  PRO A 255      21.469  -4.952  24.635  0.00  0.00      ACHN  
ATOM   3999  HB1 PRO A 255      21.382  -4.044  25.270  0.00  0.00      ACHN  
ATOM   4000  HB2 PRO A 255      20.602  -5.627  24.793  0.00  0.00      ACHN  
ATOM   4001  CG  PRO A 255      21.687  -4.587  23.205  0.00  0.00      ACHN  
ATOM   4002  HG1 PRO A 255      22.279  -3.646  23.212  0.00  0.00      ACHN  
ATOM   4003  HG2 PRO A 255      20.748  -4.459  22.625  0.00  0.00      ACHN  
ATOM   4004  C   PRO A 255      22.454  -6.555  26.254  0.00  0.00      ACHN  
ATOM   4005  O   PRO A 255      22.394  -6.072  27.380  0.00  0.00      ACHN  
ATOM   4006  N   ALA A 256      22.160  -7.813  26.022  0.00  0.00      ACHN  
ATOM   4007  HN  ALA A 256      22.037  -8.111  25.079  0.00  0.00      ACHN  
ATOM   4008  CA  ALA A 256      22.034  -8.821  27.087  0.00  0.00      ACHN  
ATOM   4009  HA  ALA A 256      21.361  -8.380  27.807  0.00  0.00      ACHN  
ATOM   4010  CB  ALA A 256      21.234 -10.034  26.561  0.00  0.00      ACHN  
ATOM   4011  HB1 ALA A 256      21.350 -10.951  27.179  0.00  0.00      ACHN  
ATOM   4012  HB2 ALA A 256      20.194  -9.646  26.511  0.00  0.00      ACHN  
ATOM   4013  HB3 ALA A 256      21.516 -10.343  25.532  0.00  0.00      ACHN  
ATOM   4014  C   ALA A 256      23.366  -9.215  27.755  0.00  0.00      ACHN  
ATOM   4015  O   ALA A 256      23.367  -9.910  28.757  0.00  0.00      ACHN  
ATOM   4016  N   LEU A 257      24.538  -8.757  27.241  0.00  0.00      ACHN  
ATOM   4017  HN  LEU A 257      24.563  -8.252  26.382  0.00  0.00      ACHN  
ATOM   4018  CA  LEU A 257      25.841  -9.056  27.784  0.00  0.00      ACHN  
ATOM   4019  HA  LEU A 257      25.912 -10.041  28.221  0.00  0.00      ACHN  
ATOM   4020  CB  LEU A 257      26.856  -9.030  26.632  0.00  0.00      ACHN  
ATOM   4021  HB1 LEU A 257      26.781  -8.031  26.152  0.00  0.00      ACHN  
ATOM   4022  HB2 LEU A 257      27.876  -9.070  27.071  0.00  0.00      ACHN  
ATOM   4023  CG  LEU A 257      26.654 -10.207  25.620  0.00  0.00      ACHN  
ATOM   4024  HG  LEU A 257      25.699 -10.051  25.073  0.00  0.00      ACHN  
ATOM   4025  CD1 LEU A 257      27.739 -10.106  24.482  0.00  0.00      ACHN  
ATOM   4026 HD11 LEU A 257      27.618  -9.123  23.980  0.00  0.00      ACHN  
ATOM   4027 HD12 LEU A 257      28.794 -10.202  24.819  0.00  0.00      ACHN  
ATOM   4028 HD13 LEU A 257      27.595 -10.959  23.785  0.00  0.00      ACHN  
ATOM   4029  CD2 LEU A 257      26.799 -11.597  26.260  0.00  0.00      ACHN  
ATOM   4030 HD21 LEU A 257      26.585 -12.328  25.451  0.00  0.00      ACHN  
ATOM   4031 HD22 LEU A 257      27.806 -11.779  26.693  0.00  0.00      ACHN  
ATOM   4032 HD23 LEU A 257      25.918 -11.708  26.928  0.00  0.00      ACHN  
ATOM   4033  C   LEU A 257      26.218  -8.101  28.957  0.00  0.00      ACHN  
ATOM   4034  OT1 LEU A 257      25.697  -6.955  28.913  0.00  0.00      ACHN  
ATOM   4035  OT2 LEU A 257      26.944  -8.453  29.887  0.00  0.00      ACHN  
ATOM   4036  C1  RET C 818       6.237  -8.980  -3.733  0.00  0.00      COFA  
ATOM   4037  C2  RET C 818       5.176  -8.737  -4.766  0.00  0.00      COFA  
ATOM   4038  H21 RET C 818       5.085  -9.610  -5.447  0.00  0.00      COFA  
ATOM   4039  H22 RET C 818       5.316  -7.818  -5.376  0.00  0.00      COFA  
ATOM   4040  C3  RET C 818       3.757  -8.703  -4.155  0.00  0.00      COFA  
ATOM   4041  H31 RET C 818       3.599  -9.671  -3.633  0.00  0.00      COFA  
ATOM   4042  H32 RET C 818       2.892  -8.659  -4.851  0.00  0.00      COFA  
ATOM   4043  C4  RET C 818       3.734  -7.543  -3.183  0.00  0.00      COFA  
ATOM   4044  H41 RET C 818       2.747  -7.497  -2.674  0.00  0.00      COFA  
ATOM   4045  H42 RET C 818       3.767  -6.597  -3.765  0.00  0.00      COFA  
ATOM   4046  C5  RET C 818       4.837  -7.612  -2.185  0.00  0.00      COFA  
ATOM   4047  C6  RET C 818       5.950  -8.366  -2.382  0.00  0.00      COFA  
ATOM   4048  C7  RET C 818       6.855  -8.607  -1.210  0.00  0.00      COFA  
ATOM   4049  H71 RET C 818       6.411  -8.224  -0.279  0.00  0.00      COFA  
ATOM   4050  C8  RET C 818       8.066  -9.194  -1.087  0.00  0.00      COFA  
ATOM   4051  H81 RET C 818       8.539  -9.657  -1.965  0.00  0.00      COFA  
ATOM   4052  C9  RET C 818       8.912  -9.254   0.193  0.00  0.00      COFA  
ATOM   4053  C10 RET C 818      10.130  -9.833   0.301  0.00  0.00      COFA  
ATOM   4054 H101 RET C 818      10.545 -10.030  -0.699  0.00  0.00      COFA  
ATOM   4055  C11 RET C 818      10.953  -9.798   1.482  0.00  0.00      COFA  
ATOM   4056 H111 RET C 818      10.964  -8.875   2.080  0.00  0.00      COFA  
ATOM   4057  C12 RET C 818      12.034 -10.655   1.686  0.00  0.00      COFA  
ATOM   4058 H121 RET C 818      12.136 -11.272   0.781  0.00  0.00      COFA  
ATOM   4059  C13 RET C 818      13.069 -10.755   2.741  0.00  0.00      COFA  
ATOM   4060  C14 RET C 818      14.291 -11.363   2.573  0.00  0.00      COFA  
ATOM   4061 H141 RET C 818      15.058 -11.239   3.352  0.00  0.00      COFA  
ATOM   4062  C15 RET C 818      14.832 -11.870   1.295  0.00  0.00      COFA  
ATOM   4063  H15 RET C 818      14.167 -11.721   0.431  0.00  0.00      COFA  
ATOM   4064  C16 RET C 818       6.237 -10.503  -3.500  0.00  0.00      COFA  
ATOM   4065 H161 RET C 818       6.992 -10.955  -2.822  0.00  0.00      COFA  
ATOM   4066 H162 RET C 818       6.615 -10.817  -4.496  0.00  0.00      COFA  
ATOM   4067 H163 RET C 818       5.227 -10.924  -3.307  0.00  0.00      COFA  
ATOM   4068  C17 RET C 818       7.509  -8.549  -4.499  0.00  0.00      COFA  
ATOM   4069 H171 RET C 818       7.688  -9.180  -5.396  0.00  0.00      COFA  
ATOM   4070 H172 RET C 818       8.353  -8.671  -3.786  0.00  0.00      COFA  
ATOM   4071 H173 RET C 818       7.434  -7.451  -4.651  0.00  0.00      COFA  
ATOM   4072  C18 RET C 818       4.513  -6.869  -0.886  0.00  0.00      COFA  
ATOM   4073 H181 RET C 818       5.331  -6.167  -0.615  0.00  0.00      COFA  
ATOM   4074 H182 RET C 818       4.354  -7.550  -0.022  0.00  0.00      COFA  
ATOM   4075 H183 RET C 818       3.578  -6.270  -0.908  0.00  0.00      COFA  
ATOM   4076  C19 RET C 818       8.390  -8.785   1.532  0.00  0.00      COFA  
ATOM   4077 H191 RET C 818       7.487  -8.142   1.459  0.00  0.00      COFA  
ATOM   4078 H192 RET C 818       9.150  -8.110   1.980  0.00  0.00      COFA  
ATOM   4079 H193 RET C 818       8.401  -9.568   2.321  0.00  0.00      COFA  
ATOM   4080  C20 RET C 818      12.764  -9.980   3.994  0.00  0.00      COFA  
ATOM   4081 H201 RET C 818      11.684  -9.733   4.082  0.00  0.00      COFA  
ATOM   4082 H202 RET C 818      13.276  -8.999   4.091  0.00  0.00      COFA  
ATOM   4083 H203 RET C 818      12.929 -10.515   4.953  0.00  0.00      COFA  
ATOM   4084  O   HOH W 901      40.263 -47.320 -16.281  0.00  0.00      WAT1  
ATOM   4085  H1  HOH W 901      40.375 -47.787 -17.109  0.00  0.00      WAT1  
ATOM   4086  H2  HOH W 901      41.153 -47.100 -16.007  0.00  0.00      WAT1  
ATOM   4087  O   HOH W 902     -48.280   5.551 -54.997  0.00  0.00      WAT1  
ATOM   4088  H1  HOH W 902     -48.158   4.616 -54.837  0.00  0.00      WAT1  
ATOM   4089  H2  HOH W 902     -48.284   5.633 -55.951  0.00  0.00      WAT1  
ATOM   4090  O   HOH W 903      26.071   1.864 -38.824  0.00  0.00      WAT1  
ATOM   4091  H1  HOH W 903      26.620   1.348 -39.414  0.00  0.00      WAT1  
ATOM   4092  H2  HOH W 903      26.038   1.350 -38.017  0.00  0.00      WAT1  
ATOM   4093  O   HOH W 904       3.365 -46.923 -48.323  0.00  0.00      WAT1  
ATOM   4094  H1  HOH W 904       3.839 -46.470 -47.627  0.00  0.00      WAT1  
ATOM   4095  H2  HOH W 904       3.986 -47.570 -48.656  0.00  0.00      WAT1  
ATOM   4096  O   HOH W 905      46.104   6.278 -45.694  0.00  0.00      WAT1  
ATOM   4097  H1  HOH W 905      46.712   5.834 -45.102  0.00  0.00      WAT1  
ATOM   4098  H2  HOH W 905      45.275   6.298 -45.215  0.00  0.00      WAT1  
ATOM   4099  O   HOH W 906     -49.964  28.608 -37.130  0.00  0.00      WAT1  
ATOM   4100  H1  HOH W 906     -50.573  28.842 -37.830  0.00  0.00      WAT1  
ATOM   4101  H2  HOH W 906     -50.430  27.949 -36.616  0.00  0.00      WAT1  
ATOM   4102  O   HOH W 907     -10.572 -26.160  44.013  0.00  0.00      WAT1  
ATOM   4103  H1  HOH W 907     -10.088 -26.618  44.701  0.00  0.00      WAT1  
ATOM   4104  H2  HOH W 907     -11.493 -26.308  44.228  0.00  0.00      WAT1  
ATOM   4105  O   HOH W 908     -18.784  14.615  26.522  0.00  0.00      WAT1  
ATOM   4106  H1  HOH W 908     -18.608  14.680  27.461  0.00  0.00      WAT1  
ATOM   4107  H2  HOH W 908     -19.738  14.658  26.453  0.00  0.00      WAT1  
ATOM   4108  O   HOH W 909     -25.685 -46.259 -39.698  0.00  0.00      WAT1  
ATOM   4109  H1  HOH W 909     -25.804 -45.820 -40.541  0.00  0.00      WAT1  
ATOM   4110  H2  HOH W 909     -26.374 -45.898 -39.140  0.00  0.00      WAT1  
ATOM   4111  O   HOH W 910     -24.030 -38.289  49.852  0.00  0.00      WAT1  
ATOM   4112  H1  HOH W 910     -23.180 -38.043  50.219  0.00  0.00      WAT1  
ATOM   4113  H2  HOH W 910     -24.628 -38.271  50.599  0.00  0.00      WAT1  
ATOM   4114  O   HOH W 911      11.682 -42.090 -36.082  0.00  0.00      WAT1  
ATOM   4115  H1  HOH W 911      10.821 -41.777 -36.360  0.00  0.00      WAT1  
ATOM   4116  H2  HOH W 911      12.023 -42.563 -36.841  0.00  0.00      WAT1  
ATOM   4117  O   HOH W 912       2.646 -19.720 -35.199  0.00  0.00      WAT1  
ATOM   4118  H1  HOH W 912       1.811 -19.281 -35.038  0.00  0.00      WAT1  
ATOM   4119  H2  HOH W 912       2.409 -20.529 -35.651  0.00  0.00      WAT1  
ATOM   4120  O   HOH W 913     -31.146  53.179 -51.039  0.00  0.00      WAT1  
ATOM   4121  H1  HOH W 913     -31.044  53.844 -51.719  0.00  0.00      WAT1  
ATOM   4122  H2  HOH W 913     -31.362  53.674 -50.248  0.00  0.00      WAT1  
ATOM   4123  O   HOH W 914     -30.046  30.219 -54.064  0.00  0.00      WAT1  
ATOM   4124  H1  HOH W 914     -30.531  31.043 -54.120  0.00  0.00      WAT1  
ATOM   4125  H2  HOH W 914     -29.488  30.217 -54.842  0.00  0.00      WAT1  
ATOM   4126  O   HOH W 915      -4.119  -4.530 -40.336  0.00  0.00      WAT1  
ATOM   4127  H1  HOH W 915      -3.882  -5.445 -40.488  0.00  0.00      WAT1  
ATOM   4128  H2  HOH W 915      -5.067  -4.502 -40.469  0.00  0.00      WAT1  
ATOM   4129  O   HOH W 916      20.351 -12.529   0.268  0.00  0.00      WAT1  
ATOM   4130  H1  HOH W 916      19.540 -12.127  -0.044  0.00  0.00      WAT1  
ATOM   4131  H2  HOH W 916      20.082 -13.385   0.602  0.00  0.00      WAT1  
ATOM   4132  O   HOH W 917      28.360 -53.407  45.637  0.00  0.00      WAT1  
ATOM   4133  H1  HOH W 917      27.863 -54.222  45.571  0.00  0.00      WAT1  
ATOM   4134  H2  HOH W 917      27.784 -52.743  45.258  0.00  0.00      WAT1  
ATOM   4135  O   HOH W 918      29.877 -20.548 -12.244  0.00  0.00      WAT1  
ATOM   4136  H1  HOH W 918      29.468 -21.197 -11.670  0.00  0.00      WAT1  
ATOM   4137  H2  HOH W 918      29.305 -19.783 -12.185  0.00  0.00      WAT1  
ATOM   4138  O   HOH W 919     -21.997 -26.493  45.054  0.00  0.00      WAT1  
ATOM   4139  H1  HOH W 919     -21.568 -25.671  45.295  0.00  0.00      WAT1  
ATOM   4140  H2  HOH W 919     -22.917 -26.360  45.283  0.00  0.00      WAT1  
ATOM   4141  O   HOH W 920      11.158 -18.768 -56.658  0.00  0.00      WAT1  
ATOM   4142  H1  HOH W 920      10.961 -17.982 -56.149  0.00  0.00      WAT1  
ATOM   4143  H2  HOH W 920      11.909 -18.523 -57.198  0.00  0.00      WAT1  
ATOM   4144  O   HOH W 921      29.690 -10.260 -55.814  0.00  0.00      WAT1  
ATOM   4145  H1  HOH W 921      29.011  -9.609 -55.989  0.00  0.00      WAT1  
ATOM   4146  H2  HOH W 921      30.217  -9.874 -55.113  0.00  0.00      WAT1  
ATOM   4147  O   HOH W 922      15.930 -49.777 -23.769  0.00  0.00      WAT1  
ATOM   4148  H1  HOH W 922      16.621 -50.279 -23.338  0.00  0.00      WAT1  
ATOM   4149  H2  HOH W 922      16.115 -48.866 -23.539  0.00  0.00      WAT1  
ATOM   4150  O   HOH W 923      43.065  47.532 -28.163  0.00  0.00      WAT1  
ATOM   4151  H1  HOH W 923      42.613  46.907 -28.730  0.00  0.00      WAT1  
ATOM   4152  H2  HOH W 923      43.953  47.580 -28.519  0.00  0.00      WAT1  
ATOM   4153  O   HOH W 924      25.683 -18.007 -47.355  0.00  0.00      WAT1  
ATOM   4154  H1  HOH W 924      25.411 -17.138 -47.649  0.00  0.00      WAT1  
ATOM   4155  H2  HOH W 924      26.309 -18.299 -48.018  0.00  0.00      WAT1  
ATOM   4156  O   HOH W 925      32.773   0.128 -48.282  0.00  0.00      WAT1  
ATOM   4157  H1  HOH W 925      32.654   1.061 -48.458  0.00  0.00      WAT1  
ATOM   4158  H2  HOH W 925      32.374  -0.311 -49.033  0.00  0.00      WAT1  
ATOM   4159  O   HOH W 926     -20.669 -51.425 -47.631  0.00  0.00      WAT1  
ATOM   4160  H1  HOH W 926     -20.825 -50.489 -47.505  0.00  0.00      WAT1  
ATOM   4161  H2  HOH W 926     -19.839 -51.469 -48.106  0.00  0.00      WAT1  
ATOM   4162  O   HOH W 927      16.812 -11.659  -4.548  0.00  0.00      WAT1  
ATOM   4163  H1  HOH W 927      17.235 -12.431  -4.172  0.00  0.00      WAT1  
ATOM   4164  H2  HOH W 927      16.919 -11.764  -5.494  0.00  0.00      WAT1  
ATOM   4165  O   HOH W 928     -24.144  19.217 -38.138  0.00  0.00      WAT1  
ATOM   4166  H1  HOH W 928     -23.643  20.032 -38.178  0.00  0.00      WAT1  
ATOM   4167  H2  HOH W 928     -23.725  18.712 -37.441  0.00  0.00      WAT1  
ATOM   4168  O   HOH W 929     -42.441  -3.263 -48.484  0.00  0.00      WAT1  
ATOM   4169  H1  HOH W 929     -41.912  -2.610 -48.942  0.00  0.00      WAT1  
ATOM   4170  H2  HOH W 929     -41.803  -3.814 -48.031  0.00  0.00      WAT1  
ATOM   4171  O   HOH W 930     -34.503 -23.684  38.550  0.00  0.00      WAT1  
ATOM   4172  H1  HOH W 930     -35.236 -23.219  38.147  0.00  0.00      WAT1  
ATOM   4173  H2  HOH W 930     -34.722 -24.610  38.450  0.00  0.00      WAT1  
ATOM   4174  O   HOH W 931      30.783  -0.157 -42.021  0.00  0.00      WAT1  
ATOM   4175  H1  HOH W 931      30.696  -0.747 -42.769  0.00  0.00      WAT1  
ATOM   4176  H2  HOH W 931      30.244   0.601 -42.249  0.00  0.00      WAT1  
ATOM   4177  O   HOH W 932     -49.919 -44.160  42.902  0.00  0.00      WAT1  
ATOM   4178  H1  HOH W 932     -50.272 -44.380  43.765  0.00  0.00      WAT1  
ATOM   4179  H2  HOH W 932     -50.459 -43.429  42.602  0.00  0.00      WAT1  
ATOM   4180  O   HOH W 933      -9.261 -10.131  39.105  0.00  0.00      WAT1  
ATOM   4181  H1  HOH W 933      -9.907 -10.576  38.557  0.00  0.00      WAT1  
ATOM   4182  H2  HOH W 933      -9.623 -10.178  39.990  0.00  0.00      WAT1  
ATOM   4183  O   HOH W 934     -31.028  54.304  21.561  0.00  0.00      WAT1  
ATOM   4184  H1  HOH W 934     -30.884  54.689  22.426  0.00  0.00      WAT1  
ATOM   4185  H2  HOH W 934     -30.151  54.204  21.193  0.00  0.00      WAT1  
ATOM   4186  O   HOH W 935     -21.052  34.115  50.719  0.00  0.00      WAT1  
ATOM   4187  H1  HOH W 935     -20.322  33.685  50.274  0.00  0.00      WAT1  
ATOM   4188  H2  HOH W 935     -20.952  35.042  50.503  0.00  0.00      WAT1  
ATOM   4189  O   HOH W 936     -43.585  -7.198  -6.406  0.00  0.00      WAT1  
ATOM   4190  H1  HOH W 936     -44.188  -7.860  -6.743  0.00  0.00      WAT1  
ATOM   4191  H2  HOH W 936     -42.831  -7.238  -6.994  0.00  0.00      WAT1  
ATOM   4192  O   HOH W 937     -33.238 -33.137 -18.741  0.00  0.00      WAT1  
ATOM   4193  H1  HOH W 937     -32.345 -33.046 -19.073  0.00  0.00      WAT1  
ATOM   4194  H2  HOH W 937     -33.716 -33.563 -19.452  0.00  0.00      WAT1  
ATOM   4195  O   HOH W 938      -1.632  44.779 -23.784  0.00  0.00      WAT1  
ATOM   4196  H1  HOH W 938      -1.448  45.431 -24.461  0.00  0.00      WAT1  
ATOM   4197  H2  HOH W 938      -2.587  44.726 -23.756  0.00  0.00      WAT1  
ATOM   4198  O   HOH W 939      22.950 -21.175 -12.313  0.00  0.00      WAT1  
ATOM   4199  H1  HOH W 939      22.168 -21.103 -11.766  0.00  0.00      WAT1  
ATOM   4200  H2  HOH W 939      23.179 -22.103 -12.284  0.00  0.00      WAT1  
ATOM   4201  O   HOH W 940      17.549   2.047  49.603  0.00  0.00      WAT1  
ATOM   4202  H1  HOH W 940      18.435   1.849  49.300  0.00  0.00      WAT1  
ATOM   4203  H2  HOH W 940      17.474   2.998  49.521  0.00  0.00      WAT1  
ATOM   4204  O   HOH W 941      51.730  33.493 -45.224  0.00  0.00      WAT1  
ATOM   4205  H1  HOH W 941      51.176  33.144 -45.922  0.00  0.00      WAT1  
ATOM   4206  H2  HOH W 941      51.983  34.364 -45.531  0.00  0.00      WAT1  
ATOM   4207  O   HOH W 942      29.350  26.537 -12.177  0.00  0.00      WAT1  
ATOM   4208  H1  HOH W 942      29.314  25.896 -11.467  0.00  0.00      WAT1  
ATOM   4209  H2  HOH W 942      29.220  27.381 -11.745  0.00  0.00      WAT1  
ATOM   4210  O   HOH W 943     -52.343  27.259 -21.540  0.00  0.00      WAT1  
ATOM   4211  H1  HOH W 943     -53.223  27.622 -21.647  0.00  0.00      WAT1  
ATOM   4212  H2  HOH W 943     -51.855  27.587 -22.295  0.00  0.00      WAT1  
ATOM   4213  O   HOH W 944      18.328 -13.413  -2.859  0.00  0.00      WAT1  
ATOM   4214  H1  HOH W 944      18.221 -12.766  -2.162  0.00  0.00      WAT1  
ATOM   4215  H2  HOH W 944      18.077 -14.244  -2.456  0.00  0.00      WAT1  
ATOM   4216  O   HOH W 945     -54.138 -43.318 -30.143  0.00  0.00      WAT1  
ATOM   4217  H1  HOH W 945     -54.029 -42.999 -29.247  0.00  0.00      WAT1  
ATOM   4218  H2  HOH W 945     -54.158 -42.526 -30.680  0.00  0.00      WAT1  
ATOM   4219  O   HOH W 946     -17.567  53.758  -6.589  0.00  0.00      WAT1  
ATOM   4220  H1  HOH W 946     -17.450  52.886  -6.966  0.00  0.00      WAT1  
ATOM   4221  H2  HOH W 946     -16.714  53.973  -6.213  0.00  0.00      WAT1  
ATOM   4222  O   HOH W 947       4.460   8.231 -22.344  0.00  0.00      WAT1  
ATOM   4223  H1  HOH W 947       3.794   8.123 -23.023  0.00  0.00      WAT1  
ATOM   4224  H2  HOH W 947       3.976   8.549 -21.582  0.00  0.00      WAT1  
ATOM   4225  O   HOH W 948       1.704  27.749 -52.172  0.00  0.00      WAT1  
ATOM   4226  H1  HOH W 948       0.932  27.914 -51.632  0.00  0.00      WAT1  
ATOM   4227  H2  HOH W 948       1.366  27.287 -52.940  0.00  0.00      WAT1  
ATOM   4228  O   HOH W 949      53.572 -30.293  49.374  0.00  0.00      WAT1  
ATOM   4229  H1  HOH W 949      53.228 -31.079  49.799  0.00  0.00      WAT1  
ATOM   4230  H2  HOH W 949      53.388 -29.586  49.992  0.00  0.00      WAT1  
ATOM   4231  O   HOH W 950     -34.718 -31.195  34.354  0.00  0.00      WAT1  
ATOM   4232  H1  HOH W 950     -35.670 -31.201  34.454  0.00  0.00      WAT1  
ATOM   4233  H2  HOH W 950     -34.388 -31.560  35.175  0.00  0.00      WAT1  
ATOM   4234  O   HOH W 951     -28.086 -14.884 -20.481  0.00  0.00      WAT1  
ATOM   4235  H1  HOH W 951     -29.007 -14.789 -20.721  0.00  0.00      WAT1  
ATOM   4236  H2  HOH W 951     -27.641 -15.076 -21.306  0.00  0.00      WAT1  
ATOM   4237  O   HOH W 952     -11.426  29.706 -56.253  0.00  0.00      WAT1  
ATOM   4238  H1  HOH W 952     -11.750  29.022 -56.840  0.00  0.00      WAT1  
ATOM   4239  H2  HOH W 952     -10.930  30.295 -56.821  0.00  0.00      WAT1  
ATOM   4240  O   HOH W 953      18.128 -14.854  40.689  0.00  0.00      WAT1  
ATOM   4241  H1  HOH W 953      18.007 -14.643  39.763  0.00  0.00      WAT1  
ATOM   4242  H2  HOH W 953      18.852 -15.481  40.699  0.00  0.00      WAT1  
ATOM   4243  O   HOH W 954     -21.764 -49.050 -57.625  0.00  0.00      WAT1  
ATOM   4244  H1  HOH W 954     -22.180 -49.618 -58.273  0.00  0.00      WAT1  
ATOM   4245  H2  HOH W 954     -21.596 -49.623 -56.877  0.00  0.00      WAT1  
ATOM   4246  O   HOH W 955      28.832 -12.387  28.976  0.00  0.00      WAT1  
ATOM   4247  H1  HOH W 955      28.227 -13.120  28.858  0.00  0.00      WAT1  
ATOM   4248  H2  HOH W 955      28.404 -11.825  29.622  0.00  0.00      WAT1  
ATOM   4249  O   HOH W 956      14.533   8.257 -58.259  0.00  0.00      WAT1  
ATOM   4250  H1  HOH W 956      13.776   7.801 -58.628  0.00  0.00      WAT1  
ATOM   4251  H2  HOH W 956      15.234   8.111 -58.894  0.00  0.00      WAT1  
ATOM   4252  O   HOH W 957     -26.974 -30.108  26.059  0.00  0.00      WAT1  
ATOM   4253  H1  HOH W 957     -27.128 -30.281  25.130  0.00  0.00      WAT1  
ATOM   4254  H2  HOH W 957     -27.061 -29.158  26.143  0.00  0.00      WAT1  
ATOM   4255  O   HOH W 958     -52.523 -16.816 -46.805  0.00  0.00      WAT1  
ATOM   4256  H1  HOH W 958     -51.720 -16.297 -46.823  0.00  0.00      WAT1  
ATOM   4257  H2  HOH W 958     -52.622 -17.136 -47.702  0.00  0.00      WAT1  
ATOM   4258  O   HOH W 959      -7.576  24.804  36.389  0.00  0.00      WAT1  
ATOM   4259  H1  HOH W 959      -8.125  24.476  37.101  0.00  0.00      WAT1  
ATOM   4260  H2  HOH W 959      -7.501  24.066  35.784  0.00  0.00      WAT1  
ATOM   4261  O   HOH W 960     -47.248 -22.739  48.640  0.00  0.00      WAT1  
ATOM   4262  H1  HOH W 960     -47.336 -22.337  47.776  0.00  0.00      WAT1  
ATOM   4263  H2  HOH W 960     -47.317 -23.679  48.475  0.00  0.00      WAT1  
ATOM   4264  O   HOH W 961      24.213  32.507 -31.795  0.00  0.00      WAT1  
ATOM   4265  H1  HOH W 961      23.571  33.188 -31.994  0.00  0.00      WAT1  
ATOM   4266  H2  HOH W 961      23.797  31.978 -31.113  0.00  0.00      WAT1  
ATOM   4267  O   HOH W 962      31.159  30.915 -29.556  0.00  0.00      WAT1  
ATOM   4268  H1  HOH W 962      31.607  30.886 -28.711  0.00  0.00      WAT1  
ATOM   4269  H2  HOH W 962      30.233  31.012 -29.333  0.00  0.00      WAT1  
ATOM   4270  O   HOH W 963      28.545  46.384  29.527  0.00  0.00      WAT1  
ATOM   4271  H1  HOH W 963      28.105  45.788  30.133  0.00  0.00      WAT1  
ATOM   4272  H2  HOH W 963      29.419  46.011  29.416  0.00  0.00      WAT1  
ATOM   4273  O   HOH W 964     -39.740 -48.894  51.829  0.00  0.00      WAT1  
ATOM   4274  H1  HOH W 964     -39.371 -48.772  50.954  0.00  0.00      WAT1  
ATOM   4275  H2  HOH W 964     -39.079 -49.400  52.301  0.00  0.00      WAT1  
ATOM   4276  O   HOH W 965     -45.917 -10.538  26.981  0.00  0.00      WAT1  
ATOM   4277  H1  HOH W 965     -46.510 -10.733  27.707  0.00  0.00      WAT1  
ATOM   4278  H2  HOH W 965     -45.318 -11.285  26.953  0.00  0.00      WAT1  
ATOM   4279  O   HOH W 966      16.853  23.724 -27.497  0.00  0.00      WAT1  
ATOM   4280  H1  HOH W 966      16.103  23.588 -28.075  0.00  0.00      WAT1  
ATOM   4281  H2  HOH W 966      16.516  24.279 -26.793  0.00  0.00      WAT1  
ATOM   4282  O   HOH W 967      50.259  25.971 -22.301  0.00  0.00      WAT1  
ATOM   4283  H1  HOH W 967      51.169  25.771 -22.081  0.00  0.00      WAT1  
ATOM   4284  H2  HOH W 967      50.319  26.613 -23.008  0.00  0.00      WAT1  
ATOM   4285  O   HOH W 968     -29.818 -14.023  48.124  0.00  0.00      WAT1  
ATOM   4286  H1  HOH W 968     -29.989 -13.820  49.044  0.00  0.00      WAT1  
ATOM   4287  H2  HOH W 968     -29.404 -14.886  48.142  0.00  0.00      WAT1  
ATOM   4288  O   HOH W 969      46.696 -40.166  33.296  0.00  0.00      WAT1  
ATOM   4289  H1  HOH W 969      46.130 -40.113  32.526  0.00  0.00      WAT1  
ATOM   4290  H2  HOH W 969      47.445 -39.610  33.082  0.00  0.00      WAT1  
ATOM   4291  O   HOH W 970     -39.614   7.785  51.584  0.00  0.00      WAT1  
ATOM   4292  H1  HOH W 970     -39.581   7.242  50.797  0.00  0.00      WAT1  
ATOM   4293  H2  HOH W 970     -39.336   7.201  52.290  0.00  0.00      WAT1  
ATOM   4294  O   HOH W 971     -41.088  -6.967 -27.491  0.00  0.00      WAT1  
ATOM   4295  H1  HOH W 971     -41.442  -6.164 -27.107  0.00  0.00      WAT1  
ATOM   4296  H2  HOH W 971     -41.819  -7.339 -27.984  0.00  0.00      WAT1  
ATOM   4297  O   HOH W 972     -48.028  -7.818  52.401  0.00  0.00      WAT1  
ATOM   4298  H1  HOH W 972     -48.420  -8.642  52.688  0.00  0.00      WAT1  
ATOM   4299  H2  HOH W 972     -47.465  -8.063  51.667  0.00  0.00      WAT1  
ATOM   4300  O   HOH W 973     -21.554  46.620 -20.567  0.00  0.00      WAT1  
ATOM   4301  H1  HOH W 973     -20.639  46.874 -20.447  0.00  0.00      WAT1  
ATOM   4302  H2  HOH W 973     -22.048  47.244 -20.036  0.00  0.00      WAT1  
ATOM   4303  O   HOH W 974      45.243   7.312  42.790  0.00  0.00      WAT1  
ATOM   4304  H1  HOH W 974      46.190   7.445  42.803  0.00  0.00      WAT1  
ATOM   4305  H2  HOH W 974      45.071   6.892  41.947  0.00  0.00      WAT1  
ATOM   4306  O   HOH W 975      40.804 -41.890 -46.729  0.00  0.00      WAT1  
ATOM   4307  H1  HOH W 975      41.397 -42.052 -45.995  0.00  0.00      WAT1  
ATOM   4308  H2  HOH W 975      40.120 -41.328 -46.366  0.00  0.00      WAT1  
ATOM   4309  O   HOH W 976      27.636  23.725  44.971  0.00  0.00      WAT1  
ATOM   4310  H1  HOH W 976      27.892  22.819  45.144  0.00  0.00      WAT1  
ATOM   4311  H2  HOH W 976      27.944  24.211  45.736  0.00  0.00      WAT1  
ATOM   4312  O   HOH W 977     -14.382  -8.985 -11.899  0.00  0.00      WAT1  
ATOM   4313  H1  HOH W 977     -14.257  -8.218 -12.458  0.00  0.00      WAT1  
ATOM   4314  H2  HOH W 977     -14.915  -9.581 -12.425  0.00  0.00      WAT1  
ATOM   4315  O   HOH W 978      33.693  38.670 -50.727  0.00  0.00      WAT1  
ATOM   4316  H1  HOH W 978      33.454  38.687 -49.800  0.00  0.00      WAT1  
ATOM   4317  H2  HOH W 978      32.878  38.868 -51.189  0.00  0.00      WAT1  
ATOM   4318  O   HOH W 979       8.554  43.882 -24.587  0.00  0.00      WAT1  
ATOM   4319  H1  HOH W 979       9.422  44.280 -24.656  0.00  0.00      WAT1  
ATOM   4320  H2  HOH W 979       8.440  43.715 -23.652  0.00  0.00      WAT1  
ATOM   4321  O   HOH W 980     -44.273  29.154 -56.215  0.00  0.00      WAT1  
ATOM   4322  H1  HOH W 980     -44.938  29.642 -56.701  0.00  0.00      WAT1  
ATOM   4323  H2  HOH W 980     -44.023  28.440 -56.801  0.00  0.00      WAT1  
ATOM   4324  O   HOH W 981      29.907  -2.131 -51.478  0.00  0.00      WAT1  
ATOM   4325  H1  HOH W 981      29.363  -2.385 -52.223  0.00  0.00      WAT1  
ATOM   4326  H2  HOH W 981      30.768  -1.953 -51.858  0.00  0.00      WAT1  
ATOM   4327  O   HOH W 982     -31.462  19.238 -48.975  0.00  0.00      WAT1  
ATOM   4328  H1  HOH W 982     -31.867  18.960 -49.796  0.00  0.00      WAT1  
ATOM   4329  H2  HOH W 982     -31.497  18.462 -48.416  0.00  0.00      WAT1  
ATOM   4330  O   HOH W 983     -10.001 -47.137 -26.907  0.00  0.00      WAT1  
ATOM   4331  H1  HOH W 983     -10.334 -46.934 -27.781  0.00  0.00      WAT1  
ATOM   4332  H2  HOH W 983      -9.655 -48.026 -26.982  0.00  0.00      WAT1  
ATOM   4333  O   HOH W 984      30.099  41.421 -19.302  0.00  0.00      WAT1  
ATOM   4334  H1  HOH W 984      29.733  41.776 -18.492  0.00  0.00      WAT1  
ATOM   4335  H2  HOH W 984      30.991  41.766 -19.334  0.00  0.00      WAT1  
ATOM   4336  O   HOH W 985     -24.855 -49.356 -55.338  0.00  0.00      WAT1  
ATOM   4337  H1  HOH W 985     -24.879 -50.308 -55.243  0.00  0.00      WAT1  
ATOM   4338  H2  HOH W 985     -24.876 -49.025 -54.440  0.00  0.00      WAT1  
ATOM   4339  O   HOH W 986      -6.927  -2.419 -27.981  0.00  0.00      WAT1  
ATOM   4340  H1  HOH W 986      -6.129  -1.966 -28.251  0.00  0.00      WAT1  
ATOM   4341  H2  HOH W 986      -6.676  -2.896 -27.189  0.00  0.00      WAT1  
ATOM   4342  O   HOH W 987     -21.159 -51.453  45.091  0.00  0.00      WAT1  
ATOM   4343  H1  HOH W 987     -20.235 -51.653  45.237  0.00  0.00      WAT1  
ATOM   4344  H2  HOH W 987     -21.513 -52.240  44.676  0.00  0.00      WAT1  
ATOM   4345  O   HOH W 988     -49.979  22.080 -11.722  0.00  0.00      WAT1  
ATOM   4346  H1  HOH W 988     -50.541  22.849 -11.817  0.00  0.00      WAT1  
ATOM   4347  H2  HOH W 988     -49.749  22.064 -10.793  0.00  0.00      WAT1  
ATOM   4348  O   HOH W 989      50.181  53.455 -49.870  0.00  0.00      WAT1  
ATOM   4349  H1  HOH W 989      50.115  52.538 -50.138  0.00  0.00      WAT1  
ATOM   4350  H2  HOH W 989      50.356  53.418 -48.930  0.00  0.00      WAT1  
ATOM   4351  O   HOH W 990      48.294  -0.271  29.493  0.00  0.00      WAT1  
ATOM   4352  H1  HOH W 990      48.283  -0.934  28.802  0.00  0.00      WAT1  
ATOM   4353  H2  HOH W 990      47.494  -0.433  29.993  0.00  0.00      WAT1  
ATOM   4354  O   HOH W 991      47.737 -53.381 -50.788  0.00  0.00      WAT1  
ATOM   4355  H1  HOH W 991      48.117 -54.024 -50.189  0.00  0.00      WAT1  
ATOM   4356  H2  HOH W 991      47.389 -52.697 -50.216  0.00  0.00      WAT1  
ATOM   4357  O   HOH W 992     -23.450   5.701  39.847  0.00  0.00      WAT1  
ATOM   4358  H1  HOH W 992     -23.977   5.274  39.172  0.00  0.00      WAT1  
ATOM   4359  H2  HOH W 992     -22.678   5.142  39.939  0.00  0.00      WAT1  
ATOM   4360  O   HOH W 993     -12.021  38.804 -50.324  0.00  0.00      WAT1  
ATOM   4361  H1  HOH W 993     -11.599  38.806 -51.183  0.00  0.00      WAT1  
ATOM   4362  H2  HOH W 993     -11.705  39.602 -49.900  0.00  0.00      WAT1  
ATOM   4363  O   HOH W 994      26.470 -48.389  44.207  0.00  0.00      WAT1  
ATOM   4364  H1  HOH W 994      26.066 -47.758  43.612  0.00  0.00      WAT1  
ATOM   4365  H2  HOH W 994      27.053 -47.863  44.754  0.00  0.00      WAT1  
ATOM   4366  O   HOH W 995     -33.624   8.301 -36.054  0.00  0.00      WAT1  
ATOM   4367  H1  HOH W 995     -34.352   8.916 -36.150  0.00  0.00      WAT1  
ATOM   4368  H2  HOH W 995     -32.840   8.841 -36.150  0.00  0.00      WAT1  
ATOM   4369  O   HOH W 996      -4.768 -50.202  38.016  0.00  0.00      WAT1  
ATOM   4370  H1  HOH W 996      -5.256 -49.643  38.620  0.00  0.00      WAT1  
ATOM   4371  H2  HOH W 996      -3.848 -50.020  38.211  0.00  0.00      WAT1  
ATOM   4372  O   HOH W 997     -13.764 -47.712 -55.435  0.00  0.00      WAT1  
ATOM   4373  H1  HOH W 997     -13.165 -47.897 -54.712  0.00  0.00      WAT1  
ATOM   4374  H2  HOH W 997     -13.587 -46.800 -55.665  0.00  0.00      WAT1  
ATOM   4375  O   HOH W 998      48.198  27.957  38.586  0.00  0.00      WAT1  
ATOM   4376  H1  HOH W 998      49.078  27.594  38.684  0.00  0.00      WAT1  
ATOM   4377  H2  HOH W 998      47.953  28.235  39.468  0.00  0.00      WAT1  
ATOM   4378  O   HOH W 999      38.277 -52.562  24.089  0.00  0.00      WAT1  
ATOM   4379  H1  HOH W 999      37.829 -53.367  24.347  0.00  0.00      WAT1  
ATOM   4380  H2  HOH W 999      39.208 -52.767  24.178  0.00  0.00      WAT1  
ATOM   4381  O   HOH W1000     -38.007  -8.334 -44.134  0.00  0.00      WAT1  
ATOM   4382  H1  HOH W1000     -38.755  -8.927 -44.193  0.00  0.00      WAT1  
ATOM   4383  H2  HOH W1000     -38.291  -7.649 -43.529  0.00  0.00      WAT1  
ATOM   4384  O   HOH W1001     -40.478  44.267  29.780  0.00  0.00      WAT1  
ATOM   4385  H1  HOH W1001     -39.663  43.876  29.465  0.00  0.00      WAT1  
ATOM   4386  H2  HOH W1001     -40.485  44.082  30.719  0.00  0.00      WAT1  
ATOM   4387  O   HOH W1002      30.209 -15.239 -28.940  0.00  0.00      WAT1  
ATOM   4388  H1  HOH W1002      30.937 -15.484 -28.369  0.00  0.00      WAT1  
ATOM   4389  H2  HOH W1002      30.625 -14.976 -29.761  0.00  0.00      WAT1  
ATOM   4390  O   HOH W1003     -30.139   5.766  27.676  0.00  0.00      WAT1  
ATOM   4391  H1  HOH W1003     -30.703   6.465  28.008  0.00  0.00      WAT1  
ATOM   4392  H2  HOH W1003     -30.745   5.114  27.326  0.00  0.00      WAT1  
ATOM   4393  O   HOH W1004      48.220 -46.905  -8.504  0.00  0.00      WAT1  
ATOM   4394  H1  HOH W1004      49.086 -47.002  -8.899  0.00  0.00      WAT1  
ATOM   4395  H2  HOH W1004      48.357 -46.304  -7.771  0.00  0.00      WAT1  
ATOM   4396  O   HOH W1005      -2.270  -7.082  42.552  0.00  0.00      WAT1  
ATOM   4397  H1  HOH W1005      -2.888  -7.803  42.436  0.00  0.00      WAT1  
ATOM   4398  H2  HOH W1005      -1.919  -7.206  43.434  0.00  0.00      WAT1  
ATOM   4399  O   HOH W1006       1.505   0.774  47.296  0.00  0.00      WAT1  
ATOM   4400  H1  HOH W1006       1.334   0.361  48.143  0.00  0.00      WAT1  
ATOM   4401  H2  HOH W1006       1.777   1.665  47.514  0.00  0.00      WAT1  
ATOM   4402  O   HOH W1007      -7.022  16.317 -55.870  0.00  0.00      WAT1  
ATOM   4403  H1  HOH W1007      -7.665  17.026 -55.881  0.00  0.00      WAT1  
ATOM   4404  H2  HOH W1007      -7.433  15.612 -56.371  0.00  0.00      WAT1  
ATOM   4405  O   HOH W1008      -6.217 -25.259  45.740  0.00  0.00      WAT1  
ATOM   4406  H1  HOH W1008      -6.068 -24.317  45.816  0.00  0.00      WAT1  
ATOM   4407  H2  HOH W1008      -6.405 -25.546  46.633  0.00  0.00      WAT1  
ATOM   4408  O   HOH W1009      44.711  25.243  31.285  0.00  0.00      WAT1  
ATOM   4409  H1  HOH W1009      44.333  26.101  31.478  0.00  0.00      WAT1  
ATOM   4410  H2  HOH W1009      45.608  25.296  31.613  0.00  0.00      WAT1  
ATOM   4411  O   HOH W1010     -16.491 -18.723 -16.172  0.00  0.00      WAT1  
ATOM   4412  H1  HOH W1010     -17.204 -18.140 -16.432  0.00  0.00      WAT1  
ATOM   4413  H2  HOH W1010     -15.704 -18.181 -16.231  0.00  0.00      WAT1  
ATOM   4414  O   HOH W1011     -35.770  32.319 -21.042  0.00  0.00      WAT1  
ATOM   4415  H1  HOH W1011     -35.641  31.920 -21.902  0.00  0.00      WAT1  
ATOM   4416  H2  HOH W1011     -35.364  31.706 -20.429  0.00  0.00      WAT1  
ATOM   4417  O   HOH W1012      51.578  32.925 -30.475  0.00  0.00      WAT1  
ATOM   4418  H1  HOH W1012      51.561  32.398 -31.274  0.00  0.00      WAT1  
ATOM   4419  H2  HOH W1012      52.494  32.910 -30.198  0.00  0.00      WAT1  
ATOM   4420  O   HOH W1013      53.111  -8.575 -51.175  0.00  0.00      WAT1  
ATOM   4421  H1  HOH W1013      54.042  -8.467 -50.978  0.00  0.00      WAT1  
ATOM   4422  H2  HOH W1013      52.687  -8.599 -50.317  0.00  0.00      WAT1  
ATOM   4423  O   HOH W1014      48.334  53.641 -38.747  0.00  0.00      WAT1  
ATOM   4424  H1  HOH W1014      47.787  52.867 -38.881  0.00  0.00      WAT1  
ATOM   4425  H2  HOH W1014      48.796  53.756 -39.577  0.00  0.00      WAT1  
ATOM   4426  O   HOH W1015      19.031 -32.023  49.208  0.00  0.00      WAT1  
ATOM   4427  H1  HOH W1015      19.577 -32.028  49.995  0.00  0.00      WAT1  
ATOM   4428  H2  HOH W1015      18.788 -32.940  49.079  0.00  0.00      WAT1  
ATOM   4429  O   HOH W1016     -35.519  42.981  21.252  0.00  0.00      WAT1  
ATOM   4430  H1  HOH W1016     -35.660  43.590  20.527  0.00  0.00      WAT1  
ATOM   4431  H2  HOH W1016     -35.289  42.153  20.829  0.00  0.00      WAT1  
ATOM   4432  O   HOH W1017     -51.338  13.277  34.759  0.00  0.00      WAT1  
ATOM   4433  H1  HOH W1017     -50.888  13.961  35.255  0.00  0.00      WAT1  
ATOM   4434  H2  HOH W1017     -50.857  12.475  34.965  0.00  0.00      WAT1  
ATOM   4435  O   HOH W1018     -39.040 -35.846  24.041  0.00  0.00      WAT1  
ATOM   4436  H1  HOH W1018     -39.582 -35.220  23.561  0.00  0.00      WAT1  
ATOM   4437  H2  HOH W1018     -38.988 -36.609  23.464  0.00  0.00      WAT1  
ATOM   4438  O   HOH W1019      53.484  12.311 -36.963  0.00  0.00      WAT1  
ATOM   4439  H1  HOH W1019      53.239  12.240 -36.041  0.00  0.00      WAT1  
ATOM   4440  H2  HOH W1019      53.708  11.417 -37.221  0.00  0.00      WAT1  
ATOM   4441  O   HOH W1020     -14.391   6.576 -56.769  0.00  0.00      WAT1  
ATOM   4442  H1  HOH W1020     -13.555   7.013 -56.608  0.00  0.00      WAT1  
ATOM   4443  H2  HOH W1020     -14.253   5.677 -56.470  0.00  0.00      WAT1  
ATOM   4444  O   HOH W1021      35.572 -25.798 -50.002  0.00  0.00      WAT1  
ATOM   4445  H1  HOH W1021      35.080 -25.241 -50.606  0.00  0.00      WAT1  
ATOM   4446  H2  HOH W1021      36.420 -25.925 -50.428  0.00  0.00      WAT1  
ATOM   4447  N   POPCM   1      29.280 -20.537  20.948  0.00  0.00      MEMB  
ATOM   4448  C12 POPCM   1      28.562 -21.450  19.886  0.00  0.00      MEMB  
ATOM   4449 H12A POPCM   1      28.420 -20.686  19.136  0.00  0.00      MEMB  
ATOM   4450 H12B POPCM   1      27.572 -21.685  20.249  0.00  0.00      MEMB  
ATOM   4451  C13 POPCM   1      29.053 -21.126  22.298  0.00  0.00      MEMB  
ATOM   4452 H13A POPCM   1      27.988 -21.163  22.471  0.00  0.00      MEMB  
ATOM   4453 H13B POPCM   1      29.450 -22.130  22.300  0.00  0.00      MEMB  
ATOM   4454 H13C POPCM   1      29.407 -20.720  23.234  0.00  0.00      MEMB  
ATOM   4455  C14 POPCM   1      30.701 -20.229  20.755  0.00  0.00      MEMB  
ATOM   4456 H14A POPCM   1      31.161 -21.205  20.798  0.00  0.00      MEMB  
ATOM   4457 H14B POPCM   1      30.920 -19.847  19.769  0.00  0.00      MEMB  
ATOM   4458 H14C POPCM   1      31.160 -19.562  21.470  0.00  0.00      MEMB  
ATOM   4459  C15 POPCM   1      28.581 -19.173  20.936  0.00  0.00      MEMB  
ATOM   4460 H15A POPCM   1      28.806 -18.625  21.839  0.00  0.00      MEMB  
ATOM   4461 H15B POPCM   1      27.516 -19.355  20.954  0.00  0.00      MEMB  
ATOM   4462 H15C POPCM   1      28.969 -18.586  20.116  0.00  0.00      MEMB  
ATOM   4463  C11 POPCM   1      29.255 -22.705  19.202  0.00  0.00      MEMB  
ATOM   4464 H11A POPCM   1      30.179 -22.490  18.624  0.00  0.00      MEMB  
ATOM   4465 H11B POPCM   1      28.562 -23.077  18.418  0.00  0.00      MEMB  
ATOM   4466  P   POPCM   1      28.531 -24.768  20.782  0.00  0.00      MEMB  
ATOM   4467  O13 POPCM   1      27.179 -24.136  21.092  0.00  0.00      MEMB  
ATOM   4468  O14 POPCM   1      29.228 -25.616  21.797  0.00  0.00      MEMB  
ATOM   4469  O12 POPCM   1      29.524 -23.683  20.190  0.00  0.00      MEMB  
ATOM   4470  O11 POPCM   1      28.289 -25.639  19.443  0.00  0.00      MEMB  
ATOM   4471  C1  POPCM   1      29.326 -25.989  18.587  0.00  0.00      MEMB  
ATOM   4472  HA  POPCM   1      29.391 -27.096  18.515  0.00  0.00      MEMB  
ATOM   4473  HB  POPCM   1      30.275 -25.513  18.915  0.00  0.00      MEMB  
ATOM   4474  C2  POPCM   1      29.278 -25.544  17.098  0.00  0.00      MEMB  
ATOM   4475  HS  POPCM   1      29.241 -24.436  17.166  0.00  0.00      MEMB  
ATOM   4476  O21 POPCM   1      28.101 -26.125  16.513  0.00  0.00      MEMB  
ATOM   4477  C21 POPCM   1      26.984 -25.344  16.593  0.00  0.00      MEMB  
ATOM   4478  O22 POPCM   1      26.945 -24.362  17.285  0.00  0.00      MEMB  
ATOM   4479  C22 POPCM   1      25.879 -25.944  15.820  0.00  0.00      MEMB  
ATOM   4480  H2R POPCM   1      25.572 -26.961  16.146  0.00  0.00      MEMB  
ATOM   4481  H2S POPCM   1      26.102 -26.123  14.747  0.00  0.00      MEMB  
ATOM   4482  C3  POPCM   1      30.549 -26.003  16.246  0.00  0.00      MEMB  
ATOM   4483  HX  POPCM   1      30.539 -27.109  16.355  0.00  0.00      MEMB  
ATOM   4484  HY  POPCM   1      31.459 -25.564  16.708  0.00  0.00      MEMB  
ATOM   4485  O31 POPCM   1      30.452 -25.593  14.834  0.00  0.00      MEMB  
ATOM   4486  C31 POPCM   1      29.949 -26.468  14.014  0.00  0.00      MEMB  
ATOM   4487  O32 POPCM   1      29.596 -27.634  14.224  0.00  0.00      MEMB  
ATOM   4488  C32 POPCM   1      29.840 -25.769  12.683  0.00  0.00      MEMB  
ATOM   4489  H2X POPCM   1      30.772 -25.978  12.116  0.00  0.00      MEMB  
ATOM   4490  H2Y POPCM   1      29.875 -24.661  12.760  0.00  0.00      MEMB  
ATOM   4491  C23 POPCM   1      24.630 -25.055  15.892  0.00  0.00      MEMB  
ATOM   4492  H3R POPCM   1      24.862 -23.969  15.883  0.00  0.00      MEMB  
ATOM   4493  H3S POPCM   1      24.242 -25.113  16.931  0.00  0.00      MEMB  
ATOM   4494  C24 POPCM   1      23.609 -25.480  14.907  0.00  0.00      MEMB  
ATOM   4495  H4R POPCM   1      22.649 -25.168  15.371  0.00  0.00      MEMB  
ATOM   4496  H4S POPCM   1      23.632 -26.589  14.980  0.00  0.00      MEMB  
ATOM   4497  C25 POPCM   1      23.904 -24.945  13.526  0.00  0.00      MEMB  
ATOM   4498  H5R POPCM   1      24.817 -25.402  13.089  0.00  0.00      MEMB  
ATOM   4499  H5S POPCM   1      24.084 -23.902  13.863  0.00  0.00      MEMB  
ATOM   4500  C26 POPCM   1      22.834 -25.116  12.440  0.00  0.00      MEMB  
ATOM   4501  H6R POPCM   1      21.890 -24.947  13.003  0.00  0.00      MEMB  
ATOM   4502  H6S POPCM   1      22.875 -26.162  12.069  0.00  0.00      MEMB  
ATOM   4503  C27 POPCM   1      22.912 -24.018  11.404  0.00  0.00      MEMB  
ATOM   4504  H7R POPCM   1      23.882 -24.138  10.876  0.00  0.00      MEMB  
ATOM   4505  H7S POPCM   1      23.031 -23.073  11.976  0.00  0.00      MEMB  
ATOM   4506  C28 POPCM   1      21.695 -24.041  10.459  0.00  0.00      MEMB  
ATOM   4507  H8R POPCM   1      21.715 -25.083  10.076  0.00  0.00      MEMB  
ATOM   4508  H8S POPCM   1      21.896 -23.457   9.535  0.00  0.00      MEMB  
ATOM   4509  C29 POPCM   1      20.430 -23.654  11.128  0.00  0.00      MEMB  
ATOM   4510  H91 POPCM   1      20.246 -22.645  11.526  0.00  0.00      MEMB  
ATOM   4511 C210 POPCM   1      19.339 -24.427  11.307  0.00  0.00      MEMB  
ATOM   4512 H101 POPCM   1      18.420 -23.982  11.715  0.00  0.00      MEMB  
ATOM   4513 C211 POPCM   1      19.263 -25.967  11.069  0.00  0.00      MEMB  
ATOM   4514 H11R POPCM   1      20.237 -26.492  10.976  0.00  0.00      MEMB  
ATOM   4515 H11S POPCM   1      18.909 -26.164  10.034  0.00  0.00      MEMB  
ATOM   4516 C212 POPCM   1      18.448 -26.710  12.124  0.00  0.00      MEMB  
ATOM   4517 H12R POPCM   1      18.164 -27.746  11.841  0.00  0.00      MEMB  
ATOM   4518 H12S POPCM   1      17.463 -26.206  12.028  0.00  0.00      MEMB  
ATOM   4519 C213 POPCM   1      19.058 -26.858  13.513  0.00  0.00      MEMB  
ATOM   4520 H13R POPCM   1      18.399 -27.292  14.296  0.00  0.00      MEMB  
ATOM   4521 H13S POPCM   1      19.238 -25.794  13.777  0.00  0.00      MEMB  
ATOM   4522 C214 POPCM   1      20.426 -27.607  13.582  0.00  0.00      MEMB  
ATOM   4523 H14R POPCM   1      21.048 -26.973  14.250  0.00  0.00      MEMB  
ATOM   4524 H14S POPCM   1      20.912 -27.617  12.583  0.00  0.00      MEMB  
ATOM   4525 C215 POPCM   1      20.246 -29.060  14.063  0.00  0.00      MEMB  
ATOM   4526 H15R POPCM   1      19.832 -29.620  13.198  0.00  0.00      MEMB  
ATOM   4527 H15S POPCM   1      19.337 -29.063  14.702  0.00  0.00      MEMB  
ATOM   4528 C216 POPCM   1      21.402 -29.763  14.696  0.00  0.00      MEMB  
ATOM   4529 H16R POPCM   1      21.083 -30.775  15.027  0.00  0.00      MEMB  
ATOM   4530 H16S POPCM   1      21.662 -29.189  15.611  0.00  0.00      MEMB  
ATOM   4531 C217 POPCM   1      22.652 -29.848  13.837  0.00  0.00      MEMB  
ATOM   4532 H17R POPCM   1      23.539 -30.177  14.420  0.00  0.00      MEMB  
ATOM   4533 H17S POPCM   1      22.952 -28.824  13.529  0.00  0.00      MEMB  
ATOM   4534 C218 POPCM   1      22.382 -30.715  12.576  0.00  0.00      MEMB  
ATOM   4535 H18R POPCM   1      22.389 -31.772  12.921  0.00  0.00      MEMB  
ATOM   4536 H18S POPCM   1      23.223 -30.530  11.874  0.00  0.00      MEMB  
ATOM   4537 H18T POPCM   1      21.381 -30.470  12.160  0.00  0.00      MEMB  
ATOM   4538  C33 POPCM   1      28.710 -26.323  11.741  0.00  0.00      MEMB  
ATOM   4539  H3X POPCM   1      27.677 -26.055  12.051  0.00  0.00      MEMB  
ATOM   4540  H3Y POPCM   1      28.787 -27.430  11.680  0.00  0.00      MEMB  
ATOM   4541  C34 POPCM   1      28.777 -25.721  10.349  0.00  0.00      MEMB  
ATOM   4542  H4X POPCM   1      29.816 -25.697   9.955  0.00  0.00      MEMB  
ATOM   4543  H4Y POPCM   1      28.403 -24.678  10.421  0.00  0.00      MEMB  
ATOM   4544  C35 POPCM   1      27.919 -26.486   9.396  0.00  0.00      MEMB  
ATOM   4545  H5X POPCM   1      28.103 -27.551   9.656  0.00  0.00      MEMB  
ATOM   4546  H5Y POPCM   1      28.320 -26.273   8.382  0.00  0.00      MEMB  
ATOM   4547  C36 POPCM   1      26.369 -26.345   9.429  0.00  0.00      MEMB  
ATOM   4548  H6X POPCM   1      25.940 -25.351   9.179  0.00  0.00      MEMB  
ATOM   4549  H6Y POPCM   1      26.008 -26.443  10.475  0.00  0.00      MEMB  
ATOM   4550  C37 POPCM   1      25.730 -27.612   8.780  0.00  0.00      MEMB  
ATOM   4551  H7X POPCM   1      26.270 -28.582   8.824  0.00  0.00      MEMB  
ATOM   4552  H7Y POPCM   1      25.724 -27.314   7.710  0.00  0.00      MEMB  
ATOM   4553  C38 POPCM   1      24.287 -27.916   9.227  0.00  0.00      MEMB  
ATOM   4554  H8X POPCM   1      23.684 -26.983   9.223  0.00  0.00      MEMB  
ATOM   4555  H8Y POPCM   1      24.171 -28.252  10.280  0.00  0.00      MEMB  
ATOM   4556  C39 POPCM   1      23.506 -28.933   8.368  0.00  0.00      MEMB  
ATOM   4557  H9X POPCM   1      23.671 -28.846   7.273  0.00  0.00      MEMB  
ATOM   4558  H9Y POPCM   1      22.424 -28.811   8.590  0.00  0.00      MEMB  
ATOM   4559 C310 POPCM   1      23.815 -30.400   8.757  0.00  0.00      MEMB  
ATOM   4560 H10X POPCM   1      23.779 -30.577   9.853  0.00  0.00      MEMB  
ATOM   4561 H10Y POPCM   1      24.844 -30.676   8.439  0.00  0.00      MEMB  
ATOM   4562 C311 POPCM   1      22.829 -31.409   8.120  0.00  0.00      MEMB  
ATOM   4563 H11X POPCM   1      22.789 -31.291   7.016  0.00  0.00      MEMB  
ATOM   4564 H11Y POPCM   1      21.822 -31.215   8.547  0.00  0.00      MEMB  
ATOM   4565 C312 POPCM   1      23.111 -32.861   8.512  0.00  0.00      MEMB  
ATOM   4566 H12X POPCM   1      24.189 -33.127   8.532  0.00  0.00      MEMB  
ATOM   4567 H12Y POPCM   1      22.632 -33.550   7.784  0.00  0.00      MEMB  
ATOM   4568 C313 POPCM   1      22.531 -33.262   9.916  0.00  0.00      MEMB  
ATOM   4569 H13X POPCM   1      22.432 -32.329  10.510  0.00  0.00      MEMB  
ATOM   4570 H13Y POPCM   1      23.259 -33.965  10.376  0.00  0.00      MEMB  
ATOM   4571 C314 POPCM   1      21.147 -34.017   9.986  0.00  0.00      MEMB  
ATOM   4572 H14X POPCM   1      20.422 -33.296   9.551  0.00  0.00      MEMB  
ATOM   4573 H14Y POPCM   1      20.913 -33.987  11.072  0.00  0.00      MEMB  
ATOM   4574 C315 POPCM   1      20.929 -35.384   9.465  0.00  0.00      MEMB  
ATOM   4575 H15X POPCM   1      21.749 -36.104   9.673  0.00  0.00      MEMB  
ATOM   4576 H15Y POPCM   1      20.840 -35.392   8.358  0.00  0.00      MEMB  
ATOM   4577 C316 POPCM   1      19.670 -35.948  10.109  0.00  0.00      MEMB  
ATOM   4578 H16X POPCM   1      19.899 -35.893  11.195  0.00  0.00      MEMB  
ATOM   4579 H16Y POPCM   1      19.411 -36.983   9.797  0.00  0.00      MEMB  
ATOM   4580 H16Z POPCM   1      18.882 -35.290   9.684  0.00  0.00      MEMB  
ATOM   4581  N   POPCM   2     -10.273 -11.544  24.550  0.00  0.00      MEMB  
ATOM   4582  C12 POPCM   2      -9.890 -10.777  23.271  0.00  0.00      MEMB  
ATOM   4583 H12A POPCM   2     -10.542  -9.956  23.012  0.00  0.00      MEMB  
ATOM   4584 H12B POPCM   2     -10.141 -11.519  22.527  0.00  0.00      MEMB  
ATOM   4585  C13 POPCM   2      -9.818 -10.745  25.781  0.00  0.00      MEMB  
ATOM   4586 H13A POPCM   2      -8.784 -10.474  25.623  0.00  0.00      MEMB  
ATOM   4587 H13B POPCM   2     -10.402  -9.836  25.794  0.00  0.00      MEMB  
ATOM   4588 H13C POPCM   2      -9.917 -11.205  26.753  0.00  0.00      MEMB  
ATOM   4589  C14 POPCM   2     -11.718 -11.805  24.567  0.00  0.00      MEMB  
ATOM   4590 H14A POPCM   2     -11.949 -12.060  25.591  0.00  0.00      MEMB  
ATOM   4591 H14B POPCM   2     -12.409 -11.068  24.184  0.00  0.00      MEMB  
ATOM   4592 H14C POPCM   2     -11.924 -12.678  23.965  0.00  0.00      MEMB  
ATOM   4593  C15 POPCM   2      -9.565 -12.885  24.621  0.00  0.00      MEMB  
ATOM   4594 H15A POPCM   2      -9.856 -13.283  25.582  0.00  0.00      MEMB  
ATOM   4595 H15B POPCM   2      -8.488 -12.829  24.572  0.00  0.00      MEMB  
ATOM   4596 H15C POPCM   2      -9.954 -13.586  23.896  0.00  0.00      MEMB  
ATOM   4597  C11 POPCM   2      -8.424 -10.223  23.190  0.00  0.00      MEMB  
ATOM   4598 H11A POPCM   2      -8.108 -10.093  22.133  0.00  0.00      MEMB  
ATOM   4599 H11B POPCM   2      -7.783 -10.994  23.669  0.00  0.00      MEMB  
ATOM   4600  P   POPCM   2      -7.116  -8.057  23.912  0.00  0.00      MEMB  
ATOM   4601  O13 POPCM   2      -5.990  -8.743  24.608  0.00  0.00      MEMB  
ATOM   4602  O14 POPCM   2      -7.492  -6.775  24.533  0.00  0.00      MEMB  
ATOM   4603  O12 POPCM   2      -8.370  -9.006  23.955  0.00  0.00      MEMB  
ATOM   4604  O11 POPCM   2      -6.695  -7.816  22.404  0.00  0.00      MEMB  
ATOM   4605  C1  POPCM   2      -7.633  -7.529  21.383  0.00  0.00      MEMB  
ATOM   4606  HA  POPCM   2      -7.481  -6.465  21.101  0.00  0.00      MEMB  
ATOM   4607  HB  POPCM   2      -8.672  -7.570  21.776  0.00  0.00      MEMB  
ATOM   4608  C2  POPCM   2      -7.494  -8.317  20.013  0.00  0.00      MEMB  
ATOM   4609  HS  POPCM   2      -7.695  -9.372  20.297  0.00  0.00      MEMB  
ATOM   4610  O21 POPCM   2      -6.082  -8.116  19.684  0.00  0.00      MEMB  
ATOM   4611  C21 POPCM   2      -5.580  -9.005  18.772  0.00  0.00      MEMB  
ATOM   4612  O22 POPCM   2      -6.170  -9.969  18.374  0.00  0.00      MEMB  
ATOM   4613  C22 POPCM   2      -4.136  -8.642  18.366  0.00  0.00      MEMB  
ATOM   4614  H2R POPCM   2      -3.592  -8.378  19.298  0.00  0.00      MEMB  
ATOM   4615  H2S POPCM   2      -4.177  -7.680  17.812  0.00  0.00      MEMB  
ATOM   4616  C3  POPCM   2      -8.413  -7.852  18.891  0.00  0.00      MEMB  
ATOM   4617  HX  POPCM   2      -9.396  -8.310  19.134  0.00  0.00      MEMB  
ATOM   4618  HY  POPCM   2      -8.057  -8.301  17.940  0.00  0.00      MEMB  
ATOM   4619  O31 POPCM   2      -8.389  -6.417  18.775  0.00  0.00      MEMB  
ATOM   4620  C31 POPCM   2      -9.489  -5.699  18.960  0.00  0.00      MEMB  
ATOM   4621  O32 POPCM   2     -10.499  -6.167  19.491  0.00  0.00      MEMB  
ATOM   4622  C32 POPCM   2      -9.118  -4.210  18.647  0.00  0.00      MEMB  
ATOM   4623  H2X POPCM   2      -8.057  -4.070  18.946  0.00  0.00      MEMB  
ATOM   4624  H2Y POPCM   2      -9.816  -3.526  19.176  0.00  0.00      MEMB  
ATOM   4625  C23 POPCM   2      -3.264  -9.573  17.424  0.00  0.00      MEMB  
ATOM   4626  H3R POPCM   2      -2.419  -8.981  17.011  0.00  0.00      MEMB  
ATOM   4627  H3S POPCM   2      -3.783  -9.992  16.535  0.00  0.00      MEMB  
ATOM   4628  C24 POPCM   2      -2.518 -10.717  18.178  0.00  0.00      MEMB  
ATOM   4629  H4R POPCM   2      -3.334 -11.389  18.520  0.00  0.00      MEMB  
ATOM   4630  H4S POPCM   2      -1.880 -10.445  19.046  0.00  0.00      MEMB  
ATOM   4631  C25 POPCM   2      -1.563 -11.596  17.238  0.00  0.00      MEMB  
ATOM   4632  H5R POPCM   2      -2.116 -12.197  16.486  0.00  0.00      MEMB  
ATOM   4633  H5S POPCM   2      -1.163 -12.382  17.914  0.00  0.00      MEMB  
ATOM   4634  C26 POPCM   2      -0.537 -10.804  16.443  0.00  0.00      MEMB  
ATOM   4635  H6R POPCM   2       0.114 -10.304  17.192  0.00  0.00      MEMB  
ATOM   4636  H6S POPCM   2      -1.003  -9.979  15.863  0.00  0.00      MEMB  
ATOM   4637  C27 POPCM   2       0.504 -11.610  15.646  0.00  0.00      MEMB  
ATOM   4638  H7R POPCM   2       0.747 -12.444  16.338  0.00  0.00      MEMB  
ATOM   4639  H7S POPCM   2       1.406 -11.015  15.385  0.00  0.00      MEMB  
ATOM   4640  C28 POPCM   2      -0.065 -12.143  14.251  0.00  0.00      MEMB  
ATOM   4641  H8R POPCM   2      -1.102 -12.505  14.420  0.00  0.00      MEMB  
ATOM   4642  H8S POPCM   2       0.498 -13.048  13.938  0.00  0.00      MEMB  
ATOM   4643  C29 POPCM   2       0.023 -11.120  13.228  0.00  0.00      MEMB  
ATOM   4644  H91 POPCM   2       0.991 -10.607  13.130  0.00  0.00      MEMB  
ATOM   4645 C210 POPCM   2      -1.046 -10.726  12.447  0.00  0.00      MEMB  
ATOM   4646 H101 POPCM   2      -0.954  -9.890  11.737  0.00  0.00      MEMB  
ATOM   4647 C211 POPCM   2      -2.371 -11.389  12.344  0.00  0.00      MEMB  
ATOM   4648 H11R POPCM   2      -3.228 -10.694  12.471  0.00  0.00      MEMB  
ATOM   4649 H11S POPCM   2      -2.583 -12.274  12.982  0.00  0.00      MEMB  
ATOM   4650 C212 POPCM   2      -2.454 -11.895  10.871  0.00  0.00      MEMB  
ATOM   4651 H12R POPCM   2      -1.841 -12.813  10.747  0.00  0.00      MEMB  
ATOM   4652 H12S POPCM   2      -2.181 -10.997  10.277  0.00  0.00      MEMB  
ATOM   4653 C213 POPCM   2      -3.926 -12.306  10.383  0.00  0.00      MEMB  
ATOM   4654 H13R POPCM   2      -4.672 -11.497  10.535  0.00  0.00      MEMB  
ATOM   4655 H13S POPCM   2      -4.213 -13.099  11.107  0.00  0.00      MEMB  
ATOM   4656 C214 POPCM   2      -4.016 -12.931   9.018  0.00  0.00      MEMB  
ATOM   4657 H14R POPCM   2      -3.490 -13.893   9.198  0.00  0.00      MEMB  
ATOM   4658 H14S POPCM   2      -3.591 -12.326   8.189  0.00  0.00      MEMB  
ATOM   4659 C215 POPCM   2      -5.378 -13.263   8.511  0.00  0.00      MEMB  
ATOM   4660 H15R POPCM   2      -5.319 -13.786   7.533  0.00  0.00      MEMB  
ATOM   4661 H15S POPCM   2      -5.937 -12.310   8.393  0.00  0.00      MEMB  
ATOM   4662 C216 POPCM   2      -6.154 -14.307   9.356  0.00  0.00      MEMB  
ATOM   4663 H16R POPCM   2      -6.306 -13.922  10.387  0.00  0.00      MEMB  
ATOM   4664 H16S POPCM   2      -5.514 -15.214   9.403  0.00  0.00      MEMB  
ATOM   4665 C217 POPCM   2      -7.424 -14.602   8.665  0.00  0.00      MEMB  
ATOM   4666 H17R POPCM   2      -7.198 -14.502   7.582  0.00  0.00      MEMB  
ATOM   4667 H17S POPCM   2      -8.115 -13.751   8.844  0.00  0.00      MEMB  
ATOM   4668 C218 POPCM   2      -8.045 -15.924   8.970  0.00  0.00      MEMB  
ATOM   4669 H18R POPCM   2      -7.387 -16.797   8.770  0.00  0.00      MEMB  
ATOM   4670 H18S POPCM   2      -8.881 -16.067   8.253  0.00  0.00      MEMB  
ATOM   4671 H18T POPCM   2      -8.389 -16.015  10.022  0.00  0.00      MEMB  
ATOM   4672  C33 POPCM   2      -9.518  -4.009  17.147  0.00  0.00      MEMB  
ATOM   4673  H3X POPCM   2     -10.555  -4.386  17.019  0.00  0.00      MEMB  
ATOM   4674  H3Y POPCM   2      -8.698  -4.575  16.655  0.00  0.00      MEMB  
ATOM   4675  C34 POPCM   2      -9.402  -2.542  16.658  0.00  0.00      MEMB  
ATOM   4676  H4X POPCM   2      -9.917  -1.925  17.424  0.00  0.00      MEMB  
ATOM   4677  H4Y POPCM   2      -9.950  -2.428  15.698  0.00  0.00      MEMB  
ATOM   4678  C35 POPCM   2      -7.987  -2.050  16.293  0.00  0.00      MEMB  
ATOM   4679  H5X POPCM   2      -7.508  -2.911  15.781  0.00  0.00      MEMB  
ATOM   4680  H5Y POPCM   2      -7.325  -1.819  17.155  0.00  0.00      MEMB  
ATOM   4681  C36 POPCM   2      -7.949  -0.871  15.315  0.00  0.00      MEMB  
ATOM   4682  H6X POPCM   2      -8.318  -0.014  15.918  0.00  0.00      MEMB  
ATOM   4683  H6Y POPCM   2      -8.715  -1.021  14.524  0.00  0.00      MEMB  
ATOM   4684  C37 POPCM   2      -6.524  -0.610  14.757  0.00  0.00      MEMB  
ATOM   4685  H7X POPCM   2      -6.320  -1.343  13.947  0.00  0.00      MEMB  
ATOM   4686  H7Y POPCM   2      -5.805  -0.593  15.604  0.00  0.00      MEMB  
ATOM   4687  C38 POPCM   2      -6.426   0.747  14.047  0.00  0.00      MEMB  
ATOM   4688  H8X POPCM   2      -6.654   1.514  14.818  0.00  0.00      MEMB  
ATOM   4689  H8Y POPCM   2      -7.102   0.986  13.199  0.00  0.00      MEMB  
ATOM   4690  C39 POPCM   2      -5.008   0.946  13.384  0.00  0.00      MEMB  
ATOM   4691  H9X POPCM   2      -4.793   0.184  12.604  0.00  0.00      MEMB  
ATOM   4692  H9Y POPCM   2      -4.309   0.704  14.212  0.00  0.00      MEMB  
ATOM   4693 C310 POPCM   2      -4.844   2.384  12.880  0.00  0.00      MEMB  
ATOM   4694 H10X POPCM   2      -4.983   2.983  13.806  0.00  0.00      MEMB  
ATOM   4695 H10Y POPCM   2      -5.622   2.652  12.134  0.00  0.00      MEMB  
ATOM   4696 C311 POPCM   2      -3.467   2.687  12.210  0.00  0.00      MEMB  
ATOM   4697 H11X POPCM   2      -2.601   2.555  12.893  0.00  0.00      MEMB  
ATOM   4698 H11Y POPCM   2      -3.546   3.741  11.865  0.00  0.00      MEMB  
ATOM   4699 C312 POPCM   2      -3.177   1.813  10.952  0.00  0.00      MEMB  
ATOM   4700 H12X POPCM   2      -3.963   1.918  10.174  0.00  0.00      MEMB  
ATOM   4701 H12Y POPCM   2      -3.292   0.746  11.241  0.00  0.00      MEMB  
ATOM   4702 C313 POPCM   2      -1.730   2.027  10.546  0.00  0.00      MEMB  
ATOM   4703 H13X POPCM   2      -1.099   2.314  11.415  0.00  0.00      MEMB  
ATOM   4704 H13Y POPCM   2      -1.619   2.936   9.918  0.00  0.00      MEMB  
ATOM   4705 C314 POPCM   2      -1.035   0.939   9.726  0.00  0.00      MEMB  
ATOM   4706 H14X POPCM   2      -1.538   0.685   8.768  0.00  0.00      MEMB  
ATOM   4707 H14Y POPCM   2      -1.164  -0.001  10.304  0.00  0.00      MEMB  
ATOM   4708 C315 POPCM   2       0.485   1.175   9.470  0.00  0.00      MEMB  
ATOM   4709 H15X POPCM   2       1.013   1.132  10.446  0.00  0.00      MEMB  
ATOM   4710 H15Y POPCM   2       0.636   2.183   9.029  0.00  0.00      MEMB  
ATOM   4711 C316 POPCM   2       1.157   0.063   8.626  0.00  0.00      MEMB  
ATOM   4712 H16X POPCM   2       2.220   0.355   8.486  0.00  0.00      MEMB  
ATOM   4713 H16Y POPCM   2       0.711  -0.003   7.610  0.00  0.00      MEMB  
ATOM   4714 H16Z POPCM   2       1.009  -0.929   9.103  0.00  0.00      MEMB  
ATOM   4715  N   POPCM   3       9.881 -26.952  24.380  0.00  0.00      MEMB  
ATOM   4716  C12 POPCM   3      10.394 -28.123  23.528  0.00  0.00      MEMB  
ATOM   4717 H12A POPCM   3       9.642 -28.898  23.506  0.00  0.00      MEMB  
ATOM   4718 H12B POPCM   3      11.344 -28.422  23.945  0.00  0.00      MEMB  
ATOM   4719  C13 POPCM   3       8.762 -26.277  23.678  0.00  0.00      MEMB  
ATOM   4720 H13A POPCM   3       9.053 -25.999  22.675  0.00  0.00      MEMB  
ATOM   4721 H13B POPCM   3       7.862 -26.872  23.735  0.00  0.00      MEMB  
ATOM   4722 H13C POPCM   3       8.710 -25.296  24.127  0.00  0.00      MEMB  
ATOM   4723  C14 POPCM   3       9.470 -27.533  25.680  0.00  0.00      MEMB  
ATOM   4724 H14A POPCM   3       8.480 -27.948  25.566  0.00  0.00      MEMB  
ATOM   4725 H14B POPCM   3      10.221 -28.255  25.968  0.00  0.00      MEMB  
ATOM   4726 H14C POPCM   3       9.294 -26.748  26.400  0.00  0.00      MEMB  
ATOM   4727  C15 POPCM   3      10.982 -25.891  24.627  0.00  0.00      MEMB  
ATOM   4728 H15A POPCM   3      10.608 -25.074  25.226  0.00  0.00      MEMB  
ATOM   4729 H15B POPCM   3      11.139 -25.569  23.608  0.00  0.00      MEMB  
ATOM   4730 H15C POPCM   3      11.879 -26.244  25.115  0.00  0.00      MEMB  
ATOM   4731  C11 POPCM   3      10.607 -27.815  21.989  0.00  0.00      MEMB  
ATOM   4732 H11A POPCM   3       9.674 -27.417  21.536  0.00  0.00      MEMB  
ATOM   4733 H11B POPCM   3      10.746 -28.799  21.492  0.00  0.00      MEMB  
ATOM   4734  P   POPCM   3      13.087 -27.398  21.682  0.00  0.00      MEMB  
ATOM   4735  O13 POPCM   3      13.205 -28.558  22.570  0.00  0.00      MEMB  
ATOM   4736  O14 POPCM   3      14.006 -26.304  21.811  0.00  0.00      MEMB  
ATOM   4737  O12 POPCM   3      11.611 -26.803  21.740  0.00  0.00      MEMB  
ATOM   4738  O11 POPCM   3      13.200 -28.002  20.181  0.00  0.00      MEMB  
ATOM   4739  C1  POPCM   3      12.264 -27.721  19.187  0.00  0.00      MEMB  
ATOM   4740  HA  POPCM   3      12.396 -26.648  18.927  0.00  0.00      MEMB  
ATOM   4741  HB  POPCM   3      11.195 -27.829  19.470  0.00  0.00      MEMB  
ATOM   4742  C2  POPCM   3      12.670 -28.607  17.952  0.00  0.00      MEMB  
ATOM   4743  HS  POPCM   3      12.736 -29.623  18.398  0.00  0.00      MEMB  
ATOM   4744  O21 POPCM   3      13.933 -28.087  17.447  0.00  0.00      MEMB  
ATOM   4745  C21 POPCM   3      14.630 -28.949  16.779  0.00  0.00      MEMB  
ATOM   4746  O22 POPCM   3      14.451 -30.158  16.751  0.00  0.00      MEMB  
ATOM   4747  C22 POPCM   3      15.616 -28.263  15.856  0.00  0.00      MEMB  
ATOM   4748  H2R POPCM   3      16.605 -28.434  16.333  0.00  0.00      MEMB  
ATOM   4749  H2S POPCM   3      15.579 -27.156  15.946  0.00  0.00      MEMB  
ATOM   4750  C3  POPCM   3      11.544 -28.719  16.892  0.00  0.00      MEMB  
ATOM   4751  HX  POPCM   3      11.239 -27.656  16.782  0.00  0.00      MEMB  
ATOM   4752  HY  POPCM   3      10.702 -29.280  17.352  0.00  0.00      MEMB  
ATOM   4753  O31 POPCM   3      11.993 -29.281  15.690  0.00  0.00      MEMB  
ATOM   4754  C31 POPCM   3      11.925 -30.638  15.456  0.00  0.00      MEMB  
ATOM   4755  O32 POPCM   3      11.364 -31.431  16.144  0.00  0.00      MEMB  
ATOM   4756  C32 POPCM   3      12.450 -30.724  14.021  0.00  0.00      MEMB  
ATOM   4757  H2X POPCM   3      13.520 -31.011  14.103  0.00  0.00      MEMB  
ATOM   4758  H2Y POPCM   3      12.419 -29.830  13.363  0.00  0.00      MEMB  
ATOM   4759  C23 POPCM   3      15.606 -28.789  14.407  0.00  0.00      MEMB  
ATOM   4760  H3R POPCM   3      15.477 -29.892  14.395  0.00  0.00      MEMB  
ATOM   4761  H3S POPCM   3      16.548 -28.595  13.851  0.00  0.00      MEMB  
ATOM   4762  C24 POPCM   3      14.576 -28.017  13.577  0.00  0.00      MEMB  
ATOM   4763  H4R POPCM   3      14.745 -26.923  13.480  0.00  0.00      MEMB  
ATOM   4764  H4S POPCM   3      13.630 -28.034  14.159  0.00  0.00      MEMB  
ATOM   4765  C25 POPCM   3      14.497 -28.651  12.194  0.00  0.00      MEMB  
ATOM   4766  H5R POPCM   3      14.384 -29.756  12.146  0.00  0.00      MEMB  
ATOM   4767  H5S POPCM   3      15.451 -28.449  11.661  0.00  0.00      MEMB  
ATOM   4768  C26 POPCM   3      13.418 -28.015  11.348  0.00  0.00      MEMB  
ATOM   4769  H6R POPCM   3      12.430 -28.260  11.793  0.00  0.00      MEMB  
ATOM   4770  H6S POPCM   3      13.422 -28.441  10.322  0.00  0.00      MEMB  
ATOM   4771  C27 POPCM   3      13.680 -26.596  11.117  0.00  0.00      MEMB  
ATOM   4772  H7R POPCM   3      14.781 -26.443  11.098  0.00  0.00      MEMB  
ATOM   4773  H7S POPCM   3      13.212 -25.985  11.918  0.00  0.00      MEMB  
ATOM   4774  C28 POPCM   3      13.033 -26.142   9.780  0.00  0.00      MEMB  
ATOM   4775  H8R POPCM   3      11.944 -25.997   9.944  0.00  0.00      MEMB  
ATOM   4776  H8S POPCM   3      13.147 -26.885   8.962  0.00  0.00      MEMB  
ATOM   4777  C29 POPCM   3      13.570 -24.810   9.385  0.00  0.00      MEMB  
ATOM   4778  H91 POPCM   3      14.623 -24.669   9.671  0.00  0.00      MEMB  
ATOM   4779 C210 POPCM   3      12.929 -23.927   8.530  0.00  0.00      MEMB  
ATOM   4780 H101 POPCM   3      13.555 -23.036   8.377  0.00  0.00      MEMB  
ATOM   4781 C211 POPCM   3      11.548 -24.224   7.995  0.00  0.00      MEMB  
ATOM   4782 H11R POPCM   3      11.136 -25.241   8.165  0.00  0.00      MEMB  
ATOM   4783 H11S POPCM   3      11.591 -24.122   6.890  0.00  0.00      MEMB  
ATOM   4784 C212 POPCM   3      10.458 -23.153   8.288  0.00  0.00      MEMB  
ATOM   4785 H12R POPCM   3       9.588 -23.592   7.755  0.00  0.00      MEMB  
ATOM   4786 H12S POPCM   3      10.665 -22.148   7.861  0.00  0.00      MEMB  
ATOM   4787 C213 POPCM   3       9.968 -23.013   9.709  0.00  0.00      MEMB  
ATOM   4788 H13R POPCM   3       9.806 -24.025  10.139  0.00  0.00      MEMB  
ATOM   4789 H13S POPCM   3       8.976 -22.515   9.739  0.00  0.00      MEMB  
ATOM   4790 C214 POPCM   3      10.878 -22.192  10.574  0.00  0.00      MEMB  
ATOM   4791 H14R POPCM   3      11.749 -21.853   9.974  0.00  0.00      MEMB  
ATOM   4792 H14S POPCM   3      11.309 -22.807  11.393  0.00  0.00      MEMB  
ATOM   4793 C215 POPCM   3      10.276 -20.982  11.201  0.00  0.00      MEMB  
ATOM   4794 H15R POPCM   3       9.310 -21.317  11.637  0.00  0.00      MEMB  
ATOM   4795 H15S POPCM   3      10.029 -20.179  10.474  0.00  0.00      MEMB  
ATOM   4796 C216 POPCM   3      11.057 -20.353  12.327  0.00  0.00      MEMB  
ATOM   4797 H16R POPCM   3      12.089 -20.224  11.936  0.00  0.00      MEMB  
ATOM   4798 H16S POPCM   3      11.129 -21.078  13.166  0.00  0.00      MEMB  
ATOM   4799 C217 POPCM   3      10.470 -19.090  12.866  0.00  0.00      MEMB  
ATOM   4800 H17R POPCM   3       9.473 -19.209  13.342  0.00  0.00      MEMB  
ATOM   4801 H17S POPCM   3      10.436 -18.302  12.084  0.00  0.00      MEMB  
ATOM   4802 C218 POPCM   3      11.421 -18.603  13.941  0.00  0.00      MEMB  
ATOM   4803 H18R POPCM   3      12.485 -18.453  13.655  0.00  0.00      MEMB  
ATOM   4804 H18S POPCM   3      11.472 -19.383  14.730  0.00  0.00      MEMB  
ATOM   4805 H18T POPCM   3      10.832 -17.824  14.471  0.00  0.00      MEMB  
ATOM   4806  C33 POPCM   3      11.960 -31.978  13.245  0.00  0.00      MEMB  
ATOM   4807  H3X POPCM   3      10.868 -32.185  13.236  0.00  0.00      MEMB  
ATOM   4808  H3Y POPCM   3      12.290 -32.811  13.903  0.00  0.00      MEMB  
ATOM   4809  C34 POPCM   3      12.579 -32.163  11.872  0.00  0.00      MEMB  
ATOM   4810  H4X POPCM   3      12.616 -33.269  11.769  0.00  0.00      MEMB  
ATOM   4811  H4Y POPCM   3      13.673 -31.973  11.889  0.00  0.00      MEMB  
ATOM   4812  C35 POPCM   3      11.928 -31.423  10.694  0.00  0.00      MEMB  
ATOM   4813  H5X POPCM   3      11.698 -30.353  10.885  0.00  0.00      MEMB  
ATOM   4814  H5Y POPCM   3      10.997 -31.986  10.470  0.00  0.00      MEMB  
ATOM   4815  C36 POPCM   3      12.842 -31.547   9.410  0.00  0.00      MEMB  
ATOM   4816  H6X POPCM   3      13.148 -32.604   9.255  0.00  0.00      MEMB  
ATOM   4817  H6Y POPCM   3      13.705 -30.883   9.633  0.00  0.00      MEMB  
ATOM   4818  C37 POPCM   3      12.157 -30.972   8.140  0.00  0.00      MEMB  
ATOM   4819  H7X POPCM   3      11.076 -31.183   8.281  0.00  0.00      MEMB  
ATOM   4820  H7Y POPCM   3      12.529 -31.542   7.262  0.00  0.00      MEMB  
ATOM   4821  C38 POPCM   3      12.281 -29.423   7.943  0.00  0.00      MEMB  
ATOM   4822  H8X POPCM   3      13.364 -29.200   7.836  0.00  0.00      MEMB  
ATOM   4823  H8Y POPCM   3      11.904 -28.810   8.789  0.00  0.00      MEMB  
ATOM   4824  C39 POPCM   3      11.752 -28.980   6.562  0.00  0.00      MEMB  
ATOM   4825  H9X POPCM   3      12.249 -29.629   5.810  0.00  0.00      MEMB  
ATOM   4826  H9Y POPCM   3      11.829 -27.908   6.279  0.00  0.00      MEMB  
ATOM   4827 C310 POPCM   3      10.248 -29.247   6.395  0.00  0.00      MEMB  
ATOM   4828 H10X POPCM   3       9.672 -28.660   7.142  0.00  0.00      MEMB  
ATOM   4829 H10Y POPCM   3       9.959 -30.308   6.551  0.00  0.00      MEMB  
ATOM   4830 C311 POPCM   3       9.708 -28.785   5.027  0.00  0.00      MEMB  
ATOM   4831 H11X POPCM   3      10.251 -29.126   4.120  0.00  0.00      MEMB  
ATOM   4832 H11Y POPCM   3       9.911 -27.694   5.076  0.00  0.00      MEMB  
ATOM   4833 C312 POPCM   3       8.220 -28.978   4.936  0.00  0.00      MEMB  
ATOM   4834 H12X POPCM   3       7.757 -28.488   5.819  0.00  0.00      MEMB  
ATOM   4835 H12Y POPCM   3       7.988 -30.063   4.982  0.00  0.00      MEMB  
ATOM   4836 C313 POPCM   3       7.779 -28.587   3.560  0.00  0.00      MEMB  
ATOM   4837 H13X POPCM   3       6.673 -28.689   3.557  0.00  0.00      MEMB  
ATOM   4838 H13Y POPCM   3       8.320 -29.181   2.792  0.00  0.00      MEMB  
ATOM   4839 C314 POPCM   3       8.054 -27.117   3.205  0.00  0.00      MEMB  
ATOM   4840 H14X POPCM   3       9.153 -27.011   3.077  0.00  0.00      MEMB  
ATOM   4841 H14Y POPCM   3       7.953 -26.542   4.151  0.00  0.00      MEMB  
ATOM   4842 C315 POPCM   3       7.216 -26.534   2.062  0.00  0.00      MEMB  
ATOM   4843 H15X POPCM   3       7.137 -27.320   1.281  0.00  0.00      MEMB  
ATOM   4844 H15Y POPCM   3       7.750 -25.689   1.577  0.00  0.00      MEMB  
ATOM   4845 C316 POPCM   3       5.841 -26.040   2.561  0.00  0.00      MEMB  
ATOM   4846 H16X POPCM   3       5.361 -26.838   3.166  0.00  0.00      MEMB  
ATOM   4847 H16Y POPCM   3       5.181 -25.912   1.676  0.00  0.00      MEMB  
ATOM   4848 H16Z POPCM   3       5.875 -25.067   3.097  0.00  0.00      MEMB  
ATOM   4849  N   POPCM   4       7.253  15.815  22.056  0.00  0.00      MEMB  
ATOM   4850  C12 POPCM   4       6.904  15.872  20.572  0.00  0.00      MEMB  
ATOM   4851 H12A POPCM   4       7.228  14.901  20.227  0.00  0.00      MEMB  
ATOM   4852 H12B POPCM   4       7.449  16.651  20.060  0.00  0.00      MEMB  
ATOM   4853  C13 POPCM   4       6.672  16.967  22.805  0.00  0.00      MEMB  
ATOM   4854 H13A POPCM   4       5.744  17.261  22.337  0.00  0.00      MEMB  
ATOM   4855 H13B POPCM   4       6.575  16.816  23.870  0.00  0.00      MEMB  
ATOM   4856 H13C POPCM   4       7.328  17.779  22.529  0.00  0.00      MEMB  
ATOM   4857  C14 POPCM   4       6.915  14.579  22.726  0.00  0.00      MEMB  
ATOM   4858 H14A POPCM   4       5.847  14.426  22.684  0.00  0.00      MEMB  
ATOM   4859 H14B POPCM   4       7.428  13.737  22.284  0.00  0.00      MEMB  
ATOM   4860 H14C POPCM   4       7.217  14.553  23.762  0.00  0.00      MEMB  
ATOM   4861  C15 POPCM   4       8.746  15.905  22.115  0.00  0.00      MEMB  
ATOM   4862 H15A POPCM   4       9.157  15.742  23.100  0.00  0.00      MEMB  
ATOM   4863 H15B POPCM   4       9.037  16.815  21.612  0.00  0.00      MEMB  
ATOM   4864 H15C POPCM   4       9.118  15.017  21.624  0.00  0.00      MEMB  
ATOM   4865  C11 POPCM   4       5.444  16.268  20.141  0.00  0.00      MEMB  
ATOM   4866 H11A POPCM   4       4.648  15.777  20.740  0.00  0.00      MEMB  
ATOM   4867 H11B POPCM   4       5.325  15.786  19.147  0.00  0.00      MEMB  
ATOM   4868  P   POPCM   4       5.913  18.655  19.124  0.00  0.00      MEMB  
ATOM   4869  O13 POPCM   4       7.380  18.390  19.162  0.00  0.00      MEMB  
ATOM   4870  O14 POPCM   4       5.380  20.030  19.339  0.00  0.00      MEMB  
ATOM   4871  O12 POPCM   4       5.226  17.649  20.231  0.00  0.00      MEMB  
ATOM   4872  O11 POPCM   4       5.321  18.066  17.708  0.00  0.00      MEMB  
ATOM   4873  C1  POPCM   4       3.909  18.009  17.501  0.00  0.00      MEMB  
ATOM   4874  HA  POPCM   4       3.320  18.877  17.869  0.00  0.00      MEMB  
ATOM   4875  HB  POPCM   4       3.462  17.181  18.091  0.00  0.00      MEMB  
ATOM   4876  C2  POPCM   4       3.652  17.902  15.982  0.00  0.00      MEMB  
ATOM   4877  HS  POPCM   4       4.062  16.962  15.554  0.00  0.00      MEMB  
ATOM   4878  O21 POPCM   4       4.261  19.071  15.325  0.00  0.00      MEMB  
ATOM   4879  C21 POPCM   4       5.559  18.953  14.996  0.00  0.00      MEMB  
ATOM   4880  O22 POPCM   4       6.181  17.865  14.935  0.00  0.00      MEMB  
ATOM   4881  C22 POPCM   4       6.086  20.255  14.404  0.00  0.00      MEMB  
ATOM   4882  H2R POPCM   4       6.878  20.553  15.124  0.00  0.00      MEMB  
ATOM   4883  H2S POPCM   4       5.324  21.057  14.509  0.00  0.00      MEMB  
ATOM   4884  C3  POPCM   4       2.156  17.944  15.713  0.00  0.00      MEMB  
ATOM   4885  HX  POPCM   4       1.557  18.690  16.278  0.00  0.00      MEMB  
ATOM   4886  HY  POPCM   4       1.919  16.937  16.117  0.00  0.00      MEMB  
ATOM   4887  O31 POPCM   4       1.879  17.857  14.341  0.00  0.00      MEMB  
ATOM   4888  C31 POPCM   4       1.719  18.967  13.573  0.00  0.00      MEMB  
ATOM   4889  O32 POPCM   4       1.638  20.066  14.071  0.00  0.00      MEMB  
ATOM   4890  C32 POPCM   4       1.595  18.602  12.069  0.00  0.00      MEMB  
ATOM   4891  H2X POPCM   4       2.562  18.167  11.738  0.00  0.00      MEMB  
ATOM   4892  H2Y POPCM   4       1.478  19.540  11.486  0.00  0.00      MEMB  
ATOM   4893  C23 POPCM   4       6.610  20.066  12.990  0.00  0.00      MEMB  
ATOM   4894  H3R POPCM   4       7.322  19.216  13.050  0.00  0.00      MEMB  
ATOM   4895  H3S POPCM   4       7.165  20.965  12.649  0.00  0.00      MEMB  
ATOM   4896  C24 POPCM   4       5.565  19.790  11.910  0.00  0.00      MEMB  
ATOM   4897  H4R POPCM   4       4.834  20.572  11.612  0.00  0.00      MEMB  
ATOM   4898  H4S POPCM   4       4.950  18.943  12.283  0.00  0.00      MEMB  
ATOM   4899  C25 POPCM   4       6.331  19.250  10.615  0.00  0.00      MEMB  
ATOM   4900  H5R POPCM   4       6.207  18.146  10.624  0.00  0.00      MEMB  
ATOM   4901  H5S POPCM   4       7.372  19.638  10.588  0.00  0.00      MEMB  
ATOM   4902  C26 POPCM   4       5.565  19.784   9.313  0.00  0.00      MEMB  
ATOM   4903  H6R POPCM   4       6.301  19.527   8.521  0.00  0.00      MEMB  
ATOM   4904  H6S POPCM   4       5.656  20.882   9.456  0.00  0.00      MEMB  
ATOM   4905  C27 POPCM   4       4.188  19.236   8.996  0.00  0.00      MEMB  
ATOM   4906  H7R POPCM   4       3.404  19.573   9.708  0.00  0.00      MEMB  
ATOM   4907  H7S POPCM   4       4.183  18.126   9.050  0.00  0.00      MEMB  
ATOM   4908  C28 POPCM   4       3.753  19.678   7.544  0.00  0.00      MEMB  
ATOM   4909  H8R POPCM   4       4.577  19.255   6.929  0.00  0.00      MEMB  
ATOM   4910  H8S POPCM   4       3.609  20.767   7.380  0.00  0.00      MEMB  
ATOM   4911  C29 POPCM   4       2.487  18.951   7.201  0.00  0.00      MEMB  
ATOM   4912  H91 POPCM   4       2.762  18.013   6.697  0.00  0.00      MEMB  
ATOM   4913 C210 POPCM   4       1.189  19.231   7.394  0.00  0.00      MEMB  
ATOM   4914 H101 POPCM   4       0.421  18.479   7.160  0.00  0.00      MEMB  
ATOM   4915 C211 POPCM   4       0.675  20.480   8.093  0.00  0.00      MEMB  
ATOM   4916 H11R POPCM   4       1.427  20.978   8.741  0.00  0.00      MEMB  
ATOM   4917 H11S POPCM   4      -0.116  20.199   8.821  0.00  0.00      MEMB  
ATOM   4918 C212 POPCM   4       0.112  21.533   7.097  0.00  0.00      MEMB  
ATOM   4919 H12R POPCM   4       1.039  21.746   6.522  0.00  0.00      MEMB  
ATOM   4920 H12S POPCM   4       0.021  22.414   7.767  0.00  0.00      MEMB  
ATOM   4921 C213 POPCM   4      -1.097  21.133   6.342  0.00  0.00      MEMB  
ATOM   4922 H13R POPCM   4      -1.129  20.040   6.144  0.00  0.00      MEMB  
ATOM   4923 H13S POPCM   4      -0.916  21.659   5.380  0.00  0.00      MEMB  
ATOM   4924 C214 POPCM   4      -2.387  21.631   7.020  0.00  0.00      MEMB  
ATOM   4925 H14R POPCM   4      -2.226  22.720   7.167  0.00  0.00      MEMB  
ATOM   4926 H14S POPCM   4      -2.364  21.164   8.028  0.00  0.00      MEMB  
ATOM   4927 C215 POPCM   4      -3.696  21.344   6.204  0.00  0.00      MEMB  
ATOM   4928 H15R POPCM   4      -4.574  21.496   6.867  0.00  0.00      MEMB  
ATOM   4929 H15S POPCM   4      -3.668  20.256   5.979  0.00  0.00      MEMB  
ATOM   4930 C216 POPCM   4      -3.853  22.029   4.863  0.00  0.00      MEMB  
ATOM   4931 H16R POPCM   4      -3.074  21.582   4.209  0.00  0.00      MEMB  
ATOM   4932 H16S POPCM   4      -3.492  23.071   5.001  0.00  0.00      MEMB  
ATOM   4933 C217 POPCM   4      -5.291  21.954   4.281  0.00  0.00      MEMB  
ATOM   4934 H17R POPCM   4      -5.359  22.548   3.345  0.00  0.00      MEMB  
ATOM   4935 H17S POPCM   4      -6.042  22.204   5.061  0.00  0.00      MEMB  
ATOM   4936 C218 POPCM   4      -5.731  20.489   4.065  0.00  0.00      MEMB  
ATOM   4937 H18R POPCM   4      -4.930  19.869   3.610  0.00  0.00      MEMB  
ATOM   4938 H18S POPCM   4      -6.559  20.398   3.331  0.00  0.00      MEMB  
ATOM   4939 H18T POPCM   4      -6.106  19.997   4.988  0.00  0.00      MEMB  
ATOM   4940  C33 POPCM   4       0.611  17.458  11.690  0.00  0.00      MEMB  
ATOM   4941  H3X POPCM   4       0.676  16.709  12.508  0.00  0.00      MEMB  
ATOM   4942  H3Y POPCM   4       1.081  17.126  10.740  0.00  0.00      MEMB  
ATOM   4943  C34 POPCM   4      -0.747  17.931  11.375  0.00  0.00      MEMB  
ATOM   4944  H4X POPCM   4      -0.610  18.809  10.707  0.00  0.00      MEMB  
ATOM   4945  H4Y POPCM   4      -1.279  18.233  12.302  0.00  0.00      MEMB  
ATOM   4946  C35 POPCM   4      -1.690  16.998  10.724  0.00  0.00      MEMB  
ATOM   4947  H5X POPCM   4      -2.740  17.301  10.923  0.00  0.00      MEMB  
ATOM   4948  H5Y POPCM   4      -1.570  16.040  11.275  0.00  0.00      MEMB  
ATOM   4949  C36 POPCM   4      -1.602  16.893   9.194  0.00  0.00      MEMB  
ATOM   4950  H6X POPCM   4      -0.647  16.399   8.915  0.00  0.00      MEMB  
ATOM   4951  H6Y POPCM   4      -1.613  17.919   8.768  0.00  0.00      MEMB  
ATOM   4952  C37 POPCM   4      -2.765  16.147   8.542  0.00  0.00      MEMB  
ATOM   4953  H7X POPCM   4      -3.656  16.631   8.997  0.00  0.00      MEMB  
ATOM   4954  H7Y POPCM   4      -2.577  15.158   9.011  0.00  0.00      MEMB  
ATOM   4955  C38 POPCM   4      -2.866  16.226   7.066  0.00  0.00      MEMB  
ATOM   4956  H8X POPCM   4      -1.899  16.119   6.530  0.00  0.00      MEMB  
ATOM   4957  H8Y POPCM   4      -3.088  17.268   6.748  0.00  0.00      MEMB  
ATOM   4958  C39 POPCM   4      -4.026  15.387   6.534  0.00  0.00      MEMB  
ATOM   4959  H9X POPCM   4      -4.299  15.611   5.480  0.00  0.00      MEMB  
ATOM   4960  H9Y POPCM   4      -4.892  15.642   7.182  0.00  0.00      MEMB  
ATOM   4961 C310 POPCM   4      -3.733  13.913   6.648  0.00  0.00      MEMB  
ATOM   4962 H10X POPCM   4      -3.790  13.584   7.707  0.00  0.00      MEMB  
ATOM   4963 H10Y POPCM   4      -2.731  13.579   6.302  0.00  0.00      MEMB  
ATOM   4964 C311 POPCM   4      -4.613  12.951   5.835  0.00  0.00      MEMB  
ATOM   4965 H11X POPCM   4      -4.161  12.816   4.829  0.00  0.00      MEMB  
ATOM   4966 H11Y POPCM   4      -5.661  13.320   5.797  0.00  0.00      MEMB  
ATOM   4967 C312 POPCM   4      -4.584  11.456   6.366  0.00  0.00      MEMB  
ATOM   4968 H12X POPCM   4      -5.279  10.918   5.687  0.00  0.00      MEMB  
ATOM   4969 H12Y POPCM   4      -4.977  11.414   7.404  0.00  0.00      MEMB  
ATOM   4970 C313 POPCM   4      -3.265  10.724   6.271  0.00  0.00      MEMB  
ATOM   4971 H13X POPCM   4      -2.611  11.202   7.031  0.00  0.00      MEMB  
ATOM   4972 H13Y POPCM   4      -2.878  10.869   5.240  0.00  0.00      MEMB  
ATOM   4973 C314 POPCM   4      -3.453   9.239   6.293  0.00  0.00      MEMB  
ATOM   4974 H14X POPCM   4      -3.997   8.948   5.370  0.00  0.00      MEMB  
ATOM   4975 H14Y POPCM   4      -4.136   9.109   7.160  0.00  0.00      MEMB  
ATOM   4976 C315 POPCM   4      -2.138   8.416   6.318  0.00  0.00      MEMB  
ATOM   4977 H15X POPCM   4      -1.492   8.660   5.448  0.00  0.00      MEMB  
ATOM   4978 H15Y POPCM   4      -2.343   7.325   6.267  0.00  0.00      MEMB  
ATOM   4979 C316 POPCM   4      -1.390   8.814   7.630  0.00  0.00      MEMB  
ATOM   4980 H16X POPCM   4      -1.976   8.582   8.545  0.00  0.00      MEMB  
ATOM   4981 H16Y POPCM   4      -1.337   9.909   7.810  0.00  0.00      MEMB  
ATOM   4982 H16Z POPCM   4      -0.386   8.338   7.660  0.00  0.00      MEMB  
ATOM   4983  N   POPCM   5      37.778 -18.276  24.122  0.00  0.00      MEMB  
ATOM   4984  C12 POPCM   5      38.877 -17.415  23.679  0.00  0.00      MEMB  
ATOM   4985 H12A POPCM   5      39.177 -17.725  22.689  0.00  0.00      MEMB  
ATOM   4986 H12B POPCM   5      39.700 -17.567  24.362  0.00  0.00      MEMB  
ATOM   4987  C13 POPCM   5      37.168 -17.887  25.449  0.00  0.00      MEMB  
ATOM   4988 H13A POPCM   5      36.466 -18.541  25.943  0.00  0.00      MEMB  
ATOM   4989 H13B POPCM   5      37.974 -17.659  26.131  0.00  0.00      MEMB  
ATOM   4990 H13C POPCM   5      36.651 -16.938  25.446  0.00  0.00      MEMB  
ATOM   4991  C14 POPCM   5      36.682 -18.130  23.096  0.00  0.00      MEMB  
ATOM   4992 H14A POPCM   5      36.667 -17.064  22.921  0.00  0.00      MEMB  
ATOM   4993 H14B POPCM   5      37.045 -18.391  22.113  0.00  0.00      MEMB  
ATOM   4994 H14C POPCM   5      35.733 -18.567  23.369  0.00  0.00      MEMB  
ATOM   4995  C15 POPCM   5      38.050 -19.757  24.189  0.00  0.00      MEMB  
ATOM   4996 H15A POPCM   5      38.246 -20.117  23.190  0.00  0.00      MEMB  
ATOM   4997 H15B POPCM   5      37.132 -20.262  24.450  0.00  0.00      MEMB  
ATOM   4998 H15C POPCM   5      38.825 -19.960  24.914  0.00  0.00      MEMB  
ATOM   4999  C11 POPCM   5      38.565 -15.949  23.510  0.00  0.00      MEMB  
ATOM   5000 H11A POPCM   5      39.519 -15.389  23.616  0.00  0.00      MEMB  
ATOM   5001 H11B POPCM   5      38.087 -15.619  24.457  0.00  0.00      MEMB  
ATOM   5002  P   POPCM   5      37.048 -14.287  22.408  0.00  0.00      MEMB  
ATOM   5003  O13 POPCM   5      37.778 -13.268  23.242  0.00  0.00      MEMB  
ATOM   5004  O14 POPCM   5      35.688 -14.634  22.823  0.00  0.00      MEMB  
ATOM   5005  O12 POPCM   5      37.814 -15.652  22.285  0.00  0.00      MEMB  
ATOM   5006  O11 POPCM   5      36.963 -13.660  20.928  0.00  0.00      MEMB  
ATOM   5007  C1  POPCM   5      36.416 -14.380  19.807  0.00  0.00      MEMB  
ATOM   5008  HA  POPCM   5      36.287 -15.483  19.826  0.00  0.00      MEMB  
ATOM   5009  HB  POPCM   5      37.108 -14.235  18.950  0.00  0.00      MEMB  
ATOM   5010  C2  POPCM   5      35.022 -13.926  19.533  0.00  0.00      MEMB  
ATOM   5011  HS  POPCM   5      34.262 -14.395  20.194  0.00  0.00      MEMB  
ATOM   5012  O21 POPCM   5      34.666 -14.268  18.156  0.00  0.00      MEMB  
ATOM   5013  C21 POPCM   5      34.527 -15.570  17.862  0.00  0.00      MEMB  
ATOM   5014  O22 POPCM   5      34.466 -16.472  18.646  0.00  0.00      MEMB  
ATOM   5015  C22 POPCM   5      34.296 -15.836  16.424  0.00  0.00      MEMB  
ATOM   5016  H2R POPCM   5      33.230 -16.147  16.385  0.00  0.00      MEMB  
ATOM   5017  H2S POPCM   5      34.859 -16.755  16.153  0.00  0.00      MEMB  
ATOM   5018  C3  POPCM   5      34.975 -12.373  19.511  0.00  0.00      MEMB  
ATOM   5019  HX  POPCM   5      35.101 -12.074  20.573  0.00  0.00      MEMB  
ATOM   5020  HY  POPCM   5      33.952 -12.026  19.249  0.00  0.00      MEMB  
ATOM   5021  O31 POPCM   5      36.056 -11.793  18.706  0.00  0.00      MEMB  
ATOM   5022  C31 POPCM   5      35.750 -11.177  17.559  0.00  0.00      MEMB  
ATOM   5023  O32 POPCM   5      34.635 -11.165  17.050  0.00  0.00      MEMB  
ATOM   5024  C32 POPCM   5      36.941 -10.442  16.954  0.00  0.00      MEMB  
ATOM   5025  H2X POPCM   5      37.923 -10.951  17.057  0.00  0.00      MEMB  
ATOM   5026  H2Y POPCM   5      36.931  -9.586  17.662  0.00  0.00      MEMB  
ATOM   5027  C23 POPCM   5      34.512 -14.626  15.496  0.00  0.00      MEMB  
ATOM   5028  H3R POPCM   5      35.597 -14.419  15.374  0.00  0.00      MEMB  
ATOM   5029  H3S POPCM   5      33.903 -13.753  15.815  0.00  0.00      MEMB  
ATOM   5030  C24 POPCM   5      33.814 -15.024  14.144  0.00  0.00      MEMB  
ATOM   5031  H4R POPCM   5      32.743 -15.246  14.339  0.00  0.00      MEMB  
ATOM   5032  H4S POPCM   5      34.273 -16.012  13.923  0.00  0.00      MEMB  
ATOM   5033  C25 POPCM   5      33.979 -13.886  13.137  0.00  0.00      MEMB  
ATOM   5034  H5R POPCM   5      34.987 -13.429  13.049  0.00  0.00      MEMB  
ATOM   5035  H5S POPCM   5      33.343 -13.075  13.551  0.00  0.00      MEMB  
ATOM   5036  C26 POPCM   5      33.695 -14.332  11.744  0.00  0.00      MEMB  
ATOM   5037  H6R POPCM   5      33.430 -13.382  11.233  0.00  0.00      MEMB  
ATOM   5038  H6S POPCM   5      32.815 -14.992  11.584  0.00  0.00      MEMB  
ATOM   5039  C27 POPCM   5      34.938 -14.840  11.018  0.00  0.00      MEMB  
ATOM   5040  H7R POPCM   5      35.311 -15.847  11.304  0.00  0.00      MEMB  
ATOM   5041  H7S POPCM   5      35.844 -14.226  11.211  0.00  0.00      MEMB  
ATOM   5042  C28 POPCM   5      34.792 -14.717   9.548  0.00  0.00      MEMB  
ATOM   5043  H8R POPCM   5      35.791 -14.885   9.091  0.00  0.00      MEMB  
ATOM   5044  H8S POPCM   5      34.560 -13.654   9.320  0.00  0.00      MEMB  
ATOM   5045  C29 POPCM   5      33.755 -15.743   9.017  0.00  0.00      MEMB  
ATOM   5046  H91 POPCM   5      32.726 -15.369   8.915  0.00  0.00      MEMB  
ATOM   5047 C210 POPCM   5      33.861 -17.050   8.944  0.00  0.00      MEMB  
ATOM   5048 H101 POPCM   5      33.005 -17.651   8.604  0.00  0.00      MEMB  
ATOM   5049 C211 POPCM   5      35.153 -17.871   9.202  0.00  0.00      MEMB  
ATOM   5050 H11R POPCM   5      36.009 -17.166   9.269  0.00  0.00      MEMB  
ATOM   5051 H11S POPCM   5      35.288 -18.618   8.391  0.00  0.00      MEMB  
ATOM   5052 C212 POPCM   5      35.024 -18.560  10.499  0.00  0.00      MEMB  
ATOM   5053 H12R POPCM   5      34.620 -17.803  11.206  0.00  0.00      MEMB  
ATOM   5054 H12S POPCM   5      36.028 -18.775  10.925  0.00  0.00      MEMB  
ATOM   5055 C213 POPCM   5      34.197 -19.883  10.523  0.00  0.00      MEMB  
ATOM   5056 H13R POPCM   5      34.744 -20.695   9.997  0.00  0.00      MEMB  
ATOM   5057 H13S POPCM   5      33.218 -19.849   9.998  0.00  0.00      MEMB  
ATOM   5058 C214 POPCM   5      33.960 -20.328  12.007  0.00  0.00      MEMB  
ATOM   5059 H14R POPCM   5      33.285 -19.599  12.505  0.00  0.00      MEMB  
ATOM   5060 H14S POPCM   5      34.975 -20.159  12.425  0.00  0.00      MEMB  
ATOM   5061 C215 POPCM   5      33.423 -21.815  12.114  0.00  0.00      MEMB  
ATOM   5062 H15R POPCM   5      34.304 -22.491  12.068  0.00  0.00      MEMB
[truncated: 10,813,841 more chars]
