# Supplementary material for: Proton transfer and conformational changes along the hydrogen bond network in heliorhodopsin
Source: Commun Biol. 2022 Dec 6;5:1336. doi: 10.1038/s42003-022-04311-x (PMC9726877; doi:10.1038/s42003-022-04311-x)
Supplement: Supplementary file 5 — Supplementary Data 3 [file 42003_2022_4311_MOESM5_ESM.zip › Supplementary Data 3/150ns/His80_H+/run1.pdb]

CRYST1  109.738  110.999  112.635  90.00  90.00  90.00 P 1           1
ATOM      1  N   ALA A   2      25.490   6.271 -39.904  0.00  0.00      ACHN  
ATOM      2  HT1 ALA A   2      25.197   7.112 -39.368  0.00  0.00      ACHN  
ATOM      3  HT2 ALA A   2      24.709   5.585 -39.867  0.00  0.00      ACHN  
ATOM      4  HT3 ALA A   2      25.618   6.529 -40.904  0.00  0.00      ACHN  
ATOM      5  CA  ALA A   2      26.680   5.663 -39.456  0.00  0.00      ACHN  
ATOM      6  HA  ALA A   2      26.801   4.768 -40.049  0.00  0.00      ACHN  
ATOM      7  CB  ALA A   2      27.876   6.521 -39.887  0.00  0.00      ACHN  
ATOM      8  HB1 ALA A   2      27.807   6.766 -40.969  0.00  0.00      ACHN  
ATOM      9  HB2 ALA A   2      27.889   7.493 -39.349  0.00  0.00      ACHN  
ATOM     10  HB3 ALA A   2      28.887   6.105 -39.689  0.00  0.00      ACHN  
ATOM     11  C   ALA A   2      26.620   5.297 -37.965  0.00  0.00      ACHN  
ATOM     12  O   ALA A   2      25.910   5.805 -37.093  0.00  0.00      ACHN  
ATOM     13  N   LYS A   3      27.479   4.428 -37.524  0.00  0.00      ACHN  
ATOM     14  HN  LYS A   3      28.028   3.895 -38.164  0.00  0.00      ACHN  
ATOM     15  CA  LYS A   3      27.761   4.070 -36.103  0.00  0.00      ACHN  
ATOM     16  HA  LYS A   3      26.903   3.603 -35.642  0.00  0.00      ACHN  
ATOM     17  CB  LYS A   3      28.815   2.979 -35.951  0.00  0.00      ACHN  
ATOM     18  HB1 LYS A   3      28.874   2.552 -34.927  0.00  0.00      ACHN  
ATOM     19  HB2 LYS A   3      28.465   2.090 -36.518  0.00  0.00      ACHN  
ATOM     20  CG  LYS A   3      30.187   3.410 -36.585  0.00  0.00      ACHN  
ATOM     21  HG1 LYS A   3      30.176   3.553 -37.687  0.00  0.00      ACHN  
ATOM     22  HG2 LYS A   3      30.513   4.375 -36.142  0.00  0.00      ACHN  
ATOM     23  CD  LYS A   3      31.291   2.258 -36.359  0.00  0.00      ACHN  
ATOM     24  HD1 LYS A   3      31.165   1.993 -35.287  0.00  0.00      ACHN  
ATOM     25  HD2 LYS A   3      31.075   1.326 -36.924  0.00  0.00      ACHN  
ATOM     26  CE  LYS A   3      32.728   2.815 -36.533  0.00  0.00      ACHN  
ATOM     27  HE1 LYS A   3      32.874   3.611 -35.772  0.00  0.00      ACHN  
ATOM     28  HE2 LYS A   3      33.421   1.963 -36.362  0.00  0.00      ACHN  
ATOM     29  NZ  LYS A   3      32.952   3.433 -37.878  0.00  0.00      ACHN  
ATOM     30  HZ1 LYS A   3      32.503   4.370 -37.924  0.00  0.00      ACHN  
ATOM     31  HZ2 LYS A   3      33.934   3.604 -38.174  0.00  0.00      ACHN  
ATOM     32  HZ3 LYS A   3      32.631   2.777 -38.618  0.00  0.00      ACHN  
ATOM     33  C   LYS A   3      28.178   5.288 -35.254  0.00  0.00      ACHN  
ATOM     34  O   LYS A   3      28.680   6.232 -35.797  0.00  0.00      ACHN  
ATOM     35  N   PRO A   4      28.005   5.205 -33.895  0.00  0.00      ACHN  
ATOM     36  CD  PRO A   4      26.957   4.413 -33.227  0.00  0.00      ACHN  
ATOM     37  HD1 PRO A   4      25.976   4.776 -33.602  0.00  0.00      ACHN  
ATOM     38  HD2 PRO A   4      27.036   3.308 -33.303  0.00  0.00      ACHN  
ATOM     39  CA  PRO A   4      28.930   5.782 -32.957  0.00  0.00      ACHN  
ATOM     40  HA  PRO A   4      28.823   6.856 -33.000  0.00  0.00      ACHN  
ATOM     41  CB  PRO A   4      28.632   5.092 -31.563  0.00  0.00      ACHN  
ATOM     42  HB1 PRO A   4      28.742   5.784 -30.700  0.00  0.00      ACHN  
ATOM     43  HB2 PRO A   4      29.260   4.176 -31.523  0.00  0.00      ACHN  
ATOM     44  CG  PRO A   4      27.074   4.848 -31.781  0.00  0.00      ACHN  
ATOM     45  HG1 PRO A   4      26.483   5.786 -31.712  0.00  0.00      ACHN  
ATOM     46  HG2 PRO A   4      26.726   4.014 -31.135  0.00  0.00      ACHN  
ATOM     47  C   PRO A   4      30.356   5.652 -33.300  0.00  0.00      ACHN  
ATOM     48  O   PRO A   4      30.784   4.614 -33.673  0.00  0.00      ACHN  
ATOM     49  N   THR A   5      31.244   6.654 -33.228  0.00  0.00      ACHN  
ATOM     50  HN  THR A   5      31.001   7.564 -32.904  0.00  0.00      ACHN  
ATOM     51  CA  THR A   5      32.659   6.538 -33.457  0.00  0.00      ACHN  
ATOM     52  HA  THR A   5      32.688   6.063 -34.426  0.00  0.00      ACHN  
ATOM     53  CB  THR A   5      33.431   7.841 -33.723  0.00  0.00      ACHN  
ATOM     54  HB  THR A   5      32.763   8.541 -34.268  0.00  0.00      ACHN  
ATOM     55  OG1 THR A   5      34.510   7.637 -34.646  0.00  0.00      ACHN  
ATOM     56  HG1 THR A   5      34.589   8.445 -35.158  0.00  0.00      ACHN  
ATOM     57  CG2 THR A   5      33.969   8.530 -32.461  0.00  0.00      ACHN  
ATOM     58 HG21 THR A   5      33.100   8.812 -31.829  0.00  0.00      ACHN  
ATOM     59 HG22 THR A   5      34.556   7.864 -31.793  0.00  0.00      ACHN  
ATOM     60 HG23 THR A   5      34.496   9.473 -32.723  0.00  0.00      ACHN  
ATOM     61  C   THR A   5      33.332   5.675 -32.412  0.00  0.00      ACHN  
ATOM     62  O   THR A   5      32.942   5.608 -31.242  0.00  0.00      ACHN  
ATOM     63  N   VAL A   6      34.417   5.014 -32.883  0.00  0.00      ACHN  
ATOM     64  HN  VAL A   6      34.724   5.213 -33.811  0.00  0.00      ACHN  
ATOM     65  CA  VAL A   6      35.069   4.033 -32.018  0.00  0.00      ACHN  
ATOM     66  HA  VAL A   6      34.352   3.247 -31.837  0.00  0.00      ACHN  
ATOM     67  CB  VAL A   6      36.303   3.338 -32.595  0.00  0.00      ACHN  
ATOM     68  HB  VAL A   6      37.227   3.944 -32.481  0.00  0.00      ACHN  
ATOM     69  CG1 VAL A   6      36.373   2.011 -31.881  0.00  0.00      ACHN  
ATOM     70 HG11 VAL A   6      37.248   1.420 -32.227  0.00  0.00      ACHN  
ATOM     71 HG12 VAL A   6      36.274   2.086 -30.777  0.00  0.00      ACHN  
ATOM     72 HG13 VAL A   6      35.459   1.423 -32.115  0.00  0.00      ACHN  
ATOM     73  CG2 VAL A   6      36.169   3.166 -34.144  0.00  0.00      ACHN  
ATOM     74 HG21 VAL A   6      36.265   4.157 -34.637  0.00  0.00      ACHN  
ATOM     75 HG22 VAL A   6      37.021   2.544 -34.491  0.00  0.00      ACHN  
ATOM     76 HG23 VAL A   6      35.239   2.590 -34.341  0.00  0.00      ACHN  
ATOM     77  C   VAL A   6      35.534   4.540 -30.633  0.00  0.00      ACHN  
ATOM     78  O   VAL A   6      35.232   3.918 -29.687  0.00  0.00      ACHN  
ATOM     79  N   LYS A   7      36.309   5.628 -30.505  0.00  0.00      ACHN  
ATOM     80  HN  LYS A   7      36.515   6.215 -31.285  0.00  0.00      ACHN  
ATOM     81  CA  LYS A   7      36.880   6.200 -29.276  0.00  0.00      ACHN  
ATOM     82  HA  LYS A   7      37.486   5.486 -28.738  0.00  0.00      ACHN  
ATOM     83  CB  LYS A   7      37.772   7.435 -29.631  0.00  0.00      ACHN  
ATOM     84  HB1 LYS A   7      37.151   8.157 -30.203  0.00  0.00      ACHN  
ATOM     85  HB2 LYS A   7      38.150   7.934 -28.713  0.00  0.00      ACHN  
ATOM     86  CG  LYS A   7      39.024   7.048 -30.441  0.00  0.00      ACHN  
ATOM     87  HG1 LYS A   7      39.677   6.314 -29.923  0.00  0.00      ACHN  
ATOM     88  HG2 LYS A   7      38.642   6.420 -31.274  0.00  0.00      ACHN  
ATOM     89  CD  LYS A   7      39.862   8.269 -30.996  0.00  0.00      ACHN  
ATOM     90  HD1 LYS A   7      39.256   8.958 -31.623  0.00  0.00      ACHN  
ATOM     91  HD2 LYS A   7      40.374   8.866 -30.212  0.00  0.00      ACHN  
ATOM     92  CE  LYS A   7      41.069   7.771 -31.867  0.00  0.00      ACHN  
ATOM     93  HE1 LYS A   7      41.647   7.075 -31.223  0.00  0.00      ACHN  
ATOM     94  HE2 LYS A   7      40.775   7.171 -32.755  0.00  0.00      ACHN  
ATOM     95  NZ  LYS A   7      42.046   8.859 -32.393  0.00  0.00      ACHN  
ATOM     96  HZ1 LYS A   7      41.637   9.339 -33.220  0.00  0.00      ACHN  
ATOM     97  HZ2 LYS A   7      42.073   9.593 -31.657  0.00  0.00      ACHN  
ATOM     98  HZ3 LYS A   7      43.013   8.496 -32.508  0.00  0.00      ACHN  
ATOM     99  C   LYS A   7      35.751   6.560 -28.344  0.00  0.00      ACHN  
ATOM    100  O   LYS A   7      35.911   6.360 -27.153  0.00  0.00      ACHN  
ATOM    101  N   GLU A   8      34.538   6.985 -28.753  0.00  0.00      ACHN  
ATOM    102  HN  GLU A   8      34.214   6.893 -29.691  0.00  0.00      ACHN  
ATOM    103  CA  GLU A   8      33.500   7.290 -27.858  0.00  0.00      ACHN  
ATOM    104  HA  GLU A   8      33.895   7.922 -27.077  0.00  0.00      ACHN  
ATOM    105  CB  GLU A   8      32.401   8.116 -28.508  0.00  0.00      ACHN  
ATOM    106  HB1 GLU A   8      32.192   7.741 -29.532  0.00  0.00      ACHN  
ATOM    107  HB2 GLU A   8      31.491   8.169 -27.872  0.00  0.00      ACHN  
ATOM    108  CG  GLU A   8      32.861   9.592 -28.765  0.00  0.00      ACHN  
ATOM    109  HG1 GLU A   8      33.900   9.681 -29.149  0.00  0.00      ACHN  
ATOM    110  HG2 GLU A   8      32.183   9.947 -29.570  0.00  0.00      ACHN  
ATOM    111  CD  GLU A   8      32.606  10.492 -27.615  0.00  0.00      ACHN  
ATOM    112  OE1 GLU A   8      31.619  11.251 -27.538  0.00  0.00      ACHN  
ATOM    113  OE2 GLU A   8      33.366  10.376 -26.610  0.00  0.00      ACHN  
ATOM    114  C   GLU A   8      32.801   6.017 -27.276  0.00  0.00      ACHN  
ATOM    115  O   GLU A   8      32.412   6.025 -26.092  0.00  0.00      ACHN  
ATOM    116  N   ILE A   9      32.656   4.902 -28.098  0.00  0.00      ACHN  
ATOM    117  HN  ILE A   9      32.836   5.056 -29.066  0.00  0.00      ACHN  
ATOM    118  CA  ILE A   9      32.444   3.562 -27.573  0.00  0.00      ACHN  
ATOM    119  HA  ILE A   9      31.515   3.518 -27.025  0.00  0.00      ACHN  
ATOM    120  CB  ILE A   9      32.260   2.651 -28.750  0.00  0.00      ACHN  
ATOM    121  HB  ILE A   9      33.013   2.811 -29.551  0.00  0.00      ACHN  
ATOM    122  CG2 ILE A   9      32.332   1.194 -28.332  0.00  0.00      ACHN  
ATOM    123 HG21 ILE A   9      31.878   0.537 -29.104  0.00  0.00      ACHN  
ATOM    124 HG22 ILE A   9      33.357   0.813 -28.132  0.00  0.00      ACHN  
ATOM    125 HG23 ILE A   9      31.615   0.980 -27.511  0.00  0.00      ACHN  
ATOM    126  CG1 ILE A   9      31.016   3.119 -29.502  0.00  0.00      ACHN  
ATOM    127 HG11 ILE A   9      31.126   4.054 -30.093  0.00  0.00      ACHN  
ATOM    128 HG12 ILE A   9      30.850   2.356 -30.292  0.00  0.00      ACHN  
ATOM    129  CD1 ILE A   9      29.682   3.035 -28.735  0.00  0.00      ACHN  
ATOM    130  HD1 ILE A   9      29.564   4.015 -28.225  0.00  0.00      ACHN  
ATOM    131  HD2 ILE A   9      28.836   2.881 -29.438  0.00  0.00      ACHN  
ATOM    132  HD3 ILE A   9      29.744   2.169 -28.042  0.00  0.00      ACHN  
ATOM    133  C   ILE A   9      33.487   3.171 -26.509  0.00  0.00      ACHN  
ATOM    134  O   ILE A   9      33.068   2.555 -25.528  0.00  0.00      ACHN  
ATOM    135  N   LYS A  10      34.796   3.377 -26.717  0.00  0.00      ACHN  
ATOM    136  HN  LYS A  10      35.115   3.730 -27.594  0.00  0.00      ACHN  
ATOM    137  CA  LYS A  10      35.855   2.992 -25.798  0.00  0.00      ACHN  
ATOM    138  HA  LYS A  10      35.825   1.924 -25.641  0.00  0.00      ACHN  
ATOM    139  CB  LYS A  10      37.238   3.247 -26.456  0.00  0.00      ACHN  
ATOM    140  HB1 LYS A  10      37.288   4.275 -26.874  0.00  0.00      ACHN  
ATOM    141  HB2 LYS A  10      38.111   3.312 -25.772  0.00  0.00      ACHN  
ATOM    142  CG  LYS A  10      37.552   2.180 -27.491  0.00  0.00      ACHN  
ATOM    143  HG1 LYS A  10      37.538   1.244 -26.894  0.00  0.00      ACHN  
ATOM    144  HG2 LYS A  10      36.780   2.136 -28.290  0.00  0.00      ACHN  
ATOM    145  CD  LYS A  10      38.961   2.551 -28.036  0.00  0.00      ACHN  
ATOM    146  HD1 LYS A  10      38.892   3.488 -28.629  0.00  0.00      ACHN  
ATOM    147  HD2 LYS A  10      39.596   2.831 -27.168  0.00  0.00      ACHN  
ATOM    148  CE  LYS A  10      39.515   1.405 -28.935  0.00  0.00      ACHN  
ATOM    149  HE1 LYS A  10      39.690   0.520 -28.286  0.00  0.00      ACHN  
ATOM    150  HE2 LYS A  10      38.796   1.015 -29.687  0.00  0.00      ACHN  
ATOM    151  NZ  LYS A  10      40.726   1.829 -29.700  0.00  0.00      ACHN  
ATOM    152  HZ1 LYS A  10      40.450   2.641 -30.289  0.00  0.00      ACHN  
ATOM    153  HZ2 LYS A  10      41.473   2.099 -29.029  0.00  0.00      ACHN  
ATOM    154  HZ3 LYS A  10      41.108   1.021 -30.231  0.00  0.00      ACHN  
ATOM    155  C   LYS A  10      35.867   3.814 -24.514  0.00  0.00      ACHN  
ATOM    156  O   LYS A  10      36.095   3.353 -23.349  0.00  0.00      ACHN  
ATOM    157  N   SER A  11      35.657   5.151 -24.647  0.00  0.00      ACHN  
ATOM    158  HN  SER A  11      35.845   5.598 -25.518  0.00  0.00      ACHN  
ATOM    159  CA  SER A  11      35.294   6.111 -23.576  0.00  0.00      ACHN  
ATOM    160  HA  SER A  11      36.146   6.207 -22.918  0.00  0.00      ACHN  
ATOM    161  CB  SER A  11      34.912   7.513 -24.175  0.00  0.00      ACHN  
ATOM    162  HB1 SER A  11      35.495   7.665 -25.108  0.00  0.00      ACHN  
ATOM    163  HB2 SER A  11      33.850   7.506 -24.501  0.00  0.00      ACHN  
ATOM    164  OG  SER A  11      35.146   8.449 -23.168  0.00  0.00      ACHN  
ATOM    165  HG1 SER A  11      36.103   8.506 -23.127  0.00  0.00      ACHN  
ATOM    166  C   SER A  11      34.125   5.742 -22.661  0.00  0.00      ACHN  
ATOM    167  O   SER A  11      34.160   5.795 -21.436  0.00  0.00      ACHN  
ATOM    168  N   LEU A  12      33.086   5.160 -23.223  0.00  0.00      ACHN  
ATOM    169  HN  LEU A  12      32.955   5.323 -24.198  0.00  0.00      ACHN  
ATOM    170  CA  LEU A  12      31.917   4.612 -22.470  0.00  0.00      ACHN  
ATOM    171  HA  LEU A  12      31.638   5.381 -21.765  0.00  0.00      ACHN  
ATOM    172  CB  LEU A  12      30.685   4.329 -23.440  0.00  0.00      ACHN  
ATOM    173  HB1 LEU A  12      31.121   3.926 -24.380  0.00  0.00      ACHN  
ATOM    174  HB2 LEU A  12      30.042   3.496 -23.084  0.00  0.00      ACHN  
ATOM    175  CG  LEU A  12      29.788   5.524 -23.754  0.00  0.00      ACHN  
ATOM    176  HG  LEU A  12      30.370   6.246 -24.366  0.00  0.00      ACHN  
ATOM    177  CD1 LEU A  12      28.591   5.028 -24.616  0.00  0.00      ACHN  
ATOM    178 HD11 LEU A  12      28.079   4.334 -23.916  0.00  0.00      ACHN  
ATOM    179 HD12 LEU A  12      27.934   5.902 -24.811  0.00  0.00      ACHN  
ATOM    180 HD13 LEU A  12      28.957   4.510 -25.529  0.00  0.00      ACHN  
ATOM    181  CD2 LEU A  12      29.159   6.368 -22.616  0.00  0.00      ACHN  
ATOM    182 HD21 LEU A  12      29.845   7.030 -22.045  0.00  0.00      ACHN  
ATOM    183 HD22 LEU A  12      28.300   6.954 -23.010  0.00  0.00      ACHN  
ATOM    184 HD23 LEU A  12      28.697   5.643 -21.912  0.00  0.00      ACHN  
ATOM    185  C   LEU A  12      32.193   3.356 -21.660  0.00  0.00      ACHN  
ATOM    186  O   LEU A  12      31.798   3.190 -20.532  0.00  0.00      ACHN  
ATOM    187  N   GLN A  13      32.968   2.495 -22.281  0.00  0.00      ACHN  
ATOM    188  HN  GLN A  13      33.175   2.607 -23.250  0.00  0.00      ACHN  
ATOM    189  CA  GLN A  13      33.468   1.301 -21.692  0.00  0.00      ACHN  
ATOM    190  HA  GLN A  13      32.628   0.677 -21.425  0.00  0.00      ACHN  
ATOM    191  CB  GLN A  13      34.430   0.550 -22.608  0.00  0.00      ACHN  
ATOM    192  HB1 GLN A  13      34.128   0.690 -23.668  0.00  0.00      ACHN  
ATOM    193  HB2 GLN A  13      35.355   1.163 -22.674  0.00  0.00      ACHN  
ATOM    194  CG  GLN A  13      34.678  -0.893 -22.228  0.00  0.00      ACHN  
ATOM    195  HG1 GLN A  13      35.171  -0.921 -21.233  0.00  0.00      ACHN  
ATOM    196  HG2 GLN A  13      33.717  -1.425 -22.060  0.00  0.00      ACHN  
ATOM    197  CD  GLN A  13      35.590  -1.611 -23.228  0.00  0.00      ACHN  
ATOM    198  OE1 GLN A  13      36.256  -1.018 -24.041  0.00  0.00      ACHN  
ATOM    199  NE2 GLN A  13      35.617  -2.995 -23.138  0.00  0.00      ACHN  
ATOM    200 HE21 GLN A  13      36.328  -3.465 -23.661  0.00  0.00      ACHN  
ATOM    201 HE22 GLN A  13      35.092  -3.435 -22.410  0.00  0.00      ACHN  
ATOM    202  C   GLN A  13      34.322   1.510 -20.413  0.00  0.00      ACHN  
ATOM    203  O   GLN A  13      34.186   0.757 -19.440  0.00  0.00      ACHN  
ATOM    204  N   ASN A  14      35.250   2.535 -20.372  0.00  0.00      ACHN  
ATOM    205  HN  ASN A  14      35.397   3.003 -21.240  0.00  0.00      ACHN  
ATOM    206  CA  ASN A  14      36.018   2.831 -19.210  0.00  0.00      ACHN  
ATOM    207  HA  ASN A  14      36.418   1.893 -18.854  0.00  0.00      ACHN  
ATOM    208  CB  ASN A  14      37.162   3.790 -19.584  0.00  0.00      ACHN  
ATOM    209  HB1 ASN A  14      36.823   4.634 -20.222  0.00  0.00      ACHN  
ATOM    210  HB2 ASN A  14      37.667   4.066 -18.634  0.00  0.00      ACHN  
ATOM    211  CG  ASN A  14      38.259   3.151 -20.426  0.00  0.00      ACHN  
ATOM    212  OD1 ASN A  14      38.648   1.962 -20.361  0.00  0.00      ACHN  
ATOM    213  ND2 ASN A  14      38.877   3.970 -21.320  0.00  0.00      ACHN  
ATOM    214 HD21 ASN A  14      39.400   3.603 -22.089  0.00  0.00      ACHN  
ATOM    215 HD22 ASN A  14      38.814   4.955 -21.159  0.00  0.00      ACHN  
ATOM    216  C   ASN A  14      35.195   3.470 -18.137  0.00  0.00      ACHN  
ATOM    217  O   ASN A  14      35.362   3.209 -16.887  0.00  0.00      ACHN  
ATOM    218  N   PHE A  15      34.117   4.134 -18.533  0.00  0.00      ACHN  
ATOM    219  HN  PHE A  15      33.968   4.326 -19.500  0.00  0.00      ACHN  
ATOM    220  CA  PHE A  15      33.342   4.888 -17.579  0.00  0.00      ACHN  
ATOM    221  HA  PHE A  15      34.031   5.455 -16.970  0.00  0.00      ACHN  
ATOM    222  CB  PHE A  15      32.479   5.895 -18.431  0.00  0.00      ACHN  
ATOM    223  HB1 PHE A  15      33.105   6.239 -19.282  0.00  0.00      ACHN  
ATOM    224  HB2 PHE A  15      31.661   5.337 -18.935  0.00  0.00      ACHN  
ATOM    225  CG  PHE A  15      31.954   7.151 -17.727  0.00  0.00      ACHN  
ATOM    226  CD1 PHE A  15      32.368   7.489 -16.422  0.00  0.00      ACHN  
ATOM    227  HD1 PHE A  15      33.049   6.785 -15.968  0.00  0.00      ACHN  
ATOM    228  CE1 PHE A  15      31.895   8.624 -15.744  0.00  0.00      ACHN  
ATOM    229  HE1 PHE A  15      32.256   8.767 -14.736  0.00  0.00      ACHN  
ATOM    230  CZ  PHE A  15      31.001   9.487 -16.395  0.00  0.00      ACHN  
ATOM    231  HZ  PHE A  15      30.650  10.329 -15.816  0.00  0.00      ACHN  
ATOM    232  CD2 PHE A  15      31.036   7.922 -18.284  0.00  0.00      ACHN  
ATOM    233  HD2 PHE A  15      30.742   7.736 -19.307  0.00  0.00      ACHN  
ATOM    234  CE2 PHE A  15      30.489   9.099 -17.633  0.00  0.00      ACHN  
ATOM    235  HE2 PHE A  15      29.858   9.697 -18.274  0.00  0.00      ACHN  
ATOM    236  C   PHE A  15      32.501   4.006 -16.628  0.00  0.00      ACHN  
ATOM    237  O   PHE A  15      32.416   4.279 -15.426  0.00  0.00      ACHN  
ATOM    238  N   ASN A  16      31.927   2.889 -17.118  0.00  0.00      ACHN  
ATOM    239  HN  ASN A  16      32.034   2.637 -18.077  0.00  0.00      ACHN  
ATOM    240  CA  ASN A  16      31.315   1.893 -16.275  0.00  0.00      ACHN  
ATOM    241  HA  ASN A  16      30.487   2.360 -15.763  0.00  0.00      ACHN  
ATOM    242  CB  ASN A  16      30.721   0.814 -17.120  0.00  0.00      ACHN  
ATOM    243  HB1 ASN A  16      31.447   0.319 -17.800  0.00  0.00      ACHN  
ATOM    244  HB2 ASN A  16      30.277  -0.036 -16.560  0.00  0.00      ACHN  
ATOM    245  CG  ASN A  16      29.493   1.228 -17.920  0.00  0.00      ACHN  
ATOM    246  OD1 ASN A  16      28.443   1.366 -17.276  0.00  0.00      ACHN  
ATOM    247  ND2 ASN A  16      29.596   1.300 -19.244  0.00  0.00      ACHN  
ATOM    248 HD21 ASN A  16      28.814   1.404 -19.858  0.00  0.00      ACHN  
ATOM    249 HD22 ASN A  16      30.534   1.490 -19.535  0.00  0.00      ACHN  
ATOM    250  C   ASN A  16      32.350   1.187 -15.350  0.00  0.00      ACHN  
ATOM    251  O   ASN A  16      32.078   0.888 -14.218  0.00  0.00      ACHN  
ATOM    252  N   ARG A  17      33.494   0.811 -15.915  0.00  0.00      ACHN  
ATOM    253  HN  ARG A  17      33.590   1.060 -16.876  0.00  0.00      ACHN  
ATOM    254  CA  ARG A  17      34.587   0.192 -15.135  0.00  0.00      ACHN  
ATOM    255  HA  ARG A  17      34.230  -0.680 -14.607  0.00  0.00      ACHN  
ATOM    256  CB  ARG A  17      35.768  -0.093 -16.144  0.00  0.00      ACHN  
ATOM    257  HB1 ARG A  17      35.919   0.841 -16.726  0.00  0.00      ACHN  
ATOM    258  HB2 ARG A  17      36.652  -0.373 -15.532  0.00  0.00      ACHN  
ATOM    259  CG  ARG A  17      35.486  -1.356 -17.022  0.00  0.00      ACHN  
ATOM    260  HG1 ARG A  17      35.408  -2.294 -16.432  0.00  0.00      ACHN  
ATOM    261  HG2 ARG A  17      34.523  -1.280 -17.572  0.00  0.00      ACHN  
ATOM    262  CD  ARG A  17      36.516  -1.673 -18.163  0.00  0.00      ACHN  
ATOM    263  HD1 ARG A  17      36.473  -0.840 -18.897  0.00  0.00      ACHN  
ATOM    264  HD2 ARG A  17      37.521  -1.914 -17.755  0.00  0.00      ACHN  
ATOM    265  NE  ARG A  17      36.163  -2.901 -19.013  0.00  0.00      ACHN  
ATOM    266  HE  ARG A  17      35.214  -3.218 -18.993  0.00  0.00      ACHN  
ATOM    267  CZ  ARG A  17      37.007  -3.582 -19.847  0.00  0.00      ACHN  
ATOM    268  NH1 ARG A  17      38.106  -3.094 -20.370  0.00  0.00      ACHN  
ATOM    269 HH11 ARG A  17      38.508  -3.580 -21.145  0.00  0.00      ACHN  
ATOM    270 HH12 ARG A  17      38.449  -2.172 -20.193  0.00  0.00      ACHN  
ATOM    271  NH2 ARG A  17      36.494  -4.762 -20.372  0.00  0.00      ACHN  
ATOM    272 HH21 ARG A  17      37.100  -5.233 -21.014  0.00  0.00      ACHN  
ATOM    273 HH22 ARG A  17      35.598  -5.084 -20.067  0.00  0.00      ACHN  
ATOM    274  C   ARG A  17      35.080   1.035 -13.939  0.00  0.00      ACHN  
ATOM    275  O   ARG A  17      35.129   0.509 -12.839  0.00  0.00      ACHN  
ATOM    276  N   ILE A  18      35.356   2.318 -13.993  0.00  0.00      ACHN  
ATOM    277  HN  ILE A  18      35.301   2.787 -14.871  0.00  0.00      ACHN  
ATOM    278  CA  ILE A  18      35.496   3.157 -12.809  0.00  0.00      ACHN  
ATOM    279  HA  ILE A  18      36.112   2.541 -12.170  0.00  0.00      ACHN  
ATOM    280  CB  ILE A  18      36.217   4.444 -13.215  0.00  0.00      ACHN  
ATOM    281  HB  ILE A  18      37.074   4.226 -13.888  0.00  0.00      ACHN  
ATOM    282  CG2 ILE A  18      35.199   5.406 -14.009  0.00  0.00      ACHN  
ATOM    283 HG21 ILE A  18      34.715   4.921 -14.884  0.00  0.00      ACHN  
ATOM    284 HG22 ILE A  18      34.382   5.554 -13.270  0.00  0.00      ACHN  
ATOM    285 HG23 ILE A  18      35.857   6.270 -14.243  0.00  0.00      ACHN  
ATOM    286  CG1 ILE A  18      36.894   5.179 -12.003  0.00  0.00      ACHN  
ATOM    287 HG11 ILE A  18      37.360   6.111 -12.388  0.00  0.00      ACHN  
ATOM    288 HG12 ILE A  18      36.139   5.434 -11.228  0.00  0.00      ACHN  
ATOM    289  CD1 ILE A  18      37.990   4.404 -11.417  0.00  0.00      ACHN  
ATOM    290  HD1 ILE A  18      38.363   4.836 -10.464  0.00  0.00      ACHN  
ATOM    291  HD2 ILE A  18      37.660   3.356 -11.250  0.00  0.00      ACHN  
ATOM    292  HD3 ILE A  18      38.805   4.316 -12.167  0.00  0.00      ACHN  
ATOM    293  C   ILE A  18      34.358   3.420 -11.815  0.00  0.00      ACHN  
ATOM    294  O   ILE A  18      34.571   3.454 -10.614  0.00  0.00      ACHN  
ATOM    295  N   ALA A  19      33.085   3.450 -12.337  0.00  0.00      ACHN  
ATOM    296  HN  ALA A  19      32.943   3.413 -13.324  0.00  0.00      ACHN  
ATOM    297  CA  ALA A  19      31.905   3.269 -11.566  0.00  0.00      ACHN  
ATOM    298  HA  ALA A  19      31.837   4.128 -10.915  0.00  0.00      ACHN  
ATOM    299  CB  ALA A  19      30.628   3.205 -12.470  0.00  0.00      ACHN  
ATOM    300  HB1 ALA A  19      30.571   4.177 -13.005  0.00  0.00      ACHN  
ATOM    301  HB2 ALA A  19      30.800   2.380 -13.194  0.00  0.00      ACHN  
ATOM    302  HB3 ALA A  19      29.705   3.088 -11.861  0.00  0.00      ACHN  
ATOM    303  C   ALA A  19      31.792   1.952 -10.735  0.00  0.00      ACHN  
ATOM    304  O   ALA A  19      31.295   1.930  -9.671  0.00  0.00      ACHN  
ATOM    305  N   GLY A  20      32.324   0.908 -11.361  0.00  0.00      ACHN  
ATOM    306  HN  GLY A  20      32.509   1.052 -12.330  0.00  0.00      ACHN  
ATOM    307  CA  GLY A  20      32.438  -0.465 -10.719  0.00  0.00      ACHN  
ATOM    308  HA1 GLY A  20      32.569  -1.183 -11.515  0.00  0.00      ACHN  
ATOM    309  HA2 GLY A  20      31.564  -0.812 -10.188  0.00  0.00      ACHN  
ATOM    310  C   GLY A  20      33.562  -0.572  -9.770  0.00  0.00      ACHN  
ATOM    311  O   GLY A  20      33.515  -1.318  -8.815  0.00  0.00      ACHN  
ATOM    312  N   VAL A  21      34.646   0.218  -9.920  0.00  0.00      ACHN  
ATOM    313  HN  VAL A  21      34.666   0.728 -10.777  0.00  0.00      ACHN  
ATOM    314  CA  VAL A  21      35.757   0.240  -9.017  0.00  0.00      ACHN  
ATOM    315  HA  VAL A  21      35.943  -0.771  -8.686  0.00  0.00      ACHN  
ATOM    316  CB  VAL A  21      36.902   0.919  -9.755  0.00  0.00      ACHN  
ATOM    317  HB  VAL A  21      36.531   1.903 -10.112  0.00  0.00      ACHN  
ATOM    318  CG1 VAL A  21      38.053   1.214  -8.740  0.00  0.00      ACHN  
ATOM    319 HG11 VAL A  21      38.635   0.284  -8.565  0.00  0.00      ACHN  
ATOM    320 HG12 VAL A  21      38.733   2.005  -9.122  0.00  0.00      ACHN  
ATOM    321 HG13 VAL A  21      37.821   1.621  -7.732  0.00  0.00      ACHN  
ATOM    322  CG2 VAL A  21      37.503   0.134 -10.952  0.00  0.00      ACHN  
ATOM    323 HG21 VAL A  21      36.721  -0.134 -11.695  0.00  0.00      ACHN  
ATOM    324 HG22 VAL A  21      38.384   0.655 -11.385  0.00  0.00      ACHN  
ATOM    325 HG23 VAL A  21      37.833  -0.858 -10.577  0.00  0.00      ACHN  
ATOM    326  C   VAL A  21      35.366   0.969  -7.751  0.00  0.00      ACHN  
ATOM    327  O   VAL A  21      35.745   0.446  -6.692  0.00  0.00      ACHN  
ATOM    328  N   PHE A  22      34.724   2.138  -7.910  0.00  0.00      ACHN  
ATOM    329  HN  PHE A  22      34.636   2.375  -8.874  0.00  0.00      ACHN  
ATOM    330  CA  PHE A  22      34.261   2.993  -6.908  0.00  0.00      ACHN  
ATOM    331  HA  PHE A  22      35.048   3.086  -6.174  0.00  0.00      ACHN  
ATOM    332  CB  PHE A  22      33.805   4.436  -7.408  0.00  0.00      ACHN  
ATOM    333  HB1 PHE A  22      34.622   4.897  -8.002  0.00  0.00      ACHN  
ATOM    334  HB2 PHE A  22      32.941   4.205  -8.068  0.00  0.00      ACHN  
ATOM    335  CG  PHE A  22      33.450   5.452  -6.325  0.00  0.00      ACHN  
ATOM    336  CD1 PHE A  22      34.283   5.626  -5.150  0.00  0.00      ACHN  
ATOM    337  HD1 PHE A  22      35.154   5.015  -4.966  0.00  0.00      ACHN  
ATOM    338  CE1 PHE A  22      33.901   6.519  -4.234  0.00  0.00      ACHN  
ATOM    339  HE1 PHE A  22      34.581   6.664  -3.408  0.00  0.00      ACHN  
ATOM    340  CZ  PHE A  22      32.888   7.404  -4.444  0.00  0.00      ACHN  
ATOM    341  HZ  PHE A  22      32.687   8.285  -3.851  0.00  0.00      ACHN  
ATOM    342  CD2 PHE A  22      32.424   6.269  -6.559  0.00  0.00      ACHN  
ATOM    343  HD2 PHE A  22      31.950   6.309  -7.528  0.00  0.00      ACHN  
ATOM    344  CE2 PHE A  22      32.130   7.316  -5.659  0.00  0.00      ACHN  
ATOM    345  HE2 PHE A  22      31.288   7.991  -5.692  0.00  0.00      ACHN  
ATOM    346  C   PHE A  22      33.131   2.276  -6.138  0.00  0.00      ACHN  
ATOM    347  O   PHE A  22      33.136   2.401  -4.919  0.00  0.00      ACHN  
ATOM    348  N   HSE A  23      32.206   1.694  -6.812  0.00  0.00      ACHN  
ATOM    349  HN  HSE A  23      32.276   1.726  -7.806  0.00  0.00      ACHN  
ATOM    350  CA  HSE A  23      31.107   0.887  -6.206  0.00  0.00      ACHN  
ATOM    351  HA  HSE A  23      30.805   1.585  -5.440  0.00  0.00      ACHN  
ATOM    352  CB  HSE A  23      30.016   0.329  -7.139  0.00  0.00      ACHN  
ATOM    353  HB1 HSE A  23      30.571  -0.269  -7.893  0.00  0.00      ACHN  
ATOM    354  HB2 HSE A  23      29.301  -0.399  -6.697  0.00  0.00      ACHN  
ATOM    355  ND1 HSE A  23      28.140   1.102  -8.606  0.00  0.00      ACHN  
ATOM    356  CG  HSE A  23      29.150   1.450  -7.717  0.00  0.00      ACHN  
ATOM    357  CE1 HSE A  23      27.320   2.144  -8.702  0.00  0.00      ACHN  
ATOM    358  HE1 HSE A  23      26.365   2.067  -9.221  0.00  0.00      ACHN  
ATOM    359  NE2 HSE A  23      27.746   3.175  -7.934  0.00  0.00      ACHN  
ATOM    360  HE2 HSE A  23      27.267   4.041  -7.792  0.00  0.00      ACHN  
ATOM    361  CD2 HSE A  23      28.948   2.723  -7.305  0.00  0.00      ACHN  
ATOM    362  HD2 HSE A  23      29.464   3.270  -6.526  0.00  0.00      ACHN  
ATOM    363  C   HSE A  23      31.641  -0.250  -5.383  0.00  0.00      ACHN  
ATOM    364  O   HSE A  23      31.189  -0.394  -4.277  0.00  0.00      ACHN  
ATOM    365  N   LEU A  24      32.662  -0.940  -5.857  0.00  0.00      ACHN  
ATOM    366  HN  LEU A  24      32.920  -0.735  -6.798  0.00  0.00      ACHN  
ATOM    367  CA  LEU A  24      33.384  -2.023  -5.207  0.00  0.00      ACHN  
ATOM    368  HA  LEU A  24      32.667  -2.737  -4.828  0.00  0.00      ACHN  
ATOM    369  CB  LEU A  24      34.168  -2.719  -6.284  0.00  0.00      ACHN  
ATOM    370  HB1 LEU A  24      33.498  -3.098  -7.085  0.00  0.00      ACHN  
ATOM    371  HB2 LEU A  24      34.848  -2.013  -6.807  0.00  0.00      ACHN  
ATOM    372  CG  LEU A  24      34.986  -3.970  -5.781  0.00  0.00      ACHN  
ATOM    373  HG  LEU A  24      35.720  -3.556  -5.057  0.00  0.00      ACHN  
ATOM    374  CD1 LEU A  24      34.122  -5.039  -5.104  0.00  0.00      ACHN  
ATOM    375 HD11 LEU A  24      34.656  -5.999  -4.936  0.00  0.00      ACHN  
ATOM    376 HD12 LEU A  24      33.757  -4.692  -4.114  0.00  0.00      ACHN  
ATOM    377 HD13 LEU A  24      33.216  -5.236  -5.717  0.00  0.00      ACHN  
ATOM    378  CD2 LEU A  24      35.771  -4.573  -6.903  0.00  0.00      ACHN  
ATOM    379 HD21 LEU A  24      35.072  -5.251  -7.436  0.00  0.00      ACHN  
ATOM    380 HD22 LEU A  24      36.146  -3.763  -7.564  0.00  0.00      ACHN  
ATOM    381 HD23 LEU A  24      36.617  -5.225  -6.596  0.00  0.00      ACHN  
ATOM    382  C   LEU A  24      34.313  -1.588  -3.994  0.00  0.00      ACHN  
ATOM    383  O   LEU A  24      34.401  -2.226  -2.958  0.00  0.00      ACHN  
ATOM    384  N   LEU A  25      35.055  -0.436  -4.115  0.00  0.00      ACHN  
ATOM    385  HN  LEU A  25      35.003   0.124  -4.938  0.00  0.00      ACHN  
ATOM    386  CA  LEU A  25      35.903   0.041  -3.076  0.00  0.00      ACHN  
ATOM    387  HA  LEU A  25      36.527  -0.775  -2.740  0.00  0.00      ACHN  
ATOM    388  CB  LEU A  25      36.643   1.274  -3.655  0.00  0.00      ACHN  
ATOM    389  HB1 LEU A  25      37.217   0.835  -4.499  0.00  0.00      ACHN  
ATOM    390  HB2 LEU A  25      35.865   1.854  -4.195  0.00  0.00      ACHN  
ATOM    391  CG  LEU A  25      37.515   2.133  -2.775  0.00  0.00      ACHN  
ATOM    392  HG  LEU A  25      36.924   2.785  -2.096  0.00  0.00      ACHN  
ATOM    393  CD1 LEU A  25      38.452   1.284  -1.937  0.00  0.00      ACHN  
ATOM    394 HD11 LEU A  25      38.785   0.327  -2.393  0.00  0.00      ACHN  
ATOM    395 HD12 LEU A  25      39.384   1.835  -1.690  0.00  0.00      ACHN  
ATOM    396 HD13 LEU A  25      37.907   1.012  -1.008  0.00  0.00      ACHN  
ATOM    397  CD2 LEU A  25      38.372   3.003  -3.778  0.00  0.00      ACHN  
ATOM    398 HD21 LEU A  25      38.855   2.289  -4.479  0.00  0.00      ACHN  
ATOM    399 HD22 LEU A  25      37.611   3.579  -4.346  0.00  0.00      ACHN  
ATOM    400 HD23 LEU A  25      39.037   3.741  -3.281  0.00  0.00      ACHN  
ATOM    401  C   LEU A  25      35.131   0.526  -1.862  0.00  0.00      ACHN  
ATOM    402  O   LEU A  25      35.508   0.240  -0.738  0.00  0.00      ACHN  
ATOM    403  N   GLN A  26      33.932   1.181  -2.116  0.00  0.00      ACHN  
ATOM    404  HN  GLN A  26      33.694   1.347  -3.070  0.00  0.00      ACHN  
ATOM    405  CA  GLN A  26      32.891   1.497  -1.166  0.00  0.00      ACHN  
ATOM    406  HA  GLN A  26      33.454   2.072  -0.446  0.00  0.00      ACHN  
ATOM    407  CB  GLN A  26      31.894   2.463  -1.862  0.00  0.00      ACHN  
ATOM    408  HB1 GLN A  26      31.559   2.008  -2.818  0.00  0.00      ACHN  
ATOM    409  HB2 GLN A  26      31.005   2.539  -1.200  0.00  0.00      ACHN  
ATOM    410  CG  GLN A  26      32.390   3.912  -2.059  0.00  0.00      ACHN  
ATOM    411  HG1 GLN A  26      32.691   4.442  -1.130  0.00  0.00      ACHN  
ATOM    412  HG2 GLN A  26      33.304   4.031  -2.681  0.00  0.00      ACHN  
ATOM    413  CD  GLN A  26      31.207   4.710  -2.627  0.00  0.00      ACHN  
ATOM    414  OE1 GLN A  26      30.638   5.563  -1.983  0.00  0.00      ACHN  
ATOM    415  NE2 GLN A  26      30.995   4.532  -3.965  0.00  0.00      ACHN  
ATOM    416 HE21 GLN A  26      30.104   4.816  -4.319  0.00  0.00      ACHN  
ATOM    417 HE22 GLN A  26      31.593   3.918  -4.481  0.00  0.00      ACHN  
ATOM    418  C   GLN A  26      32.212   0.266  -0.509  0.00  0.00      ACHN  
ATOM    419  O   GLN A  26      32.051   0.238   0.708  0.00  0.00      ACHN  
ATOM    420  N   MET A  27      31.926  -0.802  -1.215  0.00  0.00      ACHN  
ATOM    421  HN  MET A  27      32.082  -0.823  -2.199  0.00  0.00      ACHN  
ATOM    422  CA  MET A  27      31.469  -2.074  -0.680  0.00  0.00      ACHN  
ATOM    423  HA  MET A  27      30.515  -1.983  -0.183  0.00  0.00      ACHN  
ATOM    424  CB  MET A  27      31.271  -3.052  -1.859  0.00  0.00      ACHN  
ATOM    425  HB1 MET A  27      30.594  -2.498  -2.543  0.00  0.00      ACHN  
ATOM    426  HB2 MET A  27      32.239  -3.175  -2.391  0.00  0.00      ACHN  
ATOM    427  CG  MET A  27      30.585  -4.377  -1.423  0.00  0.00      ACHN  
ATOM    428  HG1 MET A  27      30.940  -4.690  -0.418  0.00  0.00      ACHN  
ATOM    429  HG2 MET A  27      29.506  -4.124  -1.347  0.00  0.00      ACHN  
ATOM    430  SD  MET A  27      30.992  -5.858  -2.462  0.00  0.00      ACHN  
ATOM    431  CE  MET A  27      32.360  -6.462  -1.530  0.00  0.00      ACHN  
ATOM    432  HE1 MET A  27      32.944  -7.218  -2.097  0.00  0.00      ACHN  
ATOM    433  HE2 MET A  27      33.047  -5.621  -1.291  0.00  0.00      ACHN  
ATOM    434  HE3 MET A  27      32.037  -6.847  -0.539  0.00  0.00      ACHN  
ATOM    435  C   MET A  27      32.485  -2.718   0.331  0.00  0.00      ACHN  
ATOM    436  O   MET A  27      32.102  -3.249   1.418  0.00  0.00      ACHN  
ATOM    437  N   LEU A  28      33.826  -2.745   0.031  0.00  0.00      ACHN  
ATOM    438  HN  LEU A  28      34.154  -2.346  -0.821  0.00  0.00      ACHN  
ATOM    439  CA  LEU A  28      34.805  -3.328   0.999  0.00  0.00      ACHN  
ATOM    440  HA  LEU A  28      34.421  -4.291   1.300  0.00  0.00      ACHN  
ATOM    441  CB  LEU A  28      36.193  -3.481   0.348  0.00  0.00      ACHN  
ATOM    442  HB1 LEU A  28      36.544  -2.459   0.090  0.00  0.00      ACHN  
ATOM    443  HB2 LEU A  28      36.960  -3.969   0.988  0.00  0.00      ACHN  
ATOM    444  CG  LEU A  28      36.132  -4.257  -0.983  0.00  0.00      ACHN  
ATOM    445  HG  LEU A  28      35.206  -4.013  -1.546  0.00  0.00      ACHN  
ATOM    446  CD1 LEU A  28      37.322  -3.896  -1.932  0.00  0.00      ACHN  
ATOM    447 HD11 LEU A  28      37.192  -2.846  -2.273  0.00  0.00      ACHN  
ATOM    448 HD12 LEU A  28      38.243  -4.051  -1.332  0.00  0.00      ACHN  
ATOM    449 HD13 LEU A  28      37.412  -4.603  -2.784  0.00  0.00      ACHN  
ATOM    450  CD2 LEU A  28      35.985  -5.786  -0.683  0.00  0.00      ACHN  
ATOM    451 HD21 LEU A  28      35.008  -6.063  -0.233  0.00  0.00      ACHN  
ATOM    452 HD22 LEU A  28      36.011  -6.377  -1.623  0.00  0.00      ACHN  
ATOM    453 HD23 LEU A  28      36.783  -6.186  -0.022  0.00  0.00      ACHN  
ATOM    454  C   LEU A  28      34.985  -2.452   2.231  0.00  0.00      ACHN  
ATOM    455  O   LEU A  28      35.227  -2.970   3.318  0.00  0.00      ACHN  
ATOM    456  N   ALA A  29      34.821  -1.157   2.113  0.00  0.00      ACHN  
ATOM    457  HN  ALA A  29      34.643  -0.662   1.265  0.00  0.00      ACHN  
ATOM    458  CA  ALA A  29      34.739  -0.208   3.245  0.00  0.00      ACHN  
ATOM    459  HA  ALA A  29      35.604  -0.403   3.862  0.00  0.00      ACHN  
ATOM    460  CB  ALA A  29      34.677   1.204   2.552  0.00  0.00      ACHN  
ATOM    461  HB1 ALA A  29      33.716   1.261   1.997  0.00  0.00      ACHN  
ATOM    462  HB2 ALA A  29      34.745   1.905   3.411  0.00  0.00      ACHN  
ATOM    463  HB3 ALA A  29      35.529   1.448   1.882  0.00  0.00      ACHN  
ATOM    464  C   ALA A  29      33.559  -0.484   4.184  0.00  0.00      ACHN  
ATOM    465  O   ALA A  29      33.786  -0.486   5.414  0.00  0.00      ACHN  
ATOM    466  N   VAL A  30      32.328  -0.815   3.668  0.00  0.00      ACHN  
ATOM    467  HN  VAL A  30      32.279  -0.990   2.688  0.00  0.00      ACHN  
ATOM    468  CA  VAL A  30      31.124  -1.140   4.416  0.00  0.00      ACHN  
ATOM    469  HA  VAL A  30      30.771  -0.241   4.899  0.00  0.00      ACHN  
ATOM    470  CB  VAL A  30      29.940  -1.698   3.616  0.00  0.00      ACHN  
ATOM    471  HB  VAL A  30      30.107  -2.714   3.197  0.00  0.00      ACHN  
ATOM    472  CG1 VAL A  30      28.687  -1.707   4.641  0.00  0.00      ACHN  
ATOM    473 HG11 VAL A  30      28.630  -2.473   5.443  0.00  0.00      ACHN  
ATOM    474 HG12 VAL A  30      28.498  -0.707   5.086  0.00  0.00      ACHN  
ATOM    475 HG13 VAL A  30      27.808  -1.830   3.972  0.00  0.00      ACHN  
ATOM    476  CG2 VAL A  30      29.568  -0.641   2.511  0.00  0.00      ACHN  
ATOM    477 HG21 VAL A  30      30.214  -0.841   1.629  0.00  0.00      ACHN  
ATOM    478 HG22 VAL A  30      28.542  -0.864   2.150  0.00  0.00      ACHN  
ATOM    479 HG23 VAL A  30      29.804   0.321   3.013  0.00  0.00      ACHN  
ATOM    480  C   VAL A  30      31.317  -2.124   5.513  0.00  0.00      ACHN  
ATOM    481  O   VAL A  30      30.976  -1.945   6.679  0.00  0.00      ACHN  
ATOM    482  N   LEU A  31      31.938  -3.282   5.191  0.00  0.00      ACHN  
ATOM    483  HN  LEU A  31      32.089  -3.446   4.219  0.00  0.00      ACHN  
ATOM    484  CA  LEU A  31      31.951  -4.407   6.174  0.00  0.00      ACHN  
ATOM    485  HA  LEU A  31      31.060  -4.433   6.783  0.00  0.00      ACHN  
ATOM    486  CB  LEU A  31      32.006  -5.734   5.372  0.00  0.00      ACHN  
ATOM    487  HB1 LEU A  31      32.970  -5.674   4.823  0.00  0.00      ACHN  
ATOM    488  HB2 LEU A  31      32.113  -6.540   6.129  0.00  0.00      ACHN  
ATOM    489  CG  LEU A  31      30.934  -6.004   4.382  0.00  0.00      ACHN  
ATOM    490  HG  LEU A  31      30.552  -5.106   3.851  0.00  0.00      ACHN  
ATOM    491  CD1 LEU A  31      31.538  -6.817   3.234  0.00  0.00      ACHN  
ATOM    492 HD11 LEU A  31      32.093  -7.705   3.605  0.00  0.00      ACHN  
ATOM    493 HD12 LEU A  31      30.756  -7.138   2.513  0.00  0.00      ACHN  
ATOM    494 HD13 LEU A  31      32.264  -6.182   2.684  0.00  0.00      ACHN  
ATOM    495  CD2 LEU A  31      29.658  -6.613   4.957  0.00  0.00      ACHN  
ATOM    496 HD21 LEU A  31      28.752  -6.538   4.318  0.00  0.00      ACHN  
ATOM    497 HD22 LEU A  31      29.809  -7.714   4.930  0.00  0.00      ACHN  
ATOM    498 HD23 LEU A  31      29.454  -6.188   5.963  0.00  0.00      ACHN  
ATOM    499  C   LEU A  31      33.046  -4.315   7.209  0.00  0.00      ACHN  
ATOM    500  O   LEU A  31      33.024  -5.043   8.236  0.00  0.00      ACHN  
ATOM    501  N   ALA A  32      34.023  -3.490   7.014  0.00  0.00      ACHN  
ATOM    502  HN  ALA A  32      34.082  -2.925   6.195  0.00  0.00      ACHN  
ATOM    503  CA  ALA A  32      35.124  -3.301   7.856  0.00  0.00      ACHN  
ATOM    504  HA  ALA A  32      35.346  -4.248   8.324  0.00  0.00      ACHN  
ATOM    505  CB  ALA A  32      36.274  -2.826   6.995  0.00  0.00      ACHN  
ATOM    506  HB1 ALA A  32      35.842  -2.032   6.349  0.00  0.00      ACHN  
ATOM    507  HB2 ALA A  32      37.146  -2.330   7.471  0.00  0.00      ACHN  
ATOM    508  HB3 ALA A  32      36.650  -3.648   6.350  0.00  0.00      ACHN  
ATOM    509  C   ALA A  32      34.809  -2.252   8.940  0.00  0.00      ACHN  
ATOM    510  O   ALA A  32      35.173  -2.245  10.107  0.00  0.00      ACHN  
ATOM    511  N   LEU A  33      34.094  -1.263   8.447  0.00  0.00      ACHN  
ATOM    512  HN  LEU A  33      33.942  -1.197   7.464  0.00  0.00      ACHN  
ATOM    513  CA  LEU A  33      33.651  -0.134   9.262  0.00  0.00      ACHN  
ATOM    514  HA  LEU A  33      34.457   0.150   9.923  0.00  0.00      ACHN  
ATOM    515  CB  LEU A  33      33.310   1.044   8.327  0.00  0.00      ACHN  
ATOM    516  HB1 LEU A  33      32.552   0.736   7.576  0.00  0.00      ACHN  
ATOM    517  HB2 LEU A  33      32.902   1.866   8.954  0.00  0.00      ACHN  
ATOM    518  CG  LEU A  33      34.554   1.723   7.696  0.00  0.00      ACHN  
ATOM    519  HG  LEU A  33      35.223   0.974   7.220  0.00  0.00      ACHN  
ATOM    520  CD1 LEU A  33      34.204   2.594   6.464  0.00  0.00      ACHN  
ATOM    521 HD11 LEU A  33      33.934   3.609   6.825  0.00  0.00      ACHN  
ATOM    522 HD12 LEU A  33      35.063   2.828   5.800  0.00  0.00      ACHN  
ATOM    523 HD13 LEU A  33      33.334   2.160   5.927  0.00  0.00      ACHN  
ATOM    524  CD2 LEU A  33      35.386   2.527   8.727  0.00  0.00      ACHN  
ATOM    525 HD21 LEU A  33      36.173   3.117   8.209  0.00  0.00      ACHN  
ATOM    526 HD22 LEU A  33      34.764   3.329   9.180  0.00  0.00      ACHN  
ATOM    527 HD23 LEU A  33      35.936   1.939   9.492  0.00  0.00      ACHN  
ATOM    528  C   LEU A  33      32.342  -0.421  10.165  0.00  0.00      ACHN  
ATOM    529  O   LEU A  33      32.277  -0.028  11.338  0.00  0.00      ACHN  
ATOM    530  N   ALA A  34      31.362  -1.075   9.599  0.00  0.00      ACHN  
ATOM    531  HN  ALA A  34      31.468  -1.497   8.702  0.00  0.00      ACHN  
ATOM    532  CA  ALA A  34      29.987  -0.927  10.010  0.00  0.00      ACHN  
ATOM    533  HA  ALA A  34      29.800   0.089  10.326  0.00  0.00      ACHN  
ATOM    534  CB  ALA A  34      29.110  -1.467   8.838  0.00  0.00      ACHN  
ATOM    535  HB1 ALA A  34      28.031  -1.336   9.069  0.00  0.00      ACHN  
ATOM    536  HB2 ALA A  34      29.223  -0.862   7.913  0.00  0.00      ACHN  
ATOM    537  HB3 ALA A  34      29.414  -2.478   8.490  0.00  0.00      ACHN  
ATOM    538  C   ALA A  34      29.644  -1.787  11.210  0.00  0.00      ACHN  
ATOM    539  O   ALA A  34      30.261  -2.858  11.380  0.00  0.00      ACHN  
ATOM    540  N   ASN A  35      28.715  -1.363  12.081  0.00  0.00      ACHN  
ATOM    541  HN  ASN A  35      28.222  -0.499  12.021  0.00  0.00      ACHN  
ATOM    542  CA  ASN A  35      28.243  -2.230  13.154  0.00  0.00      ACHN  
ATOM    543  HA  ASN A  35      29.036  -2.860  13.528  0.00  0.00      ACHN  
ATOM    544  CB  ASN A  35      27.707  -1.387  14.361  0.00  0.00      ACHN  
ATOM    545  HB1 ASN A  35      27.131  -0.476  14.092  0.00  0.00      ACHN  
ATOM    546  HB2 ASN A  35      27.113  -1.998  15.074  0.00  0.00      ACHN  
ATOM    547  CG  ASN A  35      28.961  -0.831  15.069  0.00  0.00      ACHN  
ATOM    548  OD1 ASN A  35      29.726  -1.532  15.707  0.00  0.00      ACHN  
ATOM    549  ND2 ASN A  35      29.247   0.481  14.768  0.00  0.00      ACHN  
ATOM    550 HD21 ASN A  35      29.874   0.964  15.379  0.00  0.00      ACHN  
ATOM    551 HD22 ASN A  35      29.053   1.007  13.940  0.00  0.00      ACHN  
ATOM    552  C   ASN A  35      27.154  -3.102  12.611  0.00  0.00      ACHN  
ATOM    553  O   ASN A  35      26.215  -2.685  11.887  0.00  0.00      ACHN  
ATOM    554  N   ASP A  36      27.258  -4.445  12.868  0.00  0.00      ACHN  
ATOM    555  HN  ASP A  36      28.063  -4.883  13.260  0.00  0.00      ACHN  
ATOM    556  CA  ASP A  36      26.271  -5.494  12.455  0.00  0.00      ACHN  
ATOM    557  HA  ASP A  36      26.206  -5.518  11.377  0.00  0.00      ACHN  
ATOM    558  CB  ASP A  36      26.967  -6.842  12.930  0.00  0.00      ACHN  
ATOM    559  HB1 ASP A  36      27.566  -6.620  13.839  0.00  0.00      ACHN  
ATOM    560  HB2 ASP A  36      26.258  -7.669  13.151  0.00  0.00      ACHN  
ATOM    561  CG  ASP A  36      27.977  -7.353  11.971  0.00  0.00      ACHN  
ATOM    562  OD1 ASP A  36      27.606  -8.070  11.034  0.00  0.00      ACHN  
ATOM    563  OD2 ASP A  36      29.209  -7.164  12.210  0.00  0.00      ACHN  
ATOM    564  C   ASP A  36      24.901  -5.444  13.045  0.00  0.00      ACHN  
ATOM    565  O   ASP A  36      24.720  -5.581  14.289  0.00  0.00      ACHN  
ATOM    566  N   PHE A  37      23.866  -5.293  12.228  0.00  0.00      ACHN  
ATOM    567  HN  PHE A  37      23.880  -5.304  11.231  0.00  0.00      ACHN  
ATOM    568  CA  PHE A  37      22.492  -4.950  12.583  0.00  0.00      ACHN  
ATOM    569  HA  PHE A  37      22.306  -5.356  13.567  0.00  0.00      ACHN  
ATOM    570  CB  PHE A  37      22.445  -3.407  12.658  0.00  0.00      ACHN  
ATOM    571  HB1 PHE A  37      23.065  -2.952  13.460  0.00  0.00      ACHN  
ATOM    572  HB2 PHE A  37      22.834  -2.966  11.715  0.00  0.00      ACHN  
ATOM    573  CG  PHE A  37      21.018  -2.917  12.922  0.00  0.00      ACHN  
ATOM    574  CD1 PHE A  37      20.315  -2.133  12.025  0.00  0.00      ACHN  
ATOM    575  HD1 PHE A  37      20.776  -1.953  11.065  0.00  0.00      ACHN  
ATOM    576  CE1 PHE A  37      19.059  -1.664  12.259  0.00  0.00      ACHN  
ATOM    577  HE1 PHE A  37      18.484  -1.192  11.476  0.00  0.00      ACHN  
ATOM    578  CZ  PHE A  37      18.496  -1.803  13.550  0.00  0.00      ACHN  
ATOM    579  HZ  PHE A  37      17.496  -1.500  13.823  0.00  0.00      ACHN  
ATOM    580  CD2 PHE A  37      20.459  -3.134  14.183  0.00  0.00      ACHN  
ATOM    581  HD2 PHE A  37      20.947  -3.778  14.900  0.00  0.00      ACHN  
ATOM    582  CE2 PHE A  37      19.226  -2.495  14.536  0.00  0.00      ACHN  
ATOM    583  HE2 PHE A  37      18.782  -2.670  15.505  0.00  0.00      ACHN  
ATOM    584  C   PHE A  37      21.561  -5.505  11.589  0.00  0.00      ACHN  
ATOM    585  O   PHE A  37      21.811  -5.536  10.361  0.00  0.00      ACHN  
ATOM    586  N   ALA A  38      20.342  -5.988  11.971  0.00  0.00      ACHN  
ATOM    587  HN  ALA A  38      20.008  -5.927  12.908  0.00  0.00      ACHN  
ATOM    588  CA  ALA A  38      19.517  -6.703  11.009  0.00  0.00      ACHN  
ATOM    589  HA  ALA A  38      19.789  -6.352  10.025  0.00  0.00      ACHN  
ATOM    590  CB  ALA A  38      19.837  -8.198  11.068  0.00  0.00      ACHN  
ATOM    591  HB1 ALA A  38      19.475  -8.625  10.109  0.00  0.00      ACHN  
ATOM    592  HB2 ALA A  38      20.897  -8.439  11.296  0.00  0.00      ACHN  
ATOM    593  HB3 ALA A  38      19.349  -8.740  11.905  0.00  0.00      ACHN  
ATOM    594  C   ALA A  38      18.106  -6.460  11.324  0.00  0.00      ACHN  
ATOM    595  O   ALA A  38      17.756  -6.461  12.476  0.00  0.00      ACHN  
ATOM    596  N   LEU A  39      17.330  -6.052  10.334  0.00  0.00      ACHN  
ATOM    597  HN  LEU A  39      17.614  -6.075   9.378  0.00  0.00      ACHN  
ATOM    598  CA  LEU A  39      15.916  -5.579  10.540  0.00  0.00      ACHN  
ATOM    599  HA  LEU A  39      15.758  -5.522  11.607  0.00  0.00      ACHN  
ATOM    600  CB  LEU A  39      15.594  -4.313   9.702  0.00  0.00      ACHN  
ATOM    601  HB1 LEU A  39      15.822  -4.551   8.641  0.00  0.00      ACHN  
ATOM    602  HB2 LEU A  39      14.512  -4.071   9.779  0.00  0.00      ACHN  
ATOM    603  CG  LEU A  39      16.456  -3.151  10.095  0.00  0.00      ACHN  
ATOM    604  HG  LEU A  39      17.490  -3.502  10.300  0.00  0.00      ACHN  
ATOM    605  CD1 LEU A  39      16.527  -2.030   9.002  0.00  0.00      ACHN  
ATOM    606 HD11 LEU A  39      17.219  -1.196   9.248  0.00  0.00      ACHN  
ATOM    607 HD12 LEU A  39      16.801  -2.393   7.988  0.00  0.00      ACHN  
ATOM    608 HD13 LEU A  39      15.499  -1.612   8.971  0.00  0.00      ACHN  
ATOM    609  CD2 LEU A  39      16.047  -2.542  11.473  0.00  0.00      ACHN  
ATOM    610 HD21 LEU A  39      16.011  -3.297  12.287  0.00  0.00      ACHN  
ATOM    611 HD22 LEU A  39      16.609  -1.641  11.799  0.00  0.00      ACHN  
ATOM    612 HD23 LEU A  39      15.043  -2.129  11.236  0.00  0.00      ACHN  
ATOM    613  C   LEU A  39      14.874  -6.611  10.086  0.00  0.00      ACHN  
ATOM    614  O   LEU A  39      15.118  -7.397   9.189  0.00  0.00      ACHN  
ATOM    615  N   PRO A  40      13.677  -6.770  10.778  0.00  0.00      ACHN  
ATOM    616  CD  PRO A  40      13.135  -5.882  11.885  0.00  0.00      ACHN  
ATOM    617  HD1 PRO A  40      13.932  -5.492  12.555  0.00  0.00      ACHN  
ATOM    618  HD2 PRO A  40      12.601  -4.958  11.577  0.00  0.00      ACHN  
ATOM    619  CA  PRO A  40      12.882  -8.050  10.639  0.00  0.00      ACHN  
ATOM    620  HA  PRO A  40      13.474  -8.927  10.427  0.00  0.00      ACHN  
ATOM    621  CB  PRO A  40      12.289  -8.190  12.063  0.00  0.00      ACHN  
ATOM    622  HB1 PRO A  40      13.047  -8.602  12.764  0.00  0.00      ACHN  
ATOM    623  HB2 PRO A  40      11.371  -8.807  12.166  0.00  0.00      ACHN  
ATOM    624  CG  PRO A  40      11.978  -6.732  12.481  0.00  0.00      ACHN  
ATOM    625  HG1 PRO A  40      11.936  -6.727  13.592  0.00  0.00      ACHN  
ATOM    626  HG2 PRO A  40      10.986  -6.451  12.069  0.00  0.00      ACHN  
ATOM    627  C   PRO A  40      11.848  -7.952   9.504  0.00  0.00      ACHN  
ATOM    628  O   PRO A  40      11.190  -6.890   9.444  0.00  0.00      ACHN  
ATOM    629  N   MET A  41      11.636  -9.105   8.794  0.00  0.00      ACHN  
ATOM    630  HN  MET A  41      12.108  -9.979   8.883  0.00  0.00      ACHN  
ATOM    631  CA  MET A  41      10.380  -9.195   8.003  0.00  0.00      ACHN  
ATOM    632  HA  MET A  41       9.941  -8.228   7.808  0.00  0.00      ACHN  
ATOM    633  CB  MET A  41      10.615  -9.863   6.647  0.00  0.00      ACHN  
ATOM    634  HB1 MET A  41      10.942 -10.918   6.765  0.00  0.00      ACHN  
ATOM    635  HB2 MET A  41       9.737  -9.848   5.967  0.00  0.00      ACHN  
ATOM    636  CG  MET A  41      11.691  -9.097   5.836  0.00  0.00      ACHN  
ATOM    637  HG1 MET A  41      11.680  -8.024   6.121  0.00  0.00      ACHN  
ATOM    638  HG2 MET A  41      12.656  -9.526   6.179  0.00  0.00      ACHN  
ATOM    639  SD  MET A  41      11.453  -9.299   4.082  0.00  0.00      ACHN  
ATOM    640  CE  MET A  41      12.932  -8.633   3.273  0.00  0.00      ACHN  
ATOM    641  HE1 MET A  41      13.103  -7.582   3.591  0.00  0.00      ACHN  
ATOM    642  HE2 MET A  41      13.840  -9.184   3.598  0.00  0.00      ACHN  
ATOM    643  HE3 MET A  41      12.873  -8.621   2.163  0.00  0.00      ACHN  
ATOM    644  C   MET A  41       9.397 -10.117   8.663  0.00  0.00      ACHN  
ATOM    645  O   MET A  41       9.597 -11.273   8.891  0.00  0.00      ACHN  
ATOM    646  N   THR A  42       8.139  -9.604   8.973  0.00  0.00      ACHN  
ATOM    647  HN  THR A  42       7.942  -8.638   8.824  0.00  0.00      ACHN  
ATOM    648  CA  THR A  42       7.148 -10.310   9.772  0.00  0.00      ACHN  
ATOM    649  HA  THR A  42       7.532 -11.158  10.320  0.00  0.00      ACHN  
ATOM    650  CB  THR A  42       6.642  -9.380  10.873  0.00  0.00      ACHN  
ATOM    651  HB  THR A  42       6.099  -8.510  10.447  0.00  0.00      ACHN  
ATOM    652  OG1 THR A  42       7.735  -9.079  11.703  0.00  0.00      ACHN  
ATOM    653  HG1 THR A  42       7.331  -8.694  12.485  0.00  0.00      ACHN  
ATOM    654  CG2 THR A  42       5.828 -10.259  11.818  0.00  0.00      ACHN  
ATOM    655 HG21 THR A  42       6.296 -11.163  12.264  0.00  0.00      ACHN  
ATOM    656 HG22 THR A  42       5.296  -9.657  12.585  0.00  0.00      ACHN  
ATOM    657 HG23 THR A  42       4.878 -10.547  11.318  0.00  0.00      ACHN  
ATOM    658  C   THR A  42       5.962 -10.780   8.918  0.00  0.00      ACHN  
ATOM    659  O   THR A  42       5.507  -9.994   8.079  0.00  0.00      ACHN  
ATOM    660  N   GLY A  43       5.542 -12.039   9.118  0.00  0.00      ACHN  
ATOM    661  HN  GLY A  43       6.038 -12.632   9.748  0.00  0.00      ACHN  
ATOM    662  CA  GLY A  43       4.490 -12.687   8.393  0.00  0.00      ACHN  
ATOM    663  HA1 GLY A  43       4.863 -13.578   7.910  0.00  0.00      ACHN  
ATOM    664  HA2 GLY A  43       4.136 -12.017   7.624  0.00  0.00      ACHN  
ATOM    665  C   GLY A  43       3.425 -13.098   9.374  0.00  0.00      ACHN  
ATOM    666  O   GLY A  43       3.557 -12.864  10.552  0.00  0.00      ACHN  
ATOM    667  N   THR A  44       2.390 -13.830   8.885  0.00  0.00      ACHN  
ATOM    668  HN  THR A  44       2.435 -13.861   7.889  0.00  0.00      ACHN  
ATOM    669  CA  THR A  44       1.454 -14.517   9.831  0.00  0.00      ACHN  
ATOM    670  HA  THR A  44       1.966 -15.069  10.605  0.00  0.00      ACHN  
ATOM    671  CB  THR A  44       0.436 -13.676  10.516  0.00  0.00      ACHN  
ATOM    672  HB  THR A  44       0.954 -12.851  11.050  0.00  0.00      ACHN  
ATOM    673  OG1 THR A  44      -0.272 -14.449  11.445  0.00  0.00      ACHN  
ATOM    674  HG1 THR A  44      -0.236 -14.034  12.310  0.00  0.00      ACHN  
ATOM    675  CG2 THR A  44      -0.607 -13.050   9.522  0.00  0.00      ACHN  
ATOM    676 HG21 THR A  44      -0.126 -12.420   8.743  0.00  0.00      ACHN  
ATOM    677 HG22 THR A  44      -1.043 -13.923   8.991  0.00  0.00      ACHN  
ATOM    678 HG23 THR A  44      -1.495 -12.594  10.010  0.00  0.00      ACHN  
ATOM    679  C   THR A  44       0.904 -15.610   8.966  0.00  0.00      ACHN  
ATOM    680  O   THR A  44       0.977 -15.674   7.724  0.00  0.00      ACHN  
ATOM    681  N   TYR A  45       0.347 -16.530   9.658  0.00  0.00      ACHN  
ATOM    682  HN  TYR A  45       0.183 -16.398  10.633  0.00  0.00      ACHN  
ATOM    683  CA  TYR A  45       0.017 -17.882   9.203  0.00  0.00      ACHN  
ATOM    684  HA  TYR A  45       0.156 -17.969   8.135  0.00  0.00      ACHN  
ATOM    685  CB  TYR A  45       0.813 -19.053   9.924  0.00  0.00      ACHN  
ATOM    686  HB1 TYR A  45       0.700 -18.768  10.992  0.00  0.00      ACHN  
ATOM    687  HB2 TYR A  45       0.340 -20.041   9.739  0.00  0.00      ACHN  
ATOM    688  CG  TYR A  45       2.284 -19.112   9.698  0.00  0.00      ACHN  
ATOM    689  CD1 TYR A  45       2.815 -19.074   8.341  0.00  0.00      ACHN  
ATOM    690  HD1 TYR A  45       2.120 -18.961   7.522  0.00  0.00      ACHN  
ATOM    691  CE1 TYR A  45       4.146 -19.348   8.117  0.00  0.00      ACHN  
ATOM    692  HE1 TYR A  45       4.500 -19.412   7.099  0.00  0.00      ACHN  
ATOM    693  CZ  TYR A  45       5.031 -19.678   9.143  0.00  0.00      ACHN  
ATOM    694  OH  TYR A  45       6.347 -19.984   8.892  0.00  0.00      ACHN  
ATOM    695  HH  TYR A  45       6.896 -19.875   9.672  0.00  0.00      ACHN  
ATOM    696  CD2 TYR A  45       3.189 -19.405  10.777  0.00  0.00      ACHN  
ATOM    697  HD2 TYR A  45       2.877 -19.364  11.810  0.00  0.00      ACHN  
ATOM    698  CE2 TYR A  45       4.547 -19.623  10.502  0.00  0.00      ACHN  
ATOM    699  HE2 TYR A  45       5.221 -19.630  11.347  0.00  0.00      ACHN  
ATOM    700  C   TYR A  45      -1.531 -18.051   9.490  0.00  0.00      ACHN  
ATOM    701  O   TYR A  45      -2.040 -17.392  10.346  0.00  0.00      ACHN  
ATOM    702  N   LEU A  46      -2.222 -18.973   8.781  0.00  0.00      ACHN  
ATOM    703  HN  LEU A  46      -1.701 -19.484   8.102  0.00  0.00      ACHN  
ATOM    704  CA  LEU A  46      -3.537 -19.419   9.101  0.00  0.00      ACHN  
ATOM    705  HA  LEU A  46      -4.194 -18.623   9.419  0.00  0.00      ACHN  
ATOM    706  CB  LEU A  46      -4.144 -20.085   7.797  0.00  0.00      ACHN  
ATOM    707  HB1 LEU A  46      -3.500 -20.987   7.714  0.00  0.00      ACHN  
ATOM    708  HB2 LEU A  46      -5.201 -20.296   8.068  0.00  0.00      ACHN  
ATOM    709  CG  LEU A  46      -4.242 -19.200   6.546  0.00  0.00      ACHN  
ATOM    710  HG  LEU A  46      -3.305 -18.625   6.391  0.00  0.00      ACHN  
ATOM    711  CD1 LEU A  46      -4.443 -19.963   5.269  0.00  0.00      ACHN  
ATOM    712 HD11 LEU A  46      -3.605 -20.692   5.254  0.00  0.00      ACHN  
ATOM    713 HD12 LEU A  46      -5.437 -20.444   5.384  0.00  0.00      ACHN  
ATOM    714 HD13 LEU A  46      -4.436 -19.250   4.416  0.00  0.00      ACHN  
ATOM    715  CD2 LEU A  46      -5.366 -18.177   6.669  0.00  0.00      ACHN  
ATOM    716 HD21 LEU A  46      -5.325 -17.484   5.801  0.00  0.00      ACHN  
ATOM    717 HD22 LEU A  46      -6.347 -18.696   6.619  0.00  0.00      ACHN  
ATOM    718 HD23 LEU A  46      -5.254 -17.506   7.547  0.00  0.00      ACHN  
ATOM    719  C   LEU A  46      -3.515 -20.452  10.257  0.00  0.00      ACHN  
ATOM    720  O   LEU A  46      -2.486 -21.106  10.565  0.00  0.00      ACHN  
ATOM    721  N   ASN A  47      -4.689 -20.716  10.893  0.00  0.00      ACHN  
ATOM    722  HN  ASN A  47      -5.512 -20.238  10.597  0.00  0.00      ACHN  
ATOM    723  CA  ASN A  47      -4.938 -21.715  11.898  0.00  0.00      ACHN  
ATOM    724  HA  ASN A  47      -4.109 -21.629  12.585  0.00  0.00      ACHN  
ATOM    725  CB  ASN A  47      -6.309 -21.443  12.517  0.00  0.00      ACHN  
ATOM    726  HB1 ASN A  47      -7.003 -20.891  11.847  0.00  0.00      ACHN  
ATOM    727  HB2 ASN A  47      -6.773 -22.371  12.914  0.00  0.00      ACHN  
ATOM    728  CG  ASN A  47      -6.105 -20.517  13.753  0.00  0.00      ACHN  
ATOM    729  OD1 ASN A  47      -6.217 -21.080  14.823  0.00  0.00      ACHN  
ATOM    730  ND2 ASN A  47      -5.833 -19.214  13.594  0.00  0.00      ACHN  
ATOM    731 HD21 ASN A  47      -5.655 -18.589  14.354  0.00  0.00      ACHN  
ATOM    732 HD22 ASN A  47      -5.875 -18.739  12.715  0.00  0.00      ACHN  
ATOM    733  C   ASN A  47      -4.896 -23.118  11.267  0.00  0.00      ACHN  
ATOM    734  O   ASN A  47      -4.366 -24.097  11.825  0.00  0.00      ACHN  
ATOM    735  N   GLY A  48      -5.371 -23.214   9.958  0.00  0.00      ACHN  
ATOM    736  HN  GLY A  48      -5.822 -22.456   9.493  0.00  0.00      ACHN  
ATOM    737  CA  GLY A  48      -5.168 -24.467   9.148  0.00  0.00      ACHN  
ATOM    738  HA1 GLY A  48      -6.010 -25.142   9.195  0.00  0.00      ACHN  
ATOM    739  HA2 GLY A  48      -4.265 -24.973   9.457  0.00  0.00      ACHN  
ATOM    740  C   GLY A  48      -5.128 -24.198   7.670  0.00  0.00      ACHN  
ATOM    741  O   GLY A  48      -4.600 -23.191   7.259  0.00  0.00      ACHN  
ATOM    742  N   PRO A  49      -5.637 -25.169   6.820  0.00  0.00      ACHN  
ATOM    743  CD  PRO A  49      -5.687 -26.577   7.136  0.00  0.00      ACHN  
ATOM    744  HD1 PRO A  49      -4.733 -26.860   7.630  0.00  0.00      ACHN  
ATOM    745  HD2 PRO A  49      -6.475 -26.777   7.894  0.00  0.00      ACHN  
ATOM    746  CA  PRO A  49      -5.893 -24.939   5.382  0.00  0.00      ACHN  
ATOM    747  HA  PRO A  49      -4.951 -24.627   4.957  0.00  0.00      ACHN  
ATOM    748  CB  PRO A  49      -6.487 -26.244   4.883  0.00  0.00      ACHN  
ATOM    749  HB1 PRO A  49      -6.279 -26.401   3.802  0.00  0.00      ACHN  
ATOM    750  HB2 PRO A  49      -7.593 -26.152   4.931  0.00  0.00      ACHN  
ATOM    751  CG  PRO A  49      -5.976 -27.367   5.823  0.00  0.00      ACHN  
ATOM    752  HG1 PRO A  49      -5.131 -27.932   5.375  0.00  0.00      ACHN  
ATOM    753  HG2 PRO A  49      -6.707 -28.188   5.984  0.00  0.00      ACHN  
ATOM    754  C   PRO A  49      -6.950 -23.842   5.207  0.00  0.00      ACHN  
ATOM    755  O   PRO A  49      -7.438 -23.271   6.171  0.00  0.00      ACHN  
ATOM    756  N   PRO A  50      -7.107 -23.241   4.000  0.00  0.00      ACHN  
ATOM    757  CD  PRO A  50      -6.129 -23.303   2.922  0.00  0.00      ACHN  
ATOM    758  HD1 PRO A  50      -5.105 -23.042   3.265  0.00  0.00      ACHN  
ATOM    759  HD2 PRO A  50      -6.194 -24.302   2.441  0.00  0.00      ACHN  
ATOM    760  CA  PRO A  50      -8.176 -22.276   3.777  0.00  0.00      ACHN  
ATOM    761  HA  PRO A  50      -7.873 -21.331   4.204  0.00  0.00      ACHN  
ATOM    762  CB  PRO A  50      -8.194 -22.207   2.248  0.00  0.00      ACHN  
ATOM    763  HB1 PRO A  50      -8.531 -21.206   1.903  0.00  0.00      ACHN  
ATOM    764  HB2 PRO A  50      -8.835 -23.034   1.874  0.00  0.00      ACHN  
ATOM    765  CG  PRO A  50      -6.689 -22.299   1.966  0.00  0.00      ACHN  
ATOM    766  HG1 PRO A  50      -6.106 -21.366   2.118  0.00  0.00      ACHN  
ATOM    767  HG2 PRO A  50      -6.481 -22.631   0.926  0.00  0.00      ACHN  
ATOM    768  C   PRO A  50      -9.558 -22.643   4.236  0.00  0.00      ACHN  
ATOM    769  O   PRO A  50      -9.945 -23.824   4.243  0.00  0.00      ACHN  
ATOM    770  N   GLY A  51     -10.376 -21.586   4.602  0.00  0.00      ACHN  
ATOM    771  HN  GLY A  51     -10.110 -20.636   4.457  0.00  0.00      ACHN  
ATOM    772  CA  GLY A  51     -11.522 -21.753   5.513  0.00  0.00      ACHN  
ATOM    773  HA1 GLY A  51     -11.969 -22.732   5.413  0.00  0.00      ACHN  
ATOM    774  HA2 GLY A  51     -12.201 -20.999   5.143  0.00  0.00      ACHN  
ATOM    775  C   GLY A  51     -11.246 -21.601   6.981  0.00  0.00      ACHN  
ATOM    776  O   GLY A  51     -11.948 -22.085   7.824  0.00  0.00      ACHN  
ATOM    777  N   THR A  52     -10.158 -20.868   7.267  0.00  0.00      ACHN  
ATOM    778  HN  THR A  52      -9.581 -20.560   6.514  0.00  0.00      ACHN  
ATOM    779  CA  THR A  52      -9.623 -20.675   8.583  0.00  0.00      ACHN  
ATOM    780  HA  THR A  52     -10.350 -20.794   9.373  0.00  0.00      ACHN  
ATOM    781  CB  THR A  52      -8.568 -21.737   9.038  0.00  0.00      ACHN  
ATOM    782  HB  THR A  52      -8.365 -21.505  10.105  0.00  0.00      ACHN  
ATOM    783  OG1 THR A  52      -7.286 -21.678   8.364  0.00  0.00      ACHN  
ATOM    784  HG1 THR A  52      -7.380 -22.083   7.499  0.00  0.00      ACHN  
ATOM    785  CG2 THR A  52      -9.159 -23.132   8.993  0.00  0.00      ACHN  
ATOM    786 HG21 THR A  52      -9.451 -23.487   7.981  0.00  0.00      ACHN  
ATOM    787 HG22 THR A  52      -8.318 -23.816   9.238  0.00  0.00      ACHN  
ATOM    788 HG23 THR A  52     -10.002 -23.250   9.707  0.00  0.00      ACHN  
ATOM    789  C   THR A  52      -9.118 -19.207   8.750  0.00  0.00      ACHN  
ATOM    790  O   THR A  52      -9.078 -18.387   7.790  0.00  0.00      ACHN  
ATOM    791  N   THR A  53      -8.875 -18.820  10.055  0.00  0.00      ACHN  
ATOM    792  HN  THR A  53      -8.761 -19.387  10.868  0.00  0.00      ACHN  
ATOM    793  CA  THR A  53      -8.526 -17.491  10.441  0.00  0.00      ACHN  
ATOM    794  HA  THR A  53      -8.906 -16.810   9.694  0.00  0.00      ACHN  
ATOM    795  CB  THR A  53      -8.983 -17.016  11.826  0.00  0.00      ACHN  
ATOM    796  HB  THR A  53      -8.312 -16.228  12.228  0.00  0.00      ACHN  
ATOM    797  OG1 THR A  53      -9.000 -18.102  12.728  0.00  0.00      ACHN  
ATOM    798  HG1 THR A  53      -8.848 -17.777  13.619  0.00  0.00      ACHN  
ATOM    799  CG2 THR A  53     -10.334 -16.441  11.611  0.00  0.00      ACHN  
ATOM    800 HG21 THR A  53     -10.284 -15.453  11.106  0.00  0.00      ACHN  
ATOM    801 HG22 THR A  53     -11.057 -17.064  11.044  0.00  0.00      ACHN  
ATOM    802 HG23 THR A  53     -10.680 -16.177  12.633  0.00  0.00      ACHN  
ATOM    803  C   THR A  53      -6.971 -17.343  10.376  0.00  0.00      ACHN  
ATOM    804  O   THR A  53      -6.221 -18.258  10.587  0.00  0.00      ACHN  
ATOM    805  N   PHE A  54      -6.444 -16.152  10.053  0.00  0.00      ACHN  
ATOM    806  HN  PHE A  54      -7.097 -15.406   9.949  0.00  0.00      ACHN  
ATOM    807  CA  PHE A  54      -5.037 -15.826  10.411  0.00  0.00      ACHN  
ATOM    808  HA  PHE A  54      -4.408 -16.627  10.054  0.00  0.00      ACHN  
ATOM    809  CB  PHE A  54      -4.501 -14.575   9.716  0.00  0.00      ACHN  
ATOM    810  HB1 PHE A  54      -5.226 -13.754   9.905  0.00  0.00      ACHN  
ATOM    811  HB2 PHE A  54      -3.540 -14.336  10.219  0.00  0.00      ACHN  
ATOM    812  CG  PHE A  54      -4.309 -14.680   8.245  0.00  0.00      ACHN  
ATOM    813  CD1 PHE A  54      -3.172 -15.317   7.628  0.00  0.00      ACHN  
ATOM    814  HD1 PHE A  54      -2.421 -15.838   8.203  0.00  0.00      ACHN  
ATOM    815  CE1 PHE A  54      -2.948 -15.272   6.242  0.00  0.00      ACHN  
ATOM    816  HE1 PHE A  54      -2.084 -15.771   5.827  0.00  0.00      ACHN  
ATOM    817  CZ  PHE A  54      -3.889 -14.634   5.380  0.00  0.00      ACHN  
ATOM    818  HZ  PHE A  54      -3.665 -14.670   4.324  0.00  0.00      ACHN  
ATOM    819  CD2 PHE A  54      -5.325 -14.279   7.340  0.00  0.00      ACHN  
ATOM    820  HD2 PHE A  54      -6.175 -13.781   7.783  0.00  0.00      ACHN  
ATOM    821  CE2 PHE A  54      -5.065 -14.109   5.930  0.00  0.00      ACHN  
ATOM    822  HE2 PHE A  54      -5.808 -13.589   5.344  0.00  0.00      ACHN  
ATOM    823  C   PHE A  54      -4.764 -15.813  11.886  0.00  0.00      ACHN  
ATOM    824  O   PHE A  54      -5.704 -15.791  12.746  0.00  0.00      ACHN  
ATOM    825  N   SER A  55      -3.514 -15.778  12.298  0.00  0.00      ACHN  
ATOM    826  HN  SER A  55      -2.776 -15.629  11.645  0.00  0.00      ACHN  
ATOM    827  CA  SER A  55      -3.061 -15.910  13.603  0.00  0.00      ACHN  
ATOM    828  HA  SER A  55      -3.777 -15.974  14.409  0.00  0.00      ACHN  
ATOM    829  CB  SER A  55      -2.201 -17.249  13.668  0.00  0.00      ACHN  
ATOM    830  HB1 SER A  55      -2.746 -18.042  13.112  0.00  0.00      ACHN  
ATOM    831  HB2 SER A  55      -1.220 -17.149  13.155  0.00  0.00      ACHN  
ATOM    832  OG  SER A  55      -2.127 -17.709  15.020  0.00  0.00      ACHN  
ATOM    833  HG1 SER A  55      -1.907 -18.642  14.956  0.00  0.00      ACHN  
ATOM    834  C   SER A  55      -2.209 -14.759  14.038  0.00  0.00      ACHN  
ATOM    835  O   SER A  55      -2.172 -13.703  13.500  0.00  0.00      ACHN  
ATOM    836  N   ALA A  56      -1.433 -14.793  15.180  0.00  0.00      ACHN  
ATOM    837  HN  ALA A  56      -1.383 -15.676  15.640  0.00  0.00      ACHN  
ATOM    838  CA  ALA A  56      -0.610 -13.701  15.611  0.00  0.00      ACHN  
ATOM    839  HA  ALA A  56      -1.300 -12.875  15.521  0.00  0.00      ACHN  
ATOM    840  CB  ALA A  56      -0.269 -14.066  17.055  0.00  0.00      ACHN  
ATOM    841  HB1 ALA A  56      -1.236 -14.299  17.548  0.00  0.00      ACHN  
ATOM    842  HB2 ALA A  56       0.365 -14.978  17.064  0.00  0.00      ACHN  
ATOM    843  HB3 ALA A  56       0.402 -13.268  17.439  0.00  0.00      ACHN  
ATOM    844  C   ALA A  56       0.544 -13.476  14.640  0.00  0.00      ACHN  
ATOM    845  O   ALA A  56       0.988 -14.493  14.053  0.00  0.00      ACHN  
ATOM    846  N   PRO A  57       1.094 -12.269  14.412  0.00  0.00      ACHN  
ATOM    847  CD  PRO A  57       0.839 -11.034  15.117  0.00  0.00      ACHN  
ATOM    848  HD1 PRO A  57      -0.244 -10.934  15.343  0.00  0.00      ACHN  
ATOM    849  HD2 PRO A  57       1.466 -10.983  16.033  0.00  0.00      ACHN  
ATOM    850  CA  PRO A  57       2.337 -12.175  13.578  0.00  0.00      ACHN  
ATOM    851  HA  PRO A  57       2.069 -12.524  12.592  0.00  0.00      ACHN  
ATOM    852  CB  PRO A  57       2.699 -10.668  13.598  0.00  0.00      ACHN  
ATOM    853  HB1 PRO A  57       2.747 -10.373  12.528  0.00  0.00      ACHN  
ATOM    854  HB2 PRO A  57       3.650 -10.416  14.114  0.00  0.00      ACHN  
ATOM    855  CG  PRO A  57       1.389  -9.964  14.149  0.00  0.00      ACHN  
ATOM    856  HG1 PRO A  57       0.734  -9.762  13.274  0.00  0.00      ACHN  
ATOM    857  HG2 PRO A  57       1.664  -8.995  14.616  0.00  0.00      ACHN  
ATOM    858  C   PRO A  57       3.524 -13.064  14.066  0.00  0.00      ACHN  
ATOM    859  O   PRO A  57       3.777 -13.253  15.290  0.00  0.00      ACHN  
ATOM    860  N   VAL A  58       4.292 -13.553  13.113  0.00  0.00      ACHN  
ATOM    861  HN  VAL A  58       4.142 -13.326  12.154  0.00  0.00      ACHN  
ATOM    862  CA  VAL A  58       5.499 -14.315  13.355  0.00  0.00      ACHN  
ATOM    863  HA  VAL A  58       5.960 -13.857  14.217  0.00  0.00      ACHN  
ATOM    864  CB  VAL A  58       5.176 -15.777  13.605  0.00  0.00      ACHN  
ATOM    865  HB  VAL A  58       4.592 -15.775  14.550  0.00  0.00      ACHN  
ATOM    866  CG1 VAL A  58       4.395 -16.424  12.379  0.00  0.00      ACHN  
ATOM    867 HG11 VAL A  58       4.363 -17.511  12.604  0.00  0.00      ACHN  
ATOM    868 HG12 VAL A  58       3.346 -16.061  12.437  0.00  0.00      ACHN  
ATOM    869 HG13 VAL A  58       4.894 -16.309  11.393  0.00  0.00      ACHN  
ATOM    870  CG2 VAL A  58       6.471 -16.606  13.970  0.00  0.00      ACHN  
ATOM    871 HG21 VAL A  58       7.125 -16.799  13.093  0.00  0.00      ACHN  
ATOM    872 HG22 VAL A  58       7.086 -16.135  14.767  0.00  0.00      ACHN  
ATOM    873 HG23 VAL A  58       6.116 -17.543  14.449  0.00  0.00      ACHN  
ATOM    874  C   VAL A  58       6.580 -14.129  12.287  0.00  0.00      ACHN  
ATOM    875  O   VAL A  58       6.396 -13.941  11.138  0.00  0.00      ACHN  
ATOM    876  N   VAL A  59       7.947 -14.005  12.702  0.00  0.00      ACHN  
ATOM    877  HN  VAL A  59       8.099 -14.273  13.650  0.00  0.00      ACHN  
ATOM    878  CA  VAL A  59       9.094 -13.527  11.892  0.00  0.00      ACHN  
ATOM    879  HA  VAL A  59       8.675 -12.868  11.146  0.00  0.00      ACHN  
ATOM    880  CB  VAL A  59      10.016 -12.707  12.727  0.00  0.00      ACHN  
ATOM    881  HB  VAL A  59      10.371 -13.352  13.559  0.00  0.00      ACHN  
ATOM    882  CG1 VAL A  59      11.287 -12.145  11.995  0.00  0.00      ACHN  
ATOM    883 HG11 VAL A  59      11.952 -12.926  11.567  0.00  0.00      ACHN  
ATOM    884 HG12 VAL A  59      10.987 -11.499  11.143  0.00  0.00      ACHN  
ATOM    885 HG13 VAL A  59      11.773 -11.542  12.792  0.00  0.00      ACHN  
ATOM    886  CG2 VAL A  59       9.233 -11.523  13.383  0.00  0.00      ACHN  
ATOM    887 HG21 VAL A  59       9.035 -10.822  12.544  0.00  0.00      ACHN  
ATOM    888 HG22 VAL A  59       8.255 -11.788  13.838  0.00  0.00      ACHN  
ATOM    889 HG23 VAL A  59       9.879 -11.029  14.140  0.00  0.00      ACHN  
ATOM    890  C   VAL A  59       9.712 -14.574  11.082  0.00  0.00      ACHN  
ATOM    891  O   VAL A  59      10.365 -15.486  11.637  0.00  0.00      ACHN  
ATOM    892  N   ILE A  60       9.629 -14.500   9.747  0.00  0.00      ACHN  
ATOM    893  HN  ILE A  60       9.321 -13.762   9.151  0.00  0.00      ACHN  
ATOM    894  CA  ILE A  60      10.019 -15.652   8.956  0.00  0.00      ACHN  
ATOM    895  HA  ILE A  60      10.324 -16.470   9.591  0.00  0.00      ACHN  
ATOM    896  CB  ILE A  60       8.873 -16.059   8.113  0.00  0.00      ACHN  
ATOM    897  HB  ILE A  60       9.028 -17.000   7.542  0.00  0.00      ACHN  
ATOM    898  CG2 ILE A  60       7.810 -16.566   9.062  0.00  0.00      ACHN  
ATOM    899 HG21 ILE A  60       7.481 -15.584   9.465  0.00  0.00      ACHN  
ATOM    900 HG22 ILE A  60       6.939 -16.985   8.516  0.00  0.00      ACHN  
ATOM    901 HG23 ILE A  60       8.157 -17.252   9.864  0.00  0.00      ACHN  
ATOM    902  CG1 ILE A  60       8.303 -15.008   7.107  0.00  0.00      ACHN  
ATOM    903 HG11 ILE A  60       8.060 -14.071   7.652  0.00  0.00      ACHN  
ATOM    904 HG12 ILE A  60       9.108 -14.846   6.358  0.00  0.00      ACHN  
ATOM    905  CD1 ILE A  60       7.161 -15.594   6.225  0.00  0.00      ACHN  
ATOM    906  HD1 ILE A  60       6.287 -15.972   6.797  0.00  0.00      ACHN  
ATOM    907  HD2 ILE A  60       6.776 -14.826   5.519  0.00  0.00      ACHN  
ATOM    908  HD3 ILE A  60       7.658 -16.379   5.616  0.00  0.00      ACHN  
ATOM    909  C   ILE A  60      11.244 -15.366   8.084  0.00  0.00      ACHN  
ATOM    910  O   ILE A  60      11.837 -16.271   7.521  0.00  0.00      ACHN  
ATOM    911  N   LEU A  61      11.744 -14.191   8.174  0.00  0.00      ACHN  
ATOM    912  HN  LEU A  61      11.235 -13.520   8.706  0.00  0.00      ACHN  
ATOM    913  CA  LEU A  61      12.958 -13.767   7.546  0.00  0.00      ACHN  
ATOM    914  HA  LEU A  61      13.691 -14.539   7.731  0.00  0.00      ACHN  
ATOM    915  CB  LEU A  61      12.607 -13.529   6.048  0.00  0.00      ACHN  
ATOM    916  HB1 LEU A  61      12.008 -14.414   5.744  0.00  0.00      ACHN  
ATOM    917  HB2 LEU A  61      12.053 -12.569   5.966  0.00  0.00      ACHN  
ATOM    918  CG  LEU A  61      13.913 -13.289   5.156  0.00  0.00      ACHN  
ATOM    919  HG  LEU A  61      14.564 -12.420   5.389  0.00  0.00      ACHN  
ATOM    920  CD1 LEU A  61      14.780 -14.507   4.982  0.00  0.00      ACHN  
ATOM    921 HD11 LEU A  61      15.711 -14.173   4.476  0.00  0.00      ACHN  
ATOM    922 HD12 LEU A  61      15.058 -14.962   5.957  0.00  0.00      ACHN  
ATOM    923 HD13 LEU A  61      14.224 -15.303   4.441  0.00  0.00      ACHN  
ATOM    924  CD2 LEU A  61      13.477 -12.963   3.688  0.00  0.00      ACHN  
ATOM    925 HD21 LEU A  61      14.417 -13.161   3.130  0.00  0.00      ACHN  
ATOM    926 HD22 LEU A  61      12.813 -13.822   3.450  0.00  0.00      ACHN  
ATOM    927 HD23 LEU A  61      12.933 -12.012   3.507  0.00  0.00      ACHN  
ATOM    928  C   LEU A  61      13.562 -12.478   8.113  0.00  0.00      ACHN  
ATOM    929  O   LEU A  61      12.918 -11.638   8.791  0.00  0.00      ACHN  
ATOM    930  N   GLU A  62      14.853 -12.265   7.921  0.00  0.00      ACHN  
ATOM    931  HN  GLU A  62      15.412 -12.821   7.311  0.00  0.00      ACHN  
ATOM    932  CA  GLU A  62      15.480 -11.017   8.528  0.00  0.00      ACHN  
ATOM    933  HA  GLU A  62      14.802 -10.178   8.578  0.00  0.00      ACHN  
ATOM    934  CB  GLU A  62      15.915 -11.376   9.976  0.00  0.00      ACHN  
ATOM    935  HB1 GLU A  62      15.013 -11.807  10.460  0.00  0.00      ACHN  
ATOM    936  HB2 GLU A  62      16.798 -12.050   9.951  0.00  0.00      ACHN  
ATOM    937  CG  GLU A  62      16.397 -10.209  10.912  0.00  0.00      ACHN  
ATOM    938  HG1 GLU A  62      17.259  -9.659  10.478  0.00  0.00      ACHN  
ATOM    939  HG2 GLU A  62      15.541  -9.558  11.192  0.00  0.00      ACHN  
ATOM    940  CD  GLU A  62      16.885 -10.721  12.283  0.00  0.00      ACHN  
ATOM    941  OE1 GLU A  62      17.719 -11.658  12.292  0.00  0.00      ACHN  
ATOM    942  OE2 GLU A  62      16.529 -10.186  13.328  0.00  0.00      ACHN  
ATOM    943  C   GLU A  62      16.716 -10.578   7.727  0.00  0.00      ACHN  
ATOM    944  O   GLU A  62      17.541 -11.383   7.250  0.00  0.00      ACHN  
ATOM    945  N   THR A  63      16.708  -9.294   7.392  0.00  0.00      ACHN  
ATOM    946  HN  THR A  63      16.015  -8.667   7.739  0.00  0.00      ACHN  
ATOM    947  CA  THR A  63      17.686  -8.788   6.478  0.00  0.00      ACHN  
ATOM    948  HA  THR A  63      18.133  -9.573   5.887  0.00  0.00      ACHN  
ATOM    949  CB  THR A  63      17.269  -7.662   5.420  0.00  0.00      ACHN  
ATOM    950  HB  THR A  63      17.061  -6.686   5.909  0.00  0.00      ACHN  
ATOM    951  OG1 THR A  63      16.088  -8.035   4.767  0.00  0.00      ACHN  
ATOM    952  HG1 THR A  63      15.843  -7.324   4.170  0.00  0.00      ACHN  
ATOM    953  CG2 THR A  63      18.405  -7.504   4.455  0.00  0.00      ACHN  
ATOM    954 HG21 THR A  63      18.868  -8.482   4.203  0.00  0.00      ACHN  
ATOM    955 HG22 THR A  63      17.983  -6.967   3.579  0.00  0.00      ACHN  
ATOM    956 HG23 THR A  63      19.257  -6.922   4.865  0.00  0.00      ACHN  
ATOM    957  C   THR A  63      18.810  -8.084   7.265  0.00  0.00      ACHN  
ATOM    958  O   THR A  63      18.675  -6.936   7.791  0.00  0.00      ACHN  
ATOM    959  N   PRO A  64      20.078  -8.662   7.312  0.00  0.00      ACHN  
ATOM    960  CD  PRO A  64      20.273 -10.133   7.416  0.00  0.00      ACHN  
ATOM    961  HD1 PRO A  64      19.546 -10.515   8.164  0.00  0.00      ACHN  
ATOM    962  HD2 PRO A  64      20.177 -10.554   6.392  0.00  0.00      ACHN  
ATOM    963  CA  PRO A  64      21.295  -7.960   7.666  0.00  0.00      ACHN  
ATOM    964  HA  PRO A  64      21.307  -7.530   8.657  0.00  0.00      ACHN  
ATOM    965  CB  PRO A  64      22.354  -8.988   7.504  0.00  0.00      ACHN  
ATOM    966  HB1 PRO A  64      23.240  -8.819   8.153  0.00  0.00      ACHN  
ATOM    967  HB2 PRO A  64      22.618  -9.167   6.439  0.00  0.00      ACHN  
ATOM    968  CG  PRO A  64      21.698 -10.239   7.971  0.00  0.00      ACHN  
ATOM    969  HG1 PRO A  64      21.573 -10.282   9.074  0.00  0.00      ACHN  
ATOM    970  HG2 PRO A  64      22.137 -11.201   7.631  0.00  0.00      ACHN  
ATOM    971  C   PRO A  64      21.549  -6.717   6.866  0.00  0.00      ACHN  
ATOM    972  O   PRO A  64      21.679  -6.835   5.634  0.00  0.00      ACHN  
ATOM    973  N   VAL A  65      21.640  -5.529   7.530  0.00  0.00      ACHN  
ATOM    974  HN  VAL A  65      21.601  -5.598   8.524  0.00  0.00      ACHN  
ATOM    975  CA  VAL A  65      21.656  -4.279   6.875  0.00  0.00      ACHN  
ATOM    976  HA  VAL A  65      20.892  -4.318   6.112  0.00  0.00      ACHN  
ATOM    977  CB  VAL A  65      21.365  -3.153   7.852  0.00  0.00      ACHN  
ATOM    978  HB  VAL A  65      22.210  -3.149   8.575  0.00  0.00      ACHN  
ATOM    979  CG1 VAL A  65      21.300  -1.791   7.157  0.00  0.00      ACHN  
ATOM    980 HG11 VAL A  65      22.213  -1.385   6.670  0.00  0.00      ACHN  
ATOM    981 HG12 VAL A  65      20.580  -1.905   6.319  0.00  0.00      ACHN  
ATOM    982 HG13 VAL A  65      21.000  -0.918   7.775  0.00  0.00      ACHN  
ATOM    983  CG2 VAL A  65      20.025  -3.344   8.598  0.00  0.00      ACHN  
ATOM    984 HG21 VAL A  65      20.102  -4.060   9.444  0.00  0.00      ACHN  
ATOM    985 HG22 VAL A  65      19.718  -2.334   8.947  0.00  0.00      ACHN  
ATOM    986 HG23 VAL A  65      19.200  -3.619   7.907  0.00  0.00      ACHN  
ATOM    987  C   VAL A  65      22.932  -3.995   6.179  0.00  0.00      ACHN  
ATOM    988  O   VAL A  65      22.914  -3.581   5.009  0.00  0.00      ACHN  
ATOM    989  N   GLY A  66      24.054  -4.245   6.831  0.00  0.00      ACHN  
ATOM    990  HN  GLY A  66      24.024  -4.558   7.777  0.00  0.00      ACHN  
ATOM    991  CA  GLY A  66      25.379  -4.005   6.331  0.00  0.00      ACHN  
ATOM    992  HA1 GLY A  66      26.047  -4.162   7.164  0.00  0.00      ACHN  
ATOM    993  HA2 GLY A  66      25.429  -3.007   5.922  0.00  0.00      ACHN  
ATOM    994  C   GLY A  66      25.714  -4.945   5.149  0.00  0.00      ACHN  
ATOM    995  O   GLY A  66      26.295  -4.548   4.099  0.00  0.00      ACHN  
ATOM    996  N   LEU A  67      25.133  -6.132   5.229  0.00  0.00      ACHN  
ATOM    997  HN  LEU A  67      24.555  -6.353   6.011  0.00  0.00      ACHN  
ATOM    998  CA  LEU A  67      25.331  -7.123   4.197  0.00  0.00      ACHN  
ATOM    999  HA  LEU A  67      26.362  -7.089   3.876  0.00  0.00      ACHN  
ATOM   1000  CB  LEU A  67      24.914  -8.540   4.523  0.00  0.00      ACHN  
ATOM   1001  HB1 LEU A  67      23.931  -8.473   5.037  0.00  0.00      ACHN  
ATOM   1002  HB2 LEU A  67      24.826  -9.173   3.615  0.00  0.00      ACHN  
ATOM   1003  CG  LEU A  67      25.924  -9.202   5.565  0.00  0.00      ACHN  
ATOM   1004  HG  LEU A  67      26.080  -8.468   6.385  0.00  0.00      ACHN  
ATOM   1005  CD1 LEU A  67      25.475 -10.496   6.275  0.00  0.00      ACHN  
ATOM   1006 HD11 LEU A  67      24.398 -10.641   6.507  0.00  0.00      ACHN  
ATOM   1007 HD12 LEU A  67      25.756 -11.401   5.694  0.00  0.00      ACHN  
ATOM   1008 HD13 LEU A  67      25.929 -10.662   7.275  0.00  0.00      ACHN  
ATOM   1009  CD2 LEU A  67      27.377  -9.376   5.010  0.00  0.00      ACHN  
ATOM   1010 HD21 LEU A  67      27.685  -8.398   4.582  0.00  0.00      ACHN  
ATOM   1011 HD22 LEU A  67      28.149  -9.625   5.770  0.00  0.00      ACHN  
ATOM   1012 HD23 LEU A  67      27.314 -10.220   4.291  0.00  0.00      ACHN  
ATOM   1013  C   LEU A  67      24.497  -6.773   2.958  0.00  0.00      ACHN  
ATOM   1014  O   LEU A  67      24.953  -6.831   1.818  0.00  0.00      ACHN  
ATOM   1015  N   ALA A  68      23.219  -6.328   3.166  0.00  0.00      ACHN  
ATOM   1016  HN  ALA A  68      22.825  -6.526   4.060  0.00  0.00      ACHN  
ATOM   1017  CA  ALA A  68      22.273  -5.887   2.120  0.00  0.00      ACHN  
ATOM   1018  HA  ALA A  68      22.338  -6.616   1.326  0.00  0.00      ACHN  
ATOM   1019  CB  ALA A  68      20.765  -5.953   2.551  0.00  0.00      ACHN  
ATOM   1020  HB1 ALA A  68      20.482  -6.997   2.801  0.00  0.00      ACHN  
ATOM   1021  HB2 ALA A  68      20.590  -5.349   3.467  0.00  0.00      ACHN  
ATOM   1022  HB3 ALA A  68      20.120  -5.565   1.734  0.00  0.00      ACHN  
ATOM   1023  C   ALA A  68      22.749  -4.596   1.415  0.00  0.00      ACHN  
ATOM   1024  O   ALA A  68      22.668  -4.480   0.198  0.00  0.00      ACHN  
ATOM   1025  N   VAL A  69      23.338  -3.695   2.114  0.00  0.00      ACHN  
ATOM   1026  HN  VAL A  69      23.343  -3.698   3.111  0.00  0.00      ACHN  
ATOM   1027  CA  VAL A  69      24.053  -2.555   1.511  0.00  0.00      ACHN  
ATOM   1028  HA  VAL A  69      23.492  -2.094   0.712  0.00  0.00      ACHN  
ATOM   1029  CB  VAL A  69      24.456  -1.416   2.456  0.00  0.00      ACHN  
ATOM   1030  HB  VAL A  69      25.081  -1.887   3.244  0.00  0.00      ACHN  
ATOM   1031  CG1 VAL A  69      25.248  -0.274   1.714  0.00  0.00      ACHN  
ATOM   1032 HG11 VAL A  69      26.264  -0.575   1.380  0.00  0.00      ACHN  
ATOM   1033 HG12 VAL A  69      24.731  -0.008   0.767  0.00  0.00      ACHN  
ATOM   1034 HG13 VAL A  69      25.439   0.633   2.327  0.00  0.00      ACHN  
ATOM   1035  CG2 VAL A  69      23.178  -0.689   3.090  0.00  0.00      ACHN  
ATOM   1036 HG21 VAL A  69      23.464   0.021   3.895  0.00  0.00      ACHN  
ATOM   1037 HG22 VAL A  69      22.594  -0.396   2.191  0.00  0.00      ACHN  
ATOM   1038 HG23 VAL A  69      22.593  -1.472   3.618  0.00  0.00      ACHN  
ATOM   1039  C   VAL A  69      25.329  -2.944   0.784  0.00  0.00      ACHN  
ATOM   1040  O   VAL A  69      25.630  -2.569  -0.361  0.00  0.00      ACHN  
ATOM   1041  N   ALA A  70      26.061  -3.920   1.195  0.00  0.00      ACHN  
ATOM   1042  HN  ALA A  70      25.912  -4.356   2.079  0.00  0.00      ACHN  
ATOM   1043  CA  ALA A  70      27.172  -4.425   0.470  0.00  0.00      ACHN  
ATOM   1044  HA  ALA A  70      27.787  -3.605   0.132  0.00  0.00      ACHN  
ATOM   1045  CB  ALA A  70      28.101  -5.189   1.420  0.00  0.00      ACHN  
ATOM   1046  HB1 ALA A  70      27.775  -6.167   1.834  0.00  0.00      ACHN  
ATOM   1047  HB2 ALA A  70      29.004  -5.485   0.844  0.00  0.00      ACHN  
ATOM   1048  HB3 ALA A  70      28.457  -4.495   2.212  0.00  0.00      ACHN  
ATOM   1049  C   ALA A  70      26.744  -5.197  -0.798  0.00  0.00      ACHN  
ATOM   1050  O   ALA A  70      27.346  -5.198  -1.875  0.00  0.00      ACHN  
ATOM   1051  N   LEU A  71      25.578  -5.875  -0.739  0.00  0.00      ACHN  
ATOM   1052  HN  LEU A  71      25.069  -5.769   0.112  0.00  0.00      ACHN  
ATOM   1053  CA  LEU A  71      24.921  -6.590  -1.830  0.00  0.00      ACHN  
ATOM   1054  HA  LEU A  71      25.628  -7.282  -2.263  0.00  0.00      ACHN  
ATOM   1055  CB  LEU A  71      23.601  -7.308  -1.324  0.00  0.00      ACHN  
ATOM   1056  HB1 LEU A  71      23.887  -7.889  -0.421  0.00  0.00      ACHN  
ATOM   1057  HB2 LEU A  71      22.856  -6.515  -1.099  0.00  0.00      ACHN  
ATOM   1058  CG  LEU A  71      23.041  -8.395  -2.346  0.00  0.00      ACHN  
ATOM   1059  HG  LEU A  71      22.891  -7.848  -3.301  0.00  0.00      ACHN  
ATOM   1060  CD1 LEU A  71      24.109  -9.492  -2.458  0.00  0.00      ACHN  
ATOM   1061 HD11 LEU A  71      25.047  -9.150  -2.946  0.00  0.00      ACHN  
ATOM   1062 HD12 LEU A  71      24.374  -9.855  -1.441  0.00  0.00      ACHN  
ATOM   1063 HD13 LEU A  71      23.771 -10.333  -3.100  0.00  0.00      ACHN  
ATOM   1064  CD2 LEU A  71      21.756  -8.977  -1.827  0.00  0.00      ACHN  
ATOM   1065 HD21 LEU A  71      21.307  -9.571  -2.651  0.00  0.00      ACHN  
ATOM   1066 HD22 LEU A  71      22.054  -9.575  -0.940  0.00  0.00      ACHN  
ATOM   1067 HD23 LEU A  71      21.043  -8.254  -1.375  0.00  0.00      ACHN  
ATOM   1068  C   LEU A  71      24.547  -5.673  -2.916  0.00  0.00      ACHN  
ATOM   1069  O   LEU A  71      24.802  -5.964  -4.094  0.00  0.00      ACHN  
ATOM   1070  N   PHE A  72      23.912  -4.519  -2.516  0.00  0.00      ACHN  
ATOM   1071  HN  PHE A  72      23.690  -4.332  -1.562  0.00  0.00      ACHN  
ATOM   1072  CA  PHE A  72      23.548  -3.469  -3.292  0.00  0.00      ACHN  
ATOM   1073  HA  PHE A  72      22.855  -3.815  -4.045  0.00  0.00      ACHN  
ATOM   1074  CB  PHE A  72      22.817  -2.546  -2.240  0.00  0.00      ACHN  
ATOM   1075  HB1 PHE A  72      21.841  -3.062  -2.117  0.00  0.00      ACHN  
ATOM   1076  HB2 PHE A  72      23.208  -2.578  -1.201  0.00  0.00      ACHN  
ATOM   1077  CG  PHE A  72      22.518  -1.062  -2.730  0.00  0.00      ACHN  
ATOM   1078  CD1 PHE A  72      22.976   0.096  -2.062  0.00  0.00      ACHN  
ATOM   1079  HD1 PHE A  72      23.494  -0.004  -1.120  0.00  0.00      ACHN  
ATOM   1080  CE1 PHE A  72      22.777   1.397  -2.585  0.00  0.00      ACHN  
ATOM   1081  HE1 PHE A  72      23.081   2.272  -2.029  0.00  0.00      ACHN  
ATOM   1082  CZ  PHE A  72      21.990   1.573  -3.720  0.00  0.00      ACHN  
ATOM   1083  HZ  PHE A  72      21.658   2.545  -4.055  0.00  0.00      ACHN  
ATOM   1084  CD2 PHE A  72      21.907  -0.854  -4.062  0.00  0.00      ACHN  
ATOM   1085  HD2 PHE A  72      21.487  -1.729  -4.536  0.00  0.00      ACHN  
ATOM   1086  CE2 PHE A  72      21.518   0.429  -4.446  0.00  0.00      ACHN  
ATOM   1087  HE2 PHE A  72      20.855   0.624  -5.276  0.00  0.00      ACHN  
ATOM   1088  C   PHE A  72      24.607  -2.768  -4.071  0.00  0.00      ACHN  
ATOM   1089  O   PHE A  72      24.479  -2.567  -5.271  0.00  0.00      ACHN  
ATOM   1090  N   LEU A  73      25.748  -2.401  -3.499  0.00  0.00      ACHN  
ATOM   1091  HN  LEU A  73      25.908  -2.525  -2.523  0.00  0.00      ACHN  
ATOM   1092  CA  LEU A  73      26.884  -2.035  -4.203  0.00  0.00      ACHN  
ATOM   1093  HA  LEU A  73      26.718  -1.148  -4.795  0.00  0.00      ACHN  
ATOM   1094  CB  LEU A  73      28.008  -1.628  -3.283  0.00  0.00      ACHN  
ATOM   1095  HB1 LEU A  73      28.235  -2.503  -2.637  0.00  0.00      ACHN  
ATOM   1096  HB2 LEU A  73      28.948  -1.425  -3.838  0.00  0.00      ACHN  
ATOM   1097  CG  LEU A  73      27.706  -0.385  -2.580  0.00  0.00      ACHN  
ATOM   1098  HG  LEU A  73      26.609  -0.282  -2.437  0.00  0.00      ACHN  
ATOM   1099  CD1 LEU A  73      28.265  -0.393  -1.185  0.00  0.00      ACHN  
ATOM   1100 HD11 LEU A  73      27.989  -1.325  -0.646  0.00  0.00      ACHN  
ATOM   1101 HD12 LEU A  73      29.354  -0.211  -1.061  0.00  0.00      ACHN  
ATOM   1102 HD13 LEU A  73      27.591   0.313  -0.654  0.00  0.00      ACHN  
ATOM   1103  CD2 LEU A  73      28.027   0.932  -3.320  0.00  0.00      ACHN  
ATOM   1104 HD21 LEU A  73      27.810   1.841  -2.719  0.00  0.00      ACHN  
ATOM   1105 HD22 LEU A  73      29.033   0.961  -3.792  0.00  0.00      ACHN  
ATOM   1106 HD23 LEU A  73      27.399   1.077  -4.225  0.00  0.00      ACHN  
ATOM   1107  C   LEU A  73      27.511  -3.170  -5.017  0.00  0.00      ACHN  
ATOM   1108  O   LEU A  73      27.947  -2.883  -6.130  0.00  0.00      ACHN  
ATOM   1109  N   GLY A  74      27.580  -4.391  -4.522  0.00  0.00      ACHN  
ATOM   1110  HN  GLY A  74      27.369  -4.617  -3.575  0.00  0.00      ACHN  
ATOM   1111  CA  GLY A  74      28.333  -5.467  -5.124  0.00  0.00      ACHN  
ATOM   1112  HA1 GLY A  74      28.255  -6.307  -4.450  0.00  0.00      ACHN  
ATOM   1113  HA2 GLY A  74      29.351  -5.197  -5.365  0.00  0.00      ACHN  
ATOM   1114  C   GLY A  74      27.730  -5.974  -6.430  0.00  0.00      ACHN  
ATOM   1115  O   GLY A  74      28.390  -6.240  -7.408  0.00  0.00      ACHN  
ATOM   1116  N   LEU A  75      26.418  -6.129  -6.443  0.00  0.00      ACHN  
ATOM   1117  HN  LEU A  75      25.825  -5.998  -5.652  0.00  0.00      ACHN  
ATOM   1118  CA  LEU A  75      25.702  -6.434  -7.614  0.00  0.00      ACHN  
ATOM   1119  HA  LEU A  75      26.261  -7.219  -8.100  0.00  0.00      ACHN  
ATOM   1120  CB  LEU A  75      24.224  -6.804  -7.308  0.00  0.00      ACHN  
ATOM   1121  HB1 LEU A  75      24.288  -7.547  -6.485  0.00  0.00      ACHN  
ATOM   1122  HB2 LEU A  75      23.667  -5.955  -6.857  0.00  0.00      ACHN  
ATOM   1123  CG  LEU A  75      23.360  -7.214  -8.476  0.00  0.00      ACHN  
ATOM   1124  HG  LEU A  75      23.136  -6.334  -9.117  0.00  0.00      ACHN  
ATOM   1125  CD1 LEU A  75      23.941  -8.282  -9.324  0.00  0.00      ACHN  
ATOM   1126 HD11 LEU A  75      23.114  -8.601  -9.994  0.00  0.00      ACHN  
ATOM   1127 HD12 LEU A  75      24.824  -7.888  -9.872  0.00  0.00      ACHN  
ATOM   1128 HD13 LEU A  75      24.421  -9.107  -8.755  0.00  0.00      ACHN  
ATOM   1129  CD2 LEU A  75      21.914  -7.628  -7.937  0.00  0.00      ACHN  
ATOM   1130 HD21 LEU A  75      22.121  -8.351  -7.119  0.00  0.00      ACHN  
ATOM   1131 HD22 LEU A  75      21.327  -6.747  -7.599  0.00  0.00      ACHN  
ATOM   1132 HD23 LEU A  75      21.324  -8.053  -8.777  0.00  0.00      ACHN  
ATOM   1133  C   LEU A  75      25.674  -5.299  -8.642  0.00  0.00      ACHN  
ATOM   1134  O   LEU A  75      25.787  -5.547  -9.811  0.00  0.00      ACHN  
ATOM   1135  N   SER A  76      25.590  -3.967  -8.263  0.00  0.00      ACHN  
ATOM   1136  HN  SER A  76      25.615  -3.715  -7.298  0.00  0.00      ACHN  
ATOM   1137  CA  SER A  76      25.716  -2.873  -9.153  0.00  0.00      ACHN  
ATOM   1138  HA  SER A  76      24.940  -2.959  -9.899  0.00  0.00      ACHN  
ATOM   1139  CB  SER A  76      25.422  -1.427  -8.352  0.00  0.00      ACHN  
ATOM   1140  HB1 SER A  76      26.216  -1.243  -7.596  0.00  0.00      ACHN  
ATOM   1141  HB2 SER A  76      25.421  -0.542  -9.024  0.00  0.00      ACHN  
ATOM   1142  OG  SER A  76      24.159  -1.439  -7.709  0.00  0.00      ACHN  
ATOM   1143  HG1 SER A  76      24.345  -1.765  -6.826  0.00  0.00      ACHN  
ATOM   1144  C   SER A  76      27.110  -2.717  -9.750  0.00  0.00      ACHN  
ATOM   1145  O   SER A  76      27.210  -2.467 -10.967  0.00  0.00      ACHN  
ATOM   1146  N   ALA A  77      28.169  -3.029  -8.972  0.00  0.00      ACHN  
ATOM   1147  HN  ALA A  77      27.989  -3.048  -7.991  0.00  0.00      ACHN  
ATOM   1148  CA  ALA A  77      29.577  -3.131  -9.417  0.00  0.00      ACHN  
ATOM   1149  HA  ALA A  77      29.936  -2.227  -9.886  0.00  0.00      ACHN  
ATOM   1150  CB  ALA A  77      30.577  -3.271  -8.252  0.00  0.00      ACHN  
ATOM   1151  HB1 ALA A  77      30.399  -4.143  -7.587  0.00  0.00      ACHN  
ATOM   1152  HB2 ALA A  77      31.653  -3.231  -8.527  0.00  0.00      ACHN  
ATOM   1153  HB3 ALA A  77      30.504  -2.361  -7.619  0.00  0.00      ACHN  
ATOM   1154  C   ALA A  77      29.772  -4.308 -10.440  0.00  0.00      ACHN  
ATOM   1155  O   ALA A  77      30.396  -4.252 -11.546  0.00  0.00      ACHN  
ATOM   1156  N   LEU A  78      29.185  -5.493 -10.145  0.00  0.00      ACHN  
ATOM   1157  HN  LEU A  78      28.790  -5.613  -9.238  0.00  0.00      ACHN  
ATOM   1158  CA  LEU A  78      29.189  -6.621 -11.008  0.00  0.00      ACHN  
ATOM   1159  HA  LEU A  78      30.230  -6.731 -11.274  0.00  0.00      ACHN  
ATOM   1160  CB  LEU A  78      28.729  -7.907 -10.294  0.00  0.00      ACHN  
ATOM   1161  HB1 LEU A  78      29.379  -7.912  -9.393  0.00  0.00      ACHN  
ATOM   1162  HB2 LEU A  78      27.677  -7.788  -9.956  0.00  0.00      ACHN  
ATOM   1163  CG  LEU A  78      28.881  -9.253 -11.016  0.00  0.00      ACHN  
ATOM   1164  HG  LEU A  78      28.156  -9.032 -11.828  0.00  0.00      ACHN  
ATOM   1165  CD1 LEU A  78      30.213  -9.466 -11.654  0.00  0.00      ACHN  
ATOM   1166 HD11 LEU A  78      30.223 -10.374 -12.293  0.00  0.00      ACHN  
ATOM   1167 HD12 LEU A  78      30.567  -8.670 -12.344  0.00  0.00      ACHN  
ATOM   1168 HD13 LEU A  78      30.886  -9.618 -10.783  0.00  0.00      ACHN  
ATOM   1169  CD2 LEU A  78      28.337 -10.491 -10.130  0.00  0.00      ACHN  
ATOM   1170 HD21 LEU A  78      28.307 -11.459 -10.674  0.00  0.00      ACHN  
ATOM   1171 HD22 LEU A  78      28.877 -10.621  -9.168  0.00  0.00      ACHN  
ATOM   1172 HD23 LEU A  78      27.277 -10.288  -9.867  0.00  0.00      ACHN  
ATOM   1173  C   LEU A  78      28.500  -6.401 -12.353  0.00  0.00      ACHN  
ATOM   1174  O   LEU A  78      29.144  -6.490 -13.437  0.00  0.00      ACHN  
ATOM   1175  N   PHE A  79      27.323  -5.786 -12.399  0.00  0.00      ACHN  
ATOM   1176  HN  PHE A  79      26.873  -5.530 -11.547  0.00  0.00      ACHN  
ATOM   1177  CA  PHE A  79      26.613  -5.329 -13.595  0.00  0.00      ACHN  
ATOM   1178  HA  PHE A  79      26.445  -6.202 -14.210  0.00  0.00      ACHN  
ATOM   1179  CB  PHE A  79      25.282  -4.698 -13.235  0.00  0.00      ACHN  
ATOM   1180  HB1 PHE A  79      25.244  -4.452 -12.153  0.00  0.00      ACHN  
ATOM   1181  HB2 PHE A  79      25.037  -3.774 -13.801  0.00  0.00      ACHN  
ATOM   1182  CG  PHE A  79      24.119  -5.569 -13.450  0.00  0.00      ACHN  
ATOM   1183  CD1 PHE A  79      23.303  -5.461 -14.617  0.00  0.00      ACHN  
ATOM   1184  HD1 PHE A  79      23.712  -4.843 -15.402  0.00  0.00      ACHN  
ATOM   1185  CE1 PHE A  79      22.260  -6.370 -14.886  0.00  0.00      ACHN  
ATOM   1186  HE1 PHE A  79      21.750  -6.213 -15.825  0.00  0.00      ACHN  
ATOM   1187  CZ  PHE A  79      22.052  -7.360 -13.946  0.00  0.00      ACHN  
ATOM   1188  HZ  PHE A  79      21.443  -8.226 -14.160  0.00  0.00      ACHN  
ATOM   1189  CD2 PHE A  79      23.787  -6.535 -12.488  0.00  0.00      ACHN  
ATOM   1190  HD2 PHE A  79      24.549  -6.682 -11.737  0.00  0.00      ACHN  
ATOM   1191  CE2 PHE A  79      22.742  -7.486 -12.745  0.00  0.00      ACHN  
ATOM   1192  HE2 PHE A  79      22.659  -8.358 -12.113  0.00  0.00      ACHN  
ATOM   1193  C   PHE A  79      27.471  -4.396 -14.451  0.00  0.00      ACHN  
ATOM   1194  O   PHE A  79      27.614  -4.527 -15.684  0.00  0.00      ACHN  
ATOM   1195  N   HSP A  80      28.087  -3.412 -13.792  0.00  0.00      ACHN  
ATOM   1196  HN  HSP A  80      27.985  -3.367 -12.801  0.00  0.00      ACHN  
ATOM   1197  CA  HSP A  80      28.966  -2.463 -14.465  0.00  0.00      ACHN  
ATOM   1198  HA  HSP A  80      28.403  -1.922 -15.211  0.00  0.00      ACHN  
ATOM   1199  CB  HSP A  80      29.520  -1.471 -13.479  0.00  0.00      ACHN  
ATOM   1200  HB1 HSP A  80      29.855  -1.972 -12.546  0.00  0.00      ACHN  
ATOM   1201  HB2 HSP A  80      30.304  -0.869 -13.986  0.00  0.00      ACHN  
ATOM   1202  CD2 HSP A  80      27.075  -0.675 -13.195  0.00  0.00      ACHN  
ATOM   1203  HD2 HSP A  80      26.666  -1.365 -13.922  0.00  0.00      ACHN  
ATOM   1204  CG  HSP A  80      28.414  -0.585 -12.960  0.00  0.00      ACHN  
ATOM   1205  NE2 HSP A  80      26.513   0.224 -12.311  0.00  0.00      ACHN  
ATOM   1206  HE2 HSP A  80      25.530   0.382 -12.219  0.00  0.00      ACHN  
ATOM   1207  ND1 HSP A  80      28.636   0.385 -12.025  0.00  0.00      ACHN  
ATOM   1208  HD1 HSP A  80      29.470   0.739 -11.603  0.00  0.00      ACHN  
ATOM   1209  CE1 HSP A  80      27.476   0.868 -11.649  0.00  0.00      ACHN  
ATOM   1210  HE1 HSP A  80      27.249   1.645 -10.949  0.00  0.00      ACHN  
ATOM   1211  C   HSP A  80      30.193  -3.019 -15.122  0.00  0.00      ACHN  
ATOM   1212  O   HSP A  80      30.606  -2.544 -16.134  0.00  0.00      ACHN  
ATOM   1213  N   PHE A  81      30.801  -4.028 -14.583  0.00  0.00      ACHN  
ATOM   1214  HN  PHE A  81      30.388  -4.401 -13.756  0.00  0.00      ACHN  
ATOM   1215  CA  PHE A  81      32.040  -4.680 -15.064  0.00  0.00      ACHN  
ATOM   1216  HA  PHE A  81      32.722  -3.936 -15.448  0.00  0.00      ACHN  
ATOM   1217  CB  PHE A  81      32.676  -5.589 -13.953  0.00  0.00      ACHN  
ATOM   1218  HB1 PHE A  81      31.840  -6.118 -13.449  0.00  0.00      ACHN  
ATOM   1219  HB2 PHE A  81      33.460  -6.232 -14.408  0.00  0.00      ACHN  
ATOM   1220  CG  PHE A  81      33.441  -4.797 -12.907  0.00  0.00      ACHN  
ATOM   1221  CD1 PHE A  81      33.409  -5.155 -11.538  0.00  0.00      ACHN  
ATOM   1222  HD1 PHE A  81      32.789  -5.987 -11.240  0.00  0.00      ACHN  
ATOM   1223  CE1 PHE A  81      34.169  -4.554 -10.505  0.00  0.00      ACHN  
ATOM   1224  HE1 PHE A  81      34.119  -4.758  -9.445  0.00  0.00      ACHN  
ATOM   1225  CZ  PHE A  81      34.940  -3.466 -10.933  0.00  0.00      ACHN  
ATOM   1226  HZ  PHE A  81      35.486  -2.944 -10.162  0.00  0.00      ACHN  
ATOM   1227  CD2 PHE A  81      34.387  -3.791 -13.228  0.00  0.00      ACHN  
ATOM   1228  HD2 PHE A  81      34.542  -3.474 -14.249  0.00  0.00      ACHN  
ATOM   1229  CE2 PHE A  81      35.073  -3.131 -12.292  0.00  0.00      ACHN  
ATOM   1230  HE2 PHE A  81      35.764  -2.321 -12.475  0.00  0.00      ACHN  
ATOM   1231  C   PHE A  81      31.618  -5.534 -16.255  0.00  0.00      ACHN  
ATOM   1232  O   PHE A  81      32.323  -5.584 -17.274  0.00  0.00      ACHN  
ATOM   1233  N   ILE A  82      30.448  -6.244 -16.167  0.00  0.00      ACHN  
ATOM   1234  HN  ILE A  82      29.944  -6.075 -15.324  0.00  0.00      ACHN  
ATOM   1235  CA  ILE A  82      30.011  -7.312 -17.057  0.00  0.00      ACHN  
ATOM   1236  HA  ILE A  82      30.802  -7.976 -17.373  0.00  0.00      ACHN  
ATOM   1237  CB  ILE A  82      28.846  -8.161 -16.506  0.00  0.00      ACHN  
ATOM   1238  HB  ILE A  82      28.093  -7.480 -16.054  0.00  0.00      ACHN  
ATOM   1239  CG2 ILE A  82      28.081  -9.006 -17.623  0.00  0.00      ACHN  
ATOM   1240 HG21 ILE A  82      28.817  -9.614 -18.192  0.00  0.00      ACHN  
ATOM   1241 HG22 ILE A  82      27.211  -9.616 -17.299  0.00  0.00      ACHN  
ATOM   1242 HG23 ILE A  82      27.746  -8.298 -18.411  0.00  0.00      ACHN  
ATOM   1243  CG1 ILE A  82      29.341  -9.180 -15.398  0.00  0.00      ACHN  
ATOM   1244 HG11 ILE A  82      29.788  -8.540 -14.607  0.00  0.00      ACHN  
ATOM   1245 HG12 ILE A  82      28.519  -9.752 -14.915  0.00  0.00      ACHN  
ATOM   1246  CD1 ILE A  82      30.292 -10.300 -15.830  0.00  0.00      ACHN  
ATOM   1247  HD1 ILE A  82      29.757 -10.932 -16.571  0.00  0.00      ACHN  
ATOM   1248  HD2 ILE A  82      31.177  -9.902 -16.371  0.00  0.00      ACHN  
ATOM   1249  HD3 ILE A  82      30.676 -10.847 -14.942  0.00  0.00      ACHN  
ATOM   1250  C   ILE A  82      29.551  -6.625 -18.338  0.00  0.00      ACHN  
ATOM   1251  O   ILE A  82      30.100  -6.869 -19.400  0.00  0.00      ACHN  
ATOM   1252  N   VAL A  83      28.688  -5.605 -18.251  0.00  0.00      ACHN  
ATOM   1253  HN  VAL A  83      28.303  -5.392 -17.357  0.00  0.00      ACHN  
ATOM   1254  CA  VAL A  83      28.157  -4.832 -19.417  0.00  0.00      ACHN  
ATOM   1255  HA  VAL A  83      27.481  -5.468 -19.969  0.00  0.00      ACHN  
ATOM   1256  CB  VAL A  83      27.201  -3.673 -19.023  0.00  0.00      ACHN  
ATOM   1257  HB  VAL A  83      26.476  -4.035 -18.263  0.00  0.00      ACHN  
ATOM   1258  CG1 VAL A  83      27.873  -2.412 -18.458  0.00  0.00      ACHN  
ATOM   1259 HG11 VAL A  83      26.968  -1.885 -18.086  0.00  0.00      ACHN  
ATOM   1260 HG12 VAL A  83      28.563  -2.562 -17.600  0.00  0.00      ACHN  
ATOM   1261 HG13 VAL A  83      28.371  -1.890 -19.302  0.00  0.00      ACHN  
ATOM   1262  CG2 VAL A  83      26.254  -3.324 -20.201  0.00  0.00      ACHN  
ATOM   1263 HG21 VAL A  83      25.556  -2.521 -19.879  0.00  0.00      ACHN  
ATOM   1264 HG22 VAL A  83      26.715  -2.849 -21.094  0.00  0.00      ACHN  
ATOM   1265 HG23 VAL A  83      25.548  -4.145 -20.447  0.00  0.00      ACHN  
ATOM   1266  C   VAL A  83      29.248  -4.145 -20.289  0.00  0.00      ACHN  
ATOM   1267  O   VAL A  83      29.152  -3.857 -21.512  0.00  0.00      ACHN  
ATOM   1268  N   SER A  84      30.394  -3.888 -19.593  0.00  0.00      ACHN  
ATOM   1269  HN  SER A  84      30.510  -4.226 -18.663  0.00  0.00      ACHN  
ATOM   1270  CA  SER A  84      31.560  -3.148 -20.129  0.00  0.00      ACHN  
ATOM   1271  HA  SER A  84      31.346  -2.611 -21.041  0.00  0.00      ACHN  
ATOM   1272  CB  SER A  84      32.186  -2.120 -19.180  0.00  0.00      ACHN  
ATOM   1273  HB1 SER A  84      32.963  -1.530 -19.712  0.00  0.00      ACHN  
ATOM   1274  HB2 SER A  84      31.369  -1.397 -18.970  0.00  0.00      ACHN  
ATOM   1275  OG  SER A  84      32.605  -2.708 -17.926  0.00  0.00      ACHN  
ATOM   1276  HG1 SER A  84      31.798  -2.700 -17.407  0.00  0.00      ACHN  
ATOM   1277  C   SER A  84      32.644  -4.106 -20.693  0.00  0.00      ACHN  
ATOM   1278  O   SER A  84      33.755  -3.695 -21.002  0.00  0.00      ACHN  
ATOM   1279  N   SER A  85      32.335  -5.412 -20.777  0.00  0.00      ACHN  
ATOM   1280  HN  SER A  85      31.453  -5.730 -20.440  0.00  0.00      ACHN  
ATOM   1281  CA  SER A  85      33.269  -6.492 -21.044  0.00  0.00      ACHN  
ATOM   1282  HA  SER A  85      34.060  -6.174 -21.707  0.00  0.00      ACHN  
ATOM   1283  CB  SER A  85      33.910  -7.089 -19.747  0.00  0.00      ACHN  
ATOM   1284  HB1 SER A  85      33.210  -7.598 -19.049  0.00  0.00      ACHN  
ATOM   1285  HB2 SER A  85      34.765  -7.771 -19.942  0.00  0.00      ACHN  
ATOM   1286  OG  SER A  85      34.348  -5.887 -19.030  0.00  0.00      ACHN  
ATOM   1287  HG1 SER A  85      33.632  -5.651 -18.435  0.00  0.00      ACHN  
ATOM   1288  C   SER A  85      32.528  -7.588 -21.834  0.00  0.00      ACHN  
ATOM   1289  O   SER A  85      31.308  -7.552 -22.075  0.00  0.00      ACHN  
ATOM   1290  N   GLY A  86      33.200  -8.653 -22.342  0.00  0.00      ACHN  
ATOM   1291  HN  GLY A  86      34.194  -8.657 -22.262  0.00  0.00      ACHN  
ATOM   1292  CA  GLY A  86      32.595  -9.811 -23.076  0.00  0.00      ACHN  
ATOM   1293  HA1 GLY A  86      32.074 -10.395 -22.332  0.00  0.00      ACHN  
ATOM   1294  HA2 GLY A  86      33.379 -10.342 -23.596  0.00  0.00      ACHN  
ATOM   1295  C   GLY A  86      31.617  -9.549 -24.211  0.00  0.00      ACHN  
ATOM   1296  O   GLY A  86      31.678  -8.491 -24.844  0.00  0.00      ACHN  
ATOM   1297  N   ASN A  87      30.754 -10.545 -24.612  0.00  0.00      ACHN  
ATOM   1298  HN  ASN A  87      30.857 -11.472 -24.260  0.00  0.00      ACHN  
ATOM   1299  CA  ASN A  87      29.730 -10.414 -25.588  0.00  0.00      ACHN  
ATOM   1300  HA  ASN A  87      30.200  -9.991 -26.464  0.00  0.00      ACHN  
ATOM   1301  CB  ASN A  87      29.124 -11.814 -25.922  0.00  0.00      ACHN  
ATOM   1302  HB1 ASN A  87      28.448 -11.746 -26.801  0.00  0.00      ACHN  
ATOM   1303  HB2 ASN A  87      29.911 -12.575 -26.112  0.00  0.00      ACHN  
ATOM   1304  CG  ASN A  87      28.277 -12.488 -24.829  0.00  0.00      ACHN  
ATOM   1305  OD1 ASN A  87      27.017 -12.612 -24.968  0.00  0.00      ACHN  
ATOM   1306  ND2 ASN A  87      28.917 -13.016 -23.762  0.00  0.00      ACHN  
ATOM   1307 HD21 ASN A  87      29.876 -12.877 -23.514  0.00  0.00      ACHN  
ATOM   1308 HD22 ASN A  87      28.439 -13.621 -23.125  0.00  0.00      ACHN  
ATOM   1309  C   ASN A  87      28.589  -9.461 -25.267  0.00  0.00      ACHN  
ATOM   1310  O   ASN A  87      27.858  -9.061 -26.197  0.00  0.00      ACHN  
ATOM   1311  N   PHE A  88      28.522  -9.157 -23.984  0.00  0.00      ACHN  
ATOM   1312  HN  PHE A  88      29.182  -9.645 -23.418  0.00  0.00      ACHN  
ATOM   1313  CA  PHE A  88      27.689  -8.196 -23.285  0.00  0.00      ACHN  
ATOM   1314  HA  PHE A  88      26.645  -8.310 -23.539  0.00  0.00      ACHN  
ATOM   1315  CB  PHE A  88      27.972  -8.240 -21.779  0.00  0.00      ACHN  
ATOM   1316  HB1 PHE A  88      29.022  -7.913 -21.621  0.00  0.00      ACHN  
ATOM   1317  HB2 PHE A  88      27.157  -7.741 -21.214  0.00  0.00      ACHN  
ATOM   1318  CG  PHE A  88      27.796  -9.629 -21.274  0.00  0.00      ACHN  
ATOM   1319  CD1 PHE A  88      26.482 -10.154 -21.214  0.00  0.00      ACHN  
ATOM   1320  HD1 PHE A  88      25.611  -9.527 -21.330  0.00  0.00      ACHN  
ATOM   1321  CE1 PHE A  88      26.337 -11.540 -21.004  0.00  0.00      ACHN  
ATOM   1322  HE1 PHE A  88      25.285 -11.783 -20.994  0.00  0.00      ACHN  
ATOM   1323  CZ  PHE A  88      27.419 -12.430 -20.860  0.00  0.00      ACHN  
ATOM   1324  HZ  PHE A  88      27.167 -13.451 -20.616  0.00  0.00      ACHN  
ATOM   1325  CD2 PHE A  88      28.862 -10.471 -21.005  0.00  0.00      ACHN  
ATOM   1326  HD2 PHE A  88      29.835 -10.002 -20.976  0.00  0.00      ACHN  
ATOM   1327  CE2 PHE A  88      28.729 -11.840 -20.769  0.00  0.00      ACHN  
ATOM   1328  HE2 PHE A  88      29.520 -12.530 -20.517  0.00  0.00      ACHN  
ATOM   1329  C   PHE A  88      28.010  -6.816 -23.810  0.00  0.00      ACHN  
ATOM   1330  O   PHE A  88      27.127  -6.044 -24.123  0.00  0.00      ACHN  
ATOM   1331  N   PHE A  89      29.346  -6.490 -23.948  0.00  0.00      ACHN  
ATOM   1332  HN  PHE A  89      30.039  -7.158 -23.688  0.00  0.00      ACHN  
ATOM   1333  CA  PHE A  89      29.762  -5.368 -24.723  0.00  0.00      ACHN  
ATOM   1334  HA  PHE A  89      29.307  -4.540 -24.200  0.00  0.00      ACHN  
ATOM   1335  CB  PHE A  89      31.281  -5.201 -24.595  0.00  0.00      ACHN  
ATOM   1336  HB1 PHE A  89      31.580  -5.250 -23.526  0.00  0.00      ACHN  
ATOM   1337  HB2 PHE A  89      31.913  -5.878 -25.208  0.00  0.00      ACHN  
ATOM   1338  CG  PHE A  89      31.864  -3.794 -24.978  0.00  0.00      ACHN  
ATOM   1339  CD1 PHE A  89      32.926  -3.522 -25.847  0.00  0.00      ACHN  
ATOM   1340  HD1 PHE A  89      33.438  -4.380 -26.256  0.00  0.00      ACHN  
ATOM   1341  CE1 PHE A  89      33.207  -2.194 -26.201  0.00  0.00      ACHN  
ATOM   1342  HE1 PHE A  89      34.045  -1.992 -26.852  0.00  0.00      ACHN  
ATOM   1343  CZ  PHE A  89      32.659  -1.111 -25.566  0.00  0.00      ACHN  
ATOM   1344  HZ  PHE A  89      33.010  -0.111 -25.770  0.00  0.00      ACHN  
ATOM   1345  CD2 PHE A  89      31.240  -2.711 -24.444  0.00  0.00      ACHN  
ATOM   1346  HD2 PHE A  89      30.481  -2.960 -23.716  0.00  0.00      ACHN  
ATOM   1347  CE2 PHE A  89      31.677  -1.389 -24.646  0.00  0.00      ACHN  
ATOM   1348  HE2 PHE A  89      31.100  -0.657 -24.101  0.00  0.00      ACHN  
ATOM   1349  C   PHE A  89      29.278  -5.323 -26.135  0.00  0.00      ACHN  
ATOM   1350  O   PHE A  89      28.713  -4.288 -26.503  0.00  0.00      ACHN  
ATOM   1351  N   LYS A  90      29.298  -6.420 -26.934  0.00  0.00      ACHN  
ATOM   1352  HN  LYS A  90      29.551  -7.327 -26.607  0.00  0.00      ACHN  
ATOM   1353  CA  LYS A  90      28.757  -6.432 -28.289  0.00  0.00      ACHN  
ATOM   1354  HA  LYS A  90      29.264  -5.621 -28.789  0.00  0.00      ACHN  
ATOM   1355  CB  LYS A  90      29.194  -7.659 -29.044  0.00  0.00      ACHN  
ATOM   1356  HB1 LYS A  90      30.285  -7.653 -28.833  0.00  0.00      ACHN  
ATOM   1357  HB2 LYS A  90      28.670  -8.528 -28.594  0.00  0.00      ACHN  
ATOM   1358  CG  LYS A  90      28.975  -7.571 -30.495  0.00  0.00      ACHN  
ATOM   1359  HG1 LYS A  90      27.911  -7.320 -30.696  0.00  0.00      ACHN  
ATOM   1360  HG2 LYS A  90      29.617  -6.738 -30.853  0.00  0.00      ACHN  
ATOM   1361  CD  LYS A  90      29.376  -8.797 -31.282  0.00  0.00      ACHN  
ATOM   1362  HD1 LYS A  90      30.394  -9.000 -30.887  0.00  0.00      ACHN  
ATOM   1363  HD2 LYS A  90      28.670  -9.635 -31.096  0.00  0.00      ACHN  
ATOM   1364  CE  LYS A  90      29.406  -8.565 -32.835  0.00  0.00      ACHN  
ATOM   1365  HE1 LYS A  90      28.431  -8.674 -33.357  0.00  0.00      ACHN  
ATOM   1366  HE2 LYS A  90      29.896  -7.583 -33.009  0.00  0.00      ACHN  
ATOM   1367  NZ  LYS A  90      30.232  -9.597 -33.444  0.00  0.00      ACHN  
ATOM   1368  HZ1 LYS A  90      30.397  -9.282 -34.422  0.00  0.00      ACHN  
ATOM   1369  HZ2 LYS A  90      31.095  -9.642 -32.865  0.00  0.00      ACHN  
ATOM   1370  HZ3 LYS A  90      29.800 -10.540 -33.366  0.00  0.00      ACHN  
ATOM   1371  C   LYS A  90      27.276  -6.020 -28.351  0.00  0.00      ACHN  
ATOM   1372  O   LYS A  90      26.895  -5.314 -29.224  0.00  0.00      ACHN  
ATOM   1373  N   ARG A  91      26.554  -6.421 -27.338  0.00  0.00      ACHN  
ATOM   1374  HN  ARG A  91      26.946  -7.067 -26.688  0.00  0.00      ACHN  
ATOM   1375  CA  ARG A  91      25.140  -6.140 -27.123  0.00  0.00      ACHN  
ATOM   1376  HA  ARG A  91      24.679  -6.219 -28.097  0.00  0.00      ACHN  
ATOM   1377  CB  ARG A  91      24.398  -7.060 -26.067  0.00  0.00      ACHN  
ATOM   1378  HB1 ARG A  91      24.942  -6.943 -25.106  0.00  0.00      ACHN  
ATOM   1379  HB2 ARG A  91      23.319  -6.798 -26.045  0.00  0.00      ACHN  
ATOM   1380  CG  ARG A  91      24.363  -8.571 -26.474  0.00  0.00      ACHN  
ATOM   1381  HG1 ARG A  91      23.935  -8.727 -27.488  0.00  0.00      ACHN  
ATOM   1382  HG2 ARG A  91      25.381  -8.951 -26.704  0.00  0.00      ACHN  
ATOM   1383  CD  ARG A  91      23.812  -9.546 -25.358  0.00  0.00      ACHN  
ATOM   1384  HD1 ARG A  91      24.129 -10.495 -25.840  0.00  0.00      ACHN  
ATOM   1385  HD2 ARG A  91      24.429  -9.455 -24.439  0.00  0.00      ACHN  
ATOM   1386  NE  ARG A  91      22.322  -9.356 -25.249  0.00  0.00      ACHN  
ATOM   1387  HE  ARG A  91      21.864  -8.583 -25.688  0.00  0.00      ACHN  
ATOM   1388  CZ  ARG A  91      21.497 -10.307 -24.789  0.00  0.00      ACHN  
ATOM   1389  NH1 ARG A  91      20.248 -10.269 -25.002  0.00  0.00      ACHN  
ATOM   1390 HH11 ARG A  91      19.621 -10.892 -24.534  0.00  0.00      ACHN  
ATOM   1391 HH12 ARG A  91      19.823  -9.670 -25.682  0.00  0.00      ACHN  
ATOM   1392  NH2 ARG A  91      21.998 -11.413 -24.101  0.00  0.00      ACHN  
ATOM   1393 HH21 ARG A  91      21.477 -12.217 -23.814  0.00  0.00      ACHN  
ATOM   1394 HH22 ARG A  91      22.981 -11.429 -23.917  0.00  0.00      ACHN  
ATOM   1395  C   ARG A  91      24.844  -4.731 -26.727  0.00  0.00      ACHN  
ATOM   1396  O   ARG A  91      23.921  -4.080 -27.258  0.00  0.00      ACHN  
ATOM   1397  N   TYR A  92      25.696  -4.231 -25.814  0.00  0.00      ACHN  
ATOM   1398  HN  TYR A  92      26.499  -4.745 -25.523  0.00  0.00      ACHN  
ATOM   1399  CA  TYR A  92      25.588  -2.828 -25.326  0.00  0.00      ACHN  
ATOM   1400  HA  TYR A  92      24.570  -2.660 -25.008  0.00  0.00      ACHN  
ATOM   1401  CB  TYR A  92      26.595  -2.697 -24.133  0.00  0.00      ACHN  
ATOM   1402  HB1 TYR A  92      26.259  -3.294 -23.258  0.00  0.00      ACHN  
ATOM   1403  HB2 TYR A  92      27.577  -3.140 -24.402  0.00  0.00      ACHN  
ATOM   1404  CG  TYR A  92      26.777  -1.313 -23.586  0.00  0.00      ACHN  
ATOM   1405  CD1 TYR A  92      27.980  -0.638 -23.712  0.00  0.00      ACHN  
ATOM   1406  HD1 TYR A  92      28.798  -1.075 -24.265  0.00  0.00      ACHN  
ATOM   1407  CE1 TYR A  92      28.218   0.579 -23.041  0.00  0.00      ACHN  
ATOM   1408  HE1 TYR A  92      29.172   1.083 -23.100  0.00  0.00      ACHN  
ATOM   1409  CZ  TYR A  92      27.156   1.145 -22.363  0.00  0.00      ACHN  
ATOM   1410  OH  TYR A  92      27.466   2.249 -21.581  0.00  0.00      ACHN  
ATOM   1411  HH  TYR A  92      26.641   2.407 -21.116  0.00  0.00      ACHN  
ATOM   1412  CD2 TYR A  92      25.714  -0.658 -22.984  0.00  0.00      ACHN  
ATOM   1413  HD2 TYR A  92      24.760  -1.156 -22.890  0.00  0.00      ACHN  
ATOM   1414  CE2 TYR A  92      25.962   0.550 -22.265  0.00  0.00      ACHN  
ATOM   1415  HE2 TYR A  92      25.161   1.078 -21.769  0.00  0.00      ACHN  
ATOM   1416  C   TYR A  92      25.872  -1.786 -26.459  0.00  0.00      ACHN  
ATOM   1417  O   TYR A  92      25.126  -0.838 -26.766  0.00  0.00      ACHN  
ATOM   1418  N   SER A  93      26.987  -2.016 -27.205  0.00  0.00      ACHN  
ATOM   1419  HN  SER A  93      27.590  -2.747 -26.895  0.00  0.00      ACHN  
ATOM   1420  CA  SER A  93      27.385  -1.337 -28.412  0.00  0.00      ACHN  
ATOM   1421  HA  SER A  93      27.656  -0.334 -28.118  0.00  0.00      ACHN  
ATOM   1422  CB  SER A  93      28.662  -1.970 -28.899  0.00  0.00      ACHN  
ATOM   1423  HB1 SER A  93      29.264  -2.190 -27.992  0.00  0.00      ACHN  
ATOM   1424  HB2 SER A  93      28.389  -2.949 -29.347  0.00  0.00      ACHN  
ATOM   1425  OG  SER A  93      29.486  -1.250 -29.817  0.00  0.00      ACHN  
ATOM   1426  HG1 SER A  93      30.374  -1.595 -29.697  0.00  0.00      ACHN  
ATOM   1427  C   SER A  93      26.379  -1.270 -29.561  0.00  0.00      ACHN  
ATOM   1428  O   SER A  93      26.147  -0.225 -30.196  0.00  0.00      ACHN  
ATOM   1429  N   ALA A  94      25.815  -2.365 -29.915  0.00  0.00      ACHN  
ATOM   1430  HN  ALA A  94      26.123  -3.212 -29.489  0.00  0.00      ACHN  
ATOM   1431  CA  ALA A  94      24.758  -2.433 -30.959  0.00  0.00      ACHN  
ATOM   1432  HA  ALA A  94      25.041  -1.877 -31.840  0.00  0.00      ACHN  
ATOM   1433  CB  ALA A  94      24.603  -3.880 -31.454  0.00  0.00      ACHN  
ATOM   1434  HB1 ALA A  94      23.756  -4.028 -32.158  0.00  0.00      ACHN  
ATOM   1435  HB2 ALA A  94      25.531  -4.276 -31.918  0.00  0.00      ACHN  
ATOM   1436  HB3 ALA A  94      24.523  -4.600 -30.612  0.00  0.00      ACHN  
ATOM   1437  C   ALA A  94      23.435  -1.823 -30.473  0.00  0.00      ACHN  
ATOM   1438  O   ALA A  94      22.773  -1.157 -31.255  0.00  0.00      ACHN  
ATOM   1439  N   SER A  95      23.075  -2.082 -29.225  0.00  0.00      ACHN  
ATOM   1440  HN  SER A  95      23.618  -2.718 -28.684  0.00  0.00      ACHN  
ATOM   1441  CA  SER A  95      21.920  -1.344 -28.578  0.00  0.00      ACHN  
ATOM   1442  HA  SER A  95      21.019  -1.654 -29.086  0.00  0.00      ACHN  
ATOM   1443  CB  SER A  95      21.679  -1.923 -27.121  0.00  0.00      ACHN  
ATOM   1444  HB1 SER A  95      22.443  -1.699 -26.346  0.00  0.00      ACHN  
ATOM   1445  HB2 SER A  95      20.797  -1.370 -26.734  0.00  0.00      ACHN  
ATOM   1446  OG  SER A  95      21.350  -3.292 -27.067  0.00  0.00      ACHN  
ATOM   1447  HG1 SER A  95      22.223  -3.684 -27.144  0.00  0.00      ACHN  
ATOM   1448  C   SER A  95      21.933   0.161 -28.404  0.00  0.00      ACHN  
ATOM   1449  O   SER A  95      20.878   0.757 -28.564  0.00  0.00      ACHN  
ATOM   1450  N   LEU A  96      23.123   0.748 -28.149  0.00  0.00      ACHN  
ATOM   1451  HN  LEU A  96      23.881   0.147 -27.906  0.00  0.00      ACHN  
ATOM   1452  CA  LEU A  96      23.329   2.155 -28.141  0.00  0.00      ACHN  
ATOM   1453  HA  LEU A  96      22.597   2.600 -27.484  0.00  0.00      ACHN  
ATOM   1454  CB  LEU A  96      24.723   2.535 -27.757  0.00  0.00      ACHN  
ATOM   1455  HB1 LEU A  96      25.374   1.842 -28.332  0.00  0.00      ACHN  
ATOM   1456  HB2 LEU A  96      24.887   3.576 -28.108  0.00  0.00      ACHN  
ATOM   1457  CG  LEU A  96      25.077   2.425 -26.291  0.00  0.00      ACHN  
ATOM   1458  HG  LEU A  96      24.573   1.480 -25.994  0.00  0.00      ACHN  
ATOM   1459  CD1 LEU A  96      26.572   1.980 -26.166  0.00  0.00      ACHN  
ATOM   1460 HD11 LEU A  96      26.951   1.291 -26.950  0.00  0.00      ACHN  
ATOM   1461 HD12 LEU A  96      27.214   2.887 -26.139  0.00  0.00      ACHN  
ATOM   1462 HD13 LEU A  96      26.751   1.544 -25.160  0.00  0.00      ACHN  
ATOM   1463  CD2 LEU A  96      24.722   3.597 -25.328  0.00  0.00      ACHN  
ATOM   1464 HD21 LEU A  96      23.647   3.789 -25.532  0.00  0.00      ACHN  
ATOM   1465 HD22 LEU A  96      24.888   3.371 -24.253  0.00  0.00      ACHN  
ATOM   1466 HD23 LEU A  96      25.149   4.605 -25.519  0.00  0.00      ACHN  
ATOM   1467  C   LEU A  96      23.076   2.712 -29.663  0.00  0.00      ACHN  
ATOM   1468  O   LEU A  96      22.476   3.720 -29.894  0.00  0.00      ACHN  
ATOM   1469  N   MET A  97      23.433   1.991 -30.726  0.00  0.00      ACHN  
ATOM   1470  HN  MET A  97      24.125   1.289 -30.576  0.00  0.00      ACHN  
ATOM   1471  CA  MET A  97      23.073   2.196 -32.172  0.00  0.00      ACHN  
ATOM   1472  HA  MET A  97      23.185   3.255 -32.354  0.00  0.00      ACHN  
ATOM   1473  CB  MET A  97      23.873   1.285 -33.106  0.00  0.00      ACHN  
ATOM   1474  HB1 MET A  97      24.940   1.521 -32.903  0.00  0.00      ACHN  
ATOM   1475  HB2 MET A  97      23.736   0.208 -32.870  0.00  0.00      ACHN  
ATOM   1476  CG  MET A  97      23.740   1.647 -34.597  0.00  0.00      ACHN  
ATOM   1477  HG1 MET A  97      24.622   1.176 -35.081  0.00  0.00      ACHN  
ATOM   1478  HG2 MET A  97      22.836   1.073 -34.891  0.00  0.00      ACHN  
ATOM   1479  SD  MET A  97      23.715   3.397 -34.939  0.00  0.00      ACHN  
ATOM   1480  CE  MET A  97      23.481   3.382 -36.716  0.00  0.00      ACHN  
ATOM   1481  HE1 MET A  97      23.401   4.437 -37.053  0.00  0.00      ACHN  
ATOM   1482  HE2 MET A  97      24.416   3.032 -37.205  0.00  0.00      ACHN  
ATOM   1483  HE3 MET A  97      22.657   2.848 -37.236  0.00  0.00      ACHN  
ATOM   1484  C   MET A  97      21.556   2.088 -32.428  0.00  0.00      ACHN  
ATOM   1485  O   MET A  97      21.010   2.864 -33.224  0.00  0.00      ACHN  
ATOM   1486  N   LYS A  98      20.893   1.197 -31.751  0.00  0.00      ACHN  
ATOM   1487  HN  LYS A  98      21.358   0.566 -31.136  0.00  0.00      ACHN  
ATOM   1488  CA  LYS A  98      19.462   1.166 -31.773  0.00  0.00      ACHN  
ATOM   1489  HA  LYS A  98      19.184   1.595 -32.724  0.00  0.00      ACHN  
ATOM   1490  CB  LYS A  98      19.058  -0.407 -31.571  0.00  0.00      ACHN  
ATOM   1491  HB1 LYS A  98      19.599  -0.819 -30.693  0.00  0.00      ACHN  
ATOM   1492  HB2 LYS A  98      17.961  -0.573 -31.515  0.00  0.00      ACHN  
ATOM   1493  CG  LYS A  98      19.536  -1.389 -32.670  0.00  0.00      ACHN  
ATOM   1494  HG1 LYS A  98      18.961  -1.177 -33.597  0.00  0.00      ACHN  
ATOM   1495  HG2 LYS A  98      20.593  -1.119 -32.882  0.00  0.00      ACHN  
ATOM   1496  CD  LYS A  98      19.438  -2.784 -32.072  0.00  0.00      ACHN  
ATOM   1497  HD1 LYS A  98      19.623  -2.757 -30.977  0.00  0.00      ACHN  
ATOM   1498  HD2 LYS A  98      18.384  -3.126 -32.153  0.00  0.00      ACHN  
ATOM   1499  CE  LYS A  98      20.433  -3.793 -32.603  0.00  0.00      ACHN  
ATOM   1500  HE1 LYS A  98      21.459  -3.398 -32.757  0.00  0.00      ACHN  
ATOM   1501  HE2 LYS A  98      20.444  -4.692 -31.950  0.00  0.00      ACHN  
ATOM   1502  NZ  LYS A  98      19.994  -4.240 -33.984  0.00  0.00      ACHN  
ATOM   1503  HZ1 LYS A  98      19.371  -5.072 -34.007  0.00  0.00      ACHN  
ATOM   1504  HZ2 LYS A  98      19.533  -3.447 -34.475  0.00  0.00      ACHN  
ATOM   1505  HZ3 LYS A  98      20.800  -4.468 -34.600  0.00  0.00      ACHN  
ATOM   1506  C   LYS A  98      18.788   2.001 -30.682  0.00  0.00      ACHN  
ATOM   1507  O   LYS A  98      17.569   1.864 -30.374  0.00  0.00      ACHN  
ATOM   1508  N   ASN A  99      19.514   2.922 -30.034  0.00  0.00      ACHN  
ATOM   1509  HN  ASN A  99      20.427   3.101 -30.392  0.00  0.00      ACHN  
ATOM   1510  CA  ASN A  99      19.031   3.748 -29.022  0.00  0.00      ACHN  
ATOM   1511  HA  ASN A  99      19.987   4.000 -28.587  0.00  0.00      ACHN  
ATOM   1512  CB  ASN A  99      18.180   4.896 -29.655  0.00  0.00      ACHN  
ATOM   1513  HB1 ASN A  99      17.254   4.462 -30.089  0.00  0.00      ACHN  
ATOM   1514  HB2 ASN A  99      17.964   5.690 -28.909  0.00  0.00      ACHN  
ATOM   1515  CG  ASN A  99      18.907   5.582 -30.867  0.00  0.00      ACHN  
ATOM   1516  OD1 ASN A  99      18.242   5.850 -31.877  0.00  0.00      ACHN  
ATOM   1517  ND2 ASN A  99      20.152   6.084 -30.679  0.00  0.00      ACHN  
ATOM   1518 HD21 ASN A  99      20.480   6.611 -31.463  0.00  0.00      ACHN  
ATOM   1519 HD22 ASN A  99      20.568   6.161 -29.773  0.00  0.00      ACHN  
ATOM   1520  C   ASN A  99      18.278   3.101 -27.812  0.00  0.00      ACHN  
ATOM   1521  O   ASN A  99      17.213   3.486 -27.407  0.00  0.00      ACHN  
ATOM   1522  N   GLN A 100      18.845   2.083 -27.153  0.00  0.00      ACHN  
ATOM   1523  HN  GLN A 100      19.688   1.646 -27.458  0.00  0.00      ACHN  
ATOM   1524  CA  GLN A 100      18.171   1.510 -26.011  0.00  0.00      ACHN  
ATOM   1525  HA  GLN A 100      17.751   2.297 -25.403  0.00  0.00      ACHN  
ATOM   1526  CB  GLN A 100      17.039   0.522 -26.464  0.00  0.00      ACHN  
ATOM   1527  HB1 GLN A 100      16.415   0.144 -25.626  0.00  0.00      ACHN  
ATOM   1528  HB2 GLN A 100      16.369   1.125 -27.114  0.00  0.00      ACHN  
ATOM   1529  CG  GLN A 100      17.483  -0.703 -27.166  0.00  0.00      ACHN  
ATOM   1530  HG1 GLN A 100      18.291  -0.548 -27.912  0.00  0.00      ACHN  
ATOM   1531  HG2 GLN A 100      17.837  -1.451 -26.424  0.00  0.00      ACHN  
ATOM   1532  CD  GLN A 100      16.320  -1.496 -27.884  0.00  0.00      ACHN  
ATOM   1533  OE1 GLN A 100      16.343  -2.741 -27.857  0.00  0.00      ACHN  
ATOM   1534  NE2 GLN A 100      15.388  -0.799 -28.492  0.00  0.00      ACHN  
ATOM   1535 HE21 GLN A 100      14.535  -1.243 -28.765  0.00  0.00      ACHN  
ATOM   1536 HE22 GLN A 100      15.559   0.183 -28.418  0.00  0.00      ACHN  
ATOM   1537  C   GLN A 100      19.211   0.847 -25.135  0.00  0.00      ACHN  
ATOM   1538  O   GLN A 100      20.314   0.622 -25.613  0.00  0.00      ACHN  
ATOM   1539  N   ASN A 101      18.997   0.422 -23.848  0.00  0.00      ACHN  
ATOM   1540  HN  ASN A 101      18.104   0.576 -23.432  0.00  0.00      ACHN  
ATOM   1541  CA  ASN A 101      20.019  -0.296 -23.107  0.00  0.00      ACHN  
ATOM   1542  HA  ASN A 101      20.494  -0.967 -23.806  0.00  0.00      ACHN  
ATOM   1543  CB  ASN A 101      21.063   0.762 -22.573  0.00  0.00      ACHN  
ATOM   1544  HB1 ASN A 101      21.598   1.282 -23.395  0.00  0.00      ACHN  
ATOM   1545  HB2 ASN A 101      20.644   1.455 -21.812  0.00  0.00      ACHN  
ATOM   1546  CG  ASN A 101      22.250   0.060 -21.810  0.00  0.00      ACHN  
ATOM   1547  OD1 ASN A 101      22.454  -1.128 -22.118  0.00  0.00      ACHN  
ATOM   1548  ND2 ASN A 101      22.775   0.753 -20.807  0.00  0.00      ACHN  
ATOM   1549 HD21 ASN A 101      23.290   0.264 -20.103  0.00  0.00      ACHN  
ATOM   1550 HD22 ASN A 101      22.795   1.750 -20.892  0.00  0.00      ACHN  
ATOM   1551  C   ASN A 101      19.366  -1.099 -22.014  0.00  0.00      ACHN  
ATOM   1552  O   ASN A 101      19.086  -0.510 -20.976  0.00  0.00      ACHN  
ATOM   1553  N   ILE A 102      19.123  -2.424 -22.230  0.00  0.00      ACHN  
ATOM   1554  HN  ILE A 102      19.546  -2.782 -23.059  0.00  0.00      ACHN  
ATOM   1555  CA  ILE A 102      18.458  -3.367 -21.379  0.00  0.00      ACHN  
ATOM   1556  HA  ILE A 102      17.459  -3.011 -21.173  0.00  0.00      ACHN  
ATOM   1557  CB  ILE A 102      18.238  -4.711 -22.125  0.00  0.00      ACHN  
ATOM   1558  HB  ILE A 102      17.768  -4.464 -23.101  0.00  0.00      ACHN  
ATOM   1559  CG2 ILE A 102      19.507  -5.504 -22.503  0.00  0.00      ACHN  
ATOM   1560 HG21 ILE A 102      20.037  -5.937 -21.628  0.00  0.00      ACHN  
ATOM   1561 HG22 ILE A 102      19.258  -6.370 -23.153  0.00  0.00      ACHN  
ATOM   1562 HG23 ILE A 102      20.273  -4.922 -23.060  0.00  0.00      ACHN  
ATOM   1563  CG1 ILE A 102      17.303  -5.553 -21.313  0.00  0.00      ACHN  
ATOM   1564 HG11 ILE A 102      17.690  -5.699 -20.282  0.00  0.00      ACHN  
ATOM   1565 HG12 ILE A 102      16.349  -5.005 -21.158  0.00  0.00      ACHN  
ATOM   1566  CD1 ILE A 102      16.786  -6.830 -22.022  0.00  0.00      ACHN  
ATOM   1567  HD1 ILE A 102      16.277  -7.516 -21.312  0.00  0.00      ACHN  
ATOM   1568  HD2 ILE A 102      15.996  -6.494 -22.728  0.00  0.00      ACHN  
ATOM   1569  HD3 ILE A 102      17.648  -7.321 -22.522  0.00  0.00      ACHN  
ATOM   1570  C   ILE A 102      19.182  -3.622 -20.088  0.00  0.00      ACHN  
ATOM   1571  O   ILE A 102      18.639  -3.891 -19.017  0.00  0.00      ACHN  
ATOM   1572  N   PHE A 103      20.542  -3.651 -20.062  0.00  0.00      ACHN  
ATOM   1573  HN  PHE A 103      21.013  -3.547 -20.935  0.00  0.00      ACHN  
ATOM   1574  CA  PHE A 103      21.396  -3.968 -18.962  0.00  0.00      ACHN  
ATOM   1575  HA  PHE A 103      21.213  -4.982 -18.639  0.00  0.00      ACHN  
ATOM   1576  CB  PHE A 103      22.897  -3.912 -19.392  0.00  0.00      ACHN  
ATOM   1577  HB1 PHE A 103      23.131  -2.881 -19.735  0.00  0.00      ACHN  
ATOM   1578  HB2 PHE A 103      23.584  -4.187 -18.563  0.00  0.00      ACHN  
ATOM   1579  CG  PHE A 103      22.994  -4.950 -20.550  0.00  0.00      ACHN  
ATOM   1580  CD1 PHE A 103      22.900  -4.487 -21.882  0.00  0.00      ACHN  
ATOM   1581  HD1 PHE A 103      22.936  -3.422 -22.053  0.00  0.00      ACHN  
ATOM   1582  CE1 PHE A 103      22.860  -5.326 -22.962  0.00  0.00      ACHN  
ATOM   1583  HE1 PHE A 103      22.690  -4.928 -23.952  0.00  0.00      ACHN  
ATOM   1584  CZ  PHE A 103      22.834  -6.705 -22.716  0.00  0.00      ACHN  
ATOM   1585  HZ  PHE A 103      22.633  -7.379 -23.535  0.00  0.00      ACHN  
ATOM   1586  CD2 PHE A 103      22.963  -6.353 -20.384  0.00  0.00      ACHN  
ATOM   1587  HD2 PHE A 103      23.047  -6.694 -19.363  0.00  0.00      ACHN  
ATOM   1588  CE2 PHE A 103      22.783  -7.184 -21.461  0.00  0.00      ACHN  
ATOM   1589  HE2 PHE A 103      22.633  -8.239 -21.283  0.00  0.00      ACHN  
ATOM   1590  C   PHE A 103      21.215  -2.990 -17.793  0.00  0.00      ACHN  
ATOM   1591  O   PHE A 103      21.217  -3.419 -16.622  0.00  0.00      ACHN  
ATOM   1592  N   ARG A 104      20.996  -1.720 -18.098  0.00  0.00      ACHN  
ATOM   1593  HN  ARG A 104      21.013  -1.469 -19.062  0.00  0.00      ACHN  
ATOM   1594  CA  ARG A 104      20.798  -0.624 -17.198  0.00  0.00      ACHN  
ATOM   1595  HA  ARG A 104      21.663  -0.564 -16.554  0.00  0.00      ACHN  
ATOM   1596  CB  ARG A 104      20.639   0.693 -18.029  0.00  0.00      ACHN  
ATOM   1597  HB1 ARG A 104      21.397   0.924 -18.809  0.00  0.00      ACHN  
ATOM   1598  HB2 ARG A 104      19.688   0.634 -18.600  0.00  0.00      ACHN  
ATOM   1599  CG  ARG A 104      20.512   1.988 -17.109  0.00  0.00      ACHN  
ATOM   1600  HG1 ARG A 104      19.968   1.835 -16.152  0.00  0.00      ACHN  
ATOM   1601  HG2 ARG A 104      21.544   2.181 -16.748  0.00  0.00      ACHN  
ATOM   1602  CD  ARG A 104      19.846   3.156 -17.876  0.00  0.00      ACHN  
ATOM   1603  HD1 ARG A 104      18.751   2.980 -17.927  0.00  0.00      ACHN  
ATOM   1604  HD2 ARG A 104      19.958   4.089 -17.283  0.00  0.00      ACHN  
ATOM   1605  NE  ARG A 104      20.623   3.299 -19.126  0.00  0.00      ACHN  
ATOM   1606  HE  ARG A 104      21.596   3.510 -19.034  0.00  0.00      ACHN  
ATOM   1607  CZ  ARG A 104      20.087   3.455 -20.331  0.00  0.00      ACHN  
ATOM   1608  NH1 ARG A 104      18.861   3.007 -20.581  0.00  0.00      ACHN  
ATOM   1609 HH11 ARG A 104      18.385   3.257 -21.425  0.00  0.00      ACHN  
ATOM   1610 HH12 ARG A 104      18.324   2.632 -19.826  0.00  0.00      ACHN  
ATOM   1611  NH2 ARG A 104      20.819   4.037 -21.298  0.00  0.00      ACHN  
ATOM   1612 HH21 ARG A 104      20.329   4.038 -22.170  0.00  0.00      ACHN  
ATOM   1613 HH22 ARG A 104      21.809   3.988 -21.169  0.00  0.00      ACHN  
ATOM   1614  C   ARG A 104      19.471  -0.900 -16.446  0.00  0.00      ACHN  
ATOM   1615  O   ARG A 104      19.253  -0.590 -15.262  0.00  0.00      ACHN  
ATOM   1616  N   TRP A 105      18.408  -1.349 -17.115  0.00  0.00      ACHN  
ATOM   1617  HN  TRP A 105      18.481  -1.540 -18.091  0.00  0.00      ACHN  
ATOM   1618  CA  TRP A 105      17.015  -1.455 -16.651  0.00  0.00      ACHN  
ATOM   1619  HA  TRP A 105      16.771  -0.668 -15.953  0.00  0.00      ACHN  
ATOM   1620  CB  TRP A 105      16.083  -1.421 -17.850  0.00  0.00      ACHN  
ATOM   1621  HB1 TRP A 105      16.421  -2.274 -18.477  0.00  0.00      ACHN  
ATOM   1622  HB2 TRP A 105      15.042  -1.646 -17.534  0.00  0.00      ACHN  
ATOM   1623  CG  TRP A 105      16.269  -0.158 -18.574  0.00  0.00      ACHN  
ATOM   1624  CD1 TRP A 105      16.296  -0.072 -19.947  0.00  0.00      ACHN  
ATOM   1625  HD1 TRP A 105      16.268  -0.852 -20.694  0.00  0.00      ACHN  
ATOM   1626  NE1 TRP A 105      16.204   1.294 -20.275  0.00  0.00      ACHN  
ATOM   1627  HE1 TRP A 105      16.528   1.571 -21.154  0.00  0.00      ACHN  
ATOM   1628  CE2 TRP A 105      15.991   2.096 -19.122  0.00  0.00      ACHN  
ATOM   1629  CD2 TRP A 105      16.000   1.214 -18.042  0.00  0.00      ACHN  
ATOM   1630  CE3 TRP A 105      15.714   1.732 -16.755  0.00  0.00      ACHN  
ATOM   1631  HE3 TRP A 105      15.695   1.181 -15.826  0.00  0.00      ACHN  
ATOM   1632  CZ3 TRP A 105      15.432   3.095 -16.628  0.00  0.00      ACHN  
ATOM   1633  HZ3 TRP A 105      15.271   3.632 -15.705  0.00  0.00      ACHN  
ATOM   1634  CZ2 TRP A 105      15.810   3.468 -19.043  0.00  0.00      ACHN  
ATOM   1635  HZ2 TRP A 105      15.765   4.175 -19.859  0.00  0.00      ACHN  
ATOM   1636  CH2 TRP A 105      15.604   3.944 -17.731  0.00  0.00      ACHN  
ATOM   1637  HH2 TRP A 105      15.407   4.988 -17.539  0.00  0.00      ACHN  
ATOM   1638  C   TRP A 105      16.880  -2.716 -15.856  0.00  0.00      ACHN  
ATOM   1639  O   TRP A 105      16.097  -2.853 -14.912  0.00  0.00      ACHN  
ATOM   1640  N   VAL A 106      17.634  -3.820 -16.212  0.00  0.00      ACHN  
ATOM   1641  HN  VAL A 106      18.241  -3.742 -16.999  0.00  0.00      ACHN  
ATOM   1642  CA  VAL A 106      17.753  -5.023 -15.345  0.00  0.00      ACHN  
ATOM   1643  HA  VAL A 106      16.748  -5.239 -15.013  0.00  0.00      ACHN  
ATOM   1644  CB  VAL A 106      18.296  -6.277 -16.017  0.00  0.00      ACHN  
ATOM   1645  HB  VAL A 106      19.367  -6.097 -16.250  0.00  0.00      ACHN  
ATOM   1646  CG1 VAL A 106      18.287  -7.546 -15.064  0.00  0.00      ACHN  
ATOM   1647 HG11 VAL A 106      18.657  -8.381 -15.697  0.00  0.00      ACHN  
ATOM   1648 HG12 VAL A 106      18.948  -7.379 -14.187  0.00  0.00      ACHN  
ATOM   1649 HG13 VAL A 106      17.238  -7.733 -14.750  0.00  0.00      ACHN  
ATOM   1650  CG2 VAL A 106      17.453  -6.629 -17.281  0.00  0.00      ACHN  
ATOM   1651 HG21 VAL A 106      17.270  -5.699 -17.859  0.00  0.00      ACHN  
ATOM   1652 HG22 VAL A 106      18.007  -7.346 -17.925  0.00  0.00      ACHN  
ATOM   1653 HG23 VAL A 106      16.470  -7.052 -16.984  0.00  0.00      ACHN  
ATOM   1654  C   VAL A 106      18.651  -4.766 -14.134  0.00  0.00      ACHN  
ATOM   1655  O   VAL A 106      18.369  -5.212 -13.030  0.00  0.00      ACHN  
ATOM   1656  N   GLU A 107      19.707  -4.029 -14.324  0.00  0.00      ACHN  
ATOM   1657  HN  GLU A 107      19.957  -3.809 -15.264  0.00  0.00      ACHN  
ATOM   1658  CA  GLU A 107      20.555  -3.514 -13.163  0.00  0.00      ACHN  
ATOM   1659  HA  GLU A 107      20.881  -4.342 -12.551  0.00  0.00      ACHN  
ATOM   1660  CB  GLU A 107      21.726  -2.495 -13.523  0.00  0.00      ACHN  
ATOM   1661  HB1 GLU A 107      22.486  -3.100 -14.062  0.00  0.00      ACHN  
ATOM   1662  HB2 GLU A 107      21.353  -1.778 -14.285  0.00  0.00      ACHN  
ATOM   1663  CG  GLU A 107      22.468  -1.665 -12.390  0.00  0.00      ACHN  
ATOM   1664  HG1 GLU A 107      21.806  -0.971 -11.829  0.00  0.00      ACHN  
ATOM   1665  HG2 GLU A 107      22.820  -2.482 -11.724  0.00  0.00      ACHN  
ATOM   1666  CD  GLU A 107      23.626  -0.875 -12.975  0.00  0.00      ACHN  
ATOM   1667  OE1 GLU A 107      24.306  -1.382 -13.795  0.00  0.00      ACHN  
ATOM   1668  OE2 GLU A 107      23.756   0.328 -12.592  0.00  0.00      ACHN  
ATOM   1669  C   GLU A 107      19.710  -2.664 -12.251  0.00  0.00      ACHN  
ATOM   1670  O   GLU A 107      19.576  -3.098 -11.120  0.00  0.00      ACHN  
ATOM   1671  N   TYR A 108      19.012  -1.604 -12.750  0.00  0.00      ACHN  
ATOM   1672  HN  TYR A 108      19.198  -1.178 -13.633  0.00  0.00      ACHN  
ATOM   1673  CA  TYR A 108      18.157  -0.677 -11.939  0.00  0.00      ACHN  
ATOM   1674  HA  TYR A 108      18.812  -0.324 -11.156  0.00  0.00      ACHN  
ATOM   1675  CB  TYR A 108      17.527   0.577 -12.589  0.00  0.00      ACHN  
ATOM   1676  HB1 TYR A 108      17.019   0.252 -13.522  0.00  0.00      ACHN  
ATOM   1677  HB2 TYR A 108      16.708   1.015 -11.980  0.00  0.00      ACHN  
ATOM   1678  CG  TYR A 108      18.599   1.546 -12.923  0.00  0.00      ACHN  
ATOM   1679  CD1 TYR A 108      19.995   1.333 -12.968  0.00  0.00      ACHN  
ATOM   1680  HD1 TYR A 108      20.453   0.392 -12.703  0.00  0.00      ACHN  
ATOM   1681  CE1 TYR A 108      20.903   2.263 -13.462  0.00  0.00      ACHN  
ATOM   1682  HE1 TYR A 108      21.883   1.829 -13.592  0.00  0.00      ACHN  
ATOM   1683  CZ  TYR A 108      20.413   3.458 -14.011  0.00  0.00      ACHN  
ATOM   1684  OH  TYR A 108      21.300   4.295 -14.727  0.00  0.00      ACHN  
ATOM   1685  HH  TYR A 108      22.218   4.016 -14.699  0.00  0.00      ACHN  
ATOM   1686  CD2 TYR A 108      18.203   2.812 -13.398  0.00  0.00      ACHN  
ATOM   1687  HD2 TYR A 108      17.165   3.108 -13.360  0.00  0.00      ACHN  
ATOM   1688  CE2 TYR A 108      19.076   3.750 -13.949  0.00  0.00      ACHN  
ATOM   1689  HE2 TYR A 108      18.689   4.624 -14.452  0.00  0.00      ACHN  
ATOM   1690  C   TYR A 108      17.100  -1.448 -11.164  0.00  0.00      ACHN  
ATOM   1691  O   TYR A 108      16.895  -1.335  -9.959  0.00  0.00      ACHN  
ATOM   1692  N   SER A 109      16.489  -2.472 -11.871  0.00  0.00      ACHN  
ATOM   1693  HN  SER A 109      16.777  -2.688 -12.800  0.00  0.00      ACHN  
ATOM   1694  CA  SER A 109      15.511  -3.316 -11.212  0.00  0.00      ACHN  
ATOM   1695  HA  SER A 109      14.805  -2.589 -10.840  0.00  0.00      ACHN  
ATOM   1696  CB  SER A 109      14.820  -4.253 -12.221  0.00  0.00      ACHN  
ATOM   1697  HB1 SER A 109      15.621  -4.824 -12.737  0.00  0.00      ACHN  
ATOM   1698  HB2 SER A 109      14.088  -5.048 -11.962  0.00  0.00      ACHN  
ATOM   1699  OG  SER A 109      14.132  -3.593 -13.257  0.00  0.00      ACHN  
ATOM   1700  HG1 SER A 109      14.722  -2.983 -13.707  0.00  0.00      ACHN  
ATOM   1701  C   SER A 109      15.980  -4.035 -10.061  0.00  0.00      ACHN  
ATOM   1702  O   SER A 109      15.204  -4.157  -9.092  0.00  0.00      ACHN  
ATOM   1703  N   LEU A 110      17.177  -4.633 -10.028  0.00  0.00      ACHN  
ATOM   1704  HN  LEU A 110      17.744  -4.638 -10.849  0.00  0.00      ACHN  
ATOM   1705  CA  LEU A 110      17.668  -5.419  -8.953  0.00  0.00      ACHN  
ATOM   1706  HA  LEU A 110      16.837  -5.953  -8.515  0.00  0.00      ACHN  
ATOM   1707  CB  LEU A 110      18.750  -6.405  -9.392  0.00  0.00      ACHN  
ATOM   1708  HB1 LEU A 110      19.481  -5.824  -9.995  0.00  0.00      ACHN  
ATOM   1709  HB2 LEU A 110      19.306  -6.869  -8.549  0.00  0.00      ACHN  
ATOM   1710  CG  LEU A 110      18.223  -7.552 -10.236  0.00  0.00      ACHN  
ATOM   1711  HG  LEU A 110      17.713  -7.068 -11.097  0.00  0.00      ACHN  
ATOM   1712  CD1 LEU A 110      19.303  -8.380 -10.908  0.00  0.00      ACHN  
ATOM   1713 HD11 LEU A 110      19.950  -7.616 -11.390  0.00  0.00      ACHN  
ATOM   1714 HD12 LEU A 110      19.868  -9.083 -10.259  0.00  0.00      ACHN  
ATOM   1715 HD13 LEU A 110      19.002  -9.014 -11.768  0.00  0.00      ACHN  
ATOM   1716  CD2 LEU A 110      17.268  -8.444  -9.441  0.00  0.00      ACHN  
ATOM   1717 HD21 LEU A 110      16.321  -8.018  -9.046  0.00  0.00      ACHN  
ATOM   1718 HD22 LEU A 110      16.954  -9.282 -10.099  0.00  0.00      ACHN  
ATOM   1719 HD23 LEU A 110      17.730  -8.902  -8.540  0.00  0.00      ACHN  
ATOM   1720  C   LEU A 110      18.321  -4.520  -7.867  0.00  0.00      ACHN  
ATOM   1721  O   LEU A 110      18.100  -4.783  -6.682  0.00  0.00      ACHN  
ATOM   1722  N   SER A 111      19.134  -3.534  -8.282  0.00  0.00      ACHN  
ATOM   1723  HN  SER A 111      19.256  -3.618  -9.268  0.00  0.00      ACHN  
ATOM   1724  CA  SER A 111      19.873  -2.588  -7.367  0.00  0.00      ACHN  
ATOM   1725  HA  SER A 111      20.457  -3.222  -6.717  0.00  0.00      ACHN  
ATOM   1726  CB  SER A 111      20.868  -1.762  -8.130  0.00  0.00      ACHN  
ATOM   1727  HB1 SER A 111      21.497  -1.176  -7.426  0.00  0.00      ACHN  
ATOM   1728  HB2 SER A 111      21.470  -2.456  -8.754  0.00  0.00      ACHN  
ATOM   1729  OG  SER A 111      20.272  -0.827  -9.010  0.00  0.00      ACHN  
ATOM   1730  HG1 SER A 111      20.978  -0.230  -9.266  0.00  0.00      ACHN  
ATOM   1731  C   SER A 111      18.911  -1.706  -6.534  0.00  0.00      ACHN  
ATOM   1732  O   SER A 111      18.923  -1.593  -5.313  0.00  0.00      ACHN  
ATOM   1733  N   SER A 112      17.881  -1.123  -7.169  0.00  0.00      ACHN  
ATOM   1734  HN  SER A 112      17.903  -1.133  -8.166  0.00  0.00      ACHN  
ATOM   1735  CA  SER A 112      16.843  -0.274  -6.528  0.00  0.00      ACHN  
ATOM   1736  HA  SER A 112      17.385   0.341  -5.823  0.00  0.00      ACHN  
ATOM   1737  CB  SER A 112      16.238   0.793  -7.530  0.00  0.00      ACHN  
ATOM   1738  HB1 SER A 112      15.652   1.512  -6.919  0.00  0.00      ACHN  
ATOM   1739  HB2 SER A 112      17.119   1.201  -8.070  0.00  0.00      ACHN  
ATOM   1740  OG  SER A 112      15.299   0.177  -8.414  0.00  0.00      ACHN  
ATOM   1741  HG1 SER A 112      15.704  -0.423  -9.045  0.00  0.00      ACHN  
ATOM   1742  C   SER A 112      15.795  -1.075  -5.780  0.00  0.00      ACHN  
ATOM   1743  O   SER A 112      15.348  -0.531  -4.760  0.00  0.00      ACHN  
ATOM   1744  N   SER A 113      15.448  -2.329  -6.203  0.00  0.00      ACHN  
ATOM   1745  HN  SER A 113      15.779  -2.764  -7.037  0.00  0.00      ACHN  
ATOM   1746  CA  SER A 113      14.442  -3.106  -5.529  0.00  0.00      ACHN  
ATOM   1747  HA  SER A 113      13.655  -2.450  -5.186  0.00  0.00      ACHN  
ATOM   1748  CB  SER A 113      13.667  -4.146  -6.318  0.00  0.00      ACHN  
ATOM   1749  HB1 SER A 113      14.295  -5.019  -6.598  0.00  0.00      ACHN  
ATOM   1750  HB2 SER A 113      12.752  -4.482  -5.783  0.00  0.00      ACHN  
ATOM   1751  OG  SER A 113      13.180  -3.527  -7.549  0.00  0.00      ACHN  
ATOM   1752  HG1 SER A 113      13.738  -3.770  -8.292  0.00  0.00      ACHN  
ATOM   1753  C   SER A 113      15.041  -3.761  -4.251  0.00  0.00      ACHN  
ATOM   1754  O   SER A 113      14.300  -4.213  -3.318  0.00  0.00      ACHN  
ATOM   1755  N   VAL A 114      16.370  -3.986  -4.116  0.00  0.00      ACHN  
ATOM   1756  HN  VAL A 114      17.014  -3.701  -4.822  0.00  0.00      ACHN  
ATOM   1757  CA  VAL A 114      16.978  -4.392  -2.809  0.00  0.00      ACHN  
ATOM   1758  HA  VAL A 114      16.357  -5.157  -2.367  0.00  0.00      ACHN  
ATOM   1759  CB  VAL A 114      18.221  -5.292  -2.982  0.00  0.00      ACHN  
ATOM   1760  HB  VAL A 114      17.922  -6.234  -3.489  0.00  0.00      ACHN  
ATOM   1761  CG1 VAL A 114      19.301  -4.522  -3.723  0.00  0.00      ACHN  
ATOM   1762 HG11 VAL A 114      19.268  -3.507  -3.273  0.00  0.00      ACHN  
ATOM   1763 HG12 VAL A 114      20.343  -4.908  -3.724  0.00  0.00      ACHN  
ATOM   1764 HG13 VAL A 114      18.978  -4.462  -4.784  0.00  0.00      ACHN  
ATOM   1765  CG2 VAL A 114      18.857  -5.734  -1.632  0.00  0.00      ACHN  
ATOM   1766 HG21 VAL A 114      19.017  -4.879  -0.941  0.00  0.00      ACHN  
ATOM   1767 HG22 VAL A 114      18.162  -6.271  -0.951  0.00  0.00      ACHN  
ATOM   1768 HG23 VAL A 114      19.767  -6.371  -1.640  0.00  0.00      ACHN  
ATOM   1769  C   VAL A 114      17.045  -3.324  -1.743  0.00  0.00      ACHN  
ATOM   1770  O   VAL A 114      16.767  -3.402  -0.546  0.00  0.00      ACHN  
ATOM   1771  N   MET A 115      17.375  -2.100  -2.247  0.00  0.00      ACHN  
ATOM   1772  HN  MET A 115      17.642  -2.019  -3.205  0.00  0.00      ACHN  
ATOM   1773  CA  MET A 115      17.469  -0.908  -1.464  0.00  0.00      ACHN  
ATOM   1774  HA  MET A 115      18.253  -0.892  -0.721  0.00  0.00      ACHN  
ATOM   1775  CB  MET A 115      18.039   0.145  -2.443  0.00  0.00      ACHN  
ATOM   1776  HB1 MET A 115      18.784  -0.272  -3.154  0.00  0.00      ACHN  
ATOM   1777  HB2 MET A 115      17.252   0.505  -3.141  0.00  0.00      ACHN  
ATOM   1778  CG  MET A 115      18.652   1.405  -1.805  0.00  0.00      ACHN  
ATOM   1779  HG1 MET A 115      18.107   1.633  -0.864  0.00  0.00      ACHN  
ATOM   1780  HG2 MET A 115      19.688   1.168  -1.480  0.00  0.00      ACHN  
ATOM   1781  SD  MET A 115      18.681   2.742  -3.072  0.00  0.00      ACHN  
ATOM   1782  CE  MET A 115      16.906   3.148  -3.183  0.00  0.00      ACHN  
ATOM   1783  HE1 MET A 115      16.503   2.924  -4.193  0.00  0.00      ACHN  
ATOM   1784  HE2 MET A 115      16.337   2.569  -2.424  0.00  0.00      ACHN  
ATOM   1785  HE3 MET A 115      16.723   4.200  -2.876  0.00  0.00      ACHN  
ATOM   1786  C   MET A 115      16.198  -0.377  -0.897  0.00  0.00      ACHN  
ATOM   1787  O   MET A 115      16.166  -0.009   0.264  0.00  0.00      ACHN  
ATOM   1788  N   ILE A 116      15.146  -0.304  -1.715  0.00  0.00      ACHN  
ATOM   1789  HN  ILE A 116      15.154  -0.457  -2.700  0.00  0.00      ACHN  
ATOM   1790  CA  ILE A 116      13.867   0.259  -1.333  0.00  0.00      ACHN  
ATOM   1791  HA  ILE A 116      14.065   1.207  -0.854  0.00  0.00      ACHN  
ATOM   1792  CB  ILE A 116      12.920   0.566  -2.475  0.00  0.00      ACHN  
ATOM   1793  HB  ILE A 116      13.505   1.136  -3.227  0.00  0.00      ACHN  
ATOM   1794  CG2 ILE A 116      12.246  -0.656  -3.180  0.00  0.00      ACHN  
ATOM   1795 HG21 ILE A 116      13.093  -1.092  -3.752  0.00  0.00      ACHN  
ATOM   1796 HG22 ILE A 116      11.755  -1.378  -2.494  0.00  0.00      ACHN  
ATOM   1797 HG23 ILE A 116      11.534  -0.260  -3.935  0.00  0.00      ACHN  
ATOM   1798  CG1 ILE A 116      11.850   1.621  -1.894  0.00  0.00      ACHN  
ATOM   1799 HG11 ILE A 116      11.037   1.833  -2.622  0.00  0.00      ACHN  
ATOM   1800 HG12 ILE A 116      11.419   1.238  -0.944  0.00  0.00      ACHN  
ATOM   1801  CD1 ILE A 116      12.504   2.990  -1.558  0.00  0.00      ACHN  
ATOM   1802  HD1 ILE A 116      11.739   3.726  -1.229  0.00  0.00      ACHN  
ATOM   1803  HD2 ILE A 116      13.189   3.069  -0.687  0.00  0.00      ACHN  
ATOM   1804  HD3 ILE A 116      12.969   3.509  -2.423  0.00  0.00      ACHN  
ATOM   1805  C   ILE A 116      13.177  -0.591  -0.299  0.00  0.00      ACHN  
ATOM   1806  O   ILE A 116      12.590  -0.077   0.635  0.00  0.00      ACHN  
ATOM   1807  N   VAL A 117      13.237  -1.935  -0.287  0.00  0.00      ACHN  
ATOM   1808  HN  VAL A 117      13.727  -2.372  -1.037  0.00  0.00      ACHN  
ATOM   1809  CA  VAL A 117      12.768  -2.713   0.843  0.00  0.00      ACHN  
ATOM   1810  HA  VAL A 117      11.745  -2.422   1.030  0.00  0.00      ACHN  
ATOM   1811  CB  VAL A 117      12.657  -4.179   0.569  0.00  0.00      ACHN  
ATOM   1812  HB  VAL A 117      12.275  -4.780   1.422  0.00  0.00      ACHN  
ATOM   1813  CG1 VAL A 117      11.603  -4.504  -0.536  0.00  0.00      ACHN  
ATOM   1814 HG11 VAL A 117      11.995  -4.099  -1.494  0.00  0.00      ACHN  
ATOM   1815 HG12 VAL A 117      11.253  -5.543  -0.714  0.00  0.00      ACHN  
ATOM   1816 HG13 VAL A 117      10.670  -3.966  -0.264  0.00  0.00      ACHN  
ATOM   1817  CG2 VAL A 117      13.902  -4.825   0.107  0.00  0.00      ACHN  
ATOM   1818 HG21 VAL A 117      14.222  -4.661  -0.944  0.00  0.00      ACHN  
ATOM   1819 HG22 VAL A 117      14.841  -4.529   0.621  0.00  0.00      ACHN  
ATOM   1820 HG23 VAL A 117      13.830  -5.933   0.157  0.00  0.00      ACHN  
ATOM   1821  C   VAL A 117      13.562  -2.545   2.162  0.00  0.00      ACHN  
ATOM   1822  O   VAL A 117      13.017  -2.686   3.244  0.00  0.00      ACHN  
ATOM   1823  N   LEU A 118      14.872  -2.226   2.034  0.00  0.00      ACHN  
ATOM   1824  HN  LEU A 118      15.180  -2.045   1.103  0.00  0.00      ACHN  
ATOM   1825  CA  LEU A 118      15.732  -1.938   3.184  0.00  0.00      ACHN  
ATOM   1826  HA  LEU A 118      15.582  -2.708   3.927  0.00  0.00      ACHN  
ATOM   1827  CB  LEU A 118      17.221  -1.999   2.738  0.00  0.00      ACHN  
ATOM   1828  HB1 LEU A 118      17.335  -2.967   2.206  0.00  0.00      ACHN  
ATOM   1829  HB2 LEU A 118      17.611  -1.208   2.063  0.00  0.00      ACHN  
ATOM   1830  CG  LEU A 118      18.255  -2.152   3.843  0.00  0.00      ACHN  
ATOM   1831  HG  LEU A 118      18.270  -1.225   4.456  0.00  0.00      ACHN  
ATOM   1832  CD1 LEU A 118      18.055  -3.352   4.854  0.00  0.00      ACHN  
ATOM   1833 HD11 LEU A 118      18.950  -3.197   5.494  0.00  0.00      ACHN  
ATOM   1834 HD12 LEU A 118      17.130  -3.183   5.447  0.00  0.00      ACHN  
ATOM   1835 HD13 LEU A 118      17.986  -4.315   4.304  0.00  0.00      ACHN  
ATOM   1836  CD2 LEU A 118      19.674  -2.264   3.260  0.00  0.00      ACHN  
ATOM   1837 HD21 LEU A 118      19.902  -3.256   2.816  0.00  0.00      ACHN  
ATOM   1838 HD22 LEU A 118      19.957  -1.470   2.536  0.00  0.00      ACHN  
ATOM   1839 HD23 LEU A 118      20.437  -2.138   4.058  0.00  0.00      ACHN  
ATOM   1840  C   LEU A 118      15.536  -0.560   3.714  0.00  0.00      ACHN  
ATOM   1841  O   LEU A 118      15.504  -0.440   4.919  0.00  0.00      ACHN  
ATOM   1842  N   ILE A 119      15.216   0.474   2.943  0.00  0.00      ACHN  
ATOM   1843  HN  ILE A 119      15.342   0.311   1.967  0.00  0.00      ACHN  
ATOM   1844  CA  ILE A 119      14.579   1.750   3.324  0.00  0.00      ACHN  
ATOM   1845  HA  ILE A 119      15.128   2.237   4.116  0.00  0.00      ACHN  
ATOM   1846  CB  ILE A 119      14.731   2.829   2.207  0.00  0.00      ACHN  
ATOM   1847  HB  ILE A 119      14.437   2.404   1.224  0.00  0.00      ACHN  
ATOM   1848  CG2 ILE A 119      13.902   4.123   2.635  0.00  0.00      ACHN  
ATOM   1849 HG21 ILE A 119      14.303   4.534   3.586  0.00  0.00      ACHN  
ATOM   1850 HG22 ILE A 119      14.064   4.933   1.892  0.00  0.00      ACHN  
ATOM   1851 HG23 ILE A 119      12.823   3.884   2.749  0.00  0.00      ACHN  
ATOM   1852  CG1 ILE A 119      16.193   3.302   2.021  0.00  0.00      ACHN  
ATOM   1853 HG11 ILE A 119      16.556   3.775   2.958  0.00  0.00      ACHN  
ATOM   1854 HG12 ILE A 119      16.916   2.463   1.941  0.00  0.00      ACHN  
ATOM   1855  CD1 ILE A 119      16.405   4.224   0.820  0.00  0.00      ACHN  
ATOM   1856  HD1 ILE A 119      17.441   4.598   0.674  0.00  0.00      ACHN  
ATOM   1857  HD2 ILE A 119      16.020   3.611  -0.023  0.00  0.00      ACHN  
ATOM   1858  HD3 ILE A 119      15.823   5.165   0.925  0.00  0.00      ACHN  
ATOM   1859  C   ILE A 119      13.147   1.729   3.882  0.00  0.00      ACHN  
ATOM   1860  O   ILE A 119      12.851   2.342   4.890  0.00  0.00      ACHN  
ATOM   1861  N   ALA A 120      12.233   0.859   3.343  0.00  0.00      ACHN  
ATOM   1862  HN  ALA A 120      12.430   0.348   2.509  0.00  0.00      ACHN  
ATOM   1863  CA  ALA A 120      11.053   0.561   4.075  0.00  0.00      ACHN  
ATOM   1864  HA  ALA A 120      10.565   1.513   4.224  0.00  0.00      ACHN  
ATOM   1865  CB  ALA A 120      10.052  -0.204   3.219  0.00  0.00      ACHN  
ATOM   1866  HB1 ALA A 120       9.901   0.322   2.251  0.00  0.00      ACHN  
ATOM   1867  HB2 ALA A 120      10.478  -1.162   2.851  0.00  0.00      ACHN  
ATOM   1868  HB3 ALA A 120       9.117  -0.403   3.784  0.00  0.00      ACHN  
ATOM   1869  C   ALA A 120      11.187  -0.030   5.466  0.00  0.00      ACHN  
ATOM   1870  O   ALA A 120      10.566   0.373   6.460  0.00  0.00      ACHN  
ATOM   1871  N   GLN A 121      12.099  -1.028   5.676  0.00  0.00      ACHN  
ATOM   1872  HN  GLN A 121      12.572  -1.453   4.909  0.00  0.00      ACHN  
ATOM   1873  CA  GLN A 121      12.360  -1.555   6.978  0.00  0.00      ACHN  
ATOM   1874  HA  GLN A 121      11.433  -1.863   7.438  0.00  0.00      ACHN  
ATOM   1875  CB  GLN A 121      13.351  -2.737   6.919  0.00  0.00      ACHN  
ATOM   1876  HB1 GLN A 121      14.289  -2.434   6.406  0.00  0.00      ACHN  
ATOM   1877  HB2 GLN A 121      13.653  -2.883   7.978  0.00  0.00      ACHN  
ATOM   1878  CG  GLN A 121      12.669  -3.980   6.330  0.00  0.00      ACHN  
ATOM   1879  HG1 GLN A 121      11.817  -4.341   6.944  0.00  0.00      ACHN  
ATOM   1880  HG2 GLN A 121      12.409  -3.891   5.253  0.00  0.00      ACHN  
ATOM   1881  CD  GLN A 121      13.813  -5.072   6.374  0.00  0.00      ACHN  
ATOM   1882  OE1 GLN A 121      14.990  -4.952   6.072  0.00  0.00      ACHN  
ATOM   1883  NE2 GLN A 121      13.401  -6.233   6.933  0.00  0.00      ACHN  
ATOM   1884 HE21 GLN A 121      14.137  -6.891   7.091  0.00  0.00      ACHN  
ATOM   1885 HE22 GLN A 121      12.559  -6.384   7.452  0.00  0.00      ACHN  
ATOM   1886  C   GLN A 121      13.020  -0.503   7.931  0.00  0.00      ACHN  
ATOM   1887  O   GLN A 121      12.719  -0.433   9.087  0.00  0.00      ACHN  
ATOM   1888  N   ILE A 122      13.877   0.482   7.443  0.00  0.00      ACHN  
ATOM   1889  HN  ILE A 122      14.288   0.399   6.538  0.00  0.00      ACHN  
ATOM   1890  CA  ILE A 122      14.394   1.599   8.200  0.00  0.00      ACHN  
ATOM   1891  HA  ILE A 122      14.895   1.247   9.090  0.00  0.00      ACHN  
ATOM   1892  CB  ILE A 122      15.507   2.195   7.258  0.00  0.00      ACHN  
ATOM   1893  HB  ILE A 122      15.180   2.073   6.203  0.00  0.00      ACHN  
ATOM   1894  CG2 ILE A 122      15.746   3.723   7.671  0.00  0.00      ACHN  
ATOM   1895 HG21 ILE A 122      15.872   3.746   8.775  0.00  0.00      ACHN  
ATOM   1896 HG22 ILE A 122      16.620   4.210   7.189  0.00  0.00      ACHN  
ATOM   1897 HG23 ILE A 122      14.878   4.372   7.426  0.00  0.00      ACHN  
ATOM   1898  CG1 ILE A 122      16.867   1.426   7.353  0.00  0.00      ACHN  
ATOM   1899 HG11 ILE A 122      17.356   1.917   8.222  0.00  0.00      ACHN  
ATOM   1900 HG12 ILE A 122      16.588   0.350   7.347  0.00  0.00      ACHN  
ATOM   1901  CD1 ILE A 122      17.888   1.582   6.218  0.00  0.00      ACHN  
ATOM   1902  HD1 ILE A 122      18.666   0.800   6.352  0.00  0.00      ACHN  
ATOM   1903  HD2 ILE A 122      17.318   1.518   5.266  0.00  0.00      ACHN  
ATOM   1904  HD3 ILE A 122      18.234   2.636   6.271  0.00  0.00      ACHN  
ATOM   1905  C   ILE A 122      13.322   2.737   8.611  0.00  0.00      ACHN  
ATOM   1906  O   ILE A 122      13.354   3.342   9.669  0.00  0.00      ACHN  
ATOM   1907  N   CYS A 123      12.230   2.930   7.751  0.00  0.00      ACHN  
ATOM   1908  HN  CYS A 123      12.113   2.550   6.837  0.00  0.00      ACHN  
ATOM   1909  CA  CYS A 123      11.000   3.606   8.199  0.00  0.00      ACHN  
ATOM   1910  HA  CYS A 123      11.281   4.579   8.574  0.00  0.00      ACHN  
ATOM   1911  CB  CYS A 123       9.891   3.591   7.063  0.00  0.00      ACHN  
ATOM   1912  HB1 CYS A 123       9.594   2.537   6.876  0.00  0.00      ACHN  
ATOM   1913  HB2 CYS A 123       8.990   4.165   7.367  0.00  0.00      ACHN  
ATOM   1914  SG  CYS A 123      10.550   4.269   5.507  0.00  0.00      ACHN  
ATOM   1915  HG1 CYS A 123      11.486   3.358   5.282  0.00  0.00      ACHN  
ATOM   1916  C   CYS A 123      10.361   2.911   9.321  0.00  0.00      ACHN  
ATOM   1917  O   CYS A 123       9.664   3.470  10.124  0.00  0.00      ACHN  
ATOM   1918  N   GLY A 124      10.407   1.506   9.235  0.00  0.00      ACHN  
ATOM   1919  HN  GLY A 124      10.893   1.008   8.520  0.00  0.00      ACHN  
ATOM   1920  CA  GLY A 124       9.923   0.687  10.375  0.00  0.00      ACHN  
ATOM   1921  HA1 GLY A 124       9.366   1.310  11.057  0.00  0.00      ACHN  
ATOM   1922  HA2 GLY A 124      10.724   0.142  10.853  0.00  0.00      ACHN  
ATOM   1923  C   GLY A 124       8.932  -0.427  10.019  0.00  0.00      ACHN  
ATOM   1924  O   GLY A 124       8.521  -1.191  10.934  0.00  0.00      ACHN  
ATOM   1925  N   ILE A 125       8.618  -0.524   8.712  0.00  0.00      ACHN  
ATOM   1926  HN  ILE A 125       9.108  -0.038   7.992  0.00  0.00      ACHN  
ATOM   1927  CA  ILE A 125       7.537  -1.361   8.198  0.00  0.00      ACHN  
ATOM   1928  HA  ILE A 125       6.638  -1.179   8.769  0.00  0.00      ACHN  
ATOM   1929  CB  ILE A 125       7.337  -1.051   6.688  0.00  0.00      ACHN  
ATOM   1930  HB  ILE A 125       8.351  -1.032   6.234  0.00  0.00      ACHN  
ATOM   1931  CG2 ILE A 125       6.457  -2.096   5.948  0.00  0.00      ACHN  
ATOM   1932 HG21 ILE A 125       5.368  -1.987   6.137  0.00  0.00      ACHN  
ATOM   1933 HG22 ILE A 125       6.574  -2.059   4.844  0.00  0.00      ACHN  
ATOM   1934 HG23 ILE A 125       6.783  -3.059   6.395  0.00  0.00      ACHN  
ATOM   1935  CG1 ILE A 125       6.803   0.409   6.632  0.00  0.00      ACHN  
ATOM   1936 HG11 ILE A 125       5.705   0.262   6.704  0.00  0.00      ACHN  
ATOM   1937 HG12 ILE A 125       7.063   1.145   7.422  0.00  0.00      ACHN  
ATOM   1938  CD1 ILE A 125       7.168   1.090   5.352  0.00  0.00      ACHN  
ATOM   1939  HD1 ILE A 125       6.744   0.497   4.514  0.00  0.00      ACHN  
ATOM   1940  HD2 ILE A 125       6.618   2.050   5.250  0.00  0.00      ACHN  
ATOM   1941  HD3 ILE A 125       8.268   1.150   5.203  0.00  0.00      ACHN  
ATOM   1942  C   ILE A 125       8.024  -2.738   8.420  0.00  0.00      ACHN  
ATOM   1943  O   ILE A 125       9.169  -3.093   8.133  0.00  0.00      ACHN  
ATOM   1944  N   ALA A 126       7.139  -3.621   9.025  0.00  0.00      ACHN  
ATOM   1945  HN  ALA A 126       6.181  -3.397   9.183  0.00  0.00      ACHN  
ATOM   1946  CA  ALA A 126       7.514  -4.974   9.217  0.00  0.00      ACHN  
ATOM   1947  HA  ALA A 126       8.553  -5.250   9.113  0.00  0.00      ACHN  
ATOM   1948  CB  ALA A 126       6.936  -5.459  10.539  0.00  0.00      ACHN  
ATOM   1949  HB1 ALA A 126       7.338  -4.842  11.372  0.00  0.00      ACHN  
ATOM   1950  HB2 ALA A 126       5.827  -5.462  10.607  0.00  0.00      ACHN  
ATOM   1951  HB3 ALA A 126       7.316  -6.471  10.795  0.00  0.00      ACHN  
ATOM   1952  C   ALA A 126       6.941  -5.915   8.206  0.00  0.00      ACHN  
ATOM   1953  O   ALA A 126       7.451  -7.000   7.968  0.00  0.00      ACHN  
ATOM   1954  N   ASP A 127       5.703  -5.564   7.672  0.00  0.00      ACHN  
ATOM   1955  HN  ASP A 127       5.298  -4.669   7.840  0.00  0.00      ACHN  
ATOM   1956  CA  ASP A 127       4.983  -6.628   6.999  0.00  0.00      ACHN  
ATOM   1957  HA  ASP A 127       4.789  -7.432   7.693  0.00  0.00      ACHN  
ATOM   1958  CB  ASP A 127       3.542  -6.090   6.760  0.00  0.00      ACHN  
ATOM   1959  HB1 ASP A 127       3.536  -5.088   6.278  0.00  0.00      ACHN  
ATOM   1960  HB2 ASP A 127       2.918  -6.773   6.145  0.00  0.00      ACHN  
ATOM   1961  CG  ASP A 127       2.771  -5.972   8.127  0.00  0.00      ACHN  
ATOM   1962  OD1 ASP A 127       2.361  -4.847   8.413  0.00  0.00      ACHN  
ATOM   1963  OD2 ASP A 127       2.608  -6.986   8.854  0.00  0.00      ACHN  
ATOM   1964  C   ASP A 127       5.593  -7.239   5.685  0.00  0.00      ACHN  
ATOM   1965  O   ASP A 127       5.866  -6.501   4.741  0.00  0.00      ACHN  
ATOM   1966  N   ILE A 128       5.833  -8.608   5.621  0.00  0.00      ACHN  
ATOM   1967  HN  ILE A 128       5.467  -9.141   6.379  0.00  0.00      ACHN  
ATOM   1968  CA  ILE A 128       6.467  -9.306   4.584  0.00  0.00      ACHN  
ATOM   1969  HA  ILE A 128       7.438  -8.854   4.447  0.00  0.00      ACHN  
ATOM   1970  CB  ILE A 128       6.760 -10.704   5.007  0.00  0.00      ACHN  
ATOM   1971  HB  ILE A 128       7.031 -10.760   6.083  0.00  0.00      ACHN  
ATOM   1972  CG2 ILE A 128       5.473 -11.542   4.944  0.00  0.00      ACHN  
ATOM   1973 HG21 ILE A 128       5.205 -11.857   3.913  0.00  0.00      ACHN  
ATOM   1974 HG22 ILE A 128       5.525 -12.521   5.467  0.00  0.00      ACHN  
ATOM   1975 HG23 ILE A 128       4.692 -11.079   5.584  0.00  0.00      ACHN  
ATOM   1976  CG1 ILE A 128       7.842 -11.246   4.087  0.00  0.00      ACHN  
ATOM   1977 HG11 ILE A 128       7.544 -11.531   3.055  0.00  0.00      ACHN  
ATOM   1978 HG12 ILE A 128       8.627 -10.463   4.146  0.00  0.00      ACHN  
ATOM   1979  CD1 ILE A 128       8.579 -12.430   4.671  0.00  0.00      ACHN  
ATOM   1980  HD1 ILE A 128       7.962 -13.339   4.506  0.00  0.00      ACHN  
ATOM   1981  HD2 ILE A 128       9.586 -12.563   4.221  0.00  0.00      ACHN  
ATOM   1982  HD3 ILE A 128       8.635 -12.301   5.773  0.00  0.00      ACHN  
ATOM   1983  C   ILE A 128       5.861  -9.121   3.191  0.00  0.00      ACHN  
ATOM   1984  O   ILE A 128       6.600  -8.806   2.249  0.00  0.00      ACHN  
ATOM   1985  N   VAL A 129       4.557  -9.226   3.111  0.00  0.00      ACHN  
ATOM   1986  HN  VAL A 129       3.973  -9.275   3.918  0.00  0.00      ACHN  
ATOM   1987  CA  VAL A 129       3.771  -9.052   1.889  0.00  0.00      ACHN  
ATOM   1988  HA  VAL A 129       4.254  -9.643   1.125  0.00  0.00      ACHN  
ATOM   1989  CB  VAL A 129       2.318  -9.587   1.968  0.00  0.00      ACHN  
ATOM   1990  HB  VAL A 129       1.784  -9.058   2.786  0.00  0.00      ACHN  
ATOM   1991  CG1 VAL A 129       1.515  -9.439   0.691  0.00  0.00      ACHN  
ATOM   1992 HG11 VAL A 129       2.159  -9.907  -0.084  0.00  0.00      ACHN  
ATOM   1993 HG12 VAL A 129       0.627 -10.106   0.679  0.00  0.00      ACHN  
ATOM   1994 HG13 VAL A 129       1.367  -8.404   0.316  0.00  0.00      ACHN  
ATOM   1995  CG2 VAL A 129       2.254 -11.052   2.339  0.00  0.00      ACHN  
ATOM   1996 HG21 VAL A 129       2.704 -11.543   1.450  0.00  0.00      ACHN  
ATOM   1997 HG22 VAL A 129       2.824 -11.305   3.259  0.00  0.00      ACHN  
ATOM   1998 HG23 VAL A 129       1.167 -11.281   2.340  0.00  0.00      ACHN  
ATOM   1999  C   VAL A 129       3.712  -7.605   1.436  0.00  0.00      ACHN  
ATOM   2000  O   VAL A 129       3.824  -7.367   0.261  0.00  0.00      ACHN  
ATOM   2001  N   ALA A 130       3.613  -6.636   2.346  0.00  0.00      ACHN  
ATOM   2002  HN  ALA A 130       3.355  -6.910   3.269  0.00  0.00      ACHN  
ATOM   2003  CA  ALA A 130       3.772  -5.253   2.219  0.00  0.00      ACHN  
ATOM   2004  HA  ALA A 130       3.035  -4.925   1.501  0.00  0.00      ACHN  
ATOM   2005  CB  ALA A 130       3.411  -4.618   3.544  0.00  0.00      ACHN  
ATOM   2006  HB1 ALA A 130       3.701  -3.547   3.503  0.00  0.00      ACHN  
ATOM   2007  HB2 ALA A 130       2.327  -4.710   3.772  0.00  0.00      ACHN  
ATOM   2008  HB3 ALA A 130       3.996  -5.157   4.320  0.00  0.00      ACHN  
ATOM   2009  C   ALA A 130       5.123  -4.841   1.682  0.00  0.00      ACHN  
ATOM   2010  O   ALA A 130       5.258  -3.975   0.855  0.00  0.00      ACHN  
ATOM   2011  N   LEU A 131       6.281  -5.432   2.194  0.00  0.00      ACHN  
ATOM   2012  HN  LEU A 131       6.127  -5.920   3.050  0.00  0.00      ACHN  
ATOM   2013  CA  LEU A 131       7.622  -5.256   1.672  0.00  0.00      ACHN  
ATOM   2014  HA  LEU A 131       7.822  -4.205   1.524  0.00  0.00      ACHN  
ATOM   2015  CB  LEU A 131       8.693  -5.911   2.577  0.00  0.00      ACHN  
ATOM   2016  HB1 LEU A 131       8.477  -6.991   2.728  0.00  0.00      ACHN  
ATOM   2017  HB2 LEU A 131       9.701  -5.888   2.110  0.00  0.00      ACHN  
ATOM   2018  CG  LEU A 131       8.769  -5.227   3.941  0.00  0.00      ACHN  
ATOM   2019  HG  LEU A 131       7.753  -5.255   4.389  0.00  0.00      ACHN  
ATOM   2020  CD1 LEU A 131       9.670  -5.970   4.927  0.00  0.00      ACHN  
ATOM   2021 HD11 LEU A 131       9.116  -6.844   5.331  0.00  0.00      ACHN  
ATOM   2022 HD12 LEU A 131      10.617  -6.316   4.461  0.00  0.00      ACHN  
ATOM   2023 HD13 LEU A 131       9.905  -5.370   5.833  0.00  0.00      ACHN  
ATOM   2024  CD2 LEU A 131       9.134  -3.755   3.784  0.00  0.00      ACHN  
ATOM   2025 HD21 LEU A 131       9.534  -3.310   4.720  0.00  0.00      ACHN  
ATOM   2026 HD22 LEU A 131      10.032  -3.696   3.132  0.00  0.00      ACHN  
ATOM   2027 HD23 LEU A 131       8.279  -3.143   3.426  0.00  0.00      ACHN  
ATOM   2028  C   LEU A 131       7.826  -5.922   0.275  0.00  0.00      ACHN  
ATOM   2029  O   LEU A 131       8.429  -5.242  -0.557  0.00  0.00      ACHN  
ATOM   2030  N   LEU A 132       7.315  -7.124  -0.009  0.00  0.00      ACHN  
ATOM   2031  HN  LEU A 132       6.976  -7.710   0.723  0.00  0.00      ACHN  
ATOM   2032  CA  LEU A 132       7.254  -7.675  -1.358  0.00  0.00      ACHN  
ATOM   2033  HA  LEU A 132       8.239  -7.909  -1.734  0.00  0.00      ACHN  
ATOM   2034  CB  LEU A 132       6.590  -9.010  -1.312  0.00  0.00      ACHN  
ATOM   2035  HB1 LEU A 132       7.223  -9.528  -0.560  0.00  0.00      ACHN  
ATOM   2036  HB2 LEU A 132       5.535  -8.997  -0.965  0.00  0.00      ACHN  
ATOM   2037  CG  LEU A 132       6.673  -9.853  -2.610  0.00  0.00      ACHN  
ATOM   2038  HG  LEU A 132       6.140  -9.220  -3.351  0.00  0.00      ACHN  
ATOM   2039  CD1 LEU A 132       8.151 -10.072  -3.054  0.00  0.00      ACHN  
ATOM   2040 HD11 LEU A 132       8.240 -10.967  -3.706  0.00  0.00      ACHN  
ATOM   2041 HD12 LEU A 132       8.479  -9.201  -3.660  0.00  0.00      ACHN  
ATOM   2042 HD13 LEU A 132       8.808 -10.286  -2.184  0.00  0.00      ACHN  
ATOM   2043  CD2 LEU A 132       5.902 -11.189  -2.407  0.00  0.00      ACHN  
ATOM   2044 HD21 LEU A 132       6.558 -11.986  -1.996  0.00  0.00      ACHN  
ATOM   2045 HD22 LEU A 132       5.019 -10.995  -1.762  0.00  0.00      ACHN  
ATOM   2046 HD23 LEU A 132       5.441 -11.540  -3.354  0.00  0.00      ACHN  
ATOM   2047  C   LEU A 132       6.484  -6.753  -2.348  0.00  0.00      ACHN  
ATOM   2048  O   LEU A 132       6.860  -6.537  -3.517  0.00  0.00      ACHN  
ATOM   2049  N   ALA A 133       5.383  -6.097  -1.933  0.00  0.00      ACHN  
ATOM   2050  HN  ALA A 133       4.974  -6.263  -1.039  0.00  0.00      ACHN  
ATOM   2051  CA  ALA A 133       4.609  -5.164  -2.732  0.00  0.00      ACHN  
ATOM   2052  HA  ALA A 133       4.433  -5.575  -3.715  0.00  0.00      ACHN  
ATOM   2053  CB  ALA A 133       3.148  -4.868  -2.165  0.00  0.00      ACHN  
ATOM   2054  HB1 ALA A 133       2.650  -4.208  -2.908  0.00  0.00      ACHN  
ATOM   2055  HB2 ALA A 133       2.623  -5.846  -2.120  0.00  0.00      ACHN  
ATOM   2056  HB3 ALA A 133       3.223  -4.413  -1.154  0.00  0.00      ACHN  
ATOM   2057  C   ALA A 133       5.321  -3.834  -3.031  0.00  0.00      ACHN  
ATOM   2058  O   ALA A 133       5.292  -3.331  -4.135  0.00  0.00      ACHN  
ATOM   2059  N   ILE A 134       6.076  -3.312  -2.076  0.00  0.00      ACHN  
ATOM   2060  HN  ILE A 134       6.140  -3.747  -1.181  0.00  0.00      ACHN  
ATOM   2061  CA  ILE A 134       7.051  -2.196  -2.273  0.00  0.00      ACHN  
ATOM   2062  HA  ILE A 134       6.440  -1.436  -2.738  0.00  0.00      ACHN  
ATOM   2063  CB  ILE A 134       7.681  -1.807  -0.949  0.00  0.00      ACHN  
ATOM   2064  HB  ILE A 134       8.126  -2.704  -0.468  0.00  0.00      ACHN  
ATOM   2065  CG2 ILE A 134       8.837  -0.742  -1.144  0.00  0.00      ACHN  
ATOM   2066 HG21 ILE A 134       8.474   0.216  -1.574  0.00  0.00      ACHN  
ATOM   2067 HG22 ILE A 134       9.110  -0.499  -0.095  0.00  0.00      ACHN  
ATOM   2068 HG23 ILE A 134       9.715  -1.164  -1.679  0.00  0.00      ACHN  
ATOM   2069  CG1 ILE A 134       6.671  -1.271   0.017  0.00  0.00      ACHN  
ATOM   2070 HG11 ILE A 134       6.292  -0.294  -0.352  0.00  0.00      ACHN  
ATOM   2071 HG12 ILE A 134       5.748  -1.880  -0.092  0.00  0.00      ACHN  
ATOM   2072  CD1 ILE A 134       7.080  -1.286   1.508  0.00  0.00      ACHN  
ATOM   2073  HD1 ILE A 134       6.244  -1.554   2.190  0.00  0.00      ACHN  
ATOM   2074  HD2 ILE A 134       7.745  -2.155   1.700  0.00  0.00      ACHN  
ATOM   2075  HD3 ILE A 134       7.545  -0.305   1.744  0.00  0.00      ACHN  
ATOM   2076  C   ILE A 134       8.102  -2.485  -3.318  0.00  0.00      ACHN  
ATOM   2077  O   ILE A 134       8.434  -1.665  -4.158  0.00  0.00      ACHN  
ATOM   2078  N   PHE A 135       8.639  -3.742  -3.385  0.00  0.00      ACHN  
ATOM   2079  HN  PHE A 135       8.331  -4.396  -2.697  0.00  0.00      ACHN  
ATOM   2080  CA  PHE A 135       9.654  -4.336  -4.349  0.00  0.00      ACHN  
ATOM   2081  HA  PHE A 135      10.558  -3.757  -4.468  0.00  0.00      ACHN  
ATOM   2082  CB  PHE A 135      10.050  -5.818  -3.782  0.00  0.00      ACHN  
ATOM   2083  HB1 PHE A 135      10.333  -5.766  -2.709  0.00  0.00      ACHN  
ATOM   2084  HB2 PHE A 135       9.193  -6.510  -3.926  0.00  0.00      ACHN  
ATOM   2085  CG  PHE A 135      11.220  -6.407  -4.530  0.00  0.00      ACHN  
ATOM   2086  CD1 PHE A 135      11.143  -6.824  -5.909  0.00  0.00      ACHN  
ATOM   2087  HD1 PHE A 135      10.241  -6.666  -6.481  0.00  0.00      ACHN  
ATOM   2088  CE1 PHE A 135      12.239  -7.482  -6.512  0.00  0.00      ACHN  
ATOM   2089  HE1 PHE A 135      12.253  -7.817  -7.539  0.00  0.00      ACHN  
ATOM   2090  CZ  PHE A 135      13.341  -7.770  -5.712  0.00  0.00      ACHN  
ATOM   2091  HZ  PHE A 135      14.151  -8.340  -6.143  0.00  0.00      ACHN  
ATOM   2092  CD2 PHE A 135      12.392  -6.702  -3.785  0.00  0.00      ACHN  
ATOM   2093  HD2 PHE A 135      12.429  -6.526  -2.720  0.00  0.00      ACHN  
ATOM   2094  CE2 PHE A 135      13.433  -7.361  -4.424  0.00  0.00      ACHN  
ATOM   2095  HE2 PHE A 135      14.266  -7.654  -3.802  0.00  0.00      ACHN  
ATOM   2096  C   PHE A 135       9.064  -4.501  -5.754  0.00  0.00      ACHN  
ATOM   2097  O   PHE A 135       9.628  -4.131  -6.784  0.00  0.00      ACHN  
ATOM   2098  N   GLY A 136       7.781  -5.031  -5.755  0.00  0.00      ACHN  
ATOM   2099  HN  GLY A 136       7.367  -5.362  -4.911  0.00  0.00      ACHN  
ATOM   2100  CA  GLY A 136       6.852  -5.165  -6.846  0.00  0.00      ACHN  
ATOM   2101  HA1 GLY A 136       5.963  -5.667  -6.496  0.00  0.00      ACHN  
ATOM   2102  HA2 GLY A 136       7.335  -5.793  -7.580  0.00  0.00      ACHN  
ATOM   2103  C   GLY A 136       6.491  -3.899  -7.631  0.00  0.00      ACHN  
ATOM   2104  O   GLY A 136       6.586  -3.746  -8.836  0.00  0.00      ACHN  
ATOM   2105  N   VAL A 137       6.030  -2.885  -6.944  0.00  0.00      ACHN  
ATOM   2106  HN  VAL A 137       5.963  -2.964  -5.952  0.00  0.00      ACHN  
ATOM   2107  CA  VAL A 137       5.834  -1.528  -7.519  0.00  0.00      ACHN  
ATOM   2108  HA  VAL A 137       5.230  -1.686  -8.400  0.00  0.00      ACHN  
ATOM   2109  CB  VAL A 137       4.908  -0.564  -6.814  0.00  0.00      ACHN  
ATOM   2110  HB  VAL A 137       4.027  -1.196  -6.572  0.00  0.00      ACHN  
ATOM   2111  CG1 VAL A 137       5.452  -0.036  -5.434  0.00  0.00      ACHN  
ATOM   2112 HG11 VAL A 137       4.750   0.726  -5.034  0.00  0.00      ACHN  
ATOM   2113 HG12 VAL A 137       5.540  -0.923  -4.769  0.00  0.00      ACHN  
ATOM   2114 HG13 VAL A 137       6.484   0.371  -5.494  0.00  0.00      ACHN  
ATOM   2115  CG2 VAL A 137       4.366   0.570  -7.734  0.00  0.00      ACHN  
ATOM   2116 HG21 VAL A 137       3.998   0.124  -8.682  0.00  0.00      ACHN  
ATOM   2117 HG22 VAL A 137       3.503   1.112  -7.290  0.00  0.00      ACHN  
ATOM   2118 HG23 VAL A 137       5.061   1.431  -7.834  0.00  0.00      ACHN  
ATOM   2119  C   VAL A 137       7.116  -0.817  -7.928  0.00  0.00      ACHN  
ATOM   2120  O   VAL A 137       7.173  -0.128  -8.941  0.00  0.00      ACHN  
ATOM   2121  N   ASN A 138       8.184  -0.994  -7.200  0.00  0.00      ACHN  
ATOM   2122  HN  ASN A 138       8.256  -1.480  -6.332  0.00  0.00      ACHN  
ATOM   2123  CA  ASN A 138       9.489  -0.419  -7.616  0.00  0.00      ACHN  
ATOM   2124  HA  ASN A 138       9.336   0.636  -7.793  0.00  0.00      ACHN  
ATOM   2125  CB  ASN A 138      10.480  -0.620  -6.470  0.00  0.00      ACHN  
ATOM   2126  HB1 ASN A 138       9.954  -0.318  -5.539  0.00  0.00      ACHN  
ATOM   2127  HB2 ASN A 138      10.738  -1.693  -6.340  0.00  0.00      ACHN  
ATOM   2128  CG  ASN A 138      11.789   0.252  -6.668  0.00  0.00      ACHN  
ATOM   2129  OD1 ASN A 138      11.968   1.359  -6.168  0.00  0.00      ACHN  
ATOM   2130  ND2 ASN A 138      12.740  -0.381  -7.357  0.00  0.00      ACHN  
ATOM   2131 HD21 ASN A 138      13.594   0.122  -7.496  0.00  0.00      ACHN  
ATOM   2132 HD22 ASN A 138      12.818  -1.368  -7.496  0.00  0.00      ACHN  
ATOM   2133  C   ASN A 138      10.034  -0.982  -8.952  0.00  0.00      ACHN  
ATOM   2134  O   ASN A 138      10.360  -0.235  -9.872  0.00  0.00      ACHN  
ATOM   2135  N   ALA A 139      10.015  -2.371  -9.073  0.00  0.00      ACHN  
ATOM   2136  HN  ALA A 139       9.805  -2.990  -8.320  0.00  0.00      ACHN  
ATOM   2137  CA  ALA A 139      10.322  -3.036 -10.261  0.00  0.00      ACHN  
ATOM   2138  HA  ALA A 139      11.247  -2.586 -10.589  0.00  0.00      ACHN  
ATOM   2139  CB  ALA A 139      10.561  -4.586 -10.022  0.00  0.00      ACHN  
ATOM   2140  HB1 ALA A 139      10.898  -4.629  -8.965  0.00  0.00      ACHN  
ATOM   2141  HB2 ALA A 139       9.655  -5.229 -10.007  0.00  0.00      ACHN  
ATOM   2142  HB3 ALA A 139      11.299  -4.985 -10.751  0.00  0.00      ACHN  
ATOM   2143  C   ALA A 139       9.390  -2.840 -11.387  0.00  0.00      ACHN  
ATOM   2144  O   ALA A 139       9.740  -2.952 -12.552  0.00  0.00      ACHN  
ATOM   2145  N   SER A 140       8.117  -2.595 -11.131  0.00  0.00      ACHN  
ATOM   2146  HN  SER A 140       7.809  -2.534 -10.184  0.00  0.00      ACHN  
ATOM   2147  CA  SER A 140       7.212  -2.059 -12.088  0.00  0.00      ACHN  
ATOM   2148  HA  SER A 140       7.187  -2.850 -12.824  0.00  0.00      ACHN  
ATOM   2149  CB  SER A 140       5.764  -1.915 -11.560  0.00  0.00      ACHN  
ATOM   2150  HB1 SER A 140       5.727  -1.175 -10.732  0.00  0.00      ACHN  
ATOM   2151  HB2 SER A 140       5.198  -1.593 -12.461  0.00  0.00      ACHN  
ATOM   2152  OG  SER A 140       5.213  -3.137 -11.106  0.00  0.00      ACHN  
ATOM   2153  HG1 SER A 140       5.770  -3.461 -10.395  0.00  0.00      ACHN  
ATOM   2154  C   SER A 140       7.531  -0.671 -12.629  0.00  0.00      ACHN  
ATOM   2155  O   SER A 140       7.468  -0.508 -13.830  0.00  0.00      ACHN  
ATOM   2156  N   MET A 141       7.887   0.267 -11.803  0.00  0.00      ACHN  
ATOM   2157  HN  MET A 141       7.724   0.073 -10.838  0.00  0.00      ACHN  
ATOM   2158  CA  MET A 141       8.428   1.572 -12.209  0.00  0.00      ACHN  
ATOM   2159  HA  MET A 141       7.644   2.070 -12.760  0.00  0.00      ACHN  
ATOM   2160  CB  MET A 141       8.729   2.416 -10.983  0.00  0.00      ACHN  
ATOM   2161  HB1 MET A 141       7.760   2.677 -10.508  0.00  0.00      ACHN  
ATOM   2162  HB2 MET A 141       9.355   1.830 -10.276  0.00  0.00      ACHN  
ATOM   2163  CG  MET A 141       9.380   3.786 -11.219  0.00  0.00      ACHN  
ATOM   2164  HG1 MET A 141      10.320   3.530 -11.754  0.00  0.00      ACHN  
ATOM   2165  HG2 MET A 141       8.779   4.496 -11.827  0.00  0.00      ACHN  
ATOM   2166  SD  MET A 141       9.740   4.511  -9.602  0.00  0.00      ACHN  
ATOM   2167  CE  MET A 141      11.232   3.698  -9.070  0.00  0.00      ACHN  
ATOM   2168  HE1 MET A 141      11.258   3.713  -7.960  0.00  0.00      ACHN  
ATOM   2169  HE2 MET A 141      11.457   2.765  -9.629  0.00  0.00      ACHN  
ATOM   2170  HE3 MET A 141      12.096   4.313  -9.403  0.00  0.00      ACHN  
ATOM   2171  C   MET A 141       9.671   1.442 -13.144  0.00  0.00      ACHN  
ATOM   2172  O   MET A 141       9.754   2.136 -14.207  0.00  0.00      ACHN  
ATOM   2173  N   ILE A 142      10.635   0.538 -12.846  0.00  0.00      ACHN  
ATOM   2174  HN  ILE A 142      10.547  -0.031 -12.032  0.00  0.00      ACHN  
ATOM   2175  CA  ILE A 142      11.759   0.306 -13.729  0.00  0.00      ACHN  
ATOM   2176  HA  ILE A 142      11.984   1.271 -14.160  0.00  0.00      ACHN  
ATOM   2177  CB  ILE A 142      12.955  -0.247 -13.085  0.00  0.00      ACHN  
ATOM   2178  HB  ILE A 142      12.775  -1.319 -12.855  0.00  0.00      ACHN  
ATOM   2179  CG2 ILE A 142      14.149  -0.182 -14.056  0.00  0.00      ACHN  
ATOM   2180 HG21 ILE A 142      14.039   0.848 -14.459  0.00  0.00      ACHN  
ATOM   2181 HG22 ILE A 142      15.038  -0.260 -13.395  0.00  0.00      ACHN  
ATOM   2182 HG23 ILE A 142      14.201  -0.992 -14.814  0.00  0.00      ACHN  
ATOM   2183  CG1 ILE A 142      13.309   0.451 -11.730  0.00  0.00      ACHN  
ATOM   2184 HG11 ILE A 142      12.341   0.532 -11.190  0.00  0.00      ACHN  
ATOM   2185 HG12 ILE A 142      13.975  -0.198 -11.122  0.00  0.00      ACHN  
ATOM   2186  CD1 ILE A 142      13.975   1.863 -11.762  0.00  0.00      ACHN  
ATOM   2187  HD1 ILE A 142      13.216   2.586 -12.130  0.00  0.00      ACHN  
ATOM   2188  HD2 ILE A 142      14.109   2.163 -10.701  0.00  0.00      ACHN  
ATOM   2189  HD3 ILE A 142      14.883   1.999 -12.388  0.00  0.00      ACHN  
ATOM   2190  C   ILE A 142      11.457  -0.423 -14.970  0.00  0.00      ACHN  
ATOM   2191  O   ILE A 142      11.872  -0.017 -16.063  0.00  0.00      ACHN  
ATOM   2192  N   LEU A 143      10.503  -1.388 -14.987  0.00  0.00      ACHN  
ATOM   2193  HN  LEU A 143      10.177  -1.717 -14.104  0.00  0.00      ACHN  
ATOM   2194  CA  LEU A 143       9.927  -2.025 -16.161  0.00  0.00      ACHN  
ATOM   2195  HA  LEU A 143      10.796  -2.318 -16.731  0.00  0.00      ACHN  
ATOM   2196  CB  LEU A 143       8.935  -3.130 -15.800  0.00  0.00      ACHN  
ATOM   2197  HB1 LEU A 143       9.328  -3.761 -14.975  0.00  0.00      ACHN  
ATOM   2198  HB2 LEU A 143       8.146  -2.563 -15.262  0.00  0.00      ACHN  
ATOM   2199  CG  LEU A 143       8.379  -4.006 -16.939  0.00  0.00      ACHN  
ATOM   2200  HG  LEU A 143       8.358  -3.474 -17.914  0.00  0.00      ACHN  
ATOM   2201  CD1 LEU A 143       9.301  -5.227 -17.139  0.00  0.00      ACHN  
ATOM   2202 HD11 LEU A 143      10.313  -4.793 -17.289  0.00  0.00      ACHN  
ATOM   2203 HD12 LEU A 143       9.358  -5.857 -16.225  0.00  0.00      ACHN  
ATOM   2204 HD13 LEU A 143       8.969  -5.833 -18.009  0.00  0.00      ACHN  
ATOM   2205  CD2 LEU A 143       6.984  -4.528 -16.619  0.00  0.00      ACHN  
ATOM   2206 HD21 LEU A 143       6.231  -3.718 -16.729  0.00  0.00      ACHN  
ATOM   2207 HD22 LEU A 143       6.691  -5.333 -17.327  0.00  0.00      ACHN  
ATOM   2208 HD23 LEU A 143       6.883  -4.792 -15.545  0.00  0.00      ACHN  
ATOM   2209  C   LEU A 143       9.162  -0.959 -16.992  0.00  0.00      ACHN  
ATOM   2210  O   LEU A 143       9.314  -0.890 -18.194  0.00  0.00      ACHN  
ATOM   2211  N   PHE A 144       8.326  -0.095 -16.446  0.00  0.00      ACHN  
ATOM   2212  HN  PHE A 144       8.038  -0.202 -15.497  0.00  0.00      ACHN  
ATOM   2213  CA  PHE A 144       7.616   0.869 -17.245  0.00  0.00      ACHN  
ATOM   2214  HA  PHE A 144       6.994   0.333 -17.947  0.00  0.00      ACHN  
ATOM   2215  CB  PHE A 144       6.597   1.645 -16.385  0.00  0.00      ACHN  
ATOM   2216  HB1 PHE A 144       7.131   2.183 -15.573  0.00  0.00      ACHN  
ATOM   2217  HB2 PHE A 144       5.965   2.428 -16.856  0.00  0.00      ACHN  
ATOM   2218  CG  PHE A 144       5.551   0.781 -15.771  0.00  0.00      ACHN  
ATOM   2219  CD1 PHE A 144       5.177   1.138 -14.438  0.00  0.00      ACHN  
ATOM   2220  HD1 PHE A 144       5.715   1.910 -13.907  0.00  0.00      ACHN  
ATOM   2221  CE1 PHE A 144       4.165   0.516 -13.730  0.00  0.00      ACHN  
ATOM   2222  HE1 PHE A 144       3.933   0.740 -12.699  0.00  0.00      ACHN  
ATOM   2223  CZ  PHE A 144       3.547  -0.523 -14.377  0.00  0.00      ACHN  
ATOM   2224  HZ  PHE A 144       2.688  -0.976 -13.905  0.00  0.00      ACHN  
ATOM   2225  CD2 PHE A 144       4.828  -0.250 -16.384  0.00  0.00      ACHN  
ATOM   2226  HD2 PHE A 144       5.169  -0.638 -17.332  0.00  0.00      ACHN  
ATOM   2227  CE2 PHE A 144       3.866  -0.972 -15.699  0.00  0.00      ACHN  
ATOM   2228  HE2 PHE A 144       3.359  -1.831 -16.115  0.00  0.00      ACHN  
ATOM   2229  C   PHE A 144       8.441   1.951 -17.904  0.00  0.00      ACHN  
ATOM   2230  O   PHE A 144       8.180   2.185 -19.081  0.00  0.00      ACHN  
ATOM   2231  N   GLY A 145       9.546   2.494 -17.321  0.00  0.00      ACHN  
ATOM   2232  HN  GLY A 145       9.845   2.154 -16.432  0.00  0.00      ACHN  
ATOM   2233  CA  GLY A 145      10.412   3.472 -18.069  0.00  0.00      ACHN  
ATOM   2234  HA1 GLY A 145      10.894   4.079 -17.316  0.00  0.00      ACHN  
ATOM   2235  HA2 GLY A 145       9.781   4.058 -18.720  0.00  0.00      ACHN  
ATOM   2236  C   GLY A 145      11.438   2.769 -18.991  0.00  0.00      ACHN  
ATOM   2237  O   GLY A 145      11.816   3.415 -19.930  0.00  0.00      ACHN  
ATOM   2238  N   TRP A 146      11.618   1.465 -18.798  0.00  0.00      ACHN  
ATOM   2239  HN  TRP A 146      11.233   1.033 -17.986  0.00  0.00      ACHN  
ATOM   2240  CA  TRP A 146      12.273   0.522 -19.664  0.00  0.00      ACHN  
ATOM   2241  HA  TRP A 146      13.242   0.957 -19.860  0.00  0.00      ACHN  
ATOM   2242  CB  TRP A 146      12.546  -0.813 -18.985  0.00  0.00      ACHN  
ATOM   2243  HB1 TRP A 146      13.032  -0.539 -18.025  0.00  0.00      ACHN  
ATOM   2244  HB2 TRP A 146      11.648  -1.329 -18.583  0.00  0.00      ACHN  
ATOM   2245  CG  TRP A 146      13.144  -2.001 -19.706  0.00  0.00      ACHN  
ATOM   2246  CD1 TRP A 146      13.417  -2.273 -21.025  0.00  0.00      ACHN  
ATOM   2247  HD1 TRP A 146      13.262  -1.554 -21.815  0.00  0.00      ACHN  
ATOM   2248  NE1 TRP A 146      13.619  -3.639 -21.234  0.00  0.00      ACHN  
ATOM   2249  HE1 TRP A 146      14.140  -4.017 -21.967  0.00  0.00      ACHN  
ATOM   2250  CE2 TRP A 146      13.512  -4.300 -20.023  0.00  0.00      ACHN  
ATOM   2251  CD2 TRP A 146      13.210  -3.270 -19.053  0.00  0.00      ACHN  
ATOM   2252  CE3 TRP A 146      13.004  -3.592 -17.740  0.00  0.00      ACHN  
ATOM   2253  HE3 TRP A 146      12.895  -2.881 -16.935  0.00  0.00      ACHN  
ATOM   2254  CZ3 TRP A 146      13.131  -4.955 -17.454  0.00  0.00      ACHN  
ATOM   2255  HZ3 TRP A 146      13.177  -5.198 -16.402  0.00  0.00      ACHN  
ATOM   2256  CZ2 TRP A 146      13.565  -5.649 -19.685  0.00  0.00      ACHN  
ATOM   2257  HZ2 TRP A 146      13.810  -6.431 -20.388  0.00  0.00      ACHN  
ATOM   2258  CH2 TRP A 146      13.346  -5.988 -18.358  0.00  0.00      ACHN  
ATOM   2259  HH2 TRP A 146      13.477  -6.941 -17.868  0.00  0.00      ACHN  
ATOM   2260  C   TRP A 146      11.375   0.461 -20.897  0.00  0.00      ACHN  
ATOM   2261  O   TRP A 146      11.900   0.574 -21.998  0.00  0.00      ACHN  
ATOM   2262  N   LEU A 147      10.064   0.328 -20.749  0.00  0.00      ACHN  
ATOM   2263  HN  LEU A 147       9.669   0.227 -19.839  0.00  0.00      ACHN  
ATOM   2264  CA  LEU A 147       9.154   0.262 -21.818  0.00  0.00      ACHN  
ATOM   2265  HA  LEU A 147       9.583  -0.461 -22.495  0.00  0.00      ACHN  
ATOM   2266  CB  LEU A 147       7.750  -0.308 -21.271  0.00  0.00      ACHN  
ATOM   2267  HB1 LEU A 147       7.999  -1.162 -20.605  0.00  0.00      ACHN  
ATOM   2268  HB2 LEU A 147       7.242   0.406 -20.588  0.00  0.00      ACHN  
ATOM   2269  CG  LEU A 147       6.772  -0.809 -22.331  0.00  0.00      ACHN  
ATOM   2270  HG  LEU A 147       6.444  -0.057 -23.080  0.00  0.00      ACHN  
ATOM   2271  CD1 LEU A 147       7.264  -2.009 -23.188  0.00  0.00      ACHN  
ATOM   2272 HD11 LEU A 147       6.401  -2.190 -23.864  0.00  0.00      ACHN  
ATOM   2273 HD12 LEU A 147       8.123  -1.724 -23.832  0.00  0.00      ACHN  
ATOM   2274 HD13 LEU A 147       7.521  -2.826 -22.480  0.00  0.00      ACHN  
ATOM   2275  CD2 LEU A 147       5.486  -1.261 -21.637  0.00  0.00      ACHN  
ATOM   2276 HD21 LEU A 147       5.138  -0.397 -21.032  0.00  0.00      ACHN  
ATOM   2277 HD22 LEU A 147       4.774  -1.467 -22.465  0.00  0.00      ACHN  
ATOM   2278 HD23 LEU A 147       5.664  -2.108 -20.941  0.00  0.00      ACHN  
ATOM   2279  C   LEU A 147       9.039   1.608 -22.671  0.00  0.00      ACHN  
ATOM   2280  O   LEU A 147       8.986   1.673 -23.932  0.00  0.00      ACHN  
ATOM   2281  N   GLN A 148       9.059   2.775 -21.976  0.00  0.00      ACHN  
ATOM   2282  HN  GLN A 148       9.124   2.716 -20.983  0.00  0.00      ACHN  
ATOM   2283  CA  GLN A 148       9.335   4.024 -22.633  0.00  0.00      ACHN  
ATOM   2284  HA  GLN A 148       8.510   4.296 -23.274  0.00  0.00      ACHN  
ATOM   2285  CB  GLN A 148       9.349   5.192 -21.671  0.00  0.00      ACHN  
ATOM   2286  HB1 GLN A 148       8.437   5.214 -21.036  0.00  0.00      ACHN  
ATOM   2287  HB2 GLN A 148      10.252   5.130 -21.026  0.00  0.00      ACHN  
ATOM   2288  CG  GLN A 148       9.558   6.630 -22.227  0.00  0.00      ACHN  
ATOM   2289  HG1 GLN A 148       9.871   7.394 -21.483  0.00  0.00      ACHN  
ATOM   2290  HG2 GLN A 148      10.393   6.614 -22.960  0.00  0.00      ACHN  
ATOM   2291  CD  GLN A 148       8.305   7.095 -22.994  0.00  0.00      ACHN  
ATOM   2292  OE1 GLN A 148       7.229   6.572 -22.770  0.00  0.00      ACHN  
ATOM   2293  NE2 GLN A 148       8.566   8.040 -23.960  0.00  0.00      ACHN  
ATOM   2294 HE21 GLN A 148       7.851   8.322 -24.600  0.00  0.00      ACHN  
ATOM   2295 HE22 GLN A 148       9.489   8.393 -24.108  0.00  0.00      ACHN  
ATOM   2296  C   GLN A 148      10.553   4.158 -23.567  0.00  0.00      ACHN  
ATOM   2297  O   GLN A 148      10.403   4.681 -24.670  0.00  0.00      ACHN  
ATOM   2298  N   GLU A 149      11.717   3.756 -23.124  0.00  0.00      ACHN  
ATOM   2299  HN  GLU A 149      11.802   3.452 -22.178  0.00  0.00      ACHN  
ATOM   2300  CA  GLU A 149      12.872   3.709 -23.985  0.00  0.00      ACHN  
ATOM   2301  HA  GLU A 149      12.859   4.680 -24.456  0.00  0.00      ACHN  
ATOM   2302  CB  GLU A 149      14.125   3.419 -23.183  0.00  0.00      ACHN  
ATOM   2303  HB1 GLU A 149      14.087   4.015 -22.246  0.00  0.00      ACHN  
ATOM   2304  HB2 GLU A 149      14.183   2.380 -22.795  0.00  0.00      ACHN  
ATOM   2305  CG  GLU A 149      15.451   3.720 -23.876  0.00  0.00      ACHN  
ATOM   2306  HG1 GLU A 149      15.474   3.157 -24.834  0.00  0.00      ACHN  
ATOM   2307  HG2 GLU A 149      15.639   4.793 -24.095  0.00  0.00      ACHN  
ATOM   2308  CD  GLU A 149      16.629   3.351 -23.005  0.00  0.00      ACHN  
ATOM   2309  OE1 GLU A 149      17.486   4.276 -22.711  0.00  0.00      ACHN  
ATOM   2310  OE2 GLU A 149      16.715   2.132 -22.678  0.00  0.00      ACHN  
ATOM   2311  C   GLU A 149      12.811   2.744 -25.121  0.00  0.00      ACHN  
ATOM   2312  O   GLU A 149      13.127   3.156 -26.230  0.00  0.00      ACHN  
ATOM   2313  N   LYS A 150      12.481   1.484 -24.889  0.00  0.00      ACHN  
ATOM   2314  HN  LYS A 150      12.154   1.231 -23.982  0.00  0.00      ACHN  
ATOM   2315  CA  LYS A 150      12.586   0.270 -25.695  0.00  0.00      ACHN  
ATOM   2316  HA  LYS A 150      13.629   0.051 -25.870  0.00  0.00      ACHN  
ATOM   2317  CB  LYS A 150      11.973  -0.800 -24.863  0.00  0.00      ACHN  
ATOM   2318  HB1 LYS A 150      12.753  -0.885 -24.076  0.00  0.00      ACHN  
ATOM   2319  HB2 LYS A 150      10.973  -0.501 -24.483  0.00  0.00      ACHN  
ATOM   2320  CG  LYS A 150      12.012  -2.191 -25.535  0.00  0.00      ACHN  
ATOM   2321  HG1 LYS A 150      11.259  -2.174 -26.351  0.00  0.00      ACHN  
ATOM   2322  HG2 LYS A 150      13.067  -2.385 -25.825  0.00  0.00      ACHN  
ATOM   2323  CD  LYS A 150      11.501  -3.321 -24.547  0.00  0.00      ACHN  
ATOM   2324  HD1 LYS A 150      12.210  -3.374 -23.693  0.00  0.00      ACHN  
ATOM   2325  HD2 LYS A 150      10.491  -2.963 -24.255  0.00  0.00      ACHN  
ATOM   2326  CE  LYS A 150      11.117  -4.689 -25.208  0.00  0.00      ACHN  
ATOM   2327  HE1 LYS A 150      10.590  -5.291 -24.437  0.00  0.00      ACHN  
ATOM   2328  HE2 LYS A 150      10.324  -4.600 -25.981  0.00  0.00      ACHN  
ATOM   2329  NZ  LYS A 150      12.216  -5.469 -25.650  0.00  0.00      ACHN  
ATOM   2330  HZ1 LYS A 150      12.998  -5.434 -24.965  0.00  0.00      ACHN  
ATOM   2331  HZ2 LYS A 150      11.977  -6.462 -25.845  0.00  0.00      ACHN  
ATOM   2332  HZ3 LYS A 150      12.456  -5.123 -26.601  0.00  0.00      ACHN  
ATOM   2333  C   LYS A 150      11.950   0.414 -27.048  0.00  0.00      ACHN  
ATOM   2334  O   LYS A 150      12.590   0.077 -28.021  0.00  0.00      ACHN  
ATOM   2335  N   TYR A 151      10.734   1.035 -27.141  0.00  0.00      ACHN  
ATOM   2336  HN  TYR A 151      10.354   1.495 -26.343  0.00  0.00      ACHN  
ATOM   2337  CA  TYR A 151      10.092   1.111 -28.421  0.00  0.00      ACHN  
ATOM   2338  HA  TYR A 151      10.653   0.455 -29.070  0.00  0.00      ACHN  
ATOM   2339  CB  TYR A 151       8.713   0.570 -28.293  0.00  0.00      ACHN  
ATOM   2340  HB1 TYR A 151       7.974   0.977 -27.570  0.00  0.00      ACHN  
ATOM   2341  HB2 TYR A 151       8.112   0.668 -29.222  0.00  0.00      ACHN  
ATOM   2342  CG  TYR A 151       8.736  -0.972 -28.048  0.00  0.00      ACHN  
ATOM   2343  CD1 TYR A 151       8.981  -1.860 -29.139  0.00  0.00      ACHN  
ATOM   2344  HD1 TYR A 151       9.266  -1.459 -30.100  0.00  0.00      ACHN  
ATOM   2345  CE1 TYR A 151       8.704  -3.212 -28.958  0.00  0.00      ACHN  
ATOM   2346  HE1 TYR A 151       9.012  -3.910 -29.722  0.00  0.00      ACHN  
ATOM   2347  CZ  TYR A 151       8.372  -3.758 -27.694  0.00  0.00      ACHN  
ATOM   2348  OH  TYR A 151       8.000  -5.137 -27.571  0.00  0.00      ACHN  
ATOM   2349  HH  TYR A 151       8.160  -5.614 -28.389  0.00  0.00      ACHN  
ATOM   2350  CD2 TYR A 151       8.342  -1.495 -26.826  0.00  0.00      ACHN  
ATOM   2351  HD2 TYR A 151       8.135  -0.795 -26.030  0.00  0.00      ACHN  
ATOM   2352  CE2 TYR A 151       8.193  -2.839 -26.557  0.00  0.00      ACHN  
ATOM   2353  HE2 TYR A 151       7.856  -3.259 -25.621  0.00  0.00      ACHN  
ATOM   2354  C   TYR A 151      10.149   2.526 -29.037  0.00  0.00      ACHN  
ATOM   2355  O   TYR A 151       9.543   2.671 -30.139  0.00  0.00      ACHN  
ATOM   2356  N   THR A 152      10.589   3.616 -28.289  0.00  0.00      ACHN  
ATOM   2357  HN  THR A 152      11.020   3.477 -27.401  0.00  0.00      ACHN  
ATOM   2358  CA  THR A 152      10.312   5.039 -28.714  0.00  0.00      ACHN  
ATOM   2359  HA  THR A 152      10.050   5.049 -29.762  0.00  0.00      ACHN  
ATOM   2360  CB  THR A 152       9.382   5.817 -27.786  0.00  0.00      ACHN  
ATOM   2361  HB  THR A 152       9.833   5.962 -26.782  0.00  0.00      ACHN  
ATOM   2362  OG1 THR A 152       8.184   5.099 -27.615  0.00  0.00      ACHN  
ATOM   2363  HG1 THR A 152       8.278   4.357 -27.014  0.00  0.00      ACHN  
ATOM   2364  CG2 THR A 152       8.904   7.225 -28.299  0.00  0.00      ACHN  
ATOM   2365 HG21 THR A 152       8.047   7.468 -27.634  0.00  0.00      ACHN  
ATOM   2366 HG22 THR A 152       9.701   7.999 -28.322  0.00  0.00      ACHN  
ATOM   2367 HG23 THR A 152       8.408   7.147 -29.290  0.00  0.00      ACHN  
ATOM   2368  C   THR A 152      11.670   5.663 -28.757  0.00  0.00      ACHN  
ATOM   2369  O   THR A 152      12.318   5.950 -27.753  0.00  0.00      ACHN  
ATOM   2370  N   GLN A 153      12.158   6.163 -29.937  0.00  0.00      ACHN  
ATOM   2371  HN  GLN A 153      11.739   6.035 -30.832  0.00  0.00      ACHN  
ATOM   2372  CA  GLN A 153      13.410   6.865 -30.089  0.00  0.00      ACHN  
ATOM   2373  HA  GLN A 153      14.116   6.302 -29.495  0.00  0.00      ACHN  
ATOM   2374  CB  GLN A 153      13.741   6.955 -31.578  0.00  0.00      ACHN  
ATOM   2375  HB1 GLN A 153      12.862   7.335 -32.141  0.00  0.00      ACHN  
ATOM   2376  HB2 GLN A 153      14.582   7.642 -31.815  0.00  0.00      ACHN  
ATOM   2377  CG  GLN A 153      14.160   5.615 -32.224  0.00  0.00      ACHN  
ATOM   2378  HG1 GLN A 153      15.209   5.458 -31.895  0.00  0.00      ACHN  
ATOM   2379  HG2 GLN A 153      13.657   4.704 -31.834  0.00  0.00      ACHN  
ATOM   2380  CD  GLN A 153      14.173   5.743 -33.710  0.00  0.00      ACHN  
ATOM   2381  OE1 GLN A 153      15.068   6.243 -34.400  0.00  0.00      ACHN  
ATOM   2382  NE2 GLN A 153      13.043   5.298 -34.297  0.00  0.00      ACHN  
ATOM   2383 HE21 GLN A 153      12.919   5.071 -35.263  0.00  0.00      ACHN  
ATOM   2384 HE22 GLN A 153      12.207   5.556 -33.812  0.00  0.00      ACHN  
ATOM   2385  C   GLN A 153      13.465   8.286 -29.537  0.00  0.00      ACHN  
ATOM   2386  O   GLN A 153      12.419   8.914 -29.623  0.00  0.00      ACHN  
ATOM   2387  N   PRO A 154      14.565   8.951 -29.071  0.00  0.00      ACHN  
ATOM   2388  CD  PRO A 154      15.690   8.146 -28.599  0.00  0.00      ACHN  
ATOM   2389  HD1 PRO A 154      15.444   7.304 -27.917  0.00  0.00      ACHN  
ATOM   2390  HD2 PRO A 154      16.230   7.688 -29.456  0.00  0.00      ACHN  
ATOM   2391  CA  PRO A 154      14.697  10.339 -28.673  0.00  0.00      ACHN  
ATOM   2392  HA  PRO A 154      14.240  10.455 -27.701  0.00  0.00      ACHN  
ATOM   2393  CB  PRO A 154      16.195  10.498 -28.549  0.00  0.00      ACHN  
ATOM   2394  HB1 PRO A 154      16.539  11.353 -27.929  0.00  0.00      ACHN  
ATOM   2395  HB2 PRO A 154      16.702  10.651 -29.526  0.00  0.00      ACHN  
ATOM   2396  CG  PRO A 154      16.551   9.216 -27.910  0.00  0.00      ACHN  
ATOM   2397  HG1 PRO A 154      16.251   9.277 -26.842  0.00  0.00      ACHN  
ATOM   2398  HG2 PRO A 154      17.622   8.939 -28.020  0.00  0.00      ACHN  
ATOM   2399  C   PRO A 154      14.022  11.245 -29.581  0.00  0.00      ACHN  
ATOM   2400  O   PRO A 154      14.004  11.075 -30.764  0.00  0.00      ACHN  
ATOM   2401  N   LYS A 155      13.593  12.418 -29.007  0.00  0.00      ACHN  
ATOM   2402  HN  LYS A 155      13.764  12.615 -28.045  0.00  0.00      ACHN  
ATOM   2403  CA  LYS A 155      12.795  13.435 -29.670  0.00  0.00      ACHN  
ATOM   2404  HA  LYS A 155      12.460  14.167 -28.950  0.00  0.00      ACHN  
ATOM   2405  CB  LYS A 155      13.616  14.249 -30.763  0.00  0.00      ACHN  
ATOM   2406  HB1 LYS A 155      14.552  14.615 -30.290  0.00  0.00      ACHN  
ATOM   2407  HB2 LYS A 155      13.822  13.556 -31.606  0.00  0.00      ACHN  
ATOM   2408  CG  LYS A 155      12.802  15.497 -31.198  0.00  0.00      ACHN  
ATOM   2409  HG1 LYS A 155      11.934  15.260 -31.850  0.00  0.00      ACHN  
ATOM   2410  HG2 LYS A 155      12.340  15.998 -30.321  0.00  0.00      ACHN  
ATOM   2411  CD  LYS A 155      13.693  16.374 -32.018  0.00  0.00      ACHN  
ATOM   2412  HD1 LYS A 155      14.491  16.812 -31.381  0.00  0.00      ACHN  
ATOM   2413  HD2 LYS A 155      14.273  15.722 -32.706  0.00  0.00      ACHN  
ATOM   2414  CE  LYS A 155      13.064  17.477 -32.881  0.00  0.00      ACHN  
ATOM   2415  HE1 LYS A 155      13.862  18.208 -33.131  0.00  0.00      ACHN  
ATOM   2416  HE2 LYS A 155      12.533  17.077 -33.770  0.00  0.00      ACHN  
ATOM   2417  NZ  LYS A 155      12.077  18.267 -32.044  0.00  0.00      ACHN  
ATOM   2418  HZ1 LYS A 155      11.218  17.720 -31.833  0.00  0.00      ACHN  
ATOM   2419  HZ2 LYS A 155      12.537  18.673 -31.205  0.00  0.00      ACHN  
ATOM   2420  HZ3 LYS A 155      11.721  19.145 -32.472  0.00  0.00      ACHN  
ATOM   2421  C   LYS A 155      11.489  12.882 -30.192  0.00  0.00      ACHN  
ATOM   2422  O   LYS A 155      11.319  12.754 -31.409  0.00  0.00      ACHN  
ATOM   2423  N   ASP A 156      10.472  12.637 -29.310  0.00  0.00      ACHN  
ATOM   2424  HN  ASP A 156      10.487  12.939 -28.360  0.00  0.00      ACHN  
ATOM   2425  CA  ASP A 156       9.226  12.075 -29.772  0.00  0.00      ACHN  
ATOM   2426  HA  ASP A 156       8.833  12.622 -30.616  0.00  0.00      ACHN  
ATOM   2427  CB  ASP A 156       9.288  10.492 -30.091  0.00  0.00      ACHN  
ATOM   2428  HB1 ASP A 156      10.299  10.230 -30.471  0.00  0.00      ACHN  
ATOM   2429  HB2 ASP A 156       9.074   9.901 -29.175  0.00  0.00      ACHN  
ATOM   2430  CG  ASP A 156       8.298  10.119 -31.218  0.00  0.00      ACHN  
ATOM   2431  OD1 ASP A 156       7.065  10.236 -30.976  0.00  0.00      ACHN  
ATOM   2432  OD2 ASP A 156       8.681   9.474 -32.212  0.00  0.00      ACHN  
ATOM   2433  C   ASP A 156       8.189  12.333 -28.714  0.00  0.00      ACHN  
ATOM   2434  O   ASP A 156       8.484  12.932 -27.650  0.00  0.00      ACHN  
ATOM   2435  N   GLY A 157       6.945  11.981 -28.959  0.00  0.00      ACHN  
ATOM   2436  HN  GLY A 157       6.731  11.325 -29.679  0.00  0.00      ACHN  
ATOM   2437  CA  GLY A 157       5.751  12.524 -28.367  0.00  0.00      ACHN  
ATOM   2438  HA1 GLY A 157       5.251  13.177 -29.067  0.00  0.00      ACHN  
ATOM   2439  HA2 GLY A 157       5.966  13.152 -27.515  0.00  0.00      ACHN  
ATOM   2440  C   GLY A 157       4.775  11.497 -27.805  0.00  0.00      ACHN  
ATOM   2441  O   GLY A 157       3.672  11.725 -27.265  0.00  0.00      ACHN  
ATOM   2442  N   ASP A 158       5.180  10.201 -27.942  0.00  0.00      ACHN  
ATOM   2443  HN  ASP A 158       5.964   9.841 -28.443  0.00  0.00      ACHN  
ATOM   2444  CA  ASP A 158       4.422   9.140 -27.307  0.00  0.00      ACHN  
ATOM   2445  HA  ASP A 158       3.388   9.349 -27.072  0.00  0.00      ACHN  
ATOM   2446  CB  ASP A 158       4.475   7.884 -28.228  0.00  0.00      ACHN  
ATOM   2447  HB1 ASP A 158       5.496   7.590 -28.552  0.00  0.00      ACHN  
ATOM   2448  HB2 ASP A 158       3.888   7.076 -27.741  0.00  0.00      ACHN  
ATOM   2449  CG  ASP A 158       3.675   8.345 -29.437  0.00  0.00      ACHN  
ATOM   2450  OD1 ASP A 158       4.108   8.236 -30.599  0.00  0.00      ACHN  
ATOM   2451  OD2 ASP A 158       2.541   8.833 -29.291  0.00  0.00      ACHN  
ATOM   2452  C   ASP A 158       4.957   8.814 -25.853  0.00  0.00      ACHN  
ATOM   2453  O   ASP A 158       5.985   8.138 -25.653  0.00  0.00      ACHN  
ATOM   2454  N   LEU A 159       4.305   9.202 -24.741  0.00  0.00      ACHN  
ATOM   2455  HN  LEU A 159       3.418   9.644 -24.852  0.00  0.00      ACHN  
ATOM   2456  CA  LEU A 159       4.786   9.221 -23.398  0.00  0.00      ACHN  
ATOM   2457  HA  LEU A 159       5.769   8.775 -23.360  0.00  0.00      ACHN  
ATOM   2458  CB  LEU A 159       4.868  10.645 -22.887  0.00  0.00      ACHN  
ATOM   2459  HB1 LEU A 159       3.894  11.140 -23.089  0.00  0.00      ACHN  
ATOM   2460  HB2 LEU A 159       5.037  10.729 -21.792  0.00  0.00      ACHN  
ATOM   2461  CG  LEU A 159       5.887  11.629 -23.487  0.00  0.00      ACHN  
ATOM   2462  HG  LEU A 159       5.888  11.503 -24.591  0.00  0.00      ACHN  
ATOM   2463  CD1 LEU A 159       5.399  12.994 -23.106  0.00  0.00      ACHN  
ATOM   2464 HD11 LEU A 159       6.188  13.776 -23.109  0.00  0.00      ACHN  
ATOM   2465 HD12 LEU A 159       4.550  13.427 -23.677  0.00  0.00      ACHN  
ATOM   2466 HD13 LEU A 159       4.943  12.900 -22.097  0.00  0.00      ACHN  
ATOM   2467  CD2 LEU A 159       7.297  11.335 -22.986  0.00  0.00      ACHN  
ATOM   2468 HD21 LEU A 159       7.728  10.522 -23.609  0.00  0.00      ACHN  
ATOM   2469 HD22 LEU A 159       7.863  12.287 -22.905  0.00  0.00      ACHN  
ATOM   2470 HD23 LEU A 159       7.191  11.013 -21.928  0.00  0.00      ACHN  
ATOM   2471  C   LEU A 159       4.084   8.402 -22.302  0.00  0.00      ACHN  
ATOM   2472  O   LEU A 159       4.235   8.669 -21.115  0.00  0.00      ACHN  
ATOM   2473  N   LEU A 160       3.054   7.563 -22.734  0.00  0.00      ACHN  
ATOM   2474  HN  LEU A 160       3.028   7.422 -23.721  0.00  0.00      ACHN  
ATOM   2475  CA  LEU A 160       2.186   6.963 -21.813  0.00  0.00      ACHN  
ATOM   2476  HA  LEU A 160       1.685   7.712 -21.218  0.00  0.00      ACHN  
ATOM   2477  CB  LEU A 160       0.983   6.309 -22.649  0.00  0.00      ACHN  
ATOM   2478  HB1 LEU A 160       0.458   7.124 -23.192  0.00  0.00      ACHN  
ATOM   2479  HB2 LEU A 160       1.508   5.777 -23.471  0.00  0.00      ACHN  
ATOM   2480  CG  LEU A 160      -0.014   5.401 -21.866  0.00  0.00      ACHN  
ATOM   2481  HG  LEU A 160       0.509   4.661 -21.223  0.00  0.00      ACHN  
ATOM   2482  CD1 LEU A 160      -0.934   6.280 -20.959  0.00  0.00      ACHN  
ATOM   2483 HD11 LEU A 160      -1.390   7.165 -21.453  0.00  0.00      ACHN  
ATOM   2484 HD12 LEU A 160      -1.817   5.702 -20.613  0.00  0.00      ACHN  
ATOM   2485 HD13 LEU A 160      -0.292   6.588 -20.106  0.00  0.00      ACHN  
ATOM   2486  CD2 LEU A 160      -0.791   4.636 -22.977  0.00  0.00      ACHN  
ATOM   2487 HD21 LEU A 160      -1.468   3.924 -22.460  0.00  0.00      ACHN  
ATOM   2488 HD22 LEU A 160      -1.327   5.386 -23.598  0.00  0.00      ACHN  
ATOM   2489 HD23 LEU A 160       0.003   4.160 -23.592  0.00  0.00      ACHN  
ATOM   2490  C   LEU A 160       2.871   5.984 -20.874  0.00  0.00      ACHN  
ATOM   2491  O   LEU A 160       2.563   5.968 -19.672  0.00  0.00      ACHN  
ATOM   2492  N   PRO A 161       3.726   5.022 -21.236  0.00  0.00      ACHN  
ATOM   2493  CD  PRO A 161       4.055   4.556 -22.527  0.00  0.00      ACHN  
ATOM   2494  HD1 PRO A 161       3.242   4.600 -23.283  0.00  0.00      ACHN  
ATOM   2495  HD2 PRO A 161       5.019   4.958 -22.906  0.00  0.00      ACHN  
ATOM   2496  CA  PRO A 161       4.389   4.247 -20.159  0.00  0.00      ACHN  
ATOM   2497  HA  PRO A 161       3.680   3.763 -19.504  0.00  0.00      ACHN  
ATOM   2498  CB  PRO A 161       5.065   3.085 -20.936  0.00  0.00      ACHN  
ATOM   2499  HB1 PRO A 161       4.739   2.091 -20.562  0.00  0.00      ACHN  
ATOM   2500  HB2 PRO A 161       6.165   3.234 -20.985  0.00  0.00      ACHN  
ATOM   2501  CG  PRO A 161       4.446   3.089 -22.342  0.00  0.00      ACHN  
ATOM   2502  HG1 PRO A 161       3.541   2.444 -22.352  0.00  0.00      ACHN  
ATOM   2503  HG2 PRO A 161       5.108   2.772 -23.176  0.00  0.00      ACHN  
ATOM   2504  C   PRO A 161       5.281   5.042 -19.221  0.00  0.00      ACHN  
ATOM   2505  O   PRO A 161       5.632   4.618 -18.117  0.00  0.00      ACHN  
ATOM   2506  N   PHE A 162       5.765   6.267 -19.584  0.00  0.00      ACHN  
ATOM   2507  HN  PHE A 162       5.521   6.517 -20.518  0.00  0.00      ACHN  
ATOM   2508  CA  PHE A 162       6.491   7.186 -18.687  0.00  0.00      ACHN  
ATOM   2509  HA  PHE A 162       7.236   6.620 -18.147  0.00  0.00      ACHN  
ATOM   2510  CB  PHE A 162       7.113   8.199 -19.698  0.00  0.00      ACHN  
ATOM   2511  HB1 PHE A 162       7.713   7.521 -20.341  0.00  0.00      ACHN  
ATOM   2512  HB2 PHE A 162       6.259   8.711 -20.191  0.00  0.00      ACHN  
ATOM   2513  CG  PHE A 162       7.942   9.341 -19.031  0.00  0.00      ACHN  
ATOM   2514  CD1 PHE A 162       9.157   8.953 -18.492  0.00  0.00      ACHN  
ATOM   2515  HD1 PHE A 162       9.590   7.982 -18.681  0.00  0.00      ACHN  
ATOM   2516  CE1 PHE A 162       9.931   9.945 -17.902  0.00  0.00      ACHN  
ATOM   2517  HE1 PHE A 162      10.824   9.494 -17.494  0.00  0.00      ACHN  
ATOM   2518  CZ  PHE A 162       9.469  11.247 -17.670  0.00  0.00      ACHN  
ATOM   2519  HZ  PHE A 162      10.078  11.931 -17.098  0.00  0.00      ACHN  
ATOM   2520  CD2 PHE A 162       7.335  10.522 -18.661  0.00  0.00      ACHN  
ATOM   2521  HD2 PHE A 162       6.339  10.790 -18.980  0.00  0.00      ACHN  
ATOM   2522  CE2 PHE A 162       8.146  11.529 -17.984  0.00  0.00      ACHN  
ATOM   2523  HE2 PHE A 162       7.692  12.465 -17.692  0.00  0.00      ACHN  
ATOM   2524  C   PHE A 162       5.511   7.778 -17.653  0.00  0.00      ACHN  
ATOM   2525  O   PHE A 162       5.780   7.861 -16.487  0.00  0.00      ACHN  
ATOM   2526  N   TRP A 163       4.311   8.235 -18.018  0.00  0.00      ACHN  
ATOM   2527  HN  TRP A 163       4.103   8.461 -18.967  0.00  0.00      ACHN  
ATOM   2528  CA  TRP A 163       3.301   8.739 -16.989  0.00  0.00      ACHN  
ATOM   2529  HA  TRP A 163       3.779   9.458 -16.340  0.00  0.00      ACHN  
ATOM   2530  CB  TRP A 163       2.118   9.321 -17.690  0.00  0.00      ACHN  
ATOM   2531  HB1 TRP A 163       1.594   8.567 -18.316  0.00  0.00      ACHN  
ATOM   2532  HB2 TRP A 163       1.435   9.681 -16.892  0.00  0.00      ACHN  
ATOM   2533  CG  TRP A 163       2.519  10.486 -18.634  0.00  0.00      ACHN  
ATOM   2534  CD1 TRP A 163       2.322  10.599 -20.012  0.00  0.00      ACHN  
ATOM   2535  HD1 TRP A 163       1.784   9.900 -20.635  0.00  0.00      ACHN  
ATOM   2536  NE1 TRP A 163       2.636  11.871 -20.484  0.00  0.00      ACHN  
ATOM   2537  HE1 TRP A 163       2.489  12.256 -21.369  0.00  0.00      ACHN  
ATOM   2538  CE2 TRP A 163       3.284  12.503 -19.449  0.00  0.00      ACHN  
ATOM   2539  CD2 TRP A 163       3.205  11.717 -18.250  0.00  0.00      ACHN  
ATOM   2540  CE3 TRP A 163       3.721  12.052 -16.999  0.00  0.00      ACHN  
ATOM   2541  HE3 TRP A 163       3.562  11.436 -16.126  0.00  0.00      ACHN  
ATOM   2542  CZ3 TRP A 163       4.422  13.305 -16.887  0.00  0.00      ACHN  
ATOM   2543  HZ3 TRP A 163       4.964  13.527 -15.979  0.00  0.00      ACHN  
ATOM   2544  CZ2 TRP A 163       3.960  13.778 -19.366  0.00  0.00      ACHN  
ATOM   2545  HZ2 TRP A 163       3.899  14.426 -20.227  0.00  0.00      ACHN  
ATOM   2546  CH2 TRP A 163       4.414  14.190 -18.088  0.00  0.00      ACHN  
ATOM   2547  HH2 TRP A 163       4.872  15.167 -18.038  0.00  0.00      ACHN  
ATOM   2548  C   TRP A 163       2.890   7.578 -16.059  0.00  0.00      ACHN  
ATOM   2549  O   TRP A 163       2.830   7.844 -14.859  0.00  0.00      ACHN  
ATOM   2550  N   PHE A 164       2.672   6.277 -16.365  0.00  0.00      ACHN  
ATOM   2551  HN  PHE A 164       2.780   6.069 -17.334  0.00  0.00      ACHN  
ATOM   2552  CA  PHE A 164       2.591   5.199 -15.363  0.00  0.00      ACHN  
ATOM   2553  HA  PHE A 164       1.910   5.562 -14.607  0.00  0.00      ACHN  
ATOM   2554  CB  PHE A 164       2.241   3.901 -16.065  0.00  0.00      ACHN  
ATOM   2555  HB1 PHE A 164       2.771   3.859 -17.040  0.00  0.00      ACHN  
ATOM   2556  HB2 PHE A 164       2.415   3.021 -15.409  0.00  0.00      ACHN  
ATOM   2557  CG  PHE A 164       0.806   3.967 -16.279  0.00  0.00      ACHN  
ATOM   2558  CD1 PHE A 164      -0.136   3.760 -15.243  0.00  0.00      ACHN  
ATOM   2559  HD1 PHE A 164       0.148   3.721 -14.202  0.00  0.00      ACHN  
ATOM   2560  CE1 PHE A 164      -1.468   3.735 -15.552  0.00  0.00      ACHN  
ATOM   2561  HE1 PHE A 164      -2.163   3.470 -14.769  0.00  0.00      ACHN  
ATOM   2562  CZ  PHE A 164      -1.907   3.948 -16.886  0.00  0.00      ACHN  
ATOM   2563  HZ  PHE A 164      -2.950   3.874 -17.160  0.00  0.00      ACHN  
ATOM   2564  CD2 PHE A 164       0.361   4.158 -17.580  0.00  0.00      ACHN  
ATOM   2565  HD2 PHE A 164       1.078   4.445 -18.335  0.00  0.00      ACHN  
ATOM   2566  CE2 PHE A 164      -1.031   4.114 -17.894  0.00  0.00      ACHN  
ATOM   2567  HE2 PHE A 164      -1.350   4.214 -18.921  0.00  0.00      ACHN  
ATOM   2568  C   PHE A 164       3.886   4.965 -14.539  0.00  0.00      ACHN  
ATOM   2569  O   PHE A 164       3.841   4.479 -13.425  0.00  0.00      ACHN  
ATOM   2570  N   GLY A 165       5.037   5.278 -15.138  0.00  0.00      ACHN  
ATOM   2571  HN  GLY A 165       5.002   5.532 -16.102  0.00  0.00      ACHN  
ATOM   2572  CA  GLY A 165       6.351   5.183 -14.467  0.00  0.00      ACHN  
ATOM   2573  HA1 GLY A 165       7.085   5.430 -15.219  0.00  0.00      ACHN  
ATOM   2574  HA2 GLY A 165       6.363   4.207 -14.004  0.00  0.00      ACHN  
ATOM   2575  C   GLY A 165       6.471   6.241 -13.361  0.00  0.00      ACHN  
ATOM   2576  O   GLY A 165       6.903   5.885 -12.284  0.00  0.00      ACHN  
ATOM   2577  N   CYS A 166       5.991   7.500 -13.652  0.00  0.00      ACHN  
ATOM   2578  HN  CYS A 166       5.742   7.722 -14.591  0.00  0.00      ACHN  
ATOM   2579  CA  CYS A 166       6.083   8.503 -12.604  0.00  0.00      ACHN  
ATOM   2580  HA  CYS A 166       7.060   8.425 -12.151  0.00  0.00      ACHN  
ATOM   2581  CB  CYS A 166       5.563   9.808 -13.235  0.00  0.00      ACHN  
ATOM   2582  HB1 CYS A 166       4.517   9.530 -13.485  0.00  0.00      ACHN  
ATOM   2583  HB2 CYS A 166       5.499  10.642 -12.505  0.00  0.00      ACHN  
ATOM   2584  SG  CYS A 166       6.512  10.352 -14.689  0.00  0.00      ACHN  
ATOM   2585  HG1 CYS A 166       5.666   9.784 -15.536  0.00  0.00      ACHN  
ATOM   2586  C   CYS A 166       5.148   8.186 -11.427  0.00  0.00      ACHN  
ATOM   2587  O   CYS A 166       5.451   8.327 -10.304  0.00  0.00      ACHN  
ATOM   2588  N   ILE A 167       3.919   7.755 -11.676  0.00  0.00      ACHN  
ATOM   2589  HN  ILE A 167       3.526   7.688 -12.590  0.00  0.00      ACHN  
ATOM   2590  CA  ILE A 167       2.947   7.314 -10.627  0.00  0.00      ACHN  
ATOM   2591  HA  ILE A 167       2.864   8.032  -9.824  0.00  0.00      ACHN  
ATOM   2592  CB  ILE A 167       1.568   7.169 -11.265  0.00  0.00      ACHN  
ATOM   2593  HB  ILE A 167       1.747   6.513 -12.144  0.00  0.00      ACHN  
ATOM   2594  CG2 ILE A 167       0.527   6.590 -10.305  0.00  0.00      ACHN  
ATOM   2595 HG21 ILE A 167       0.502   5.480 -10.270  0.00  0.00      ACHN  
ATOM   2596 HG22 ILE A 167       0.731   6.931  -9.267  0.00  0.00      ACHN  
ATOM   2597 HG23 ILE A 167      -0.519   6.845 -10.577  0.00  0.00      ACHN  
ATOM   2598  CG1 ILE A 167       1.165   8.506 -11.890  0.00  0.00      ACHN  
ATOM   2599 HG11 ILE A 167       1.781   8.798 -12.767  0.00  0.00      ACHN  
ATOM   2600 HG12 ILE A 167       0.133   8.350 -12.269  0.00  0.00      ACHN  
ATOM   2601  CD1 ILE A 167       1.221   9.714 -10.936  0.00  0.00      ACHN  
ATOM   2602  HD1 ILE A 167       0.592   9.559 -10.033  0.00  0.00      ACHN  
ATOM   2603  HD2 ILE A 167       2.295   9.847 -10.685  0.00  0.00      ACHN  
ATOM   2604  HD3 ILE A 167       0.801  10.630 -11.405  0.00  0.00      ACHN  
ATOM   2605  C   ILE A 167       3.331   6.150  -9.832  0.00  0.00      ACHN  
ATOM   2606  O   ILE A 167       3.120   6.185  -8.623  0.00  0.00      ACHN  
ATOM   2607  N   ALA A 168       3.946   5.133 -10.371  0.00  0.00      ACHN  
ATOM   2608  HN  ALA A 168       4.231   5.149 -11.327  0.00  0.00      ACHN  
ATOM   2609  CA  ALA A 168       4.565   4.044  -9.586  0.00  0.00      ACHN  
ATOM   2610  HA  ALA A 168       3.917   3.520  -8.899  0.00  0.00      ACHN  
ATOM   2611  CB  ALA A 168       5.157   3.005 -10.587  0.00  0.00      ACHN  
ATOM   2612  HB1 ALA A 168       5.852   3.479 -11.313  0.00  0.00      ACHN  
ATOM   2613  HB2 ALA A 168       5.584   2.076 -10.152  0.00  0.00      ACHN  
ATOM   2614  HB3 ALA A 168       4.325   2.647 -11.231  0.00  0.00      ACHN  
ATOM   2615  C   ALA A 168       5.759   4.529  -8.783  0.00  0.00      ACHN  
ATOM   2616  O   ALA A 168       6.074   3.763  -7.897  0.00  0.00      ACHN  
ATOM   2617  N   GLY A 169       6.340   5.711  -9.086  0.00  0.00      ACHN  
ATOM   2618  HN  GLY A 169       6.126   6.064  -9.993  0.00  0.00      ACHN  
ATOM   2619  CA  GLY A 169       7.268   6.479  -8.245  0.00  0.00      ACHN  
ATOM   2620  HA1 GLY A 169       7.658   7.190  -8.959  0.00  0.00      ACHN  
ATOM   2621  HA2 GLY A 169       7.999   5.841  -7.772  0.00  0.00      ACHN  
ATOM   2622  C   GLY A 169       6.712   7.287  -7.134  0.00  0.00      ACHN  
ATOM   2623  O   GLY A 169       7.296   7.334  -6.055  0.00  0.00      ACHN  
ATOM   2624  N   ILE A 170       5.545   7.927  -7.295  0.00  0.00      ACHN  
ATOM   2625  HN  ILE A 170       5.205   8.043  -8.225  0.00  0.00      ACHN  
ATOM   2626  CA  ILE A 170       4.843   8.580  -6.168  0.00  0.00      ACHN  
ATOM   2627  HA  ILE A 170       5.569   9.235  -5.710  0.00  0.00      ACHN  
ATOM   2628  CB  ILE A 170       3.598   9.365  -6.657  0.00  0.00      ACHN  
ATOM   2629  HB  ILE A 170       2.848   8.686  -7.116  0.00  0.00      ACHN  
ATOM   2630  CG2 ILE A 170       2.967  10.228  -5.566  0.00  0.00      ACHN  
ATOM   2631 HG21 ILE A 170       2.186  10.969  -5.842  0.00  0.00      ACHN  
ATOM   2632 HG22 ILE A 170       2.475   9.611  -4.784  0.00  0.00      ACHN  
ATOM   2633 HG23 ILE A 170       3.773  10.812  -5.075  0.00  0.00      ACHN  
ATOM   2634  CG1 ILE A 170       4.138  10.219  -7.824  0.00  0.00      ACHN  
ATOM   2635 HG11 ILE A 170       5.084  10.687  -7.477  0.00  0.00      ACHN  
ATOM   2636 HG12 ILE A 170       4.366   9.591  -8.712  0.00  0.00      ACHN  
ATOM   2637  CD1 ILE A 170       3.016  11.098  -8.306  0.00  0.00      ACHN  
ATOM   2638  HD1 ILE A 170       3.092  11.490  -9.342  0.00  0.00      ACHN  
ATOM   2639  HD2 ILE A 170       2.069  10.523  -8.214  0.00  0.00      ACHN  
ATOM   2640  HD3 ILE A 170       2.744  11.977  -7.683  0.00  0.00      ACHN  
ATOM   2641  C   ILE A 170       4.391   7.551  -5.092  0.00  0.00      ACHN  
ATOM   2642  O   ILE A 170       4.517   7.816  -3.904  0.00  0.00      ACHN  
ATOM   2643  N   VAL A 171       3.770   6.429  -5.511  0.00  0.00      ACHN  
ATOM   2644  HN  VAL A 171       3.649   6.277  -6.489  0.00  0.00      ACHN  
ATOM   2645  CA  VAL A 171       3.155   5.362  -4.776  0.00  0.00      ACHN  
ATOM   2646  HA  VAL A 171       2.314   5.824  -4.279  0.00  0.00      ACHN  
ATOM   2647  CB  VAL A 171       2.479   4.380  -5.773  0.00  0.00      ACHN  
ATOM   2648  HB  VAL A 171       3.229   4.249  -6.583  0.00  0.00      ACHN  
ATOM   2649  CG1 VAL A 171       1.992   3.016  -5.174  0.00  0.00      ACHN  
ATOM   2650 HG11 VAL A 171       1.610   2.348  -5.975  0.00  0.00      ACHN  
ATOM   2651 HG12 VAL A 171       2.776   2.580  -4.518  0.00  0.00      ACHN  
ATOM   2652 HG13 VAL A 171       1.154   3.301  -4.503  0.00  0.00      ACHN  
ATOM   2653  CG2 VAL A 171       1.224   5.030  -6.397  0.00  0.00      ACHN  
ATOM   2654 HG21 VAL A 171       0.483   5.127  -5.575  0.00  0.00      ACHN  
ATOM   2655 HG22 VAL A 171       1.409   6.064  -6.759  0.00  0.00      ACHN  
ATOM   2656 HG23 VAL A 171       0.828   4.335  -7.167  0.00  0.00      ACHN  
ATOM   2657  C   VAL A 171       3.898   4.669  -3.677  0.00  0.00      ACHN  
ATOM   2658  O   VAL A 171       3.278   4.557  -2.596  0.00  0.00      ACHN  
ATOM   2659  N   PRO A 172       5.076   4.225  -3.733  0.00  0.00      ACHN  
ATOM   2660  CD  PRO A 172       5.772   3.839  -4.969  0.00  0.00      ACHN  
ATOM   2661  HD1 PRO A 172       5.130   3.089  -5.478  0.00  0.00      ACHN  
ATOM   2662  HD2 PRO A 172       5.995   4.752  -5.562  0.00  0.00      ACHN  
ATOM   2663  CA  PRO A 172       5.816   3.854  -2.614  0.00  0.00      ACHN  
ATOM   2664  HA  PRO A 172       5.177   3.409  -1.866  0.00  0.00      ACHN  
ATOM   2665  CB  PRO A 172       6.832   2.762  -3.110  0.00  0.00      ACHN  
ATOM   2666  HB1 PRO A 172       6.327   1.773  -3.100  0.00  0.00      ACHN  
ATOM   2667  HB2 PRO A 172       7.763   2.670  -2.511  0.00  0.00      ACHN  
ATOM   2668  CG  PRO A 172       7.125   3.214  -4.507  0.00  0.00      ACHN  
ATOM   2669  HG1 PRO A 172       7.471   2.439  -5.224  0.00  0.00      ACHN  
ATOM   2670  HG2 PRO A 172       7.775   4.095  -4.701  0.00  0.00      ACHN  
ATOM   2671  C   PRO A 172       6.362   5.043  -1.894  0.00  0.00      ACHN  
ATOM   2672  O   PRO A 172       6.634   4.943  -0.695  0.00  0.00      ACHN  
ATOM   2673  N   TRP A 173       6.780   6.159  -2.506  0.00  0.00      ACHN  
ATOM   2674  HN  TRP A 173       6.763   6.293  -3.494  0.00  0.00      ACHN  
ATOM   2675  CA  TRP A 173       7.374   7.326  -1.800  0.00  0.00      ACHN  
ATOM   2676  HA  TRP A 173       8.227   6.946  -1.258  0.00  0.00      ACHN  
ATOM   2677  CB  TRP A 173       7.750   8.491  -2.787  0.00  0.00      ACHN  
ATOM   2678  HB1 TRP A 173       8.515   8.115  -3.500  0.00  0.00      ACHN  
ATOM   2679  HB2 TRP A 173       6.871   8.921  -3.313  0.00  0.00      ACHN  
ATOM   2680  CG  TRP A 173       8.387   9.683  -2.039  0.00  0.00      ACHN  
ATOM   2681  CD1 TRP A 173       9.622   9.709  -1.473  0.00  0.00      ACHN  
ATOM   2682  HD1 TRP A 173      10.338   8.949  -1.748  0.00  0.00      ACHN  
ATOM   2683  NE1 TRP A 173       9.801  10.863  -0.737  0.00  0.00      ACHN  
ATOM   2684  HE1 TRP A 173      10.519  10.983  -0.087  0.00  0.00      ACHN  
ATOM   2685  CE2 TRP A 173       8.677  11.607  -0.843  0.00  0.00      ACHN  
ATOM   2686  CD2 TRP A 173       7.692  10.932  -1.608  0.00  0.00      ACHN  
ATOM   2687  CE3 TRP A 173       6.444  11.508  -1.895  0.00  0.00      ACHN  
ATOM   2688  HE3 TRP A 173       5.677  11.003  -2.463  0.00  0.00      ACHN  
ATOM   2689  CZ3 TRP A 173       6.265  12.838  -1.381  0.00  0.00      ACHN  
ATOM   2690  HZ3 TRP A 173       5.327  13.237  -1.737  0.00  0.00      ACHN  
ATOM   2691  CZ2 TRP A 173       8.449  12.924  -0.352  0.00  0.00      ACHN  
ATOM   2692  HZ2 TRP A 173       9.252  13.486   0.101  0.00  0.00      ACHN  
ATOM   2693  CH2 TRP A 173       7.260  13.543  -0.738  0.00  0.00      ACHN  
ATOM   2694  HH2 TRP A 173       7.085  14.582  -0.499  0.00  0.00      ACHN  
ATOM   2695  C   TRP A 173       6.308   7.910  -0.781  0.00  0.00      ACHN  
ATOM   2696  O   TRP A 173       6.529   8.153   0.412  0.00  0.00      ACHN  
ATOM   2697  N   ILE A 174       5.047   7.983  -1.177  0.00  0.00      ACHN  
ATOM   2698  HN  ILE A 174       4.813   7.905  -2.143  0.00  0.00      ACHN  
ATOM   2699  CA  ILE A 174       3.958   8.513  -0.361  0.00  0.00      ACHN  
ATOM   2700  HA  ILE A 174       4.388   9.382   0.114  0.00  0.00      ACHN  
ATOM   2701  CB  ILE A 174       2.802   9.063  -1.199  0.00  0.00      ACHN  
ATOM   2702  HB  ILE A 174       3.277   9.512  -2.097  0.00  0.00      ACHN  
ATOM   2703  CG2 ILE A 174       1.820   8.073  -1.788  0.00  0.00      ACHN  
ATOM   2704 HG21 ILE A 174       2.358   7.126  -2.008  0.00  0.00      ACHN  
ATOM   2705 HG22 ILE A 174       1.180   7.712  -0.955  0.00  0.00      ACHN  
ATOM   2706 HG23 ILE A 174       1.267   8.558  -2.620  0.00  0.00      ACHN  
ATOM   2707  CG1 ILE A 174       2.047  10.149  -0.471  0.00  0.00      ACHN  
ATOM   2708 HG11 ILE A 174       0.987  10.256  -0.786  0.00  0.00      ACHN  
ATOM   2709 HG12 ILE A 174       2.168   9.871   0.598  0.00  0.00      ACHN  
ATOM   2710  CD1 ILE A 174       2.618  11.533  -0.838  0.00  0.00      ACHN  
ATOM   2711  HD1 ILE A 174       3.642  11.746  -0.463  0.00  0.00      ACHN  
ATOM   2712  HD2 ILE A 174       2.692  11.683  -1.937  0.00  0.00      ACHN  
ATOM   2713  HD3 ILE A 174       1.981  12.278  -0.316  0.00  0.00      ACHN  
ATOM   2714  C   ILE A 174       3.557   7.590   0.776  0.00  0.00      ACHN  
ATOM   2715  O   ILE A 174       3.179   7.942   1.903  0.00  0.00      ACHN  
ATOM   2716  N   GLY A 175       3.581   6.250   0.597  0.00  0.00      ACHN  
ATOM   2717  HN  GLY A 175       3.875   5.944  -0.305  0.00  0.00      ACHN  
ATOM   2718  CA  GLY A 175       3.416   5.219   1.737  0.00  0.00      ACHN  
ATOM   2719  HA1 GLY A 175       3.442   4.247   1.267  0.00  0.00      ACHN  
ATOM   2720  HA2 GLY A 175       2.552   5.487   2.328  0.00  0.00      ACHN  
ATOM   2721  C   GLY A 175       4.563   5.062   2.679  0.00  0.00      ACHN  
ATOM   2722  O   GLY A 175       4.467   4.524   3.748  0.00  0.00      ACHN  
ATOM   2723  N   LEU A 176       5.815   5.533   2.301  0.00  0.00      ACHN  
ATOM   2724  HN  LEU A 176       5.928   5.741   1.333  0.00  0.00      ACHN  
ATOM   2725  CA  LEU A 176       6.877   5.690   3.262  0.00  0.00      ACHN  
ATOM   2726  HA  LEU A 176       6.973   4.907   4.000  0.00  0.00      ACHN  
ATOM   2727  CB  LEU A 176       8.318   5.592   2.659  0.00  0.00      ACHN  
ATOM   2728  HB1 LEU A 176       8.507   6.436   1.962  0.00  0.00      ACHN  
ATOM   2729  HB2 LEU A 176       8.991   5.569   3.543  0.00  0.00      ACHN  
ATOM   2730  CG  LEU A 176       8.733   4.283   1.939  0.00  0.00      ACHN  
ATOM   2731  HG  LEU A 176       8.268   4.195   0.933  0.00  0.00      ACHN  
ATOM   2732  CD1 LEU A 176      10.240   4.138   1.565  0.00  0.00      ACHN  
ATOM   2733 HD11 LEU A 176      10.702   5.147   1.602  0.00  0.00      ACHN  
ATOM   2734 HD12 LEU A 176      10.709   3.481   2.328  0.00  0.00      ACHN  
ATOM   2735 HD13 LEU A 176      10.334   3.716   0.541  0.00  0.00      ACHN  
ATOM   2736  CD2 LEU A 176       8.283   2.969   2.626  0.00  0.00      ACHN  
ATOM   2737 HD21 LEU A 176       7.196   2.844   2.435  0.00  0.00      ACHN  
ATOM   2738 HD22 LEU A 176       8.796   2.172   2.047  0.00  0.00      ACHN  
ATOM   2739 HD23 LEU A 176       8.591   2.972   3.693  0.00  0.00      ACHN  
ATOM   2740  C   LEU A 176       6.618   7.014   4.039  0.00  0.00      ACHN  
ATOM   2741  O   LEU A 176       6.740   7.014   5.259  0.00  0.00      ACHN  
ATOM   2742  N   LEU A 177       6.247   8.118   3.325  0.00  0.00      ACHN  
ATOM   2743  HN  LEU A 177       6.182   8.165   2.332  0.00  0.00      ACHN  
ATOM   2744  CA  LEU A 177       6.084   9.412   3.963  0.00  0.00      ACHN  
ATOM   2745  HA  LEU A 177       7.059   9.667   4.350  0.00  0.00      ACHN  
ATOM   2746  CB  LEU A 177       5.700  10.407   2.805  0.00  0.00      ACHN  
ATOM   2747  HB1 LEU A 177       6.447  10.373   1.982  0.00  0.00      ACHN  
ATOM   2748  HB2 LEU A 177       4.773  10.087   2.284  0.00  0.00      ACHN  
ATOM   2749  CG  LEU A 177       5.529  11.844   3.353  0.00  0.00      ACHN  
ATOM   2750  HG  LEU A 177       4.832  11.995   4.205  0.00  0.00      ACHN  
ATOM   2751  CD1 LEU A 177       6.799  12.335   3.969  0.00  0.00      ACHN  
ATOM   2752 HD11 LEU A 177       6.629  13.387   4.284  0.00  0.00      ACHN  
ATOM   2753 HD12 LEU A 177       7.107  11.696   4.824  0.00  0.00      ACHN  
ATOM   2754 HD13 LEU A 177       7.602  12.326   3.201  0.00  0.00      ACHN  
ATOM   2755  CD2 LEU A 177       5.265  12.892   2.253  0.00  0.00      ACHN  
ATOM   2756 HD21 LEU A 177       6.083  13.017   1.511  0.00  0.00      ACHN  
ATOM   2757 HD22 LEU A 177       4.383  12.713   1.600  0.00  0.00      ACHN  
ATOM   2758 HD23 LEU A 177       5.219  13.868   2.782  0.00  0.00      ACHN  
ATOM   2759  C   LEU A 177       5.020   9.481   5.110  0.00  0.00      ACHN  
ATOM   2760  O   LEU A 177       5.201  10.118   6.158  0.00  0.00      ACHN  
ATOM   2761  N   ILE A 178       3.860   8.874   4.816  0.00  0.00      ACHN  
ATOM   2762  HN  ILE A 178       3.576   8.678   3.881  0.00  0.00      ACHN  
ATOM   2763  CA  ILE A 178       2.710   8.742   5.770  0.00  0.00      ACHN  
ATOM   2764  HA  ILE A 178       2.389   9.705   6.139  0.00  0.00      ACHN  
ATOM   2765  CB  ILE A 178       1.497   8.131   5.218  0.00  0.00      ACHN  
ATOM   2766  HB  ILE A 178       1.126   8.789   4.402  0.00  0.00      ACHN  
ATOM   2767  CG2 ILE A 178       1.684   6.733   4.539  0.00  0.00      ACHN  
ATOM   2768 HG21 ILE A 178       2.604   6.653   3.921  0.00  0.00      ACHN  
ATOM   2769 HG22 ILE A 178       1.705   5.843   5.204  0.00  0.00      ACHN  
ATOM   2770 HG23 ILE A 178       0.803   6.551   3.888  0.00  0.00      ACHN  
ATOM   2771  CG1 ILE A 178       0.235   8.110   6.152  0.00  0.00      ACHN  
ATOM   2772 HG11 ILE A 178      -0.556   7.805   5.434  0.00  0.00      ACHN  
ATOM   2773 HG12 ILE A 178       0.282   7.278   6.886  0.00  0.00      ACHN  
ATOM   2774  CD1 ILE A 178      -0.176   9.388   6.765  0.00  0.00      ACHN  
ATOM   2775  HD1 ILE A 178      -0.273  10.286   6.118  0.00  0.00      ACHN  
ATOM   2776  HD2 ILE A 178      -1.006   9.383   7.503  0.00  0.00      ACHN  
ATOM   2777  HD3 ILE A 178       0.617   9.596   7.515  0.00  0.00      ACHN  
ATOM   2778  C   ILE A 178       3.076   7.872   7.040  0.00  0.00      ACHN  
ATOM   2779  O   ILE A 178       2.764   8.242   8.174  0.00  0.00      ACHN  
ATOM   2780  N   TYR A 179       3.830   6.771   6.872  0.00  0.00      ACHN  
ATOM   2781  HN  TYR A 179       4.053   6.526   5.932  0.00  0.00      ACHN  
ATOM   2782  CA  TYR A 179       4.253   5.854   7.878  0.00  0.00      ACHN  
ATOM   2783  HA  TYR A 179       3.392   5.625   8.489  0.00  0.00      ACHN  
ATOM   2784  CB  TYR A 179       4.782   4.479   7.286  0.00  0.00      ACHN  
ATOM   2785  HB1 TYR A 179       3.990   4.072   6.622  0.00  0.00      ACHN  
ATOM   2786  HB2 TYR A 179       5.662   4.679   6.638  0.00  0.00      ACHN  
ATOM   2787  CG  TYR A 179       5.025   3.411   8.320  0.00  0.00      ACHN  
ATOM   2788  CD1 TYR A 179       6.263   3.347   9.020  0.00  0.00      ACHN  
ATOM   2789  HD1 TYR A 179       7.076   4.015   8.776  0.00  0.00      ACHN  
ATOM   2790  CE1 TYR A 179       6.469   2.376   9.960  0.00  0.00      ACHN  
ATOM   2791  HE1 TYR A 179       7.405   2.394  10.498  0.00  0.00      ACHN  
ATOM   2792  CZ  TYR A 179       5.548   1.427  10.229  0.00  0.00      ACHN  
ATOM   2793  OH  TYR A 179       5.804   0.270  11.051  0.00  0.00      ACHN  
ATOM   2794  HH  TYR A 179       5.044  -0.314  10.997  0.00  0.00      ACHN  
ATOM   2795  CD2 TYR A 179       4.058   2.418   8.666  0.00  0.00      ACHN  
ATOM   2796  HD2 TYR A 179       3.074   2.429   8.223  0.00  0.00      ACHN  
ATOM   2797  CE2 TYR A 179       4.298   1.468   9.699  0.00  0.00      ACHN  
ATOM   2798  HE2 TYR A 179       3.554   0.691   9.798  0.00  0.00      ACHN  
ATOM   2799  C   TYR A 179       5.242   6.505   8.786  0.00  0.00      ACHN  
ATOM   2800  O   TYR A 179       5.127   6.391  10.005  0.00  0.00      ACHN  
ATOM   2801  N   VAL A 180       6.266   7.252   8.414  0.00  0.00      ACHN  
ATOM   2802  HN  VAL A 180       6.547   7.325   7.461  0.00  0.00      ACHN  
ATOM   2803  CA  VAL A 180       7.181   8.028   9.206  0.00  0.00      ACHN  
ATOM   2804  HA  VAL A 180       7.618   7.333   9.908  0.00  0.00      ACHN  
ATOM   2805  CB  VAL A 180       8.445   8.514   8.424  0.00  0.00      ACHN  
ATOM   2806  HB  VAL A 180       9.188   9.083   9.023  0.00  0.00      ACHN  
ATOM   2807  CG1 VAL A 180       9.193   7.267   7.944  0.00  0.00      ACHN  
ATOM   2808 HG11 VAL A 180       8.627   6.860   7.079  0.00  0.00      ACHN  
ATOM   2809 HG12 VAL A 180      10.095   7.608   7.393  0.00  0.00      ACHN  
ATOM   2810 HG13 VAL A 180       9.303   6.482   8.723  0.00  0.00      ACHN  
ATOM   2811  CG2 VAL A 180       8.180   9.393   7.198  0.00  0.00      ACHN  
ATOM   2812 HG21 VAL A 180       7.744  10.377   7.473  0.00  0.00      ACHN  
ATOM   2813 HG22 VAL A 180       9.128   9.625   6.667  0.00  0.00      ACHN  
ATOM   2814 HG23 VAL A 180       7.424   8.939   6.522  0.00  0.00      ACHN  
ATOM   2815  C   VAL A 180       6.531   9.183   9.946  0.00  0.00      ACHN  
ATOM   2816  O   VAL A 180       7.054   9.489  10.955  0.00  0.00      ACHN  
ATOM   2817  N   ILE A 181       5.537   9.921   9.352  0.00  0.00      ACHN  
ATOM   2818  HN  ILE A 181       5.173   9.638   8.468  0.00  0.00      ACHN  
ATOM   2819  CA  ILE A 181       4.888  11.035  10.041  0.00  0.00      ACHN  
ATOM   2820  HA  ILE A 181       5.668  11.614  10.512  0.00  0.00      ACHN  
ATOM   2821  CB  ILE A 181       4.306  11.991   8.992  0.00  0.00      ACHN  
ATOM   2822  HB  ILE A 181       3.810  11.316   8.261  0.00  0.00      ACHN  
ATOM   2823  CG2 ILE A 181       3.341  13.028   9.495  0.00  0.00      ACHN  
ATOM   2824 HG21 ILE A 181       2.944  13.628   8.648  0.00  0.00      ACHN  
ATOM   2825 HG22 ILE A 181       2.476  12.644  10.077  0.00  0.00      ACHN  
ATOM   2826 HG23 ILE A 181       3.827  13.704  10.230  0.00  0.00      ACHN  
ATOM   2827  CG1 ILE A 181       5.382  12.612   8.108  0.00  0.00      ACHN  
ATOM   2828 HG11 ILE A 181       6.042  13.194   8.786  0.00  0.00      ACHN  
ATOM   2829 HG12 ILE A 181       5.969  11.799   7.629  0.00  0.00      ACHN  
ATOM   2830  CD1 ILE A 181       4.918  13.548   7.039  0.00  0.00      ACHN  
ATOM   2831  HD1 ILE A 181       5.608  14.059   6.334  0.00  0.00      ACHN  
ATOM   2832  HD2 ILE A 181       4.218  12.896   6.474  0.00  0.00      ACHN  
ATOM   2833  HD3 ILE A 181       4.221  14.355   7.353  0.00  0.00      ACHN  
ATOM   2834  C   ILE A 181       3.865  10.595  11.105  0.00  0.00      ACHN  
ATOM   2835  O   ILE A 181       3.890  11.225  12.148  0.00  0.00      ACHN  
ATOM   2836  N   ALA A 182       3.033   9.540  10.762  0.00  0.00      ACHN  
ATOM   2837  HN  ALA A 182       3.190   9.048   9.909  0.00  0.00      ACHN  
ATOM   2838  CA  ALA A 182       2.051   8.911  11.580  0.00  0.00      ACHN  
ATOM   2839  HA  ALA A 182       1.388   8.348  10.941  0.00  0.00      ACHN  
ATOM   2840  CB  ALA A 182       2.815   7.754  12.401  0.00  0.00      ACHN  
ATOM   2841  HB1 ALA A 182       3.310   7.093  11.657  0.00  0.00      ACHN  
ATOM   2842  HB2 ALA A 182       3.639   8.107  13.058  0.00  0.00      ACHN  
ATOM   2843  HB3 ALA A 182       2.070   7.074  12.866  0.00  0.00      ACHN  
ATOM   2844  C   ALA A 182       1.078   9.889  12.314  0.00  0.00      ACHN  
ATOM   2845  O   ALA A 182       1.191  10.089  13.558  0.00  0.00      ACHN  
ATOM   2846  N   PRO A 183       0.216  10.631  11.594  0.00  0.00      ACHN  
ATOM   2847  CD  PRO A 183       0.013  10.613  10.147  0.00  0.00      ACHN  
ATOM   2848  HD1 PRO A 183       0.965  10.882   9.641  0.00  0.00      ACHN  
ATOM   2849  HD2 PRO A 183      -0.204   9.618   9.704  0.00  0.00      ACHN  
ATOM   2850  CA  PRO A 183      -0.473  11.710  12.220  0.00  0.00      ACHN  
ATOM   2851  HA  PRO A 183       0.147  12.240  12.928  0.00  0.00      ACHN  
ATOM   2852  CB  PRO A 183      -0.766  12.607  10.977  0.00  0.00      ACHN  
ATOM   2853  HB1 PRO A 183       0.110  13.271  10.821  0.00  0.00      ACHN  
ATOM   2854  HB2 PRO A 183      -1.625  13.270  11.217  0.00  0.00      ACHN  
ATOM   2855  CG  PRO A 183      -1.063  11.650   9.833  0.00  0.00      ACHN  
ATOM   2856  HG1 PRO A 183      -1.014  12.233   8.888  0.00  0.00      ACHN  
ATOM   2857  HG2 PRO A 183      -2.057  11.163   9.928  0.00  0.00      ACHN  
ATOM   2858  C   PRO A 183      -1.727  11.223  12.953  0.00  0.00      ACHN  
ATOM   2859  O   PRO A 183      -2.206  11.918  13.865  0.00  0.00      ACHN  
ATOM   2860  N   GLY A 184      -2.228  10.058  12.635  0.00  0.00      ACHN  
ATOM   2861  HN  GLY A 184      -1.905   9.571  11.828  0.00  0.00      ACHN  
ATOM   2862  CA  GLY A 184      -3.570   9.506  13.092  0.00  0.00      ACHN  
ATOM   2863  HA1 GLY A 184      -3.878   8.860  12.283  0.00  0.00      ACHN  
ATOM   2864  HA2 GLY A 184      -4.209  10.363  13.245  0.00  0.00      ACHN  
ATOM   2865  C   GLY A 184      -3.280   8.751  14.351  0.00  0.00      ACHN  
ATOM   2866  O   GLY A 184      -4.253   8.352  15.036  0.00  0.00      ACHN  
ATOM   2867  N   SER A 185      -1.972   8.490  14.726  0.00  0.00      ACHN  
ATOM   2868  HN  SER A 185      -1.384   8.849  14.006  0.00  0.00      ACHN  
ATOM   2869  CA  SER A 185      -1.433   7.834  15.819  0.00  0.00      ACHN  
ATOM   2870  HA  SER A 185      -1.985   6.907  15.863  0.00  0.00      ACHN  
ATOM   2871  CB  SER A 185       0.002   7.367  15.649  0.00  0.00      ACHN  
ATOM   2872  HB1 SER A 185      -0.063   6.712  14.754  0.00  0.00      ACHN  
ATOM   2873  HB2 SER A 185       0.735   8.183  15.475  0.00  0.00      ACHN  
ATOM   2874  OG  SER A 185       0.524   6.629  16.749  0.00  0.00      ACHN  
ATOM   2875  HG1 SER A 185       1.459   6.521  16.563  0.00  0.00      ACHN  
ATOM   2876  C   SER A 185      -1.606   8.471  17.209  0.00  0.00      ACHN  
ATOM   2877  O   SER A 185      -1.525   9.680  17.385  0.00  0.00      ACHN  
ATOM   2878  N   THR A 186      -1.824   7.691  18.290  0.00  0.00      ACHN  
ATOM   2879  HN  THR A 186      -1.981   6.718  18.135  0.00  0.00      ACHN  
ATOM   2880  CA  THR A 186      -1.840   8.240  19.680  0.00  0.00      ACHN  
ATOM   2881  HA  THR A 186      -1.684   9.308  19.716  0.00  0.00      ACHN  
ATOM   2882  CB  THR A 186      -3.196   7.830  20.401  0.00  0.00      ACHN  
ATOM   2883  HB  THR A 186      -3.246   8.432  21.334  0.00  0.00      ACHN  
ATOM   2884  OG1 THR A 186      -3.215   6.433  20.617  0.00  0.00      ACHN  
ATOM   2885  HG1 THR A 186      -4.019   6.230  21.101  0.00  0.00      ACHN  
ATOM   2886  CG2 THR A 186      -4.386   8.196  19.540  0.00  0.00      ACHN  
ATOM   2887 HG21 THR A 186      -4.301   9.304  19.527  0.00  0.00      ACHN  
ATOM   2888 HG22 THR A 186      -4.474   7.941  18.462  0.00  0.00      ACHN  
ATOM   2889 HG23 THR A 186      -5.320   7.995  20.106  0.00  0.00      ACHN  
ATOM   2890  C   THR A 186      -0.709   7.781  20.600  0.00  0.00      ACHN  
ATOM   2891  O   THR A 186      -0.546   8.200  21.763  0.00  0.00      ACHN  
ATOM   2892  N   SER A 187       0.246   7.070  19.958  0.00  0.00      ACHN  
ATOM   2893  HN  SER A 187       0.143   6.906  18.980  0.00  0.00      ACHN  
ATOM   2894  CA  SER A 187       1.387   6.602  20.572  0.00  0.00      ACHN  
ATOM   2895  HA  SER A 187       1.194   6.176  21.545  0.00  0.00      ACHN  
ATOM   2896  CB  SER A 187       1.846   5.351  19.687  0.00  0.00      ACHN  
ATOM   2897  HB1 SER A 187       0.960   4.688  19.591  0.00  0.00      ACHN  
ATOM   2898  HB2 SER A 187       2.321   5.575  18.708  0.00  0.00      ACHN  
ATOM   2899  OG  SER A 187       2.792   4.673  20.472  0.00  0.00      ACHN  
ATOM   2900  HG1 SER A 187       2.253   4.127  21.049  0.00  0.00      ACHN  
ATOM   2901  C   SER A 187       2.446   7.708  20.623  0.00  0.00      ACHN  
ATOM   2902  O   SER A 187       2.524   8.678  19.898  0.00  0.00      ACHN  
ATOM   2903  N   ASP A 188       3.295   7.680  21.723  0.00  0.00      ACHN  
ATOM   2904  HN  ASP A 188       3.119   6.951  22.380  0.00  0.00      ACHN  
ATOM   2905  CA  ASP A 188       4.211   8.728  22.098  0.00  0.00      ACHN  
ATOM   2906  HA  ASP A 188       3.807   9.690  21.819  0.00  0.00      ACHN  
ATOM   2907  CB  ASP A 188       4.468   8.665  23.562  0.00  0.00      ACHN  
ATOM   2908  HB1 ASP A 188       5.240   7.926  23.865  0.00  0.00      ACHN  
ATOM   2909  HB2 ASP A 188       5.074   9.562  23.810  0.00  0.00      ACHN  
ATOM   2910  CG  ASP A 188       3.301   8.800  24.487  0.00  0.00      ACHN  
ATOM   2911  OD1 ASP A 188       2.747   9.931  24.727  0.00  0.00      ACHN  
ATOM   2912  OD2 ASP A 188       2.796   7.731  24.952  0.00  0.00      ACHN  
ATOM   2913  C   ASP A 188       5.447   8.671  21.296  0.00  0.00      ACHN  
ATOM   2914  O   ASP A 188       6.146   9.684  21.140  0.00  0.00      ACHN  
ATOM   2915  N   VAL A 189       5.716   7.502  20.730  0.00  0.00      ACHN  
ATOM   2916  HN  VAL A 189       5.092   6.785  21.031  0.00  0.00      ACHN  
ATOM   2917  CA  VAL A 189       6.805   7.133  19.811  0.00  0.00      ACHN  
ATOM   2918  HA  VAL A 189       7.711   7.355  20.355  0.00  0.00      ACHN  
ATOM   2919  CB  VAL A 189       6.848   5.571  19.510  0.00  0.00      ACHN  
ATOM   2920  HB  VAL A 189       7.859   5.420  19.076  0.00  0.00      ACHN  
ATOM   2921  CG1 VAL A 189       6.528   4.831  20.795  0.00  0.00      ACHN  
ATOM   2922 HG11 VAL A 189       6.811   3.759  20.737  0.00  0.00      ACHN  
ATOM   2923 HG12 VAL A 189       7.122   5.308  21.604  0.00  0.00      ACHN  
ATOM   2924 HG13 VAL A 189       5.435   4.837  20.996  0.00  0.00      ACHN  
ATOM   2925  CG2 VAL A 189       5.870   5.184  18.417  0.00  0.00      ACHN  
ATOM   2926 HG21 VAL A 189       6.006   5.670  17.427  0.00  0.00      ACHN  
ATOM   2927 HG22 VAL A 189       5.910   4.095  18.203  0.00  0.00      ACHN  
ATOM   2928 HG23 VAL A 189       4.856   5.591  18.616  0.00  0.00      ACHN  
ATOM   2929  C   VAL A 189       6.881   8.048  18.569  0.00  0.00      ACHN  
ATOM   2930  O   VAL A 189       5.884   8.494  17.988  0.00  0.00      ACHN  
ATOM   2931  N   ALA A 190       8.117   8.321  18.134  0.00  0.00      ACHN  
ATOM   2932  HN  ALA A 190       8.968   8.048  18.575  0.00  0.00      ACHN  
ATOM   2933  CA  ALA A 190       8.261   8.929  16.882  0.00  0.00      ACHN  
ATOM   2934  HA  ALA A 190       7.457   8.651  16.215  0.00  0.00      ACHN  
ATOM   2935  CB  ALA A 190       8.245  10.429  16.965  0.00  0.00      ACHN  
ATOM   2936  HB1 ALA A 190       9.137  10.815  17.503  0.00  0.00      ACHN  
ATOM   2937  HB2 ALA A 190       8.246  10.807  15.920  0.00  0.00      ACHN  
ATOM   2938  HB3 ALA A 190       7.295  10.793  17.410  0.00  0.00      ACHN  
ATOM   2939  C   ALA A 190       9.555   8.440  16.277  0.00  0.00      ACHN  
ATOM   2940  O   ALA A 190      10.518   8.036  16.901  0.00  0.00      ACHN  
ATOM   2941  N   VAL A 191       9.580   8.370  14.898  0.00  0.00      ACHN  
ATOM   2942  HN  VAL A 191       8.858   8.767  14.337  0.00  0.00      ACHN  
ATOM   2943  CA  VAL A 191      10.697   7.760  14.233  0.00  0.00      ACHN  
ATOM   2944  HA  VAL A 191      10.813   6.727  14.524  0.00  0.00      ACHN  
ATOM   2945  CB  VAL A 191      10.354   7.781  12.710  0.00  0.00      ACHN  
ATOM   2946  HB  VAL A 191       9.251   7.648  12.722  0.00  0.00      ACHN  
ATOM   2947  CG1 VAL A 191      10.674   9.200  12.098  0.00  0.00      ACHN  
ATOM   2948 HG11 VAL A 191      11.750   9.448  11.976  0.00  0.00      ACHN  
ATOM   2949 HG12 VAL A 191      10.074   9.326  11.172  0.00  0.00      ACHN  
ATOM   2950 HG13 VAL A 191      10.291  10.004  12.763  0.00  0.00      ACHN  
ATOM   2951  CG2 VAL A 191      10.980   6.665  11.881  0.00  0.00      ACHN  
ATOM   2952 HG21 VAL A 191      10.851   6.645  10.778  0.00  0.00      ACHN  
ATOM   2953 HG22 VAL A 191      12.088   6.719  11.954  0.00  0.00      ACHN  
ATOM   2954 HG23 VAL A 191      10.769   5.643  12.261  0.00  0.00      ACHN  
ATOM   2955  C   VAL A 191      12.042   8.381  14.363  0.00  0.00      ACHN  
ATOM   2956  O   VAL A 191      12.192   9.505  14.857  0.00  0.00      ACHN  
ATOM   2957  N   PRO A 192      13.123   7.583  14.254  0.00  0.00      ACHN  
ATOM   2958  CD  PRO A 192      13.111   6.069  14.515  0.00  0.00      ACHN  
ATOM   2959  HD1 PRO A 192      12.576   5.800  15.451  0.00  0.00      ACHN  
ATOM   2960  HD2 PRO A 192      12.637   5.491  13.694  0.00  0.00      ACHN  
ATOM   2961  CA  PRO A 192      14.560   8.011  14.243  0.00  0.00      ACHN  
ATOM   2962  HA  PRO A 192      14.759   8.357  15.247  0.00  0.00      ACHN  
ATOM   2963  CB  PRO A 192      15.355   6.757  13.976  0.00  0.00      ACHN  
ATOM   2964  HB1 PRO A 192      16.419   6.896  14.263  0.00  0.00      ACHN  
ATOM   2965  HB2 PRO A 192      15.354   6.454  12.907  0.00  0.00      ACHN  
ATOM   2966  CG  PRO A 192      14.579   5.700  14.765  0.00  0.00      ACHN  
ATOM   2967  HG1 PRO A 192      14.829   5.775  15.845  0.00  0.00      ACHN  
ATOM   2968  HG2 PRO A 192      14.780   4.652  14.455  0.00  0.00      ACHN  
ATOM   2969  C   PRO A 192      14.878   9.122  13.386  0.00  0.00      ACHN  
ATOM   2970  O   PRO A 192      14.193   9.230  12.347  0.00  0.00      ACHN  
ATOM   2971  N   GLY A 193      15.921   9.945  13.774  0.00  0.00      ACHN  
ATOM   2972  HN  GLY A 193      16.373   9.755  14.642  0.00  0.00      ACHN  
ATOM   2973  CA  GLY A 193      16.198  11.236  13.143  0.00  0.00      ACHN  
ATOM   2974  HA1 GLY A 193      16.806  11.803  13.832  0.00  0.00      ACHN  
ATOM   2975  HA2 GLY A 193      15.294  11.815  13.027  0.00  0.00      ACHN  
ATOM   2976  C   GLY A 193      16.980  11.217  11.867  0.00  0.00      ACHN  
ATOM   2977  O   GLY A 193      17.277  12.263  11.298  0.00  0.00      ACHN  
ATOM   2978  N   PHE A 194      17.431   9.961  11.445  0.00  0.00      ACHN  
ATOM   2979  HN  PHE A 194      17.016   9.142  11.834  0.00  0.00      ACHN  
ATOM   2980  CA  PHE A 194      18.075   9.856  10.148  0.00  0.00      ACHN  
ATOM   2981  HA  PHE A 194      18.582  10.770   9.878  0.00  0.00      ACHN  
ATOM   2982  CB  PHE A 194      19.227   8.735  10.088  0.00  0.00      ACHN  
ATOM   2983  HB1 PHE A 194      19.527   8.535   9.038  0.00  0.00      ACHN  
ATOM   2984  HB2 PHE A 194      20.147   9.049  10.626  0.00  0.00      ACHN  
ATOM   2985  CG  PHE A 194      18.815   7.435  10.695  0.00  0.00      ACHN  
ATOM   2986  CD1 PHE A 194      18.233   6.437   9.944  0.00  0.00      ACHN  
ATOM   2987  HD1 PHE A 194      18.080   6.490   8.876  0.00  0.00      ACHN  
ATOM   2988  CE1 PHE A 194      17.868   5.180  10.550  0.00  0.00      ACHN  
ATOM   2989  HE1 PHE A 194      17.312   4.419  10.020  0.00  0.00      ACHN  
ATOM   2990  CZ  PHE A 194      17.962   5.083  11.932  0.00  0.00      ACHN  
ATOM   2991  HZ  PHE A 194      17.466   4.257  12.421  0.00  0.00      ACHN  
ATOM   2992  CD2 PHE A 194      18.938   7.271  12.098  0.00  0.00      ACHN  
ATOM   2993  HD2 PHE A 194      19.349   8.085  12.677  0.00  0.00      ACHN  
ATOM   2994  CE2 PHE A 194      18.556   6.070  12.701  0.00  0.00      ACHN  
ATOM   2995  HE2 PHE A 194      18.632   5.961  13.773  0.00  0.00      ACHN  
ATOM   2996  C   PHE A 194      17.052   9.624   9.024  0.00  0.00      ACHN  
ATOM   2997  O   PHE A 194      17.298   9.777   7.836  0.00  0.00      ACHN  
ATOM   2998  N   VAL A 195      15.783   9.291   9.405  0.00  0.00      ACHN  
ATOM   2999  HN  VAL A 195      15.663   9.187  10.390  0.00  0.00      ACHN  
ATOM   3000  CA  VAL A 195      14.826   8.674   8.533  0.00  0.00      ACHN  
ATOM   3001  HA  VAL A 195      15.404   7.951   7.977  0.00  0.00      ACHN  
ATOM   3002  CB  VAL A 195      13.863   7.861   9.360  0.00  0.00      ACHN  
ATOM   3003  HB  VAL A 195      13.268   8.564   9.981  0.00  0.00      ACHN  
ATOM   3004  CG1 VAL A 195      12.896   7.066   8.494  0.00  0.00      ACHN  
ATOM   3005 HG11 VAL A 195      12.603   7.562   7.545  0.00  0.00      ACHN  
ATOM   3006 HG12 VAL A 195      13.427   6.173   8.101  0.00  0.00      ACHN  
ATOM   3007 HG13 VAL A 195      12.119   6.674   9.185  0.00  0.00      ACHN  
ATOM   3008  CG2 VAL A 195      14.614   6.790  10.196  0.00  0.00      ACHN  
ATOM   3009 HG21 VAL A 195      15.217   7.275  10.993  0.00  0.00      ACHN  
ATOM   3010 HG22 VAL A 195      13.970   6.050  10.718  0.00  0.00      ACHN  
ATOM   3011 HG23 VAL A 195      15.250   6.166   9.533  0.00  0.00      ACHN  
ATOM   3012  C   VAL A 195      14.188   9.758   7.605  0.00  0.00      ACHN  
ATOM   3013  O   VAL A 195      14.096   9.558   6.365  0.00  0.00      ACHN  
ATOM   3014  N   TYR A 196      13.782  10.941   8.158  0.00  0.00      ACHN  
ATOM   3015  HN  TYR A 196      13.763  11.132   9.136  0.00  0.00      ACHN  
ATOM   3016  CA  TYR A 196      13.290  12.015   7.288  0.00  0.00      ACHN  
ATOM   3017  HA  TYR A 196      12.402  11.610   6.826  0.00  0.00      ACHN  
ATOM   3018  CB  TYR A 196      12.591  13.196   8.030  0.00  0.00      ACHN  
ATOM   3019  HB1 TYR A 196      13.302  13.815   8.618  0.00  0.00      ACHN  
ATOM   3020  HB2 TYR A 196      12.095  13.899   7.327  0.00  0.00      ACHN  
ATOM   3021  CG  TYR A 196      11.588  12.770   8.965  0.00  0.00      ACHN  
ATOM   3022  CD1 TYR A 196      10.296  12.678   8.571  0.00  0.00      ACHN  
ATOM   3023  HD1 TYR A 196       9.961  12.798   7.551  0.00  0.00      ACHN  
ATOM   3024  CE1 TYR A 196       9.350  12.346   9.589  0.00  0.00      ACHN  
ATOM   3025  HE1 TYR A 196       8.276  12.345   9.473  0.00  0.00      ACHN  
ATOM   3026  CZ  TYR A 196       9.727  12.136  10.912  0.00  0.00      ACHN  
ATOM   3027  OH  TYR A 196       8.712  11.797  11.819  0.00  0.00      ACHN  
ATOM   3028  HH  TYR A 196       9.015  12.088  12.682  0.00  0.00      ACHN  
ATOM   3029  CD2 TYR A 196      12.001  12.598  10.309  0.00  0.00      ACHN  
ATOM   3030  HD2 TYR A 196      13.021  12.682  10.655  0.00  0.00      ACHN  
ATOM   3031  CE2 TYR A 196      11.106  12.339  11.314  0.00  0.00      ACHN  
ATOM   3032  HE2 TYR A 196      11.487  12.355  12.325  0.00  0.00      ACHN  
ATOM   3033  C   TYR A 196      14.220  12.468   6.175  0.00  0.00      ACHN  
ATOM   3034  O   TYR A 196      13.837  12.696   5.018  0.00  0.00      ACHN  
ATOM   3035  N   GLY A 197      15.520  12.558   6.421  0.00  0.00      ACHN  
ATOM   3036  HN  GLY A 197      15.807  12.376   7.358  0.00  0.00      ACHN  
ATOM   3037  CA  GLY A 197      16.557  12.863   5.385  0.00  0.00      ACHN  
ATOM   3038  HA1 GLY A 197      17.515  12.945   5.877  0.00  0.00      ACHN  
ATOM   3039  HA2 GLY A 197      16.199  13.799   4.983  0.00  0.00      ACHN  
ATOM   3040  C   GLY A 197      16.606  11.764   4.285  0.00  0.00      ACHN  
ATOM   3041  O   GLY A 197      17.016  12.054   3.151  0.00  0.00      ACHN  
ATOM   3042  N   ILE A 198      16.258  10.459   4.580  0.00  0.00      ACHN  
ATOM   3043  HN  ILE A 198      15.981  10.180   5.496  0.00  0.00      ACHN  
ATOM   3044  CA  ILE A 198      16.244   9.472   3.494  0.00  0.00      ACHN  
ATOM   3045  HA  ILE A 198      17.118   9.636   2.880  0.00  0.00      ACHN  
ATOM   3046  CB  ILE A 198      16.312   8.037   4.072  0.00  0.00      ACHN  
ATOM   3047  HB  ILE A 198      15.360   7.923   4.633  0.00  0.00      ACHN  
ATOM   3048  CG2 ILE A 198      16.216   7.086   2.840  0.00  0.00      ACHN  
ATOM   3049 HG21 ILE A 198      17.152   7.109   2.241  0.00  0.00      ACHN  
ATOM   3050 HG22 ILE A 198      16.286   6.048   3.227  0.00  0.00      ACHN  
ATOM   3051 HG23 ILE A 198      15.284   7.204   2.247  0.00  0.00      ACHN  
ATOM   3052  CG1 ILE A 198      17.560   7.823   4.909  0.00  0.00      ACHN  
ATOM   3053 HG11 ILE A 198      18.435   8.023   4.254  0.00  0.00      ACHN  
ATOM   3054 HG12 ILE A 198      17.548   8.583   5.720  0.00  0.00      ACHN  
ATOM   3055  CD1 ILE A 198      17.677   6.420   5.487  0.00  0.00      ACHN  
ATOM   3056  HD1 ILE A 198      18.639   6.358   6.039  0.00  0.00      ACHN  
ATOM   3057  HD2 ILE A 198      16.790   6.097   6.074  0.00  0.00      ACHN  
ATOM   3058  HD3 ILE A 198      17.764   5.720   4.630  0.00  0.00      ACHN  
ATOM   3059  C   ILE A 198      14.989   9.701   2.675  0.00  0.00      ACHN  
ATOM   3060  O   ILE A 198      15.099   9.830   1.463  0.00  0.00      ACHN  
ATOM   3061  N   ILE A 199      13.805   9.898   3.291  0.00  0.00      ACHN  
ATOM   3062  HN  ILE A 199      13.844  10.044   4.276  0.00  0.00      ACHN  
ATOM   3063  CA  ILE A 199      12.525  10.282   2.645  0.00  0.00      ACHN  
ATOM   3064  HA  ILE A 199      12.210   9.395   2.115  0.00  0.00      ACHN  
ATOM   3065  CB  ILE A 199      11.334  10.496   3.625  0.00  0.00      ACHN  
ATOM   3066  HB  ILE A 199      11.356  11.498   4.103  0.00  0.00      ACHN  
ATOM   3067  CG2 ILE A 199       9.998  10.453   2.749  0.00  0.00      ACHN  
ATOM   3068 HG21 ILE A 199       9.863  11.407   2.197  0.00  0.00      ACHN  
ATOM   3069 HG22 ILE A 199       9.981   9.612   2.023  0.00  0.00      ACHN  
ATOM   3070 HG23 ILE A 199       9.153  10.388   3.467  0.00  0.00      ACHN  
ATOM   3071  CG1 ILE A 199      11.235   9.381   4.686  0.00  0.00      ACHN  
ATOM   3072 HG11 ILE A 199      12.163   9.341   5.294  0.00  0.00      ACHN  
ATOM   3073 HG12 ILE A 199      10.460   9.654   5.433  0.00  0.00      ACHN  
ATOM   3074  CD1 ILE A 199      10.975   7.982   4.142  0.00  0.00      ACHN  
ATOM   3075  HD1 ILE A 199       9.937   7.837   3.773  0.00  0.00      ACHN  
ATOM   3076  HD2 ILE A 199      11.809   7.643   3.491  0.00  0.00      ACHN  
ATOM   3077  HD3 ILE A 199      11.059   7.307   5.020  0.00  0.00      ACHN  
ATOM   3078  C   ILE A 199      12.687  11.429   1.648  0.00  0.00      ACHN  
ATOM   3079  O   ILE A 199      12.164  11.328   0.530  0.00  0.00      ACHN  
ATOM   3080  N   ILE A 200      13.439  12.468   2.006  0.00  0.00      ACHN  
ATOM   3081  HN  ILE A 200      13.866  12.444   2.906  0.00  0.00      ACHN  
ATOM   3082  CA  ILE A 200      13.647  13.714   1.279  0.00  0.00      ACHN  
ATOM   3083  HA  ILE A 200      12.652  13.985   0.957  0.00  0.00      ACHN  
ATOM   3084  CB  ILE A 200      14.138  14.752   2.254  0.00  0.00      ACHN  
ATOM   3085  HB  ILE A 200      14.888  14.221   2.879  0.00  0.00      ACHN  
ATOM   3086  CG2 ILE A 200      14.629  16.039   1.573  0.00  0.00      ACHN  
ATOM   3087 HG21 ILE A 200      13.917  16.526   0.873  0.00  0.00      ACHN  
ATOM   3088 HG22 ILE A 200      14.903  16.852   2.279  0.00  0.00      ACHN  
ATOM   3089 HG23 ILE A 200      15.568  15.844   1.012  0.00  0.00      ACHN  
ATOM   3090  CG1 ILE A 200      12.970  15.193   3.213  0.00  0.00      ACHN  
ATOM   3091 HG11 ILE A 200      12.131  15.643   2.641  0.00  0.00      ACHN  
ATOM   3092 HG12 ILE A 200      12.455  14.302   3.632  0.00  0.00      ACHN  
ATOM   3093  CD1 ILE A 200      13.396  16.060   4.402  0.00  0.00      ACHN  
ATOM   3094  HD1 ILE A 200      14.417  15.857   4.791  0.00  0.00      ACHN  
ATOM   3095  HD2 ILE A 200      13.406  17.123   4.079  0.00  0.00      ACHN  
ATOM   3096  HD3 ILE A 200      12.684  15.941   5.246  0.00  0.00      ACHN  
ATOM   3097  C   ILE A 200      14.596  13.445   0.080  0.00  0.00      ACHN  
ATOM   3098  O   ILE A 200      14.337  13.812  -1.056  0.00  0.00      ACHN  
ATOM   3099  N   SER A 201      15.703  12.666   0.264  0.00  0.00      ACHN  
ATOM   3100  HN  SER A 201      15.807  12.138   1.104  0.00  0.00      ACHN  
ATOM   3101  CA  SER A 201      16.618  12.271  -0.751  0.00  0.00      ACHN  
ATOM   3102  HA  SER A 201      16.932  13.169  -1.264  0.00  0.00      ACHN  
ATOM   3103  CB  SER A 201      17.777  11.484  -0.133  0.00  0.00      ACHN  
ATOM   3104  HB1 SER A 201      18.286  12.145   0.601  0.00  0.00      ACHN  
ATOM   3105  HB2 SER A 201      17.481  10.513   0.320  0.00  0.00      ACHN  
ATOM   3106  OG  SER A 201      18.816  11.222  -1.036  0.00  0.00      ACHN  
ATOM   3107  HG1 SER A 201      19.514  10.863  -0.483  0.00  0.00      ACHN  
ATOM   3108  C   SER A 201      15.924  11.421  -1.816  0.00  0.00      ACHN  
ATOM   3109  O   SER A 201      16.221  11.515  -3.011  0.00  0.00      ACHN  
ATOM   3110  N   LEU A 202      14.915  10.557  -1.463  0.00  0.00      ACHN  
ATOM   3111  HN  LEU A 202      14.736  10.394  -0.496  0.00  0.00      ACHN  
ATOM   3112  CA  LEU A 202      14.104   9.774  -2.422  0.00  0.00      ACHN  
ATOM   3113  HA  LEU A 202      14.687   9.191  -3.121  0.00  0.00      ACHN  
ATOM   3114  CB  LEU A 202      13.250   8.662  -1.785  0.00  0.00      ACHN  
ATOM   3115  HB1 LEU A 202      12.517   9.112  -1.081  0.00  0.00      ACHN  
ATOM   3116  HB2 LEU A 202      12.660   8.137  -2.567  0.00  0.00      ACHN  
ATOM   3117  CG  LEU A 202      14.076   7.592  -1.047  0.00  0.00      ACHN  
ATOM   3118  HG  LEU A 202      14.694   8.132  -0.297  0.00  0.00      ACHN  
ATOM   3119  CD1 LEU A 202      13.054   6.731  -0.264  0.00  0.00      ACHN  
ATOM   3120 HD11 LEU A 202      13.564   6.163   0.543  0.00  0.00      ACHN  
ATOM   3121 HD12 LEU A 202      12.365   7.419   0.272  0.00  0.00      ACHN  
ATOM   3122 HD13 LEU A 202      12.545   6.007  -0.936  0.00  0.00      ACHN  
ATOM   3123  CD2 LEU A 202      14.953   6.650  -2.047  0.00  0.00      ACHN  
ATOM   3124 HD21 LEU A 202      15.614   5.935  -1.512  0.00  0.00      ACHN  
ATOM   3125 HD22 LEU A 202      14.261   5.994  -2.617  0.00  0.00      ACHN  
ATOM   3126 HD23 LEU A 202      15.691   7.208  -2.663  0.00  0.00      ACHN  
ATOM   3127  C   LEU A 202      13.198  10.644  -3.282  0.00  0.00      ACHN  
ATOM   3128  O   LEU A 202      13.015  10.491  -4.458  0.00  0.00      ACHN  
ATOM   3129  N   PHE A 203      12.628  11.737  -2.772  0.00  0.00      ACHN  
ATOM   3130  HN  PHE A 203      12.927  11.985  -1.854  0.00  0.00      ACHN  
ATOM   3131  CA  PHE A 203      12.047  12.784  -3.524  0.00  0.00      ACHN  
ATOM   3132  HA  PHE A 203      11.284  12.346  -4.150  0.00  0.00      ACHN  
ATOM   3133  CB  PHE A 203      11.423  13.936  -2.654  0.00  0.00      ACHN  
ATOM   3134  HB1 PHE A 203      10.923  13.534  -1.747  0.00  0.00      ACHN  
ATOM   3135  HB2 PHE A 203      12.177  14.701  -2.371  0.00  0.00      ACHN  
ATOM   3136  CG  PHE A 203      10.361  14.707  -3.437  0.00  0.00      ACHN  
ATOM   3137  CD1 PHE A 203       9.085  14.173  -3.496  0.00  0.00      ACHN  
ATOM   3138  HD1 PHE A 203       8.822  13.246  -3.008  0.00  0.00      ACHN  
ATOM   3139  CE1 PHE A 203       8.157  14.737  -4.399  0.00  0.00      ACHN  
ATOM   3140  HE1 PHE A 203       7.213  14.214  -4.436  0.00  0.00      ACHN  
ATOM   3141  CZ  PHE A 203       8.436  15.954  -5.057  0.00  0.00      ACHN  
ATOM   3142  HZ  PHE A 203       7.754  16.423  -5.750  0.00  0.00      ACHN  
ATOM   3143  CD2 PHE A 203      10.723  15.823  -4.192  0.00  0.00      ACHN  
ATOM   3144  HD2 PHE A 203      11.700  16.282  -4.176  0.00  0.00      ACHN  
ATOM   3145  CE2 PHE A 203       9.678  16.495  -4.868  0.00  0.00      ACHN  
ATOM   3146  HE2 PHE A 203      10.015  17.406  -5.340  0.00  0.00      ACHN  
ATOM   3147  C   PHE A 203      13.061  13.367  -4.482  0.00  0.00      ACHN  
ATOM   3148  O   PHE A 203      12.763  13.543  -5.670  0.00  0.00      ACHN  
ATOM   3149  N   LEU A 204      14.290  13.795  -4.089  0.00  0.00      ACHN  
ATOM   3150  HN  LEU A 204      14.639  13.470  -3.213  0.00  0.00      ACHN  
ATOM   3151  CA  LEU A 204      15.286  14.372  -4.950  0.00  0.00      ACHN  
ATOM   3152  HA  LEU A 204      14.877  15.223  -5.475  0.00  0.00      ACHN  
ATOM   3153  CB  LEU A 204      16.546  14.763  -4.113  0.00  0.00      ACHN  
ATOM   3154  HB1 LEU A 204      16.192  15.316  -3.217  0.00  0.00      ACHN  
ATOM   3155  HB2 LEU A 204      16.970  13.846  -3.650  0.00  0.00      ACHN  
ATOM   3156  CG  LEU A 204      17.740  15.505  -4.789  0.00  0.00      ACHN  
ATOM   3157  HG  LEU A 204      18.105  14.709  -5.472  0.00  0.00      ACHN  
ATOM   3158  CD1 LEU A 204      17.512  16.749  -5.637  0.00  0.00      ACHN  
ATOM   3159 HD11 LEU A 204      16.680  16.648  -6.366  0.00  0.00      ACHN  
ATOM   3160 HD12 LEU A 204      17.251  17.624  -5.004  0.00  0.00      ACHN  
ATOM   3161 HD13 LEU A 204      18.358  16.919  -6.337  0.00  0.00      ACHN  
ATOM   3162  CD2 LEU A 204      18.788  15.831  -3.724  0.00  0.00      ACHN  
ATOM   3163 HD21 LEU A 204      19.764  15.979  -4.234  0.00  0.00      ACHN  
ATOM   3164 HD22 LEU A 204      18.624  16.801  -3.208  0.00  0.00      ACHN  
ATOM   3165 HD23 LEU A 204      18.843  14.969  -3.025  0.00  0.00      ACHN  
ATOM   3166  C   LEU A 204      15.586  13.361  -6.097  0.00  0.00      ACHN  
ATOM   3167  O   LEU A 204      15.597  13.652  -7.281  0.00  0.00      ACHN  
ATOM   3168  N   PHE A 205      15.815  12.079  -5.736  0.00  0.00      ACHN  
ATOM   3169  HN  PHE A 205      15.818  11.873  -4.761  0.00  0.00      ACHN  
ATOM   3170  CA  PHE A 205      16.366  11.111  -6.656  0.00  0.00      ACHN  
ATOM   3171  HA  PHE A 205      17.029  11.630  -7.332  0.00  0.00      ACHN  
ATOM   3172  CB  PHE A 205      17.039   9.895  -5.943  0.00  0.00      ACHN  
ATOM   3173  HB1 PHE A 205      16.517   9.661  -4.991  0.00  0.00      ACHN  
ATOM   3174  HB2 PHE A 205      17.059   8.994  -6.593  0.00  0.00      ACHN  
ATOM   3175  CG  PHE A 205      18.473  10.276  -5.686  0.00  0.00      ACHN  
ATOM   3176  CD1 PHE A 205      18.940  10.409  -4.351  0.00  0.00      ACHN  
ATOM   3177  HD1 PHE A 205      18.200  10.231  -3.585  0.00  0.00      ACHN  
ATOM   3178  CE1 PHE A 205      20.231  10.766  -4.097  0.00  0.00      ACHN  
ATOM   3179  HE1 PHE A 205      20.562  10.767  -3.069  0.00  0.00      ACHN  
ATOM   3180  CZ  PHE A 205      21.118  10.969  -5.174  0.00  0.00      ACHN  
ATOM   3181  HZ  PHE A 205      22.175  11.150  -5.048  0.00  0.00      ACHN  
ATOM   3182  CD2 PHE A 205      19.304  10.434  -6.683  0.00  0.00      ACHN  
ATOM   3183  HD2 PHE A 205      18.906  10.238  -7.668  0.00  0.00      ACHN  
ATOM   3184  CE2 PHE A 205      20.683  10.757  -6.457  0.00  0.00      ACHN  
ATOM   3185  HE2 PHE A 205      21.326  10.690  -7.323  0.00  0.00      ACHN  
ATOM   3186  C   PHE A 205      15.316  10.582  -7.640  0.00  0.00      ACHN  
ATOM   3187  O   PHE A 205      15.622  10.430  -8.801  0.00  0.00      ACHN  
ATOM   3188  N   PHE A 206      14.098  10.306  -7.234  0.00  0.00      ACHN  
ATOM   3189  HN  PHE A 206      13.837  10.371  -6.274  0.00  0.00      ACHN  
ATOM   3190  CA  PHE A 206      13.051   9.750  -8.110  0.00  0.00      ACHN  
ATOM   3191  HA  PHE A 206      13.542   8.930  -8.614  0.00  0.00      ACHN  
ATOM   3192  CB  PHE A 206      11.800   9.053  -7.453  0.00  0.00      ACHN  
ATOM   3193  HB1 PHE A 206      11.211   9.793  -6.869  0.00  0.00      ACHN  
ATOM   3194  HB2 PHE A 206      11.150   8.736  -8.296  0.00  0.00      ACHN  
ATOM   3195  CG  PHE A 206      12.092   7.900  -6.617  0.00  0.00      ACHN  
ATOM   3196  CD1 PHE A 206      10.943   7.288  -6.213  0.00  0.00      ACHN  
ATOM   3197  HD1 PHE A 206       9.949   7.589  -6.510  0.00  0.00      ACHN  
ATOM   3198  CE1 PHE A 206      11.061   6.218  -5.303  0.00  0.00      ACHN  
ATOM   3199  HE1 PHE A 206      10.146   5.706  -5.044  0.00  0.00      ACHN  
ATOM   3200  CZ  PHE A 206      12.298   5.732  -4.843  0.00  0.00      ACHN  
ATOM   3201  HZ  PHE A 206      12.329   4.894  -4.161  0.00  0.00      ACHN  
ATOM   3202  CD2 PHE A 206      13.364   7.466  -6.223  0.00  0.00      ACHN  
ATOM   3203  HD2 PHE A 206      14.295   7.885  -6.576  0.00  0.00      ACHN  
ATOM   3204  CE2 PHE A 206      13.454   6.431  -5.271  0.00  0.00      ACHN  
ATOM   3205  HE2 PHE A 206      14.407   6.024  -4.968  0.00  0.00      ACHN  
ATOM   3206  C   PHE A 206      12.647  10.788  -9.117  0.00  0.00      ACHN  
ATOM   3207  O   PHE A 206      12.537  10.431 -10.286  0.00  0.00      ACHN  
ATOM   3208  N   ASN A 207      12.598  12.096  -8.740  0.00  0.00      ACHN  
ATOM   3209  HN  ASN A 207      12.780  12.308  -7.783  0.00  0.00      ACHN  
ATOM   3210  CA  ASN A 207      12.390  13.165  -9.698  0.00  0.00      ACHN  
ATOM   3211  HA  ASN A 207      11.476  12.989 -10.246  0.00  0.00      ACHN  
ATOM   3212  CB  ASN A 207      12.090  14.568  -8.936  0.00  0.00      ACHN  
ATOM   3213  HB1 ASN A 207      12.846  14.873  -8.182  0.00  0.00      ACHN  
ATOM   3214  HB2 ASN A 207      12.126  15.395  -9.678  0.00  0.00      ACHN  
ATOM   3215  CG  ASN A 207      10.667  14.607  -8.420  0.00  0.00      ACHN  
ATOM   3216  OD1 ASN A 207       9.697  15.095  -9.029  0.00  0.00      ACHN  
ATOM   3217  ND2 ASN A 207      10.521  14.169  -7.149  0.00  0.00      ACHN  
ATOM   3218 HD21 ASN A 207       9.678  14.403  -6.664  0.00  0.00      ACHN  
ATOM   3219 HD22 ASN A 207      11.340  13.918  -6.635  0.00  0.00      ACHN  
ATOM   3220  C   ASN A 207      13.521  13.327 -10.759  0.00  0.00      ACHN  
ATOM   3221  O   ASN A 207      13.339  13.326 -11.992  0.00  0.00      ACHN  
ATOM   3222  N   SER A 208      14.771  13.206 -10.228  0.00  0.00      ACHN  
ATOM   3223  HN  SER A 208      15.038  12.997  -9.290  0.00  0.00      ACHN  
ATOM   3224  CA  SER A 208      15.886  13.584 -11.101  0.00  0.00      ACHN  
ATOM   3225  HA  SER A 208      15.615  14.475 -11.647  0.00  0.00      ACHN  
ATOM   3226  CB  SER A 208      17.190  13.755 -10.271  0.00  0.00      ACHN  
ATOM   3227  HB1 SER A 208      17.406  12.841  -9.676  0.00  0.00      ACHN  
ATOM   3228  HB2 SER A 208      18.072  13.908 -10.928  0.00  0.00      ACHN  
ATOM   3229  OG  SER A 208      17.063  14.838  -9.416  0.00  0.00      ACHN  
ATOM   3230  HG1 SER A 208      16.476  14.486  -8.742  0.00  0.00      ACHN  
ATOM   3231  C   SER A 208      16.161  12.455 -12.105  0.00  0.00      ACHN  
ATOM   3232  O   SER A 208      16.644  12.784 -13.169  0.00  0.00      ACHN  
ATOM   3233  N   PHE A 209      15.900  11.142 -11.830  0.00  0.00      ACHN  
ATOM   3234  HN  PHE A 209      15.422  10.826 -11.014  0.00  0.00      ACHN  
ATOM   3235  CA  PHE A 209      16.006   9.944 -12.738  0.00  0.00      ACHN  
ATOM   3236  HA  PHE A 209      16.882  10.054 -13.360  0.00  0.00      ACHN  
ATOM   3237  CB  PHE A 209      15.827   8.615 -11.955  0.00  0.00      ACHN  
ATOM   3238  HB1 PHE A 209      15.000   8.617 -11.213  0.00  0.00      ACHN  
ATOM   3239  HB2 PHE A 209      15.554   7.843 -12.705  0.00  0.00      ACHN  
ATOM   3240  CG  PHE A 209      17.149   8.148 -11.390  0.00  0.00      ACHN  
ATOM   3241  CD1 PHE A 209      18.118   7.803 -12.414  0.00  0.00      ACHN  
ATOM   3242  HD1 PHE A 209      17.890   7.980 -13.455  0.00  0.00      ACHN  
ATOM   3243  CE1 PHE A 209      19.349   7.224 -12.007  0.00  0.00      ACHN  
ATOM   3244  HE1 PHE A 209      20.086   6.840 -12.697  0.00  0.00      ACHN  
ATOM   3245  CZ  PHE A 209      19.637   7.043 -10.642  0.00  0.00      ACHN  
ATOM   3246  HZ  PHE A 209      20.652   6.770 -10.394  0.00  0.00      ACHN  
ATOM   3247  CD2 PHE A 209      17.524   7.959 -10.069  0.00  0.00      ACHN  
ATOM   3248  HD2 PHE A 209      16.896   8.385  -9.301  0.00  0.00      ACHN  
ATOM   3249  CE2 PHE A 209      18.743   7.417  -9.720  0.00  0.00      ACHN  
ATOM   3250  HE2 PHE A 209      18.780   7.137  -8.678  0.00  0.00      ACHN  
ATOM   3251  C   PHE A 209      14.951   9.956 -13.822  0.00  0.00      ACHN  
ATOM   3252  O   PHE A 209      15.241   9.522 -14.969  0.00  0.00      ACHN  
ATOM   3253  N   ALA A 210      13.763  10.443 -13.542  0.00  0.00      ACHN  
ATOM   3254  HN  ALA A 210      13.522  10.664 -12.600  0.00  0.00      ACHN  
ATOM   3255  CA  ALA A 210      12.715  10.683 -14.490  0.00  0.00      ACHN  
ATOM   3256  HA  ALA A 210      12.713   9.794 -15.104  0.00  0.00      ACHN  
ATOM   3257  CB  ALA A 210      11.439  10.867 -13.680  0.00  0.00      ACHN  
ATOM   3258  HB1 ALA A 210      10.566  11.261 -14.242  0.00  0.00      ACHN  
ATOM   3259  HB2 ALA A 210      11.242   9.978 -13.044  0.00  0.00      ACHN  
ATOM   3260  HB3 ALA A 210      11.705  11.699 -12.992  0.00  0.00      ACHN  
ATOM   3261  C   ALA A 210      12.934  11.839 -15.449  0.00  0.00      ACHN  
ATOM   3262  O   ALA A 210      12.656  11.788 -16.636  0.00  0.00      ACHN  
ATOM   3263  N   LEU A 211      13.379  12.958 -14.935  0.00  0.00      ACHN  
ATOM   3264  HN  LEU A 211      13.418  13.035 -13.942  0.00  0.00      ACHN  
ATOM   3265  CA  LEU A 211      13.870  14.157 -15.642  0.00  0.00      ACHN  
ATOM   3266  HA  LEU A 211      12.928  14.323 -16.144  0.00  0.00      ACHN  
ATOM   3267  CB  LEU A 211      14.233  15.289 -14.706  0.00  0.00      ACHN  
ATOM   3268  HB1 LEU A 211      13.420  15.320 -13.950  0.00  0.00      ACHN  
ATOM   3269  HB2 LEU A 211      15.145  14.916 -14.192  0.00  0.00      ACHN  
ATOM   3270  CG  LEU A 211      14.472  16.603 -15.411  0.00  0.00      ACHN  
ATOM   3271  HG  LEU A 211      15.322  16.406 -16.099  0.00  0.00      ACHN  
ATOM   3272  CD1 LEU A 211      13.244  17.092 -16.265  0.00  0.00      ACHN  
ATOM   3273 HD11 LEU A 211      13.215  16.588 -17.254  0.00  0.00      ACHN  
ATOM   3274 HD12 LEU A 211      12.275  16.802 -15.806  0.00  0.00      ACHN  
ATOM   3275 HD13 LEU A 211      13.135  18.192 -16.377  0.00  0.00      ACHN  
ATOM   3276  CD2 LEU A 211      14.849  17.724 -14.402  0.00  0.00      ACHN  
ATOM   3277 HD21 LEU A 211      13.958  17.870 -13.754  0.00  0.00      ACHN  
ATOM   3278 HD22 LEU A 211      15.657  17.413 -13.706  0.00  0.00      ACHN  
ATOM   3279 HD23 LEU A 211      15.016  18.638 -15.010  0.00  0.00      ACHN  
ATOM   3280  C   LEU A 211      15.044  13.820 -16.633  0.00  0.00      ACHN  
ATOM   3281  O   LEU A 211      15.072  14.399 -17.726  0.00  0.00      ACHN  
ATOM   3282  N   VAL A 212      16.018  12.917 -16.284  0.00  0.00      ACHN  
ATOM   3283  HN  VAL A 212      16.068  12.624 -15.332  0.00  0.00      ACHN  
ATOM   3284  CA  VAL A 212      16.924  12.518 -17.304  0.00  0.00      ACHN  
ATOM   3285  HA  VAL A 212      17.509  13.376 -17.599  0.00  0.00      ACHN  
ATOM   3286  CB  VAL A 212      17.938  11.540 -16.768  0.00  0.00      ACHN  
ATOM   3287  HB  VAL A 212      17.524  10.597 -16.351  0.00  0.00      ACHN  
ATOM   3288  CG1 VAL A 212      19.108  11.160 -17.817  0.00  0.00      ACHN  
ATOM   3289 HG11 VAL A 212      19.592  12.097 -18.165  0.00  0.00      ACHN  
ATOM   3290 HG12 VAL A 212      19.869  10.671 -17.171  0.00  0.00      ACHN  
ATOM   3291 HG13 VAL A 212      18.630  10.544 -18.608  0.00  0.00      ACHN  
ATOM   3292  CG2 VAL A 212      18.692  12.263 -15.573  0.00  0.00      ACHN  
ATOM   3293 HG21 VAL A 212      19.590  11.621 -15.446  0.00  0.00      ACHN  
ATOM   3294 HG22 VAL A 212      19.108  13.262 -15.826  0.00  0.00      ACHN  
ATOM   3295 HG23 VAL A 212      18.011  12.146 -14.703  0.00  0.00      ACHN  
ATOM   3296  C   VAL A 212      16.407  11.937 -18.581  0.00  0.00      ACHN  
ATOM   3297  O   VAL A 212      16.821  12.388 -19.690  0.00  0.00      ACHN  
ATOM   3298  N   GLN A 213      15.460  10.952 -18.520  0.00  0.00      ACHN  
ATOM   3299  HN  GLN A 213      15.134  10.579 -17.655  0.00  0.00      ACHN  
ATOM   3300  CA  GLN A 213      14.595  10.457 -19.562  0.00  0.00      ACHN  
ATOM   3301  HA  GLN A 213      15.204  10.121 -20.388  0.00  0.00      ACHN  
ATOM   3302  CB  GLN A 213      13.681   9.284 -19.115  0.00  0.00      ACHN  
ATOM   3303  HB1 GLN A 213      14.206   8.580 -18.434  0.00  0.00      ACHN  
ATOM   3304  HB2 GLN A 213      12.757   9.636 -18.607  0.00  0.00      ACHN  
ATOM   3305  CG  GLN A 213      13.353   8.421 -20.330  0.00  0.00      ACHN  
ATOM   3306  HG1 GLN A 213      12.506   8.892 -20.873  0.00  0.00      ACHN  
ATOM   3307  HG2 GLN A 213      14.132   8.175 -21.083  0.00  0.00      ACHN  
ATOM   3308  CD  GLN A 213      12.817   7.066 -19.867  0.00  0.00      ACHN  
ATOM   3309  OE1 GLN A 213      11.796   6.813 -19.232  0.00  0.00      ACHN  
ATOM   3310  NE2 GLN A 213      13.517   5.979 -20.157  0.00  0.00      ACHN  
ATOM   3311 HE21 GLN A 213      13.132   5.094 -19.896  0.00  0.00      ACHN  
ATOM   3312 HE22 GLN A 213      14.449   6.076 -20.506  0.00  0.00      ACHN  
ATOM   3313  C   GLN A 213      13.709  11.503 -20.202  0.00  0.00      ACHN  
ATOM   3314  O   GLN A 213      13.622  11.609 -21.384  0.00  0.00      ACHN  
ATOM   3315  N   TYR A 214      13.101  12.418 -19.429  0.00  0.00      ACHN  
ATOM   3316  HN  TYR A 214      13.009  12.256 -18.449  0.00  0.00      ACHN  
ATOM   3317  CA  TYR A 214      12.192  13.423 -20.015  0.00  0.00      ACHN  
ATOM   3318  HA  TYR A 214      11.467  12.788 -20.502  0.00  0.00      ACHN  
ATOM   3319  CB  TYR A 214      11.608  14.325 -18.877  0.00  0.00      ACHN  
ATOM   3320  HB1 TYR A 214      11.086  13.592 -18.226  0.00  0.00      ACHN  
ATOM   3321  HB2 TYR A 214      12.397  14.822 -18.272  0.00  0.00      ACHN  
ATOM   3322  CG  TYR A 214      10.518  15.302 -19.317  0.00  0.00      ACHN  
ATOM   3323  CD1 TYR A 214       9.343  14.819 -19.828  0.00  0.00      ACHN  
ATOM   3324  HD1 TYR A 214       9.199  13.750 -19.774  0.00  0.00      ACHN  
ATOM   3325  CE1 TYR A 214       8.313  15.683 -20.225  0.00  0.00      ACHN  
ATOM   3326  HE1 TYR A 214       7.356  15.202 -20.362  0.00  0.00      ACHN  
ATOM   3327  CZ  TYR A 214       8.478  17.010 -20.090  0.00  0.00      ACHN  
ATOM   3328  OH  TYR A 214       7.453  17.989 -20.196  0.00  0.00      ACHN  
ATOM   3329  HH  TYR A 214       6.616  17.616 -19.910  0.00  0.00      ACHN  
ATOM   3330  CD2 TYR A 214      10.774  16.672 -19.300  0.00  0.00      ACHN  
ATOM   3331  HD2 TYR A 214      11.745  17.054 -19.023  0.00  0.00      ACHN  
ATOM   3332  CE2 TYR A 214       9.760  17.493 -19.714  0.00  0.00      ACHN  
ATOM   3333  HE2 TYR A 214       9.772  18.555 -19.517  0.00  0.00      ACHN  
ATOM   3334  C   TYR A 214      12.832  14.336 -21.083  0.00  0.00      ACHN  
ATOM   3335  O   TYR A 214      12.281  14.595 -22.179  0.00  0.00      ACHN  
ATOM   3336  N   LEU A 215      14.098  14.786 -20.775  0.00  0.00      ACHN  
ATOM   3337  HN  LEU A 215      14.546  14.484 -19.938  0.00  0.00      ACHN  
ATOM   3338  CA  LEU A 215      14.729  15.758 -21.667  0.00  0.00      ACHN  
ATOM   3339  HA  LEU A 215      13.945  16.491 -21.789  0.00  0.00      ACHN  
ATOM   3340  CB  LEU A 215      16.048  16.326 -21.100  0.00  0.00      ACHN  
ATOM   3341  HB1 LEU A 215      16.615  15.683 -20.394  0.00  0.00      ACHN  
ATOM   3342  HB2 LEU A 215      16.827  16.593 -21.846  0.00  0.00      ACHN  
ATOM   3343  CG  LEU A 215      15.884  17.762 -20.469  0.00  0.00      ACHN  
ATOM   3344  HG  LEU A 215      16.787  18.054 -19.890  0.00  0.00      ACHN  
ATOM   3345  CD1 LEU A 215      15.785  18.831 -21.543  0.00  0.00      ACHN  
ATOM   3346 HD11 LEU A 215      16.633  18.782 -22.259  0.00  0.00      ACHN  
ATOM   3347 HD12 LEU A 215      14.873  18.662 -22.155  0.00  0.00      ACHN  
ATOM   3348 HD13 LEU A 215      15.723  19.860 -21.131  0.00  0.00      ACHN  
ATOM   3349  CD2 LEU A 215      14.699  17.897 -19.419  0.00  0.00      ACHN  
ATOM   3350 HD21 LEU A 215      13.763  17.822 -20.013  0.00  0.00      ACHN  
ATOM   3351 HD22 LEU A 215      14.643  17.042 -18.711  0.00  0.00      ACHN  
ATOM   3352 HD23 LEU A 215      14.742  18.823 -18.806  0.00  0.00      ACHN  
ATOM   3353  C   LEU A 215      15.067  15.278 -23.024  0.00  0.00      ACHN  
ATOM   3354  O   LEU A 215      14.882  15.974 -23.977  0.00  0.00      ACHN  
ATOM   3355  N   GLN A 216      15.364  13.987 -23.103  0.00  0.00      ACHN  
ATOM   3356  HN  GLN A 216      15.421  13.507 -22.231  0.00  0.00      ACHN  
ATOM   3357  CA  GLN A 216      15.561  13.127 -24.260  0.00  0.00      ACHN  
ATOM   3358  HA  GLN A 216      16.331  13.573 -24.872  0.00  0.00      ACHN  
ATOM   3359  CB  GLN A 216      16.027  11.745 -23.760  0.00  0.00      ACHN  
ATOM   3360  HB1 GLN A 216      15.342  11.436 -22.941  0.00  0.00      ACHN  
ATOM   3361  HB2 GLN A 216      15.872  11.050 -24.613  0.00  0.00      ACHN  
ATOM   3362  CG  GLN A 216      17.531  11.672 -23.258  0.00  0.00      ACHN  
ATOM   3363  HG1 GLN A 216      18.241  11.905 -24.080  0.00  0.00      ACHN  
ATOM   3364  HG2 GLN A 216      17.565  12.403 -22.422  0.00  0.00      ACHN  
ATOM   3365  CD  GLN A 216      17.713  10.248 -22.725  0.00  0.00      ACHN  
ATOM   3366  OE1 GLN A 216      17.871   9.441 -23.704  0.00  0.00      ACHN  
ATOM   3367  NE2 GLN A 216      17.533  10.028 -21.433  0.00  0.00      ACHN  
ATOM   3368 HE21 GLN A 216      17.468   9.058 -21.200  0.00  0.00      ACHN  
ATOM   3369 HE22 GLN A 216      17.668  10.765 -20.770  0.00  0.00      ACHN  
ATOM   3370  C   GLN A 216      14.385  13.109 -25.203  0.00  0.00      ACHN  
ATOM   3371  O   GLN A 216      14.579  13.237 -26.383  0.00  0.00      ACHN  
ATOM   3372  N   TYR A 217      13.136  13.104 -24.711  0.00  0.00      ACHN  
ATOM   3373  HN  TYR A 217      13.012  13.089 -23.722  0.00  0.00      ACHN  
ATOM   3374  CA  TYR A 217      11.989  13.224 -25.589  0.00  0.00      ACHN  
ATOM   3375  HA  TYR A 217      12.155  12.799 -26.568  0.00  0.00      ACHN  
ATOM   3376  CB  TYR A 217      10.627  12.547 -25.170  0.00  0.00      ACHN  
ATOM   3377  HB1 TYR A 217      10.169  12.814 -24.193  0.00  0.00      ACHN  
ATOM   3378  HB2 TYR A 217       9.921  12.705 -26.012  0.00  0.00      ACHN  
ATOM   3379  CG  TYR A 217      10.906  11.033 -25.102  0.00  0.00      ACHN  
ATOM   3380  CD1 TYR A 217      11.206  10.400 -23.891  0.00  0.00      ACHN  
ATOM   3381  HD1 TYR A 217      11.106  10.895 -22.937  0.00  0.00      ACHN  
ATOM   3382  CE1 TYR A 217      11.759   9.111 -23.949  0.00  0.00      ACHN  
ATOM   3383  HE1 TYR A 217      11.815   8.456 -23.092  0.00  0.00      ACHN  
ATOM   3384  CZ  TYR A 217      12.177   8.502 -25.144  0.00  0.00      ACHN  
ATOM   3385  OH  TYR A 217      12.534   7.106 -25.119  0.00  0.00      ACHN  
ATOM   3386  HH  TYR A 217      12.514   6.698 -25.988  0.00  0.00      ACHN  
ATOM   3387  CD2 TYR A 217      11.107  10.331 -26.375  0.00  0.00      ACHN  
ATOM   3388  HD2 TYR A 217      10.828  10.779 -27.317  0.00  0.00      ACHN  
ATOM   3389  CE2 TYR A 217      11.643   9.069 -26.372  0.00  0.00      ACHN  
ATOM   3390  HE2 TYR A 217      11.834   8.510 -27.276  0.00  0.00      ACHN  
ATOM   3391  C   TYR A 217      11.551  14.648 -25.940  0.00  0.00      ACHN  
ATOM   3392  O   TYR A 217      10.951  14.875 -27.000  0.00  0.00      ACHN  
ATOM   3393  N   LYS A 218      12.009  15.629 -25.150  0.00  0.00      ACHN  
ATOM   3394  HN  LYS A 218      12.487  15.341 -24.324  0.00  0.00      ACHN  
ATOM   3395  CA  LYS A 218      11.838  17.013 -25.597  0.00  0.00      ACHN  
ATOM   3396  HA  LYS A 218      10.833  17.080 -25.987  0.00  0.00      ACHN  
ATOM   3397  CB  LYS A 218      11.978  18.113 -24.518  0.00  0.00      ACHN  
ATOM   3398  HB1 LYS A 218      13.038  18.170 -24.192  0.00  0.00      ACHN  
ATOM   3399  HB2 LYS A 218      11.712  19.063 -25.030  0.00  0.00      ACHN  
ATOM   3400  CG  LYS A 218      11.194  17.739 -23.184  0.00  0.00      ACHN  
ATOM   3401  HG1 LYS A 218      11.071  16.635 -23.195  0.00  0.00      ACHN  
ATOM   3402  HG2 LYS A 218      11.765  17.976 -22.260  0.00  0.00      ACHN  
ATOM   3403  CD  LYS A 218       9.809  18.427 -23.259  0.00  0.00      ACHN  
ATOM   3404  HD1 LYS A 218       9.218  18.079 -24.133  0.00  0.00      ACHN  
ATOM   3405  HD2 LYS A 218       9.516  17.959 -22.295  0.00  0.00      ACHN  
ATOM   3406  CE  LYS A 218       9.753  19.937 -23.053  0.00  0.00      ACHN  
ATOM   3407  HE1 LYS A 218      10.284  20.287 -22.143  0.00  0.00      ACHN  
ATOM   3408  HE2 LYS A 218      10.120  20.523 -23.923  0.00  0.00      ACHN  
ATOM   3409  NZ  LYS A 218       8.292  20.321 -22.930  0.00  0.00      ACHN  
ATOM   3410  HZ1 LYS A 218       8.020  20.109 -21.949  0.00  0.00      ACHN  
ATOM   3411  HZ2 LYS A 218       8.117  21.342 -23.016  0.00  0.00      ACHN  
ATOM   3412  HZ3 LYS A 218       7.735  19.811 -23.645  0.00  0.00      ACHN  
ATOM   3413  C   LYS A 218      12.798  17.312 -26.783  0.00  0.00      ACHN  
ATOM   3414  O   LYS A 218      12.542  18.159 -27.602  0.00  0.00      ACHN  
ATOM   3415  N   GLY A 219      14.038  16.719 -26.732  0.00  0.00      ACHN  
ATOM   3416  HN  GLY A 219      14.070  16.048 -25.996  0.00  0.00      ACHN  
ATOM   3417  CA  GLY A 219      15.093  16.733 -27.722  0.00  0.00      ACHN  
ATOM   3418  HA1 GLY A 219      14.527  16.551 -28.623  0.00  0.00      ACHN  
ATOM   3419  HA2 GLY A 219      15.871  15.987 -27.649  0.00  0.00      ACHN  
ATOM   3420  C   GLY A 219      15.810  17.967 -27.885  0.00  0.00      ACHN  
ATOM   3421  O   GLY A 219      16.554  18.284 -28.817  0.00  0.00      ACHN  
ATOM   3422  N   LYS A 220      15.591  18.897 -26.914  0.00  0.00      ACHN  
ATOM   3423  HN  LYS A 220      15.013  18.667 -26.135  0.00  0.00      ACHN  
ATOM   3424  CA  LYS A 220      16.204  20.216 -26.774  0.00  0.00      ACHN  
ATOM   3425  HA  LYS A 220      16.019  20.608 -27.763  0.00  0.00      ACHN  
ATOM   3426  CB  LYS A 220      15.294  21.125 -25.907  0.00  0.00      ACHN  
ATOM   3427  HB1 LYS A 220      15.662  22.168 -26.015  0.00  0.00      ACHN  
ATOM   3428  HB2 LYS A 220      14.352  21.215 -26.489  0.00  0.00      ACHN  
ATOM   3429  CG  LYS A 220      15.142  20.678 -24.450  0.00  0.00      ACHN  
ATOM   3430  HG1 LYS A 220      14.763  19.641 -24.327  0.00  0.00      ACHN  
ATOM   3431  HG2 LYS A 220      16.103  20.816 -23.910  0.00  0.00      ACHN  
ATOM   3432  CD  LYS A 220      14.066  21.527 -23.729  0.00  0.00      ACHN  
ATOM   3433  HD1 LYS A 220      13.040  21.262 -24.065  0.00  0.00      ACHN  
ATOM   3434  HD2 LYS A 220      14.112  21.296 -22.643  0.00  0.00      ACHN  
ATOM   3435  CE  LYS A 220      14.218  23.108 -23.813  0.00  0.00      ACHN  
ATOM   3436  HE1 LYS A 220      15.157  23.353 -23.271  0.00  0.00      ACHN  
ATOM   3437  HE2 LYS A 220      14.319  23.538 -24.833  0.00  0.00      ACHN  
ATOM   3438  NZ  LYS A 220      13.058  23.846 -23.314  0.00  0.00      ACHN  
ATOM   3439  HZ1 LYS A 220      12.202  23.837 -23.904  0.00  0.00      ACHN  
ATOM   3440  HZ2 LYS A 220      12.849  23.449 -22.376  0.00  0.00      ACHN  
ATOM   3441  HZ3 LYS A 220      13.298  24.849 -23.181  0.00  0.00      ACHN  
ATOM   3442  C   LYS A 220      17.656  20.245 -26.430  0.00  0.00      ACHN  
ATOM   3443  O   LYS A 220      18.142  19.361 -25.780  0.00  0.00      ACHN  
ATOM   3444  N   GLY A 221      18.407  21.240 -26.852  0.00  0.00      ACHN  
ATOM   3445  HN  GLY A 221      18.003  22.061 -27.248  0.00  0.00      ACHN  
ATOM   3446  CA  GLY A 221      19.906  21.118 -26.959  0.00  0.00      ACHN  
ATOM   3447  HA1 GLY A 221      20.303  21.069 -25.955  0.00  0.00      ACHN  
ATOM   3448  HA2 GLY A 221      20.221  21.976 -27.535  0.00  0.00      ACHN  
ATOM   3449  C   GLY A 221      20.332  19.944 -27.808  0.00  0.00      ACHN  
ATOM   3450  O   GLY A 221      19.932  19.784 -28.934  0.00  0.00      ACHN  
ATOM   3451  N   LYS A 222      21.243  19.137 -27.236  0.00  0.00      ACHN  
ATOM   3452  HN  LYS A 222      21.403  19.305 -26.266  0.00  0.00      ACHN  
ATOM   3453  CA  LYS A 222      21.833  17.900 -27.788  0.00  0.00      ACHN  
ATOM   3454  HA  LYS A 222      21.702  17.825 -28.858  0.00  0.00      ACHN  
ATOM   3455  CB  LYS A 222      23.370  17.830 -27.617  0.00  0.00      ACHN  
ATOM   3456  HB1 LYS A 222      23.658  17.807 -26.545  0.00  0.00      ACHN  
ATOM   3457  HB2 LYS A 222      23.623  16.775 -27.857  0.00  0.00      ACHN  
ATOM   3458  CG  LYS A 222      24.106  18.972 -28.362  0.00  0.00      ACHN  
ATOM   3459  HG1 LYS A 222      23.847  19.944 -27.890  0.00  0.00      ACHN  
ATOM   3460  HG2 LYS A 222      25.194  18.766 -28.275  0.00  0.00      ACHN  
ATOM   3461  CD  LYS A 222      23.898  19.017 -29.876  0.00  0.00      ACHN  
ATOM   3462  HD1 LYS A 222      22.870  19.233 -30.239  0.00  0.00      ACHN  
ATOM   3463  HD2 LYS A 222      24.523  19.883 -30.182  0.00  0.00      ACHN  
ATOM   3464  CE  LYS A 222      24.460  17.852 -30.587  0.00  0.00      ACHN  
ATOM   3465  HE1 LYS A 222      25.566  17.793 -30.493  0.00  0.00      ACHN  
ATOM   3466  HE2 LYS A 222      24.024  16.939 -30.129  0.00  0.00      ACHN  
ATOM   3467  NZ  LYS A 222      24.102  17.902 -31.980  0.00  0.00      ACHN  
ATOM   3468  HZ1 LYS A 222      23.087  17.675 -32.004  0.00  0.00      ACHN  
ATOM   3469  HZ2 LYS A 222      24.334  18.753 -32.531  0.00  0.00      ACHN  
ATOM   3470  HZ3 LYS A 222      24.530  17.111 -32.502  0.00  0.00      ACHN  
ATOM   3471  C   LYS A 222      21.165  16.659 -27.142  0.00  0.00      ACHN  
ATOM   3472  O   LYS A 222      21.710  15.576 -27.170  0.00  0.00      ACHN  
ATOM   3473  N   TRP A 223      20.028  16.779 -26.476  0.00  0.00      ACHN  
ATOM   3474  HN  TRP A 223      19.570  17.657 -26.360  0.00  0.00      ACHN  
ATOM   3475  CA  TRP A 223      19.349  15.628 -25.860  0.00  0.00      ACHN  
ATOM   3476  HA  TRP A 223      20.092  15.056 -25.324  0.00  0.00      ACHN  
ATOM   3477  CB  TRP A 223      18.399  16.168 -24.740  0.00  0.00      ACHN  
ATOM   3478  HB1 TRP A 223      17.877  17.053 -25.162  0.00  0.00      ACHN  
ATOM   3479  HB2 TRP A 223      17.684  15.391 -24.393  0.00  0.00      ACHN  
ATOM   3480  CG  TRP A 223      19.151  16.717 -23.543  0.00  0.00      ACHN  
ATOM   3481  CD1 TRP A 223      19.322  17.967 -23.048  0.00  0.00      ACHN  
ATOM   3482  HD1 TRP A 223      18.813  18.840 -23.430  0.00  0.00      ACHN  
ATOM   3483  NE1 TRP A 223      20.107  17.946 -21.907  0.00  0.00      ACHN  
ATOM   3484  HE1 TRP A 223      20.511  18.693 -21.425  0.00  0.00      ACHN  
ATOM   3485  CE2 TRP A 223      20.240  16.655 -21.510  0.00  0.00      ACHN  
ATOM   3486  CD2 TRP A 223      19.751  15.832 -22.505  0.00  0.00      ACHN  
ATOM   3487  CE3 TRP A 223      19.836  14.438 -22.468  0.00  0.00      ACHN  
ATOM   3488  HE3 TRP A 223      19.575  13.814 -23.309  0.00  0.00      ACHN  
ATOM   3489  CZ3 TRP A 223      20.278  13.863 -21.232  0.00  0.00      ACHN  
ATOM   3490  HZ3 TRP A 223      20.410  12.793 -21.170  0.00  0.00      ACHN  
ATOM   3491  CZ2 TRP A 223      20.755  16.095 -20.326  0.00  0.00      ACHN  
ATOM   3492  HZ2 TRP A 223      21.059  16.770 -19.540  0.00  0.00      ACHN  
ATOM   3493  CH2 TRP A 223      20.687  14.709 -20.164  0.00  0.00      ACHN  
ATOM   3494  HH2 TRP A 223      20.870  14.242 -19.207  0.00  0.00      ACHN  
ATOM   3495  C   TRP A 223      18.598  14.704 -26.775  0.00  0.00      ACHN  
ATOM   3496  O   TRP A 223      18.166  13.602 -26.411  0.00  0.00      ACHN  
ATOM   3497  N   SER A 224      18.607  14.982 -28.116  0.00  0.00      ACHN  
ATOM   3498  HN  SER A 224      18.983  15.841 -28.456  0.00  0.00      ACHN  
ATOM   3499  CA  SER A 224      18.345  13.968 -29.031  0.00  0.00      ACHN  
ATOM   3500  HA  SER A 224      17.353  13.556 -28.912  0.00  0.00      ACHN  
ATOM   3501  CB  SER A 224      18.241  14.709 -30.390  0.00  0.00      ACHN  
ATOM   3502  HB1 SER A 224      18.590  14.009 -31.179  0.00  0.00      ACHN  
ATOM   3503  HB2 SER A 224      17.197  15.077 -30.484  0.00  0.00      ACHN  
ATOM   3504  OG  SER A 224      19.174  15.832 -30.451  0.00  0.00      ACHN  
ATOM   3505  HG1 SER A 224      19.065  16.155 -31.349  0.00  0.00      ACHN  
ATOM   3506  C   SER A 224      19.474  12.926 -29.134  0.00  0.00      ACHN  
ATOM   3507  O   SER A 224      19.280  11.746 -29.526  0.00  0.00      ACHN  
ATOM   3508  N   ASN A 225      20.736  13.283 -28.821  0.00  0.00      ACHN  
ATOM   3509  HN  ASN A 225      20.859  14.215 -28.488  0.00  0.00      ACHN  
ATOM   3510  CA  ASN A 225      21.881  12.426 -28.723  0.00  0.00      ACHN  
ATOM   3511  HA  ASN A 225      21.868  11.778 -29.587  0.00  0.00      ACHN  
ATOM   3512  CB  ASN A 225      23.214  13.233 -28.449  0.00  0.00      ACHN  
ATOM   3513  HB1 ASN A 225      23.143  14.107 -29.131  0.00  0.00      ACHN  
ATOM   3514  HB2 ASN A 225      23.317  13.526 -27.382  0.00  0.00      ACHN  
ATOM   3515  CG  ASN A 225      24.505  12.325 -28.655  0.00  0.00      ACHN  
ATOM   3516  OD1 ASN A 225      25.214  12.177 -27.737  0.00  0.00      ACHN  
ATOM   3517  ND2 ASN A 225      24.647  11.731 -29.813  0.00  0.00      ACHN  
ATOM   3518 HD21 ASN A 225      25.072  10.826 -29.775  0.00  0.00      ACHN  
ATOM   3519 HD22 ASN A 225      24.160  12.105 -30.602  0.00  0.00      ACHN  
ATOM   3520  C   ASN A 225      21.766  11.412 -27.563  0.00  0.00      ACHN  
ATOM   3521  O   ASN A 225      21.640  11.783 -26.379  0.00  0.00      ACHN  
ATOM   3522  N   TYR A 226      21.832  10.099 -27.970  0.00  0.00      ACHN  
ATOM   3523  HN  TYR A 226      21.935   9.908 -28.943  0.00  0.00      ACHN  
ATOM   3524  CA  TYR A 226      21.643   8.963 -27.023  0.00  0.00      ACHN  
ATOM   3525  HA  TYR A 226      20.846   9.160 -26.322  0.00  0.00      ACHN  
ATOM   3526  CB  TYR A 226      21.286   7.750 -27.929  0.00  0.00      ACHN  
ATOM   3527  HB1 TYR A 226      20.527   7.963 -28.711  0.00  0.00      ACHN  
ATOM   3528  HB2 TYR A 226      22.211   7.421 -28.450  0.00  0.00      ACHN  
ATOM   3529  CG  TYR A 226      20.797   6.667 -27.020  0.00  0.00      ACHN  
ATOM   3530  CD1 TYR A 226      19.590   6.901 -26.330  0.00  0.00      ACHN  
ATOM   3531  HD1 TYR A 226      18.986   7.776 -26.524  0.00  0.00      ACHN  
ATOM   3532  CE1 TYR A 226      19.113   5.864 -25.461  0.00  0.00      ACHN  
ATOM   3533  HE1 TYR A 226      18.178   5.888 -24.921  0.00  0.00      ACHN  
ATOM   3534  CZ  TYR A 226      19.976   4.785 -25.136  0.00  0.00      ACHN  
ATOM   3535  OH  TYR A 226      19.798   3.983 -24.040  0.00  0.00      ACHN  
ATOM   3536  HH  TYR A 226      18.910   3.998 -23.674  0.00  0.00      ACHN  
ATOM   3537  CD2 TYR A 226      21.582   5.494 -26.852  0.00  0.00      ACHN  
ATOM   3538  HD2 TYR A 226      22.446   5.304 -27.472  0.00  0.00      ACHN  
ATOM   3539  CE2 TYR A 226      21.130   4.541 -25.963  0.00  0.00      ACHN  
ATOM   3540  HE2 TYR A 226      21.643   3.637 -25.667  0.00  0.00      ACHN  
ATOM   3541  C   TYR A 226      22.911   8.598 -26.247  0.00  0.00      ACHN  
ATOM   3542  O   TYR A 226      22.735   8.006 -25.201  0.00  0.00      ACHN  
ATOM   3543  N   LEU A 227      24.134   9.010 -26.674  0.00  0.00      ACHN  
ATOM   3544  HN  LEU A 227      24.250   9.563 -27.495  0.00  0.00      ACHN  
ATOM   3545  CA  LEU A 227      25.353   8.768 -25.869  0.00  0.00      ACHN  
ATOM   3546  HA  LEU A 227      25.386   7.741 -25.536  0.00  0.00      ACHN  
ATOM   3547  CB  LEU A 227      26.603   8.879 -26.779  0.00  0.00      ACHN  
ATOM   3548  HB1 LEU A 227      26.624   9.891 -27.236  0.00  0.00      ACHN  
ATOM   3549  HB2 LEU A 227      27.491   8.712 -26.132  0.00  0.00      ACHN  
ATOM   3550  CG  LEU A 227      26.677   7.784 -27.849  0.00  0.00      ACHN  
ATOM   3551  HG  LEU A 227      25.713   7.790 -28.400  0.00  0.00      ACHN  
ATOM   3552  CD1 LEU A 227      27.827   8.281 -28.748  0.00  0.00      ACHN  
ATOM   3553 HD11 LEU A 227      27.747   9.299 -29.186  0.00  0.00      ACHN  
ATOM   3554 HD12 LEU A 227      28.730   8.308 -28.101  0.00  0.00      ACHN  
ATOM   3555 HD13 LEU A 227      28.040   7.597 -29.597  0.00  0.00      ACHN  
ATOM   3556  CD2 LEU A 227      26.940   6.356 -27.414  0.00  0.00      ACHN  
ATOM   3557 HD21 LEU A 227      26.802   5.754 -28.337  0.00  0.00      ACHN  
ATOM   3558 HD22 LEU A 227      28.003   6.305 -27.092  0.00  0.00      ACHN  
ATOM   3559 HD23 LEU A 227      26.285   6.066 -26.565  0.00  0.00      ACHN  
ATOM   3560  C   LEU A 227      25.315   9.730 -24.715  0.00  0.00      ACHN  
ATOM   3561  O   LEU A 227      25.662   9.411 -23.595  0.00  0.00      ACHN  
ATOM   3562  N   ARG A 228      24.822  10.999 -24.940  0.00  0.00      ACHN  
ATOM   3563  HN  ARG A 228      24.568  11.155 -25.892  0.00  0.00      ACHN  
ATOM   3564  CA  ARG A 228      24.664  11.928 -23.851  0.00  0.00      ACHN  
ATOM   3565  HA  ARG A 228      25.606  12.171 -23.381  0.00  0.00      ACHN  
ATOM   3566  CB  ARG A 228      24.084  13.336 -24.311  0.00  0.00      ACHN  
ATOM   3567  HB1 ARG A 228      24.863  13.693 -25.018  0.00  0.00      ACHN  
ATOM   3568  HB2 ARG A 228      23.244  12.976 -24.942  0.00  0.00      ACHN  
ATOM   3569  CG  ARG A 228      23.884  14.432 -23.210  0.00  0.00      ACHN  
ATOM   3570  HG1 ARG A 228      23.225  14.026 -22.414  0.00  0.00      ACHN  
ATOM   3571  HG2 ARG A 228      24.913  14.664 -22.861  0.00  0.00      ACHN  
ATOM   3572  CD  ARG A 228      23.251  15.799 -23.694  0.00  0.00      ACHN  
ATOM   3573  HD1 ARG A 228      23.612  16.019 -24.722  0.00  0.00      ACHN  
ATOM   3574  HD2 ARG A 228      22.160  15.597 -23.640  0.00  0.00      ACHN  
ATOM   3575  NE  ARG A 228      23.768  16.961 -22.739  0.00  0.00      ACHN  
ATOM   3576  HE  ARG A 228      23.070  17.277 -22.096  0.00  0.00      ACHN  
ATOM   3577  CZ  ARG A 228      24.729  17.872 -23.105  0.00  0.00      ACHN  
ATOM   3578  NH1 ARG A 228      25.652  17.709 -24.043  0.00  0.00      ACHN  
ATOM   3579 HH11 ARG A 228      26.431  18.320 -24.180  0.00  0.00      ACHN  
ATOM   3580 HH12 ARG A 228      25.752  16.818 -24.486  0.00  0.00      ACHN  
ATOM   3581  NH2 ARG A 228      24.798  19.080 -22.549  0.00  0.00      ACHN  
ATOM   3582 HH21 ARG A 228      25.540  19.616 -22.950  0.00  0.00      ACHN  
ATOM   3583 HH22 ARG A 228      24.302  19.222 -21.692  0.00  0.00      ACHN  
ATOM   3584  C   ARG A 228      23.648  11.449 -22.813  0.00  0.00      ACHN  
ATOM   3585  O   ARG A 228      23.850  11.517 -21.595  0.00  0.00      ACHN  
ATOM   3586  N   GLY A 229      22.540  10.838 -23.292  0.00  0.00      ACHN  
ATOM   3587  HN  GLY A 229      22.400  10.870 -24.278  0.00  0.00      ACHN  
ATOM   3588  CA  GLY A 229      21.587  10.099 -22.488  0.00  0.00      ACHN  
ATOM   3589  HA1 GLY A 229      20.870   9.508 -23.040  0.00  0.00      ACHN  
ATOM   3590  HA2 GLY A 229      21.095  10.874 -21.919  0.00  0.00      ACHN  
ATOM   3591  C   GLY A 229      22.185   9.078 -21.537  0.00  0.00      ACHN  
ATOM   3592  O   GLY A 229      21.939   9.114 -20.326  0.00  0.00      ACHN  
ATOM   3593  N   GLU A 230      23.000   8.179 -22.105  0.00  0.00      ACHN  
ATOM   3594  HN  GLU A 230      23.165   8.130 -23.087  0.00  0.00      ACHN  
ATOM   3595  CA  GLU A 230      23.707   7.060 -21.399  0.00  0.00      ACHN  
ATOM   3596  HA  GLU A 230      22.942   6.475 -20.911  0.00  0.00      ACHN  
ATOM   3597  CB  GLU A 230      24.530   6.154 -22.403  0.00  0.00      ACHN  
ATOM   3598  HB1 GLU A 230      23.793   5.696 -23.097  0.00  0.00      ACHN  
ATOM   3599  HB2 GLU A 230      25.157   6.764 -23.087  0.00  0.00      ACHN  
ATOM   3600  CG  GLU A 230      25.367   5.033 -21.750  0.00  0.00      ACHN  
ATOM   3601  HG1 GLU A 230      25.937   4.506 -22.544  0.00  0.00      ACHN  
ATOM   3602  HG2 GLU A 230      26.012   5.480 -20.963  0.00  0.00      ACHN  
ATOM   3603  CD  GLU A 230      24.663   3.984 -20.970  0.00  0.00      ACHN  
ATOM   3604  OE1 GLU A 230      23.435   3.790 -21.090  0.00  0.00      ACHN  
ATOM   3605  OE2 GLU A 230      25.388   3.314 -20.118  0.00  0.00      ACHN  
ATOM   3606  C   GLU A 230      24.717   7.580 -20.354  0.00  0.00      ACHN  
ATOM   3607  O   GLU A 230      24.787   7.130 -19.201  0.00  0.00      ACHN  
ATOM   3608  N   ARG A 231      25.511   8.679 -20.686  0.00  0.00      ACHN  
ATOM   3609  HN  ARG A 231      25.302   9.111 -21.560  0.00  0.00      ACHN  
ATOM   3610  CA  ARG A 231      26.456   9.398 -19.828  0.00  0.00      ACHN  
ATOM   3611  HA  ARG A 231      27.102   8.592 -19.512  0.00  0.00      ACHN  
ATOM   3612  CB  ARG A 231      27.141  10.382 -20.816  0.00  0.00      ACHN  
ATOM   3613  HB1 ARG A 231      26.429  10.676 -21.616  0.00  0.00      ACHN  
ATOM   3614  HB2 ARG A 231      27.457  11.319 -20.309  0.00  0.00      ACHN  
ATOM   3615  CG  ARG A 231      28.395   9.889 -21.598  0.00  0.00      ACHN  
ATOM   3616  HG1 ARG A 231      29.040   9.603 -20.739  0.00  0.00      ACHN  
ATOM   3617  HG2 ARG A 231      28.105   8.958 -22.130  0.00  0.00      ACHN  
ATOM   3618  CD  ARG A 231      28.889  10.996 -22.553  0.00  0.00      ACHN  
ATOM   3619  HD1 ARG A 231      28.280  11.092 -23.478  0.00  0.00      ACHN  
ATOM   3620  HD2 ARG A 231      29.010  11.960 -22.014  0.00  0.00      ACHN  
ATOM   3621  NE  ARG A 231      30.284  10.529 -23.002  0.00  0.00      ACHN  
ATOM   3622  HE  ARG A 231      30.908  10.145 -22.322  0.00  0.00      ACHN  
ATOM   3623  CZ  ARG A 231      30.736  10.525 -24.277  0.00  0.00      ACHN  
ATOM   3624  NH1 ARG A 231      31.889   9.929 -24.440  0.00  0.00      ACHN  
ATOM   3625 HH11 ARG A 231      32.414  10.151 -25.263  0.00  0.00      ACHN  
ATOM   3626 HH12 ARG A 231      32.346   9.498 -23.662  0.00  0.00      ACHN  
ATOM   3627  NH2 ARG A 231      30.167  11.126 -25.309  0.00  0.00      ACHN  
ATOM   3628 HH21 ARG A 231      30.658  11.224 -26.175  0.00  0.00      ACHN  
ATOM   3629 HH22 ARG A 231      29.370  11.718 -25.195  0.00  0.00      ACHN  
ATOM   3630  C   ARG A 231      25.717  10.055 -18.582  0.00  0.00      ACHN  
ATOM   3631  O   ARG A 231      26.200   9.957 -17.473  0.00  0.00      ACHN  
ATOM   3632  N   ALA A 232      24.521  10.629 -18.789  0.00  0.00      ACHN  
ATOM   3633  HN  ALA A 232      24.154  10.542 -19.712  0.00  0.00      ACHN  
ATOM   3634  CA  ALA A 232      23.627  11.088 -17.809  0.00  0.00      ACHN  
ATOM   3635  HA  ALA A 232      24.129  11.754 -17.123  0.00  0.00      ACHN  
ATOM   3636  CB  ALA A 232      22.498  11.964 -18.362  0.00  0.00      ACHN  
ATOM   3637  HB1 ALA A 232      22.962  12.835 -18.872  0.00  0.00      ACHN  
ATOM   3638  HB2 ALA A 232      22.002  11.480 -19.230  0.00  0.00      ACHN  
ATOM   3639  HB3 ALA A 232      21.807  12.346 -17.580  0.00  0.00      ACHN  
ATOM   3640  C   ALA A 232      23.049   9.997 -16.874  0.00  0.00      ACHN  
ATOM   3641  O   ALA A 232      23.085  10.197 -15.684  0.00  0.00      ACHN  
ATOM   3642  N   TYR A 233      22.565   8.818 -17.383  0.00  0.00      ACHN  
ATOM   3643  HN  TYR A 233      22.351   8.637 -18.340  0.00  0.00      ACHN  
ATOM   3644  CA  TYR A 233      22.408   7.650 -16.555  0.00  0.00      ACHN  
ATOM   3645  HA  TYR A 233      21.685   7.936 -15.806  0.00  0.00      ACHN  
ATOM   3646  CB  TYR A 233      21.929   6.488 -17.468  0.00  0.00      ACHN  
ATOM   3647  HB1 TYR A 233      22.536   6.490 -18.398  0.00  0.00      ACHN  
ATOM   3648  HB2 TYR A 233      21.892   5.510 -16.942  0.00  0.00      ACHN  
ATOM   3649  CG  TYR A 233      20.447   6.802 -17.893  0.00  0.00      ACHN  
ATOM   3650  CD1 TYR A 233      19.529   7.051 -16.895  0.00  0.00      ACHN  
ATOM   3651  HD1 TYR A 233      19.785   7.170 -15.852  0.00  0.00      ACHN  
ATOM   3652  CE1 TYR A 233      18.193   7.227 -17.315  0.00  0.00      ACHN  
ATOM   3653  HE1 TYR A 233      17.428   7.411 -16.576  0.00  0.00      ACHN  
ATOM   3654  CZ  TYR A 233      17.851   7.193 -18.653  0.00  0.00      ACHN  
ATOM   3655  OH  TYR A 233      16.432   7.223 -18.916  0.00  0.00      ACHN  
ATOM   3656  HH  TYR A 233      16.298   6.903 -19.811  0.00  0.00      ACHN  
ATOM   3657  CD2 TYR A 233      20.101   6.632 -19.317  0.00  0.00      ACHN  
ATOM   3658  HD2 TYR A 233      20.904   6.428 -20.011  0.00  0.00      ACHN  
ATOM   3659  CE2 TYR A 233      18.762   6.899 -19.688  0.00  0.00      ACHN  
ATOM   3660  HE2 TYR A 233      18.432   6.879 -20.716  0.00  0.00      ACHN  
ATOM   3661  C   TYR A 233      23.641   7.193 -15.681  0.00  0.00      ACHN  
ATOM   3662  O   TYR A 233      23.396   7.123 -14.449  0.00  0.00      ACHN  
ATOM   3663  N   ILE A 234      24.852   6.960 -16.188  0.00  0.00      ACHN  
ATOM   3664  HN  ILE A 234      24.903   7.067 -17.178  0.00  0.00      ACHN  
ATOM   3665  CA  ILE A 234      26.064   6.613 -15.486  0.00  0.00      ACHN  
ATOM   3666  HA  ILE A 234      25.913   5.667 -14.987  0.00  0.00      ACHN  
ATOM   3667  CB  ILE A 234      27.256   6.340 -16.342  0.00  0.00      ACHN  
ATOM   3668  HB  ILE A 234      27.659   7.286 -16.762  0.00  0.00      ACHN  
ATOM   3669  CG2 ILE A 234      28.469   5.915 -15.368  0.00  0.00      ACHN  
ATOM   3670 HG21 ILE A 234      28.043   5.068 -14.790  0.00  0.00      ACHN  
ATOM   3671 HG22 ILE A 234      29.292   5.579 -16.034  0.00  0.00      ACHN  
ATOM   3672 HG23 ILE A 234      28.899   6.698 -14.706  0.00  0.00      ACHN  
ATOM   3673  CG1 ILE A 234      27.029   5.339 -17.459  0.00  0.00      ACHN  
ATOM   3674 HG11 ILE A 234      26.922   4.336 -16.993  0.00  0.00      ACHN  
ATOM   3675 HG12 ILE A 234      26.164   5.608 -18.102  0.00  0.00      ACHN  
ATOM   3676  CD1 ILE A 234      28.213   5.327 -18.427  0.00  0.00      ACHN  
ATOM   3677  HD1 ILE A 234      28.985   4.644 -18.011  0.00  0.00      ACHN  
ATOM   3678  HD2 ILE A 234      27.765   4.892 -19.346  0.00  0.00      ACHN  
ATOM   3679  HD3 ILE A 234      28.549   6.328 -18.772  0.00  0.00      ACHN  
ATOM   3680  C   ILE A 234      26.423   7.710 -14.441  0.00  0.00      ACHN  
ATOM   3681  O   ILE A 234      26.734   7.380 -13.292  0.00  0.00      ACHN  
ATOM   3682  N   VAL A 235      26.350   9.066 -14.756  0.00  0.00      ACHN  
ATOM   3683  HN  VAL A 235      26.140   9.340 -15.691  0.00  0.00      ACHN  
ATOM   3684  CA  VAL A 235      26.666  10.111 -13.758  0.00  0.00      ACHN  
ATOM   3685  HA  VAL A 235      27.630  10.014 -13.280  0.00  0.00      ACHN  
ATOM   3686  CB  VAL A 235      26.661  11.443 -14.490  0.00  0.00      ACHN  
ATOM   3687  HB  VAL A 235      25.969  11.511 -15.357  0.00  0.00      ACHN  
ATOM   3688  CG1 VAL A 235      26.421  12.745 -13.611  0.00  0.00      ACHN  
ATOM   3689 HG11 VAL A 235      26.897  12.514 -12.634  0.00  0.00      ACHN  
ATOM   3690 HG12 VAL A 235      26.802  13.644 -14.142  0.00  0.00      ACHN  
ATOM   3691 HG13 VAL A 235      25.332  12.915 -13.476  0.00  0.00      ACHN  
ATOM   3692  CG2 VAL A 235      28.081  11.592 -15.256  0.00  0.00      ACHN  
ATOM   3693 HG21 VAL A 235      28.391  10.719 -15.870  0.00  0.00      ACHN  
ATOM   3694 HG22 VAL A 235      28.015  12.517 -15.868  0.00  0.00      ACHN  
ATOM   3695 HG23 VAL A 235      28.959  11.637 -14.576  0.00  0.00      ACHN  
ATOM   3696  C   VAL A 235      25.698  10.168 -12.620  0.00  0.00      ACHN  
ATOM   3697  O   VAL A 235      26.102  10.294 -11.475  0.00  0.00      ACHN  
ATOM   3698  N   LEU A 236      24.371  10.030 -12.909  0.00  0.00      ACHN  
ATOM   3699  HN  LEU A 236      24.110  10.051 -13.871  0.00  0.00      ACHN  
ATOM   3700  CA  LEU A 236      23.318   9.990 -11.922  0.00  0.00      ACHN  
ATOM   3701  HA  LEU A 236      23.469  10.669 -11.096  0.00  0.00      ACHN  
ATOM   3702  CB  LEU A 236      21.971  10.425 -12.570  0.00  0.00      ACHN  
ATOM   3703  HB1 LEU A 236      22.123  11.384 -13.110  0.00  0.00      ACHN  
ATOM   3704  HB2 LEU A 236      21.707   9.617 -13.285  0.00  0.00      ACHN  
ATOM   3705  CG  LEU A 236      20.764  10.663 -11.662  0.00  0.00      ACHN  
ATOM   3706  HG  LEU A 236      20.606   9.695 -11.139  0.00  0.00      ACHN  
ATOM   3707  CD1 LEU A 236      20.907  11.820 -10.667  0.00  0.00      ACHN  
ATOM   3708 HD11 LEU A 236      19.942  12.025 -10.157  0.00  0.00      ACHN  
ATOM   3709 HD12 LEU A 236      21.650  11.647  -9.859  0.00  0.00      ACHN  
ATOM   3710 HD13 LEU A 236      21.184  12.729 -11.243  0.00  0.00      ACHN  
ATOM   3711  CD2 LEU A 236      19.725  10.841 -12.713  0.00  0.00      ACHN  
ATOM   3712 HD21 LEU A 236      19.668  10.042 -13.482  0.00  0.00      ACHN  
ATOM   3713 HD22 LEU A 236      18.733  10.929 -12.221  0.00  0.00      ACHN  
ATOM   3714 HD23 LEU A 236      19.871  11.799 -13.258  0.00  0.00      ACHN  
ATOM   3715  C   LEU A 236      23.244   8.710 -11.123  0.00  0.00      ACHN  
ATOM   3716  O   LEU A 236      23.081   8.944  -9.875  0.00  0.00      ACHN  
ATOM   3717  N   SER A 237      23.504   7.537 -11.703  0.00  0.00      ACHN  
ATOM   3718  HN  SER A 237      23.571   7.487 -12.697  0.00  0.00      ACHN  
ATOM   3719  CA  SER A 237      23.571   6.271 -11.015  0.00  0.00      ACHN  
ATOM   3720  HA  SER A 237      22.687   6.154 -10.405  0.00  0.00      ACHN  
ATOM   3721  CB  SER A 237      23.494   5.070 -11.953  0.00  0.00      ACHN  
ATOM   3722  HB1 SER A 237      23.132   4.080 -11.601  0.00  0.00      ACHN  
ATOM   3723  HB2 SER A 237      22.675   5.470 -12.589  0.00  0.00      ACHN  
ATOM   3724  OG  SER A 237      24.625   4.852 -12.783  0.00  0.00      ACHN  
ATOM   3725  HG1 SER A 237      24.425   5.115 -13.684  0.00  0.00      ACHN  
ATOM   3726  C   SER A 237      24.698   6.193 -10.007  0.00  0.00      ACHN  
ATOM   3727  O   SER A 237      24.513   5.837  -8.813  0.00  0.00      ACHN  
ATOM   3728  N   LEU A 238      25.877   6.709 -10.383  0.00  0.00      ACHN  
ATOM   3729  HN  LEU A 238      25.978   6.985 -11.336  0.00  0.00      ACHN  
ATOM   3730  CA  LEU A 238      27.107   6.814  -9.646  0.00  0.00      ACHN  
ATOM   3731  HA  LEU A 238      27.457   5.878  -9.237  0.00  0.00      ACHN  
ATOM   3732  CB  LEU A 238      28.162   7.213 -10.708  0.00  0.00      ACHN  
ATOM   3733  HB1 LEU A 238      28.097   6.485 -11.544  0.00  0.00      ACHN  
ATOM   3734  HB2 LEU A 238      27.802   8.219 -11.010  0.00  0.00      ACHN  
ATOM   3735  CG  LEU A 238      29.634   7.212 -10.098  0.00  0.00      ACHN  
ATOM   3736  HG  LEU A 238      29.714   7.999  -9.317  0.00  0.00      ACHN  
ATOM   3737  CD1 LEU A 238      30.098   5.823  -9.627  0.00  0.00      ACHN  
ATOM   3738 HD11 LEU A 238      29.650   5.518  -8.657  0.00  0.00      ACHN  
ATOM   3739 HD12 LEU A 238      29.815   5.066 -10.389  0.00  0.00      ACHN  
ATOM   3740 HD13 LEU A 238      31.187   5.696  -9.446  0.00  0.00      ACHN  
ATOM   3741  CD2 LEU A 238      30.581   7.663 -11.151  0.00  0.00      ACHN  
ATOM   3742 HD21 LEU A 238      30.878   6.871 -11.871  0.00  0.00      ACHN  
ATOM   3743 HD22 LEU A 238      30.099   8.480 -11.730  0.00  0.00      ACHN  
ATOM   3744 HD23 LEU A 238      31.522   8.089 -10.740  0.00  0.00      ACHN  
ATOM   3745  C   LEU A 238      27.006   7.793  -8.437  0.00  0.00      ACHN  
ATOM   3746  O   LEU A 238      27.641   7.642  -7.428  0.00  0.00      ACHN  
ATOM   3747  N   VAL A 239      26.099   8.856  -8.566  0.00  0.00      ACHN  
ATOM   3748  HN  VAL A 239      25.532   9.022  -9.368  0.00  0.00      ACHN  
ATOM   3749  CA  VAL A 239      25.825   9.804  -7.481  0.00  0.00      ACHN  
ATOM   3750  HA  VAL A 239      26.727   9.804  -6.886  0.00  0.00      ACHN  
ATOM   3751  CB  VAL A 239      25.565  11.111  -8.058  0.00  0.00      ACHN  
ATOM   3752  HB  VAL A 239      24.727  11.001  -8.779  0.00  0.00      ACHN  
ATOM   3753  CG1 VAL A 239      25.024  12.071  -7.003  0.00  0.00      ACHN  
ATOM   3754 HG11 VAL A 239      24.953  13.129  -7.336  0.00  0.00      ACHN  
ATOM   3755 HG12 VAL A 239      24.010  11.786  -6.650  0.00  0.00      ACHN  
ATOM   3756 HG13 VAL A 239      25.651  12.033  -6.086  0.00  0.00      ACHN  
ATOM   3757  CG2 VAL A 239      26.953  11.682  -8.635  0.00  0.00      ACHN  
ATOM   3758 HG21 VAL A 239      27.478  10.859  -9.165  0.00  0.00      ACHN  
ATOM   3759 HG22 VAL A 239      26.661  12.471  -9.362  0.00  0.00      ACHN  
ATOM   3760 HG23 VAL A 239      27.574  12.119  -7.824  0.00  0.00      ACHN  
ATOM   3761  C   VAL A 239      24.720   9.258  -6.589  0.00  0.00      ACHN  
ATOM   3762  O   VAL A 239      24.653   9.466  -5.380  0.00  0.00      ACHN  
ATOM   3763  N   ALA A 240      23.784   8.435  -7.120  0.00  0.00      ACHN  
ATOM   3764  HN  ALA A 240      23.790   8.125  -8.068  0.00  0.00      ACHN  
ATOM   3765  CA  ALA A 240      22.554   7.933  -6.433  0.00  0.00      ACHN  
ATOM   3766  HA  ALA A 240      22.187   8.778  -5.869  0.00  0.00      ACHN  
ATOM   3767  CB  ALA A 240      21.505   7.383  -7.480  0.00  0.00      ACHN  
ATOM   3768  HB1 ALA A 240      21.973   6.753  -8.266  0.00  0.00      ACHN  
ATOM   3769  HB2 ALA A 240      20.723   6.819  -6.928  0.00  0.00      ACHN  
ATOM   3770  HB3 ALA A 240      21.101   8.250  -8.046  0.00  0.00      ACHN  
ATOM   3771  C   ALA A 240      22.830   6.784  -5.523  0.00  0.00      ACHN  
ATOM   3772  O   ALA A 240      22.516   6.777  -4.329  0.00  0.00      ACHN  
ATOM   3773  N   LYS A 241      23.628   5.834  -6.039  0.00  0.00      ACHN  
ATOM   3774  HN  LYS A 241      23.907   5.819  -6.996  0.00  0.00      ACHN  
ATOM   3775  CA  LYS A 241      24.098   4.770  -5.135  0.00  0.00      ACHN  
ATOM   3776  HA  LYS A 241      23.226   4.350  -4.655  0.00  0.00      ACHN  
ATOM   3777  CB  LYS A 241      24.902   3.737  -6.049  0.00  0.00      ACHN  
ATOM   3778  HB1 LYS A 241      25.452   4.293  -6.838  0.00  0.00      ACHN  
ATOM   3779  HB2 LYS A 241      25.692   3.248  -5.438  0.00  0.00      ACHN  
ATOM   3780  CG  LYS A 241      24.034   2.537  -6.622  0.00  0.00      ACHN  
ATOM   3781  HG1 LYS A 241      24.698   1.690  -6.900  0.00  0.00      ACHN  
ATOM   3782  HG2 LYS A 241      23.334   2.197  -5.829  0.00  0.00      ACHN  
ATOM   3783  CD  LYS A 241      23.225   3.020  -7.867  0.00  0.00      ACHN  
ATOM   3784  HD1 LYS A 241      22.537   3.844  -7.579  0.00  0.00      ACHN  
ATOM   3785  HD2 LYS A 241      23.938   3.497  -8.574  0.00  0.00      ACHN  
ATOM   3786  CE  LYS A 241      22.435   1.805  -8.497  0.00  0.00      ACHN  
ATOM   3787  HE1 LYS A 241      23.198   1.000  -8.559  0.00  0.00      ACHN  
ATOM   3788  HE2 LYS A 241      21.770   1.364  -7.724  0.00  0.00      ACHN  
ATOM   3789  NZ  LYS A 241      21.710   2.224  -9.704  0.00  0.00      ACHN  
ATOM   3790  C   LYS A 241      25.073   5.188  -3.993  0.00  0.00      ACHN  
ATOM   3791  O   LYS A 241      24.794   4.825  -2.886  0.00  0.00      ACHN  
ATOM   3792  N   SER A 242      26.082   6.053  -4.317  0.00  0.00      ACHN  
ATOM   3793  HN  SER A 242      26.196   6.481  -5.211  0.00  0.00      ACHN  
ATOM   3794  CA  SER A 242      26.913   6.780  -3.419  0.00  0.00      ACHN  
ATOM   3795  HA  SER A 242      27.622   6.133  -2.925  0.00  0.00      ACHN  
ATOM   3796  CB  SER A 242      27.806   7.785  -4.277  0.00  0.00      ACHN  
ATOM   3797  HB1 SER A 242      27.135   8.350  -4.959  0.00  0.00      ACHN  
ATOM   3798  HB2 SER A 242      28.363   8.522  -3.659  0.00  0.00      ACHN  
ATOM   3799  OG  SER A 242      28.786   7.129  -5.141  0.00  0.00      ACHN  
ATOM   3800  HG1 SER A 242      28.597   7.480  -6.014  0.00  0.00      ACHN  
ATOM   3801  C   SER A 242      26.194   7.420  -2.264  0.00  0.00      ACHN  
ATOM   3802  O   SER A 242      26.365   7.087  -1.109  0.00  0.00      ACHN  
ATOM   3803  N   ALA A 243      25.342   8.421  -2.464  0.00  0.00      ACHN  
ATOM   3804  HN  ALA A 243      25.242   8.671  -3.423  0.00  0.00      ACHN  
ATOM   3805  CA  ALA A 243      24.511   9.112  -1.558  0.00  0.00      ACHN  
ATOM   3806  HA  ALA A 243      25.084   9.607  -0.788  0.00  0.00      ACHN  
ATOM   3807  CB  ALA A 243      23.657  10.215  -2.226  0.00  0.00      ACHN  
ATOM   3808  HB1 ALA A 243      23.086   9.825  -3.095  0.00  0.00      ACHN  
ATOM   3809  HB2 ALA A 243      22.902  10.598  -1.507  0.00  0.00      ACHN  
ATOM   3810  HB3 ALA A 243      24.291  11.019  -2.657  0.00  0.00      ACHN  
ATOM   3811  C   ALA A 243      23.521   8.196  -0.718  0.00  0.00      ACHN  
ATOM   3812  O   ALA A 243      23.234   8.368   0.455  0.00  0.00      ACHN  
ATOM   3813  N   LEU A 244      22.804   7.271  -1.402  0.00  0.00      ACHN  
ATOM   3814  HN  LEU A 244      22.935   7.195  -2.387  0.00  0.00      ACHN  
ATOM   3815  CA  LEU A 244      21.837   6.392  -0.709  0.00  0.00      ACHN  
ATOM   3816  HA  LEU A 244      21.168   6.861  -0.003  0.00  0.00      ACHN  
ATOM   3817  CB  LEU A 244      20.903   5.813  -1.892  0.00  0.00      ACHN  
ATOM   3818  HB1 LEU A 244      21.664   5.480  -2.629  0.00  0.00      ACHN  
ATOM   3819  HB2 LEU A 244      20.375   4.909  -1.518  0.00  0.00      ACHN  
ATOM   3820  CG  LEU A 244      19.848   6.712  -2.550  0.00  0.00      ACHN  
ATOM   3821  HG  LEU A 244      20.413   7.613  -2.868  0.00  0.00      ACHN  
ATOM   3822  CD1 LEU A 244      19.284   6.093  -3.847  0.00  0.00      ACHN  
ATOM   3823 HD11 LEU A 244      18.487   5.336  -3.685  0.00  0.00      ACHN  
ATOM   3824 HD12 LEU A 244      18.928   6.926  -4.490  0.00  0.00      ACHN  
ATOM   3825 HD13 LEU A 244      20.125   5.598  -4.377  0.00  0.00      ACHN  
ATOM   3826  CD2 LEU A 244      18.703   7.084  -1.594  0.00  0.00      ACHN  
ATOM   3827 HD21 LEU A 244      19.117   7.686  -0.757  0.00  0.00      ACHN  
ATOM   3828 HD22 LEU A 244      17.826   7.661  -1.958  0.00  0.00      ACHN  
ATOM   3829 HD23 LEU A 244      18.298   6.216  -1.031  0.00  0.00      ACHN  
ATOM   3830  C   LEU A 244      22.564   5.273   0.052  0.00  0.00      ACHN  
ATOM   3831  O   LEU A 244      22.063   4.985   1.149  0.00  0.00      ACHN  
ATOM   3832  N   ALA A 245      23.685   4.682  -0.367  0.00  0.00      ACHN  
ATOM   3833  HN  ALA A 245      24.048   4.931  -1.261  0.00  0.00      ACHN  
ATOM   3834  CA  ALA A 245      24.479   3.799   0.466  0.00  0.00      ACHN  
ATOM   3835  HA  ALA A 245      23.894   2.933   0.736  0.00  0.00      ACHN  
ATOM   3836  CB  ALA A 245      25.610   3.316  -0.388  0.00  0.00      ACHN  
ATOM   3837  HB1 ALA A 245      26.086   4.188  -0.884  0.00  0.00      ACHN  
ATOM   3838  HB2 ALA A 245      26.282   2.758   0.298  0.00  0.00      ACHN  
ATOM   3839  HB3 ALA A 245      25.263   2.707  -1.250  0.00  0.00      ACHN  
ATOM   3840  C   ALA A 245      25.031   4.454   1.717  0.00  0.00      ACHN  
ATOM   3841  O   ALA A 245      24.831   3.975   2.822  0.00  0.00      ACHN  
ATOM   3842  N   TRP A 246      25.606   5.686   1.535  0.00  0.00      ACHN  
ATOM   3843  HN  TRP A 246      25.772   6.011   0.607  0.00  0.00      ACHN  
ATOM   3844  CA  TRP A 246      26.092   6.487   2.630  0.00  0.00      ACHN  
ATOM   3845  HA  TRP A 246      26.593   5.830   3.325  0.00  0.00      ACHN  
ATOM   3846  CB  TRP A 246      27.022   7.616   2.095  0.00  0.00      ACHN  
ATOM   3847  HB1 TRP A 246      27.911   7.172   1.599  0.00  0.00      ACHN  
ATOM   3848  HB2 TRP A 246      26.351   8.043   1.319  0.00  0.00      ACHN  
ATOM   3849  CG  TRP A 246      27.629   8.538   3.145  0.00  0.00      ACHN  
ATOM   3850  CD1 TRP A 246      28.741   8.452   3.957  0.00  0.00      ACHN  
ATOM   3851  HD1 TRP A 246      29.492   7.692   3.799  0.00  0.00      ACHN  
ATOM   3852  NE1 TRP A 246      28.676   9.489   4.925  0.00  0.00      ACHN  
ATOM   3853  HE1 TRP A 246      29.267   9.521   5.700  0.00  0.00      ACHN  
ATOM   3854  CE2 TRP A 246      27.549  10.183   4.751  0.00  0.00      ACHN  
ATOM   3855  CD2 TRP A 246      26.848   9.653   3.594  0.00  0.00      ACHN  
ATOM   3856  CE3 TRP A 246      25.601  10.077   3.252  0.00  0.00      ACHN  
ATOM   3857  HE3 TRP A 246      25.000   9.736   2.421  0.00  0.00      ACHN  
ATOM   3858  CZ3 TRP A 246      25.001  11.001   4.115  0.00  0.00      ACHN  
ATOM   3859  HZ3 TRP A 246      24.020  11.396   3.895  0.00  0.00      ACHN  
ATOM   3860  CZ2 TRP A 246      26.973  11.100   5.618  0.00  0.00      ACHN  
ATOM   3861  HZ2 TRP A 246      27.439  11.397   6.546  0.00  0.00      ACHN  
ATOM   3862  CH2 TRP A 246      25.650  11.511   5.271  0.00  0.00      ACHN  
ATOM   3863  HH2 TRP A 246      25.131  12.275   5.831  0.00  0.00      ACHN  
ATOM   3864  C   TRP A 246      24.973   7.044   3.588  0.00  0.00      ACHN  
ATOM   3865  O   TRP A 246      25.122   7.040   4.805  0.00  0.00      ACHN  
ATOM   3866  N   GLN A 247      23.701   7.395   3.152  0.00  0.00      ACHN  
ATOM   3867  HN  GLN A 247      23.458   7.391   2.185  0.00  0.00      ACHN  
ATOM   3868  CA  GLN A 247      22.643   7.696   4.086  0.00  0.00      ACHN  
ATOM   3869  HA  GLN A 247      22.937   8.456   4.795  0.00  0.00      ACHN  
ATOM   3870  CB  GLN A 247      21.486   8.359   3.433  0.00  0.00      ACHN  
ATOM   3871  HB1 GLN A 247      21.098   7.724   2.608  0.00  0.00      ACHN  
ATOM   3872  HB2 GLN A 247      20.723   8.585   4.209  0.00  0.00      ACHN  
ATOM   3873  CG  GLN A 247      21.753   9.784   2.860  0.00  0.00      ACHN  
ATOM   3874  HG1 GLN A 247      22.087  10.441   3.691  0.00  0.00      ACHN  
ATOM   3875  HG2 GLN A 247      22.611   9.817   2.156  0.00  0.00      ACHN  
ATOM   3876  CD  GLN A 247      20.548  10.445   2.165  0.00  0.00      ACHN  
ATOM   3877  OE1 GLN A 247      20.573  10.596   0.942  0.00  0.00      ACHN  
ATOM   3878  NE2 GLN A 247      19.565  10.895   2.914  0.00  0.00      ACHN  
ATOM   3879 HE21 GLN A 247      18.774  11.376   2.538  0.00  0.00      ACHN  
ATOM   3880 HE22 GLN A 247      19.680  10.869   3.907  0.00  0.00      ACHN  
ATOM   3881  C   GLN A 247      22.152   6.544   4.895  0.00  0.00      ACHN  
ATOM   3882  O   GLN A 247      21.719   6.819   6.050  0.00  0.00      ACHN  
ATOM   3883  N   ILE A 248      22.223   5.333   4.416  0.00  0.00      ACHN  
ATOM   3884  HN  ILE A 248      22.461   5.224   3.454  0.00  0.00      ACHN  
ATOM   3885  CA  ILE A 248      21.906   4.113   5.206  0.00  0.00      ACHN  
ATOM   3886  HA  ILE A 248      21.069   4.412   5.820  0.00  0.00      ACHN  
ATOM   3887  CB  ILE A 248      21.599   2.933   4.275  0.00  0.00      ACHN  
ATOM   3888  HB  ILE A 248      22.496   2.880   3.623  0.00  0.00      ACHN  
ATOM   3889  CG2 ILE A 248      21.204   1.640   5.044  0.00  0.00      ACHN  
ATOM   3890 HG21 ILE A 248      22.180   1.368   5.499  0.00  0.00      ACHN  
ATOM   3891 HG22 ILE A 248      20.481   1.774   5.877  0.00  0.00      ACHN  
ATOM   3892 HG23 ILE A 248      20.820   0.797   4.430  0.00  0.00      ACHN  
ATOM   3893  CG1 ILE A 248      20.245   3.136   3.514  0.00  0.00      ACHN  
ATOM   3894 HG11 ILE A 248      19.338   2.888   4.107  0.00  0.00      ACHN  
ATOM   3895 HG12 ILE A 248      20.029   4.209   3.328  0.00  0.00      ACHN  
ATOM   3896  CD1 ILE A 248      20.147   2.306   2.262  0.00  0.00      ACHN  
ATOM   3897  HD1 ILE A 248      21.048   2.316   1.612  0.00  0.00      ACHN  
ATOM   3898  HD2 ILE A 248      20.099   1.216   2.471  0.00  0.00      ACHN  
ATOM   3899  HD3 ILE A 248      19.363   2.629   1.544  0.00  0.00      ACHN  
ATOM   3900  C   ILE A 248      23.074   3.828   6.189  0.00  0.00      ACHN  
ATOM   3901  O   ILE A 248      22.961   3.468   7.406  0.00  0.00      ACHN  
ATOM   3902  N   PHE A 249      24.309   3.974   5.705  0.00  0.00      ACHN  
ATOM   3903  HN  PHE A 249      24.467   4.160   4.739  0.00  0.00      ACHN  
ATOM   3904  CA  PHE A 249      25.468   3.757   6.509  0.00  0.00      ACHN  
ATOM   3905  HA  PHE A 249      25.414   2.733   6.850  0.00  0.00      ACHN  
ATOM   3906  CB  PHE A 249      26.708   3.825   5.583  0.00  0.00      ACHN  
ATOM   3907  HB1 PHE A 249      26.619   3.044   4.798  0.00  0.00      ACHN  
ATOM   3908  HB2 PHE A 249      26.794   4.809   5.074  0.00  0.00      ACHN  
ATOM   3909  CG  PHE A 249      28.083   3.601   6.189  0.00  0.00      ACHN  
ATOM   3910  CD1 PHE A 249      28.934   4.735   6.364  0.00  0.00      ACHN  
ATOM   3911  HD1 PHE A 249      28.519   5.685   6.061  0.00  0.00      ACHN  
ATOM   3912  CE1 PHE A 249      30.222   4.663   6.973  0.00  0.00      ACHN  
ATOM   3913  HE1 PHE A 249      30.900   5.499   7.053  0.00  0.00      ACHN  
ATOM   3914  CZ  PHE A 249      30.643   3.407   7.435  0.00  0.00      ACHN  
ATOM   3915  HZ  PHE A 249      31.599   3.184   7.884  0.00  0.00      ACHN  
ATOM   3916  CD2 PHE A 249      28.552   2.339   6.625  0.00  0.00      ACHN  
ATOM   3917  HD2 PHE A 249      27.909   1.475   6.544  0.00  0.00      ACHN  
ATOM   3918  CE2 PHE A 249      29.842   2.245   7.218  0.00  0.00      ACHN  
ATOM   3919  HE2 PHE A 249      30.265   1.283   7.464  0.00  0.00      ACHN  
ATOM   3920  C   PHE A 249      25.458   4.722   7.744  0.00  0.00      ACHN  
ATOM   3921  O   PHE A 249      25.754   4.397   8.946  0.00  0.00      ACHN  
ATOM   3922  N   SER A 250      25.091   6.034   7.542  0.00  0.00      ACHN  
ATOM   3923  HN  SER A 250      24.997   6.259   6.575  0.00  0.00      ACHN  
ATOM   3924  CA  SER A 250      25.231   7.108   8.641  0.00  0.00      ACHN  
ATOM   3925  HA  SER A 250      25.948   6.819   9.395  0.00  0.00      ACHN  
ATOM   3926  CB  SER A 250      25.600   8.425   7.977  0.00  0.00      ACHN  
ATOM   3927  HB1 SER A 250      25.769   9.187   8.768  0.00  0.00      ACHN  
ATOM   3928  HB2 SER A 250      26.576   8.209   7.492  0.00  0.00      ACHN  
ATOM   3929  OG  SER A 250      24.600   8.832   7.047  0.00  0.00      ACHN  
ATOM   3930  HG1 SER A 250      24.896   8.708   6.142  0.00  0.00      ACHN  
ATOM   3931  C   SER A 250      23.978   7.241   9.441  0.00  0.00      ACHN  
ATOM   3932  O   SER A 250      23.869   8.105  10.347  0.00  0.00      ACHN  
ATOM   3933  N   GLY A 251      22.935   6.521   9.190  0.00  0.00      ACHN  
ATOM   3934  HN  GLY A 251      23.015   5.930   8.391  0.00  0.00      ACHN  
ATOM   3935  CA  GLY A 251      21.771   6.375  10.073  0.00  0.00      ACHN  
ATOM   3936  HA1 GLY A 251      20.911   6.239   9.435  0.00  0.00      ACHN  
ATOM   3937  HA2 GLY A 251      21.837   7.087  10.883  0.00  0.00      ACHN  
ATOM   3938  C   GLY A 251      21.678   5.060  10.902  0.00  0.00      ACHN  
ATOM   3939  O   GLY A 251      21.134   5.096  12.002  0.00  0.00      ACHN  
ATOM   3940  N   THR A 252      22.107   3.805  10.368  0.00  0.00      ACHN  
ATOM   3941  HN  THR A 252      22.442   3.741   9.431  0.00  0.00      ACHN  
ATOM   3942  CA  THR A 252      21.884   2.631  11.129  0.00  0.00      ACHN  
ATOM   3943  HA  THR A 252      21.548   2.801  12.142  0.00  0.00      ACHN  
ATOM   3944  CB  THR A 252      20.968   1.571  10.463  0.00  0.00      ACHN  
ATOM   3945  HB  THR A 252      21.056   0.609  11.013  0.00  0.00      ACHN  
ATOM   3946  OG1 THR A 252      21.115   1.322   9.080  0.00  0.00      ACHN  
ATOM   3947  HG1 THR A 252      20.407   0.731   8.814  0.00  0.00      ACHN  
ATOM   3948  CG2 THR A 252      19.552   2.190  10.523  0.00  0.00      ACHN  
ATOM   3949 HG21 THR A 252      19.606   3.158   9.982  0.00  0.00      ACHN  
ATOM   3950 HG22 THR A 252      18.933   1.459   9.959  0.00  0.00      ACHN  
ATOM   3951 HG23 THR A 252      19.135   2.279  11.549  0.00  0.00      ACHN  
ATOM   3952  C   THR A 252      23.141   1.803  11.480  0.00  0.00      ACHN  
ATOM   3953  O   THR A 252      23.102   1.026  12.423  0.00  0.00      ACHN  
ATOM   3954  N   LEU A 253      24.217   2.086  10.739  0.00  0.00      ACHN  
ATOM   3955  HN  LEU A 253      24.143   2.729   9.981  0.00  0.00      ACHN  
ATOM   3956  CA  LEU A 253      25.457   1.349  10.859  0.00  0.00      ACHN  
ATOM   3957  HA  LEU A 253      25.318   0.463  11.461  0.00  0.00      ACHN  
ATOM   3958  CB  LEU A 253      25.977   0.790   9.549  0.00  0.00      ACHN  
ATOM   3959  HB1 LEU A 253      26.401   1.631   8.959  0.00  0.00      ACHN  
ATOM   3960  HB2 LEU A 253      26.827   0.112   9.778  0.00  0.00      ACHN  
ATOM   3961  CG  LEU A 253      24.872   0.030   8.714  0.00  0.00      ACHN  
ATOM   3962  HG  LEU A 253      24.017   0.687   8.445  0.00  0.00      ACHN  
ATOM   3963  CD1 LEU A 253      25.500  -0.505   7.370  0.00  0.00      ACHN  
ATOM   3964 HD11 LEU A 253      26.364  -1.155   7.627  0.00  0.00      ACHN  
ATOM   3965 HD12 LEU A 253      24.749  -1.100   6.807  0.00  0.00      ACHN  
ATOM   3966 HD13 LEU A 253      25.928   0.287   6.720  0.00  0.00      ACHN  
ATOM   3967  CD2 LEU A 253      24.410  -1.181   9.448  0.00  0.00      ACHN  
ATOM   3968 HD21 LEU A 253      25.256  -1.735   9.908  0.00  0.00      ACHN  
ATOM   3969 HD22 LEU A 253      23.803  -0.854  10.318  0.00  0.00      ACHN  
ATOM   3970 HD23 LEU A 253      23.864  -1.922   8.825  0.00  0.00      ACHN  
ATOM   3971  C   LEU A 253      26.687   2.092  11.554  0.00  0.00      ACHN  
ATOM   3972  O   LEU A 253      27.537   1.383  12.089  0.00  0.00      ACHN  
ATOM   3973  N   ILE A 254      26.909   3.410  11.472  0.00  0.00      ACHN  
ATOM   3974  HN  ILE A 254      26.351   3.960  10.855  0.00  0.00      ACHN  
ATOM   3975  CA  ILE A 254      27.900   4.124  12.290  0.00  0.00      ACHN  
ATOM   3976  HA  ILE A 254      28.519   3.432  12.841  0.00  0.00      ACHN  
ATOM   3977  CB  ILE A 254      28.964   4.821  11.435  0.00  0.00      ACHN  
ATOM   3978  HB  ILE A 254      29.279   5.677  12.070  0.00  0.00      ACHN  
ATOM   3979  CG2 ILE A 254      30.259   3.924  11.170  0.00  0.00      ACHN  
ATOM   3980 HG21 ILE A 254      29.984   2.942  10.728  0.00  0.00      ACHN  
ATOM   3981 HG22 ILE A 254      30.932   4.471  10.476  0.00  0.00      ACHN  
ATOM   3982 HG23 ILE A 254      30.840   3.761  12.103  0.00  0.00      ACHN  
ATOM   3983  CG1 ILE A 254      28.359   5.501  10.218  0.00  0.00      ACHN  
ATOM   3984 HG11 ILE A 254      28.471   4.668   9.492  0.00  0.00      ACHN  
ATOM   3985 HG12 ILE A 254      27.279   5.753  10.282  0.00  0.00      ACHN  
ATOM   3986  CD1 ILE A 254      29.214   6.673   9.721  0.00  0.00      ACHN  
ATOM   3987  HD1 ILE A 254      28.721   7.044   8.797  0.00  0.00      ACHN  
ATOM   3988  HD2 ILE A 254      29.326   7.528  10.421  0.00  0.00      ACHN  
ATOM   3989  HD3 ILE A 254      30.237   6.396   9.388  0.00  0.00      ACHN  
ATOM   3990  C   ILE A 254      27.175   5.132  13.192  0.00  0.00      ACHN  
ATOM   3991  O   ILE A 254      26.065   5.617  12.773  0.00  0.00      ACHN  
ATOM   3992  N   PRO A 255      27.617   5.438  14.375  0.00  0.00      ACHN  
ATOM   3993  CD  PRO A 255      28.701   4.629  15.038  0.00  0.00      ACHN  
ATOM   3994  HD1 PRO A 255      28.504   3.545  14.898  0.00  0.00      ACHN  
ATOM   3995  HD2 PRO A 255      29.720   4.873  14.669  0.00  0.00      ACHN  
ATOM   3996  CA  PRO A 255      26.768   6.086  15.421  0.00  0.00      ACHN  
ATOM   3997  HA  PRO A 255      25.711   6.130  15.201  0.00  0.00      ACHN  
ATOM   3998  CB  PRO A 255      27.184   5.393  16.791  0.00  0.00      ACHN  
ATOM   3999  HB1 PRO A 255      26.657   4.416  16.836  0.00  0.00      ACHN  
ATOM   4000  HB2 PRO A 255      26.936   6.054  17.649  0.00  0.00      ACHN  
ATOM   4001  CG  PRO A 255      28.647   5.058  16.554  0.00  0.00      ACHN  
ATOM   4002  HG1 PRO A 255      28.940   4.146  17.116  0.00  0.00      ACHN  
ATOM   4003  HG2 PRO A 255      29.365   5.899  16.664  0.00  0.00      ACHN  
ATOM   4004  C   PRO A 255      27.112   7.570  15.300  0.00  0.00      ACHN  
ATOM   4005  O   PRO A 255      28.289   7.966  15.236  0.00  0.00      ACHN  
ATOM   4006  N   ALA A 256      26.105   8.392  15.143  0.00  0.00      ACHN  
ATOM   4007  HN  ALA A 256      25.153   8.157  15.326  0.00  0.00      ACHN  
ATOM   4008  CA  ALA A 256      26.185   9.807  14.917  0.00  0.00      ACHN  
ATOM   4009  HA  ALA A 256      26.913   9.965  14.135  0.00  0.00      ACHN  
ATOM   4010  CB  ALA A 256      24.823  10.285  14.272  0.00  0.00      ACHN  
ATOM   4011  HB1 ALA A 256      24.820  11.347  13.946  0.00  0.00      ACHN  
ATOM   4012  HB2 ALA A 256      24.687   9.741  13.313  0.00  0.00      ACHN  
ATOM   4013  HB3 ALA A 256      23.962  10.022  14.922  0.00  0.00      ACHN  
ATOM   4014  C   ALA A 256      26.491  10.568  16.125  0.00  0.00      ACHN  
ATOM   4015  O   ALA A 256      26.824  11.750  16.003  0.00  0.00      ACHN  
ATOM   4016  N   LEU A 257      26.248   9.963  17.370  0.00  0.00      ACHN  
ATOM   4017  HN  LEU A 257      25.955   9.011  17.420  0.00  0.00      ACHN  
ATOM   4018  CA  LEU A 257      26.355  10.603  18.636  0.00  0.00      ACHN  
ATOM   4019  HA  LEU A 257      25.910  11.587  18.678  0.00  0.00      ACHN  
ATOM   4020  CB  LEU A 257      25.619   9.807  19.781  0.00  0.00      ACHN  
ATOM   4021  HB1 LEU A 257      26.075   8.795  19.724  0.00  0.00      ACHN  
ATOM   4022  HB2 LEU A 257      25.918  10.284  20.739  0.00  0.00      ACHN  
ATOM   4023  CG  LEU A 257      24.150   9.576  19.631  0.00  0.00      ACHN  
ATOM   4024  HG  LEU A 257      23.857   9.349  18.584  0.00  0.00      ACHN  
ATOM   4025  CD1 LEU A 257      23.777   8.266  20.412  0.00  0.00      ACHN  
ATOM   4026 HD11 LEU A 257      22.680   8.113  20.332  0.00  0.00      ACHN  
ATOM   4027 HD12 LEU A 257      24.148   7.280  20.061  0.00  0.00      ACHN  
ATOM   4028 HD13 LEU A 257      23.880   8.379  21.513  0.00  0.00      ACHN  
ATOM   4029  CD2 LEU A 257      23.307  10.778  20.103  0.00  0.00      ACHN  
ATOM   4030 HD21 LEU A 257      22.233  10.755  19.820  0.00  0.00      ACHN  
ATOM   4031 HD22 LEU A 257      23.448  10.903  21.198  0.00  0.00      ACHN  
ATOM   4032 HD23 LEU A 257      23.654  11.717  19.620  0.00  0.00      ACHN  
ATOM   4033  C   LEU A 257      27.804  10.742  19.093  0.00  0.00      ACHN  
ATOM   4034  OT1 LEU A 257      28.374  11.856  19.168  0.00  0.00      ACHN  
ATOM   4035  OT2 LEU A 257      28.468   9.762  19.448  0.00  0.00      ACHN  
ATOM   4036  C1  RET C 818      12.199   6.082 -14.602  0.00  0.00      COFA  
ATOM   4037  C2  RET C 818      11.326   6.457 -15.855  0.00  0.00      COFA  
ATOM   4038  H21 RET C 818      11.630   5.893 -16.763  0.00  0.00      COFA  
ATOM   4039  H22 RET C 818      11.517   7.505 -16.168  0.00  0.00      COFA  
ATOM   4040  C3  RET C 818       9.810   6.311 -15.407  0.00  0.00      COFA  
ATOM   4041  H31 RET C 818       9.492   5.313 -15.036  0.00  0.00      COFA  
ATOM   4042  H32 RET C 818       9.215   6.568 -16.308  0.00  0.00      COFA  
ATOM   4043  C4  RET C 818       9.603   7.440 -14.317  0.00  0.00      COFA  
ATOM   4044  H41 RET C 818       8.521   7.518 -14.081  0.00  0.00      COFA  
ATOM   4045  H42 RET C 818       9.779   8.395 -14.858  0.00  0.00      COFA  
ATOM   4046  C5  RET C 818      10.543   7.234 -13.138  0.00  0.00      COFA  
ATOM   4047  C6  RET C 818      11.771   6.619 -13.211  0.00  0.00      COFA  
ATOM   4048  C7  RET C 818      12.587   6.367 -11.935  0.00  0.00      COFA  
ATOM   4049  H71 RET C 818      12.018   6.586 -11.020  0.00  0.00      COFA  
ATOM   4050  C8  RET C 818      13.717   5.665 -11.729  0.00  0.00      COFA  
ATOM   4051  H81 RET C 818      14.138   5.205 -12.636  0.00  0.00      COFA  
ATOM   4052  C9  RET C 818      14.476   5.377 -10.449  0.00  0.00      COFA  
ATOM   4053  C10 RET C 818      15.523   4.532 -10.302  0.00  0.00      COFA  
ATOM   4054 H101 RET C 818      15.956   4.187 -11.252  0.00  0.00      COFA  
ATOM   4055  C11 RET C 818      16.316   4.243  -9.114  0.00  0.00      COFA  
ATOM   4056 H111 RET C 818      16.172   4.786  -8.168  0.00  0.00      COFA  
ATOM   4057  C12 RET C 818      17.578   3.790  -9.371  0.00  0.00      COFA  
ATOM   4058 H121 RET C 818      17.985   3.499 -10.351  0.00  0.00      COFA  
ATOM   4059  C13 RET C 818      18.566   3.606  -8.255  0.00  0.00      COFA  
ATOM   4060  C14 RET C 818      19.854   3.217  -8.381  0.00  0.00      COFA  
ATOM   4061 H141 RET C 818      20.452   3.241  -7.458  0.00  0.00      COFA  
ATOM   4062  C15 RET C 818      20.559   2.777  -9.639  0.00  0.00      COFA  
ATOM   4063  H15 RET C 818      20.083   3.042 -10.594  0.00  0.00      COFA  
ATOM   4064  C16 RET C 818      12.275   4.519 -14.491  0.00  0.00      COFA  
ATOM   4065 H161 RET C 818      12.837   4.041 -13.661  0.00  0.00      COFA  
ATOM   4066 H162 RET C 818      12.635   4.155 -15.477  0.00  0.00      COFA  
ATOM   4067 H163 RET C 818      11.290   4.033 -14.324  0.00  0.00      COFA  
ATOM   4068  C17 RET C 818      13.549   6.713 -14.998  0.00  0.00      COFA  
ATOM   4069 H171 RET C 818      13.890   6.345 -15.989  0.00  0.00      COFA  
ATOM   4070 H172 RET C 818      14.258   6.529 -14.163  0.00  0.00      COFA  
ATOM   4071 H173 RET C 818      13.434   7.817 -15.048  0.00  0.00      COFA  
ATOM   4072  C18 RET C 818      10.040   7.907 -11.846  0.00  0.00      COFA  
ATOM   4073 H181 RET C 818      10.587   8.795 -11.462  0.00  0.00      COFA  
ATOM   4074 H182 RET C 818       9.965   7.133 -11.053  0.00  0.00      COFA  
ATOM   4075 H183 RET C 818       9.041   8.371 -11.993  0.00  0.00      COFA  
ATOM   4076  C19 RET C 818      13.929   6.082  -9.189  0.00  0.00      COFA  
ATOM   4077 H191 RET C 818      14.615   6.697  -8.569  0.00  0.00      COFA  
ATOM   4078 H192 RET C 818      13.533   5.374  -8.429  0.00  0.00      COFA  
ATOM   4079 H193 RET C 818      13.163   6.871  -9.345  0.00  0.00      COFA  
ATOM   4080  C20 RET C 818      18.117   3.848  -6.804  0.00  0.00      COFA  
ATOM   4081 H201 RET C 818      18.229   2.871  -6.287  0.00  0.00      COFA  
ATOM   4082 H202 RET C 818      17.106   4.264  -6.609  0.00  0.00      COFA  
ATOM   4083 H203 RET C 818      18.810   4.584  -6.344  0.00  0.00      COFA  
ATOM   4084  O   HOH W 901     -16.873  26.206  25.078  0.00  0.00      WAT1  
ATOM   4085  H1  HOH W 901     -16.162  25.845  25.608  0.00  0.00      WAT1  
ATOM   4086  H2  HOH W 901     -16.715  25.864  24.199  0.00  0.00      WAT1  
ATOM   4087  O   HOH W 902     -27.384  -6.107  43.553  0.00  0.00      WAT1  
ATOM   4088  H1  HOH W 902     -26.918  -6.942  43.597  0.00  0.00      WAT1  
ATOM   4089  H2  HOH W 902     -28.191  -6.308  43.080  0.00  0.00      WAT1  
ATOM   4090  O   HOH W 903     -51.227  45.423  16.924  0.00  0.00      WAT1  
ATOM   4091  H1  HOH W 903     -51.854  45.987  17.377  0.00  0.00      WAT1  
ATOM   4092  H2  HOH W 903     -51.741  44.992  16.241  0.00  0.00      WAT1  
ATOM   4093  O   HOH W 904      -4.435  55.630 -31.399  0.00  0.00      WAT1  
ATOM   4094  H1  HOH W 904      -3.849  55.015 -30.956  0.00  0.00      WAT1  
ATOM   4095  H2  HOH W 904      -3.868  56.357 -31.657  0.00  0.00      WAT1  
ATOM   4096  O   HOH W 905      29.917   8.376  -1.963  0.00  0.00      WAT1  
ATOM   4097  H1  HOH W 905      30.331   7.550  -2.213  0.00  0.00      WAT1  
ATOM   4098  H2  HOH W 905      29.280   8.132  -1.292  0.00  0.00      WAT1  
ATOM   4099  O   HOH W 906      14.296  33.514  34.092  0.00  0.00      WAT1  
ATOM   4100  H1  HOH W 906      15.133  33.935  33.898  0.00  0.00      WAT1  
ATOM   4101  H2  HOH W 906      14.465  32.992  34.877  0.00  0.00      WAT1  
ATOM   4102  O   HOH W 907      24.617  20.556  50.609  0.00  0.00      WAT1  
ATOM   4103  H1  HOH W 907      24.485  20.871  51.503  0.00  0.00      WAT1  
ATOM   4104  H2  HOH W 907      25.266  21.154  50.237  0.00  0.00      WAT1  
ATOM   4105  O   HOH W 908     -52.674  -5.910 -51.223  0.00  0.00      WAT1  
ATOM   4106  H1  HOH W 908     -51.847  -6.073 -50.769  0.00  0.00      WAT1  
ATOM   4107  H2  HOH W 908     -52.448  -5.296 -51.921  0.00  0.00      WAT1  
ATOM   4108  O   HOH W 909      -5.084 -21.051  37.152  0.00  0.00      WAT1  
ATOM   4109  H1  HOH W 909      -5.196 -21.411  36.271  0.00  0.00      WAT1  
ATOM   4110  H2  HOH W 909      -5.030 -20.105  37.019  0.00  0.00      WAT1  
ATOM   4111  O   HOH W 910      49.982  43.054  53.197  0.00  0.00      WAT1  
ATOM   4112  H1  HOH W 910      50.627  43.358  52.558  0.00  0.00      WAT1  
ATOM   4113  H2  HOH W 910      49.365  43.782  53.280  0.00  0.00      WAT1  
ATOM   4114  O   HOH W 911     -38.591  24.972  35.482  0.00  0.00      WAT1  
ATOM   4115  H1  HOH W 911     -38.197  24.101  35.523  0.00  0.00      WAT1  
ATOM   4116  H2  HOH W 911     -38.820  25.174  36.389  0.00  0.00      WAT1  
ATOM   4117  O   HOH W 912      26.334 -36.659  14.038  0.00  0.00      WAT1  
ATOM   4118  H1  HOH W 912      26.807 -37.488  14.108  0.00  0.00      WAT1  
ATOM   4119  H2  HOH W 912      26.456 -36.390  13.127  0.00  0.00      WAT1  
ATOM   4120  O   HOH W 913     -13.309   6.364 -39.695  0.00  0.00      WAT1  
ATOM   4121  H1  HOH W 913     -12.731   6.050 -38.999  0.00  0.00      WAT1  
ATOM   4122  H2  HOH W 913     -12.835   7.098 -40.087  0.00  0.00      WAT1  
ATOM   4123  O   HOH W 914      13.269  30.190 -46.485  0.00  0.00      WAT1  
ATOM   4124  H1  HOH W 914      12.765  30.219 -47.298  0.00  0.00      WAT1  
ATOM   4125  H2  HOH W 914      12.617  30.308 -45.794  0.00  0.00      WAT1  
ATOM   4126  O   HOH W 915       7.881  -9.564  28.402  0.00  0.00      WAT1  
ATOM   4127  H1  HOH W 915       8.193  -9.354  29.282  0.00  0.00      WAT1  
ATOM   4128  H2  HOH W 915       7.662 -10.495  28.441  0.00  0.00      WAT1  
ATOM   4129  O   HOH W 916      25.049   1.773 -14.557  0.00  0.00      WAT1  
ATOM   4130  H1  HOH W 916      25.748   1.140 -14.717  0.00  0.00      WAT1  
ATOM   4131  H2  HOH W 916      24.459   1.331 -13.946  0.00  0.00      WAT1  
ATOM   4132  O   HOH W 917     -42.773  49.961  45.925  0.00  0.00      WAT1  
ATOM   4133  H1  HOH W 917     -43.518  50.432  45.554  0.00  0.00      WAT1  
ATOM   4134  H2  HOH W 917     -42.308  49.611  45.166  0.00  0.00      WAT1  
ATOM   4135  O   HOH W 918     -50.069  36.797 -55.326  0.00  0.00      WAT1  
ATOM   4136  H1  HOH W 918     -50.716  36.951 -56.015  0.00  0.00      WAT1  
ATOM   4137  H2  HOH W 918     -50.228  37.493 -54.688  0.00  0.00      WAT1  
ATOM   4138  O   HOH W 919      24.065  -1.978 -16.268  0.00  0.00      WAT1  
ATOM   4139  H1  HOH W 919      23.145  -2.177 -16.096  0.00  0.00      WAT1  
ATOM   4140  H2  HOH W 919      24.425  -1.748 -15.411  0.00  0.00      WAT1  
ATOM   4141  O   HOH W 920      45.165  -6.701  30.455  0.00  0.00      WAT1  
ATOM   4142  H1  HOH W 920      46.003  -6.911  30.866  0.00  0.00      WAT1  
ATOM   4143  H2  HOH W 920      45.400  -6.359  29.592  0.00  0.00      WAT1  
ATOM   4144  O   HOH W 921     -26.413 -34.008 -57.553  0.00  0.00      WAT1  
ATOM   4145  H1  HOH W 921     -27.135 -34.632 -57.484  0.00  0.00      WAT1  
ATOM   4146  H2  HOH W 921     -26.378 -33.585 -56.695  0.00  0.00      WAT1  
ATOM   4147  O   HOH W 922      40.754  37.856 -36.149  0.00  0.00      WAT1  
ATOM   4148  H1  HOH W 922      40.812  36.931 -36.386  0.00  0.00      WAT1  
ATOM   4149  H2  HOH W 922      41.226  38.312 -36.846  0.00  0.00      WAT1  
ATOM   4150  O   HOH W 923     -27.751  -1.372  28.809  0.00  0.00      WAT1  
ATOM   4151  H1  HOH W 923     -28.442  -2.026  28.707  0.00  0.00      WAT1  
ATOM   4152  H2  HOH W 923     -27.103  -1.792  29.374  0.00  0.00      WAT1  
ATOM   4153  O   HOH W 924      13.827  34.472 -18.074  0.00  0.00      WAT1  
ATOM   4154  H1  HOH W 924      13.068  34.575 -18.647  0.00  0.00      WAT1  
ATOM   4155  H2  HOH W 924      14.094  33.560 -18.189  0.00  0.00      WAT1  
ATOM   4156  O   HOH W 925      38.177  22.342  40.124  0.00  0.00      WAT1  
ATOM   4157  H1  HOH W 925      38.218  21.669  40.804  0.00  0.00      WAT1  
ATOM   4158  H2  HOH W 925      37.568  22.995  40.470  0.00  0.00      WAT1  
ATOM   4159  O   HOH W 926      44.447  28.258  29.215  0.00  0.00      WAT1  
ATOM   4160  H1  HOH W 926      44.481  29.000  28.612  0.00  0.00      WAT1  
ATOM   4161  H2  HOH W 926      43.998  27.570  28.724  0.00  0.00      WAT1  
ATOM   4162  O   HOH W 927      24.502   2.263 -10.784  0.00  0.00      WAT1  
ATOM   4163  H1  HOH W 927      24.208   1.763 -11.546  0.00  0.00      WAT1  
ATOM   4164  H2  HOH W 927      23.707   2.410 -10.272  0.00  0.00      WAT1  
ATOM   4165  O   HOH W 928     -24.281 -23.573 -49.609  0.00  0.00      WAT1  
ATOM   4166  H1  HOH W 928     -24.503 -23.653 -48.681  0.00  0.00      WAT1  
ATOM   4167  H2  HOH W 928     -23.550 -24.179 -49.734  0.00  0.00      WAT1  
ATOM   4168  O   HOH W 929      -7.778  -2.656  35.529  0.00  0.00      WAT1  
ATOM   4169  H1  HOH W 929      -7.765  -2.837  36.469  0.00  0.00      WAT1  
ATOM   4170  H2  HOH W 929      -7.317  -1.822  35.438  0.00  0.00      WAT1  
ATOM   4171  O   HOH W 930     -45.325 -40.056  35.920  0.00  0.00      WAT1  
ATOM   4172  H1  HOH W 930     -44.656 -39.617  36.447  0.00  0.00      WAT1  
ATOM   4173  H2  HOH W 930     -45.175 -40.989  36.071  0.00  0.00      WAT1  
ATOM   4174  O   HOH W 931      -3.228 -10.526 -34.975  0.00  0.00      WAT1  
ATOM   4175  H1  HOH W 931      -3.706 -10.205 -35.740  0.00  0.00      WAT1  
ATOM   4176  H2  HOH W 931      -3.250 -11.479 -35.061  0.00  0.00      WAT1  
ATOM   4177  O   HOH W 932       6.946 -33.220 -51.296  0.00  0.00      WAT1  
ATOM   4178  H1  HOH W 932       6.115 -32.803 -51.069  0.00  0.00      WAT1  
ATOM   4179  H2  HOH W 932       6.842 -33.476 -52.213  0.00  0.00      WAT1  
ATOM   4180  O   HOH W 933     -20.668  -4.025  40.260  0.00  0.00      WAT1  
ATOM   4181  H1  HOH W 933     -20.825  -3.295  40.859  0.00  0.00      WAT1  
ATOM   4182  H2  HOH W 933     -21.449  -4.572  40.339  0.00  0.00      WAT1  
ATOM   4183  O   HOH W 934      -3.024  55.147 -27.100  0.00  0.00      WAT1  
ATOM   4184  H1  HOH W 934      -3.754  55.424 -26.545  0.00  0.00      WAT1  
ATOM   4185  H2  HOH W 934      -2.557  54.497 -26.576  0.00  0.00      WAT1  
ATOM   4186  O   HOH W 935      26.210  -8.103  29.790  0.00  0.00      WAT1  
ATOM   4187  H1  HOH W 935      25.487  -7.935  29.186  0.00  0.00      WAT1  
ATOM   4188  H2  HOH W 935      25.783  -8.340  30.614  0.00  0.00      WAT1  
ATOM   4189  O   HOH W 936       9.441  -5.460  23.865  0.00  0.00      WAT1  
ATOM   4190  H1  HOH W 936      10.059  -4.809  24.198  0.00  0.00      WAT1  
ATOM   4191  H2  HOH W 936       8.724  -5.456  24.499  0.00  0.00      WAT1  
ATOM   4192  O   HOH W 937     -21.501  32.960  39.824  0.00  0.00      WAT1  
ATOM   4193  H1  HOH W 937     -21.474  32.490  38.990  0.00  0.00      WAT1  
ATOM   4194  H2  HOH W 937     -22.415  33.228  39.918  0.00  0.00      WAT1  
ATOM   4195  O   HOH W 938      46.493  16.887  38.927  0.00  0.00      WAT1  
ATOM   4196  H1  HOH W 938      46.749  17.573  38.310  0.00  0.00      WAT1  
ATOM   4197  H2  HOH W 938      45.596  16.664  38.678  0.00  0.00      WAT1  
ATOM   4198  O   HOH W 939      24.000   4.010 -15.415  0.00  0.00      WAT1  
ATOM   4199  H1  HOH W 939      24.007   3.998 -16.372  0.00  0.00      WAT1  
ATOM   4200  H2  HOH W 939      24.546   3.266 -15.161  0.00  0.00      WAT1  
ATOM   4201  O   HOH W 940     -20.596  33.723 -52.536  0.00  0.00      WAT1  
ATOM   4202  H1  HOH W 940     -21.470  33.493 -52.848  0.00  0.00      WAT1  
ATOM   4203  H2  HOH W 940     -20.202  32.888 -52.284  0.00  0.00      WAT1  
ATOM   4204  O   HOH W 941     -39.921  51.586 -28.827  0.00  0.00      WAT1  
ATOM   4205  H1  HOH W 941     -39.680  52.450 -29.163  0.00  0.00      WAT1  
ATOM   4206  H2  HOH W 941     -40.454  51.199 -29.521  0.00  0.00      WAT1  
ATOM   4207  O   HOH W 942      53.955  16.566  18.928  0.00  0.00      WAT1  
ATOM   4208  H1  HOH W 942      54.361  15.892  18.382  0.00  0.00      WAT1  
ATOM   4209  H2  HOH W 942      53.289  16.098  19.432  0.00  0.00      WAT1  
ATOM   4210  O   HOH W 943      19.003  40.186  18.898  0.00  0.00      WAT1  
ATOM   4211  H1  HOH W 943      18.543  40.536  18.135  0.00  0.00      WAT1  
ATOM   4212  H2  HOH W 943      18.671  40.699  19.635  0.00  0.00      WAT1  
ATOM   4213  O   HOH W 944      26.617  -0.075 -15.946  0.00  0.00      WAT1  
ATOM   4214  H1  HOH W 944      26.001  -0.577 -16.480  0.00  0.00      WAT1  
ATOM   4215  H2  HOH W 944      27.168   0.382 -16.581  0.00  0.00      WAT1  
ATOM   4216  O   HOH W 945      15.000 -12.939 -37.985  0.00  0.00      WAT1  
ATOM   4217  H1  HOH W 945      14.641 -13.079 -38.861  0.00  0.00      WAT1  
ATOM   4218  H2  HOH W 945      15.482 -12.115 -38.052  0.00  0.00      WAT1  
ATOM   4219  O   HOH W 946      46.525  -4.437  40.895  0.00  0.00      WAT1  
ATOM   4220  H1  HOH W 946      46.552  -5.278  40.438  0.00  0.00      WAT1  
ATOM   4221  H2  HOH W 946      45.606  -4.325  41.138  0.00  0.00      WAT1  
ATOM   4222  O   HOH W 947      23.067 -27.978  51.805  0.00  0.00      WAT1  
ATOM   4223  H1  HOH W 947      22.117 -28.097  51.789  0.00  0.00      WAT1  
ATOM   4224  H2  HOH W 947      23.417 -28.800  51.460  0.00  0.00      WAT1  
ATOM   4225  O   HOH W 948      38.571  41.993  14.893  0.00  0.00      WAT1  
ATOM   4226  H1  HOH W 948      38.597  41.233  14.311  0.00  0.00      WAT1  
ATOM   4227  H2  HOH W 948      39.430  42.402  14.794  0.00  0.00      WAT1  
ATOM   4228  O   HOH W 949      33.646 -24.864 -31.319  0.00  0.00      WAT1  
ATOM   4229  H1  HOH W 949      32.880 -24.690 -30.772  0.00  0.00      WAT1  
ATOM   4230  H2  HOH W 949      34.084 -25.600 -30.891  0.00  0.00      WAT1  
ATOM   4231  O   HOH W 950     -38.600  11.851 -48.425  0.00  0.00      WAT1  
ATOM   4232  H1  HOH W 950     -38.767  11.336 -49.214  0.00  0.00      WAT1  
ATOM   4233  H2  HOH W 950     -39.052  12.681 -48.581  0.00  0.00      WAT1  
ATOM   4234  O   HOH W 951      36.038  48.002  23.387  0.00  0.00      WAT1  
ATOM   4235  H1  HOH W 951      35.718  48.817  23.001  0.00  0.00      WAT1  
ATOM   4236  H2  HOH W 951      35.362  47.357  23.181  0.00  0.00      WAT1  
ATOM   4237  O   HOH W 952      42.550  24.398 -17.610  0.00  0.00      WAT1  
ATOM   4238  H1  HOH W 952      41.801  24.723 -18.110  0.00  0.00      WAT1  
ATOM   4239  H2  HOH W 952      42.373  23.465 -17.493  0.00  0.00      WAT1  
ATOM   4240  O   HOH W 953      29.812  -4.958 -33.178  0.00  0.00      WAT1  
ATOM   4241  H1  HOH W 953      28.979  -5.338 -32.901  0.00  0.00      WAT1  
ATOM   4242  H2  HOH W 953      30.100  -5.514 -33.903  0.00  0.00      WAT1  
ATOM   4243  O   HOH W 954      -4.438  11.789  19.445  0.00  0.00      WAT1  
ATOM   4244  H1  HOH W 954      -4.817  12.484  19.982  0.00  0.00      WAT1  
ATOM   4245  H2  HOH W 954      -3.898  12.249  18.803  0.00  0.00      WAT1  
ATOM   4246  O   HOH W 955       0.289 -29.266 -21.547  0.00  0.00      WAT1  
ATOM   4247  H1  HOH W 955      -0.486 -29.826 -21.521  0.00  0.00      WAT1  
ATOM   4248  H2  HOH W 955       0.987 -29.803 -21.173  0.00  0.00      WAT1  
ATOM   4249  O   HOH W 956      31.928  34.463  28.704  0.00  0.00      WAT1  
ATOM   4250  H1  HOH W 956      32.536  34.756  28.025  0.00  0.00      WAT1  
ATOM   4251  H2  HOH W 956      31.152  34.175  28.224  0.00  0.00      WAT1  
ATOM   4252  O   HOH W 957      45.066  18.673 -33.185  0.00  0.00      WAT1  
ATOM   4253  H1  HOH W 957      45.214  19.359 -33.836  0.00  0.00      WAT1  
ATOM   4254  H2  HOH W 957      44.836  17.899 -33.700  0.00  0.00      WAT1  
ATOM   4255  O   HOH W 958      40.239 -32.221 -37.468  0.00  0.00      WAT1  
ATOM   4256  H1  HOH W 958      39.292 -32.150 -37.348  0.00  0.00      WAT1  
ATOM   4257  H2  HOH W 958      40.447 -31.562 -38.130  0.00  0.00      WAT1  
ATOM   4258  O   HOH W 959      29.124 -36.252  45.014  0.00  0.00      WAT1  
ATOM   4259  H1  HOH W 959      30.065 -36.112  45.120  0.00  0.00      WAT1  
ATOM   4260  H2  HOH W 959      28.777 -35.388  44.789  0.00  0.00      WAT1  
ATOM   4261  O   HOH W 960       4.619 -26.825  33.463  0.00  0.00      WAT1  
ATOM   4262  H1  HOH W 960       4.699 -26.678  32.521  0.00  0.00      WAT1  
ATOM   4263  H2  HOH W 960       4.724 -27.770  33.569  0.00  0.00      WAT1  
ATOM   4264  O   HOH W 961      31.673 -15.629  14.041  0.00  0.00      WAT1  
ATOM   4265  H1  HOH W 961      31.240 -16.446  13.795  0.00  0.00      WAT1  
ATOM   4266  H2  HOH W 961      32.322 -15.484  13.352  0.00  0.00      WAT1  
ATOM   4267  O   HOH W 962     -41.471  42.985  43.954  0.00  0.00      WAT1  
ATOM   4268  H1  HOH W 962     -42.178  42.744  44.554  0.00  0.00      WAT1  
ATOM   4269  H2  HOH W 962     -41.467  42.291  43.296  0.00  0.00      WAT1  
ATOM   4270  O   HOH W 963       1.841  53.732 -48.381  0.00  0.00      WAT1  
ATOM   4271  H1  HOH W 963       1.466  53.015 -47.869  0.00  0.00      WAT1  
ATOM   4272  H2  HOH W 963       2.616  53.351 -48.794  0.00  0.00      WAT1  
ATOM   4273  O   HOH W 964       7.383 -26.017 -33.800  0.00  0.00      WAT1  
ATOM   4274  H1  HOH W 964       8.095 -25.525 -34.208  0.00  0.00      WAT1  
ATOM   4275  H2  HOH W 964       7.386 -25.731 -32.887  0.00  0.00      WAT1  
ATOM   4276  O   HOH W 965      45.823  50.951  22.771  0.00  0.00      WAT1  
ATOM   4277  H1  HOH W 965      46.212  51.825  22.813  0.00  0.00      WAT1  
ATOM   4278  H2  HOH W 965      46.560  50.369  22.584  0.00  0.00      WAT1  
ATOM   4279  O   HOH W 966      25.863  -9.293 -41.030  0.00  0.00      WAT1  
ATOM   4280  H1  HOH W 966      26.423  -9.797 -40.440  0.00  0.00      WAT1  
ATOM   4281  H2  HOH W 966      25.036  -9.774 -41.045  0.00  0.00      WAT1  
ATOM   4282  O   HOH W 967     -11.656  -7.403 -52.718  0.00  0.00      WAT1  
ATOM   4283  H1  HOH W 967     -10.916  -7.458 -53.322  0.00  0.00      WAT1  
ATOM   4284  H2  HOH W 967     -12.428  -7.390 -53.285  0.00  0.00      WAT1  
ATOM   4285  O   HOH W 968      -5.506 -42.469 -24.043  0.00  0.00      WAT1  
ATOM   4286  H1  HOH W 968      -4.921 -43.222 -24.114  0.00  0.00      WAT1  
ATOM   4287  H2  HOH W 968      -5.204 -42.003 -23.263  0.00  0.00      WAT1  
ATOM   4288  O   HOH W 969      23.499   3.409 -18.123  0.00  0.00      WAT1  
ATOM   4289  H1  HOH W 969      23.700   2.477 -18.038  0.00  0.00      WAT1  
ATOM   4290  H2  HOH W 969      24.177   3.749 -18.707  0.00  0.00      WAT1  
ATOM   4291  O   HOH W 970      30.970 -51.179  10.551  0.00  0.00      WAT1  
ATOM   4292  H1  HOH W 970      30.337 -51.624   9.987  0.00  0.00      WAT1  
ATOM   4293  H2  HOH W 970      30.548 -50.351  10.780  0.00  0.00      WAT1  
ATOM   4294  O   HOH W 971      42.711  27.303  18.851  0.00  0.00      WAT1  
ATOM   4295  H1  HOH W 971      42.264  27.559  19.658  0.00  0.00      WAT1  
ATOM   4296  H2  HOH W 971      42.014  26.965  18.288  0.00  0.00      WAT1  
ATOM   4297  O   HOH W 972       6.792  -9.609 -50.179  0.00  0.00      WAT1  
ATOM   4298  H1  HOH W 972       6.038  -9.172 -50.576  0.00  0.00      WAT1  
ATOM   4299  H2  HOH W 972       6.540 -10.532 -50.137  0.00  0.00      WAT1  
ATOM   4300  O   HOH W 973      49.125 -18.030  34.703  0.00  0.00      WAT1  
ATOM   4301  H1  HOH W 973      48.585 -18.737  34.350  0.00  0.00      WAT1  
ATOM   4302  H2  HOH W 973      48.502 -17.439  35.125  0.00  0.00      WAT1  
ATOM   4303  O   HOH W 974      -1.115  27.325   8.409  0.00  0.00      WAT1  
ATOM   4304  H1  HOH W 974      -1.205  27.321   7.456  0.00  0.00      WAT1  
ATOM   4305  H2  HOH W 974      -0.350  26.776   8.580  0.00  0.00      WAT1  
ATOM   4306  O   HOH W 975     -53.579   9.434  40.226  0.00  0.00      WAT1  
ATOM   4307  H1  HOH W 975     -52.978  10.098  40.564  0.00  0.00      WAT1  
ATOM   4308  H2  HOH W 975     -53.544   8.728  40.872  0.00  0.00      WAT1  
ATOM   4309  O   HOH W 976      -7.981  49.123  48.880  0.00  0.00      WAT1  
ATOM   4310  H1  HOH W 976      -7.768  49.692  49.619  0.00  0.00      WAT1  
ATOM   4311  H2  HOH W 976      -7.460  48.334  49.026  0.00  0.00      WAT1  
ATOM   4312  O   HOH W 977     -38.507 -17.724  39.292  0.00  0.00      WAT1  
ATOM   4313  H1  HOH W 977     -39.402 -17.459  39.082  0.00  0.00      WAT1  
ATOM   4314  H2  HOH W 977     -38.485 -17.762  40.248  0.00  0.00      WAT1  
ATOM   4315  O   HOH W 978      27.331 -31.599  26.573  0.00  0.00      WAT1  
ATOM   4316  H1  HOH W 978      26.806 -31.629  27.373  0.00  0.00      WAT1  
ATOM   4317  H2  HOH W 978      28.143 -32.051  26.802  0.00  0.00      WAT1  
ATOM   4318  O   HOH W 979     -29.695 -34.731 -46.220  0.00  0.00      WAT1  
ATOM   4319  H1  HOH W 979     -28.952 -34.203 -45.926  0.00  0.00      WAT1  
ATOM   4320  H2  HOH W 979     -29.387 -35.152 -47.023  0.00  0.00      WAT1  
ATOM   4321  O   HOH W 980      22.688  14.707  50.138  0.00  0.00      WAT1  
ATOM   4322  H1  HOH W 980      21.939  14.397  50.646  0.00  0.00      WAT1  
ATOM   4323  H2  HOH W 980      22.472  14.488  49.232  0.00  0.00      WAT1  
ATOM   4324  O   HOH W 981     -47.834  -6.605 -37.238  0.00  0.00      WAT1  
ATOM   4325  H1  HOH W 981     -48.529  -5.999 -36.985  0.00  0.00      WAT1  
ATOM   4326  H2  HOH W 981     -47.415  -6.188 -37.992  0.00  0.00      WAT1  
ATOM   4327  O   HOH W 982       7.157 -54.280 -40.070  0.00  0.00      WAT1  
ATOM   4328  H1  HOH W 982       6.873 -53.367 -40.025  0.00  0.00      WAT1  
ATOM   4329  H2  HOH W 982       7.207 -54.471 -41.007  0.00  0.00      WAT1  
ATOM   4330  O   HOH W 983      23.497  27.653 -48.683  0.00  0.00      WAT1  
ATOM   4331  H1  HOH W 983      23.234  26.904 -48.148  0.00  0.00      WAT1  
ATOM   4332  H2  HOH W 983      24.421  27.494 -48.880  0.00  0.00      WAT1  
ATOM   4333  O   HOH W 984     -41.386  -1.535  18.607  0.00  0.00      WAT1  
ATOM   4334  H1  HOH W 984     -41.625  -1.298  17.711  0.00  0.00      WAT1  
ATOM   4335  H2  HOH W 984     -40.502  -1.186  18.720  0.00  0.00      WAT1  
ATOM   4336  O   HOH W 985     -47.475  16.807  19.285  0.00  0.00      WAT1  
ATOM   4337  H1  HOH W 985     -46.697  16.398  18.906  0.00  0.00      WAT1  
ATOM   4338  H2  HOH W 985     -47.926  16.093  19.736  0.00  0.00      WAT1  
ATOM   4339  O   HOH W 986      38.907 -41.767 -54.240  0.00  0.00      WAT1  
ATOM   4340  H1  HOH W 986      39.627 -41.151 -54.104  0.00  0.00      WAT1  
ATOM   4341  H2  HOH W 986      38.141 -41.212 -54.388  0.00  0.00      WAT1  
ATOM   4342  O   HOH W 987     -48.208 -27.359 -51.539  0.00  0.00      WAT1  
ATOM   4343  H1  HOH W 987     -47.745 -27.628 -52.333  0.00  0.00      WAT1  
ATOM   4344  H2  HOH W 987     -48.029 -26.421 -51.464  0.00  0.00      WAT1  
ATOM   4345  O   HOH W 988      32.707   6.456  29.953  0.00  0.00      WAT1  
ATOM   4346  H1  HOH W 988      32.973   5.937  29.194  0.00  0.00      WAT1  
ATOM   4347  H2  HOH W 988      31.966   6.976  29.640  0.00  0.00      WAT1  
ATOM   4348  O   HOH W 989     -12.127  -9.510  41.405  0.00  0.00      WAT1  
ATOM   4349  H1  HOH W 989     -12.350  -8.666  41.799  0.00  0.00      WAT1  
ATOM   4350  H2  HOH W 989     -11.397  -9.835  41.931  0.00  0.00      WAT1  
ATOM   4351  O   HOH W 990     -21.479  -8.741  51.196  0.00  0.00      WAT1  
ATOM   4352  H1  HOH W 990     -22.149  -9.170  50.663  0.00  0.00      WAT1  
ATOM   4353  H2  HOH W 990     -21.822  -7.860  51.348  0.00  0.00      WAT1  
ATOM   4354  O   HOH W 991       9.545  -1.506  34.340  0.00  0.00      WAT1  
ATOM   4355  H1  HOH W 991       8.884  -1.093  34.896  0.00  0.00      WAT1  
ATOM   4356  H2  HOH W 991      10.257  -1.730  34.939  0.00  0.00      WAT1  
ATOM   4357  O   HOH W 992      -1.283  -3.023  33.557  0.00  0.00      WAT1  
ATOM   4358  H1  HOH W 992      -1.253  -2.314  32.915  0.00  0.00      WAT1  
ATOM   4359  H2  HOH W 992      -2.204  -3.079  33.810  0.00  0.00      WAT1  
ATOM   4360  O   HOH W 993      -7.356  47.845 -16.927  0.00  0.00      WAT1  
ATOM   4361  H1  HOH W 993      -7.441  47.906 -15.976  0.00  0.00      WAT1  
ATOM   4362  H2  HOH W 993      -6.612  47.259 -17.065  0.00  0.00      WAT1  
ATOM   4363  O   HOH W 994     -28.014  36.897  30.996  0.00  0.00      WAT1  
ATOM   4364  H1  HOH W 994     -27.324  36.846  31.658  0.00  0.00      WAT1  
ATOM   4365  H2  HOH W 994     -28.826  36.774  31.488  0.00  0.00      WAT1  
ATOM   4366  O   HOH W 995     -52.560  13.376  42.300  0.00  0.00      WAT1  
ATOM   4367  H1  HOH W 995     -53.184  14.102  42.329  0.00  0.00      WAT1  
ATOM   4368  H2  HOH W 995     -52.875  12.762  42.963  0.00  0.00      WAT1  
ATOM   4369  O   HOH W 996     -38.075  -2.193  37.473  0.00  0.00      WAT1  
ATOM   4370  H1  HOH W 996     -37.269  -1.732  37.707  0.00  0.00      WAT1  
ATOM   4371  H2  HOH W 996     -38.114  -2.931  38.081  0.00  0.00      WAT1  
ATOM   4372  O   HOH W 997      35.818 -24.718  44.987  0.00  0.00      WAT1  
ATOM   4373  H1  HOH W 997      35.807 -25.054  45.884  0.00  0.00      WAT1  
ATOM   4374  H2  HOH W 997      35.580 -23.795  45.074  0.00  0.00      WAT1  
ATOM   4375  O   HOH W 998       7.700  -8.109 -34.969  0.00  0.00      WAT1  
ATOM   4376  H1  HOH W 998       8.617  -7.892 -35.137  0.00  0.00      WAT1  
ATOM   4377  H2  HOH W 998       7.215  -7.333 -35.251  0.00  0.00      WAT1  
ATOM   4378  O   HOH W 999      15.861  42.962 -27.860  0.00  0.00      WAT1  
ATOM   4379  H1  HOH W 999      15.633  42.542 -28.689  0.00  0.00      WAT1  
ATOM   4380  H2  HOH W 999      15.262  42.575 -27.222  0.00  0.00      WAT1  
ATOM   4381  O   HOH W1000      41.864 -10.145  26.287  0.00  0.00      WAT1  
ATOM   4382  H1  HOH W1000      42.475  -9.412  26.354  0.00  0.00      WAT1  
ATOM   4383  H2  HOH W1000      42.171 -10.775  26.939  0.00  0.00      WAT1  
ATOM   4384  O   HOH W1001     -28.030 -40.183 -31.837  0.00  0.00      WAT1  
ATOM   4385  H1  HOH W1001     -27.832 -39.888 -30.948  0.00  0.00      WAT1  
ATOM   4386  H2  HOH W1001     -28.317 -41.090 -31.731  0.00  0.00      WAT1  
ATOM   4387  O   HOH W1002      50.279  27.516  19.415  0.00  0.00      WAT1  
ATOM   4388  H1  HOH W1002      51.035  27.212  19.916  0.00  0.00      WAT1  
ATOM   4389  H2  HOH W1002      49.584  27.617  20.066  0.00  0.00      WAT1  
ATOM   4390  O   HOH W1003      -4.485 -27.025 -48.002  0.00  0.00      WAT1  
ATOM   4391  H1  HOH W1003      -4.102 -26.986 -48.878  0.00  0.00      WAT1  
ATOM   4392  H2  HOH W1003      -5.339 -26.603 -48.094  0.00  0.00      WAT1  
ATOM   4393  O   HOH W1004      44.988 -22.404  43.142  0.00  0.00      WAT1  
ATOM   4394  H1  HOH W1004      44.625 -22.437  42.258  0.00  0.00      WAT1  
ATOM   4395  H2  HOH W1004      45.052 -21.469  43.341  0.00  0.00      WAT1  
ATOM   4396  O   HOH W1005      26.991   3.696 -11.569  0.00  0.00      WAT1  
ATOM   4397  H1  HOH W1005      27.377   4.106 -12.343  0.00  0.00      WAT1  
ATOM   4398  H2  HOH W1005      26.049   3.696 -11.743  0.00  0.00      WAT1  
ATOM   4399  O   HOH W1006     -35.298 -13.297 -36.989  0.00  0.00      WAT1  
ATOM   4400  H1  HOH W1006     -36.176 -13.292 -36.608  0.00  0.00      WAT1  
ATOM   4401  H2  HOH W1006     -35.435 -13.072 -37.909  0.00  0.00      WAT1  
ATOM   4402  O   HOH W1007      23.957  -0.344 -18.578  0.00  0.00      WAT1  
ATOM   4403  H1  HOH W1007      24.509   0.367 -18.251  0.00  0.00      WAT1  
ATOM   4404  H2  HOH W1007      23.964  -0.995 -17.876  0.00  0.00      WAT1  
ATOM   4405  O   HOH W1008      32.769   3.004 -56.510  0.00  0.00      WAT1  
ATOM   4406  H1  HOH W1008      33.574   2.588 -56.201  0.00  0.00      WAT1  
ATOM   4407  H2  HOH W1008      32.159   2.920 -55.776  0.00  0.00      WAT1  
ATOM   4408  O   HOH W1009     -48.324  10.618 -55.587  0.00  0.00      WAT1  
ATOM   4409  H1  HOH W1009     -49.152  10.723 -55.118  0.00  0.00      WAT1  
ATOM   4410  H2  HOH W1009     -48.580  10.465 -56.496  0.00  0.00      WAT1  
ATOM   4411  O   HOH W1010     -27.865   7.495  39.300  0.00  0.00      WAT1  
ATOM   4412  H1  HOH W1010     -27.630   7.387  38.378  0.00  0.00      WAT1  
ATOM   4413  H2  HOH W1010     -27.653   8.407  39.497  0.00  0.00      WAT1  
ATOM   4414  O   HOH W1011     -50.198  34.690  13.973  0.00  0.00      WAT1  
ATOM   4415  H1  HOH W1011     -50.764  35.458  14.059  0.00  0.00      WAT1  
ATOM   4416  H2  HOH W1011     -50.799  33.946  13.987  0.00  0.00      WAT1  
ATOM   4417  O   HOH W1012     -27.977  40.364 -42.899  0.00  0.00      WAT1  
ATOM   4418  H1  HOH W1012     -28.925  40.280 -42.999  0.00  0.00      WAT1  
ATOM   4419  H2  HOH W1012     -27.764  39.803 -42.153  0.00  0.00      WAT1  
ATOM   4420  O   HOH W1013      -4.299  26.971 -29.689  0.00  0.00      WAT1  
ATOM   4421  H1  HOH W1013      -4.077  26.801 -30.604  0.00  0.00      WAT1  
ATOM   4422  H2  HOH W1013      -5.081  26.443 -29.529  0.00  0.00      WAT1  
ATOM   4423  O   HOH W1014      12.974 -51.043  32.936  0.00  0.00      WAT1  
ATOM   4424  H1  HOH W1014      13.550 -51.467  33.573  0.00  0.00      WAT1  
ATOM   4425  H2  HOH W1014      12.733 -50.213  33.346  0.00  0.00      WAT1  
ATOM   4426  O   HOH W1015      51.944  35.462 -54.307  0.00  0.00      WAT1  
ATOM   4427  H1  HOH W1015      52.554  35.903 -53.716  0.00  0.00      WAT1  
ATOM   4428  H2  HOH W1015      51.094  35.857 -54.114  0.00  0.00      WAT1  
ATOM   4429  O   HOH W1016      -6.543   6.524 -53.500  0.00  0.00      WAT1  
ATOM   4430  H1  HOH W1016      -6.640   7.434 -53.221  0.00  0.00      WAT1  
ATOM   4431  H2  HOH W1016      -6.689   6.546 -54.446  0.00  0.00      WAT1  
ATOM   4432  O   HOH W1017      45.171  19.227 -30.396  0.00  0.00      WAT1  
ATOM   4433  H1  HOH W1017      45.282  18.838 -31.263  0.00  0.00      WAT1  
ATOM   4434  H2  HOH W1017      44.484  18.703 -29.984  0.00  0.00      WAT1  
ATOM   4435  O   HOH W1018     -23.455 -19.084  27.899  0.00  0.00      WAT1  
ATOM   4436  H1  HOH W1018     -23.581 -19.620  27.116  0.00  0.00      WAT1  
ATOM   4437  H2  HOH W1018     -23.191 -18.227  27.563  0.00  0.00      WAT1  
ATOM   4438  O   HOH W1019     -46.777  -5.622   9.832  0.00  0.00      WAT1  
ATOM   4439  H1  HOH W1019     -45.955  -5.475  10.301  0.00  0.00      WAT1  
ATOM   4440  H2  HOH W1019     -46.613  -6.401   9.300  0.00  0.00      WAT1  
ATOM   4441  O   HOH W1020     -10.010  21.721  43.138  0.00  0.00      WAT1  
ATOM   4442  H1  HOH W1020      -9.513  20.968  43.457  0.00  0.00      WAT1  
ATOM   4443  H2  HOH W1020     -10.738  21.807  43.755  0.00  0.00      WAT1  
ATOM   4444  O   HOH W1021     -41.910 -15.024 -36.193  0.00  0.00      WAT1  
ATOM   4445  H1  HOH W1021     -41.589 -14.296 -36.725  0.00  0.00      WAT1  
ATOM   4446  H2  HOH W1021     -42.857 -15.023 -36.331  0.00  0.00      WAT1  
ATOM   4447  N   POPCM   1      40.320 -12.111  13.898  0.00  0.00      MEMB  
ATOM   4448  C12 POPCM   1      39.778 -10.898  13.100  0.00  0.00      MEMB  
ATOM   4449 H12A POPCM   1      38.721 -10.786  13.292  0.00  0.00      MEMB  
ATOM   4450 H12B POPCM   1      39.875 -10.996  12.028  0.00  0.00      MEMB  
ATOM   4451  C13 POPCM   1      39.309 -13.192  13.528  0.00  0.00      MEMB  
ATOM   4452 H13A POPCM   1      38.340 -12.945  13.936  0.00  0.00      MEMB  
ATOM   4453 H13B POPCM   1      39.461 -13.227  12.459  0.00  0.00      MEMB  
ATOM   4454 H13C POPCM   1      39.714 -14.125  13.890  0.00  0.00      MEMB  
ATOM   4455  C14 POPCM   1      41.674 -12.544  13.548  0.00  0.00      MEMB  
ATOM   4456 H14A POPCM   1      41.713 -12.889  12.525  0.00  0.00      MEMB  
ATOM   4457 H14B POPCM   1      42.465 -11.808  13.570  0.00  0.00      MEMB  
ATOM   4458 H14C POPCM   1      41.935 -13.309  14.264  0.00  0.00      MEMB  
ATOM   4459  C15 POPCM   1      40.163 -11.895  15.402  0.00  0.00      MEMB  
ATOM   4460 H15A POPCM   1      40.734 -11.017  15.666  0.00  0.00      MEMB  
ATOM   4461 H15B POPCM   1      40.599 -12.755  15.888  0.00  0.00      MEMB  
ATOM   4462 H15C POPCM   1      39.106 -11.907  15.623  0.00  0.00      MEMB  
ATOM   4463  C11 POPCM   1      40.433  -9.589  13.464  0.00  0.00      MEMB  
ATOM   4464 H11A POPCM   1      40.337  -9.528  14.569  0.00  0.00      MEMB  
ATOM   4465 H11B POPCM   1      39.774  -8.760  13.127  0.00  0.00      MEMB  
ATOM   4466  P   POPCM   1      42.422  -8.957  11.766  0.00  0.00      MEMB  
ATOM   4467  O13 POPCM   1      43.336  -9.923  11.124  0.00  0.00      MEMB  
ATOM   4468  O14 POPCM   1      42.906  -7.569  11.926  0.00  0.00      MEMB  
ATOM   4469  O12 POPCM   1      41.828  -9.578  13.094  0.00  0.00      MEMB  
ATOM   4470  O11 POPCM   1      41.188  -8.754  10.796  0.00  0.00      MEMB  
ATOM   4471  C1  POPCM   1      40.733  -9.835  10.036  0.00  0.00      MEMB  
ATOM   4472  HA  POPCM   1      39.686 -10.069  10.324  0.00  0.00      MEMB  
ATOM   4473  HB  POPCM   1      41.323 -10.775  10.076  0.00  0.00      MEMB  
ATOM   4474  C2  POPCM   1      40.630  -9.394   8.558  0.00  0.00      MEMB  
ATOM   4475  HS  POPCM   1      40.250 -10.193   7.887  0.00  0.00      MEMB  
ATOM   4476  O21 POPCM   1      41.886  -8.827   8.159  0.00  0.00      MEMB  
ATOM   4477  C21 POPCM   1      42.910  -9.656   7.939  0.00  0.00      MEMB  
ATOM   4478  O22 POPCM   1      42.858 -10.848   7.879  0.00  0.00      MEMB  
ATOM   4479  C22 POPCM   1      44.158  -8.844   7.586  0.00  0.00      MEMB  
ATOM   4480  H2R POPCM   1      44.385  -8.364   8.562  0.00  0.00      MEMB  
ATOM   4481  H2S POPCM   1      43.850  -7.978   6.962  0.00  0.00      MEMB  
ATOM   4482  C3  POPCM   1      39.522  -8.247   8.421  0.00  0.00      MEMB  
ATOM   4483  HX  POPCM   1      40.077  -7.347   8.760  0.00  0.00      MEMB  
ATOM   4484  HY  POPCM   1      38.767  -8.443   9.212  0.00  0.00      MEMB  
ATOM   4485  O31 POPCM   1      38.881  -8.170   7.141  0.00  0.00      MEMB  
ATOM   4486  C31 POPCM   1      37.842  -7.327   7.108  0.00  0.00      MEMB  
ATOM   4487  O32 POPCM   1      37.575  -6.546   7.989  0.00  0.00      MEMB  
ATOM   4488  C32 POPCM   1      37.153  -7.582   5.776  0.00  0.00      MEMB  
ATOM   4489  H2X POPCM   1      36.523  -8.484   5.931  0.00  0.00      MEMB  
ATOM   4490  H2Y POPCM   1      37.952  -7.879   5.064  0.00  0.00      MEMB  
ATOM   4491  C23 POPCM   1      45.281  -9.675   6.904  0.00  0.00      MEMB  
ATOM   4492  H3R POPCM   1      45.482 -10.620   7.452  0.00  0.00      MEMB  
ATOM   4493  H3S POPCM   1      46.231  -9.110   7.019  0.00  0.00      MEMB  
ATOM   4494  C24 POPCM   1      45.031 -10.142   5.493  0.00  0.00      MEMB  
ATOM   4495  H4R POPCM   1      44.026 -10.609   5.406  0.00  0.00      MEMB  
ATOM   4496  H4S POPCM   1      45.852 -10.858   5.275  0.00  0.00      MEMB  
ATOM   4497  C25 POPCM   1      44.992  -8.961   4.473  0.00  0.00      MEMB  
ATOM   4498  H5R POPCM   1      46.040  -8.590   4.468  0.00  0.00      MEMB  
ATOM   4499  H5S POPCM   1      44.396  -8.077   4.786  0.00  0.00      MEMB  
ATOM   4500  C26 POPCM   1      44.464  -9.375   3.144  0.00  0.00      MEMB  
ATOM   4501  H6R POPCM   1      43.458  -9.843   3.199  0.00  0.00      MEMB  
ATOM   4502  H6S POPCM   1      45.146 -10.128   2.696  0.00  0.00      MEMB  
ATOM   4503  C27 POPCM   1      44.362  -8.309   2.021  0.00  0.00      MEMB  
ATOM   4504  H7R POPCM   1      45.178  -7.568   2.162  0.00  0.00      MEMB  
ATOM   4505  H7S POPCM   1      43.441  -7.723   2.226  0.00  0.00      MEMB  
ATOM   4506  C28 POPCM   1      44.228  -8.817   0.565  0.00  0.00      MEMB  
ATOM   4507  H8R POPCM   1      43.339  -9.480   0.505  0.00  0.00      MEMB  
ATOM   4508  H8S POPCM   1      45.138  -9.420   0.360  0.00  0.00      MEMB  
ATOM   4509  C29 POPCM   1      44.173  -7.676  -0.397  0.00  0.00      MEMB  
ATOM   4510  H91 POPCM   1      43.245  -7.097  -0.282  0.00  0.00      MEMB  
ATOM   4511 C210 POPCM   1      45.184  -7.203  -1.135  0.00  0.00      MEMB  
ATOM   4512 H101 POPCM   1      44.894  -6.371  -1.794  0.00  0.00      MEMB  
ATOM   4513 C211 POPCM   1      46.586  -7.772  -1.190  0.00  0.00      MEMB  
ATOM   4514 H11R POPCM   1      46.749  -8.506  -0.373  0.00  0.00      MEMB  
ATOM   4515 H11S POPCM   1      47.227  -6.937  -0.835  0.00  0.00      MEMB  
ATOM   4516 C212 POPCM   1      46.991  -8.275  -2.591  0.00  0.00      MEMB  
ATOM   4517 H12R POPCM   1      46.203  -8.969  -2.955  0.00  0.00      MEMB  
ATOM   4518 H12S POPCM   1      47.943  -8.833  -2.461  0.00  0.00      MEMB  
ATOM   4519 C213 POPCM   1      47.094  -7.072  -3.550  0.00  0.00      MEMB  
ATOM   4520 H13R POPCM   1      47.807  -6.370  -3.068  0.00  0.00      MEMB  
ATOM   4521 H13S POPCM   1      46.119  -6.540  -3.580  0.00  0.00      MEMB  
ATOM   4522 C214 POPCM   1      47.536  -7.466  -4.982  0.00  0.00      MEMB  
ATOM   4523 H14R POPCM   1      46.731  -8.018  -5.512  0.00  0.00      MEMB  
ATOM   4524 H14S POPCM   1      48.433  -8.121  -4.986  0.00  0.00      MEMB  
ATOM   4525 C215 POPCM   1      47.877  -6.238  -5.760  0.00  0.00      MEMB  
ATOM   4526 H15R POPCM   1      48.440  -6.660  -6.620  0.00  0.00      MEMB  
ATOM   4527 H15S POPCM   1      48.515  -5.471  -5.273  0.00  0.00      MEMB  
ATOM   4528 C216 POPCM   1      46.691  -5.478  -6.378  0.00  0.00      MEMB  
ATOM   4529 H16R POPCM   1      47.126  -4.552  -6.812  0.00  0.00      MEMB  
ATOM   4530 H16S POPCM   1      45.956  -5.230  -5.582  0.00  0.00      MEMB  
ATOM   4531 C217 POPCM   1      45.903  -6.218  -7.489  0.00  0.00      MEMB  
ATOM   4532 H17R POPCM   1      45.122  -6.915  -7.119  0.00  0.00      MEMB  
ATOM   4533 H17S POPCM   1      46.490  -6.842  -8.197  0.00  0.00      MEMB  
ATOM   4534 C218 POPCM   1      45.290  -5.047  -8.365  0.00  0.00      MEMB  
ATOM   4535 H18R POPCM   1      44.759  -4.330  -7.703  0.00  0.00      MEMB  
ATOM   4536 H18S POPCM   1      44.582  -5.460  -9.115  0.00  0.00      MEMB  
ATOM   4537 H18T POPCM   1      46.096  -4.417  -8.797  0.00  0.00      MEMB  
ATOM   4538  C33 POPCM   1      36.311  -6.432   5.352  0.00  0.00      MEMB  
ATOM   4539  H3X POPCM   1      36.874  -5.477   5.430  0.00  0.00      MEMB  
ATOM   4540  H3Y POPCM   1      35.426  -6.492   6.020  0.00  0.00      MEMB  
ATOM   4541  C34 POPCM   1      35.655  -6.654   3.924  0.00  0.00      MEMB  
ATOM   4542  H4X POPCM   1      36.459  -6.406   3.198  0.00  0.00      MEMB  
ATOM   4543  H4Y POPCM   1      34.786  -5.985   3.746  0.00  0.00      MEMB  
ATOM   4544  C35 POPCM   1      35.314  -8.104   3.490  0.00  0.00      MEMB  
ATOM   4545  H5X POPCM   1      34.526  -8.497   4.169  0.00  0.00      MEMB  
ATOM   4546  H5Y POPCM   1      36.209  -8.759   3.555  0.00  0.00      MEMB  
ATOM   4547  C36 POPCM   1      34.770  -8.081   2.091  0.00  0.00      MEMB  
ATOM   4548  H6X POPCM   1      35.687  -7.888   1.495  0.00  0.00      MEMB  
ATOM   4549  H6Y POPCM   1      34.158  -7.204   1.790  0.00  0.00      MEMB  
ATOM   4550  C37 POPCM   1      34.223  -9.439   1.716  0.00  0.00      MEMB  
ATOM   4551  H7X POPCM   1      33.346  -9.622   2.373  0.00  0.00      MEMB  
ATOM   4552  H7Y POPCM   1      35.007 -10.171   2.005  0.00  0.00      MEMB  
ATOM   4553  C38 POPCM   1      33.823  -9.477   0.185  0.00  0.00      MEMB  
ATOM   4554  H8X POPCM   1      33.342  -8.523  -0.119  0.00  0.00      MEMB  
ATOM   4555  H8Y POPCM   1      33.002 -10.185  -0.056  0.00  0.00      MEMB  
ATOM   4556  C39 POPCM   1      34.978  -9.939  -0.729  0.00  0.00      MEMB  
ATOM   4557  H9X POPCM   1      35.451 -10.827  -0.258  0.00  0.00      MEMB  
ATOM   4558  H9Y POPCM   1      35.644  -9.058  -0.604  0.00  0.00      MEMB  
ATOM   4559 C310 POPCM   1      34.591 -10.002  -2.216  0.00  0.00      MEMB  
ATOM   4560 H10X POPCM   1      34.422  -8.948  -2.523  0.00  0.00      MEMB  
ATOM   4561 H10Y POPCM   1      33.692 -10.602  -2.477  0.00  0.00      MEMB  
ATOM   4562 C311 POPCM   1      35.759 -10.419  -3.156  0.00  0.00      MEMB  
ATOM   4563 H11X POPCM   1      36.032 -11.493  -3.080  0.00  0.00      MEMB  
ATOM   4564 H11Y POPCM   1      36.625  -9.821  -2.799  0.00  0.00      MEMB  
ATOM   4565 C312 POPCM   1      35.403  -9.950  -4.539  0.00  0.00      MEMB  
ATOM   4566 H12X POPCM   1      34.302  -9.860  -4.653  0.00  0.00      MEMB  
ATOM   4567 H12Y POPCM   1      35.812 -10.697  -5.253  0.00  0.00      MEMB  
ATOM   4568 C313 POPCM   1      36.131  -8.551  -4.765  0.00  0.00      MEMB  
ATOM   4569 H13X POPCM   1      36.080  -7.922  -3.851  0.00  0.00      MEMB  
ATOM   4570 H13Y POPCM   1      35.687  -8.023  -5.637  0.00  0.00      MEMB  
ATOM   4571 C314 POPCM   1      37.608  -8.685  -5.150  0.00  0.00      MEMB  
ATOM   4572 H14X POPCM   1      37.653  -9.527  -5.874  0.00  0.00      MEMB  
ATOM   4573 H14Y POPCM   1      38.290  -8.855  -4.290  0.00  0.00      MEMB  
ATOM   4574 C315 POPCM   1      38.111  -7.376  -5.862  0.00  0.00      MEMB  
ATOM   4575 H15X POPCM   1      38.160  -6.465  -5.229  0.00  0.00      MEMB  
ATOM   4576 H15Y POPCM   1      37.384  -7.166  -6.675  0.00  0.00      MEMB  
ATOM   4577 C316 POPCM   1      39.393  -7.505  -6.547  0.00  0.00      MEMB  
ATOM   4578 H16X POPCM   1      39.789  -6.500  -6.808  0.00  0.00      MEMB  
ATOM   4579 H16Y POPCM   1      39.374  -8.111  -7.478  0.00  0.00      MEMB  
ATOM   4580 H16Z POPCM   1      40.220  -7.789  -5.861  0.00  0.00      MEMB  
ATOM   4581  N   POPCM   2       5.130   3.645  14.473  0.00  0.00      MEMB  
ATOM   4582  C12 POPCM   2       4.718   4.194  13.040  0.00  0.00      MEMB  
ATOM   4583 H12A POPCM   2       5.547   3.969  12.386  0.00  0.00      MEMB  
ATOM   4584 H12B POPCM   2       4.564   5.260  13.116  0.00  0.00      MEMB  
ATOM   4585  C13 POPCM   2       5.361   2.191  14.524  0.00  0.00      MEMB  
ATOM   4586 H13A POPCM   2       6.122   1.784  13.876  0.00  0.00      MEMB  
ATOM   4587 H13B POPCM   2       5.676   1.938  15.526  0.00  0.00      MEMB  
ATOM   4588 H13C POPCM   2       4.447   1.636  14.368  0.00  0.00      MEMB  
ATOM   4589  C14 POPCM   2       6.356   4.377  15.088  0.00  0.00      MEMB  
ATOM   4590 H14A POPCM   2       6.576   3.918  16.041  0.00  0.00      MEMB  
ATOM   4591 H14B POPCM   2       7.255   4.394  14.491  0.00  0.00      MEMB  
ATOM   4592 H14C POPCM   2       6.054   5.395  15.283  0.00  0.00      MEMB  
ATOM   4593  C15 POPCM   2       4.042   3.921  15.472  0.00  0.00      MEMB  
ATOM   4594 H15A POPCM   2       4.282   3.333  16.346  0.00  0.00      MEMB  
ATOM   4595 H15B POPCM   2       3.078   3.593  15.113  0.00  0.00      MEMB  
ATOM   4596 H15C POPCM   2       3.947   4.951  15.784  0.00  0.00      MEMB  
ATOM   4597  C11 POPCM   2       3.406   3.738  12.328  0.00  0.00      MEMB  
ATOM   4598 H11A POPCM   2       3.279   2.649  12.507  0.00  0.00      MEMB  
ATOM   4599 H11B POPCM   2       3.624   3.972  11.264  0.00  0.00      MEMB  
ATOM   4600  P   POPCM   2       0.854   3.992  12.911  0.00  0.00      MEMB  
ATOM   4601  O13 POPCM   2      -0.093   5.109  13.070  0.00  0.00      MEMB  
ATOM   4602  O14 POPCM   2       0.675   3.003  14.001  0.00  0.00      MEMB  
ATOM   4603  O12 POPCM   2       2.330   4.487  12.823  0.00  0.00      MEMB  
ATOM   4604  O11 POPCM   2       0.543   3.450  11.461  0.00  0.00      MEMB  
ATOM   4605  C1  POPCM   2       0.689   4.306  10.330  0.00  0.00      MEMB  
ATOM   4606  HA  POPCM   2       1.709   4.444   9.911  0.00  0.00      MEMB  
ATOM   4607  HB  POPCM   2       0.226   5.294  10.539  0.00  0.00      MEMB  
ATOM   4608  C2  POPCM   2       0.001   3.684   9.094  0.00  0.00      MEMB  
ATOM   4609  HS  POPCM   2      -1.021   3.445   9.456  0.00  0.00      MEMB  
ATOM   4610  O21 POPCM   2       0.692   2.537   8.691  0.00  0.00      MEMB  
ATOM   4611  C21 POPCM   2      -0.145   1.729   7.958  0.00  0.00      MEMB  
ATOM   4612  O22 POPCM   2      -1.304   1.870   7.877  0.00  0.00      MEMB  
ATOM   4613  C22 POPCM   2       0.750   0.615   7.219  0.00  0.00      MEMB  
ATOM   4614  H2R POPCM   2       1.600   0.322   7.872  0.00  0.00      MEMB  
ATOM   4615  H2S POPCM   2       1.169   1.205   6.376  0.00  0.00      MEMB  
ATOM   4616  C3  POPCM   2      -0.094   4.747   7.911  0.00  0.00      MEMB  
ATOM   4617  HX  POPCM   2       0.928   4.912   7.508  0.00  0.00      MEMB  
ATOM   4618  HY  POPCM   2      -0.452   5.635   8.476  0.00  0.00      MEMB  
ATOM   4619  O31 POPCM   2      -0.903   4.394   6.773  0.00  0.00      MEMB  
ATOM   4620  C31 POPCM   2      -2.111   4.926   6.686  0.00  0.00      MEMB  
ATOM   4621  O32 POPCM   2      -2.652   5.811   7.387  0.00  0.00      MEMB  
ATOM   4622  C32 POPCM   2      -2.804   4.114   5.545  0.00  0.00      MEMB  
ATOM   4623  H2X POPCM   2      -2.923   3.071   5.909  0.00  0.00      MEMB  
ATOM   4624  H2Y POPCM   2      -2.290   4.057   4.562  0.00  0.00      MEMB  
ATOM   4625  C23 POPCM   2      -0.061  -0.612   6.739  0.00  0.00      MEMB  
ATOM   4626  H3R POPCM   2      -0.828  -0.263   6.016  0.00  0.00      MEMB  
ATOM   4627  H3S POPCM   2      -0.514  -1.195   7.569  0.00  0.00      MEMB  
ATOM   4628  C24 POPCM   2       0.806  -1.667   6.078  0.00  0.00      MEMB  
ATOM   4629  H4R POPCM   2       0.072  -2.435   5.752  0.00  0.00      MEMB  
ATOM   4630  H4S POPCM   2       1.598  -2.033   6.767  0.00  0.00      MEMB  
ATOM   4631  C25 POPCM   2       1.549  -1.143   4.796  0.00  0.00      MEMB  
ATOM   4632  H5R POPCM   2       0.905  -0.408   4.268  0.00  0.00      MEMB  
ATOM   4633  H5S POPCM   2       1.655  -2.056   4.171  0.00  0.00      MEMB  
ATOM   4634  C26 POPCM   2       2.981  -0.731   5.049  0.00  0.00      MEMB  
ATOM   4635  H6R POPCM   2       3.397  -1.605   5.594  0.00  0.00      MEMB  
ATOM   4636  H6S POPCM   2       3.008   0.132   5.749  0.00  0.00      MEMB  
ATOM   4637  C27 POPCM   2       3.834  -0.346   3.835  0.00  0.00      MEMB  
ATOM   4638  H7R POPCM   2       3.610  -1.049   3.004  0.00  0.00      MEMB  
ATOM   4639  H7S POPCM   2       4.926  -0.496   3.975  0.00  0.00      MEMB  
ATOM   4640  C28 POPCM   2       3.548   1.112   3.442  0.00  0.00      MEMB  
ATOM   4641  H8R POPCM   2       3.717   1.936   4.168  0.00  0.00      MEMB  
ATOM   4642  H8S POPCM   2       2.448   1.156   3.291  0.00  0.00      MEMB  
ATOM   4643  C29 POPCM   2       4.454   1.279   2.193  0.00  0.00      MEMB  
ATOM   4644  H91 POPCM   2       5.511   1.161   2.476  0.00  0.00      MEMB  
ATOM   4645 C210 POPCM   2       4.149   1.360   0.917  0.00  0.00      MEMB  
ATOM   4646 H101 POPCM   2       4.970   1.391   0.186  0.00  0.00      MEMB  
ATOM   4647 C211 POPCM   2       2.808   1.330   0.400  0.00  0.00      MEMB  
ATOM   4648 H11R POPCM   2       2.582   2.378   0.109  0.00  0.00      MEMB  
ATOM   4649 H11S POPCM   2       1.944   1.118   1.065  0.00  0.00      MEMB  
ATOM   4650 C212 POPCM   2       2.602   0.400  -0.837  0.00  0.00      MEMB  
ATOM   4651 H12R POPCM   2       3.292   0.591  -1.687  0.00  0.00      MEMB  
ATOM   4652 H12S POPCM   2       1.596   0.695  -1.205  0.00  0.00      MEMB  
ATOM   4653 C213 POPCM   2       2.768  -1.207  -0.613  0.00  0.00      MEMB  
ATOM   4654 H13R POPCM   2       3.839  -1.260  -0.323  0.00  0.00      MEMB  
ATOM   4655 H13S POPCM   2       2.738  -1.612  -1.647  0.00  0.00      MEMB  
ATOM   4656 C214 POPCM   2       1.844  -1.757   0.488  0.00  0.00      MEMB  
ATOM   4657 H14R POPCM   2       1.715  -1.052   1.336  0.00  0.00      MEMB  
ATOM   4658 H14S POPCM   2       2.240  -2.748   0.799  0.00  0.00      MEMB  
ATOM   4659 C215 POPCM   2       0.422  -2.041  -0.058  0.00  0.00      MEMB  
ATOM   4660 H15R POPCM   2       0.510  -2.550  -1.042  0.00  0.00      MEMB  
ATOM   4661 H15S POPCM   2      -0.017  -1.034  -0.225  0.00  0.00      MEMB  
ATOM   4662 C216 POPCM   2      -0.575  -2.803   0.911  0.00  0.00      MEMB  
ATOM   4663 H16R POPCM   2      -1.627  -2.547   0.661  0.00  0.00      MEMB  
ATOM   4664 H16S POPCM   2      -0.415  -2.239   1.855  0.00  0.00      MEMB  
ATOM   4665 C217 POPCM   2      -0.290  -4.328   1.093  0.00  0.00      MEMB  
ATOM   4666 H17R POPCM   2       0.712  -4.600   0.698  0.00  0.00      MEMB  
ATOM   4667 H17S POPCM   2      -0.966  -4.988   0.507  0.00  0.00      MEMB  
ATOM   4668 C218 POPCM   2      -0.526  -4.664   2.534  0.00  0.00      MEMB  
ATOM   4669 H18R POPCM   2      -1.543  -4.345   2.848  0.00  0.00      MEMB  
ATOM   4670 H18S POPCM   2       0.207  -4.116   3.164  0.00  0.00      MEMB  
ATOM   4671 H18T POPCM   2      -0.341  -5.715   2.843  0.00  0.00      MEMB  
ATOM   4672  C33 POPCM   2      -4.276   4.601   5.385  0.00  0.00      MEMB  
ATOM   4673  H3X POPCM   2      -4.458   5.667   5.640  0.00  0.00      MEMB  
ATOM   4674  H3Y POPCM   2      -4.907   4.098   6.148  0.00  0.00      MEMB  
ATOM   4675  C34 POPCM   2      -4.870   4.288   3.995  0.00  0.00      MEMB  
ATOM   4676  H4X POPCM   2      -4.828   3.218   3.698  0.00  0.00      MEMB  
ATOM   4677  H4Y POPCM   2      -4.268   4.788   3.206  0.00  0.00      MEMB  
ATOM   4678  C35 POPCM   2      -6.346   4.698   3.974  0.00  0.00      MEMB  
ATOM   4679  H5X POPCM   2      -6.706   4.923   2.947  0.00  0.00      MEMB  
ATOM   4680  H5Y POPCM   2      -6.390   5.642   4.557  0.00  0.00      MEMB  
ATOM   4681  C36 POPCM   2      -7.250   3.583   4.583  0.00  0.00      MEMB  
ATOM   4682  H6X POPCM   2      -6.855   3.206   5.550  0.00  0.00      MEMB  
ATOM   4683  H6Y POPCM   2      -7.395   2.720   3.898  0.00  0.00      MEMB  
ATOM   4684  C37 POPCM   2      -8.685   4.105   4.723  0.00  0.00      MEMB  
ATOM   4685  H7X POPCM   2      -9.082   4.267   3.699  0.00  0.00      MEMB  
ATOM   4686  H7Y POPCM   2      -8.674   5.118   5.180  0.00  0.00      MEMB  
ATOM   4687  C38 POPCM   2      -9.555   3.122   5.524  0.00  0.00      MEMB  
ATOM   4688  H8X POPCM   2      -9.101   2.723   6.457  0.00  0.00      MEMB  
ATOM   4689  H8Y POPCM   2      -9.517   2.214   4.886  0.00  0.00      MEMB  
ATOM   4690  C39 POPCM   2     -11.057   3.404   5.781  0.00  0.00      MEMB  
ATOM   4691  H9X POPCM   2     -11.264   4.139   6.589  0.00  0.00      MEMB  
ATOM   4692  H9Y POPCM   2     -11.525   2.477   6.175  0.00  0.00      MEMB  
ATOM   4693 C310 POPCM   2     -11.864   3.802   4.541  0.00  0.00      MEMB  
ATOM   4694 H10X POPCM   2     -11.666   2.996   3.803  0.00  0.00      MEMB  
ATOM   4695 H10Y POPCM   2     -11.607   4.814   4.162  0.00  0.00      MEMB  
ATOM   4696 C311 POPCM   2     -13.367   3.778   4.965  0.00  0.00      MEMB  
ATOM   4697 H11X POPCM   2     -13.420   4.540   5.771  0.00  0.00      MEMB  
ATOM   4698 H11Y POPCM   2     -13.592   2.845   5.523  0.00  0.00      MEMB  
ATOM   4699 C312 POPCM   2     -14.488   4.248   3.918  0.00  0.00      MEMB  
ATOM   4700 H12X POPCM   2     -13.984   4.961   3.231  0.00  0.00      MEMB  
ATOM   4701 H12Y POPCM   2     -15.341   4.729   4.443  0.00  0.00      MEMB  
ATOM   4702 C313 POPCM   2     -15.060   3.090   3.161  0.00  0.00      MEMB  
ATOM   4703 H13X POPCM   2     -15.552   2.489   3.955  0.00  0.00      MEMB  
ATOM   4704 H13Y POPCM   2     -14.183   2.617   2.670  0.00  0.00      MEMB  
ATOM   4705 C314 POPCM   2     -16.008   3.579   2.026  0.00  0.00      MEMB  
ATOM   4706 H14X POPCM   2     -16.662   2.716   1.775  0.00  0.00      MEMB  
ATOM   4707 H14Y POPCM   2     -15.291   3.843   1.220  0.00  0.00      MEMB  
ATOM   4708 C315 POPCM   2     -16.934   4.786   2.343  0.00  0.00      MEMB  
ATOM   4709 H15X POPCM   2     -16.305   5.689   2.194  0.00  0.00      MEMB  
ATOM   4710 H15Y POPCM   2     -17.255   4.686   3.402  0.00  0.00      MEMB  
ATOM   4711 C316 POPCM   2     -18.195   4.931   1.442  0.00  0.00      MEMB  
ATOM   4712 H16X POPCM   2     -17.987   5.280   0.408  0.00  0.00      MEMB  
ATOM   4713 H16Y POPCM   2     -18.904   5.612   1.960  0.00  0.00      MEMB  
ATOM   4714 H16Z POPCM   2     -18.725   3.956   1.393  0.00  0.00      MEMB  
ATOM   4715  N   POPCM   3      20.861 -27.831  11.768  0.00  0.00      MEMB  
ATOM   4716  C12 POPCM   3      19.713 -26.905  12.197  0.00  0.00      MEMB  
ATOM   4717 H12A POPCM   3      19.932 -26.366  13.106  0.00  0.00      MEMB  
ATOM   4718 H12B POPCM   3      18.774 -27.421  12.331  0.00  0.00      MEMB  
ATOM   4719  C13 POPCM   3      20.405 -28.686  10.623  0.00  0.00      MEMB  
ATOM   4720 H13A POPCM   3      19.908 -28.104   9.861  0.00  0.00      MEMB  
ATOM   4721 H13B POPCM   3      21.237 -29.165  10.129  0.00  0.00      MEMB  
ATOM   4722 H13C POPCM   3      19.803 -29.491  11.018  0.00  0.00      MEMB  
ATOM   4723  C14 POPCM   3      22.047 -26.959  11.334  0.00  0.00      MEMB  
ATOM   4724 H14A POPCM   3      21.641 -26.118  10.792  0.00  0.00      MEMB  
ATOM   4725 H14B POPCM   3      22.502 -26.584  12.239  0.00  0.00      MEMB  
ATOM   4726 H14C POPCM   3      22.796 -27.534  10.809  0.00  0.00      MEMB  
ATOM   4727  C15 POPCM   3      21.221 -28.867  12.875  0.00  0.00      MEMB  
ATOM   4728 H15A POPCM   3      21.959 -29.579  12.536  0.00  0.00      MEMB  
ATOM   4729 H15B POPCM   3      20.356 -29.416  13.216  0.00  0.00      MEMB  
ATOM   4730 H15C POPCM   3      21.603 -28.384  13.762  0.00  0.00      MEMB  
ATOM   4731  C11 POPCM   3      19.274 -25.756  11.219  0.00  0.00      MEMB  
ATOM   4732 H11A POPCM   3      20.163 -25.121  11.019  0.00  0.00      MEMB  
ATOM   4733 H11B POPCM   3      18.583 -25.091  11.780  0.00  0.00      MEMB  
ATOM   4734  P   POPCM   3      17.336 -26.553   9.475  0.00  0.00      MEMB  
ATOM   4735  O13 POPCM   3      16.239 -26.421  10.461  0.00  0.00      MEMB  
ATOM   4736  O14 POPCM   3      17.381 -27.910   8.896  0.00  0.00      MEMB  
ATOM   4737  O12 POPCM   3      18.757 -26.281  10.056  0.00  0.00      MEMB  
ATOM   4738  O11 POPCM   3      17.144 -25.568   8.357  0.00  0.00      MEMB  
ATOM   4739  C1  POPCM   3      18.188 -24.661   7.964  0.00  0.00      MEMB  
ATOM   4740  HA  POPCM   3      19.122 -25.201   7.696  0.00  0.00      MEMB  
ATOM   4741  HB  POPCM   3      18.276 -23.828   8.693  0.00  0.00      MEMB  
ATOM   4742  C2  POPCM   3      17.692 -23.877   6.719  0.00  0.00      MEMB  
ATOM   4743  HS  POPCM   3      16.706 -23.422   6.952  0.00  0.00      MEMB  
ATOM   4744  O21 POPCM   3      17.489 -24.815   5.616  0.00  0.00      MEMB  
ATOM   4745  C21 POPCM   3      16.514 -24.592   4.741  0.00  0.00      MEMB  
ATOM   4746  O22 POPCM   3      15.695 -23.691   4.861  0.00  0.00      MEMB  
ATOM   4747  C22 POPCM   3      16.521 -25.660   3.672  0.00  0.00      MEMB  
ATOM   4748  H2R POPCM   3      16.021 -26.561   4.087  0.00  0.00      MEMB  
ATOM   4749  H2S POPCM   3      17.600 -25.783   3.440  0.00  0.00      MEMB  
ATOM   4750  C3  POPCM   3      18.709 -22.721   6.268  0.00  0.00      MEMB  
ATOM   4751  HX  POPCM   3      19.683 -23.243   6.156  0.00  0.00      MEMB  
ATOM   4752  HY  POPCM   3      18.973 -21.988   7.059  0.00  0.00      MEMB  
ATOM   4753  O31 POPCM   3      18.481 -22.141   4.975  0.00  0.00      MEMB  
ATOM   4754  C31 POPCM   3      17.557 -21.244   5.018  0.00  0.00      MEMB  
ATOM   4755  O32 POPCM   3      16.877 -20.944   5.970  0.00  0.00      MEMB  
ATOM   4756  C32 POPCM   3      17.141 -20.702   3.609  0.00  0.00      MEMB  
ATOM   4757  H2X POPCM   3      16.879 -21.618   3.039  0.00  0.00      MEMB  
ATOM   4758  H2Y POPCM   3      18.016 -20.224   3.118  0.00  0.00      MEMB  
ATOM   4759  C23 POPCM   3      15.785 -25.178   2.365  0.00  0.00      MEMB  
ATOM   4760  H3R POPCM   3      16.211 -24.284   1.861  0.00  0.00      MEMB  
ATOM   4761  H3S POPCM   3      14.865 -24.695   2.759  0.00  0.00      MEMB  
ATOM   4762  C24 POPCM   3      15.522 -26.185   1.275  0.00  0.00      MEMB  
ATOM   4763  H4R POPCM   3      15.391 -27.133   1.839  0.00  0.00      MEMB  
ATOM   4764  H4S POPCM   3      16.513 -26.301   0.787  0.00  0.00      MEMB  
ATOM   4765  C25 POPCM   3      14.463 -25.801   0.193  0.00  0.00      MEMB  
ATOM   4766  H5R POPCM   3      13.475 -25.677   0.686  0.00  0.00      MEMB  
ATOM   4767  H5S POPCM   3      14.383 -26.649  -0.520  0.00  0.00      MEMB  
ATOM   4768  C26 POPCM   3      14.758 -24.543  -0.698  0.00  0.00      MEMB  
ATOM   4769  H6R POPCM   3      15.836 -24.630  -0.951  0.00  0.00      MEMB  
ATOM   4770  H6S POPCM   3      14.737 -23.628  -0.068  0.00  0.00      MEMB  
ATOM   4771  C27 POPCM   3      13.859 -24.537  -1.973  0.00  0.00      MEMB  
ATOM   4772  H7R POPCM   3      12.795 -24.570  -1.656  0.00  0.00      MEMB  
ATOM   4773  H7S POPCM   3      14.093 -25.459  -2.547  0.00  0.00      MEMB  
ATOM   4774  C28 POPCM   3      14.218 -23.337  -2.845  0.00  0.00      MEMB  
ATOM   4775  H8R POPCM   3      15.298 -23.387  -3.101  0.00  0.00      MEMB  
ATOM   4776  H8S POPCM   3      14.087 -22.431  -2.215  0.00  0.00      MEMB  
ATOM   4777  C29 POPCM   3      13.248 -23.245  -3.999  0.00  0.00      MEMB  
ATOM   4778  H91 POPCM   3      12.557 -22.402  -3.851  0.00  0.00      MEMB  
ATOM   4779 C210 POPCM   3      13.144 -24.017  -5.101  0.00  0.00      MEMB  
ATOM   4780 H101 POPCM   3      12.287 -23.889  -5.778  0.00  0.00      MEMB  
ATOM   4781 C211 POPCM   3      13.974 -25.227  -5.458  0.00  0.00      MEMB  
ATOM   4782 H11R POPCM   3      13.434 -26.191  -5.344  0.00  0.00      MEMB  
ATOM   4783 H11S POPCM   3      14.749 -25.481  -4.704  0.00  0.00      MEMB  
ATOM   4784 C212 POPCM   3      14.656 -25.167  -6.872  0.00  0.00      MEMB  
ATOM   4785 H12R POPCM   3      15.420 -25.970  -6.948  0.00  0.00      MEMB  
ATOM   4786 H12S POPCM   3      15.291 -24.259  -6.955  0.00  0.00      MEMB  
ATOM   4787 C213 POPCM   3      13.692 -25.200  -7.987  0.00  0.00      MEMB  
ATOM   4788 H13R POPCM   3      12.939 -24.392  -7.866  0.00  0.00      MEMB  
ATOM   4789 H13S POPCM   3      13.025 -26.078  -7.850  0.00  0.00      MEMB  
ATOM   4790 C214 POPCM   3      14.337 -25.291  -9.426  0.00  0.00      MEMB  
ATOM   4791 H14R POPCM   3      13.483 -25.428 -10.123  0.00  0.00      MEMB  
ATOM   4792 H14S POPCM   3      14.847 -26.267  -9.570  0.00  0.00      MEMB  
ATOM   4793 C215 POPCM   3      15.215 -24.117  -9.787  0.00  0.00      MEMB  
ATOM   4794 H15R POPCM   3      16.090 -24.057  -9.106  0.00  0.00      MEMB  
ATOM   4795 H15S POPCM   3      14.714 -23.128  -9.715  0.00  0.00      MEMB  
ATOM   4796 C216 POPCM   3      15.845 -24.110 -11.165  0.00  0.00      MEMB  
ATOM   4797 H16R POPCM   3      16.436 -25.045 -11.271  0.00  0.00      MEMB  
ATOM   4798 H16S POPCM   3      16.472 -23.196 -11.236  0.00  0.00      MEMB  
ATOM   4799 C217 POPCM   3      14.759 -24.071 -12.242  0.00  0.00      MEMB  
ATOM   4800 H17R POPCM   3      13.996 -23.279 -12.087  0.00  0.00      MEMB  
ATOM   4801 H17S POPCM   3      14.274 -25.069 -12.192  0.00  0.00      MEMB  
ATOM   4802 C218 POPCM   3      15.400 -23.788 -13.560  0.00  0.00      MEMB  
ATOM   4803 H18R POPCM   3      15.831 -22.767 -13.644  0.00  0.00      MEMB  
ATOM   4804 H18S POPCM   3      14.655 -23.980 -14.362  0.00  0.00      MEMB  
ATOM   4805 H18T POPCM   3      16.269 -24.407 -13.870  0.00  0.00      MEMB  
ATOM   4806  C33 POPCM   3      16.119 -19.529   3.627  0.00  0.00      MEMB  
ATOM   4807  H3X POPCM   3      16.261 -18.880   4.517  0.00  0.00      MEMB  
ATOM   4808  H3Y POPCM   3      15.084 -19.931   3.598  0.00  0.00      MEMB  
ATOM   4809  C34 POPCM   3      16.129 -18.540   2.453  0.00  0.00      MEMB  
ATOM   4810  H4X POPCM   3      15.739 -19.062   1.554  0.00  0.00      MEMB  
ATOM   4811  H4Y POPCM   3      17.165 -18.317   2.121  0.00  0.00      MEMB  
ATOM   4812  C35 POPCM   3      15.235 -17.350   2.696  0.00  0.00      MEMB  
ATOM   4813  H5X POPCM   3      15.821 -16.669   3.350  0.00  0.00      MEMB  
ATOM   4814  H5Y POPCM   3      14.358 -17.733   3.260  0.00  0.00      MEMB  
ATOM   4815  C36 POPCM   3      14.744 -16.585   1.418  0.00  0.00      MEMB  
ATOM   4816  H6X POPCM   3      14.133 -15.717   1.744  0.00  0.00      MEMB  
ATOM   4817  H6Y POPCM   3      14.130 -17.296   0.825  0.00  0.00      MEMB  
ATOM   4818  C37 POPCM   3      15.908 -15.932   0.673  0.00  0.00      MEMB  
ATOM   4819  H7X POPCM   3      16.579 -16.709   0.249  0.00  0.00      MEMB  
ATOM   4820  H7Y POPCM   3      16.409 -15.285   1.426  0.00  0.00      MEMB  
ATOM   4821  C38 POPCM   3      15.501 -15.064  -0.613  0.00  0.00      MEMB  
ATOM   4822  H8X POPCM   3      14.735 -14.283  -0.418  0.00  0.00      MEMB  
ATOM   4823  H8Y POPCM   3      15.013 -15.798  -1.290  0.00  0.00      MEMB  
ATOM   4824  C39 POPCM   3      16.743 -14.421  -1.168  0.00  0.00      MEMB  
ATOM   4825  H9X POPCM   3      17.416 -15.286  -1.350  0.00  0.00      MEMB  
ATOM   4826  H9Y POPCM   3      17.187 -13.743  -0.408  0.00  0.00      MEMB  
ATOM   4827 C310 POPCM   3      16.388 -13.672  -2.458  0.00  0.00      MEMB  
ATOM   4828 H10X POPCM   3      17.305 -13.190  -2.862  0.00  0.00      MEMB  
ATOM   4829 H10Y POPCM   3      15.738 -12.810  -2.197  0.00  0.00      MEMB  
ATOM   4830 C311 POPCM   3      15.722 -14.517  -3.611  0.00  0.00      MEMB  
ATOM   4831 H11X POPCM   3      15.324 -13.778  -4.340  0.00  0.00      MEMB  
ATOM   4832 H11Y POPCM   3      14.961 -15.240  -3.248  0.00  0.00      MEMB  
ATOM   4833 C312 POPCM   3      16.730 -15.405  -4.359  0.00  0.00      MEMB  
ATOM   4834 H12X POPCM   3      16.622 -16.389  -3.855  0.00  0.00      MEMB  
ATOM   4835 H12Y POPCM   3      17.799 -15.228  -4.114  0.00  0.00      MEMB  
ATOM   4836 C313 POPCM   3      16.558 -15.417  -5.884  0.00  0.00      MEMB  
ATOM   4837 H13X POPCM   3      16.694 -14.362  -6.205  0.00  0.00      MEMB  
ATOM   4838 H13Y POPCM   3      15.558 -15.857  -6.090  0.00  0.00      MEMB  
ATOM   4839 C314 POPCM   3      17.612 -16.215  -6.611  0.00  0.00      MEMB  
ATOM   4840 H14X POPCM   3      17.740 -17.244  -6.211  0.00  0.00      MEMB  
ATOM   4841 H14Y POPCM   3      18.645 -15.854  -6.424  0.00  0.00      MEMB  
ATOM   4842 C315 POPCM   3      17.498 -16.303  -8.155  0.00  0.00      MEMB  
ATOM   4843 H15X POPCM   3      17.184 -15.341  -8.614  0.00  0.00      MEMB  
ATOM   4844 H15Y POPCM   3      16.677 -17.016  -8.381  0.00  0.00      MEMB  
ATOM   4845 C316 POPCM   3      18.801 -16.808  -8.750  0.00  0.00      MEMB  
ATOM   4846 H16X POPCM   3      19.749 -16.307  -8.461  0.00  0.00      MEMB  
ATOM   4847 H16Y POPCM   3      18.782 -16.702  -9.855  0.00  0.00      MEMB  
ATOM   4848 H16Z POPCM   3      18.822 -17.897  -8.534  0.00  0.00      MEMB  
ATOM   4849  N   POPCM   4      42.295  37.628  11.779  0.00  0.00      MEMB  
ATOM   4850  C12 POPCM   4      42.135  37.106  10.374  0.00  0.00      MEMB  
ATOM   4851 H12A POPCM   4      41.589  36.180  10.470  0.00  0.00      MEMB  
ATOM   4852 H12B POPCM   4      43.118  36.838  10.016  0.00  0.00      MEMB  
ATOM   4853  C13 POPCM   4      42.941  36.597  12.648  0.00  0.00      MEMB  
ATOM   4854 H13A POPCM   4      42.252  35.806  12.906  0.00  0.00      MEMB  
ATOM   4855 H13B POPCM   4      43.804  36.121  12.205  0.00  0.00      MEMB  
ATOM   4856 H13C POPCM   4      43.383  36.923  13.578  0.00  0.00      MEMB  
ATOM   4857  C14 POPCM   4      43.191  38.851  11.638  0.00  0.00      MEMB  
ATOM   4858 H14A POPCM   4      44.061  38.503  11.100  0.00  0.00      MEMB  
ATOM   4859 H14B POPCM   4      42.764  39.619  11.010  0.00  0.00      MEMB  
ATOM   4860 H14C POPCM   4      43.540  39.218  12.592  0.00  0.00      MEMB  
ATOM   4861  C15 POPCM   4      41.018  38.113  12.367  0.00  0.00      MEMB  
ATOM   4862 H15A POPCM   4      40.471  37.286  12.794  0.00  0.00      MEMB  
ATOM   4863 H15B POPCM   4      40.416  38.618  11.626  0.00  0.00      MEMB  
ATOM   4864 H15C POPCM   4      41.198  38.619  13.304  0.00  0.00      MEMB  
ATOM   4865  C11 POPCM   4      41.328  37.964   9.316  0.00  0.00      MEMB  
ATOM   4866 H11A POPCM   4      41.375  37.407   8.356  0.00  0.00      MEMB  
ATOM   4867 H11B POPCM   4      41.855  38.923   9.121  0.00  0.00      MEMB  
ATOM   4868  P   POPCM   4      38.896  37.228   9.283  0.00  0.00      MEMB  
ATOM   4869  O13 POPCM   4      37.648  37.752   9.849  0.00  0.00      MEMB  
ATOM   4870  O14 POPCM   4      39.227  35.797   9.680  0.00  0.00      MEMB  
ATOM   4871  O12 POPCM   4      39.947  38.328   9.715  0.00  0.00      MEMB  
ATOM   4872  O11 POPCM   4      38.818  37.372   7.751  0.00  0.00      MEMB  
ATOM   4873  C1  POPCM   4      38.787  38.632   7.053  0.00  0.00      MEMB  
ATOM   4874  HA  POPCM   4      39.604  39.269   7.452  0.00  0.00      MEMB  
ATOM   4875  HB  POPCM   4      37.803  39.120   7.223  0.00  0.00      MEMB  
ATOM   4876  C2  POPCM   4      39.035  38.352   5.513  0.00  0.00      MEMB  
ATOM   4877  HS  POPCM   4      38.646  39.162   4.859  0.00  0.00      MEMB  
ATOM   4878  O21 POPCM   4      38.470  37.079   5.072  0.00  0.00      MEMB  
ATOM   4879  C21 POPCM   4      37.179  37.173   5.136  0.00  0.00      MEMB  
ATOM   4880  O22 POPCM   4      36.477  38.066   5.598  0.00  0.00      MEMB  
ATOM   4881  C22 POPCM   4      36.600  35.858   4.469  0.00  0.00      MEMB  
ATOM   4882  H2R POPCM   4      35.664  35.512   4.957  0.00  0.00      MEMB  
ATOM   4883  H2S POPCM   4      37.328  35.027   4.584  0.00  0.00      MEMB  
ATOM   4884  C3  POPCM   4      40.579  38.450   5.380  0.00  0.00      MEMB  
ATOM   4885  HX  POPCM   4      40.984  37.542   5.877  0.00  0.00      MEMB  
ATOM   4886  HY  POPCM   4      40.969  39.383   5.839  0.00  0.00      MEMB  
ATOM   4887  O31 POPCM   4      40.837  38.494   3.984  0.00  0.00      MEMB  
ATOM   4888  C31 POPCM   4      41.622  37.524   3.528  0.00  0.00      MEMB  
ATOM   4889  O32 POPCM   4      42.207  36.750   4.238  0.00  0.00      MEMB  
ATOM   4890  C32 POPCM   4      41.643  37.375   2.013  0.00  0.00      MEMB  
ATOM   4891  H2X POPCM   4      40.811  37.947   1.550  0.00  0.00      MEMB  
ATOM   4892  H2Y POPCM   4      41.361  36.318   1.821  0.00  0.00      MEMB  
ATOM   4893  C23 POPCM   4      36.136  35.968   2.985  0.00  0.00      MEMB  
ATOM   4894  H3R POPCM   4      36.884  36.127   2.178  0.00  0.00      MEMB  
ATOM   4895  H3S POPCM   4      35.382  36.774   2.857  0.00  0.00      MEMB  
ATOM   4896  C24 POPCM   4      35.214  34.791   2.590  0.00  0.00      MEMB  
ATOM   4897  H4R POPCM   4      34.270  34.795   3.176  0.00  0.00      MEMB  
ATOM   4898  H4S POPCM   4      35.752  33.855   2.852  0.00  0.00      MEMB  
ATOM   4899  C25 POPCM   4      34.842  34.815   1.053  0.00  0.00      MEMB  
ATOM   4900  H5R POPCM   4      34.482  35.787   0.654  0.00  0.00      MEMB  
ATOM   4901  H5S POPCM   4      33.971  34.144   0.891  0.00  0.00      MEMB  
ATOM   4902  C26 POPCM   4      36.046  34.319   0.207  0.00  0.00      MEMB  
ATOM   4903  H6R POPCM   4      36.405  33.315   0.518  0.00  0.00      MEMB  
ATOM   4904  H6S POPCM   4      36.855  35.073   0.306  0.00  0.00      MEMB  
ATOM   4905  C27 POPCM   4      35.852  34.159  -1.311  0.00  0.00      MEMB  
ATOM   4906  H7R POPCM   4      34.925  33.609  -1.582  0.00  0.00      MEMB  
ATOM   4907  H7S POPCM   4      36.746  33.649  -1.729  0.00  0.00      MEMB  
ATOM   4908  C28 POPCM   4      35.988  35.493  -2.166  0.00  0.00      MEMB  
ATOM   4909  H8R POPCM   4      36.891  36.088  -1.913  0.00  0.00      MEMB  
ATOM   4910  H8S POPCM   4      35.100  36.113  -1.915  0.00  0.00      MEMB  
ATOM   4911  C29 POPCM   4      36.023  35.291  -3.644  0.00  0.00      MEMB  
ATOM   4912  H91 POPCM   4      36.667  34.484  -4.023  0.00  0.00      MEMB  
ATOM   4913 C210 POPCM   4      35.364  35.930  -4.635  0.00  0.00      MEMB  
ATOM   4914 H101 POPCM   4      35.441  35.480  -5.636  0.00  0.00      MEMB  
ATOM   4915 C211 POPCM   4      34.377  37.061  -4.448  0.00  0.00      MEMB  
ATOM   4916 H11R POPCM   4      34.237  37.629  -3.504  0.00  0.00      MEMB  
ATOM   4917 H11S POPCM   4      33.344  36.689  -4.618  0.00  0.00      MEMB  
ATOM   4918 C212 POPCM   4      34.641  38.182  -5.484  0.00  0.00      MEMB  
ATOM   4919 H12R POPCM   4      33.844  38.951  -5.385  0.00  0.00      MEMB  
ATOM   4920 H12S POPCM   4      34.508  37.688  -6.470  0.00  0.00      MEMB  
ATOM   4921 C213 POPCM   4      36.019  38.868  -5.526  0.00  0.00      MEMB  
ATOM   4922 H13R POPCM   4      36.775  38.124  -5.859  0.00  0.00      MEMB  
ATOM   4923 H13S POPCM   4      36.388  39.178  -4.525  0.00  0.00      MEMB  
ATOM   4924 C214 POPCM   4      36.159  40.052  -6.454  0.00  0.00      MEMB  
ATOM   4925 H14R POPCM   4      35.292  40.707  -6.223  0.00  0.00      MEMB  
ATOM   4926 H14S POPCM   4      35.979  39.722  -7.500  0.00  0.00      MEMB  
ATOM   4927 C215 POPCM   4      37.458  40.864  -6.420  0.00  0.00      MEMB  
ATOM   4928 H15R POPCM   4      38.240  40.201  -6.846  0.00  0.00      MEMB  
ATOM   4929 H15S POPCM   4      37.832  41.040  -5.389  0.00  0.00      MEMB  
ATOM   4930 C216 POPCM   4      37.362  42.234  -7.158  0.00  0.00      MEMB  
ATOM   4931 H16R POPCM   4      36.519  42.815  -6.727  0.00  0.00      MEMB  
ATOM   4932 H16S POPCM   4      37.166  41.992  -8.225  0.00  0.00      MEMB  
ATOM   4933 C217 POPCM   4      38.655  43.006  -7.069  0.00  0.00      MEMB  
ATOM   4934 H17R POPCM   4      39.534  42.381  -7.336  0.00  0.00      MEMB  
ATOM   4935 H17S POPCM   4      38.905  43.245  -6.014  0.00  0.00      MEMB  
ATOM   4936 C218 POPCM   4      38.705  44.379  -7.692  0.00  0.00      MEMB  
ATOM   4937 H18R POPCM   4      38.771  44.486  -8.796  0.00  0.00      MEMB  
ATOM   4938 H18S POPCM   4      39.545  44.983  -7.286  0.00  0.00      MEMB  
ATOM   4939 H18T POPCM   4      37.804  44.952  -7.384  0.00  0.00      MEMB  
ATOM   4940  C33 POPCM   4      43.035  37.629   1.348  0.00  0.00      MEMB  
ATOM   4941  H3X POPCM   4      43.541  38.564   1.672  0.00  0.00      MEMB  
ATOM   4942  H3Y POPCM   4      42.807  37.583   0.262  0.00  0.00      MEMB  
ATOM   4943  C34 POPCM   4      43.970  36.481   1.748  0.00  0.00      MEMB  
ATOM   4944  H4X POPCM   4      43.504  35.534   1.401  0.00  0.00      MEMB  
ATOM   4945  H4Y POPCM   4      44.067  36.406   2.853  0.00  0.00      MEMB  
ATOM   4946  C35 POPCM   4      45.347  36.481   1.020  0.00  0.00      MEMB  
ATOM   4947  H5X POPCM   4      45.759  35.475   1.254  0.00  0.00      MEMB  
ATOM   4948  H5Y POPCM   4      46.083  37.226   1.390  0.00  0.00      MEMB  
ATOM   4949  C36 POPCM   4      45.337  36.644  -0.515  0.00  0.00      MEMB  
ATOM   4950  H6X POPCM   4      45.064  37.709  -0.669  0.00  0.00      MEMB  
ATOM   4951  H6Y POPCM   4      44.547  36.002  -0.960  0.00  0.00      MEMB  
ATOM   4952  C37 POPCM   4      46.716  36.582  -1.127  0.00  0.00      MEMB  
ATOM   4953  H7X POPCM   4      47.411  37.247  -0.571  0.00  0.00      MEMB  
ATOM   4954  H7Y POPCM   4      46.663  37.052  -2.132  0.00  0.00      MEMB  
ATOM   4955  C38 POPCM   4      47.314  35.172  -1.305  0.00  0.00      MEMB  
ATOM   4956  H8X POPCM   4      46.479  34.621  -1.788  0.00  0.00      MEMB  
ATOM   4957  H8Y POPCM   4      47.583  34.626  -0.376  0.00  0.00      MEMB  
ATOM   4958  C39 POPCM   4      48.544  34.953  -2.258  0.00  0.00      MEMB  
ATOM   4959  H9X POPCM   4      48.719  33.856  -2.283  0.00  0.00      MEMB  
ATOM   4960  H9Y POPCM   4      49.437  35.438  -1.809  0.00  0.00      MEMB  
ATOM   4961 C310 POPCM   4      48.273  35.373  -3.722  0.00  0.00      MEMB  
ATOM   4962 H10X POPCM   4      48.207  36.478  -3.630  0.00  0.00      MEMB  
ATOM   4963 H10Y POPCM   4      47.224  35.178  -4.033  0.00  0.00      MEMB  
ATOM   4964 C311 POPCM   4      49.195  34.801  -4.789  0.00  0.00      MEMB  
ATOM   4965 H11X POPCM   4      49.299  33.710  -4.604  0.00  0.00      MEMB  
ATOM   4966 H11Y POPCM   4      50.208  35.253  -4.742  0.00  0.00      MEMB  
ATOM   4967 C312 POPCM   4      48.663  35.011  -6.249  0.00  0.00      MEMB  
ATOM   4968 H12X POPCM   4      48.523  36.076  -6.533  0.00  0.00      MEMB  
ATOM   4969 H12Y POPCM   4      47.748  34.399  -6.400  0.00  0.00      MEMB  
ATOM   4970 C313 POPCM   4      49.574  34.371  -7.291  0.00  0.00      MEMB  
ATOM   4971 H13X POPCM   4      49.011  34.272  -8.244  0.00  0.00      MEMB  
ATOM   4972 H13Y POPCM   4      49.770  33.298  -7.082  0.00  0.00      MEMB  
ATOM   4973 C314 POPCM   4      50.800  35.213  -7.544  0.00  0.00      MEMB  
ATOM   4974 H14X POPCM   4      51.544  35.176  -6.720  0.00  0.00      MEMB  
ATOM   4975 H14Y POPCM   4      50.663  36.284  -7.806  0.00  0.00      MEMB  
ATOM   4976 C315 POPCM   4      51.606  34.701  -8.789  0.00  0.00      MEMB  
ATOM   4977 H15X POPCM   4      51.030  34.731  -9.739  0.00  0.00      MEMB  
ATOM   4978 H15Y POPCM   4      51.575  33.616  -8.555  0.00  0.00      MEMB  
ATOM   4979 C316 POPCM   4      52.983  35.327  -8.855  0.00  0.00      MEMB  
ATOM   4980 H16X POPCM   4      53.454  35.433  -7.854  0.00  0.00      MEMB  
ATOM   4981 H16Y POPCM   4      53.012  36.302  -9.387  0.00  0.00      MEMB  
ATOM   4982 H16Z POPCM   4      53.687  34.746  -9.489  0.00  0.00      MEMB  
ATOM   4983  N   POPCM   5     -47.526 -22.445  12.152  0.00  0.00      MEMB  
ATOM   4984  C12 POPCM   5     -47.685 -23.801  12.975  0.00  0.00      MEMB  
ATOM   4985 H12A POPCM   5     -47.063 -23.712  13.854  0.00  0.00      MEMB  
ATOM   4986 H12B POPCM   5     -47.286 -24.632  12.412  0.00  0.00      MEMB  
ATOM   4987  C13 POPCM   5     -46.119 -22.016  12.136  0.00  0.00      MEMB  
ATOM   4988 H13A POPCM   5     -45.979 -21.232  11.407  0.00  0.00      MEMB  
ATOM   4989 H13B POPCM   5     -45.907 -21.354  12.962  0.00  0.00      MEMB  
ATOM   4990 H13C POPCM   5     -45.500 -22.901  12.100  0.00  0.00      MEMB  
ATOM   4991  C14 POPCM   5     -48.139 -22.584  10.762  0.00  0.00      MEMB  
ATOM   4992 H14A POPCM   5     -49.159 -22.934  10.711  0.00  0.00      MEMB  
ATOM   4993 H14B POPCM   5     -48.195 -21.652  10.220  0.00  0.00      MEMB  
ATOM   4994 H14C POPCM   5     -47.526 -23.259  10.183  0.00  0.00      MEMB  
ATOM   4995  C15 POPCM   5     -48.375 -21.347  12.749  0.00  0.00      MEMB  
ATOM   4996 H15A POPCM   5     -47.989 -21.190  13.746  0.00  0.00      MEMB  
ATOM   4997 H15B POPCM   5     -49.355 -21.778  12.887  0.00  0.00      MEMB  
ATOM   4998 H15C POPCM   5     -48.240 -20.537  12.048  0.00  0.00      MEMB  
ATOM   4999  C11 POPCM   5     -49.109 -24.211  13.314  0.00  0.00      MEMB  
ATOM   5000 H11A POPCM   5     -49.705 -24.235  12.376  0.00  0.00      MEMB  
ATOM   5001 H11B POPCM   5     -49.595 -23.459  13.972  0.00  0.00      MEMB  
ATOM   5002  P   POPCM   5     -48.436 -26.852  13.629  0.00  0.00      MEMB  
ATOM   5003  O13 POPCM   5     -49.196 -28.048  14.095  0.00  0.00      MEMB  
ATOM   5004  O14 POPCM   5     -47.054 -26.746  14.083  0.00  0.00      MEMB  
ATOM   5005  O12 POPCM   5     -49.212 -25.513  14.000  0.00  0.00      MEMB  
ATOM   5006  O11 POPCM   5     -48.552 -26.732  12.036  0.00  0.00      MEMB  
ATOM   5007  C1  POPCM   5     -49.878 -26.724  11.480  0.00  0.00      MEMB  
ATOM   5008  HA  POPCM   5     -49.993 -25.838  10.821  0.00  0.00      MEMB  
ATOM   5009  HB  POPCM   5     -50.702 -26.637  12.220  0.00  0.00      MEMB  
ATOM   5010  C2  POPCM   5     -50.039 -28.013  10.659  0.00  0.00      MEMB  
ATOM   5011  HS  POPCM   5     -49.773 -28.902  11.270  0.00  0.00      MEMB  
ATOM   5012  O21 POPCM   5     -49.159 -27.900   9.512  0.00  0.00      MEMB  
ATOM   5013  C21 POPCM   5     -48.580 -28.971   9.088  0.00  0.00      MEMB  
ATOM   5014  O22 POPCM   5     -48.780 -30.080   9.478  0.00  0.00      MEMB  
ATOM   5015  C22 POPCM   5     -47.827 -28.688   7.721  0.00  0.00      MEMB  
ATOM   5016  H2R POPCM   5     -46.796 -28.363   7.981  0.00  0.00      MEMB  
ATOM   5017  H2S POPCM   5     -48.324 -27.771   7.338  0.00  0.00      MEMB  
ATOM   5018  C3  POPCM   5     -51.549 -28.347  10.167  0.00  0.00      MEMB  
ATOM   5019  HX  POPCM   5     -52.177 -28.509  11.070  0.00  0.00      MEMB  
ATOM   5020  HY  POPCM   5     -51.453 -29.238   9.510  0.00  0.00      MEMB  
ATOM   5021  O31 POPCM   5     -52.044 -27.270   9.405  0.00  0.00      MEMB  
ATOM   5022  C31 POPCM   5     -53.214 -27.664   8.838  0.00  0.00      MEMB  
ATOM   5023  O32 POPCM   5     -53.835 -28.617   9.212  0.00  0.00      MEMB  
ATOM   5024  C32 POPCM   5     -53.681 -26.713   7.754  0.00  0.00      MEMB  
ATOM   5025  H2X POPCM   5     -53.360 -27.069   6.752  0.00  0.00      MEMB  
ATOM   5026  H2Y POPCM   5     -53.415 -25.653   7.953  0.00  0.00      MEMB  
ATOM   5027  C23 POPCM   5     -47.793 -29.865   6.658  0.00  0.00      MEMB  
ATOM   5028  H3R POPCM   5     -47.411 -30.703   7.279  0.00  0.00      MEMB  
ATOM   5029  H3S POPCM   5     -46.965 -29.769   5.925  0.00  0.00      MEMB  
ATOM   5030  C24 POPCM   5     -49.157 -29.870   5.846  0.00  0.00      MEMB  
ATOM   5031  H4R POPCM   5     -49.104 -30.779   5.209  0.00  0.00      MEMB  
ATOM   5032  H4S POPCM   5     -49.227 -28.923   5.269  0.00  0.00      MEMB  
ATOM   5033  C25 POPCM   5     -50.451 -30.076   6.703  0.00  0.00      MEMB  
ATOM   5034  H5R POPCM   5     -50.845 -29.087   7.022  0.00  0.00      MEMB  
ATOM   5035  H5S POPCM   5     -50.193 -30.794   7.511  0.00  0.00      MEMB  
ATOM   5036  C26 POPCM   5     -51.623 -30.710   5.871  0.00  0.00      MEMB  
ATOM   5037  H6R POPCM   5     -52.578 -30.848   6.423  0.00  0.00      MEMB  
ATOM   5038  H6S POPCM   5     -51.305 -31.746   5.624  0.00  0.00      MEMB  
ATOM   5039  C27 POPCM   5     -51.918 -29.992   4.505  0.00  0.00      MEMB  
ATOM   5040  H7R POPCM   5     -50.979 -29.614   4.047  0.00  0.00      MEMB  
ATOM   5041  H7S POPCM   5     -52.415 -29.042   4.795  0.00  0.00      MEMB  
ATOM   5042  C28 POPCM   5     -52.757 -30.790   3.498  0.00  0.00      MEMB  
ATOM   5043  H8R POPCM   5     -52.924 -30.255   2.538  0.00  0.00      MEMB  
ATOM   5044  H8S POPCM   5     -53.711 -31.032   4.013  0.00  0.00      MEMB  
ATOM   5045  C29 POPCM   5     -52.025 -32.056   3.195  0.00  0.00      MEMB  
ATOM   5046  H91 POPCM   5     -52.057 -32.748   4.049  0.00  0.00      MEMB  
ATOM   5047 C210 POPCM   5     -51.464 -32.493   2.107  0.00  0.00      MEMB  
ATOM   5048 H101 POPCM   5     -50.785 -33.357   2.086  0.00  0.00      MEMB  
ATOM   5049 C211 POPCM   5     -51.303 -31.642   0.832  0.00  0.00      MEMB  
ATOM   5050 H11R POPCM   5     -52.309 -31.212   0.635  0.00  0.00      MEMB  
ATOM   5051 H11S POPCM   5     -51.045 -32.393   0.055  0.00  0.00      MEMB  
ATOM   5052 C212 POPCM   5     -50.301 -30.452   0.912  0.00  0.00      MEMB  
ATOM   5053 H12R POPCM   5     -50.522 -29.833   1.808  0.00  0.00      MEMB  
ATOM   5054 H12S POPCM   5     -50.499 -29.999  -0.083  0.00  0.00      MEMB  
ATOM   5055 C213 POPCM   5     -48.876 -30.857   1.024  0.00  0.00      MEMB  
ATOM   5056 H13R POPCM   5     -48.589 -31.527   0.185  0.00  0.00      MEMB  
ATOM   5057 H13S POPCM   5     -48.724 -31.392   1.986  0.00  0.00      MEMB  
ATOM   5058 C214 POPCM   5     -47.912 -29.633   0.958  0.00  0.00      MEMB  
ATOM   5059 H14R POPCM   5     -48.225 -28.832   1.661  0.00  0.00      MEMB  
ATOM   5060 H14S POPCM   5     -47.995 -29.250  -0.082  0.00  0.00      MEMB  
ATOM   5061 C215 POPCM   5     -46.455 -30.076   1.278  0.00  0.00      MEMB  
ATOM   5062 H15R POPCM   5     -45.761 -29.259   0.984  0.00  0.00      MEMB
[truncated: 10,813,841 more chars]
