# Supplementary material for: Proton transfer and conformational changes along the hydrogen bond network in heliorhodopsin
Source: Commun Biol. 2022 Dec 6;5:1336. doi: 10.1038/s42003-022-04311-x (PMC9726877; doi:10.1038/s42003-022-04311-x)
Supplement: Supplementary file 5 — Supplementary Data 3 [file 42003_2022_4311_MOESM5_ESM.zip › Supplementary Data 3/150ns/ground_state/run2.pdb]

CRYST1  109.738  110.999  112.887  90.00  90.00  90.00 P 1           1
ATOM      1  N   ALA A   2       2.670 -10.847 -29.485  0.00  0.00      ACHN  
ATOM      2  HT1 ALA A   2       3.464 -10.944 -28.821  0.00  0.00      ACHN  
ATOM      3  HT2 ALA A   2       1.894 -10.361 -28.994  0.00  0.00      ACHN  
ATOM      4  HT3 ALA A   2       3.041 -10.193 -30.203  0.00  0.00      ACHN  
ATOM      5  CA  ALA A   2       2.357 -12.117 -30.116  0.00  0.00      ACHN  
ATOM      6  HA  ALA A   2       1.414 -12.001 -30.630  0.00  0.00      ACHN  
ATOM      7  CB  ALA A   2       3.499 -12.397 -31.118  0.00  0.00      ACHN  
ATOM      8  HB1 ALA A   2       3.704 -11.536 -31.790  0.00  0.00      ACHN  
ATOM      9  HB2 ALA A   2       4.380 -12.623 -30.480  0.00  0.00      ACHN  
ATOM     10  HB3 ALA A   2       3.364 -13.274 -31.786  0.00  0.00      ACHN  
ATOM     11  C   ALA A   2       2.227 -13.400 -29.237  0.00  0.00      ACHN  
ATOM     12  O   ALA A   2       2.157 -13.404 -28.008  0.00  0.00      ACHN  
ATOM     13  N   LYS A   3       2.202 -14.577 -29.987  0.00  0.00      ACHN  
ATOM     14  HN  LYS A   3       2.215 -14.574 -30.984  0.00  0.00      ACHN  
ATOM     15  CA  LYS A   3       2.380 -15.898 -29.308  0.00  0.00      ACHN  
ATOM     16  HA  LYS A   3       1.647 -16.012 -28.523  0.00  0.00      ACHN  
ATOM     17  CB  LYS A   3       2.061 -17.094 -30.216  0.00  0.00      ACHN  
ATOM     18  HB1 LYS A   3       2.689 -16.953 -31.121  0.00  0.00      ACHN  
ATOM     19  HB2 LYS A   3       2.450 -17.972 -29.658  0.00  0.00      ACHN  
ATOM     20  CG  LYS A   3       0.551 -17.235 -30.586  0.00  0.00      ACHN  
ATOM     21  HG1 LYS A   3       0.037 -17.673 -29.704  0.00  0.00      ACHN  
ATOM     22  HG2 LYS A   3       0.151 -16.231 -30.844  0.00  0.00      ACHN  
ATOM     23  CD  LYS A   3       0.185 -18.068 -31.806  0.00  0.00      ACHN  
ATOM     24  HD1 LYS A   3       0.446 -17.494 -32.721  0.00  0.00      ACHN  
ATOM     25  HD2 LYS A   3       0.717 -19.043 -31.781  0.00  0.00      ACHN  
ATOM     26  CE  LYS A   3      -1.313 -18.580 -31.829  0.00  0.00      ACHN  
ATOM     27  HE1 LYS A   3      -1.597 -19.179 -30.938  0.00  0.00      ACHN  
ATOM     28  HE2 LYS A   3      -1.990 -17.698 -31.823  0.00  0.00      ACHN  
ATOM     29  NZ  LYS A   3      -1.583 -19.310 -33.121  0.00  0.00      ACHN  
ATOM     30  HZ1 LYS A   3      -2.592 -19.532 -33.241  0.00  0.00      ACHN  
ATOM     31  HZ2 LYS A   3      -1.412 -18.707 -33.951  0.00  0.00      ACHN  
ATOM     32  HZ3 LYS A   3      -1.068 -20.209 -33.208  0.00  0.00      ACHN  
ATOM     33  C   LYS A   3       3.699 -16.125 -28.708  0.00  0.00      ACHN  
ATOM     34  O   LYS A   3       4.693 -15.805 -29.413  0.00  0.00      ACHN  
ATOM     35  N   PRO A   4       3.851 -16.551 -27.426  0.00  0.00      ACHN  
ATOM     36  CD  PRO A   4       2.777 -17.062 -26.452  0.00  0.00      ACHN  
ATOM     37  HD1 PRO A   4       2.268 -16.170 -26.029  0.00  0.00      ACHN  
ATOM     38  HD2 PRO A   4       2.148 -17.733 -27.077  0.00  0.00      ACHN  
ATOM     39  CA  PRO A   4       5.173 -16.775 -26.847  0.00  0.00      ACHN  
ATOM     40  HA  PRO A   4       5.729 -15.887 -27.108  0.00  0.00      ACHN  
ATOM     41  CB  PRO A   4       4.903 -17.042 -25.374  0.00  0.00      ACHN  
ATOM     42  HB1 PRO A   4       4.741 -16.119 -24.778  0.00  0.00      ACHN  
ATOM     43  HB2 PRO A   4       5.756 -17.561 -24.886  0.00  0.00      ACHN  
ATOM     44  CG  PRO A   4       3.598 -17.733 -25.329  0.00  0.00      ACHN  
ATOM     45  HG1 PRO A   4       2.971 -17.707 -24.412  0.00  0.00      ACHN  
ATOM     46  HG2 PRO A   4       3.837 -18.788 -25.583  0.00  0.00      ACHN  
ATOM     47  C   PRO A   4       5.879 -18.089 -27.518  0.00  0.00      ACHN  
ATOM     48  O   PRO A   4       5.194 -18.743 -28.350  0.00  0.00      ACHN  
ATOM     49  N   THR A   5       7.169 -18.303 -27.236  0.00  0.00      ACHN  
ATOM     50  HN  THR A   5       7.545 -17.611 -26.625  0.00  0.00      ACHN  
ATOM     51  CA  THR A   5       7.936 -19.490 -27.638  0.00  0.00      ACHN  
ATOM     52  HA  THR A   5       7.824 -19.716 -28.687  0.00  0.00      ACHN  
ATOM     53  CB  THR A   5       9.482 -19.344 -27.574  0.00  0.00      ACHN  
ATOM     54  HB  THR A   5       9.712 -18.481 -28.235  0.00  0.00      ACHN  
ATOM     55  OG1 THR A   5      10.276 -20.351 -28.075  0.00  0.00      ACHN  
ATOM     56  HG1 THR A   5      10.876 -19.913 -28.683  0.00  0.00      ACHN  
ATOM     57  CG2 THR A   5       9.848 -19.100 -26.158  0.00  0.00      ACHN  
ATOM     58 HG21 THR A   5       9.492 -18.076 -25.914  0.00  0.00      ACHN  
ATOM     59 HG22 THR A   5       9.485 -19.878 -25.452  0.00  0.00      ACHN  
ATOM     60 HG23 THR A   5      10.942 -19.019 -25.981  0.00  0.00      ACHN  
ATOM     61  C   THR A   5       7.525 -20.745 -26.910  0.00  0.00      ACHN  
ATOM     62  O   THR A   5       6.904 -20.764 -25.830  0.00  0.00      ACHN  
ATOM     63  N   VAL A   6       7.900 -21.957 -27.422  0.00  0.00      ACHN  
ATOM     64  HN  VAL A   6       8.331 -21.987 -28.320  0.00  0.00      ACHN  
ATOM     65  CA  VAL A   6       7.647 -23.169 -26.708  0.00  0.00      ACHN  
ATOM     66  HA  VAL A   6       6.591 -23.106 -26.492  0.00  0.00      ACHN  
ATOM     67  CB  VAL A   6       7.844 -24.385 -27.635  0.00  0.00      ACHN  
ATOM     68  HB  VAL A   6       7.675 -25.376 -27.162  0.00  0.00      ACHN  
ATOM     69  CG1 VAL A   6       6.861 -24.383 -28.847  0.00  0.00      ACHN  
ATOM     70 HG11 VAL A   6       6.754 -25.301 -29.465  0.00  0.00      ACHN  
ATOM     71 HG12 VAL A   6       5.855 -24.430 -28.378  0.00  0.00      ACHN  
ATOM     72 HG13 VAL A   6       6.998 -23.427 -29.396  0.00  0.00      ACHN  
ATOM     73  CG2 VAL A   6       9.288 -24.324 -28.145  0.00  0.00      ACHN  
ATOM     74 HG21 VAL A   6       9.464 -23.386 -28.715  0.00  0.00      ACHN  
ATOM     75 HG22 VAL A   6      10.006 -24.316 -27.297  0.00  0.00      ACHN  
ATOM     76 HG23 VAL A   6       9.457 -25.180 -28.832  0.00  0.00      ACHN  
ATOM     77  C   VAL A   6       8.357 -23.354 -25.398  0.00  0.00      ACHN  
ATOM     78  O   VAL A   6       7.780 -23.827 -24.439  0.00  0.00      ACHN  
ATOM     79  N   LYS A   7       9.649 -22.818 -25.271  0.00  0.00      ACHN  
ATOM     80  HN  LYS A   7      10.137 -22.521 -26.088  0.00  0.00      ACHN  
ATOM     81  CA  LYS A   7      10.391 -22.732 -24.061  0.00  0.00      ACHN  
ATOM     82  HA  LYS A   7      10.573 -23.781 -23.882  0.00  0.00      ACHN  
ATOM     83  CB  LYS A   7      11.742 -21.999 -24.306  0.00  0.00      ACHN  
ATOM     84  HB1 LYS A   7      11.647 -20.893 -24.353  0.00  0.00      ACHN  
ATOM     85  HB2 LYS A   7      12.386 -22.216 -23.427  0.00  0.00      ACHN  
ATOM     86  CG  LYS A   7      12.480 -22.435 -25.584  0.00  0.00      ACHN  
ATOM     87  HG1 LYS A   7      12.538 -23.544 -25.597  0.00  0.00      ACHN  
ATOM     88  HG2 LYS A   7      11.904 -22.128 -26.483  0.00  0.00      ACHN  
ATOM     89  CD  LYS A   7      13.938 -21.802 -25.714  0.00  0.00      ACHN  
ATOM     90  HD1 LYS A   7      14.278 -22.211 -26.690  0.00  0.00      ACHN  
ATOM     91  HD2 LYS A   7      13.836 -20.696 -25.737  0.00  0.00      ACHN  
ATOM     92  CE  LYS A   7      14.826 -22.292 -24.606  0.00  0.00      ACHN  
ATOM     93  HE1 LYS A   7      14.599 -21.767 -23.654  0.00  0.00      ACHN  
ATOM     94  HE2 LYS A   7      14.759 -23.392 -24.463  0.00  0.00      ACHN  
ATOM     95  NZ  LYS A   7      16.291 -21.837 -24.945  0.00  0.00      ACHN  
ATOM     96  HZ1 LYS A   7      16.379 -20.801 -24.973  0.00  0.00      ACHN  
ATOM     97  HZ2 LYS A   7      16.901 -22.154 -24.165  0.00  0.00      ACHN  
ATOM     98  HZ3 LYS A   7      16.441 -22.229 -25.896  0.00  0.00      ACHN  
ATOM     99  C   LYS A   7       9.575 -22.087 -22.873  0.00  0.00      ACHN  
ATOM    100  O   LYS A   7       9.581 -22.556 -21.781  0.00  0.00      ACHN  
ATOM    101  N   GLU A   8       8.862 -20.996 -23.103  0.00  0.00      ACHN  
ATOM    102  HN  GLU A   8       9.109 -20.539 -23.955  0.00  0.00      ACHN  
ATOM    103  CA  GLU A   8       8.106 -20.225 -22.167  0.00  0.00      ACHN  
ATOM    104  HA  GLU A   8       8.690 -20.144 -21.262  0.00  0.00      ACHN  
ATOM    105  CB  GLU A   8       7.757 -18.917 -22.871  0.00  0.00      ACHN  
ATOM    106  HB1 GLU A   8       7.252 -19.131 -23.837  0.00  0.00      ACHN  
ATOM    107  HB2 GLU A   8       7.024 -18.378 -22.233  0.00  0.00      ACHN  
ATOM    108  CG  GLU A   8       9.016 -17.917 -23.010  0.00  0.00      ACHN  
ATOM    109  HG1 GLU A   8       9.891 -18.511 -23.350  0.00  0.00      ACHN  
ATOM    110  HG2 GLU A   8       8.713 -17.094 -23.692  0.00  0.00      ACHN  
ATOM    111  CD  GLU A   8       9.341 -17.265 -21.652  0.00  0.00      ACHN  
ATOM    112  OE1 GLU A   8       9.163 -16.004 -21.521  0.00  0.00      ACHN  
ATOM    113  OE2 GLU A   8       9.567 -17.978 -20.636  0.00  0.00      ACHN  
ATOM    114  C   GLU A   8       6.767 -20.880 -21.805  0.00  0.00      ACHN  
ATOM    115  O   GLU A   8       6.387 -20.670 -20.627  0.00  0.00      ACHN  
ATOM    116  N   ILE A   9       6.067 -21.601 -22.735  0.00  0.00      ACHN  
ATOM    117  HN  ILE A   9       6.267 -21.704 -23.706  0.00  0.00      ACHN  
ATOM    118  CA  ILE A   9       5.004 -22.587 -22.290  0.00  0.00      ACHN  
ATOM    119  HA  ILE A   9       4.271 -21.982 -21.778  0.00  0.00      ACHN  
ATOM    120  CB  ILE A   9       4.398 -23.184 -23.612  0.00  0.00      ACHN  
ATOM    121  HB  ILE A   9       5.156 -23.421 -24.389  0.00  0.00      ACHN  
ATOM    122  CG2 ILE A   9       3.612 -24.519 -23.431  0.00  0.00      ACHN  
ATOM    123 HG21 ILE A   9       2.772 -24.353 -22.723  0.00  0.00      ACHN  
ATOM    124 HG22 ILE A   9       3.198 -24.797 -24.424  0.00  0.00      ACHN  
ATOM    125 HG23 ILE A   9       4.282 -25.331 -23.076  0.00  0.00      ACHN  
ATOM    126  CG1 ILE A   9       3.489 -22.062 -24.281  0.00  0.00      ACHN  
ATOM    127 HG11 ILE A   9       4.164 -21.334 -24.779  0.00  0.00      ACHN  
ATOM    128 HG12 ILE A   9       3.158 -22.630 -25.177  0.00  0.00      ACHN  
ATOM    129  CD1 ILE A   9       2.274 -21.538 -23.548  0.00  0.00      ACHN  
ATOM    130  HD1 ILE A   9       1.569 -22.379 -23.377  0.00  0.00      ACHN  
ATOM    131  HD2 ILE A   9       2.488 -21.119 -22.542  0.00  0.00      ACHN  
ATOM    132  HD3 ILE A   9       1.723 -20.743 -24.096  0.00  0.00      ACHN  
ATOM    133  C   ILE A   9       5.511 -23.652 -21.297  0.00  0.00      ACHN  
ATOM    134  O   ILE A   9       4.922 -24.031 -20.249  0.00  0.00      ACHN  
ATOM    135  N   LYS A  10       6.680 -24.296 -21.568  0.00  0.00      ACHN  
ATOM    136  HN  LYS A  10       7.029 -24.190 -22.496  0.00  0.00      ACHN  
ATOM    137  CA  LYS A  10       7.337 -25.178 -20.641  0.00  0.00      ACHN  
ATOM    138  HA  LYS A  10       6.645 -25.986 -20.456  0.00  0.00      ACHN  
ATOM    139  CB  LYS A  10       8.511 -25.862 -21.395  0.00  0.00      ACHN  
ATOM    140  HB1 LYS A  10       9.138 -25.004 -21.720  0.00  0.00      ACHN  
ATOM    141  HB2 LYS A  10       9.120 -26.581 -20.806  0.00  0.00      ACHN  
ATOM    142  CG  LYS A  10       8.033 -26.551 -22.671  0.00  0.00      ACHN  
ATOM    143  HG1 LYS A  10       7.328 -27.362 -22.390  0.00  0.00      ACHN  
ATOM    144  HG2 LYS A  10       7.323 -25.990 -23.316  0.00  0.00      ACHN  
ATOM    145  CD  LYS A  10       9.303 -27.071 -23.440  0.00  0.00      ACHN  
ATOM    146  HD1 LYS A  10       9.975 -26.201 -23.602  0.00  0.00      ACHN  
ATOM    147  HD2 LYS A  10       9.886 -27.721 -22.753  0.00  0.00      ACHN  
ATOM    148  CE  LYS A  10       9.108 -27.702 -24.833  0.00  0.00      ACHN  
ATOM    149  HE1 LYS A  10       8.661 -26.979 -25.549  0.00  0.00      ACHN  
ATOM    150  HE2 LYS A  10      10.112 -28.089 -25.108  0.00  0.00      ACHN  
ATOM    151  NZ  LYS A  10       8.061 -28.663 -24.525  0.00  0.00      ACHN  
ATOM    152  HZ1 LYS A  10       8.240 -29.095 -23.596  0.00  0.00      ACHN  
ATOM    153  HZ2 LYS A  10       7.162 -28.141 -24.537  0.00  0.00      ACHN  
ATOM    154  HZ3 LYS A  10       7.972 -29.357 -25.295  0.00  0.00      ACHN  
ATOM    155  C   LYS A  10       7.691 -24.580 -19.259  0.00  0.00      ACHN  
ATOM    156  O   LYS A  10       7.507 -25.103 -18.188  0.00  0.00      ACHN  
ATOM    157  N   SER A  11       8.114 -23.267 -19.336  0.00  0.00      ACHN  
ATOM    158  HN  SER A  11       8.279 -22.992 -20.280  0.00  0.00      ACHN  
ATOM    159  CA  SER A  11       8.486 -22.571 -18.140  0.00  0.00      ACHN  
ATOM    160  HA  SER A  11       9.125 -23.156 -17.495  0.00  0.00      ACHN  
ATOM    161  CB  SER A  11       9.045 -21.160 -18.334  0.00  0.00      ACHN  
ATOM    162  HB1 SER A  11       8.378 -20.628 -19.046  0.00  0.00      ACHN  
ATOM    163  HB2 SER A  11       9.063 -20.494 -17.445  0.00  0.00      ACHN  
ATOM    164  OG  SER A  11      10.352 -21.240 -18.786  0.00  0.00      ACHN  
ATOM    165  HG1 SER A  11      10.783 -21.745 -18.093  0.00  0.00      ACHN  
ATOM    166  C   SER A  11       7.376 -22.256 -17.202  0.00  0.00      ACHN  
ATOM    167  O   SER A  11       7.513 -22.353 -15.987  0.00  0.00      ACHN  
ATOM    168  N   LEU A  12       6.190 -21.935 -17.697  0.00  0.00      ACHN  
ATOM    169  HN  LEU A  12       6.208 -21.918 -18.694  0.00  0.00      ACHN  
ATOM    170  CA  LEU A  12       4.889 -21.699 -17.061  0.00  0.00      ACHN  
ATOM    171  HA  LEU A  12       5.042 -20.950 -16.299  0.00  0.00      ACHN  
ATOM    172  CB  LEU A  12       3.848 -21.335 -18.199  0.00  0.00      ACHN  
ATOM    173  HB1 LEU A  12       4.447 -20.657 -18.844  0.00  0.00      ACHN  
ATOM    174  HB2 LEU A  12       3.743 -22.225 -18.856  0.00  0.00      ACHN  
ATOM    175  CG  LEU A  12       2.452 -20.808 -17.764  0.00  0.00      ACHN  
ATOM    176  HG  LEU A  12       1.949 -21.519 -17.074  0.00  0.00      ACHN  
ATOM    177  CD1 LEU A  12       2.624 -19.527 -16.992  0.00  0.00      ACHN  
ATOM    178 HD11 LEU A  12       3.154 -19.795 -16.053  0.00  0.00      ACHN  
ATOM    179 HD12 LEU A  12       3.164 -18.756 -17.582  0.00  0.00      ACHN  
ATOM    180 HD13 LEU A  12       1.650 -19.028 -16.805  0.00  0.00      ACHN  
ATOM    181  CD2 LEU A  12       1.581 -20.653 -18.966  0.00  0.00      ACHN  
ATOM    182 HD21 LEU A  12       0.539 -20.333 -18.754  0.00  0.00      ACHN  
ATOM    183 HD22 LEU A  12       2.010 -19.902 -19.663  0.00  0.00      ACHN  
ATOM    184 HD23 LEU A  12       1.402 -21.624 -19.474  0.00  0.00      ACHN  
ATOM    185  C   LEU A  12       4.454 -22.949 -16.353  0.00  0.00      ACHN  
ATOM    186  O   LEU A  12       3.992 -22.899 -15.196  0.00  0.00      ACHN  
ATOM    187  N   GLN A  13       4.567 -24.198 -16.948  0.00  0.00      ACHN  
ATOM    188  HN  GLN A  13       4.726 -24.250 -17.931  0.00  0.00      ACHN  
ATOM    189  CA  GLN A  13       4.239 -25.399 -16.232  0.00  0.00      ACHN  
ATOM    190  HA  GLN A  13       3.190 -25.535 -16.015  0.00  0.00      ACHN  
ATOM    191  CB  GLN A  13       4.592 -26.637 -17.080  0.00  0.00      ACHN  
ATOM    192  HB1 GLN A  13       4.070 -26.535 -18.056  0.00  0.00      ACHN  
ATOM    193  HB2 GLN A  13       5.678 -26.688 -17.307  0.00  0.00      ACHN  
ATOM    194  CG  GLN A  13       3.886 -27.873 -16.506  0.00  0.00      ACHN  
ATOM    195  HG1 GLN A  13       4.300 -28.119 -15.505  0.00  0.00      ACHN  
ATOM    196  HG2 GLN A  13       2.806 -27.670 -16.346  0.00  0.00      ACHN  
ATOM    197  CD  GLN A  13       4.203 -29.115 -17.339  0.00  0.00      ACHN  
ATOM    198  OE1 GLN A  13       5.122 -29.271 -18.120  0.00  0.00      ACHN  
ATOM    199  NE2 GLN A  13       3.254 -30.137 -17.211  0.00  0.00      ACHN  
ATOM    200 HE21 GLN A  13       3.257 -30.903 -17.853  0.00  0.00      ACHN  
ATOM    201 HE22 GLN A  13       2.402 -29.905 -16.742  0.00  0.00      ACHN  
ATOM    202  C   GLN A  13       5.008 -25.626 -14.893  0.00  0.00      ACHN  
ATOM    203  O   GLN A  13       4.498 -25.941 -13.774  0.00  0.00      ACHN  
ATOM    204  N   ASN A  14       6.356 -25.400 -14.986  0.00  0.00      ACHN  
ATOM    205  HN  ASN A  14       6.751 -25.136 -15.863  0.00  0.00      ACHN  
ATOM    206  CA  ASN A  14       7.235 -25.392 -13.894  0.00  0.00      ACHN  
ATOM    207  HA  ASN A  14       7.220 -26.388 -13.479  0.00  0.00      ACHN  
ATOM    208  CB  ASN A  14       8.715 -25.161 -14.371  0.00  0.00      ACHN  
ATOM    209  HB1 ASN A  14       8.784 -24.131 -14.782  0.00  0.00      ACHN  
ATOM    210  HB2 ASN A  14       9.382 -25.222 -13.484  0.00  0.00      ACHN  
ATOM    211  CG  ASN A  14       9.379 -26.084 -15.427  0.00  0.00      ACHN  
ATOM    212  OD1 ASN A  14       8.821 -27.108 -15.807  0.00  0.00      ACHN  
ATOM    213  ND2 ASN A  14      10.733 -25.808 -15.646  0.00  0.00      ACHN  
ATOM    214 HD21 ASN A  14      11.257 -26.421 -16.237  0.00  0.00      ACHN  
ATOM    215 HD22 ASN A  14      11.145 -25.093 -15.081  0.00  0.00      ACHN  
ATOM    216  C   ASN A  14       6.922 -24.288 -12.876  0.00  0.00      ACHN  
ATOM    217  O   ASN A  14       6.681 -24.536 -11.721  0.00  0.00      ACHN  
ATOM    218  N   PHE A  15       6.711 -23.040 -13.281  0.00  0.00      ACHN  
ATOM    219  HN  PHE A  15       6.778 -22.730 -14.226  0.00  0.00      ACHN  
ATOM    220  CA  PHE A  15       6.285 -21.925 -12.473  0.00  0.00      ACHN  
ATOM    221  HA  PHE A  15       7.065 -21.499 -11.859  0.00  0.00      ACHN  
ATOM    222  CB  PHE A  15       5.989 -20.804 -13.536  0.00  0.00      ACHN  
ATOM    223  HB1 PHE A  15       6.943 -20.646 -14.083  0.00  0.00      ACHN  
ATOM    224  HB2 PHE A  15       5.240 -21.177 -14.267  0.00  0.00      ACHN  
ATOM    225  CG  PHE A  15       5.576 -19.470 -13.037  0.00  0.00      ACHN  
ATOM    226  CD1 PHE A  15       6.526 -18.577 -12.435  0.00  0.00      ACHN  
ATOM    227  HD1 PHE A  15       7.543 -18.875 -12.226  0.00  0.00      ACHN  
ATOM    228  CE1 PHE A  15       6.104 -17.346 -11.897  0.00  0.00      ACHN  
ATOM    229  HE1 PHE A  15       6.847 -16.696 -11.459  0.00  0.00      ACHN  
ATOM    230  CZ  PHE A  15       4.780 -16.920 -12.012  0.00  0.00      ACHN  
ATOM    231  HZ  PHE A  15       4.450 -15.981 -11.592  0.00  0.00      ACHN  
ATOM    232  CD2 PHE A  15       4.314 -18.968 -13.203  0.00  0.00      ACHN  
ATOM    233  HD2 PHE A  15       3.664 -19.620 -13.767  0.00  0.00      ACHN  
ATOM    234  CE2 PHE A  15       3.888 -17.680 -12.762  0.00  0.00      ACHN  
ATOM    235  HE2 PHE A  15       2.879 -17.326 -12.920  0.00  0.00      ACHN  
ATOM    236  C   PHE A  15       4.980 -22.114 -11.561  0.00  0.00      ACHN  
ATOM    237  O   PHE A  15       5.051 -21.802 -10.361  0.00  0.00      ACHN  
ATOM    238  N   ASN A  16       3.845 -22.656 -12.122  0.00  0.00      ACHN  
ATOM    239  HN  ASN A  16       3.879 -23.064 -13.031  0.00  0.00      ACHN  
ATOM    240  CA  ASN A  16       2.658 -22.995 -11.308  0.00  0.00      ACHN  
ATOM    241  HA  ASN A  16       2.415 -22.099 -10.757  0.00  0.00      ACHN  
ATOM    242  CB  ASN A  16       1.630 -23.479 -12.283  0.00  0.00      ACHN  
ATOM    243  HB1 ASN A  16       2.133 -24.135 -13.025  0.00  0.00      ACHN  
ATOM    244  HB2 ASN A  16       0.871 -24.043 -11.699  0.00  0.00      ACHN  
ATOM    245  CG  ASN A  16       0.761 -22.483 -13.002  0.00  0.00      ACHN  
ATOM    246  OD1 ASN A  16      -0.373 -22.210 -12.608  0.00  0.00      ACHN  
ATOM    247  ND2 ASN A  16       1.152 -22.093 -14.185  0.00  0.00      ACHN  
ATOM    248 HD21 ASN A  16       0.477 -21.520 -14.651  0.00  0.00      ACHN  
ATOM    249 HD22 ASN A  16       2.013 -22.350 -14.624  0.00  0.00      ACHN  
ATOM    250  C   ASN A  16       2.933 -24.028 -10.334  0.00  0.00      ACHN  
ATOM    251  O   ASN A  16       2.476 -24.011  -9.199  0.00  0.00      ACHN  
ATOM    252  N   ARG A  17       3.774 -25.067 -10.746  0.00  0.00      ACHN  
ATOM    253  HN  ARG A  17       4.081 -25.231 -11.681  0.00  0.00      ACHN  
ATOM    254  CA  ARG A  17       4.160 -26.028  -9.809  0.00  0.00      ACHN  
ATOM    255  HA  ARG A  17       3.350 -26.515  -9.288  0.00  0.00      ACHN  
ATOM    256  CB  ARG A  17       4.911 -27.261 -10.337  0.00  0.00      ACHN  
ATOM    257  HB1 ARG A  17       5.841 -26.994 -10.884  0.00  0.00      ACHN  
ATOM    258  HB2 ARG A  17       5.173 -27.984  -9.535  0.00  0.00      ACHN  
ATOM    259  CG  ARG A  17       4.015 -28.068 -11.364  0.00  0.00      ACHN  
ATOM    260  HG1 ARG A  17       3.283 -28.757 -10.892  0.00  0.00      ACHN  
ATOM    261  HG2 ARG A  17       3.431 -27.351 -11.982  0.00  0.00      ACHN  
ATOM    262  CD  ARG A  17       4.739 -28.976 -12.296  0.00  0.00      ACHN  
ATOM    263  HD1 ARG A  17       5.391 -28.435 -13.015  0.00  0.00      ACHN  
ATOM    264  HD2 ARG A  17       5.364 -29.735 -11.777  0.00  0.00      ACHN  
ATOM    265  NE  ARG A  17       3.757 -29.707 -13.149  0.00  0.00      ACHN  
ATOM    266  HE  ARG A  17       2.781 -29.654 -12.939  0.00  0.00      ACHN  
ATOM    267  CZ  ARG A  17       4.143 -30.709 -13.927  0.00  0.00      ACHN  
ATOM    268  NH1 ARG A  17       5.387 -30.896 -14.283  0.00  0.00      ACHN  
ATOM    269 HH11 ARG A  17       5.569 -31.697 -14.853  0.00  0.00      ACHN  
ATOM    270 HH12 ARG A  17       6.168 -30.296 -14.112  0.00  0.00      ACHN  
ATOM    271  NH2 ARG A  17       3.165 -31.483 -14.361  0.00  0.00      ACHN  
ATOM    272 HH21 ARG A  17       3.312 -32.204 -15.038  0.00  0.00      ACHN  
ATOM    273 HH22 ARG A  17       2.236 -31.337 -14.021  0.00  0.00      ACHN  
ATOM    274  C   ARG A  17       4.998 -25.545  -8.625  0.00  0.00      ACHN  
ATOM    275  O   ARG A  17       4.776 -25.954  -7.500  0.00  0.00      ACHN  
ATOM    276  N   ILE A  18       5.985 -24.650  -8.889  0.00  0.00      ACHN  
ATOM    277  HN  ILE A  18       6.056 -24.415  -9.855  0.00  0.00      ACHN  
ATOM    278  CA  ILE A  18       6.850 -24.058  -7.811  0.00  0.00      ACHN  
ATOM    279  HA  ILE A  18       7.177 -24.898  -7.216  0.00  0.00      ACHN  
ATOM    280  CB  ILE A  18       8.173 -23.466  -8.409  0.00  0.00      ACHN  
ATOM    281  HB  ILE A  18       7.875 -22.748  -9.203  0.00  0.00      ACHN  
ATOM    282  CG2 ILE A  18       8.895 -22.751  -7.274  0.00  0.00      ACHN  
ATOM    283 HG21 ILE A  18       9.089 -23.354  -6.361  0.00  0.00      ACHN  
ATOM    284 HG22 ILE A  18       9.890 -22.521  -7.710  0.00  0.00      ACHN  
ATOM    285 HG23 ILE A  18       8.445 -21.774  -6.995  0.00  0.00      ACHN  
ATOM    286  CG1 ILE A  18       8.977 -24.665  -8.941  0.00  0.00      ACHN  
ATOM    287 HG11 ILE A  18       9.713 -25.039  -8.197  0.00  0.00      ACHN  
ATOM    288 HG12 ILE A  18       8.210 -25.400  -9.266  0.00  0.00      ACHN  
ATOM    289  CD1 ILE A  18       9.725 -24.135 -10.102  0.00  0.00      ACHN  
ATOM    290  HD1 ILE A  18      10.391 -24.920 -10.520  0.00  0.00      ACHN  
ATOM    291  HD2 ILE A  18       9.037 -23.802 -10.909  0.00  0.00      ACHN  
ATOM    292  HD3 ILE A  18      10.383 -23.294  -9.796  0.00  0.00      ACHN  
ATOM    293  C   ILE A  18       5.995 -23.107  -6.878  0.00  0.00      ACHN  
ATOM    294  O   ILE A  18       5.983 -23.238  -5.628  0.00  0.00      ACHN  
ATOM    295  N   ALA A  19       5.121 -22.280  -7.387  0.00  0.00      ACHN  
ATOM    296  HN  ALA A  19       5.092 -22.127  -8.372  0.00  0.00      ACHN  
ATOM    297  CA  ALA A  19       4.032 -21.504  -6.739  0.00  0.00      ACHN  
ATOM    298  HA  ALA A  19       4.408 -20.809  -6.004  0.00  0.00      ACHN  
ATOM    299  CB  ALA A  19       3.284 -20.769  -7.943  0.00  0.00      ACHN  
ATOM    300  HB1 ALA A  19       4.027 -20.129  -8.464  0.00  0.00      ACHN  
ATOM    301  HB2 ALA A  19       2.950 -21.472  -8.736  0.00  0.00      ACHN  
ATOM    302  HB3 ALA A  19       2.425 -20.223  -7.497  0.00  0.00      ACHN  
ATOM    303  C   ALA A  19       3.117 -22.404  -5.862  0.00  0.00      ACHN  
ATOM    304  O   ALA A  19       2.738 -22.088  -4.782  0.00  0.00      ACHN  
ATOM    305  N   GLY A  20       2.770 -23.607  -6.377  0.00  0.00      ACHN  
ATOM    306  HN  GLY A  20       3.096 -23.931  -7.262  0.00  0.00      ACHN  
ATOM    307  CA  GLY A  20       2.005 -24.577  -5.534  0.00  0.00      ACHN  
ATOM    308  HA1 GLY A  20       1.898 -25.464  -6.141  0.00  0.00      ACHN  
ATOM    309  HA2 GLY A  20       1.084 -24.128  -5.193  0.00  0.00      ACHN  
ATOM    310  C   GLY A  20       2.796 -25.090  -4.291  0.00  0.00      ACHN  
ATOM    311  O   GLY A  20       2.231 -25.217  -3.225  0.00  0.00      ACHN  
ATOM    312  N   VAL A  21       4.120 -25.340  -4.493  0.00  0.00      ACHN  
ATOM    313  HN  VAL A  21       4.533 -25.298  -5.400  0.00  0.00      ACHN  
ATOM    314  CA  VAL A  21       4.928 -25.793  -3.422  0.00  0.00      ACHN  
ATOM    315  HA  VAL A  21       4.520 -26.715  -3.037  0.00  0.00      ACHN  
ATOM    316  CB  VAL A  21       6.244 -26.148  -4.057  0.00  0.00      ACHN  
ATOM    317  HB  VAL A  21       6.590 -25.254  -4.618  0.00  0.00      ACHN  
ATOM    318  CG1 VAL A  21       7.294 -26.433  -2.936  0.00  0.00      ACHN  
ATOM    319 HG11 VAL A  21       7.542 -25.445  -2.492  0.00  0.00      ACHN  
ATOM    320 HG12 VAL A  21       6.962 -27.252  -2.263  0.00  0.00      ACHN  
ATOM    321 HG13 VAL A  21       8.210 -26.824  -3.428  0.00  0.00      ACHN  
ATOM    322  CG2 VAL A  21       6.056 -27.357  -4.898  0.00  0.00      ACHN  
ATOM    323 HG21 VAL A  21       6.104 -28.343  -4.388  0.00  0.00      ACHN  
ATOM    324 HG22 VAL A  21       5.137 -27.309  -5.519  0.00  0.00      ACHN  
ATOM    325 HG23 VAL A  21       6.861 -27.322  -5.663  0.00  0.00      ACHN  
ATOM    326  C   VAL A  21       5.096 -24.767  -2.253  0.00  0.00      ACHN  
ATOM    327  O   VAL A  21       5.124 -25.103  -1.060  0.00  0.00      ACHN  
ATOM    328  N   PHE A  22       5.074 -23.516  -2.614  0.00  0.00      ACHN  
ATOM    329  HN  PHE A  22       4.934 -23.350  -3.587  0.00  0.00      ACHN  
ATOM    330  CA  PHE A  22       5.204 -22.420  -1.734  0.00  0.00      ACHN  
ATOM    331  HA  PHE A  22       5.880 -22.644  -0.922  0.00  0.00      ACHN  
ATOM    332  CB  PHE A  22       5.836 -21.157  -2.358  0.00  0.00      ACHN  
ATOM    333  HB1 PHE A  22       5.160 -20.882  -3.196  0.00  0.00      ACHN  
ATOM    334  HB2 PHE A  22       5.817 -20.287  -1.668  0.00  0.00      ACHN  
ATOM    335  CG  PHE A  22       7.230 -21.427  -2.913  0.00  0.00      ACHN  
ATOM    336  CD1 PHE A  22       7.615 -20.881  -4.118  0.00  0.00      ACHN  
ATOM    337  HD1 PHE A  22       6.895 -20.579  -4.864  0.00  0.00      ACHN  
ATOM    338  CE1 PHE A  22       8.948 -20.599  -4.403  0.00  0.00      ACHN  
ATOM    339  HE1 PHE A  22       9.213 -20.241  -5.387  0.00  0.00      ACHN  
ATOM    340  CZ  PHE A  22       9.938 -20.991  -3.537  0.00  0.00      ACHN  
ATOM    341  HZ  PHE A  22      10.950 -20.929  -3.910  0.00  0.00      ACHN  
ATOM    342  CD2 PHE A  22       8.213 -21.750  -1.972  0.00  0.00      ACHN  
ATOM    343  HD2 PHE A  22       7.973 -22.202  -1.021  0.00  0.00      ACHN  
ATOM    344  CE2 PHE A  22       9.574 -21.626  -2.373  0.00  0.00      ACHN  
ATOM    345  HE2 PHE A  22      10.293 -21.880  -1.609  0.00  0.00      ACHN  
ATOM    346  C   PHE A  22       3.868 -22.160  -0.930  0.00  0.00      ACHN  
ATOM    347  O   PHE A  22       3.800 -22.237   0.296  0.00  0.00      ACHN  
ATOM    348  N   HSE A  23       2.704 -22.076  -1.656  0.00  0.00      ACHN  
ATOM    349  HN  HSE A  23       2.719 -21.983  -2.649  0.00  0.00      ACHN  
ATOM    350  CA  HSE A  23       1.342 -22.085  -1.019  0.00  0.00      ACHN  
ATOM    351  HA  HSE A  23       1.234 -21.189  -0.426  0.00  0.00      ACHN  
ATOM    352  CB  HSE A  23       0.218 -22.041  -2.122  0.00  0.00      ACHN  
ATOM    353  HB1 HSE A  23       0.346 -22.789  -2.933  0.00  0.00      ACHN  
ATOM    354  HB2 HSE A  23      -0.792 -22.255  -1.713  0.00  0.00      ACHN  
ATOM    355  ND1 HSE A  23       0.050 -19.589  -1.953  0.00  0.00      ACHN  
ATOM    356  CG  HSE A  23       0.164 -20.724  -2.726  0.00  0.00      ACHN  
ATOM    357  CE1 HSE A  23      -0.047 -18.587  -2.807  0.00  0.00      ACHN  
ATOM    358  HE1 HSE A  23      -0.125 -17.545  -2.500  0.00  0.00      ACHN  
ATOM    359  NE2 HSE A  23       0.003 -19.045  -4.089  0.00  0.00      ACHN  
ATOM    360  HE2 HSE A  23       0.023 -18.420  -4.869  0.00  0.00      ACHN  
ATOM    361  CD2 HSE A  23       0.115 -20.393  -4.057  0.00  0.00      ACHN  
ATOM    362  HD2 HSE A  23      -0.002 -21.078  -4.888  0.00  0.00      ACHN  
ATOM    363  C   HSE A  23       1.056 -23.368  -0.154  0.00  0.00      ACHN  
ATOM    364  O   HSE A  23       0.597 -23.298   0.973  0.00  0.00      ACHN  
ATOM    365  N   LEU A  24       1.431 -24.559  -0.708  0.00  0.00      ACHN  
ATOM    366  HN  LEU A  24       1.640 -24.625  -1.681  0.00  0.00      ACHN  
ATOM    367  CA  LEU A  24       1.358 -25.841   0.077  0.00  0.00      ACHN  
ATOM    368  HA  LEU A  24       0.306 -25.991   0.269  0.00  0.00      ACHN  
ATOM    369  CB  LEU A  24       1.841 -26.986  -0.915  0.00  0.00      ACHN  
ATOM    370  HB1 LEU A  24       1.330 -26.824  -1.888  0.00  0.00      ACHN  
ATOM    371  HB2 LEU A  24       2.834 -26.598  -1.227  0.00  0.00      ACHN  
ATOM    372  CG  LEU A  24       1.864 -28.436  -0.453  0.00  0.00      ACHN  
ATOM    373  HG  LEU A  24       2.324 -28.388   0.557  0.00  0.00      ACHN  
ATOM    374  CD1 LEU A  24       0.431 -29.023  -0.323  0.00  0.00      ACHN  
ATOM    375 HD11 LEU A  24      -0.032 -28.809  -1.310  0.00  0.00      ACHN  
ATOM    376 HD12 LEU A  24       0.430 -30.113  -0.108  0.00  0.00      ACHN  
ATOM    377 HD13 LEU A  24      -0.110 -28.426   0.442  0.00  0.00      ACHN  
ATOM    378  CD2 LEU A  24       2.829 -29.272  -1.332  0.00  0.00      ACHN  
ATOM    379 HD21 LEU A  24       2.677 -30.314  -0.978  0.00  0.00      ACHN  
ATOM    380 HD22 LEU A  24       2.472 -29.057  -2.362  0.00  0.00      ACHN  
ATOM    381 HD23 LEU A  24       3.838 -28.845  -1.146  0.00  0.00      ACHN  
ATOM    382  C   LEU A  24       2.166 -25.966   1.360  0.00  0.00      ACHN  
ATOM    383  O   LEU A  24       1.692 -26.340   2.479  0.00  0.00      ACHN  
ATOM    384  N   LEU A  25       3.465 -25.544   1.311  0.00  0.00      ACHN  
ATOM    385  HN  LEU A  25       3.887 -25.317   0.437  0.00  0.00      ACHN  
ATOM    386  CA  LEU A  25       4.370 -25.477   2.454  0.00  0.00      ACHN  
ATOM    387  HA  LEU A  25       4.524 -26.468   2.852  0.00  0.00      ACHN  
ATOM    388  CB  LEU A  25       5.866 -25.110   1.941  0.00  0.00      ACHN  
ATOM    389  HB1 LEU A  25       6.067 -25.826   1.116  0.00  0.00      ACHN  
ATOM    390  HB2 LEU A  25       5.834 -24.133   1.413  0.00  0.00      ACHN  
ATOM    391  CG  LEU A  25       6.993 -25.160   2.929  0.00  0.00      ACHN  
ATOM    392  HG  LEU A  25       6.787 -24.807   3.962  0.00  0.00      ACHN  
ATOM    393  CD1 LEU A  25       7.423 -26.615   3.137  0.00  0.00      ACHN  
ATOM    394 HD11 LEU A  25       7.953 -26.991   2.236  0.00  0.00      ACHN  
ATOM    395 HD12 LEU A  25       8.161 -26.658   3.967  0.00  0.00      ACHN  
ATOM    396 HD13 LEU A  25       6.575 -27.293   3.371  0.00  0.00      ACHN  
ATOM    397  CD2 LEU A  25       8.200 -24.410   2.372  0.00  0.00      ACHN  
ATOM    398 HD21 LEU A  25       8.437 -24.684   1.321  0.00  0.00      ACHN  
ATOM    399 HD22 LEU A  25       7.895 -23.344   2.432  0.00  0.00      ACHN  
ATOM    400 HD23 LEU A  25       9.155 -24.507   2.931  0.00  0.00      ACHN  
ATOM    401  C   LEU A  25       3.931 -24.553   3.574  0.00  0.00      ACHN  
ATOM    402  O   LEU A  25       3.935 -24.922   4.751  0.00  0.00      ACHN  
ATOM    403  N   GLN A  26       3.448 -23.351   3.319  0.00  0.00      ACHN  
ATOM    404  HN  GLN A  26       3.416 -22.968   2.399  0.00  0.00      ACHN  
ATOM    405  CA  GLN A  26       3.025 -22.494   4.417  0.00  0.00      ACHN  
ATOM    406  HA  GLN A  26       3.782 -22.411   5.183  0.00  0.00      ACHN  
ATOM    407  CB  GLN A  26       2.802 -21.142   3.763  0.00  0.00      ACHN  
ATOM    408  HB1 GLN A  26       1.948 -21.264   3.062  0.00  0.00      ACHN  
ATOM    409  HB2 GLN A  26       2.340 -20.454   4.503  0.00  0.00      ACHN  
ATOM    410  CG  GLN A  26       3.964 -20.561   3.089  0.00  0.00      ACHN  
ATOM    411  HG1 GLN A  26       4.768 -20.384   3.835  0.00  0.00      ACHN  
ATOM    412  HG2 GLN A  26       4.452 -21.261   2.379  0.00  0.00      ACHN  
ATOM    413  CD  GLN A  26       3.454 -19.387   2.357  0.00  0.00      ACHN  
ATOM    414  OE1 GLN A  26       3.536 -18.271   2.858  0.00  0.00      ACHN  
ATOM    415  NE2 GLN A  26       2.905 -19.615   1.187  0.00  0.00      ACHN  
ATOM    416 HE21 GLN A  26       2.627 -18.839   0.621  0.00  0.00      ACHN  
ATOM    417 HE22 GLN A  26       2.863 -20.561   0.867  0.00  0.00      ACHN  
ATOM    418  C   GLN A  26       1.731 -22.990   5.077  0.00  0.00      ACHN  
ATOM    419  O   GLN A  26       1.657 -23.057   6.313  0.00  0.00      ACHN  
ATOM    420  N   MET A  27       0.812 -23.588   4.245  0.00  0.00      ACHN  
ATOM    421  HN  MET A  27       0.994 -23.710   3.272  0.00  0.00      ACHN  
ATOM    422  CA  MET A  27      -0.408 -24.341   4.569  0.00  0.00      ACHN  
ATOM    423  HA  MET A  27      -1.103 -23.711   5.103  0.00  0.00      ACHN  
ATOM    424  CB  MET A  27      -1.223 -24.801   3.287  0.00  0.00      ACHN  
ATOM    425  HB1 MET A  27      -1.157 -23.835   2.743  0.00  0.00      ACHN  
ATOM    426  HB2 MET A  27      -0.604 -25.559   2.761  0.00  0.00      ACHN  
ATOM    427  CG  MET A  27      -2.618 -25.375   3.470  0.00  0.00      ACHN  
ATOM    428  HG1 MET A  27      -3.129 -24.919   4.346  0.00  0.00      ACHN  
ATOM    429  HG2 MET A  27      -3.277 -24.985   2.665  0.00  0.00      ACHN  
ATOM    430  SD  MET A  27      -2.691 -27.162   3.767  0.00  0.00      ACHN  
ATOM    431  CE  MET A  27      -2.505 -27.694   2.068  0.00  0.00      ACHN  
ATOM    432  HE1 MET A  27      -3.308 -27.184   1.494  0.00  0.00      ACHN  
ATOM    433  HE2 MET A  27      -1.532 -27.406   1.616  0.00  0.00      ACHN  
ATOM    434  HE3 MET A  27      -2.676 -28.792   2.040  0.00  0.00      ACHN  
ATOM    435  C   MET A  27      -0.212 -25.546   5.423  0.00  0.00      ACHN  
ATOM    436  O   MET A  27      -0.903 -25.811   6.377  0.00  0.00      ACHN  
ATOM    437  N   LEU A  28       0.847 -26.368   5.080  0.00  0.00      ACHN  
ATOM    438  HN  LEU A  28       1.484 -26.122   4.353  0.00  0.00      ACHN  
ATOM    439  CA  LEU A  28       1.196 -27.578   5.785  0.00  0.00      ACHN  
ATOM    440  HA  LEU A  28       0.254 -28.063   5.995  0.00  0.00      ACHN  
ATOM    441  CB  LEU A  28       2.142 -28.523   4.932  0.00  0.00      ACHN  
ATOM    442  HB1 LEU A  28       1.619 -28.700   3.969  0.00  0.00      ACHN  
ATOM    443  HB2 LEU A  28       3.113 -28.061   4.651  0.00  0.00      ACHN  
ATOM    444  CG  LEU A  28       2.444 -29.859   5.617  0.00  0.00      ACHN  
ATOM    445  HG  LEU A  28       2.707 -29.685   6.682  0.00  0.00      ACHN  
ATOM    446  CD1 LEU A  28       1.314 -30.800   5.757  0.00  0.00      ACHN  
ATOM    447 HD11 LEU A  28       1.676 -31.844   5.644  0.00  0.00      ACHN  
ATOM    448 HD12 LEU A  28       0.700 -30.540   6.646  0.00  0.00      ACHN  
ATOM    449 HD13 LEU A  28       0.668 -30.660   4.864  0.00  0.00      ACHN  
ATOM    450  CD2 LEU A  28       3.649 -30.462   4.948  0.00  0.00      ACHN  
ATOM    451 HD21 LEU A  28       3.416 -31.094   4.064  0.00  0.00      ACHN  
ATOM    452 HD22 LEU A  28       4.396 -29.694   4.654  0.00  0.00      ACHN  
ATOM    453 HD23 LEU A  28       4.240 -31.126   5.614  0.00  0.00      ACHN  
ATOM    454  C   LEU A  28       1.680 -27.205   7.226  0.00  0.00      ACHN  
ATOM    455  O   LEU A  28       1.273 -27.904   8.155  0.00  0.00      ACHN  
ATOM    456  N   ALA A  29       2.422 -26.075   7.448  0.00  0.00      ACHN  
ATOM    457  HN  ALA A  29       2.789 -25.575   6.667  0.00  0.00      ACHN  
ATOM    458  CA  ALA A  29       2.787 -25.619   8.754  0.00  0.00      ACHN  
ATOM    459  HA  ALA A  29       3.145 -26.442   9.355  0.00  0.00      ACHN  
ATOM    460  CB  ALA A  29       3.814 -24.481   8.597  0.00  0.00      ACHN  
ATOM    461  HB1 ALA A  29       4.532 -24.825   7.822  0.00  0.00      ACHN  
ATOM    462  HB2 ALA A  29       3.263 -23.649   8.109  0.00  0.00      ACHN  
ATOM    463  HB3 ALA A  29       4.348 -24.022   9.456  0.00  0.00      ACHN  
ATOM    464  C   ALA A  29       1.630 -24.989   9.515  0.00  0.00      ACHN  
ATOM    465  O   ALA A  29       1.535 -25.169  10.785  0.00  0.00      ACHN  
ATOM    466  N   VAL A  30       0.722 -24.259   8.826  0.00  0.00      ACHN  
ATOM    467  HN  VAL A  30       0.912 -24.000   7.882  0.00  0.00      ACHN  
ATOM    468  CA  VAL A  30      -0.524 -23.777   9.510  0.00  0.00      ACHN  
ATOM    469  HA  VAL A  30      -0.040 -23.372  10.387  0.00  0.00      ACHN  
ATOM    470  CB  VAL A  30      -1.054 -22.505   8.890  0.00  0.00      ACHN  
ATOM    471  HB  VAL A  30      -0.192 -22.042   8.365  0.00  0.00      ACHN  
ATOM    472  CG1 VAL A  30      -2.091 -22.748   7.827  0.00  0.00      ACHN  
ATOM    473 HG11 VAL A  30      -3.126 -22.938   8.181  0.00  0.00      ACHN  
ATOM    474 HG12 VAL A  30      -2.349 -21.740   7.437  0.00  0.00      ACHN  
ATOM    475 HG13 VAL A  30      -1.868 -23.483   7.024  0.00  0.00      ACHN  
ATOM    476  CG2 VAL A  30      -1.591 -21.411   9.834  0.00  0.00      ACHN  
ATOM    477 HG21 VAL A  30      -2.358 -21.888  10.480  0.00  0.00      ACHN  
ATOM    478 HG22 VAL A  30      -0.753 -21.079  10.483  0.00  0.00      ACHN  
ATOM    479 HG23 VAL A  30      -2.072 -20.536   9.346  0.00  0.00      ACHN  
ATOM    480  C   VAL A  30      -1.466 -24.879  10.017  0.00  0.00      ACHN  
ATOM    481  O   VAL A  30      -1.956 -24.813  11.146  0.00  0.00      ACHN  
ATOM    482  N   LEU A  31      -1.602 -25.980   9.212  0.00  0.00      ACHN  
ATOM    483  HN  LEU A  31      -1.343 -25.899   8.253  0.00  0.00      ACHN  
ATOM    484  CA  LEU A  31      -2.220 -27.256   9.553  0.00  0.00      ACHN  
ATOM    485  HA  LEU A  31      -3.222 -27.055   9.902  0.00  0.00      ACHN  
ATOM    486  CB  LEU A  31      -2.311 -28.150   8.313  0.00  0.00      ACHN  
ATOM    487  HB1 LEU A  31      -2.818 -27.555   7.524  0.00  0.00      ACHN  
ATOM    488  HB2 LEU A  31      -1.284 -28.393   7.966  0.00  0.00      ACHN  
ATOM    489  CG  LEU A  31      -3.053 -29.448   8.427  0.00  0.00      ACHN  
ATOM    490  HG  LEU A  31      -2.729 -30.007   9.331  0.00  0.00      ACHN  
ATOM    491  CD1 LEU A  31      -4.535 -29.200   8.657  0.00  0.00      ACHN  
ATOM    492 HD11 LEU A  31      -5.004 -28.614   7.838  0.00  0.00      ACHN  
ATOM    493 HD12 LEU A  31      -5.208 -30.084   8.641  0.00  0.00      ACHN  
ATOM    494 HD13 LEU A  31      -4.676 -28.726   9.651  0.00  0.00      ACHN  
ATOM    495  CD2 LEU A  31      -2.909 -30.205   7.146  0.00  0.00      ACHN  
ATOM    496 HD21 LEU A  31      -3.106 -29.629   6.217  0.00  0.00      ACHN  
ATOM    497 HD22 LEU A  31      -1.824 -30.412   7.029  0.00  0.00      ACHN  
ATOM    498 HD23 LEU A  31      -3.375 -31.214   7.145  0.00  0.00      ACHN  
ATOM    499  C   LEU A  31      -1.634 -28.070  10.683  0.00  0.00      ACHN  
ATOM    500  O   LEU A  31      -2.281 -28.472  11.596  0.00  0.00      ACHN  
ATOM    501  N   ALA A  32      -0.301 -28.101  10.645  0.00  0.00      ACHN  
ATOM    502  HN  ALA A  32       0.206 -27.638   9.922  0.00  0.00      ACHN  
ATOM    503  CA  ALA A  32       0.451 -28.723  11.738  0.00  0.00      ACHN  
ATOM    504  HA  ALA A  32      -0.032 -29.683  11.840  0.00  0.00      ACHN  
ATOM    505  CB  ALA A  32       1.903 -28.904  11.367  0.00  0.00      ACHN  
ATOM    506  HB1 ALA A  32       2.467 -29.609  12.016  0.00  0.00      ACHN  
ATOM    507  HB2 ALA A  32       1.968 -29.318  10.338  0.00  0.00      ACHN  
ATOM    508  HB3 ALA A  32       2.436 -27.930  11.403  0.00  0.00      ACHN  
ATOM    509  C   ALA A  32       0.422 -27.941  13.050  0.00  0.00      ACHN  
ATOM    510  O   ALA A  32       0.419 -28.478  14.106  0.00  0.00      ACHN  
ATOM    511  N   LEU A  33       0.393 -26.571  13.008  0.00  0.00      ACHN  
ATOM    512  HN  LEU A  33       0.505 -26.171  12.102  0.00  0.00      ACHN  
ATOM    513  CA  LEU A  33       0.117 -25.742  14.204  0.00  0.00      ACHN  
ATOM    514  HA  LEU A  33       0.923 -25.879  14.909  0.00  0.00      ACHN  
ATOM    515  CB  LEU A  33       0.150 -24.217  13.703  0.00  0.00      ACHN  
ATOM    516  HB1 LEU A  33       1.141 -24.021  13.240  0.00  0.00      ACHN  
ATOM    517  HB2 LEU A  33      -0.628 -24.001  12.939  0.00  0.00      ACHN  
ATOM    518  CG  LEU A  33      -0.050 -23.171  14.919  0.00  0.00      ACHN  
ATOM    519  HG  LEU A  33      -0.948 -23.350  15.548  0.00  0.00      ACHN  
ATOM    520  CD1 LEU A  33       1.002 -23.332  16.023  0.00  0.00      ACHN  
ATOM    521 HD11 LEU A  33       0.996 -22.480  16.737  0.00  0.00      ACHN  
ATOM    522 HD12 LEU A  33       0.829 -24.271  16.592  0.00  0.00      ACHN  
ATOM    523 HD13 LEU A  33       1.983 -23.410  15.507  0.00  0.00      ACHN  
ATOM    524  CD2 LEU A  33      -0.062 -21.758  14.343  0.00  0.00      ACHN  
ATOM    525 HD21 LEU A  33      -0.152 -21.039  15.185  0.00  0.00      ACHN  
ATOM    526 HD22 LEU A  33       0.860 -21.668  13.730  0.00  0.00      ACHN  
ATOM    527 HD23 LEU A  33      -0.893 -21.636  13.615  0.00  0.00      ACHN  
ATOM    528  C   LEU A  33      -1.198 -25.960  14.919  0.00  0.00      ACHN  
ATOM    529  O   LEU A  33      -1.235 -26.125  16.097  0.00  0.00      ACHN  
ATOM    530  N   ALA A  34      -2.266 -26.085  14.085  0.00  0.00      ACHN  
ATOM    531  HN  ALA A  34      -2.018 -25.974  13.125  0.00  0.00      ACHN  
ATOM    532  CA  ALA A  34      -3.720 -26.330  14.370  0.00  0.00      ACHN  
ATOM    533  HA  ALA A  34      -4.156 -26.126  13.403  0.00  0.00      ACHN  
ATOM    534  CB  ALA A  34      -3.835 -27.800  14.799  0.00  0.00      ACHN  
ATOM    535  HB1 ALA A  34      -3.231 -28.015  15.706  0.00  0.00      ACHN  
ATOM    536  HB2 ALA A  34      -4.882 -28.068  15.056  0.00  0.00      ACHN  
ATOM    537  HB3 ALA A  34      -3.476 -28.492  14.007  0.00  0.00      ACHN  
ATOM    538  C   ALA A  34      -4.394 -25.489  15.374  0.00  0.00      ACHN  
ATOM    539  O   ALA A  34      -4.968 -25.996  16.365  0.00  0.00      ACHN  
ATOM    540  N   ASN A  35      -4.469 -24.172  15.241  0.00  0.00      ACHN  
ATOM    541  HN  ASN A  35      -4.093 -23.829  14.383  0.00  0.00      ACHN  
ATOM    542  CA  ASN A  35      -5.052 -23.199  16.251  0.00  0.00      ACHN  
ATOM    543  HA  ASN A  35      -4.474 -23.282  17.159  0.00  0.00      ACHN  
ATOM    544  CB  ASN A  35      -4.905 -21.675  15.829  0.00  0.00      ACHN  
ATOM    545  HB1 ASN A  35      -5.277 -21.571  14.787  0.00  0.00      ACHN  
ATOM    546  HB2 ASN A  35      -5.564 -21.045  16.464  0.00  0.00      ACHN  
ATOM    547  CG  ASN A  35      -3.453 -21.209  15.869  0.00  0.00      ACHN  
ATOM    548  OD1 ASN A  35      -2.768 -21.205  14.825  0.00  0.00      ACHN  
ATOM    549  ND2 ASN A  35      -2.975 -20.735  17.042  0.00  0.00      ACHN  
ATOM    550 HD21 ASN A  35      -3.612 -20.819  17.808  0.00  0.00      ACHN  
ATOM    551 HD22 ASN A  35      -2.122 -20.215  16.999  0.00  0.00      ACHN  
ATOM    552  C   ASN A  35      -6.542 -23.523  16.629  0.00  0.00      ACHN  
ATOM    553  O   ASN A  35      -7.416 -23.711  15.768  0.00  0.00      ACHN  
ATOM    554  N   ASP A  36      -6.843 -23.519  17.966  0.00  0.00      ACHN  
ATOM    555  HN  ASP A  36      -6.081 -23.436  18.603  0.00  0.00      ACHN  
ATOM    556  CA  ASP A  36      -8.161 -23.672  18.592  0.00  0.00      ACHN  
ATOM    557  HA  ASP A  36      -8.573 -24.596  18.213  0.00  0.00      ACHN  
ATOM    558  CB  ASP A  36      -8.032 -23.950  20.086  0.00  0.00      ACHN  
ATOM    559  HB1 ASP A  36      -7.723 -23.010  20.591  0.00  0.00      ACHN  
ATOM    560  HB2 ASP A  36      -8.997 -24.251  20.547  0.00  0.00      ACHN  
ATOM    561  CG  ASP A  36      -7.082 -25.106  20.425  0.00  0.00      ACHN  
ATOM    562  OD1 ASP A  36      -6.136 -24.945  21.236  0.00  0.00      ACHN  
ATOM    563  OD2 ASP A  36      -7.209 -26.202  19.774  0.00  0.00      ACHN  
ATOM    564  C   ASP A  36      -9.124 -22.618  18.311  0.00  0.00      ACHN  
ATOM    565  O   ASP A  36     -10.332 -22.890  18.250  0.00  0.00      ACHN  
ATOM    566  N   PHE A  37      -8.706 -21.312  18.052  0.00  0.00      ACHN  
ATOM    567  HN  PHE A  37      -7.724 -21.143  18.082  0.00  0.00      ACHN  
ATOM    568  CA  PHE A  37      -9.508 -20.135  17.800  0.00  0.00      ACHN  
ATOM    569  HA  PHE A  37      -9.968 -19.852  18.735  0.00  0.00      ACHN  
ATOM    570  CB  PHE A  37      -8.556 -18.906  17.523  0.00  0.00      ACHN  
ATOM    571  HB1 PHE A  37      -8.045 -19.139  16.564  0.00  0.00      ACHN  
ATOM    572  HB2 PHE A  37      -9.151 -17.972  17.433  0.00  0.00      ACHN  
ATOM    573  CG  PHE A  37      -7.517 -18.664  18.581  0.00  0.00      ACHN  
ATOM    574  CD1 PHE A  37      -7.758 -18.867  19.964  0.00  0.00      ACHN  
ATOM    575  HD1 PHE A  37      -8.736 -19.108  20.354  0.00  0.00      ACHN  
ATOM    576  CE1 PHE A  37      -6.716 -18.841  20.843  0.00  0.00      ACHN  
ATOM    577  HE1 PHE A  37      -6.875 -19.004  21.899  0.00  0.00      ACHN  
ATOM    578  CZ  PHE A  37      -5.433 -18.499  20.453  0.00  0.00      ACHN  
ATOM    579  HZ  PHE A  37      -4.653 -18.578  21.196  0.00  0.00      ACHN  
ATOM    580  CD2 PHE A  37      -6.191 -18.392  18.146  0.00  0.00      ACHN  
ATOM    581  HD2 PHE A  37      -5.908 -18.244  17.114  0.00  0.00      ACHN  
ATOM    582  CE2 PHE A  37      -5.187 -18.296  19.147  0.00  0.00      ACHN  
ATOM    583  HE2 PHE A  37      -4.219 -17.982  18.787  0.00  0.00      ACHN  
ATOM    584  C   PHE A  37     -10.534 -20.125  16.737  0.00  0.00      ACHN  
ATOM    585  O   PHE A  37     -10.201 -20.359  15.562  0.00  0.00      ACHN  
ATOM    586  N   ALA A  38     -11.772 -19.764  17.011  0.00  0.00      ACHN  
ATOM    587  HN  ALA A  38     -11.973 -19.565  17.967  0.00  0.00      ACHN  
ATOM    588  CA  ALA A  38     -12.873 -19.650  16.128  0.00  0.00      ACHN  
ATOM    589  HA  ALA A  38     -12.444 -19.424  15.163  0.00  0.00      ACHN  
ATOM    590  CB  ALA A  38     -13.792 -20.829  16.274  0.00  0.00      ACHN  
ATOM    591  HB1 ALA A  38     -14.372 -20.869  17.221  0.00  0.00      ACHN  
ATOM    592  HB2 ALA A  38     -14.621 -20.787  15.535  0.00  0.00      ACHN  
ATOM    593  HB3 ALA A  38     -13.242 -21.769  16.056  0.00  0.00      ACHN  
ATOM    594  C   ALA A  38     -13.746 -18.395  16.324  0.00  0.00      ACHN  
ATOM    595  O   ALA A  38     -13.925 -17.913  17.455  0.00  0.00      ACHN  
ATOM    596  N   LEU A  39     -14.320 -17.764  15.213  0.00  0.00      ACHN  
ATOM    597  HN  LEU A  39     -14.122 -18.043  14.276  0.00  0.00      ACHN  
ATOM    598  CA  LEU A  39     -15.268 -16.677  15.381  0.00  0.00      ACHN  
ATOM    599  HA  LEU A  39     -15.398 -16.359  16.405  0.00  0.00      ACHN  
ATOM    600  CB  LEU A  39     -14.635 -15.500  14.578  0.00  0.00      ACHN  
ATOM    601  HB1 LEU A  39     -14.500 -15.830  13.525  0.00  0.00      ACHN  
ATOM    602  HB2 LEU A  39     -15.283 -14.605  14.682  0.00  0.00      ACHN  
ATOM    603  CG  LEU A  39     -13.243 -15.051  14.887  0.00  0.00      ACHN  
ATOM    604  HG  LEU A  39     -12.525 -15.885  14.732  0.00  0.00      ACHN  
ATOM    605  CD1 LEU A  39     -12.865 -13.956  13.893  0.00  0.00      ACHN  
ATOM    606 HD11 LEU A  39     -13.346 -12.971  14.076  0.00  0.00      ACHN  
ATOM    607 HD12 LEU A  39     -11.805 -13.791  14.185  0.00  0.00      ACHN  
ATOM    608 HD13 LEU A  39     -12.881 -14.261  12.825  0.00  0.00      ACHN  
ATOM    609  CD2 LEU A  39     -13.052 -14.568  16.363  0.00  0.00      ACHN  
ATOM    610 HD21 LEU A  39     -12.009 -14.235  16.551  0.00  0.00      ACHN  
ATOM    611 HD22 LEU A  39     -13.699 -13.666  16.407  0.00  0.00      ACHN  
ATOM    612 HD23 LEU A  39     -13.202 -15.440  17.035  0.00  0.00      ACHN  
ATOM    613  C   LEU A  39     -16.606 -17.206  14.861  0.00  0.00      ACHN  
ATOM    614  O   LEU A  39     -16.595 -17.952  13.856  0.00  0.00      ACHN  
ATOM    615  N   PRO A  40     -17.790 -16.961  15.472  0.00  0.00      ACHN  
ATOM    616  CD  PRO A  40     -17.858 -16.261  16.766  0.00  0.00      ACHN  
ATOM    617  HD1 PRO A  40     -17.304 -16.697  17.624  0.00  0.00      ACHN  
ATOM    618  HD2 PRO A  40     -17.473 -15.226  16.650  0.00  0.00      ACHN  
ATOM    619  CA  PRO A  40     -19.085 -17.624  15.035  0.00  0.00      ACHN  
ATOM    620  HA  PRO A  40     -18.915 -18.593  14.590  0.00  0.00      ACHN  
ATOM    621  CB  PRO A  40     -19.817 -17.600  16.340  0.00  0.00      ACHN  
ATOM    622  HB1 PRO A  40     -19.627 -18.439  17.043  0.00  0.00      ACHN  
ATOM    623  HB2 PRO A  40     -20.924 -17.650  16.265  0.00  0.00      ACHN  
ATOM    624  CG  PRO A  40     -19.404 -16.249  16.941  0.00  0.00      ACHN  
ATOM    625  HG1 PRO A  40     -19.615 -16.322  18.029  0.00  0.00      ACHN  
ATOM    626  HG2 PRO A  40     -19.902 -15.358  16.503  0.00  0.00      ACHN  
ATOM    627  C   PRO A  40     -19.850 -16.758  14.009  0.00  0.00      ACHN  
ATOM    628  O   PRO A  40     -19.617 -15.582  13.855  0.00  0.00      ACHN  
ATOM    629  N   MET A  41     -20.715 -17.369  13.183  0.00  0.00      ACHN  
ATOM    630  HN  MET A  41     -20.739 -18.359  13.065  0.00  0.00      ACHN  
ATOM    631  CA  MET A  41     -21.815 -16.688  12.484  0.00  0.00      ACHN  
ATOM    632  HA  MET A  41     -21.709 -15.620  12.607  0.00  0.00      ACHN  
ATOM    633  CB  MET A  41     -21.879 -17.138  10.973  0.00  0.00      ACHN  
ATOM    634  HB1 MET A  41     -22.118 -18.220  10.900  0.00  0.00      ACHN  
ATOM    635  HB2 MET A  41     -22.711 -16.644  10.427  0.00  0.00      ACHN  
ATOM    636  CG  MET A  41     -20.512 -16.918  10.256  0.00  0.00      ACHN  
ATOM    637  HG1 MET A  41     -20.178 -15.937  10.657  0.00  0.00      ACHN  
ATOM    638  HG2 MET A  41     -19.761 -17.649  10.626  0.00  0.00      ACHN  
ATOM    639  SD  MET A  41     -20.715 -16.826   8.437  0.00  0.00      ACHN  
ATOM    640  CE  MET A  41     -19.086 -17.457   8.077  0.00  0.00      ACHN  
ATOM    641  HE1 MET A  41     -18.384 -16.609   8.225  0.00  0.00      ACHN  
ATOM    642  HE2 MET A  41     -19.038 -18.379   8.695  0.00  0.00      ACHN  
ATOM    643  HE3 MET A  41     -19.157 -17.796   7.021  0.00  0.00      ACHN  
ATOM    644  C   MET A  41     -23.118 -16.978  13.033  0.00  0.00      ACHN  
ATOM    645  O   MET A  41     -23.429 -18.037  13.459  0.00  0.00      ACHN  
ATOM    646  N   THR A  42     -23.926 -15.913  13.158  0.00  0.00      ACHN  
ATOM    647  HN  THR A  42     -23.547 -14.995  13.072  0.00  0.00      ACHN  
ATOM    648  CA  THR A  42     -25.290 -16.049  13.723  0.00  0.00      ACHN  
ATOM    649  HA  THR A  42     -25.609 -17.068  13.880  0.00  0.00      ACHN  
ATOM    650  CB  THR A  42     -25.472 -15.262  15.044  0.00  0.00      ACHN  
ATOM    651  HB  THR A  42     -26.547 -15.209  15.318  0.00  0.00      ACHN  
ATOM    652  OG1 THR A  42     -24.813 -13.968  15.040  0.00  0.00      ACHN  
ATOM    653  HG1 THR A  42     -24.894 -13.671  15.949  0.00  0.00      ACHN  
ATOM    654  CG2 THR A  42     -24.901 -16.203  16.078  0.00  0.00      ACHN  
ATOM    655 HG21 THR A  42     -23.940 -16.622  15.712  0.00  0.00      ACHN  
ATOM    656 HG22 THR A  42     -24.766 -15.689  17.054  0.00  0.00      ACHN  
ATOM    657 HG23 THR A  42     -25.583 -17.053  16.293  0.00  0.00      ACHN  
ATOM    658  C   THR A  42     -26.324 -15.429  12.749  0.00  0.00      ACHN  
ATOM    659  O   THR A  42     -26.125 -14.535  11.953  0.00  0.00      ACHN  
ATOM    660  N   GLY A  43     -27.572 -15.965  12.721  0.00  0.00      ACHN  
ATOM    661  HN  GLY A  43     -27.803 -16.678  13.378  0.00  0.00      ACHN  
ATOM    662  CA  GLY A  43     -28.689 -15.286  12.021  0.00  0.00      ACHN  
ATOM    663  HA1 GLY A  43     -28.948 -15.781  11.097  0.00  0.00      ACHN  
ATOM    664  HA2 GLY A  43     -28.480 -14.231  11.925  0.00  0.00      ACHN  
ATOM    665  C   GLY A  43     -29.883 -15.335  12.823  0.00  0.00      ACHN  
ATOM    666  O   GLY A  43     -29.945 -15.944  13.886  0.00  0.00      ACHN  
ATOM    667  N   THR A  44     -30.894 -14.539  12.493  0.00  0.00      ACHN  
ATOM    668  HN  THR A  44     -30.918 -14.078  11.609  0.00  0.00      ACHN  
ATOM    669  CA  THR A  44     -32.110 -14.243  13.223  0.00  0.00      ACHN  
ATOM    670  HA  THR A  44     -32.285 -15.033  13.937  0.00  0.00      ACHN  
ATOM    671  CB  THR A  44     -31.995 -12.917  13.997  0.00  0.00      ACHN  
ATOM    672  HB  THR A  44     -32.981 -12.431  14.161  0.00  0.00      ACHN  
ATOM    673  OG1 THR A  44     -31.289 -11.926  13.229  0.00  0.00      ACHN  
ATOM    674  HG1 THR A  44     -30.374 -12.199  13.325  0.00  0.00      ACHN  
ATOM    675  CG2 THR A  44     -31.351 -13.217  15.322  0.00  0.00      ACHN  
ATOM    676 HG21 THR A  44     -31.971 -13.991  15.822  0.00  0.00      ACHN  
ATOM    677 HG22 THR A  44     -30.319 -13.628  15.302  0.00  0.00      ACHN  
ATOM    678 HG23 THR A  44     -31.373 -12.356  16.025  0.00  0.00      ACHN  
ATOM    679  C   THR A  44     -33.280 -14.171  12.305  0.00  0.00      ACHN  
ATOM    680  O   THR A  44     -33.169 -13.657  11.190  0.00  0.00      ACHN  
ATOM    681  N   TYR A  45     -34.419 -14.604  12.908  0.00  0.00      ACHN  
ATOM    682  HN  TYR A  45     -34.356 -15.060  13.792  0.00  0.00      ACHN  
ATOM    683  CA  TYR A  45     -35.712 -14.291  12.347  0.00  0.00      ACHN  
ATOM    684  HA  TYR A  45     -35.649 -13.669  11.466  0.00  0.00      ACHN  
ATOM    685  CB  TYR A  45     -36.453 -15.679  12.154  0.00  0.00      ACHN  
ATOM    686  HB1 TYR A  45     -35.772 -16.352  11.589  0.00  0.00      ACHN  
ATOM    687  HB2 TYR A  45     -36.514 -16.113  13.175  0.00  0.00      ACHN  
ATOM    688  CG  TYR A  45     -37.774 -15.552  11.539  0.00  0.00      ACHN  
ATOM    689  CD1 TYR A  45     -38.929 -15.835  12.371  0.00  0.00      ACHN  
ATOM    690  HD1 TYR A  45     -38.788 -16.269  13.349  0.00  0.00      ACHN  
ATOM    691  CE1 TYR A  45     -40.155 -15.278  11.936  0.00  0.00      ACHN  
ATOM    692  HE1 TYR A  45     -40.965 -15.126  12.635  0.00  0.00      ACHN  
ATOM    693  CZ  TYR A  45     -40.271 -14.671  10.697  0.00  0.00      ACHN  
ATOM    694  OH  TYR A  45     -41.369 -13.847  10.397  0.00  0.00      ACHN  
ATOM    695  HH  TYR A  45     -41.841 -13.771  11.230  0.00  0.00      ACHN  
ATOM    696  CD2 TYR A  45     -37.931 -14.949  10.268  0.00  0.00      ACHN  
ATOM    697  HD2 TYR A  45     -37.065 -14.743   9.656  0.00  0.00      ACHN  
ATOM    698  CE2 TYR A  45     -39.197 -14.518   9.854  0.00  0.00      ACHN  
ATOM    699  HE2 TYR A  45     -39.208 -13.910   8.961  0.00  0.00      ACHN  
ATOM    700  C   TYR A  45     -36.396 -13.366  13.372  0.00  0.00      ACHN  
ATOM    701  O   TYR A  45     -35.861 -12.910  14.401  0.00  0.00      ACHN  
ATOM    702  N   LEU A  46     -37.565 -12.879  12.923  0.00  0.00      ACHN  
ATOM    703  HN  LEU A  46     -37.999 -13.054  12.043  0.00  0.00      ACHN  
ATOM    704  CA  LEU A  46     -38.328 -11.960  13.780  0.00  0.00      ACHN  
ATOM    705  HA  LEU A  46     -37.714 -11.185  14.217  0.00  0.00      ACHN  
ATOM    706  CB  LEU A  46     -39.474 -11.308  13.029  0.00  0.00      ACHN  
ATOM    707  HB1 LEU A  46     -40.323 -11.989  12.807  0.00  0.00      ACHN  
ATOM    708  HB2 LEU A  46     -39.933 -10.523  13.667  0.00  0.00      ACHN  
ATOM    709  CG  LEU A  46     -39.048 -10.550  11.708  0.00  0.00      ACHN  
ATOM    710  HG  LEU A  46     -38.484 -11.235  11.040  0.00  0.00      ACHN  
ATOM    711  CD1 LEU A  46     -40.320 -10.194  11.011  0.00  0.00      ACHN  
ATOM    712 HD11 LEU A  46     -40.912  -9.567  11.711  0.00  0.00      ACHN  
ATOM    713 HD12 LEU A  46     -40.082  -9.761  10.016  0.00  0.00      ACHN  
ATOM    714 HD13 LEU A  46     -40.923 -11.127  10.976  0.00  0.00      ACHN  
ATOM    715  CD2 LEU A  46     -38.201  -9.377  12.129  0.00  0.00      ACHN  
ATOM    716 HD21 LEU A  46     -37.291  -9.832  12.576  0.00  0.00      ACHN  
ATOM    717 HD22 LEU A  46     -37.839  -8.781  11.264  0.00  0.00      ACHN  
ATOM    718 HD23 LEU A  46     -38.910  -8.891  12.832  0.00  0.00      ACHN  
ATOM    719  C   LEU A  46     -39.010 -12.666  14.994  0.00  0.00      ACHN  
ATOM    720  O   LEU A  46     -39.063 -13.916  15.096  0.00  0.00      ACHN  
ATOM    721  N   ASN A  47     -39.596 -11.926  15.955  0.00  0.00      ACHN  
ATOM    722  HN  ASN A  47     -39.520 -10.933  15.920  0.00  0.00      ACHN  
ATOM    723  CA  ASN A  47     -40.375 -12.474  17.028  0.00  0.00      ACHN  
ATOM    724  HA  ASN A  47     -39.862 -13.265  17.556  0.00  0.00      ACHN  
ATOM    725  CB  ASN A  47     -40.655 -11.410  18.085  0.00  0.00      ACHN  
ATOM    726  HB1 ASN A  47     -40.891 -10.390  17.713  0.00  0.00      ACHN  
ATOM    727  HB2 ASN A  47     -41.593 -11.697  18.607  0.00  0.00      ACHN  
ATOM    728  CG  ASN A  47     -39.565 -11.397  19.070  0.00  0.00      ACHN  
ATOM    729  OD1 ASN A  47     -39.403 -12.217  19.946  0.00  0.00      ACHN  
ATOM    730  ND2 ASN A  47     -38.608 -10.452  18.869  0.00  0.00      ACHN  
ATOM    731 HD21 ASN A  47     -37.882 -10.226  19.518  0.00  0.00      ACHN  
ATOM    732 HD22 ASN A  47     -38.859  -9.978  18.025  0.00  0.00      ACHN  
ATOM    733  C   ASN A  47     -41.672 -13.176  16.528  0.00  0.00      ACHN  
ATOM    734  O   ASN A  47     -42.000 -14.283  16.953  0.00  0.00      ACHN  
ATOM    735  N   GLY A  48     -42.407 -12.524  15.559  0.00  0.00      ACHN  
ATOM    736  HN  GLY A  48     -42.094 -11.618  15.287  0.00  0.00      ACHN  
ATOM    737  CA  GLY A  48     -43.609 -13.065  14.937  0.00  0.00      ACHN  
ATOM    738  HA1 GLY A  48     -44.457 -12.569  15.386  0.00  0.00      ACHN  
ATOM    739  HA2 GLY A  48     -43.621 -14.141  15.028  0.00  0.00      ACHN  
ATOM    740  C   GLY A  48     -43.686 -12.918  13.384  0.00  0.00      ACHN  
ATOM    741  O   GLY A  48     -42.711 -13.164  12.634  0.00  0.00      ACHN  
ATOM    742  N   PRO A  49     -44.791 -12.345  12.856  0.00  0.00      ACHN  
ATOM    743  CD  PRO A  49     -46.056 -12.307  13.475  0.00  0.00      ACHN  
ATOM    744  HD1 PRO A  49     -46.291 -13.144  14.166  0.00  0.00      ACHN  
ATOM    745  HD2 PRO A  49     -46.233 -11.345  14.003  0.00  0.00      ACHN  
ATOM    746  CA  PRO A  49     -44.800 -11.632  11.603  0.00  0.00      ACHN  
ATOM    747  HA  PRO A  49     -44.392 -12.327  10.884  0.00  0.00      ACHN  
ATOM    748  CB  PRO A  49     -46.283 -11.282  11.391  0.00  0.00      ACHN  
ATOM    749  HB1 PRO A  49     -46.547 -11.295  10.312  0.00  0.00      ACHN  
ATOM    750  HB2 PRO A  49     -46.432 -10.273  11.832  0.00  0.00      ACHN  
ATOM    751  CG  PRO A  49     -46.966 -12.301  12.269  0.00  0.00      ACHN  
ATOM    752  HG1 PRO A  49     -47.066 -13.328  11.857  0.00  0.00      ACHN  
ATOM    753  HG2 PRO A  49     -47.971 -11.963  12.600  0.00  0.00      ACHN  
ATOM    754  C   PRO A  49     -43.897 -10.385  11.434  0.00  0.00      ACHN  
ATOM    755  O   PRO A  49     -43.425  -9.789  12.395  0.00  0.00      ACHN  
ATOM    756  N   PRO A  50     -43.715  -9.971  10.135  0.00  0.00      ACHN  
ATOM    757  CD  PRO A  50     -44.203 -10.673   8.957  0.00  0.00      ACHN  
ATOM    758  HD1 PRO A  50     -44.080 -11.777   8.981  0.00  0.00      ACHN  
ATOM    759  HD2 PRO A  50     -45.283 -10.426   8.868  0.00  0.00      ACHN  
ATOM    760  CA  PRO A  50     -43.124  -8.703   9.868  0.00  0.00      ACHN  
ATOM    761  HA  PRO A  50     -42.070  -8.719  10.100  0.00  0.00      ACHN  
ATOM    762  CB  PRO A  50     -43.334  -8.595   8.316  0.00  0.00      ACHN  
ATOM    763  HB1 PRO A  50     -42.617  -7.931   7.788  0.00  0.00      ACHN  
ATOM    764  HB2 PRO A  50     -44.338  -8.141   8.176  0.00  0.00      ACHN  
ATOM    765  CG  PRO A  50     -43.434 -10.028   7.769  0.00  0.00      ACHN  
ATOM    766  HG1 PRO A  50     -42.439 -10.507   7.652  0.00  0.00      ACHN  
ATOM    767  HG2 PRO A  50     -44.164 -10.298   6.976  0.00  0.00      ACHN  
ATOM    768  C   PRO A  50     -43.857  -7.545  10.582  0.00  0.00      ACHN  
ATOM    769  O   PRO A  50     -45.112  -7.510  10.649  0.00  0.00      ACHN  
ATOM    770  N   GLY A  51     -43.103  -6.593  11.119  0.00  0.00      ACHN  
ATOM    771  HN  GLY A  51     -42.120  -6.633  10.954  0.00  0.00      ACHN  
ATOM    772  CA  GLY A  51     -43.504  -5.499  11.965  0.00  0.00      ACHN  
ATOM    773  HA1 GLY A  51     -44.582  -5.489  12.024  0.00  0.00      ACHN  
ATOM    774  HA2 GLY A  51     -43.093  -4.550  11.655  0.00  0.00      ACHN  
ATOM    775  C   GLY A  51     -43.031  -5.703  13.448  0.00  0.00      ACHN  
ATOM    776  O   GLY A  51     -42.757  -4.708  14.124  0.00  0.00      ACHN  
ATOM    777  N   THR A  52     -42.797  -6.964  13.865  0.00  0.00      ACHN  
ATOM    778  HN  THR A  52     -43.004  -7.777  13.325  0.00  0.00      ACHN  
ATOM    779  CA  THR A  52     -42.256  -7.293  15.141  0.00  0.00      ACHN  
ATOM    780  HA  THR A  52     -42.597  -6.610  15.905  0.00  0.00      ACHN  
ATOM    781  CB  THR A  52     -42.633  -8.757  15.615  0.00  0.00      ACHN  
ATOM    782  HB  THR A  52     -42.241  -8.928  16.640  0.00  0.00      ACHN  
ATOM    783  OG1 THR A  52     -42.070  -9.762  14.705  0.00  0.00      ACHN  
ATOM    784  HG1 THR A  52     -42.452  -9.490  13.867  0.00  0.00      ACHN  
ATOM    785  CG2 THR A  52     -44.175  -8.921  15.514  0.00  0.00      ACHN  
ATOM    786 HG21 THR A  52     -44.599  -8.802  14.494  0.00  0.00      ACHN  
ATOM    787 HG22 THR A  52     -44.548  -9.874  15.947  0.00  0.00      ACHN  
ATOM    788 HG23 THR A  52     -44.610  -8.098  16.119  0.00  0.00      ACHN  
ATOM    789  C   THR A  52     -40.739  -7.160  15.058  0.00  0.00      ACHN  
ATOM    790  O   THR A  52     -40.181  -7.137  14.000  0.00  0.00      ACHN  
ATOM    791  N   THR A  53     -40.106  -6.970  16.184  0.00  0.00      ACHN  
ATOM    792  HN  THR A  53     -40.541  -6.987  17.080  0.00  0.00      ACHN  
ATOM    793  CA  THR A  53     -38.704  -6.944  16.393  0.00  0.00      ACHN  
ATOM    794  HA  THR A  53     -38.349  -6.127  15.783  0.00  0.00      ACHN  
ATOM    795  CB  THR A  53     -38.393  -6.426  17.816  0.00  0.00      ACHN  
ATOM    796  HB  THR A  53     -37.335  -6.529  18.141  0.00  0.00      ACHN  
ATOM    797  OG1 THR A  53     -39.186  -7.128  18.819  0.00  0.00      ACHN  
ATOM    798  HG1 THR A  53     -38.835  -6.794  19.648  0.00  0.00      ACHN  
ATOM    799  CG2 THR A  53     -38.726  -4.931  18.016  0.00  0.00      ACHN  
ATOM    800 HG21 THR A  53     -39.831  -4.921  18.127  0.00  0.00      ACHN  
ATOM    801 HG22 THR A  53     -38.398  -4.539  19.003  0.00  0.00      ACHN  
ATOM    802 HG23 THR A  53     -38.312  -4.269  17.225  0.00  0.00      ACHN  
ATOM    803  C   THR A  53     -38.022  -8.263  16.125  0.00  0.00      ACHN  
ATOM    804  O   THR A  53     -38.652  -9.306  15.939  0.00  0.00      ACHN  
ATOM    805  N   PHE A  54     -36.615  -8.201  15.921  0.00  0.00      ACHN  
ATOM    806  HN  PHE A  54     -36.120  -7.336  15.875  0.00  0.00      ACHN  
ATOM    807  CA  PHE A  54     -35.709  -9.363  15.793  0.00  0.00      ACHN  
ATOM    808  HA  PHE A  54     -36.129  -9.939  14.981  0.00  0.00      ACHN  
ATOM    809  CB  PHE A  54     -34.304  -8.832  15.449  0.00  0.00      ACHN  
ATOM    810  HB1 PHE A  54     -34.011  -7.907  15.990  0.00  0.00      ACHN  
ATOM    811  HB2 PHE A  54     -33.599  -9.589  15.855  0.00  0.00      ACHN  
ATOM    812  CG  PHE A  54     -34.083  -8.734  13.957  0.00  0.00      ACHN  
ATOM    813  CD1 PHE A  54     -34.141  -9.922  13.191  0.00  0.00      ACHN  
ATOM    814  HD1 PHE A  54     -34.265 -10.855  13.721  0.00  0.00      ACHN  
ATOM    815  CE1 PHE A  54     -33.987  -9.922  11.796  0.00  0.00      ACHN  
ATOM    816  HE1 PHE A  54     -33.899 -10.844  11.240  0.00  0.00      ACHN  
ATOM    817  CZ  PHE A  54     -33.634  -8.700  11.119  0.00  0.00      ACHN  
ATOM    818  HZ  PHE A  54     -33.318  -8.689  10.086  0.00  0.00      ACHN  
ATOM    819  CD2 PHE A  54     -33.739  -7.549  13.318  0.00  0.00      ACHN  
ATOM    820  HD2 PHE A  54     -33.597  -6.670  13.929  0.00  0.00      ACHN  
ATOM    821  CE2 PHE A  54     -33.643  -7.510  11.848  0.00  0.00      ACHN  
ATOM    822  HE2 PHE A  54     -33.363  -6.627  11.293  0.00  0.00      ACHN  
ATOM    823  C   PHE A  54     -35.719 -10.218  17.032  0.00  0.00      ACHN  
ATOM    824  O   PHE A  54     -35.795  -9.716  18.128  0.00  0.00      ACHN  
ATOM    825  N   SER A  55     -35.688 -11.573  16.870  0.00  0.00      ACHN  
ATOM    826  HN  SER A  55     -35.521 -11.996  15.983  0.00  0.00      ACHN  
ATOM    827  CA  SER A  55     -35.690 -12.410  18.062  0.00  0.00      ACHN  
ATOM    828  HA  SER A  55     -36.077 -11.848  18.900  0.00  0.00      ACHN  
ATOM    829  CB  SER A  55     -36.659 -13.637  17.899  0.00  0.00      ACHN  
ATOM    830  HB1 SER A  55     -36.882 -14.115  18.877  0.00  0.00      ACHN  
ATOM    831  HB2 SER A  55     -37.656 -13.295  17.549  0.00  0.00      ACHN  
ATOM    832  OG  SER A  55     -36.167 -14.576  16.993  0.00  0.00      ACHN  
ATOM    833  HG1 SER A  55     -36.811 -15.286  17.050  0.00  0.00      ACHN  
ATOM    834  C   SER A  55     -34.258 -12.819  18.456  0.00  0.00      ACHN  
ATOM    835  O   SER A  55     -33.289 -12.083  18.213  0.00  0.00      ACHN  
ATOM    836  N   ALA A  56     -34.115 -14.023  19.116  0.00  0.00      ACHN  
ATOM    837  HN  ALA A  56     -34.871 -14.526  19.528  0.00  0.00      ACHN  
ATOM    838  CA  ALA A  56     -32.825 -14.457  19.562  0.00  0.00      ACHN  
ATOM    839  HA  ALA A  56     -32.429 -13.591  20.071  0.00  0.00      ACHN  
ATOM    840  CB  ALA A  56     -33.039 -15.570  20.561  0.00  0.00      ACHN  
ATOM    841  HB1 ALA A  56     -33.917 -15.300  21.186  0.00  0.00      ACHN  
ATOM    842  HB2 ALA A  56     -33.292 -16.459  19.945  0.00  0.00      ACHN  
ATOM    843  HB3 ALA A  56     -32.178 -15.841  21.209  0.00  0.00      ACHN  
ATOM    844  C   ALA A  56     -31.947 -15.025  18.483  0.00  0.00      ACHN  
ATOM    845  O   ALA A  56     -32.454 -15.718  17.623  0.00  0.00      ACHN  
ATOM    846  N   PRO A  57     -30.628 -14.831  18.524  0.00  0.00      ACHN  
ATOM    847  CD  PRO A  57     -29.932 -13.881  19.360  0.00  0.00      ACHN  
ATOM    848  HD1 PRO A  57     -30.348 -12.867  19.178  0.00  0.00      ACHN  
ATOM    849  HD2 PRO A  57     -30.009 -14.194  20.423  0.00  0.00      ACHN  
ATOM    850  CA  PRO A  57     -29.776 -15.470  17.482  0.00  0.00      ACHN  
ATOM    851  HA  PRO A  57     -30.373 -15.489  16.582  0.00  0.00      ACHN  
ATOM    852  CB  PRO A  57     -28.469 -14.697  17.455  0.00  0.00      ACHN  
ATOM    853  HB1 PRO A  57     -28.490 -13.811  16.784  0.00  0.00      ACHN  
ATOM    854  HB2 PRO A  57     -27.536 -15.221  17.157  0.00  0.00      ACHN  
ATOM    855  CG  PRO A  57     -28.419 -14.167  18.885  0.00  0.00      ACHN  
ATOM    856  HG1 PRO A  57     -27.774 -13.263  18.898  0.00  0.00      ACHN  
ATOM    857  HG2 PRO A  57     -27.938 -15.017  19.415  0.00  0.00      ACHN  
ATOM    858  C   PRO A  57     -29.397 -16.968  17.833  0.00  0.00      ACHN  
ATOM    859  O   PRO A  57     -29.595 -17.433  18.973  0.00  0.00      ACHN  
ATOM    860  N   VAL A  58     -29.049 -17.747  16.778  0.00  0.00      ACHN  
ATOM    861  HN  VAL A  58     -28.874 -17.321  15.894  0.00  0.00      ACHN  
ATOM    862  CA  VAL A  58     -28.577 -19.141  16.795  0.00  0.00      ACHN  
ATOM    863  HA  VAL A  58     -28.214 -19.306  17.798  0.00  0.00      ACHN  
ATOM    864  CB  VAL A  58     -29.614 -20.123  16.351  0.00  0.00      ACHN  
ATOM    865  HB  VAL A  58     -30.370 -19.967  17.151  0.00  0.00      ACHN  
ATOM    866  CG1 VAL A  58     -30.214 -19.711  15.006  0.00  0.00      ACHN  
ATOM    867 HG11 VAL A  58     -30.784 -18.763  15.103  0.00  0.00      ACHN  
ATOM    868 HG12 VAL A  58     -29.579 -19.603  14.100  0.00  0.00      ACHN  
ATOM    869 HG13 VAL A  58     -30.835 -20.596  14.749  0.00  0.00      ACHN  
ATOM    870  CG2 VAL A  58     -29.110 -21.537  16.382  0.00  0.00      ACHN  
ATOM    871 HG21 VAL A  58     -29.923 -22.293  16.414  0.00  0.00      ACHN  
ATOM    872 HG22 VAL A  58     -28.404 -21.851  15.584  0.00  0.00      ACHN  
ATOM    873 HG23 VAL A  58     -28.409 -21.699  17.229  0.00  0.00      ACHN  
ATOM    874  C   VAL A  58     -27.322 -19.188  15.935  0.00  0.00      ACHN  
ATOM    875  O   VAL A  58     -27.225 -18.425  14.947  0.00  0.00      ACHN  
ATOM    876  N   VAL A  59     -26.353 -20.116  16.206  0.00  0.00      ACHN  
ATOM    877  HN  VAL A  59     -26.325 -20.768  16.960  0.00  0.00      ACHN  
ATOM    878  CA  VAL A  59     -25.089 -20.196  15.497  0.00  0.00      ACHN  
ATOM    879  HA  VAL A  59     -24.877 -19.187  15.176  0.00  0.00      ACHN  
ATOM    880  CB  VAL A  59     -23.872 -20.518  16.368  0.00  0.00      ACHN  
ATOM    881  HB  VAL A  59     -23.888 -21.578  16.700  0.00  0.00      ACHN  
ATOM    882  CG1 VAL A  59     -22.564 -20.269  15.604  0.00  0.00      ACHN  
ATOM    883 HG11 VAL A  59     -21.741 -20.487  16.317  0.00  0.00      ACHN  
ATOM    884 HG12 VAL A  59     -22.512 -21.041  14.806  0.00  0.00      ACHN  
ATOM    885 HG13 VAL A  59     -22.451 -19.236  15.210  0.00  0.00      ACHN  
ATOM    886  CG2 VAL A  59     -23.836 -19.554  17.532  0.00  0.00      ACHN  
ATOM    887 HG21 VAL A  59     -23.644 -18.538  17.125  0.00  0.00      ACHN  
ATOM    888 HG22 VAL A  59     -24.757 -19.529  18.153  0.00  0.00      ACHN  
ATOM    889 HG23 VAL A  59     -22.934 -19.833  18.118  0.00  0.00      ACHN  
ATOM    890  C   VAL A  59     -25.124 -21.061  14.257  0.00  0.00      ACHN  
ATOM    891  O   VAL A  59     -25.228 -22.273  14.276  0.00  0.00      ACHN  
ATOM    892  N   ILE A  60     -24.901 -20.379  13.084  0.00  0.00      ACHN  
ATOM    893  HN  ILE A  60     -24.579 -19.436  13.117  0.00  0.00      ACHN  
ATOM    894  CA  ILE A  60     -24.958 -21.008  11.775  0.00  0.00      ACHN  
ATOM    895  HA  ILE A  60     -25.726 -21.755  11.912  0.00  0.00      ACHN  
ATOM    896  CB  ILE A  60     -25.349 -20.010  10.630  0.00  0.00      ACHN  
ATOM    897  HB  ILE A  60     -24.427 -19.391  10.591  0.00  0.00      ACHN  
ATOM    898  CG2 ILE A  60     -25.584 -20.767   9.254  0.00  0.00      ACHN  
ATOM    899 HG21 ILE A  60     -26.374 -21.539   9.379  0.00  0.00      ACHN  
ATOM    900 HG22 ILE A  60     -26.023 -20.078   8.501  0.00  0.00      ACHN  
ATOM    901 HG23 ILE A  60     -24.748 -21.438   8.962  0.00  0.00      ACHN  
ATOM    902  CG1 ILE A  60     -26.569 -19.171  10.885  0.00  0.00      ACHN  
ATOM    903 HG11 ILE A  60     -26.385 -18.676  11.863  0.00  0.00      ACHN  
ATOM    904 HG12 ILE A  60     -26.550 -18.385  10.100  0.00  0.00      ACHN  
ATOM    905  CD1 ILE A  60     -27.939 -19.855  10.912  0.00  0.00      ACHN  
ATOM    906  HD1 ILE A  60     -27.911 -20.683  11.652  0.00  0.00      ACHN  
ATOM    907  HD2 ILE A  60     -28.636 -19.062  11.258  0.00  0.00      ACHN  
ATOM    908  HD3 ILE A  60     -28.264 -20.178   9.900  0.00  0.00      ACHN  
ATOM    909  C   ILE A  60     -23.665 -21.782  11.465  0.00  0.00      ACHN  
ATOM    910  O   ILE A  60     -23.834 -22.889  10.963  0.00  0.00      ACHN  
ATOM    911  N   LEU A  61     -22.443 -21.242  11.624  0.00  0.00      ACHN  
ATOM    912  HN  LEU A  61     -22.523 -20.374  12.107  0.00  0.00      ACHN  
ATOM    913  CA  LEU A  61     -21.231 -21.850  11.326  0.00  0.00      ACHN  
ATOM    914  HA  LEU A  61     -21.338 -22.920  11.421  0.00  0.00      ACHN  
ATOM    915  CB  LEU A  61     -20.734 -21.269   9.955  0.00  0.00      ACHN  
ATOM    916  HB1 LEU A  61     -21.636 -21.396   9.318  0.00  0.00      ACHN  
ATOM    917  HB2 LEU A  61     -20.563 -20.176   9.858  0.00  0.00      ACHN  
ATOM    918  CG  LEU A  61     -19.508 -21.969   9.168  0.00  0.00      ACHN  
ATOM    919  HG  LEU A  61     -18.667 -21.704   9.844  0.00  0.00      ACHN  
ATOM    920  CD1 LEU A  61     -19.619 -23.495   9.230  0.00  0.00      ACHN  
ATOM    921 HD11 LEU A  61     -19.557 -23.827  10.288  0.00  0.00      ACHN  
ATOM    922 HD12 LEU A  61     -20.632 -23.722   8.834  0.00  0.00      ACHN  
ATOM    923 HD13 LEU A  61     -18.784 -23.901   8.620  0.00  0.00      ACHN  
ATOM    924  CD2 LEU A  61     -19.180 -21.534   7.748  0.00  0.00      ACHN  
ATOM    925 HD21 LEU A  61     -19.051 -20.431   7.795  0.00  0.00      ACHN  
ATOM    926 HD22 LEU A  61     -18.250 -22.031   7.400  0.00  0.00      ACHN  
ATOM    927 HD23 LEU A  61     -20.020 -21.830   7.084  0.00  0.00      ACHN  
ATOM    928  C   LEU A  61     -20.343 -21.210  12.348  0.00  0.00      ACHN  
ATOM    929  O   LEU A  61     -20.628 -20.080  12.837  0.00  0.00      ACHN  
ATOM    930  N   GLU A  62     -19.280 -21.953  12.802  0.00  0.00      ACHN  
ATOM    931  HN  GLU A  62     -19.108 -22.926  12.668  0.00  0.00      ACHN  
ATOM    932  CA  GLU A  62     -18.196 -21.276  13.508  0.00  0.00      ACHN  
ATOM    933  HA  GLU A  62     -18.366 -20.214  13.600  0.00  0.00      ACHN  
ATOM    934  CB  GLU A  62     -17.978 -21.865  14.937  0.00  0.00      ACHN  
ATOM    935  HB1 GLU A  62     -17.903 -22.964  14.791  0.00  0.00      ACHN  
ATOM    936  HB2 GLU A  62     -16.952 -21.543  15.213  0.00  0.00      ACHN  
ATOM    937  CG  GLU A  62     -18.989 -21.604  16.035  0.00  0.00      ACHN  
ATOM    938  HG1 GLU A  62     -18.922 -20.535  16.331  0.00  0.00      ACHN  
ATOM    939  HG2 GLU A  62     -20.032 -21.800  15.706  0.00  0.00      ACHN  
ATOM    940  CD  GLU A  62     -18.777 -22.416  17.305  0.00  0.00      ACHN  
ATOM    941  OE1 GLU A  62     -17.737 -22.227  18.064  0.00  0.00      ACHN  
ATOM    942  OE2 GLU A  62     -19.663 -23.245  17.587  0.00  0.00      ACHN  
ATOM    943  C   GLU A  62     -16.960 -21.419  12.603  0.00  0.00      ACHN  
ATOM    944  O   GLU A  62     -16.675 -22.484  12.075  0.00  0.00      ACHN  
ATOM    945  N   THR A  63     -16.187 -20.331  12.371  0.00  0.00      ACHN  
ATOM    946  HN  THR A  63     -16.331 -19.420  12.751  0.00  0.00      ACHN  
ATOM    947  CA  THR A  63     -15.118 -20.347  11.365  0.00  0.00      ACHN  
ATOM    948  HA  THR A  63     -15.196 -21.189  10.692  0.00  0.00      ACHN  
ATOM    949  CB  THR A  63     -14.996 -19.025  10.546  0.00  0.00      ACHN  
ATOM    950  HB  THR A  63     -14.644 -18.213  11.218  0.00  0.00      ACHN  
ATOM    951  OG1 THR A  63     -16.181 -18.719   9.841  0.00  0.00      ACHN  
ATOM    952  HG1 THR A  63     -16.037 -17.879   9.400  0.00  0.00      ACHN  
ATOM    953  CG2 THR A  63     -13.896 -19.238   9.576  0.00  0.00      ACHN  
ATOM    954 HG21 THR A  63     -12.839 -19.226   9.918  0.00  0.00      ACHN  
ATOM    955 HG22 THR A  63     -13.995 -20.248   9.124  0.00  0.00      ACHN  
ATOM    956 HG23 THR A  63     -13.903 -18.440   8.803  0.00  0.00      ACHN  
ATOM    957  C   THR A  63     -13.825 -20.459  12.256  0.00  0.00      ACHN  
ATOM    958  O   THR A  63     -13.541 -19.496  12.956  0.00  0.00      ACHN  
ATOM    959  N   PRO A  64     -13.040 -21.535  12.232  0.00  0.00      ACHN  
ATOM    960  CD  PRO A  64     -13.521 -22.784  11.701  0.00  0.00      ACHN  
ATOM    961  HD1 PRO A  64     -14.284 -23.123  12.434  0.00  0.00      ACHN  
ATOM    962  HD2 PRO A  64     -14.001 -22.580  10.719  0.00  0.00      ACHN  
ATOM    963  CA  PRO A  64     -11.702 -21.562  12.760  0.00  0.00      ACHN  
ATOM    964  HA  PRO A  64     -11.709 -21.157  13.761  0.00  0.00      ACHN  
ATOM    965  CB  PRO A  64     -11.371 -23.014  12.666  0.00  0.00      ACHN  
ATOM    966  HB1 PRO A  64     -11.669 -23.529  13.604  0.00  0.00      ACHN  
ATOM    967  HB2 PRO A  64     -10.305 -23.259  12.471  0.00  0.00      ACHN  
ATOM    968  CG  PRO A  64     -12.271 -23.653  11.642  0.00  0.00      ACHN  
ATOM    969  HG1 PRO A  64     -12.462 -24.708  11.933  0.00  0.00      ACHN  
ATOM    970  HG2 PRO A  64     -11.931 -23.642  10.584  0.00  0.00      ACHN  
ATOM    971  C   PRO A  64     -10.771 -20.576  11.892  0.00  0.00      ACHN  
ATOM    972  O   PRO A  64     -10.684 -20.642  10.631  0.00  0.00      ACHN  
ATOM    973  N   VAL A  65     -10.106 -19.577  12.577  0.00  0.00      ACHN  
ATOM    974  HN  VAL A  65     -10.331 -19.591  13.548  0.00  0.00      ACHN  
ATOM    975  CA  VAL A  65      -9.229 -18.547  11.975  0.00  0.00      ACHN  
ATOM    976  HA  VAL A  65      -9.843 -17.983  11.289  0.00  0.00      ACHN  
ATOM    977  CB  VAL A  65      -8.798 -17.524  12.986  0.00  0.00      ACHN  
ATOM    978  HB  VAL A  65      -8.139 -17.944  13.776  0.00  0.00      ACHN  
ATOM    979  CG1 VAL A  65      -7.983 -16.336  12.345  0.00  0.00      ACHN  
ATOM    980 HG11 VAL A  65      -8.584 -15.842  11.551  0.00  0.00      ACHN  
ATOM    981 HG12 VAL A  65      -7.676 -15.523  13.036  0.00  0.00      ACHN  
ATOM    982 HG13 VAL A  65      -7.046 -16.817  11.991  0.00  0.00      ACHN  
ATOM    983  CG2 VAL A  65     -10.056 -16.762  13.615  0.00  0.00      ACHN  
ATOM    984 HG21 VAL A  65     -10.895 -17.411  13.944  0.00  0.00      ACHN  
ATOM    985 HG22 VAL A  65      -9.741 -16.122  14.467  0.00  0.00      ACHN  
ATOM    986 HG23 VAL A  65     -10.524 -16.172  12.799  0.00  0.00      ACHN  
ATOM    987  C   VAL A  65      -8.008 -19.064  11.285  0.00  0.00      ACHN  
ATOM    988  O   VAL A  65      -7.809 -18.840  10.120  0.00  0.00      ACHN  
ATOM    989  N   GLY A  66      -7.205 -20.012  11.936  0.00  0.00      ACHN  
ATOM    990  HN  GLY A  66      -7.214 -20.101  12.929  0.00  0.00      ACHN  
ATOM    991  CA  GLY A  66      -5.988 -20.568  11.287  0.00  0.00      ACHN  
ATOM    992  HA1 GLY A  66      -5.472 -21.165  12.025  0.00  0.00      ACHN  
ATOM    993  HA2 GLY A  66      -5.348 -19.760  10.965  0.00  0.00      ACHN  
ATOM    994  C   GLY A  66      -6.244 -21.548  10.145  0.00  0.00      ACHN  
ATOM    995  O   GLY A  66      -5.462 -21.790   9.184  0.00  0.00      ACHN  
ATOM    996  N   LEU A  67      -7.494 -22.100  10.115  0.00  0.00      ACHN  
ATOM    997  HN  LEU A  67      -8.115 -21.797  10.833  0.00  0.00      ACHN  
ATOM    998  CA  LEU A  67      -7.847 -23.115   9.138  0.00  0.00      ACHN  
ATOM    999  HA  LEU A  67      -6.983 -23.568   8.675  0.00  0.00      ACHN  
ATOM   1000  CB  LEU A  67      -8.720 -24.155   9.866  0.00  0.00      ACHN  
ATOM   1001  HB1 LEU A  67      -9.414 -23.609  10.541  0.00  0.00      ACHN  
ATOM   1002  HB2 LEU A  67      -9.255 -24.835   9.169  0.00  0.00      ACHN  
ATOM   1003  CG  LEU A  67      -7.914 -25.144  10.809  0.00  0.00      ACHN  
ATOM   1004  HG  LEU A  67      -8.619 -25.951  11.102  0.00  0.00      ACHN  
ATOM   1005  CD1 LEU A  67      -6.854 -25.910  10.034  0.00  0.00      ACHN  
ATOM   1006 HD11 LEU A  67      -7.373 -26.462   9.221  0.00  0.00      ACHN  
ATOM   1007 HD12 LEU A  67      -6.025 -25.249   9.700  0.00  0.00      ACHN  
ATOM   1008 HD13 LEU A  67      -6.323 -26.652  10.668  0.00  0.00      ACHN  
ATOM   1009  CD2 LEU A  67      -7.268 -24.631  12.125  0.00  0.00      ACHN  
ATOM   1010 HD21 LEU A  67      -6.920 -25.479  12.752  0.00  0.00      ACHN  
ATOM   1011 HD22 LEU A  67      -6.331 -24.075  11.907  0.00  0.00      ACHN  
ATOM   1012 HD23 LEU A  67      -7.958 -23.895  12.591  0.00  0.00      ACHN  
ATOM   1013  C   LEU A  67      -8.565 -22.625   7.903  0.00  0.00      ACHN  
ATOM   1014  O   LEU A  67      -8.444 -23.171   6.834  0.00  0.00      ACHN  
ATOM   1015  N   ALA A  68      -9.266 -21.477   8.088  0.00  0.00      ACHN  
ATOM   1016  HN  ALA A  68      -9.529 -21.153   8.993  0.00  0.00      ACHN  
ATOM   1017  CA  ALA A  68      -9.534 -20.568   6.970  0.00  0.00      ACHN  
ATOM   1018  HA  ALA A  68     -10.060 -21.105   6.194  0.00  0.00      ACHN  
ATOM   1019  CB  ALA A  68     -10.416 -19.371   7.431  0.00  0.00      ACHN  
ATOM   1020  HB1 ALA A  68     -11.406 -19.656   7.846  0.00  0.00      ACHN  
ATOM   1021  HB2 ALA A  68      -9.907 -18.987   8.341  0.00  0.00      ACHN  
ATOM   1022  HB3 ALA A  68     -10.432 -18.550   6.683  0.00  0.00      ACHN  
ATOM   1023  C   ALA A  68      -8.205 -19.956   6.395  0.00  0.00      ACHN  
ATOM   1024  O   ALA A  68      -8.066 -19.844   5.180  0.00  0.00      ACHN  
ATOM   1025  N   VAL A  69      -7.248 -19.677   7.292  0.00  0.00      ACHN  
ATOM   1026  HN  VAL A  69      -7.441 -19.666   8.270  0.00  0.00      ACHN  
ATOM   1027  CA  VAL A  69      -5.908 -19.382   6.788  0.00  0.00      ACHN  
ATOM   1028  HA  VAL A  69      -6.062 -18.683   5.979  0.00  0.00      ACHN  
ATOM   1029  CB  VAL A  69      -4.866 -18.880   7.800  0.00  0.00      ACHN  
ATOM   1030  HB  VAL A  69      -4.793 -19.646   8.602  0.00  0.00      ACHN  
ATOM   1031  CG1 VAL A  69      -3.460 -18.794   7.178  0.00  0.00      ACHN  
ATOM   1032 HG11 VAL A  69      -2.879 -18.319   7.997  0.00  0.00      ACHN  
ATOM   1033 HG12 VAL A  69      -3.037 -19.773   6.865  0.00  0.00      ACHN  
ATOM   1034 HG13 VAL A  69      -3.354 -18.031   6.377  0.00  0.00      ACHN  
ATOM   1035  CG2 VAL A  69      -5.272 -17.551   8.452  0.00  0.00      ACHN  
ATOM   1036 HG21 VAL A  69      -4.543 -17.234   9.229  0.00  0.00      ACHN  
ATOM   1037 HG22 VAL A  69      -5.170 -16.744   7.695  0.00  0.00      ACHN  
ATOM   1038 HG23 VAL A  69      -6.265 -17.433   8.935  0.00  0.00      ACHN  
ATOM   1039  C   VAL A  69      -5.337 -20.561   6.012  0.00  0.00      ACHN  
ATOM   1040  O   VAL A  69      -4.882 -20.325   4.868  0.00  0.00      ACHN  
ATOM   1041  N   ALA A  70      -5.427 -21.849   6.546  0.00  0.00      ACHN  
ATOM   1042  HN  ALA A  70      -5.511 -21.906   7.537  0.00  0.00      ACHN  
ATOM   1043  CA  ALA A  70      -5.157 -22.985   5.647  0.00  0.00      ACHN  
ATOM   1044  HA  ALA A  70      -4.177 -22.780   5.242  0.00  0.00      ACHN  
ATOM   1045  CB  ALA A  70      -5.175 -24.409   6.354  0.00  0.00      ACHN  
ATOM   1046  HB1 ALA A  70      -4.823 -25.198   5.656  0.00  0.00      ACHN  
ATOM   1047  HB2 ALA A  70      -4.615 -24.237   7.298  0.00  0.00      ACHN  
ATOM   1048  HB3 ALA A  70      -6.228 -24.616   6.640  0.00  0.00      ACHN  
ATOM   1049  C   ALA A  70      -5.990 -23.054   4.356  0.00  0.00      ACHN  
ATOM   1050  O   ALA A  70      -5.438 -23.249   3.262  0.00  0.00      ACHN  
ATOM   1051  N   LEU A  71      -7.321 -22.819   4.321  0.00  0.00      ACHN  
ATOM   1052  HN  LEU A  71      -7.797 -22.626   5.175  0.00  0.00      ACHN  
ATOM   1053  CA  LEU A  71      -8.193 -22.918   3.126  0.00  0.00      ACHN  
ATOM   1054  HA  LEU A  71      -7.927 -23.885   2.726  0.00  0.00      ACHN  
ATOM   1055  CB  LEU A  71      -9.671 -22.806   3.615  0.00  0.00      ACHN  
ATOM   1056  HB1 LEU A  71     -10.034 -23.694   4.176  0.00  0.00      ACHN  
ATOM   1057  HB2 LEU A  71      -9.696 -21.845   4.172  0.00  0.00      ACHN  
ATOM   1058  CG  LEU A  71     -10.744 -22.667   2.473  0.00  0.00      ACHN  
ATOM   1059  HG  LEU A  71     -10.538 -21.734   1.906  0.00  0.00      ACHN  
ATOM   1060  CD1 LEU A  71     -10.749 -23.825   1.485  0.00  0.00      ACHN  
ATOM   1061 HD11 LEU A  71      -9.796 -23.979   0.934  0.00  0.00      ACHN  
ATOM   1062 HD12 LEU A  71     -10.901 -24.776   2.038  0.00  0.00      ACHN  
ATOM   1063 HD13 LEU A  71     -11.527 -23.840   0.692  0.00  0.00      ACHN  
ATOM   1064  CD2 LEU A  71     -12.145 -22.536   3.093  0.00  0.00      ACHN  
ATOM   1065 HD21 LEU A  71     -12.378 -23.489   3.615  0.00  0.00      ACHN  
ATOM   1066 HD22 LEU A  71     -12.271 -21.636   3.731  0.00  0.00      ACHN  
ATOM   1067 HD23 LEU A  71     -12.827 -22.460   2.219  0.00  0.00      ACHN  
ATOM   1068  C   LEU A  71      -7.801 -21.898   2.117  0.00  0.00      ACHN  
ATOM   1069  O   LEU A  71      -7.599 -22.180   0.957  0.00  0.00      ACHN  
ATOM   1070  N   PHE A  72      -7.488 -20.623   2.498  0.00  0.00      ACHN  
ATOM   1071  HN  PHE A  72      -7.537 -20.464   3.481  0.00  0.00      ACHN  
ATOM   1072  CA  PHE A  72      -7.090 -19.502   1.673  0.00  0.00      ACHN  
ATOM   1073  HA  PHE A  72      -7.944 -19.431   1.015  0.00  0.00      ACHN  
ATOM   1074  CB  PHE A  72      -7.051 -18.190   2.596  0.00  0.00      ACHN  
ATOM   1075  HB1 PHE A  72      -8.096 -17.902   2.840  0.00  0.00      ACHN  
ATOM   1076  HB2 PHE A  72      -6.409 -18.409   3.476  0.00  0.00      ACHN  
ATOM   1077  CG  PHE A  72      -6.637 -16.958   1.915  0.00  0.00      ACHN  
ATOM   1078  CD1 PHE A  72      -5.453 -16.409   2.393  0.00  0.00      ACHN  
ATOM   1079  HD1 PHE A  72      -4.875 -16.816   3.210  0.00  0.00      ACHN  
ATOM   1080  CE1 PHE A  72      -4.854 -15.260   1.795  0.00  0.00      ACHN  
ATOM   1081  HE1 PHE A  72      -3.954 -14.852   2.230  0.00  0.00      ACHN  
ATOM   1082  CZ  PHE A  72      -5.517 -14.740   0.645  0.00  0.00      ACHN  
ATOM   1083  HZ  PHE A  72      -4.952 -13.882   0.309  0.00  0.00      ACHN  
ATOM   1084  CD2 PHE A  72      -7.220 -16.473   0.775  0.00  0.00      ACHN  
ATOM   1085  HD2 PHE A  72      -8.063 -17.073   0.464  0.00  0.00      ACHN  
ATOM   1086  CE2 PHE A  72      -6.682 -15.350   0.144  0.00  0.00      ACHN  
ATOM   1087  HE2 PHE A  72      -7.186 -14.988  -0.740  0.00  0.00      ACHN  
ATOM   1088  C   PHE A  72      -5.786 -19.646   0.847  0.00  0.00      ACHN  
ATOM   1089  O   PHE A  72      -5.735 -19.345  -0.315  0.00  0.00      ACHN  
ATOM   1090  N   LEU A  73      -4.639 -20.068   1.426  0.00  0.00      ACHN  
ATOM   1091  HN  LEU A  73      -4.600 -20.128   2.420  0.00  0.00      ACHN  
ATOM   1092  CA  LEU A  73      -3.389 -20.452   0.805  0.00  0.00      ACHN  
ATOM   1093  HA  LEU A  73      -3.023 -19.736   0.085  0.00  0.00      ACHN  
ATOM   1094  CB  LEU A  73      -2.437 -20.708   1.928  0.00  0.00      ACHN  
ATOM   1095  HB1 LEU A  73      -2.935 -21.294   2.730  0.00  0.00      ACHN  
ATOM   1096  HB2 LEU A  73      -1.628 -21.361   1.538  0.00  0.00      ACHN  
ATOM   1097  CG  LEU A  73      -1.688 -19.528   2.640  0.00  0.00      ACHN  
ATOM   1098  HG  LEU A  73      -2.391 -18.685   2.807  0.00  0.00      ACHN  
ATOM   1099  CD1 LEU A  73      -1.257 -19.970   4.080  0.00  0.00      ACHN  
ATOM   1100 HD11 LEU A  73      -0.563 -19.258   4.576  0.00  0.00      ACHN  
ATOM   1101 HD12 LEU A  73      -2.183 -20.114   4.677  0.00  0.00      ACHN  
ATOM   1102 HD13 LEU A  73      -0.775 -20.971   4.069  0.00  0.00      ACHN  
ATOM   1103  CD2 LEU A  73      -0.451 -19.081   1.915  0.00  0.00      ACHN  
ATOM   1104 HD21 LEU A  73       0.170 -18.423   2.559  0.00  0.00      ACHN  
ATOM   1105 HD22 LEU A  73       0.143 -19.905   1.466  0.00  0.00      ACHN  
ATOM   1106 HD23 LEU A  73      -0.803 -18.530   1.017  0.00  0.00      ACHN  
ATOM   1107  C   LEU A  73      -3.545 -21.809   0.156  0.00  0.00      ACHN  
ATOM   1108  O   LEU A  73      -2.986 -22.113  -0.868  0.00  0.00      ACHN  
ATOM   1109  N   GLY A  74      -4.318 -22.789   0.735  0.00  0.00      ACHN  
ATOM   1110  HN  GLY A  74      -5.014 -22.649   1.435  0.00  0.00      ACHN  
ATOM   1111  CA  GLY A  74      -4.337 -24.090   0.193  0.00  0.00      ACHN  
ATOM   1112  HA1 GLY A  74      -4.855 -24.670   0.942  0.00  0.00      ACHN  
ATOM   1113  HA2 GLY A  74      -3.335 -24.447   0.006  0.00  0.00      ACHN  
ATOM   1114  C   GLY A  74      -5.122 -24.169  -1.131  0.00  0.00      ACHN  
ATOM   1115  O   GLY A  74      -4.793 -25.085  -1.908  0.00  0.00      ACHN  
ATOM   1116  N   LEU A  75      -6.097 -23.311  -1.485  0.00  0.00      ACHN  
ATOM   1117  HN  LEU A  75      -6.289 -22.540  -0.882  0.00  0.00      ACHN  
ATOM   1118  CA  LEU A  75      -6.849 -23.359  -2.707  0.00  0.00      ACHN  
ATOM   1119  HA  LEU A  75      -7.252 -24.356  -2.808  0.00  0.00      ACHN  
ATOM   1120  CB  LEU A  75      -8.085 -22.497  -2.639  0.00  0.00      ACHN  
ATOM   1121  HB1 LEU A  75      -8.638 -22.684  -1.694  0.00  0.00      ACHN  
ATOM   1122  HB2 LEU A  75      -7.923 -21.400  -2.573  0.00  0.00      ACHN  
ATOM   1123  CG  LEU A  75      -9.107 -22.677  -3.759  0.00  0.00      ACHN  
ATOM   1124  HG  LEU A  75      -8.521 -22.717  -4.702  0.00  0.00      ACHN  
ATOM   1125  CD1 LEU A  75      -9.815 -24.038  -3.547  0.00  0.00      ACHN  
ATOM   1126 HD11 LEU A  75      -9.093 -24.870  -3.689  0.00  0.00      ACHN  
ATOM   1127 HD12 LEU A  75     -10.273 -24.069  -2.536  0.00  0.00      ACHN  
ATOM   1128 HD13 LEU A  75     -10.626 -24.110  -4.303  0.00  0.00      ACHN  
ATOM   1129  CD2 LEU A  75     -10.195 -21.535  -3.912  0.00  0.00      ACHN  
ATOM   1130 HD21 LEU A  75      -9.782 -20.513  -4.058  0.00  0.00      ACHN  
ATOM   1131 HD22 LEU A  75     -10.848 -21.754  -4.784  0.00  0.00      ACHN  
ATOM   1132 HD23 LEU A  75     -10.768 -21.565  -2.961  0.00  0.00      ACHN  
ATOM   1133  C   LEU A  75      -5.947 -23.157  -3.965  0.00  0.00      ACHN  
ATOM   1134  O   LEU A  75      -6.044 -23.969  -4.925  0.00  0.00      ACHN  
ATOM   1135  N   SER A  76      -5.081 -22.186  -3.873  0.00  0.00      ACHN  
ATOM   1136  HN  SER A  76      -4.967 -21.732  -2.992  0.00  0.00      ACHN  
ATOM   1137  CA  SER A  76      -4.109 -21.954  -4.908  0.00  0.00      ACHN  
ATOM   1138  HA  SER A  76      -4.700 -21.799  -5.798  0.00  0.00      ACHN  
ATOM   1139  CB  SER A  76      -3.128 -20.786  -4.604  0.00  0.00      ACHN  
ATOM   1140  HB1 SER A  76      -2.780 -21.025  -3.576  0.00  0.00      ACHN  
ATOM   1141  HB2 SER A  76      -2.301 -20.795  -5.345  0.00  0.00      ACHN  
ATOM   1142  OG  SER A  76      -3.718 -19.473  -4.618  0.00  0.00      ACHN  
ATOM   1143  HG1 SER A  76      -4.378 -19.386  -5.311  0.00  0.00      ACHN  
ATOM   1144  C   SER A  76      -3.230 -23.060  -5.043  0.00  0.00      ACHN  
ATOM   1145  O   SER A  76      -2.729 -23.195  -6.158  0.00  0.00      ACHN  
ATOM   1146  N   ALA A  77      -2.879 -23.798  -3.943  0.00  0.00      ACHN  
ATOM   1147  HN  ALA A  77      -3.362 -23.750  -3.072  0.00  0.00      ACHN  
ATOM   1148  CA  ALA A  77      -1.991 -24.933  -4.168  0.00  0.00      ACHN  
ATOM   1149  HA  ALA A  77      -1.129 -24.548  -4.692  0.00  0.00      ACHN  
ATOM   1150  CB  ALA A  77      -1.449 -25.588  -2.931  0.00  0.00      ACHN  
ATOM   1151  HB1 ALA A  77      -1.248 -24.769  -2.208  0.00  0.00      ACHN  
ATOM   1152  HB2 ALA A  77      -2.256 -26.173  -2.441  0.00  0.00      ACHN  
ATOM   1153  HB3 ALA A  77      -0.533 -26.165  -3.181  0.00  0.00      ACHN  
ATOM   1154  C   ALA A  77      -2.643 -25.968  -5.081  0.00  0.00      ACHN  
ATOM   1155  O   ALA A  77      -1.977 -26.356  -6.090  0.00  0.00      ACHN  
ATOM   1156  N   LEU A  78      -3.938 -26.357  -4.828  0.00  0.00      ACHN  
ATOM   1157  HN  LEU A  78      -4.372 -25.916  -4.046  0.00  0.00      ACHN  
ATOM   1158  CA  LEU A  78      -4.699 -27.331  -5.576  0.00  0.00      ACHN  
ATOM   1159  HA  LEU A  78      -4.106 -28.232  -5.630  0.00  0.00      ACHN  
ATOM   1160  CB  LEU A  78      -6.076 -27.451  -4.731  0.00  0.00      ACHN  
ATOM   1161  HB1 LEU A  78      -5.887 -27.689  -3.662  0.00  0.00      ACHN  
ATOM   1162  HB2 LEU A  78      -6.562 -26.455  -4.659  0.00  0.00      ACHN  
ATOM   1163  CG  LEU A  78      -7.101 -28.432  -5.322  0.00  0.00      ACHN  
ATOM   1164  HG  LEU A  78      -6.686 -29.146  -6.066  0.00  0.00      ACHN  
ATOM   1165  CD1 LEU A  78      -7.837 -29.174  -4.218  0.00  0.00      ACHN  
ATOM   1166 HD11 LEU A  78      -7.112 -29.583  -3.482  0.00  0.00      ACHN  
ATOM   1167 HD12 LEU A  78      -8.513 -28.528  -3.617  0.00  0.00      ACHN  
ATOM   1168 HD13 LEU A  78      -8.476 -29.985  -4.628  0.00  0.00      ACHN  
ATOM   1169  CD2 LEU A  78      -8.144 -27.584  -6.131  0.00  0.00      ACHN  
ATOM   1170 HD21 LEU A  78      -8.964 -28.318  -6.288  0.00  0.00      ACHN  
ATOM   1171 HD22 LEU A  78      -8.546 -26.779  -5.479  0.00  0.00      ACHN  
ATOM   1172 HD23 LEU A  78      -7.788 -27.178  -7.101  0.00  0.00      ACHN  
ATOM   1173  C   LEU A  78      -4.950 -26.918  -6.957  0.00  0.00      ACHN  
ATOM   1174  O   LEU A  78      -4.678 -27.684  -7.886  0.00  0.00      ACHN  
ATOM   1175  N   PHE A  79      -5.357 -25.613  -7.176  0.00  0.00      ACHN  
ATOM   1176  HN  PHE A  79      -5.473 -24.873  -6.518  0.00  0.00      ACHN  
ATOM   1177  CA  PHE A  79      -5.495 -25.077  -8.529  0.00  0.00      ACHN  
ATOM   1178  HA  PHE A  79      -6.175 -25.744  -9.037  0.00  0.00      ACHN  
ATOM   1179  CB  PHE A  79      -6.339 -23.763  -8.594  0.00  0.00      ACHN  
ATOM   1180  HB1 PHE A  79      -6.032 -23.136  -7.730  0.00  0.00      ACHN  
ATOM   1181  HB2 PHE A  79      -6.018 -23.271  -9.537  0.00  0.00      ACHN  
ATOM   1182  CG  PHE A  79      -7.845 -23.962  -8.721  0.00  0.00      ACHN  
ATOM   1183  CD1 PHE A  79      -8.612 -23.407  -9.779  0.00  0.00      ACHN  
ATOM   1184  HD1 PHE A  79      -8.094 -22.926 -10.595  0.00  0.00      ACHN  
ATOM   1185  CE1 PHE A  79     -10.009 -23.343  -9.677  0.00  0.00      ACHN  
ATOM   1186  HE1 PHE A  79     -10.550 -22.854 -10.473  0.00  0.00      ACHN  
ATOM   1187  CZ  PHE A  79     -10.650 -23.678  -8.474  0.00  0.00      ACHN  
ATOM   1188  HZ  PHE A  79     -11.700 -23.488  -8.306  0.00  0.00      ACHN  
ATOM   1189  CD2 PHE A  79      -8.505 -24.433  -7.517  0.00  0.00      ACHN  
ATOM   1190  HD2 PHE A  79      -7.809 -24.725  -6.744  0.00  0.00      ACHN  
ATOM   1191  CE2 PHE A  79      -9.900 -24.189  -7.386  0.00  0.00      ACHN  
ATOM   1192  HE2 PHE A  79     -10.397 -24.563  -6.503  0.00  0.00      ACHN  
ATOM   1193  C   PHE A  79      -4.164 -24.989  -9.327  0.00  0.00      ACHN  
ATOM   1194  O   PHE A  79      -4.061 -25.547 -10.410  0.00  0.00      ACHN  
ATOM   1195  N   HIS A  80      -3.135 -24.413  -8.798  0.00  0.00      ACHN  
ATOM   1196  HN  HIS A  80      -3.167 -24.060  -7.866  0.00  0.00      ACHN  
ATOM   1197  CA  HIS A  80      -1.777 -24.502  -9.457  0.00  0.00      ACHN  
ATOM   1198  HA  HIS A  80      -1.881 -24.081 -10.446  0.00  0.00      ACHN  
ATOM   1199  CB  HIS A  80      -0.673 -23.701  -8.797  0.00  0.00      ACHN  
ATOM   1200  HB1 HIS A  80      -0.679 -24.049  -7.742  0.00  0.00      ACHN  
ATOM   1201  HB2 HIS A  80       0.292 -23.936  -9.295  0.00  0.00      ACHN  
ATOM   1202  ND1 HIS A  80      -1.115 -21.544  -9.984  0.00  0.00      ACHN  
ATOM   1203  HD1 HIS A  80      -0.987 -21.843 -10.930  0.00  0.00      ACHN  
ATOM   1204  CG  HIS A  80      -0.823 -22.224  -8.792  0.00  0.00      ACHN  
ATOM   1205  CE1 HIS A  80      -1.493 -20.281  -9.623  0.00  0.00      ACHN  
ATOM   1206  HE1 HIS A  80      -1.858 -19.662 -10.442  0.00  0.00      ACHN  
ATOM   1207  NE2 HIS A  80      -1.325 -20.114  -8.319  0.00  0.00      ACHN  
ATOM   1208  CD2 HIS A  80      -0.949 -21.311  -7.860  0.00  0.00      ACHN  
ATOM   1209  HD2 HIS A  80      -0.769 -21.501  -6.809  0.00  0.00      ACHN  
ATOM   1210  C   HIS A  80      -1.261 -25.938  -9.839  0.00  0.00      ACHN  
ATOM   1211  O   HIS A  80      -0.764 -26.076 -10.933  0.00  0.00      ACHN  
ATOM   1212  N   PHE A  81      -1.413 -26.963  -8.993  0.00  0.00      ACHN  
ATOM   1213  HN  PHE A  81      -1.541 -26.830  -8.013  0.00  0.00      ACHN  
ATOM   1214  CA  PHE A  81      -1.040 -28.270  -9.385  0.00  0.00      ACHN  
ATOM   1215  HA  PHE A  81      -0.080 -28.257  -9.881  0.00  0.00      ACHN  
ATOM   1216  CB  PHE A  81      -0.993 -29.212  -8.197  0.00  0.00      ACHN  
ATOM   1217  HB1 PHE A  81      -1.999 -29.302  -7.734  0.00  0.00      ACHN  
ATOM   1218  HB2 PHE A  81      -0.853 -30.262  -8.530  0.00  0.00      ACHN  
ATOM   1219  CG  PHE A  81       0.138 -28.949  -7.265  0.00  0.00      ACHN  
ATOM   1220  CD1 PHE A  81       1.438 -28.841  -7.823  0.00  0.00      ACHN  
ATOM   1221  HD1 PHE A  81       1.626 -28.960  -8.880  0.00  0.00      ACHN  
ATOM   1222  CE1 PHE A  81       2.479 -28.623  -6.944  0.00  0.00      ACHN  
ATOM   1223  HE1 PHE A  81       3.495 -28.613  -7.311  0.00  0.00      ACHN  
ATOM   1224  CZ  PHE A  81       2.250 -28.469  -5.535  0.00  0.00      ACHN  
ATOM   1225  HZ  PHE A  81       3.143 -28.461  -4.928  0.00  0.00      ACHN  
ATOM   1226  CD2 PHE A  81      -0.124 -28.770  -5.900  0.00  0.00      ACHN  
ATOM   1227  HD2 PHE A  81      -1.143 -28.944  -5.587  0.00  0.00      ACHN  
ATOM   1228  CE2 PHE A  81       0.961 -28.495  -5.081  0.00  0.00      ACHN  
ATOM   1229  HE2 PHE A  81       0.733 -28.328  -4.039  0.00  0.00      ACHN  
ATOM   1230  C   PHE A  81      -2.003 -28.833 -10.377  0.00  0.00      ACHN  
ATOM   1231  O   PHE A  81      -1.591 -29.504 -11.398  0.00  0.00      ACHN  
ATOM   1232  N   ILE A  82      -3.367 -28.695 -10.213  0.00  0.00      ACHN  
ATOM   1233  HN  ILE A  82      -3.789 -28.158  -9.486  0.00  0.00      ACHN  
ATOM   1234  CA  ILE A  82      -4.322 -29.239 -11.145  0.00  0.00      ACHN  
ATOM   1235  HA  ILE A  82      -4.032 -30.264 -11.320  0.00  0.00      ACHN  
ATOM   1236  CB  ILE A  82      -5.785 -29.383 -10.770  0.00  0.00      ACHN  
ATOM   1237  HB  ILE A  82      -5.871 -29.745  -9.723  0.00  0.00      ACHN  
ATOM   1238  CG2 ILE A  82      -6.510 -28.003 -10.784  0.00  0.00      ACHN  
ATOM   1239 HG21 ILE A  82      -6.593 -27.551 -11.795  0.00  0.00      ACHN  
ATOM   1240 HG22 ILE A  82      -7.512 -27.981 -10.307  0.00  0.00      ACHN  
ATOM   1241 HG23 ILE A  82      -5.864 -27.346 -10.163  0.00  0.00      ACHN  
ATOM   1242  CG1 ILE A  82      -6.556 -30.339 -11.652  0.00  0.00      ACHN  
ATOM   1243 HG11 ILE A  82      -7.584 -30.102 -11.304  0.00  0.00      ACHN  
ATOM   1244 HG12 ILE A  82      -6.510 -30.038 -12.720  0.00  0.00      ACHN  
ATOM   1245  CD1 ILE A  82      -6.228 -31.827 -11.443  0.00  0.00      ACHN  
ATOM   1246  HD1 ILE A  82      -5.510 -32.049 -12.262  0.00  0.00      ACHN  
ATOM   1247  HD2 ILE A  82      -5.739 -31.988 -10.458  0.00  0.00      ACHN  
ATOM   1248  HD3 ILE A  82      -7.061 -32.551 -11.570  0.00  0.00      ACHN  
ATOM   1249  C   ILE A  82      -4.194 -28.525 -12.544  0.00  0.00      ACHN  
ATOM   1250  O   ILE A  82      -4.178 -29.234 -13.512  0.00  0.00      ACHN  
ATOM   1251  N   VAL A  83      -4.056 -27.232 -12.680  0.00  0.00      ACHN  
ATOM   1252  HN  VAL A  83      -4.040 -26.568 -11.937  0.00  0.00      ACHN  
ATOM   1253  CA  VAL A  83      -3.935 -26.633 -14.037  0.00  0.00      ACHN  
ATOM   1254  HA  VAL A  83      -4.717 -26.965 -14.704  0.00  0.00      ACHN  
ATOM   1255  CB  VAL A  83      -4.033 -25.118 -14.042  0.00  0.00      ACHN  
ATOM   1256  HB  VAL A  83      -3.963 -24.903 -15.130  0.00  0.00      ACHN  
ATOM   1257  CG1 VAL A  83      -5.416 -24.758 -13.521  0.00  0.00      ACHN  
ATOM   1258 HG11 VAL A  83      -5.440 -23.647 -13.522  0.00  0.00      ACHN  
ATOM   1259 HG12 VAL A  83      -6.197 -25.085 -14.240  0.00  0.00      ACHN  
ATOM   1260 HG13 VAL A  83      -5.631 -25.150 -12.504  0.00  0.00      ACHN  
ATOM   1261  CG2 VAL A  83      -2.890 -24.432 -13.331  0.00  0.00      ACHN  
ATOM   1262 HG21 VAL A  83      -3.115 -23.358 -13.155  0.00  0.00      ACHN  
ATOM   1263 HG22 VAL A  83      -2.658 -24.821 -12.316  0.00  0.00      ACHN  
ATOM   1264 HG23 VAL A  83      -1.902 -24.452 -13.839  0.00  0.00      ACHN  
ATOM   1265  C   VAL A  83      -2.618 -26.928 -14.739  0.00  0.00      ACHN  
ATOM   1266  O   VAL A  83      -2.566 -26.676 -15.941  0.00  0.00      ACHN  
ATOM   1267  N   SER A  84      -1.624 -27.525 -14.075  0.00  0.00      ACHN  
ATOM   1268  HN  SER A  84      -1.847 -27.906 -13.182  0.00  0.00      ACHN  
ATOM   1269  CA  SER A  84      -0.318 -27.843 -14.721  0.00  0.00      ACHN  
ATOM   1270  HA  SER A  84      -0.306 -27.396 -15.704  0.00  0.00      ACHN  
ATOM   1271  CB  SER A  84       0.950 -27.203 -14.003  0.00  0.00      ACHN  
ATOM   1272  HB1 SER A  84       1.861 -27.564 -14.526  0.00  0.00      ACHN  
ATOM   1273  HB2 SER A  84       0.683 -26.126 -14.047  0.00  0.00      ACHN  
ATOM   1274  OG  SER A  84       0.855 -27.467 -12.559  0.00  0.00      ACHN  
ATOM   1275  HG1 SER A  84       0.252 -26.855 -12.131  0.00  0.00      ACHN  
ATOM   1276  C   SER A  84      -0.177 -29.287 -14.905  0.00  0.00      ACHN  
ATOM   1277  O   SER A  84       0.942 -29.777 -15.153  0.00  0.00      ACHN  
ATOM   1278  N   SER A  85      -1.286 -30.020 -14.818  0.00  0.00      ACHN  
ATOM   1279  HN  SER A  85      -2.131 -29.521 -14.643  0.00  0.00      ACHN  
ATOM   1280  CA  SER A  85      -1.344 -31.482 -14.740  0.00  0.00      ACHN  
ATOM   1281  HA  SER A  85      -0.343 -31.803 -14.991  0.00  0.00      ACHN  
ATOM   1282  CB  SER A  85      -1.756 -31.955 -13.319  0.00  0.00      ACHN  
ATOM   1283  HB1 SER A  85      -1.075 -31.593 -12.520  0.00  0.00      ACHN  
ATOM   1284  HB2 SER A  85      -2.731 -31.487 -13.065  0.00  0.00      ACHN  
ATOM   1285  OG  SER A  85      -1.837 -33.380 -13.204  0.00  0.00      ACHN  
ATOM   1286  HG1 SER A  85      -0.975 -33.710 -12.940  0.00  0.00      ACHN  
ATOM   1287  C   SER A  85      -2.259 -32.095 -15.784  0.00  0.00      ACHN  
ATOM   1288  O   SER A  85      -3.370 -31.579 -16.037  0.00  0.00      ACHN  
ATOM   1289  N   GLY A  86      -1.871 -33.191 -16.505  0.00  0.00      ACHN  
ATOM   1290  HN  GLY A  86      -1.063 -33.763 -16.387  0.00  0.00      ACHN  
ATOM   1291  CA  GLY A  86      -2.602 -33.941 -17.476  0.00  0.00      ACHN  
ATOM   1292  HA1 GLY A  86      -3.222 -34.694 -17.013  0.00  0.00      ACHN  
ATOM   1293  HA2 GLY A  86      -1.913 -34.293 -18.230  0.00  0.00      ACHN  
ATOM   1294  C   GLY A  86      -3.509 -33.202 -18.424  0.00  0.00      ACHN  
ATOM   1295  O   GLY A  86      -3.124 -32.303 -19.225  0.00  0.00      ACHN  
ATOM   1296  N   ASN A  87      -4.845 -33.563 -18.510  0.00  0.00      ACHN  
ATOM   1297  HN  ASN A  87      -5.202 -34.264 -17.898  0.00  0.00      ACHN  
ATOM   1298  CA  ASN A  87      -5.832 -32.926 -19.367  0.00  0.00      ACHN  
ATOM   1299  HA  ASN A  87      -5.504 -32.888 -20.395  0.00  0.00      ACHN  
ATOM   1300  CB  ASN A  87      -7.066 -33.828 -19.378  0.00  0.00      ACHN  
ATOM   1301  HB1 ASN A  87      -7.247 -34.029 -18.301  0.00  0.00      ACHN  
ATOM   1302  HB2 ASN A  87      -7.899 -33.291 -19.880  0.00  0.00      ACHN  
ATOM   1303  CG  ASN A  87      -6.780 -35.200 -20.126  0.00  0.00      ACHN  
ATOM   1304  OD1 ASN A  87      -6.284 -36.137 -19.479  0.00  0.00      ACHN  
ATOM   1305  ND2 ASN A  87      -6.878 -35.182 -21.435  0.00  0.00      ACHN  
ATOM   1306 HD21 ASN A  87      -6.664 -36.057 -21.869  0.00  0.00      ACHN  
ATOM   1307 HD22 ASN A  87      -7.495 -34.500 -21.828  0.00  0.00      ACHN  
ATOM   1308  C   ASN A  87      -6.147 -31.466 -19.158  0.00  0.00      ACHN  
ATOM   1309  O   ASN A  87      -6.421 -30.734 -20.121  0.00  0.00      ACHN  
ATOM   1310  N   PHE A  88      -6.084 -31.023 -17.888  0.00  0.00      ACHN  
ATOM   1311  HN  PHE A  88      -5.654 -31.548 -17.158  0.00  0.00      ACHN  
ATOM   1312  CA  PHE A  88      -6.111 -29.699 -17.381  0.00  0.00      ACHN  
ATOM   1313  HA  PHE A  88      -6.997 -29.163 -17.685  0.00  0.00      ACHN  
ATOM   1314  CB  PHE A  88      -6.037 -29.636 -15.900  0.00  0.00      ACHN  
ATOM   1315  HB1 PHE A  88      -5.214 -30.216 -15.431  0.00  0.00      ACHN  
ATOM   1316  HB2 PHE A  88      -5.992 -28.586 -15.541  0.00  0.00      ACHN  
ATOM   1317  CG  PHE A  88      -7.335 -30.177 -15.282  0.00  0.00      ACHN  
ATOM   1318  CD1 PHE A  88      -8.397 -29.289 -14.941  0.00  0.00      ACHN  
ATOM   1319  HD1 PHE A  88      -8.336 -28.264 -15.279  0.00  0.00      ACHN  
ATOM   1320  CE1 PHE A  88      -9.443 -29.736 -14.141  0.00  0.00      ACHN  
ATOM   1321  HE1 PHE A  88     -10.240 -29.060 -13.871  0.00  0.00      ACHN  
ATOM   1322  CZ  PHE A  88      -9.570 -31.031 -13.702  0.00  0.00      ACHN  
ATOM   1323  HZ  PHE A  88     -10.347 -31.469 -13.093  0.00  0.00      ACHN  
ATOM   1324  CD2 PHE A  88      -7.420 -31.475 -14.900  0.00  0.00      ACHN  
ATOM   1325  HD2 PHE A  88      -6.626 -32.107 -15.268  0.00  0.00      ACHN  
ATOM   1326  CE2 PHE A  88      -8.532 -31.924 -14.156  0.00  0.00      ACHN  
ATOM   1327  HE2 PHE A  88      -8.566 -32.958 -13.848  0.00  0.00      ACHN  
ATOM   1328  C   PHE A  88      -4.944 -28.920 -17.969  0.00  0.00      ACHN  
ATOM   1329  O   PHE A  88      -5.069 -27.760 -18.361  0.00  0.00      ACHN  
ATOM   1330  N   PHE A  89      -3.695 -29.440 -18.021  0.00  0.00      ACHN  
ATOM   1331  HN  PHE A  89      -3.572 -30.276 -17.491  0.00  0.00      ACHN  
ATOM   1332  CA  PHE A  89      -2.550 -28.783 -18.722  0.00  0.00      ACHN  
ATOM   1333  HA  PHE A  89      -2.354 -27.867 -18.183  0.00  0.00      ACHN  
ATOM   1334  CB  PHE A  89      -1.186 -29.606 -18.546  0.00  0.00      ACHN  
ATOM   1335  HB1 PHE A  89      -0.991 -29.606 -17.452  0.00  0.00      ACHN  
ATOM   1336  HB2 PHE A  89      -1.233 -30.679 -18.833  0.00  0.00      ACHN  
ATOM   1337  CG  PHE A  89       0.023 -28.889 -19.078  0.00  0.00      ACHN  
ATOM   1338  CD1 PHE A  89       1.076 -29.636 -19.566  0.00  0.00      ACHN  
ATOM   1339  HD1 PHE A  89       1.111 -30.703 -19.731  0.00  0.00      ACHN  
ATOM   1340  CE1 PHE A  89       2.196 -29.020 -20.161  0.00  0.00      ACHN  
ATOM   1341  HE1 PHE A  89       2.930 -29.743 -20.484  0.00  0.00      ACHN  
ATOM   1342  CZ  PHE A  89       2.387 -27.663 -20.095  0.00  0.00      ACHN  
ATOM   1343  HZ  PHE A  89       3.240 -27.148 -20.511  0.00  0.00      ACHN  
ATOM   1344  CD2 PHE A  89       0.184 -27.483 -18.984  0.00  0.00      ACHN  
ATOM   1345  HD2 PHE A  89      -0.657 -26.896 -18.645  0.00  0.00      ACHN  
ATOM   1346  CE2 PHE A  89       1.346 -26.881 -19.530  0.00  0.00      ACHN  
ATOM   1347  HE2 PHE A  89       1.341 -25.801 -19.555  0.00  0.00      ACHN  
ATOM   1348  C   PHE A  89      -2.773 -28.371 -20.164  0.00  0.00      ACHN  
ATOM   1349  O   PHE A  89      -2.409 -27.212 -20.561  0.00  0.00      ACHN  
ATOM   1350  N   LYS A  90      -3.342 -29.309 -20.953  0.00  0.00      ACHN  
ATOM   1351  HN  LYS A  90      -3.594 -30.151 -20.483  0.00  0.00      ACHN  
ATOM   1352  CA  LYS A  90      -3.838 -29.136 -22.332  0.00  0.00      ACHN  
ATOM   1353  HA  LYS A  90      -3.004 -28.908 -22.979  0.00  0.00      ACHN  
ATOM   1354  CB  LYS A  90      -4.542 -30.396 -22.851  0.00  0.00      ACHN  
ATOM   1355  HB1 LYS A  90      -5.489 -30.665 -22.337  0.00  0.00      ACHN  
ATOM   1356  HB2 LYS A  90      -4.672 -30.206 -23.938  0.00  0.00      ACHN  
ATOM   1357  CG  LYS A  90      -3.575 -31.566 -22.862  0.00  0.00      ACHN  
ATOM   1358  HG1 LYS A  90      -2.588 -31.307 -23.300  0.00  0.00      ACHN  
ATOM   1359  HG2 LYS A  90      -3.366 -31.884 -21.818  0.00  0.00      ACHN  
ATOM   1360  CD  LYS A  90      -4.149 -32.811 -23.578  0.00  0.00      ACHN  
ATOM   1361  HD1 LYS A  90      -3.729 -33.714 -23.086  0.00  0.00      ACHN  
ATOM   1362  HD2 LYS A  90      -5.243 -32.939 -23.729  0.00  0.00      ACHN  
ATOM   1363  CE  LYS A  90      -3.663 -32.925 -25.027  0.00  0.00      ACHN  
ATOM   1364  HE1 LYS A  90      -3.973 -32.078 -25.675  0.00  0.00      ACHN  
ATOM   1365  HE2 LYS A  90      -2.554 -32.857 -25.057  0.00  0.00      ACHN  
ATOM   1366  NZ  LYS A  90      -4.098 -34.244 -25.616  0.00  0.00      ACHN  
ATOM   1367  HZ1 LYS A  90      -5.136 -34.317 -25.613  0.00  0.00      ACHN  
ATOM   1368  HZ2 LYS A  90      -3.709 -34.279 -26.579  0.00  0.00      ACHN  
ATOM   1369  HZ3 LYS A  90      -3.686 -34.973 -24.999  0.00  0.00      ACHN  
ATOM   1370  C   LYS A  90      -4.866 -28.030 -22.402  0.00  0.00      ACHN  
ATOM   1371  O   LYS A  90      -4.761 -27.096 -23.183  0.00  0.00      ACHN  
ATOM   1372  N   ARG A  91      -5.876 -28.117 -21.513  0.00  0.00      ACHN  
ATOM   1373  HN  ARG A  91      -5.975 -28.928 -20.942  0.00  0.00      ACHN  
ATOM   1374  CA  ARG A  91      -6.971 -27.120 -21.235  0.00  0.00      ACHN  
ATOM   1375  HA  ARG A  91      -7.517 -26.994 -22.158  0.00  0.00      ACHN  
ATOM   1376  CB  ARG A  91      -8.045 -27.695 -20.175  0.00  0.00      ACHN  
ATOM   1377  HB1 ARG A  91      -7.417 -27.992 -19.308  0.00  0.00      ACHN  
ATOM   1378  HB2 ARG A  91      -8.668 -26.864 -19.778  0.00  0.00      ACHN  
ATOM   1379  CG  ARG A  91      -8.976 -28.847 -20.741  0.00  0.00      ACHN  
ATOM   1380  HG1 ARG A  91      -9.834 -28.389 -21.278  0.00  0.00      ACHN  
ATOM   1381  HG2 ARG A  91      -8.333 -29.297 -21.528  0.00  0.00      ACHN  
ATOM   1382  CD  ARG A  91      -9.452 -29.922 -19.820  0.00  0.00      ACHN  
ATOM   1383  HD1 ARG A  91      -9.948 -30.673 -20.472  0.00  0.00      ACHN  
ATOM   1384  HD2 ARG A  91      -8.610 -30.311 -19.209  0.00  0.00      ACHN  
ATOM   1385  NE  ARG A  91     -10.498 -29.207 -18.928  0.00  0.00      ACHN  
ATOM   1386  HE  ARG A  91     -10.745 -28.252 -19.091  0.00  0.00      ACHN  
ATOM   1387  CZ  ARG A  91     -10.683 -29.598 -17.669  0.00  0.00      ACHN  
ATOM   1388  NH1 ARG A  91     -11.338 -28.815 -16.802  0.00  0.00      ACHN  
ATOM   1389 HH11 ARG A  91     -11.679 -27.928 -17.112  0.00  0.00      ACHN  
ATOM   1390 HH12 ARG A  91     -11.780 -29.386 -16.110  0.00  0.00      ACHN  
ATOM   1391  NH2 ARG A  91     -10.535 -30.890 -17.356  0.00  0.00      ACHN  
ATOM   1392 HH21 ARG A  91     -10.769 -31.171 -16.426  0.00  0.00      ACHN  
ATOM   1393 HH22 ARG A  91     -10.326 -31.565 -18.064  0.00  0.00      ACHN  
ATOM   1394  C   ARG A  91      -6.564 -25.723 -20.911  0.00  0.00      ACHN  
ATOM   1395  O   ARG A  91      -7.154 -24.764 -21.394  0.00  0.00      ACHN  
ATOM   1396  N   TYR A  92      -5.496 -25.599 -20.099  0.00  0.00      ACHN  
ATOM   1397  HN  TYR A  92      -5.189 -26.436 -19.652  0.00  0.00      ACHN  
ATOM   1398  CA  TYR A  92      -4.790 -24.373 -19.760  0.00  0.00      ACHN  
ATOM   1399  HA  TYR A  92      -5.564 -23.677 -19.471  0.00  0.00      ACHN  
ATOM   1400  CB  TYR A  92      -3.815 -24.660 -18.517  0.00  0.00      ACHN  
ATOM   1401  HB1 TYR A  92      -4.495 -25.015 -17.713  0.00  0.00      ACHN  
ATOM   1402  HB2 TYR A  92      -3.256 -25.595 -18.734  0.00  0.00      ACHN  
ATOM   1403  CG  TYR A  92      -2.979 -23.512 -17.971  0.00  0.00      ACHN  
ATOM   1404  CD1 TYR A  92      -1.754 -23.850 -17.439  0.00  0.00      ACHN  
ATOM   1405  HD1 TYR A  92      -1.429 -24.871 -17.300  0.00  0.00      ACHN  
ATOM   1406  CE1 TYR A  92      -0.859 -22.864 -16.975  0.00  0.00      ACHN  
ATOM   1407  HE1 TYR A  92       0.112 -23.117 -16.574  0.00  0.00      ACHN  
ATOM   1408  CZ  TYR A  92      -1.313 -21.546 -16.884  0.00  0.00      ACHN  
ATOM   1409  OH  TYR A  92      -0.476 -20.677 -16.187  0.00  0.00      ACHN  
ATOM   1410  HH  TYR A  92      -0.905 -19.819 -16.214  0.00  0.00      ACHN  
ATOM   1411  CD2 TYR A  92      -3.417 -22.190 -17.939  0.00  0.00      ACHN  
ATOM   1412  HD2 TYR A  92      -4.338 -21.749 -18.292  0.00  0.00      ACHN  
ATOM   1413  CE2 TYR A  92      -2.588 -21.179 -17.361  0.00  0.00      ACHN  
ATOM   1414  HE2 TYR A  92      -2.976 -20.187 -17.178  0.00  0.00      ACHN  
ATOM   1415  C   TYR A  92      -4.075 -23.743 -20.902  0.00  0.00      ACHN  
ATOM   1416  O   TYR A  92      -4.215 -22.559 -21.265  0.00  0.00      ACHN  
ATOM   1417  N   SER A  93      -3.269 -24.543 -21.658  0.00  0.00      ACHN  
ATOM   1418  HN  SER A  93      -3.091 -25.467 -21.330  0.00  0.00      ACHN  
ATOM   1419  CA  SER A  93      -2.621 -24.125 -22.908  0.00  0.00      ACHN  
ATOM   1420  HA  SER A  93      -2.105 -23.211 -22.653  0.00  0.00      ACHN  
ATOM   1421  CB  SER A  93      -1.678 -25.288 -23.372  0.00  0.00      ACHN  
ATOM   1422  HB1 SER A  93      -1.094 -25.574 -22.471  0.00  0.00      ACHN  
ATOM   1423  HB2 SER A  93      -2.183 -26.257 -23.572  0.00  0.00      ACHN  
ATOM   1424  OG  SER A  93      -0.813 -24.995 -24.466  0.00  0.00      ACHN  
ATOM   1425  HG1 SER A  93      -0.129 -25.657 -24.344  0.00  0.00      ACHN  
ATOM   1426  C   SER A  93      -3.613 -23.741 -24.036  0.00  0.00      ACHN  
ATOM   1427  O   SER A  93      -3.484 -22.720 -24.682  0.00  0.00      ACHN  
ATOM   1428  N   ALA A  94      -4.659 -24.548 -24.247  0.00  0.00      ACHN  
ATOM   1429  HN  ALA A  94      -4.707 -25.444 -23.812  0.00  0.00      ACHN  
ATOM   1430  CA  ALA A  94      -5.725 -24.147 -25.136  0.00  0.00      ACHN  
ATOM   1431  HA  ALA A  94      -5.258 -23.936 -26.087  0.00  0.00      ACHN  
ATOM   1432  CB  ALA A  94      -6.749 -25.290 -25.267  0.00  0.00      ACHN  
ATOM   1433  HB1 ALA A  94      -6.148 -26.080 -25.766  0.00  0.00      ACHN  
ATOM   1434  HB2 ALA A  94      -7.224 -25.541 -24.295  0.00  0.00      ACHN  
ATOM   1435  HB3 ALA A  94      -7.602 -25.007 -25.919  0.00  0.00      ACHN  
ATOM   1436  C   ALA A  94      -6.378 -22.800 -24.813  0.00  0.00      ACHN  
ATOM   1437  O   ALA A  94      -6.627 -21.977 -25.671  0.00  0.00      ACHN  
ATOM   1438  N   SER A  95      -6.627 -22.488 -23.524  0.00  0.00      ACHN  
ATOM   1439  HN  SER A  95      -6.483 -23.133 -22.777  0.00  0.00      ACHN  
ATOM   1440  CA  SER A  95      -7.127 -21.233 -23.144  0.00  0.00      ACHN  
ATOM   1441  HA  SER A  95      -8.009 -20.943 -23.696  0.00  0.00      ACHN  
ATOM   1442  CB  SER A  95      -7.555 -21.238 -21.689  0.00  0.00      ACHN  
ATOM   1443  HB1 SER A  95      -8.213 -22.106 -21.469  0.00  0.00      ACHN  
ATOM   1444  HB2 SER A  95      -6.658 -21.234 -21.033  0.00  0.00      ACHN  
ATOM   1445  OG  SER A  95      -8.385 -20.117 -21.339  0.00  0.00      ACHN  
ATOM   1446  HG1 SER A  95      -7.768 -19.384 -21.275  0.00  0.00      ACHN  
ATOM   1447  C   SER A  95      -6.170 -20.093 -23.351  0.00  0.00      ACHN  
ATOM   1448  O   SER A  95      -6.466 -19.016 -23.834  0.00  0.00      ACHN  
ATOM   1449  N   LEU A  96      -4.888 -20.353 -23.082  0.00  0.00      ACHN  
ATOM   1450  HN  LEU A  96      -4.631 -21.295 -22.880  0.00  0.00      ACHN  
ATOM   1451  CA  LEU A  96      -3.859 -19.318 -23.102  0.00  0.00      ACHN  
ATOM   1452  HA  LEU A  96      -4.312 -18.554 -22.487  0.00  0.00      ACHN  
ATOM   1453  CB  LEU A  96      -2.569 -19.891 -22.453  0.00  0.00      ACHN  
ATOM   1454  HB1 LEU A  96      -2.908 -20.415 -21.534  0.00  0.00      ACHN  
ATOM   1455  HB2 LEU A  96      -2.047 -20.577 -23.153  0.00  0.00      ACHN  
ATOM   1456  CG  LEU A  96      -1.535 -18.745 -22.088  0.00  0.00      ACHN  
ATOM   1457  HG  LEU A  96      -2.025 -17.794 -22.389  0.00  0.00      ACHN  
ATOM   1458  CD1 LEU A  96      -1.360 -18.653 -20.543  0.00  0.00      ACHN  
ATOM   1459 HD11 LEU A  96      -2.247 -18.116 -20.143  0.00  0.00      ACHN  
ATOM   1460 HD12 LEU A  96      -1.315 -19.655 -20.065  0.00  0.00      ACHN  
ATOM   1461 HD13 LEU A  96      -0.415 -18.092 -20.375  0.00  0.00      ACHN  
ATOM   1462  CD2 LEU A  96      -0.194 -19.015 -22.778  0.00  0.00      ACHN  
ATOM   1463 HD21 LEU A  96      -0.187 -18.668 -23.833  0.00  0.00      ACHN  
ATOM   1464 HD22 LEU A  96       0.542 -18.378 -22.242  0.00  0.00      ACHN  
ATOM   1465 HD23 LEU A  96       0.080 -20.091 -22.821  0.00  0.00      ACHN  
ATOM   1466  C   LEU A  96      -3.542 -18.785 -24.510  0.00  0.00      ACHN  
ATOM   1467  O   LEU A  96      -3.336 -17.599 -24.659  0.00  0.00      ACHN  
ATOM   1468  N   MET A  97      -3.840 -19.633 -25.517  0.00  0.00      ACHN  
ATOM   1469  HN  MET A  97      -4.159 -20.571 -25.406  0.00  0.00      ACHN  
ATOM   1470  CA  MET A  97      -3.642 -19.175 -26.909  0.00  0.00      ACHN  
ATOM   1471  HA  MET A  97      -2.873 -18.416 -26.928  0.00  0.00      ACHN  
ATOM   1472  CB  MET A  97      -3.101 -20.239 -27.821  0.00  0.00      ACHN  
ATOM   1473  HB1 MET A  97      -3.790 -21.105 -27.725  0.00  0.00      ACHN  
ATOM   1474  HB2 MET A  97      -3.112 -19.970 -28.899  0.00  0.00      ACHN  
ATOM   1475  CG  MET A  97      -1.741 -20.827 -27.393  0.00  0.00      ACHN  
ATOM   1476  HG1 MET A  97      -1.927 -21.315 -26.412  0.00  0.00      ACHN  
ATOM   1477  HG2 MET A  97      -1.612 -21.670 -28.105  0.00  0.00      ACHN  
ATOM   1478  SD  MET A  97      -0.357 -19.618 -27.307  0.00  0.00      ACHN  
ATOM   1479  CE  MET A  97       0.991 -20.868 -27.318  0.00  0.00      ACHN  
ATOM   1480  HE1 MET A  97       0.797 -21.678 -28.053  0.00  0.00      ACHN  
ATOM   1481  HE2 MET A  97       1.964 -20.462 -27.669  0.00  0.00      ACHN  
ATOM   1482  HE3 MET A  97       1.174 -21.229 -26.283  0.00  0.00      ACHN  
ATOM   1483  C   MET A  97      -4.831 -18.574 -27.507  0.00  0.00      ACHN  
ATOM   1484  O   MET A  97      -4.884 -18.064 -28.633  0.00  0.00      ACHN  
ATOM   1485  N   LYS A  98      -5.950 -18.567 -26.752  0.00  0.00      ACHN  
ATOM   1486  HN  LYS A  98      -6.016 -19.108 -25.917  0.00  0.00      ACHN  
ATOM   1487  CA  LYS A  98      -7.097 -17.702 -26.964  0.00  0.00      ACHN  
ATOM   1488  HA  LYS A  98      -7.122 -17.337 -27.980  0.00  0.00      ACHN  
ATOM   1489  CB  LYS A  98      -8.402 -18.493 -26.793  0.00  0.00      ACHN  
ATOM   1490  HB1 LYS A  98      -8.223 -19.481 -27.269  0.00  0.00      ACHN  
ATOM   1491  HB2 LYS A  98      -8.647 -18.729 -25.736  0.00  0.00      ACHN  
ATOM   1492  CG  LYS A  98      -9.687 -17.917 -27.419  0.00  0.00      ACHN  
ATOM   1493  HG1 LYS A  98      -9.958 -17.069 -26.756  0.00  0.00      ACHN  
ATOM   1494  HG2 LYS A  98      -9.461 -17.715 -28.488  0.00  0.00      ACHN  
ATOM   1495  CD  LYS A  98     -10.886 -18.865 -27.236  0.00  0.00      ACHN  
ATOM   1496  HD1 LYS A  98     -10.873 -19.620 -28.051  0.00  0.00      ACHN  
ATOM   1497  HD2 LYS A  98     -10.823 -19.384 -26.256  0.00  0.00      ACHN  
ATOM   1498  CE  LYS A  98     -12.231 -18.100 -27.180  0.00  0.00      ACHN  
ATOM   1499  HE1 LYS A  98     -12.916 -18.716 -26.559  0.00  0.00      ACHN  
ATOM   1500  HE2 LYS A  98     -12.151 -17.072 -26.768  0.00  0.00      ACHN  
ATOM   1501  NZ  LYS A  98     -12.615 -18.000 -28.571  0.00  0.00      ACHN  
ATOM   1502  HZ1 LYS A  98     -13.640 -17.867 -28.458  0.00  0.00      ACHN  
ATOM   1503  HZ2 LYS A  98     -12.126 -17.152 -28.923  0.00  0.00      ACHN  
ATOM   1504  HZ3 LYS A  98     -12.336 -18.797 -29.178  0.00  0.00      ACHN  
ATOM   1505  C   LYS A  98      -7.141 -16.457 -26.020  0.00  0.00      ACHN  
ATOM   1506  O   LYS A  98      -8.120 -15.707 -26.024  0.00  0.00      ACHN  
ATOM   1507  N   ASN A  99      -6.143 -16.327 -25.157  0.00  0.00      ACHN  
ATOM   1508  HN  ASN A  99      -5.409 -17.002 -25.144  0.00  0.00      ACHN  
ATOM   1509  CA  ASN A  99      -5.910 -15.135 -24.380  0.00  0.00      ACHN  
ATOM   1510  HA  ASN A  99      -4.989 -15.324 -23.849  0.00  0.00      ACHN  
ATOM   1511  CB  ASN A  99      -5.487 -13.849 -25.169  0.00  0.00      ACHN  
ATOM   1512  HB1 ASN A  99      -6.386 -13.558 -25.754  0.00  0.00      ACHN  
ATOM   1513  HB2 ASN A  99      -5.262 -13.043 -24.439  0.00  0.00      ACHN  
ATOM   1514  CG  ASN A  99      -4.288 -14.050 -26.068  0.00  0.00      ACHN  
ATOM   1515  OD1 ASN A  99      -3.368 -14.830 -25.734  0.00  0.00      ACHN  
ATOM   1516  ND2 ASN A  99      -4.224 -13.330 -27.238  0.00  0.00      ACHN  
ATOM   1517 HD21 ASN A  99      -3.519 -13.667 -27.861  0.00  0.00      ACHN  
ATOM   1518 HD22 ASN A  99      -4.859 -12.571 -27.381  0.00  0.00      ACHN  
ATOM   1519  C   ASN A  99      -6.949 -14.898 -23.306  0.00  0.00      ACHN  
ATOM   1520  O   ASN A  99      -7.436 -13.760 -23.181  0.00  0.00      ACHN  
ATOM   1521  N   GLN A 100      -7.290 -15.882 -22.426  0.00  0.00      ACHN  
ATOM   1522  HN  GLN A 100      -6.932 -16.808 -22.334  0.00  0.00      ACHN  
ATOM   1523  CA  GLN A 100      -8.219 -15.679 -21.398  0.00  0.00      ACHN  
ATOM   1524  HA  GLN A 100      -8.075 -14.767 -20.839  0.00  0.00      ACHN  
ATOM   1525  CB  GLN A 100      -9.667 -15.782 -22.021  0.00  0.00      ACHN  
ATOM   1526  HB1 GLN A 100     -10.252 -15.872 -21.081  0.00  0.00      ACHN  
ATOM   1527  HB2 GLN A 100      -9.815 -14.821 -22.559  0.00  0.00      ACHN  
ATOM   1528  CG  GLN A 100      -9.845 -16.893 -23.120  0.00  0.00      ACHN  
ATOM   1529  HG1 GLN A 100      -9.159 -16.749 -23.981  0.00  0.00      ACHN  
ATOM   1530  HG2 GLN A 100      -9.653 -17.915 -22.728  0.00  0.00      ACHN  
ATOM   1531  CD  GLN A 100     -11.226 -16.875 -23.789  0.00  0.00      ACHN  
ATOM   1532  OE1 GLN A 100     -11.962 -17.872 -23.731  0.00  0.00      ACHN  
ATOM   1533  NE2 GLN A 100     -11.656 -15.731 -24.293  0.00  0.00      ACHN  
ATOM   1534 HE21 GLN A 100     -12.464 -15.774 -24.881  0.00  0.00      ACHN  
ATOM   1535 HE22 GLN A 100     -11.000 -15.004 -24.493  0.00  0.00      ACHN  
ATOM   1536  C   GLN A 100      -7.980 -16.788 -20.410  0.00  0.00      ACHN  
ATOM   1537  O   GLN A 100      -7.326 -17.778 -20.803  0.00  0.00      ACHN  
ATOM   1538  N   ASN A 101      -8.402 -16.779 -19.131  0.00  0.00      ACHN  
ATOM   1539  HN  ASN A 101      -8.633 -15.918 -18.685  0.00  0.00      ACHN  
ATOM   1540  CA  ASN A 101      -8.145 -18.025 -18.292  0.00  0.00      ACHN  
ATOM   1541  HA  ASN A 101      -8.219 -18.871 -18.960  0.00  0.00      ACHN  
ATOM   1542  CB  ASN A 101      -6.704 -17.970 -17.591  0.00  0.00      ACHN  
ATOM   1543  HB1 ASN A 101      -5.902 -17.689 -18.308  0.00  0.00      ACHN  
ATOM   1544  HB2 ASN A 101      -6.886 -17.183 -16.828  0.00  0.00      ACHN  
ATOM   1545  CG  ASN A 101      -6.306 -19.281 -16.957  0.00  0.00      ACHN  
ATOM   1546  OD1 ASN A 101      -6.871 -20.304 -17.243  0.00  0.00      ACHN  
ATOM   1547  ND2 ASN A 101      -5.305 -19.243 -16.056  0.00  0.00      ACHN  
ATOM   1548 HD21 ASN A 101      -5.126 -20.074 -15.530  0.00  0.00      ACHN  
ATOM   1549 HD22 ASN A 101      -4.899 -18.382 -15.749  0.00  0.00      ACHN  
ATOM   1550  C   ASN A 101      -9.295 -18.174 -17.279  0.00  0.00      ACHN  
ATOM   1551  O   ASN A 101      -9.344 -17.440 -16.275  0.00  0.00      ACHN  
ATOM   1552  N   ILE A 102     -10.246 -19.124 -17.460  0.00  0.00      ACHN  
ATOM   1553  HN  ILE A 102     -10.303 -19.588 -18.340  0.00  0.00      ACHN  
ATOM   1554  CA  ILE A 102     -11.219 -19.408 -16.479  0.00  0.00      ACHN  
ATOM   1555  HA  ILE A 102     -11.895 -18.575 -16.355  0.00  0.00      ACHN  
ATOM   1556  CB  ILE A 102     -12.122 -20.425 -17.060  0.00  0.00      ACHN  
ATOM   1557  HB  ILE A 102     -12.395 -20.003 -18.051  0.00  0.00      ACHN  
ATOM   1558  CG2 ILE A 102     -11.453 -21.812 -17.394  0.00  0.00      ACHN  
ATOM   1559 HG21 ILE A 102     -11.069 -22.351 -16.501  0.00  0.00      ACHN  
ATOM   1560 HG22 ILE A 102     -12.164 -22.469 -17.939  0.00  0.00      ACHN  
ATOM   1561 HG23 ILE A 102     -10.563 -21.796 -18.059  0.00  0.00      ACHN  
ATOM   1562  CG1 ILE A 102     -13.441 -20.529 -16.327  0.00  0.00      ACHN  
ATOM   1563 HG11 ILE A 102     -13.138 -20.922 -15.333  0.00  0.00      ACHN  
ATOM   1564 HG12 ILE A 102     -13.909 -19.567 -16.029  0.00  0.00      ACHN  
ATOM   1565  CD1 ILE A 102     -14.400 -21.534 -16.930  0.00  0.00      ACHN  
ATOM   1566  HD1 ILE A 102     -15.383 -21.335 -16.453  0.00  0.00      ACHN  
ATOM   1567  HD2 ILE A 102     -14.501 -21.274 -18.005  0.00  0.00      ACHN  
ATOM   1568  HD3 ILE A 102     -14.032 -22.577 -16.829  0.00  0.00      ACHN  
ATOM   1569  C   ILE A 102     -10.757 -19.864 -15.048  0.00  0.00      ACHN  
ATOM   1570  O   ILE A 102     -11.305 -19.286 -14.084  0.00  0.00      ACHN  
ATOM   1571  N   PHE A 103      -9.868 -20.797 -14.949  0.00  0.00      ACHN  
ATOM   1572  HN  PHE A 103      -9.475 -21.216 -15.764  0.00  0.00      ACHN  
ATOM   1573  CA  PHE A 103      -9.479 -21.398 -13.704  0.00  0.00      ACHN  
ATOM   1574  HA  PHE A 103     -10.396 -21.836 -13.337  0.00  0.00      ACHN  
ATOM   1575  CB  PHE A 103      -8.292 -22.388 -13.998  0.00  0.00      ACHN  
ATOM   1576  HB1 PHE A 103      -7.371 -21.846 -14.304  0.00  0.00      ACHN  
ATOM   1577  HB2 PHE A 103      -8.038 -22.877 -13.034  0.00  0.00      ACHN  
ATOM   1578  CG  PHE A 103      -8.639 -23.359 -15.071  0.00  0.00      ACHN  
ATOM   1579  CD1 PHE A 103      -7.876 -23.485 -16.189  0.00  0.00      ACHN  
ATOM   1580  HD1 PHE A 103      -7.013 -22.838 -16.237  0.00  0.00      ACHN  
ATOM   1581  CE1 PHE A 103      -8.111 -24.453 -17.167  0.00  0.00      ACHN  
ATOM   1582  HE1 PHE A 103      -7.470 -24.424 -18.035  0.00  0.00      ACHN  
ATOM   1583  CZ  PHE A 103      -9.246 -25.254 -17.055  0.00  0.00      ACHN  
ATOM   1584  HZ  PHE A 103      -9.469 -25.959 -17.843  0.00  0.00      ACHN  
ATOM   1585  CD2 PHE A 103      -9.736 -24.207 -14.910  0.00  0.00      ACHN  
ATOM   1586  HD2 PHE A 103     -10.317 -24.191 -14.000  0.00  0.00      ACHN  
ATOM   1587  CE2 PHE A 103     -10.057 -25.165 -15.898  0.00  0.00      ACHN  
ATOM   1588  HE2 PHE A 103     -10.882 -25.836 -15.704  0.00  0.00      ACHN  
ATOM   1589  C   PHE A 103      -9.033 -20.386 -12.644  0.00  0.00      ACHN  
ATOM   1590  O   PHE A 103      -9.475 -20.441 -11.476  0.00  0.00      ACHN  
ATOM   1591  N   ARG A 104      -8.227 -19.419 -13.077  0.00  0.00      ACHN  
ATOM   1592  HN  ARG A 104      -7.826 -19.453 -13.989  0.00  0.00      ACHN  
ATOM   1593  CA  ARG A 104      -7.849 -18.316 -12.250  0.00  0.00      ACHN  
ATOM   1594  HA  ARG A 104      -7.197 -18.747 -11.505  0.00  0.00      ACHN  
ATOM   1595  CB  ARG A 104      -7.169 -17.249 -13.115  0.00  0.00      ACHN  
ATOM   1596  HB1 ARG A 104      -6.641 -17.832 -13.900  0.00  0.00      ACHN  
ATOM   1597  HB2 ARG A 104      -7.892 -16.608 -13.663  0.00  0.00      ACHN  
ATOM   1598  CG  ARG A 104      -6.286 -16.364 -12.255  0.00  0.00      ACHN  
ATOM   1599  HG1 ARG A 104      -6.836 -16.360 -11.290  0.00  0.00      ACHN  
ATOM   1600  HG2 ARG A 104      -5.237 -16.691 -12.096  0.00  0.00      ACHN  
ATOM   1601  CD  ARG A 104      -6.068 -15.016 -12.866  0.00  0.00      ACHN  
ATOM   1602  HD1 ARG A 104      -7.051 -14.539 -13.063  0.00  0.00      ACHN  
ATOM   1603  HD2 ARG A 104      -5.489 -14.361 -12.182  0.00  0.00      ACHN  
ATOM   1604  NE  ARG A 104      -5.272 -15.301 -14.077  0.00  0.00      ACHN  
ATOM   1605  HE  ARG A 104      -4.327 -15.625 -14.104  0.00  0.00      ACHN  
ATOM   1606  CZ  ARG A 104      -5.633 -14.867 -15.278  0.00  0.00      ACHN  
ATOM   1607  NH1 ARG A 104      -6.805 -14.384 -15.582  0.00  0.00      ACHN  
ATOM   1608 HH11 ARG A 104      -7.033 -13.833 -16.384  0.00  0.00      ACHN  
ATOM   1609 HH12 ARG A 104      -7.459 -14.262 -14.836  0.00  0.00      ACHN  
ATOM   1610  NH2 ARG A 104      -4.784 -15.000 -16.280  0.00  0.00      ACHN  
ATOM   1611 HH21 ARG A 104      -5.063 -14.826 -17.225  0.00  0.00      ACHN  
ATOM   1612 HH22 ARG A 104      -4.037 -15.664 -16.261  0.00  0.00      ACHN  
ATOM   1613  C   ARG A 104      -8.968 -17.610 -11.470  0.00  0.00      ACHN  
ATOM   1614  O   ARG A 104      -8.941 -17.604 -10.245  0.00  0.00      ACHN  
ATOM   1615  N   TRP A 105      -9.999 -17.149 -12.170  0.00  0.00      ACHN  
ATOM   1616  HN  TRP A 105     -10.031 -17.367 -13.142  0.00  0.00      ACHN  
ATOM   1617  CA  TRP A 105     -11.025 -16.350 -11.628  0.00  0.00      ACHN  
ATOM   1618  HA  TRP A 105     -10.498 -15.614 -11.040  0.00  0.00      ACHN  
ATOM   1619  CB  TRP A 105     -11.870 -15.617 -12.735  0.00  0.00      ACHN  
ATOM   1620  HB1 TRP A 105     -12.465 -16.342 -13.330  0.00  0.00      ACHN  
ATOM   1621  HB2 TRP A 105     -12.626 -14.995 -12.210  0.00  0.00      ACHN  
ATOM   1622  CG  TRP A 105     -10.934 -14.721 -13.555  0.00  0.00      ACHN  
ATOM   1623  CD1 TRP A 105     -10.563 -14.814 -14.837  0.00  0.00      ACHN  
ATOM   1624  HD1 TRP A 105     -10.912 -15.576 -15.518  0.00  0.00      ACHN  
ATOM   1625  NE1 TRP A 105      -9.777 -13.768 -15.170  0.00  0.00      ACHN  
ATOM   1626  HE1 TRP A 105      -9.541 -13.578 -16.098  0.00  0.00      ACHN  
ATOM   1627  CE2 TRP A 105      -9.577 -12.956 -14.069  0.00  0.00      ACHN  
ATOM   1628  CD2 TRP A 105     -10.358 -13.528 -13.057  0.00  0.00      ACHN  
ATOM   1629  CE3 TRP A 105     -10.419 -12.918 -11.824  0.00  0.00      ACHN  
ATOM   1630  HE3 TRP A 105     -10.944 -13.270 -10.948  0.00  0.00      ACHN  
ATOM   1631  CZ3 TRP A 105      -9.597 -11.782 -11.537  0.00  0.00      ACHN  
ATOM   1632  HZ3 TRP A 105      -9.773 -11.200 -10.645  0.00  0.00      ACHN  
ATOM   1633  CZ2 TRP A 105      -8.884 -11.760 -13.841  0.00  0.00      ACHN  
ATOM   1634  HZ2 TRP A 105      -8.245 -11.387 -14.627  0.00  0.00      ACHN  
ATOM   1635  CH2 TRP A 105      -8.760 -11.222 -12.497  0.00  0.00      ACHN  
ATOM   1636  HH2 TRP A 105      -8.102 -10.407 -12.234  0.00  0.00      ACHN  
ATOM   1637  C   TRP A 105     -11.890 -17.191 -10.671  0.00  0.00      ACHN  
ATOM   1638  O   TRP A 105     -12.282 -16.615  -9.658  0.00  0.00      ACHN  
ATOM   1639  N   VAL A 106     -12.093 -18.476 -11.012  0.00  0.00      ACHN  
ATOM   1640  HN  VAL A 106     -11.722 -18.765 -11.891  0.00  0.00      ACHN  
ATOM   1641  CA  VAL A 106     -12.746 -19.500 -10.271  0.00  0.00      ACHN  
ATOM   1642  HA  VAL A 106     -13.735 -19.180  -9.979  0.00  0.00      ACHN  
ATOM   1643  CB  VAL A 106     -13.025 -20.756 -11.042  0.00  0.00      ACHN  
ATOM   1644  HB  VAL A 106     -12.064 -21.175 -11.408  0.00  0.00      ACHN  
ATOM   1645  CG1 VAL A 106     -13.736 -21.834 -10.174  0.00  0.00      ACHN  
ATOM   1646 HG11 VAL A 106     -13.841 -22.734 -10.816  0.00  0.00      ACHN  
ATOM   1647 HG12 VAL A 106     -13.076 -22.112  -9.324  0.00  0.00      ACHN  
ATOM   1648 HG13 VAL A 106     -14.703 -21.538  -9.715  0.00  0.00      ACHN  
ATOM   1649  CG2 VAL A 106     -13.824 -20.512 -12.373  0.00  0.00      ACHN  
ATOM   1650 HG21 VAL A 106     -13.925 -21.469 -12.928  0.00  0.00      ACHN  
ATOM   1651 HG22 VAL A 106     -14.880 -20.205 -12.216  0.00  0.00      ACHN  
ATOM   1652 HG23 VAL A 106     -13.304 -19.763 -13.008  0.00  0.00      ACHN  
ATOM   1653  C   VAL A 106     -12.052 -19.740  -8.921  0.00  0.00      ACHN  
ATOM   1654  O   VAL A 106     -12.647 -19.685  -7.885  0.00  0.00      ACHN  
ATOM   1655  N   GLU A 107     -10.678 -19.958  -8.877  0.00  0.00      ACHN  
ATOM   1656  HN  GLU A 107     -10.229 -20.060  -9.761  0.00  0.00      ACHN  
ATOM   1657  CA  GLU A 107      -9.883 -19.903  -7.649  0.00  0.00      ACHN  
ATOM   1658  HA  GLU A 107     -10.304 -20.671  -7.016  0.00  0.00      ACHN  
ATOM   1659  CB  GLU A 107      -8.402 -20.239  -7.853  0.00  0.00      ACHN  
ATOM   1660  HB1 GLU A 107      -8.357 -21.229  -8.354  0.00  0.00      ACHN  
ATOM   1661  HB2 GLU A 107      -8.029 -19.542  -8.633  0.00  0.00      ACHN  
ATOM   1662  CG  GLU A 107      -7.541 -20.456  -6.541  0.00  0.00      ACHN  
ATOM   1663  HG1 GLU A 107      -8.242 -20.729  -5.723  0.00  0.00      ACHN  
ATOM   1664  HG2 GLU A 107      -6.968 -21.368  -6.813  0.00  0.00      ACHN  
ATOM   1665  CD  GLU A 107      -6.555 -19.361  -6.208  0.00  0.00      ACHN  
ATOM   1666  OE1 GLU A 107      -6.891 -18.489  -5.378  0.00  0.00      ACHN  
ATOM   1667  OE2 GLU A 107      -5.431 -19.319  -6.765  0.00  0.00      ACHN  
ATOM   1668  C   GLU A 107     -10.095 -18.595  -6.916  0.00  0.00      ACHN  
ATOM   1669  O   GLU A 107     -10.445 -18.633  -5.759  0.00  0.00      ACHN  
ATOM   1670  N   TYR A 108     -10.082 -17.448  -7.606  0.00  0.00      ACHN  
ATOM   1671  HN  TYR A 108      -9.872 -17.346  -8.576  0.00  0.00      ACHN  
ATOM   1672  CA  TYR A 108     -10.120 -16.138  -6.883  0.00  0.00      ACHN  
ATOM   1673  HA  TYR A 108      -9.392 -16.233  -6.090  0.00  0.00      ACHN  
ATOM   1674  CB  TYR A 108      -9.886 -14.951  -7.812  0.00  0.00      ACHN  
ATOM   1675  HB1 TYR A 108     -10.631 -14.859  -8.631  0.00  0.00      ACHN  
ATOM   1676  HB2 TYR A 108     -10.060 -14.000  -7.263  0.00  0.00      ACHN  
ATOM   1677  CG  TYR A 108      -8.465 -14.860  -8.390  0.00  0.00      ACHN  
ATOM   1678  CD1 TYR A 108      -7.429 -15.803  -8.200  0.00  0.00      ACHN  
ATOM   1679  HD1 TYR A 108      -7.593 -16.664  -7.569  0.00  0.00      ACHN  
ATOM   1680  CE1 TYR A 108      -6.054 -15.521  -8.548  0.00  0.00      ACHN  
ATOM   1681  HE1 TYR A 108      -5.319 -16.247  -8.234  0.00  0.00      ACHN  
ATOM   1682  CZ  TYR A 108      -5.770 -14.339  -9.214  0.00  0.00      ACHN  
ATOM   1683  OH  TYR A 108      -4.455 -14.088  -9.703  0.00  0.00      ACHN  
ATOM   1684  HH  TYR A 108      -3.949 -14.901  -9.633  0.00  0.00      ACHN  
ATOM   1685  CD2 TYR A 108      -8.137 -13.629  -8.994  0.00  0.00      ACHN  
ATOM   1686  HD2 TYR A 108      -8.795 -12.778  -9.088  0.00  0.00      ACHN  
ATOM   1687  CE2 TYR A 108      -6.804 -13.364  -9.420  0.00  0.00      ACHN  
ATOM   1688  HE2 TYR A 108      -6.505 -12.471  -9.948  0.00  0.00      ACHN  
ATOM   1689  C   TYR A 108     -11.417 -15.895  -6.169  0.00  0.00      ACHN  
ATOM   1690  O   TYR A 108     -11.544 -15.568  -5.002  0.00  0.00      ACHN  
ATOM   1691  N   SER A 109     -12.553 -16.248  -6.824  0.00  0.00      ACHN  
ATOM   1692  HN  SER A 109     -12.339 -16.674  -7.699  0.00  0.00      ACHN  
ATOM   1693  CA  SER A 109     -13.903 -16.090  -6.351  0.00  0.00      ACHN  
ATOM   1694  HA  SER A 109     -14.078 -15.034  -6.209  0.00  0.00      ACHN  
ATOM   1695  CB  SER A 109     -15.029 -16.546  -7.340  0.00  0.00      ACHN  
ATOM   1696  HB1 SER A 109     -14.847 -16.243  -8.393  0.00  0.00      ACHN  
ATOM   1697  HB2 SER A 109     -15.009 -17.652  -7.241  0.00  0.00      ACHN  
ATOM   1698  OG  SER A 109     -16.372 -16.127  -6.970  0.00  0.00      ACHN  
ATOM   1699  HG1 SER A 109     -16.984 -16.411  -7.652  0.00  0.00      ACHN  
ATOM   1700  C   SER A 109     -14.167 -16.838  -5.055  0.00  0.00      ACHN  
ATOM   1701  O   SER A 109     -14.687 -16.273  -4.081  0.00  0.00      ACHN  
ATOM   1702  N   LEU A 110     -13.690 -18.106  -5.017  0.00  0.00      ACHN  
ATOM   1703  HN  LEU A 110     -13.089 -18.426  -5.745  0.00  0.00      ACHN  
ATOM   1704  CA  LEU A 110     -13.777 -18.857  -3.708  0.00  0.00      ACHN  
ATOM   1705  HA  LEU A 110     -14.742 -18.609  -3.291  0.00  0.00      ACHN  
ATOM   1706  CB  LEU A 110     -13.781 -20.320  -4.066  0.00  0.00      ACHN  
ATOM   1707  HB1 LEU A 110     -14.455 -20.394  -4.946  0.00  0.00      ACHN  
ATOM   1708  HB2 LEU A 110     -12.786 -20.549  -4.504  0.00  0.00      ACHN  
ATOM   1709  CG  LEU A 110     -14.223 -21.426  -2.994  0.00  0.00      ACHN  
ATOM   1710  HG  LEU A 110     -15.327 -21.373  -2.875  0.00  0.00      ACHN  
ATOM   1711  CD1 LEU A 110     -13.974 -22.880  -3.451  0.00  0.00      ACHN  
ATOM   1712 HD11 LEU A 110     -12.943 -23.292  -3.418  0.00  0.00      ACHN  
ATOM   1713 HD12 LEU A 110     -14.481 -23.499  -2.680  0.00  0.00      ACHN  
ATOM   1714 HD13 LEU A 110     -14.439 -23.031  -4.448  0.00  0.00      ACHN  
ATOM   1715  CD2 LEU A 110     -13.542 -21.261  -1.597  0.00  0.00      ACHN  
ATOM   1716 HD21 LEU A 110     -13.809 -22.119  -0.944  0.00  0.00      ACHN  
ATOM   1717 HD22 LEU A 110     -12.437 -21.179  -1.685  0.00  0.00      ACHN  
ATOM   1718 HD23 LEU A 110     -13.876 -20.319  -1.113  0.00  0.00      ACHN  
ATOM   1719  C   LEU A 110     -12.758 -18.331  -2.683  0.00  0.00      ACHN  
ATOM   1720  O   LEU A 110     -13.145 -18.026  -1.559  0.00  0.00      ACHN  
ATOM   1721  N   SER A 111     -11.457 -18.065  -3.019  0.00  0.00      ACHN  
ATOM   1722  HN  SER A 111     -11.227 -18.066  -3.989  0.00  0.00      ACHN  
ATOM   1723  CA  SER A 111     -10.411 -17.745  -2.014  0.00  0.00      ACHN  
ATOM   1724  HA  SER A 111     -10.620 -18.388  -1.172  0.00  0.00      ACHN  
ATOM   1725  CB  SER A 111      -8.937 -18.064  -2.528  0.00  0.00      ACHN  
ATOM   1726  HB1 SER A 111      -8.137 -17.883  -1.779  0.00  0.00      ACHN  
ATOM   1727  HB2 SER A 111      -8.920 -19.143  -2.791  0.00  0.00      ACHN  
ATOM   1728  OG  SER A 111      -8.660 -17.312  -3.702  0.00  0.00      ACHN  
ATOM   1729  HG1 SER A 111      -8.198 -17.837  -4.360  0.00  0.00      ACHN  
ATOM   1730  C   SER A 111     -10.337 -16.359  -1.355  0.00  0.00      ACHN  
ATOM   1731  O   SER A 111     -10.338 -16.195  -0.137  0.00  0.00      ACHN  
ATOM   1732  N   SER A 112     -10.492 -15.322  -2.182  0.00  0.00      ACHN  
ATOM   1733  HN  SER A 112     -10.449 -15.528  -3.157  0.00  0.00      ACHN  
ATOM   1734  CA  SER A 112     -10.796 -13.929  -1.811  0.00  0.00      ACHN  
ATOM   1735  HA  SER A 112     -10.036 -13.540  -1.150  0.00  0.00      ACHN  
ATOM   1736  CB  SER A 112     -10.763 -12.892  -3.010  0.00  0.00      ACHN  
ATOM   1737  HB1 SER A 112     -10.774 -11.828  -2.694  0.00  0.00      ACHN  
ATOM   1738  HB2 SER A 112      -9.849 -13.032  -3.627  0.00  0.00      ACHN  
ATOM   1739  OG  SER A 112     -11.926 -13.061  -3.809  0.00  0.00      ACHN  
ATOM   1740  HG1 SER A 112     -11.822 -13.834  -4.369  0.00  0.00      ACHN  
ATOM   1741  C   SER A 112     -12.060 -13.825  -0.988  0.00  0.00      ACHN  
ATOM   1742  O   SER A 112     -12.027 -13.086   0.007  0.00  0.00      ACHN  
ATOM   1743  N   SER A 113     -13.167 -14.492  -1.338  0.00  0.00      ACHN  
ATOM   1744  HN  SER A 113     -13.089 -14.996  -2.195  0.00  0.00      ACHN  
ATOM   1745  CA  SER A 113     -14.404 -14.272  -0.657  0.00  0.00      ACHN  
ATOM   1746  HA  SER A 113     -14.513 -13.209  -0.507  0.00  0.00      ACHN  
ATOM   1747  CB  SER A 113     -15.667 -14.695  -1.448  0.00  0.00      ACHN  
ATOM   1748  HB1 SER A 113     -15.745 -15.803  -1.444  0.00  0.00      ACHN  
ATOM   1749  HB2 SER A 113     -16.544 -14.234  -0.945  0.00  0.00      ACHN  
ATOM   1750  OG  SER A 113     -15.834 -14.205  -2.725  0.00  0.00      ACHN  
ATOM   1751  HG1 SER A 113     -15.441 -14.948  -3.189  0.00  0.00      ACHN  
ATOM   1752  C   SER A 113     -14.500 -14.990   0.678  0.00  0.00      ACHN  
ATOM   1753  O   SER A 113     -15.077 -14.439   1.576  0.00  0.00      ACHN  
ATOM   1754  N   VAL A 114     -13.828 -16.168   0.801  0.00  0.00      ACHN  
ATOM   1755  HN  VAL A 114     -13.431 -16.540  -0.034  0.00  0.00      ACHN  
ATOM   1756  CA  VAL A 114     -13.474 -16.743   2.116  0.00  0.00      ACHN  
ATOM   1757  HA  VAL A 114     -14.371 -16.897   2.696  0.00  0.00      ACHN  
ATOM   1758  CB  VAL A 114     -12.760 -18.110   1.985  0.00  0.00      ACHN  
ATOM   1759  HB  VAL A 114     -12.111 -18.167   1.085  0.00  0.00      ACHN  
ATOM   1760  CG1 VAL A 114     -11.857 -18.407   3.244  0.00  0.00      ACHN  
ATOM   1761 HG11 VAL A 114     -12.452 -18.494   4.178  0.00  0.00      ACHN  
ATOM   1762 HG12 VAL A 114     -11.381 -19.400   3.093  0.00  0.00      ACHN  
ATOM   1763 HG13 VAL A 114     -10.922 -17.824   3.387  0.00  0.00      ACHN  
ATOM   1764  CG2 VAL A 114     -13.790 -19.263   1.804  0.00  0.00      ACHN  
ATOM   1765 HG21 VAL A 114     -14.481 -19.076   0.955  0.00  0.00      ACHN  
ATOM   1766 HG22 VAL A 114     -13.204 -20.166   1.530  0.00  0.00      ACHN  
ATOM   1767 HG23 VAL A 114     -14.370 -19.448   2.733  0.00  0.00      ACHN  
ATOM   1768  C   VAL A 114     -12.643 -15.744   2.946  0.00  0.00      ACHN  
ATOM   1769  O   VAL A 114     -13.026 -15.380   4.033  0.00  0.00      ACHN  
ATOM   1770  N   MET A 115     -11.610 -15.189   2.408  0.00  0.00      ACHN  
ATOM   1771  HN  MET A 115     -11.310 -15.552   1.530  0.00  0.00      ACHN  
ATOM   1772  CA  MET A 115     -10.822 -14.279   3.105  0.00  0.00      ACHN  
ATOM   1773  HA  MET A 115     -10.614 -14.735   4.061  0.00  0.00      ACHN  
ATOM   1774  CB  MET A 115      -9.481 -14.104   2.254  0.00  0.00      ACHN  
ATOM   1775  HB1 MET A 115      -9.165 -15.135   1.987  0.00  0.00      ACHN  
ATOM   1776  HB2 MET A 115      -9.528 -13.451   1.356  0.00  0.00      ACHN  
ATOM   1777  CG  MET A 115      -8.343 -13.579   3.125  0.00  0.00      ACHN  
ATOM   1778  HG1 MET A 115      -7.539 -13.184   2.469  0.00  0.00      ACHN  
ATOM   1779  HG2 MET A 115      -8.704 -12.661   3.637  0.00  0.00      ACHN  
ATOM   1780  SD  MET A 115      -7.798 -14.727   4.449  0.00  0.00      ACHN  
ATOM   1781  CE  MET A 115      -6.500 -13.651   5.104  0.00  0.00      ACHN  
ATOM   1782  HE1 MET A 115      -6.078 -12.978   4.327  0.00  0.00      ACHN  
ATOM   1783  HE2 MET A 115      -6.793 -13.090   6.017  0.00  0.00      ACHN  
ATOM   1784  HE3 MET A 115      -5.660 -14.291   5.449  0.00  0.00      ACHN  
ATOM   1785  C   MET A 115     -11.408 -12.937   3.532  0.00  0.00      ACHN  
ATOM   1786  O   MET A 115     -11.173 -12.481   4.655  0.00  0.00      ACHN  
ATOM   1787  N   ILE A 116     -12.284 -12.291   2.708  0.00  0.00      ACHN  
ATOM   1788  HN  ILE A 116     -12.359 -12.578   1.756  0.00  0.00      ACHN  
ATOM   1789  CA  ILE A 116     -12.822 -11.060   3.127  0.00  0.00      ACHN  
ATOM   1790  HA  ILE A 116     -12.100 -10.513   3.714  0.00  0.00      ACHN  
ATOM   1791  CB  ILE A 116     -13.229 -10.091   1.942  0.00  0.00      ACHN  
ATOM   1792  HB  ILE A 116     -12.297 -10.141   1.339  0.00  0.00      ACHN  
ATOM   1793  CG2 ILE A 116     -14.307 -10.841   1.096  0.00  0.00      ACHN  
ATOM   1794 HG21 ILE A 116     -13.957 -11.889   0.977  0.00  0.00      ACHN  
ATOM   1795 HG22 ILE A 116     -15.239 -10.813   1.700  0.00  0.00      ACHN  
ATOM   1796 HG23 ILE A 116     -14.540 -10.318   0.144  0.00  0.00      ACHN  
ATOM   1797  CG1 ILE A 116     -13.605  -8.626   2.370  0.00  0.00      ACHN  
ATOM   1798 HG11 ILE A 116     -14.573  -8.491   2.897  0.00  0.00      ACHN  
ATOM   1799 HG12 ILE A 116     -12.863  -8.369   3.156  0.00  0.00      ACHN  
ATOM   1800  CD1 ILE A 116     -13.733  -7.584   1.218  0.00  0.00      ACHN  
ATOM   1801  HD1 ILE A 116     -14.297  -7.873   0.305  0.00  0.00      ACHN  
ATOM   1802  HD2 ILE A 116     -14.110  -6.613   1.603  0.00  0.00      ACHN  
ATOM   1803  HD3 ILE A 116     -12.724  -7.288   0.858  0.00  0.00      ACHN  
ATOM   1804  C   ILE A 116     -13.945 -11.214   4.103  0.00  0.00      ACHN  
ATOM   1805  O   ILE A 116     -14.175 -10.422   4.977  0.00  0.00      ACHN  
ATOM   1806  N   VAL A 117     -14.704 -12.415   4.039  0.00  0.00      ACHN  
ATOM   1807  HN  VAL A 117     -14.451 -13.083   3.344  0.00  0.00      ACHN  
ATOM   1808  CA  VAL A 117     -15.521 -12.848   5.153  0.00  0.00      ACHN  
ATOM   1809  HA  VAL A 117     -16.197 -12.090   5.520  0.00  0.00      ACHN  
ATOM   1810  CB  VAL A 117     -16.474 -13.919   4.675  0.00  0.00      ACHN  
ATOM   1811  HB  VAL A 117     -15.909 -14.585   3.989  0.00  0.00      ACHN  
ATOM   1812  CG1 VAL A 117     -16.924 -14.834   5.834  0.00  0.00      ACHN  
ATOM   1813 HG11 VAL A 117     -17.439 -14.138   6.530  0.00  0.00      ACHN  
ATOM   1814 HG12 VAL A 117     -17.682 -15.476   5.338  0.00  0.00      ACHN  
ATOM   1815 HG13 VAL A 117     -16.166 -15.554   6.210  0.00  0.00      ACHN  
ATOM   1816  CG2 VAL A 117     -17.628 -13.261   3.883  0.00  0.00      ACHN  
ATOM   1817 HG21 VAL A 117     -18.414 -14.014   3.659  0.00  0.00      ACHN  
ATOM   1818 HG22 VAL A 117     -18.051 -12.478   4.549  0.00  0.00      ACHN  
ATOM   1819 HG23 VAL A 117     -17.303 -12.783   2.934  0.00  0.00      ACHN  
ATOM   1820  C   VAL A 117     -14.767 -13.007   6.487  0.00  0.00      ACHN  
ATOM   1821  O   VAL A 117     -15.272 -12.541   7.493  0.00  0.00      ACHN  
ATOM   1822  N   LEU A 118     -13.598 -13.757   6.526  0.00  0.00      ACHN  
ATOM   1823  HN  LEU A 118     -13.249 -14.204   5.705  0.00  0.00      ACHN  
ATOM   1824  CA  LEU A 118     -12.800 -13.884   7.773  0.00  0.00      ACHN  
ATOM   1825  HA  LEU A 118     -13.471 -14.291   8.516  0.00  0.00      ACHN  
ATOM   1826  CB  LEU A 118     -11.516 -14.610   7.432  0.00  0.00      ACHN  
ATOM   1827  HB1 LEU A 118     -11.747 -15.359   6.645  0.00  0.00      ACHN  
ATOM   1828  HB2 LEU A 118     -10.866 -13.896   6.883  0.00  0.00      ACHN  
ATOM   1829  CG  LEU A 118     -10.758 -15.095   8.638  0.00  0.00      ACHN  
ATOM   1830  HG  LEU A 118     -10.745 -14.344   9.456  0.00  0.00      ACHN  
ATOM   1831  CD1 LEU A 118     -11.437 -16.340   9.258  0.00  0.00      ACHN  
ATOM   1832 HD11 LEU A 118     -11.504 -17.081   8.434  0.00  0.00      ACHN  
ATOM   1833 HD12 LEU A 118     -10.875 -16.690  10.150  0.00  0.00      ACHN  
ATOM   1834 HD13 LEU A 118     -12.471 -16.068   9.561  0.00  0.00      ACHN  
ATOM   1835  CD2 LEU A 118      -9.410 -15.565   8.171  0.00  0.00      ACHN  
ATOM   1836 HD21 LEU A 118      -8.688 -14.731   8.045  0.00  0.00      ACHN  
ATOM   1837 HD22 LEU A 118      -8.915 -16.188   8.947  0.00  0.00      ACHN  
ATOM   1838 HD23 LEU A 118      -9.476 -16.348   7.385  0.00  0.00      ACHN  
ATOM   1839  C   LEU A 118     -12.464 -12.458   8.208  0.00  0.00      ACHN  
ATOM   1840  O   LEU A 118     -12.646 -12.125   9.384  0.00  0.00      ACHN  
ATOM   1841  N   ILE A 119     -12.060 -11.553   7.264  0.00  0.00      ACHN  
ATOM   1842  HN  ILE A 119     -11.668 -11.891   6.412  0.00  0.00      ACHN  
ATOM   1843  CA  ILE A 119     -11.665 -10.153   7.687  0.00  0.00      ACHN  
ATOM   1844  HA  ILE A 119     -10.930 -10.322   8.460  0.00  0.00      ACHN  
ATOM   1845  CB  ILE A 119     -10.898  -9.395   6.610  0.00  0.00      ACHN  
ATOM   1846  HB  ILE A 119     -11.489  -9.298   5.674  0.00  0.00      ACHN  
ATOM   1847  CG2 ILE A 119     -10.685  -7.960   7.105  0.00  0.00      ACHN  
ATOM   1848 HG21 ILE A 119     -10.418  -7.932   8.183  0.00  0.00      ACHN  
ATOM   1849 HG22 ILE A 119      -9.912  -7.420   6.518  0.00  0.00      ACHN  
ATOM   1850 HG23 ILE A 119     -11.647  -7.427   6.946  0.00  0.00      ACHN  
ATOM   1851  CG1 ILE A 119      -9.527  -9.880   6.259  0.00  0.00      ACHN  
ATOM   1852 HG11 ILE A 119      -9.728 -10.901   5.871  0.00  0.00      ACHN  
ATOM   1853 HG12 ILE A 119      -8.952  -9.307   5.501  0.00  0.00      ACHN  
ATOM   1854  CD1 ILE A 119      -8.551 -10.165   7.393  0.00  0.00      ACHN  
ATOM   1855  HD1 ILE A 119      -7.841 -10.896   6.951  0.00  0.00      ACHN  
ATOM   1856  HD2 ILE A 119      -8.127  -9.225   7.807  0.00  0.00      ACHN  
ATOM   1857  HD3 ILE A 119      -9.130 -10.724   8.159  0.00  0.00      ACHN  
ATOM   1858  C   ILE A 119     -12.828  -9.429   8.298  0.00  0.00      ACHN  
ATOM   1859  O   ILE A 119     -12.714  -8.904   9.415  0.00  0.00      ACHN  
ATOM   1860  N   ALA A 120     -14.014  -9.564   7.699  0.00  0.00      ACHN  
ATOM   1861  HN  ALA A 120     -13.969 -10.023   6.816  0.00  0.00      ACHN  
ATOM   1862  CA  ALA A 120     -15.274  -9.088   8.285  0.00  0.00      ACHN  
ATOM   1863  HA  ALA A 120     -15.200  -8.031   8.495  0.00  0.00      ACHN  
ATOM   1864  CB  ALA A 120     -16.517  -9.137   7.329  0.00  0.00      ACHN  
ATOM   1865  HB1 ALA A 120     -16.504 -10.133   6.838  0.00  0.00      ACHN  
ATOM   1866  HB2 ALA A 120     -17.456  -8.925   7.884  0.00  0.00      ACHN  
ATOM   1867  HB3 ALA A 120     -16.483  -8.377   6.519  0.00  0.00      ACHN  
ATOM   1868  C   ALA A 120     -15.587  -9.676   9.679  0.00  0.00      ACHN  
ATOM   1869  O   ALA A 120     -15.891  -8.926  10.596  0.00  0.00      ACHN  
ATOM   1870  N   GLN A 121     -15.440 -10.980   9.881  0.00  0.00      ACHN  
ATOM   1871  HN  GLN A 121     -15.099 -11.548   9.136  0.00  0.00      ACHN  
ATOM   1872  CA  GLN A 121     -15.492 -11.627  11.207  0.00  0.00      ACHN  
ATOM   1873  HA  GLN A 121     -16.480 -11.440  11.600  0.00  0.00      ACHN  
ATOM   1874  CB  GLN A 121     -15.297 -13.141  10.996  0.00  0.00      ACHN  
ATOM   1875  HB1 GLN A 121     -14.335 -13.448  10.531  0.00  0.00      ACHN  
ATOM   1876  HB2 GLN A 121     -15.150 -13.646  11.974  0.00  0.00      ACHN  
ATOM   1877  CG  GLN A 121     -16.585 -13.945  10.421  0.00  0.00      ACHN  
ATOM   1878  HG1 GLN A 121     -17.522 -13.575  10.889  0.00  0.00      ACHN  
ATOM   1879  HG2 GLN A 121     -16.647 -13.803   9.321  0.00  0.00      ACHN  
ATOM   1880  CD  GLN A 121     -16.402 -15.455  10.623  0.00  0.00      ACHN  
ATOM   1881  OE1 GLN A 121     -15.794 -16.116   9.795  0.00  0.00      ACHN  
ATOM   1882  NE2 GLN A 121     -16.997 -16.025  11.732  0.00  0.00      ACHN  
ATOM   1883 HE21 GLN A 121     -16.973 -17.024  11.756  0.00  0.00      ACHN  
ATOM   1884 HE22 GLN A 121     -17.488 -15.574  12.478  0.00  0.00      ACHN  
ATOM   1885  C   GLN A 121     -14.529 -11.090  12.236  0.00  0.00      ACHN  
ATOM   1886  O   GLN A 121     -14.829 -10.926  13.410  0.00  0.00      ACHN  
ATOM   1887  N   ILE A 122     -13.341 -10.636  11.779  0.00  0.00      ACHN  
ATOM   1888  HN  ILE A 122     -13.233 -10.744  10.794  0.00  0.00      ACHN  
ATOM   1889  CA  ILE A 122     -12.349 -10.178  12.656  0.00  0.00      ACHN  
ATOM   1890  HA  ILE A 122     -12.499 -10.695  13.591  0.00  0.00      ACHN  
ATOM   1891  CB  ILE A 122     -10.940 -10.354  12.055  0.00  0.00      ACHN  
ATOM   1892  HB  ILE A 122     -10.987  -9.979  11.010  0.00  0.00      ACHN  
ATOM   1893  CG2 ILE A 122      -9.753  -9.585  12.772  0.00  0.00      ACHN  
ATOM   1894 HG21 ILE A 122      -9.439  -9.983  13.761  0.00  0.00      ACHN  
ATOM   1895 HG22 ILE A 122      -8.872  -9.669  12.101  0.00  0.00      ACHN  
ATOM   1896 HG23 ILE A 122      -9.942  -8.493  12.847  0.00  0.00      ACHN  
ATOM   1897  CG1 ILE A 122     -10.682 -11.875  11.915  0.00  0.00      ACHN  
ATOM   1898 HG11 ILE A 122     -10.577 -12.325  12.925  0.00  0.00      ACHN  
ATOM   1899 HG12 ILE A 122     -11.445 -12.475  11.375  0.00  0.00      ACHN  
ATOM   1900  CD1 ILE A 122      -9.370 -12.060  11.076  0.00  0.00      ACHN  
ATOM   1901  HD1 ILE A 122      -8.517 -11.409  11.365  0.00  0.00      ACHN  
ATOM   1902  HD2 ILE A 122      -9.204 -13.140  11.278  0.00  0.00      ACHN  
ATOM   1903  HD3 ILE A 122      -9.604 -11.952   9.996  0.00  0.00      ACHN  
ATOM   1904  C   ILE A 122     -12.647  -8.705  13.043  0.00  0.00      ACHN  
ATOM   1905  O   ILE A 122     -12.201  -8.273  14.111  0.00  0.00      ACHN  
ATOM   1906  N   CYS A 123     -13.385  -7.959  12.191  0.00  0.00      ACHN  
ATOM   1907  HN  CYS A 123     -13.638  -8.181  11.253  0.00  0.00      ACHN  
ATOM   1908  CA  CYS A 123     -13.806  -6.573  12.548  0.00  0.00      ACHN  
ATOM   1909  HA  CYS A 123     -13.073  -6.121  13.200  0.00  0.00      ACHN  
ATOM   1910  CB  CYS A 123     -14.045  -5.721  11.268  0.00  0.00      ACHN  
ATOM   1911  HB1 CYS A 123     -14.921  -6.072  10.682  0.00  0.00      ACHN  
ATOM   1912  HB2 CYS A 123     -14.309  -4.698  11.611  0.00  0.00      ACHN  
ATOM   1913  SG  CYS A 123     -12.568  -5.633  10.172  0.00  0.00      ACHN  
ATOM   1914  HG1 CYS A 123     -12.381  -6.935  10.011  0.00  0.00      ACHN  
ATOM   1915  C   CYS A 123     -15.140  -6.663  13.365  0.00  0.00      ACHN  
ATOM   1916  O   CYS A 123     -15.770  -5.691  13.822  0.00  0.00      ACHN  
ATOM   1917  N   GLY A 124     -15.634  -7.882  13.547  0.00  0.00      ACHN  
ATOM   1918  HN  GLY A 124     -15.300  -8.608  12.951  0.00  0.00      ACHN  
ATOM   1919  CA  GLY A 124     -16.747  -8.183  14.485  0.00  0.00      ACHN  
ATOM   1920  HA1 GLY A 124     -16.869  -7.382  15.200  0.00  0.00      ACHN  
ATOM   1921  HA2 GLY A 124     -16.382  -9.023  15.057  0.00  0.00      ACHN  
ATOM   1922  C   GLY A 124     -18.047  -8.364  13.878  0.00  0.00      ACHN  
ATOM   1923  O   GLY A 124     -18.988  -8.722  14.577  0.00  0.00      ACHN  
ATOM   1924  N   ILE A 125     -18.136  -8.257  12.563  0.00  0.00      ACHN  
ATOM   1925  HN  ILE A 125     -17.364  -8.065  11.962  0.00  0.00      ACHN  
ATOM   1926  CA  ILE A 125     -19.366  -8.490  11.795  0.00  0.00      ACHN  
ATOM   1927  HA  ILE A 125     -20.270  -8.060  12.200  0.00  0.00      ACHN  
ATOM   1928  CB  ILE A 125     -19.184  -8.116  10.291  0.00  0.00      ACHN  
ATOM   1929  HB  ILE A 125     -18.482  -8.878   9.892  0.00  0.00      ACHN  
ATOM   1930  CG2 ILE A 125     -20.547  -8.135   9.579  0.00  0.00      ACHN  
ATOM   1931 HG21 ILE A 125     -20.997  -9.147   9.495  0.00  0.00      ACHN  
ATOM   1932 HG22 ILE A 125     -21.248  -7.553  10.215  0.00  0.00      ACHN  
ATOM   1933 HG23 ILE A 125     -20.494  -7.818   8.516  0.00  0.00      ACHN  
ATOM   1934  CG1 ILE A 125     -18.529  -6.752  10.128  0.00  0.00      ACHN  
ATOM   1935 HG11 ILE A 125     -19.019  -5.980  10.759  0.00  0.00      ACHN  
ATOM   1936 HG12 ILE A 125     -17.472  -6.789  10.469  0.00  0.00      ACHN  
ATOM   1937  CD1 ILE A 125     -18.502  -6.049   8.798  0.00  0.00      ACHN  
ATOM   1938  HD1 ILE A 125     -19.549  -5.762   8.558  0.00  0.00      ACHN  
ATOM   1939  HD2 ILE A 125     -17.922  -5.110   8.921  0.00  0.00      ACHN  
ATOM   1940  HD3 ILE A 125     -18.227  -6.737   7.970  0.00  0.00      ACHN  
ATOM   1941  C   ILE A 125     -19.676 -10.001  11.960  0.00  0.00      ACHN  
ATOM   1942  O   ILE A 125     -18.733 -10.829  11.951  0.00  0.00      ACHN  
ATOM   1943  N   ALA A 126     -20.995 -10.383  12.127  0.00  0.00      ACHN  
ATOM   1944  HN  ALA A 126     -21.658  -9.639  12.090  0.00  0.00      ACHN  
ATOM   1945  CA  ALA A 126     -21.288 -11.791  12.380  0.00  0.00      ACHN  
ATOM   1946  HA  ALA A 126     -20.535 -12.355  11.849  0.00  0.00      ACHN  
ATOM   1947  CB  ALA A 126     -21.319 -12.211  13.893  0.00  0.00      ACHN  
ATOM   1948  HB1 ALA A 126     -20.291 -12.106  14.301  0.00  0.00      ACHN  
ATOM   1949  HB2 ALA A 126     -22.071 -11.587  14.422  0.00  0.00      ACHN  
ATOM   1950  HB3 ALA A 126     -21.616 -13.277  13.988  0.00  0.00      ACHN  
ATOM   1951  C   ALA A 126     -22.736 -12.162  11.877  0.00  0.00      ACHN  
ATOM   1952  O   ALA A 126     -23.006 -13.325  11.790  0.00  0.00      ACHN  
ATOM   1953  N   ASP A 127     -23.520 -11.196  11.322  0.00  0.00      ACHN  
ATOM   1954  HN  ASP A 127     -23.320 -10.224  11.228  0.00  0.00      ACHN  
ATOM   1955  CA  ASP A 127     -24.682 -11.594  10.637  0.00  0.00      ACHN  
ATOM   1956  HA  ASP A 127     -25.258 -12.224  11.297  0.00  0.00      ACHN  
ATOM   1957  CB  ASP A 127     -25.670 -10.338  10.484  0.00  0.00      ACHN  
ATOM   1958  HB1 ASP A 127     -25.141  -9.448  10.081  0.00  0.00      ACHN  
ATOM   1959  HB2 ASP A 127     -26.555 -10.654   9.891  0.00  0.00      ACHN  
ATOM   1960  CG  ASP A 127     -26.218  -9.799  11.844  0.00  0.00      ACHN  
ATOM   1961  OD1 ASP A 127     -25.461  -9.159  12.637  0.00  0.00      ACHN  
ATOM   1962  OD2 ASP A 127     -27.368 -10.146  12.077  0.00  0.00      ACHN  
ATOM   1963  C   ASP A 127     -24.556 -12.321   9.312  0.00  0.00      ACHN  
ATOM   1964  O   ASP A 127     -23.872 -11.934   8.355  0.00  0.00      ACHN  
ATOM   1965  N   ILE A 128     -25.166 -13.521   9.254  0.00  0.00      ACHN  
ATOM   1966  HN  ILE A 128     -25.488 -13.946  10.097  0.00  0.00      ACHN  
ATOM   1967  CA  ILE A 128     -25.024 -14.429   8.076  0.00  0.00      ACHN  
ATOM   1968  HA  ILE A 128     -23.982 -14.648   7.896  0.00  0.00      ACHN  
ATOM   1969  CB  ILE A 128     -25.582 -15.839   8.336  0.00  0.00      ACHN  
ATOM   1970  HB  ILE A 128     -25.166 -16.147   9.319  0.00  0.00      ACHN  
ATOM   1971  CG2 ILE A 128     -27.127 -15.872   8.568  0.00  0.00      ACHN  
ATOM   1972 HG21 ILE A 128     -27.374 -16.919   8.844  0.00  0.00      ACHN  
ATOM   1973 HG22 ILE A 128     -27.503 -15.106   9.280  0.00  0.00      ACHN  
ATOM   1974 HG23 ILE A 128     -27.659 -15.615   7.627  0.00  0.00      ACHN  
ATOM   1975  CG1 ILE A 128     -25.197 -16.871   7.273  0.00  0.00      ACHN  
ATOM   1976 HG11 ILE A 128     -25.692 -17.776   7.686  0.00  0.00      ACHN  
ATOM   1977 HG12 ILE A 128     -25.771 -16.659   6.346  0.00  0.00      ACHN  
ATOM   1978  CD1 ILE A 128     -23.720 -17.161   7.054  0.00  0.00      ACHN  
ATOM   1979  HD1 ILE A 128     -23.279 -17.341   8.058  0.00  0.00      ACHN  
ATOM   1980  HD2 ILE A 128     -23.596 -18.122   6.511  0.00  0.00      ACHN  
ATOM   1981  HD3 ILE A 128     -23.146 -16.316   6.618  0.00  0.00      ACHN  
ATOM   1982  C   ILE A 128     -25.583 -13.768   6.812  0.00  0.00      ACHN  
ATOM   1983  O   ILE A 128     -25.020 -13.898   5.716  0.00  0.00      ACHN  
ATOM   1984  N   VAL A 129     -26.666 -12.966   6.895  0.00  0.00      ACHN  
ATOM   1985  HN  VAL A 129     -27.351 -13.017   7.618  0.00  0.00      ACHN  
ATOM   1986  CA  VAL A 129     -27.211 -12.159   5.796  0.00  0.00      ACHN  
ATOM   1987  HA  VAL A 129     -27.396 -12.842   4.981  0.00  0.00      ACHN  
ATOM   1988  CB  VAL A 129     -28.672 -11.730   6.048  0.00  0.00      ACHN  
ATOM   1989  HB  VAL A 129     -28.764 -11.195   7.018  0.00  0.00      ACHN  
ATOM   1990  CG1 VAL A 129     -29.119 -10.734   4.952  0.00  0.00      ACHN  
ATOM   1991 HG11 VAL A 129     -28.494  -9.819   5.035  0.00  0.00      ACHN  
ATOM   1992 HG12 VAL A 129     -29.042 -11.224   3.958  0.00  0.00      ACHN  
ATOM   1993 HG13 VAL A 129     -30.198 -10.470   4.942  0.00  0.00      ACHN  
ATOM   1994  CG2 VAL A 129     -29.469 -13.021   5.988  0.00  0.00      ACHN  
ATOM   1995 HG21 VAL A 129     -30.517 -12.832   6.307  0.00  0.00      ACHN  
ATOM   1996 HG22 VAL A 129     -29.524 -13.323   4.921  0.00  0.00      ACHN  
ATOM   1997 HG23 VAL A 129     -29.080 -13.784   6.695  0.00  0.00      ACHN  
ATOM   1998  C   VAL A 129     -26.288 -11.111   5.408  0.00  0.00      ACHN  
ATOM   1999  O   VAL A 129     -25.991 -11.006   4.226  0.00  0.00      ACHN  
ATOM   2000  N   ALA A 130     -25.682 -10.385   6.324  0.00  0.00      ACHN  
ATOM   2001  HN  ALA A 130     -25.703 -10.594   7.298  0.00  0.00      ACHN  
ATOM   2002  CA  ALA A 130     -24.668  -9.392   5.931  0.00  0.00      ACHN  
ATOM   2003  HA  ALA A 130     -25.013  -8.854   5.061  0.00  0.00      ACHN  
ATOM   2004  CB  ALA A 130     -24.351  -8.383   7.056  0.00  0.00      ACHN  
ATOM   2005  HB1 ALA A 130     -23.967  -8.785   8.018  0.00  0.00      ACHN  
ATOM   2006  HB2 ALA A 130     -23.613  -7.669   6.634  0.00  0.00      ACHN  
ATOM   2007  HB3 ALA A 130     -25.301  -7.876   7.330  0.00  0.00      ACHN  
ATOM   2008  C   ALA A 130     -23.422 -10.030   5.298  0.00  0.00      ACHN  
ATOM   2009  O   ALA A 130     -22.945  -9.471   4.296  0.00  0.00      ACHN  
ATOM   2010  N   LEU A 131     -22.897 -11.148   5.804  0.00  0.00      ACHN  
ATOM   2011  HN  LEU A 131     -23.245 -11.603   6.620  0.00  0.00      ACHN  
ATOM   2012  CA  LEU A 131     -21.738 -11.735   5.264  0.00  0.00      ACHN  
ATOM   2013  HA  LEU A 131     -21.039 -10.913   5.213  0.00  0.00      ACHN  
ATOM   2014  CB  LEU A 131     -21.166 -12.792   6.315  0.00  0.00      ACHN  
ATOM   2015  HB1 LEU A 131     -21.971 -13.517   6.561  0.00  0.00      ACHN  
ATOM   2016  HB2 LEU A 131     -20.277 -13.268   5.850  0.00  0.00      ACHN  
ATOM   2017  CG  LEU A 131     -20.500 -12.180   7.607  0.00  0.00      ACHN  
ATOM   2018  HG  LEU A 131     -21.225 -11.462   8.046  0.00  0.00      ACHN  
ATOM   2019  CD1 LEU A 131     -20.334 -13.316   8.556  0.00  0.00      ACHN  
ATOM   2020 HD11 LEU A 131     -19.842 -12.988   9.497  0.00  0.00      ACHN  
ATOM   2021 HD12 LEU A 131     -21.274 -13.738   8.972  0.00  0.00      ACHN  
ATOM   2022 HD13 LEU A 131     -19.734 -14.094   8.037  0.00  0.00      ACHN  
ATOM   2023  CD2 LEU A 131     -19.193 -11.309   7.452  0.00  0.00      ACHN  
ATOM   2024 HD21 LEU A 131     -18.707 -11.067   8.420  0.00  0.00      ACHN  
ATOM   2025 HD22 LEU A 131     -18.607 -11.956   6.765  0.00  0.00      ACHN  
ATOM   2026 HD23 LEU A 131     -19.306 -10.344   6.913  0.00  0.00      ACHN  
ATOM   2027  C   LEU A 131     -21.914 -12.364   3.876  0.00  0.00      ACHN  
ATOM   2028  O   LEU A 131     -21.066 -12.332   3.020  0.00  0.00      ACHN  
ATOM   2029  N   LEU A 132     -23.061 -12.959   3.697  0.00  0.00      ACHN  
ATOM   2030  HN  LEU A 132     -23.666 -13.152   4.466  0.00  0.00      ACHN  
ATOM   2031  CA  LEU A 132     -23.505 -13.429   2.366  0.00  0.00      ACHN  
ATOM   2032  HA  LEU A 132     -22.670 -14.026   2.031  0.00  0.00      ACHN  
ATOM   2033  CB  LEU A 132     -24.891 -14.145   2.513  0.00  0.00      ACHN  
ATOM   2034  HB1 LEU A 132     -24.754 -14.905   3.312  0.00  0.00      ACHN  
ATOM   2035  HB2 LEU A 132     -25.616 -13.380   2.862  0.00  0.00      ACHN  
ATOM   2036  CG  LEU A 132     -25.348 -14.838   1.122  0.00  0.00      ACHN  
ATOM   2037  HG  LEU A 132     -25.433 -14.187   0.225  0.00  0.00      ACHN  
ATOM   2038  CD1 LEU A 132     -24.400 -15.923   0.789  0.00  0.00      ACHN  
ATOM   2039 HD11 LEU A 132     -23.401 -15.439   0.746  0.00  0.00      ACHN  
ATOM   2040 HD12 LEU A 132     -24.446 -16.711   1.570  0.00  0.00      ACHN  
ATOM   2041 HD13 LEU A 132     -24.503 -16.464  -0.176  0.00  0.00      ACHN  
ATOM   2042  CD2 LEU A 132     -26.699 -15.470   1.316  0.00  0.00      ACHN  
ATOM   2043 HD21 LEU A 132     -27.017 -15.949   0.365  0.00  0.00      ACHN  
ATOM   2044 HD22 LEU A 132     -26.818 -16.279   2.068  0.00  0.00      ACHN  
ATOM   2045 HD23 LEU A 132     -27.487 -14.698   1.443  0.00  0.00      ACHN  
ATOM   2046  C   LEU A 132     -23.721 -12.318   1.319  0.00  0.00      ACHN  
ATOM   2047  O   LEU A 132     -23.432 -12.465   0.151  0.00  0.00      ACHN  
ATOM   2048  N   ALA A 133     -24.137 -11.147   1.667  0.00  0.00      ACHN  
ATOM   2049  HN  ALA A 133     -24.284 -10.918   2.626  0.00  0.00      ACHN  
ATOM   2050  CA  ALA A 133     -24.119  -9.998   0.806  0.00  0.00      ACHN  
ATOM   2051  HA  ALA A 133     -24.745 -10.223  -0.044  0.00  0.00      ACHN  
ATOM   2052  CB  ALA A 133     -24.840  -8.930   1.577  0.00  0.00      ACHN  
ATOM   2053  HB1 ALA A 133     -25.067  -9.299   2.600  0.00  0.00      ACHN  
ATOM   2054  HB2 ALA A 133     -24.338  -7.940   1.630  0.00  0.00      ACHN  
ATOM   2055  HB3 ALA A 133     -25.840  -8.802   1.110  0.00  0.00      ACHN  
ATOM   2056  C   ALA A 133     -22.711  -9.621   0.435  0.00  0.00      ACHN  
ATOM   2057  O   ALA A 133     -22.493  -9.343  -0.726  0.00  0.00      ACHN  
ATOM   2058  N   ILE A 134     -21.717  -9.588   1.362  0.00  0.00      ACHN  
ATOM   2059  HN  ILE A 134     -21.998  -9.777   2.300  0.00  0.00      ACHN  
ATOM   2060  CA  ILE A 134     -20.340  -9.232   1.084  0.00  0.00      ACHN  
ATOM   2061  HA  ILE A 134     -20.323  -8.275   0.583  0.00  0.00      ACHN  
ATOM   2062  CB  ILE A 134     -19.563  -9.053   2.369  0.00  0.00      ACHN  
ATOM   2063  HB  ILE A 134     -19.561 -10.071   2.814  0.00  0.00      ACHN  
ATOM   2064  CG2 ILE A 134     -18.060  -8.736   2.177  0.00  0.00      ACHN  
ATOM   2065 HG21 ILE A 134     -17.681  -8.362   3.152  0.00  0.00      ACHN  
ATOM   2066 HG22 ILE A 134     -17.514  -9.669   1.921  0.00  0.00      ACHN  
ATOM   2067 HG23 ILE A 134     -17.776  -7.886   1.521  0.00  0.00      ACHN  
ATOM   2068  CG1 ILE A 134     -20.262  -8.028   3.336  0.00  0.00      ACHN  
ATOM   2069 HG11 ILE A 134     -20.392  -6.989   2.967  0.00  0.00      ACHN  
ATOM   2070 HG12 ILE A 134     -21.336  -8.240   3.521  0.00  0.00      ACHN  
ATOM   2071  CD1 ILE A 134     -19.650  -7.949   4.760  0.00  0.00      ACHN  
ATOM   2072  HD1 ILE A 134     -18.698  -7.377   4.727  0.00  0.00      ACHN  
ATOM   2073  HD2 ILE A 134     -20.377  -7.488   5.462  0.00  0.00      ACHN  
ATOM   2074  HD3 ILE A 134     -19.399  -8.981   5.086  0.00  0.00      ACHN  
ATOM   2075  C   ILE A 134     -19.696 -10.286   0.100  0.00  0.00      ACHN  
ATOM   2076  O   ILE A 134     -19.141  -9.924  -0.933  0.00  0.00      ACHN  
ATOM   2077  N   PHE A 135     -19.813 -11.570   0.480  0.00  0.00      ACHN  
ATOM   2078  HN  PHE A 135     -20.203 -11.750   1.380  0.00  0.00      ACHN  
ATOM   2079  CA  PHE A 135     -19.555 -12.719  -0.349  0.00  0.00      ACHN  
ATOM   2080  HA  PHE A 135     -18.509 -12.613  -0.594  0.00  0.00      ACHN  
ATOM   2081  CB  PHE A 135     -19.860 -14.045   0.482  0.00  0.00      ACHN  
ATOM   2082  HB1 PHE A 135     -19.653 -14.024   1.573  0.00  0.00      ACHN  
ATOM   2083  HB2 PHE A 135     -20.943 -14.285   0.533  0.00  0.00      ACHN  
ATOM   2084  CG  PHE A 135     -19.090 -15.235  -0.068  0.00  0.00      ACHN  
ATOM   2085  CD1 PHE A 135     -19.499 -15.923  -1.272  0.00  0.00      ACHN  
ATOM   2086  HD1 PHE A 135     -20.380 -15.581  -1.795  0.00  0.00      ACHN  
ATOM   2087  CE1 PHE A 135     -18.746 -17.022  -1.737  0.00  0.00      ACHN  
ATOM   2088  HE1 PHE A 135     -19.262 -17.553  -2.523  0.00  0.00      ACHN  
ATOM   2089  CZ  PHE A 135     -17.711 -17.512  -0.954  0.00  0.00      ACHN  
ATOM   2090  HZ  PHE A 135     -17.258 -18.462  -1.193  0.00  0.00      ACHN  
ATOM   2091  CD2 PHE A 135     -18.038 -15.817   0.730  0.00  0.00      ACHN  
ATOM   2092  HD2 PHE A 135     -17.737 -15.407   1.683  0.00  0.00      ACHN  
ATOM   2093  CE2 PHE A 135     -17.365 -16.971   0.293  0.00  0.00      ACHN  
ATOM   2094  HE2 PHE A 135     -16.585 -17.395   0.908  0.00  0.00      ACHN  
ATOM   2095  C   PHE A 135     -20.179 -12.835  -1.732  0.00  0.00      ACHN  
ATOM   2096  O   PHE A 135     -19.448 -12.943  -2.724  0.00  0.00      ACHN  
ATOM   2097  N   GLY A 136     -21.555 -12.687  -1.898  0.00  0.00      ACHN  
ATOM   2098  HN  GLY A 136     -22.110 -12.690  -1.070  0.00  0.00      ACHN  
ATOM   2099  CA  GLY A 136     -22.189 -12.469  -3.177  0.00  0.00      ACHN  
ATOM   2100  HA1 GLY A 136     -23.207 -12.186  -2.951  0.00  0.00      ACHN  
ATOM   2101  HA2 GLY A 136     -22.014 -13.383  -3.725  0.00  0.00      ACHN  
ATOM   2102  C   GLY A 136     -21.705 -11.336  -4.034  0.00  0.00      ACHN  
ATOM   2103  O   GLY A 136     -21.419 -11.543  -5.241  0.00  0.00      ACHN  
ATOM   2104  N   VAL A 137     -21.524 -10.077  -3.473  0.00  0.00      ACHN  
ATOM   2105  HN  VAL A 137     -21.674 -10.019  -2.489  0.00  0.00      ACHN  
ATOM   2106  CA  VAL A 137     -20.946  -8.969  -4.188  0.00  0.00      ACHN  
ATOM   2107  HA  VAL A 137     -21.558  -8.857  -5.071  0.00  0.00      ACHN  
ATOM   2108  CB  VAL A 137     -21.105  -7.675  -3.450  0.00  0.00      ACHN  
ATOM   2109  HB  VAL A 137     -20.688  -7.740  -2.422  0.00  0.00      ACHN  
ATOM   2110  CG1 VAL A 137     -20.522  -6.473  -4.197  0.00  0.00      ACHN  
ATOM   2111 HG11 VAL A 137     -19.414  -6.387  -4.181  0.00  0.00      ACHN  
ATOM   2112 HG12 VAL A 137     -20.841  -6.424  -5.260  0.00  0.00      ACHN  
ATOM   2113 HG13 VAL A 137     -20.902  -5.512  -3.789  0.00  0.00      ACHN  
ATOM   2114  CG2 VAL A 137     -22.594  -7.442  -3.282  0.00  0.00      ACHN  
ATOM   2115 HG21 VAL A 137     -23.078  -7.181  -4.248  0.00  0.00      ACHN  
ATOM   2116 HG22 VAL A 137     -23.145  -8.350  -2.960  0.00  0.00      ACHN  
ATOM   2117 HG23 VAL A 137     -22.932  -6.642  -2.589  0.00  0.00      ACHN  
ATOM   2118  C   VAL A 137     -19.469  -9.166  -4.660  0.00  0.00      ACHN  
ATOM   2119  O   VAL A 137     -19.132  -8.860  -5.797  0.00  0.00      ACHN  
ATOM   2120  N   ASN A 138     -18.619  -9.738  -3.820  0.00  0.00      ACHN  
ATOM   2121  HN  ASN A 138     -18.886  -9.862  -2.868  0.00  0.00      ACHN  
ATOM   2122  CA  ASN A 138     -17.242 -10.038  -4.025  0.00  0.00      ACHN  
ATOM   2123  HA  ASN A 138     -16.782  -9.094  -4.277  0.00  0.00      ACHN  
ATOM   2124  CB  ASN A 138     -16.542 -10.611  -2.776  0.00  0.00      ACHN  
ATOM   2125  HB1 ASN A 138     -16.723  -9.931  -1.917  0.00  0.00      ACHN  
ATOM   2126  HB2 ASN A 138     -16.913 -11.618  -2.489  0.00  0.00      ACHN  
ATOM   2127  CG  ASN A 138     -15.050 -10.575  -2.910  0.00  0.00      ACHN  
ATOM   2128  OD1 ASN A 138     -14.404  -9.622  -2.506  0.00  0.00      ACHN  
ATOM   2129  ND2 ASN A 138     -14.454 -11.683  -3.513  0.00  0.00      ACHN  
ATOM   2130 HD21 ASN A 138     -13.468 -11.587  -3.650  0.00  0.00      ACHN  
ATOM   2131 HD22 ASN A 138     -14.991 -12.527  -3.514  0.00  0.00      ACHN  
ATOM   2132  C   ASN A 138     -17.133 -10.994  -5.147  0.00  0.00      ACHN  
ATOM   2133  O   ASN A 138     -16.530 -10.688  -6.198  0.00  0.00      ACHN  
ATOM   2134  N   ALA A 139     -17.920 -12.083  -5.054  0.00  0.00      ACHN  
ATOM   2135  HN  ALA A 139     -18.368 -12.325  -4.197  0.00  0.00      ACHN  
ATOM   2136  CA  ALA A 139     -18.046 -13.092  -6.114  0.00  0.00      ACHN  
ATOM   2137  HA  ALA A 139     -17.071 -13.496  -6.342  0.00  0.00      ACHN  
ATOM   2138  CB  ALA A 139     -19.006 -14.157  -5.671  0.00  0.00      ACHN  
ATOM   2139  HB1 ALA A 139     -19.917 -13.545  -5.500  0.00  0.00      ACHN  
ATOM   2140  HB2 ALA A 139     -19.160 -14.912  -6.472  0.00  0.00      ACHN  
ATOM   2141  HB3 ALA A 139     -18.684 -14.552  -4.684  0.00  0.00      ACHN  
ATOM   2142  C   ALA A 139     -18.484 -12.491  -7.454  0.00  0.00      ACHN  
ATOM   2143  O   ALA A 139     -17.972 -12.800  -8.553  0.00  0.00      ACHN  
ATOM   2144  N   SER A 140     -19.408 -11.502  -7.358  0.00  0.00      ACHN  
ATOM   2145  HN  SER A 140     -19.794 -11.371  -6.449  0.00  0.00      ACHN  
ATOM   2146  CA  SER A 140     -19.878 -10.652  -8.486  0.00  0.00      ACHN  
ATOM   2147  HA  SER A 140     -20.235 -11.287  -9.284  0.00  0.00      ACHN  
ATOM   2148  CB  SER A 140     -21.163  -9.879  -8.240  0.00  0.00      ACHN  
ATOM   2149  HB1 SER A 140     -21.010  -9.093  -7.470  0.00  0.00      ACHN  
ATOM   2150  HB2 SER A 140     -21.434  -9.465  -9.235  0.00  0.00      ACHN  
ATOM   2151  OG  SER A 140     -22.160 -10.746  -7.737  0.00  0.00      ACHN  
ATOM   2152  HG1 SER A 140     -22.074 -10.854  -6.787  0.00  0.00      ACHN  
ATOM   2153  C   SER A 140     -18.821  -9.745  -9.023  0.00  0.00      ACHN  
ATOM   2154  O   SER A 140     -18.748  -9.536 -10.270  0.00  0.00      ACHN  
ATOM   2155  N   MET A 141     -17.887  -9.194  -8.250  0.00  0.00      ACHN  
ATOM   2156  HN  MET A 141     -17.929  -9.382  -7.272  0.00  0.00      ACHN  
ATOM   2157  CA  MET A 141     -16.734  -8.319  -8.560  0.00  0.00      ACHN  
ATOM   2158  HA  MET A 141     -17.144  -7.488  -9.116  0.00  0.00      ACHN  
ATOM   2159  CB  MET A 141     -16.023  -7.865  -7.266  0.00  0.00      ACHN  
ATOM   2160  HB1 MET A 141     -16.827  -7.560  -6.562  0.00  0.00      ACHN  
ATOM   2161  HB2 MET A 141     -15.616  -8.755  -6.740  0.00  0.00      ACHN  
ATOM   2162  CG  MET A 141     -14.998  -6.789  -7.272  0.00  0.00      ACHN  
ATOM   2163  HG1 MET A 141     -14.082  -6.948  -7.881  0.00  0.00      ACHN  
ATOM   2164  HG2 MET A 141     -15.476  -5.897  -7.728  0.00  0.00      ACHN  
ATOM   2165  SD  MET A 141     -14.357  -6.550  -5.585  0.00  0.00      ACHN  
ATOM   2166  CE  MET A 141     -13.294  -8.046  -5.533  0.00  0.00      ACHN  
ATOM   2167  HE1 MET A 141     -13.771  -8.969  -5.927  0.00  0.00      ACHN  
ATOM   2168  HE2 MET A 141     -12.502  -7.890  -6.297  0.00  0.00      ACHN  
ATOM   2169  HE3 MET A 141     -12.803  -8.250  -4.558  0.00  0.00      ACHN  
ATOM   2170  C   MET A 141     -15.685  -9.077  -9.393  0.00  0.00      ACHN  
ATOM   2171  O   MET A 141     -15.236  -8.673 -10.458  0.00  0.00      ACHN  
ATOM   2172  N   ILE A 142     -15.372 -10.333  -8.905  0.00  0.00      ACHN  
ATOM   2173  HN  ILE A 142     -15.773 -10.774  -8.105  0.00  0.00      ACHN  
ATOM   2174  CA  ILE A 142     -14.494 -11.296  -9.567  0.00  0.00      ACHN  
ATOM   2175  HA  ILE A 142     -13.566 -10.778  -9.759  0.00  0.00      ACHN  
ATOM   2176  CB  ILE A 142     -14.150 -12.528  -8.714  0.00  0.00      ACHN  
ATOM   2177  HB  ILE A 142     -15.107 -13.069  -8.560  0.00  0.00      ACHN  
ATOM   2178  CG2 ILE A 142     -13.253 -13.482  -9.549  0.00  0.00      ACHN  
ATOM   2179 HG21 ILE A 142     -12.533 -13.960  -8.850  0.00  0.00      ACHN  
ATOM   2180 HG22 ILE A 142     -13.854 -14.173 -10.177  0.00  0.00      ACHN  
ATOM   2181 HG23 ILE A 142     -12.655 -12.884 -10.270  0.00  0.00      ACHN  
ATOM   2182  CG1 ILE A 142     -13.596 -12.126  -7.377  0.00  0.00      ACHN  
ATOM   2183 HG11 ILE A 142     -14.446 -11.665  -6.831  0.00  0.00      ACHN  
ATOM   2184 HG12 ILE A 142     -13.362 -13.038  -6.787  0.00  0.00      ACHN  
ATOM   2185  CD1 ILE A 142     -12.378 -11.288  -7.396  0.00  0.00      ACHN  
ATOM   2186  HD1 ILE A 142     -11.713 -11.924  -8.018  0.00  0.00      ACHN  
ATOM   2187  HD2 ILE A 142     -12.497 -10.285  -7.858  0.00  0.00      ACHN  
ATOM   2188  HD3 ILE A 142     -12.030 -11.055  -6.367  0.00  0.00      ACHN  
ATOM   2189  C   ILE A 142     -15.142 -11.681 -10.952  0.00  0.00      ACHN  
ATOM   2190  O   ILE A 142     -14.425 -11.807 -11.973  0.00  0.00      ACHN  
ATOM   2191  N   LEU A 143     -16.480 -11.965 -11.077  0.00  0.00      ACHN  
ATOM   2192  HN  LEU A 143     -16.989 -11.954 -10.220  0.00  0.00      ACHN  
ATOM   2193  CA  LEU A 143     -17.208 -12.290 -12.255  0.00  0.00      ACHN  
ATOM   2194  HA  LEU A 143     -16.706 -13.209 -12.516  0.00  0.00      ACHN  
ATOM   2195  CB  LEU A 143     -18.735 -12.549 -11.973  0.00  0.00      ACHN  
ATOM   2196  HB1 LEU A 143     -18.725 -13.359 -11.212  0.00  0.00      ACHN  
ATOM   2197  HB2 LEU A 143     -19.237 -11.685 -11.487  0.00  0.00      ACHN  
ATOM   2198  CG  LEU A 143     -19.536 -13.069 -13.158  0.00  0.00      ACHN  
ATOM   2199  HG  LEU A 143     -19.317 -12.600 -14.141  0.00  0.00      ACHN  
ATOM   2200  CD1 LEU A 143     -19.413 -14.587 -13.292  0.00  0.00      ACHN  
ATOM   2201 HD11 LEU A 143     -20.162 -14.979 -14.014  0.00  0.00      ACHN  
ATOM   2202 HD12 LEU A 143     -18.382 -14.771 -13.661  0.00  0.00      ACHN  
ATOM   2203 HD13 LEU A 143     -19.654 -14.986 -12.284  0.00  0.00      ACHN  
ATOM   2204  CD2 LEU A 143     -21.127 -12.823 -12.983  0.00  0.00      ACHN  
ATOM   2205 HD21 LEU A 143     -21.670 -13.201 -13.875  0.00  0.00      ACHN  
ATOM   2206 HD22 LEU A 143     -21.504 -13.456 -12.151  0.00  0.00      ACHN  
ATOM   2207 HD23 LEU A 143     -21.377 -11.768 -12.740  0.00  0.00      ACHN  
ATOM   2208  C   LEU A 143     -17.141 -11.227 -13.405  0.00  0.00      ACHN  
ATOM   2209  O   LEU A 143     -16.881 -11.454 -14.561  0.00  0.00      ACHN  
ATOM   2210  N   PHE A 144     -17.273  -9.942 -12.997  0.00  0.00      ACHN  
ATOM   2211  HN  PHE A 144     -17.655  -9.693 -12.110  0.00  0.00      ACHN  
ATOM   2212  CA  PHE A 144     -17.102  -8.730 -13.831  0.00  0.00      ACHN  
ATOM   2213  HA  PHE A 144     -17.729  -8.871 -14.699  0.00  0.00      ACHN  
ATOM   2214  CB  PHE A 144     -17.561  -7.394 -13.180  0.00  0.00      ACHN  
ATOM   2215  HB1 PHE A 144     -17.007  -7.365 -12.217  0.00  0.00      ACHN  
ATOM   2216  HB2 PHE A 144     -17.176  -6.544 -13.783  0.00  0.00      ACHN  
ATOM   2217  CG  PHE A 144     -19.013  -7.312 -12.958  0.00  0.00      ACHN  
ATOM   2218  CD1 PHE A 144     -19.891  -7.484 -14.062  0.00  0.00      ACHN  
ATOM   2219  HD1 PHE A 144     -19.493  -7.718 -15.039  0.00  0.00      ACHN  
ATOM   2220  CE1 PHE A 144     -21.239  -7.228 -13.871  0.00  0.00      ACHN  
ATOM   2221  HE1 PHE A 144     -21.835  -7.174 -14.770  0.00  0.00      ACHN  
ATOM   2222  CZ  PHE A 144     -21.779  -6.945 -12.574  0.00  0.00      ACHN  
ATOM   2223  HZ  PHE A 144     -22.832  -6.784 -12.399  0.00  0.00      ACHN  
ATOM   2224  CD2 PHE A 144     -19.504  -6.977 -11.712  0.00  0.00      ACHN  
ATOM   2225  HD2 PHE A 144     -18.873  -6.800 -10.853  0.00  0.00      ACHN  
ATOM   2226  CE2 PHE A 144     -20.880  -6.806 -11.517  0.00  0.00      ACHN  
ATOM   2227  HE2 PHE A 144     -21.174  -6.550 -10.510  0.00  0.00      ACHN  
ATOM   2228  C   PHE A 144     -15.674  -8.698 -14.452  0.00  0.00      ACHN  
ATOM   2229  O   PHE A 144     -15.519  -8.629 -15.700  0.00  0.00      ACHN  
ATOM   2230  N   GLY A 145     -14.598  -9.007 -13.609  0.00  0.00      ACHN  
ATOM   2231  HN  GLY A 145     -14.724  -9.227 -12.644  0.00  0.00      ACHN  
ATOM   2232  CA  GLY A 145     -13.246  -9.310 -14.062  0.00  0.00      ACHN  
ATOM   2233  HA1 GLY A 145     -12.569  -9.494 -13.241  0.00  0.00      ACHN  
ATOM   2234  HA2 GLY A 145     -12.872  -8.432 -14.568  0.00  0.00      ACHN  
ATOM   2235  C   GLY A 145     -13.080 -10.439 -15.022  0.00  0.00      ACHN  
ATOM   2236  O   GLY A 145     -12.248 -10.532 -15.952  0.00  0.00      ACHN  
ATOM   2237  N   TRP A 146     -13.742 -11.550 -14.881  0.00  0.00      ACHN  
ATOM   2238  HN  TRP A 146     -14.210 -11.666 -14.008  0.00  0.00      ACHN  
ATOM   2239  CA  TRP A 146     -13.778 -12.708 -15.870  0.00  0.00      ACHN  
ATOM   2240  HA  TRP A 146     -12.818 -13.165 -16.062  0.00  0.00      ACHN  
ATOM   2241  CB  TRP A 146     -14.579 -13.856 -15.236  0.00  0.00      ACHN  
ATOM   2242  HB1 TRP A 146     -14.072 -14.149 -14.292  0.00  0.00      ACHN  
ATOM   2243  HB2 TRP A 146     -15.553 -13.472 -14.866  0.00  0.00      ACHN  
ATOM   2244  CG  TRP A 146     -14.762 -15.151 -16.050  0.00  0.00      ACHN  
ATOM   2245  CD1 TRP A 146     -13.924 -16.107 -16.413  0.00  0.00      ACHN  
ATOM   2246  HD1 TRP A 146     -12.928 -16.314 -16.052  0.00  0.00      ACHN  
ATOM   2247  NE1 TRP A 146     -14.565 -16.955 -17.396  0.00  0.00      ACHN  
ATOM   2248  HE1 TRP A 146     -14.180 -17.483 -18.121  0.00  0.00      ACHN  
ATOM   2249  CE2 TRP A 146     -15.794 -16.430 -17.735  0.00  0.00      ACHN  
ATOM   2250  CD2 TRP A 146     -15.878 -15.315 -16.964  0.00  0.00      ACHN  
ATOM   2251  CE3 TRP A 146     -17.048 -14.558 -17.022  0.00  0.00      ACHN  
ATOM   2252  HE3 TRP A 146     -17.220 -13.706 -16.381  0.00  0.00      ACHN  
ATOM   2253  CZ3 TRP A 146     -18.164 -15.035 -17.835  0.00  0.00      ACHN  
ATOM   2254  HZ3 TRP A 146     -19.046 -14.412 -17.852  0.00  0.00      ACHN  
ATOM   2255  CZ2 TRP A 146     -16.804 -16.838 -18.602  0.00  0.00      ACHN  
ATOM   2256  HZ2 TRP A 146     -16.646 -17.731 -19.188  0.00  0.00      ACHN  
ATOM   2257  CH2 TRP A 146     -17.965 -16.073 -18.684  0.00  0.00      ACHN  
ATOM   2258  HH2 TRP A 146     -18.713 -16.451 -19.366  0.00  0.00      ACHN  
ATOM   2259  C   TRP A 146     -14.397 -12.336 -17.263  0.00  0.00      ACHN  
ATOM   2260  O   TRP A 146     -13.819 -12.748 -18.306  0.00  0.00      ACHN  
ATOM   2261  N   LEU A 147     -15.603 -11.654 -17.291  0.00  0.00      ACHN  
ATOM   2262  HN  LEU A 147     -16.049 -11.586 -16.401  0.00  0.00      ACHN  
ATOM   2263  CA  LEU A 147     -16.335 -11.291 -18.437  0.00  0.00      ACHN  
ATOM   2264  HA  LEU A 147     -16.626 -12.144 -19.032  0.00  0.00      ACHN  
ATOM   2265  CB  LEU A 147     -17.568 -10.494 -17.839  0.00  0.00      ACHN  
ATOM   2266  HB1 LEU A 147     -18.043 -11.148 -17.077  0.00  0.00      ACHN  
ATOM   2267  HB2 LEU A 147     -17.249  -9.565 -17.321  0.00  0.00      ACHN  
ATOM   2268  CG  LEU A 147     -18.713 -10.086 -18.792  0.00  0.00      ACHN  
ATOM   2269  HG  LEU A 147     -18.338  -9.672 -19.752  0.00  0.00      ACHN  
ATOM   2270  CD1 LEU A 147     -19.499 -11.369 -19.140  0.00  0.00      ACHN  
ATOM   2271 HD11 LEU A 147     -19.398 -11.922 -18.182  0.00  0.00      ACHN  
ATOM   2272 HD12 LEU A 147     -20.573 -11.227 -19.385  0.00  0.00      ACHN  
ATOM   2273 HD13 LEU A 147     -18.932 -11.964 -19.888  0.00  0.00      ACHN  
ATOM   2274  CD2 LEU A 147     -19.746  -9.105 -18.248  0.00  0.00      ACHN  
ATOM   2275 HD21 LEU A 147     -19.335  -8.254 -17.664  0.00  0.00      ACHN  
ATOM   2276 HD22 LEU A 147     -20.537  -8.822 -18.975  0.00  0.00      ACHN  
ATOM   2277 HD23 LEU A 147     -20.286  -9.716 -17.494  0.00  0.00      ACHN  
ATOM   2278  C   LEU A 147     -15.522 -10.426 -19.337  0.00  0.00      ACHN  
ATOM   2279  O   LEU A 147     -15.408 -10.611 -20.559  0.00  0.00      ACHN  
ATOM   2280  N   GLN A 148     -14.796  -9.481 -18.679  0.00  0.00      ACHN  
ATOM   2281  HN  GLN A 148     -15.014  -9.368 -17.712  0.00  0.00      ACHN  
ATOM   2282  CA  GLN A 148     -13.917  -8.519 -19.301  0.00  0.00      ACHN  
ATOM   2283  HA  GLN A 148     -14.550  -7.900 -19.919  0.00  0.00      ACHN  
ATOM   2284  CB  GLN A 148     -13.203  -7.702 -18.146  0.00  0.00      ACHN  
ATOM   2285  HB1 GLN A 148     -14.024  -7.133 -17.660  0.00  0.00      ACHN  
ATOM   2286  HB2 GLN A 148     -12.594  -8.384 -17.514  0.00  0.00      ACHN  
ATOM   2287  CG  GLN A 148     -12.189  -6.657 -18.570  0.00  0.00      ACHN  
ATOM   2288  HG1 GLN A 148     -11.615  -6.339 -17.674  0.00  0.00      ACHN  
ATOM   2289  HG2 GLN A 148     -11.335  -6.953 -19.216  0.00  0.00      ACHN  
ATOM   2290  CD  GLN A 148     -12.853  -5.422 -19.140  0.00  0.00      ACHN  
ATOM   2291  OE1 GLN A 148     -13.622  -4.792 -18.468  0.00  0.00      ACHN  
ATOM   2292  NE2 GLN A 148     -12.586  -5.078 -20.372  0.00  0.00      ACHN  
ATOM   2293 HE21 GLN A 148     -13.074  -4.293 -20.755  0.00  0.00      ACHN  
ATOM   2294 HE22 GLN A 148     -12.172  -5.788 -20.942  0.00  0.00      ACHN  
ATOM   2295  C   GLN A 148     -12.879  -9.166 -20.135  0.00  0.00      ACHN  
ATOM   2296  O   GLN A 148     -12.654  -8.817 -21.304  0.00  0.00      ACHN  
ATOM   2297  N   GLU A 149     -12.176 -10.185 -19.489  0.00  0.00      ACHN  
ATOM   2298  HN  GLU A 149     -12.457 -10.497 -18.585  0.00  0.00      ACHN  
ATOM   2299  CA  GLU A 149     -11.082 -10.909 -19.990  0.00  0.00      ACHN  
ATOM   2300  HA  GLU A 149     -10.298 -10.250 -20.332  0.00  0.00      ACHN  
ATOM   2301  CB  GLU A 149     -10.463 -11.635 -18.769  0.00  0.00      ACHN  
ATOM   2302  HB1 GLU A 149     -10.359 -10.930 -17.917  0.00  0.00      ACHN  
ATOM   2303  HB2 GLU A 149     -11.013 -12.494 -18.328  0.00  0.00      ACHN  
ATOM   2304  CG  GLU A 149      -9.118 -12.286 -19.207  0.00  0.00      ACHN  
ATOM   2305  HG1 GLU A 149      -9.259 -13.111 -19.938  0.00  0.00      ACHN  
ATOM   2306  HG2 GLU A 149      -8.459 -11.516 -19.663  0.00  0.00      ACHN  
ATOM   2307  CD  GLU A 149      -8.422 -12.999 -18.072  0.00  0.00      ACHN  
ATOM   2308  OE1 GLU A 149      -8.836 -14.094 -17.699  0.00  0.00      ACHN  
ATOM   2309  OE2 GLU A 149      -7.352 -12.521 -17.562  0.00  0.00      ACHN  
ATOM   2310  C   GLU A 149     -11.565 -11.821 -21.124  0.00  0.00      ACHN  
ATOM   2311  O   GLU A 149     -10.918 -11.905 -22.167  0.00  0.00      ACHN  
ATOM   2312  N   LYS A 150     -12.730 -12.557 -21.024  0.00  0.00      ACHN  
ATOM   2313  HN  LYS A 150     -13.288 -12.460 -20.204  0.00  0.00      ACHN  
ATOM   2314  CA  LYS A 150     -13.474 -13.437 -21.921  0.00  0.00      ACHN  
ATOM   2315  HA  LYS A 150     -12.820 -14.260 -22.167  0.00  0.00      ACHN  
ATOM   2316  CB  LYS A 150     -14.627 -14.049 -21.170  0.00  0.00      ACHN  
ATOM   2317  HB1 LYS A 150     -14.247 -14.390 -20.184  0.00  0.00      ACHN  
ATOM   2318  HB2 LYS A 150     -15.432 -13.290 -21.073  0.00  0.00      ACHN  
ATOM   2319  CG  LYS A 150     -15.356 -15.145 -21.891  0.00  0.00      ACHN  
ATOM   2320  HG1 LYS A 150     -16.260 -15.345 -21.277  0.00  0.00      ACHN  
ATOM   2321  HG2 LYS A 150     -15.711 -14.732 -22.859  0.00  0.00      ACHN  
ATOM   2322  CD  LYS A 150     -14.585 -16.489 -22.009  0.00  0.00      ACHN  
ATOM   2323  HD1 LYS A 150     -13.585 -16.127 -22.332  0.00  0.00      ACHN  
ATOM   2324  HD2 LYS A 150     -14.467 -16.999 -21.029  0.00  0.00      ACHN  
ATOM   2325  CE  LYS A 150     -15.180 -17.369 -23.062  0.00  0.00      ACHN  
ATOM   2326  HE1 LYS A 150     -16.260 -17.584 -22.911  0.00  0.00      ACHN  
ATOM   2327  HE2 LYS A 150     -15.121 -16.962 -24.094  0.00  0.00      ACHN  
ATOM   2328  NZ  LYS A 150     -14.460 -18.665 -23.175  0.00  0.00      ACHN  
ATOM   2329  HZ1 LYS A 150     -13.465 -18.463 -23.401  0.00  0.00      ACHN  
ATOM   2330  HZ2 LYS A 150     -14.521 -19.154 -22.259  0.00  0.00      ACHN  
ATOM   2331  HZ3 LYS A 150     -14.901 -19.254 -23.910  0.00  0.00      ACHN  
ATOM   2332  C   LYS A 150     -13.915 -12.800 -23.282  0.00  0.00      ACHN  
ATOM   2333  O   LYS A 150     -13.570 -13.358 -24.284  0.00  0.00      ACHN  
ATOM   2334  N   TYR A 151     -14.610 -11.644 -23.223  0.00  0.00      ACHN  
ATOM   2335  HN  TYR A 151     -14.767 -11.269 -22.313  0.00  0.00      ACHN  
ATOM   2336  CA  TYR A 151     -15.233 -11.200 -24.441  0.00  0.00      ACHN  
ATOM   2337  HA  TYR A 151     -15.029 -11.825 -25.298  0.00  0.00      ACHN  
ATOM   2338  CB  TYR A 151     -16.842 -11.159 -24.350  0.00  0.00      ACHN  
ATOM   2339  HB1 TYR A 151     -17.021 -10.666 -23.371  0.00  0.00      ACHN  
ATOM   2340  HB2 TYR A 151     -17.330 -10.567 -25.154  0.00  0.00      ACHN  
ATOM   2341  CG  TYR A 151     -17.334 -12.553 -24.319  0.00  0.00      ACHN  
ATOM   2342  CD1 TYR A 151     -17.234 -13.433 -25.395  0.00  0.00      ACHN  
ATOM   2343  HD1 TYR A 151     -16.657 -13.155 -26.265  0.00  0.00      ACHN  
ATOM   2344  CE1 TYR A 151     -17.709 -14.674 -25.452  0.00  0.00      ACHN  
ATOM   2345  HE1 TYR A 151     -17.608 -15.394 -26.250  0.00  0.00      ACHN  
ATOM   2346  CZ  TYR A 151     -18.382 -15.126 -24.281  0.00  0.00      ACHN  
ATOM   2347  OH  TYR A 151     -18.971 -16.429 -24.242  0.00  0.00      ACHN  
ATOM   2348  HH  TYR A 151     -18.788 -16.721 -25.138  0.00  0.00      ACHN  
ATOM   2349  CD2 TYR A 151     -17.898 -13.048 -23.134  0.00  0.00      ACHN  
ATOM   2350  HD2 TYR A 151     -17.860 -12.476 -22.218  0.00  0.00      ACHN  
ATOM   2351  CE2 TYR A 151     -18.410 -14.355 -23.112  0.00  0.00      ACHN  
ATOM   2352  HE2 TYR A 151     -18.887 -14.614 -22.178  0.00  0.00      ACHN  
ATOM   2353  C   TYR A 151     -14.743  -9.825 -24.972  0.00  0.00      ACHN  
ATOM   2354  O   TYR A 151     -15.136  -9.513 -26.104  0.00  0.00      ACHN  
ATOM   2355  N   THR A 152     -13.916  -8.954 -24.247  0.00  0.00      ACHN  
ATOM   2356  HN  THR A 152     -13.690  -9.024 -23.279  0.00  0.00      ACHN  
ATOM   2357  CA  THR A 152     -13.402  -7.646 -24.700  0.00  0.00      ACHN  
ATOM   2358  HA  THR A 152     -13.855  -7.301 -25.618  0.00  0.00      ACHN  
ATOM   2359  CB  THR A 152     -13.781  -6.575 -23.757  0.00  0.00      ACHN  
ATOM   2360  HB  THR A 152     -13.392  -6.757 -22.732  0.00  0.00      ACHN  
ATOM   2361  OG1 THR A 152     -15.219  -6.542 -23.576  0.00  0.00      ACHN  
ATOM   2362  HG1 THR A 152     -15.385  -7.403 -23.186  0.00  0.00      ACHN  
ATOM   2363  CG2 THR A 152     -13.466  -5.124 -24.272  0.00  0.00      ACHN  
ATOM   2364 HG21 THR A 152     -13.789  -5.022 -25.331  0.00  0.00      ACHN  
ATOM   2365 HG22 THR A 152     -14.038  -4.399 -23.655  0.00  0.00      ACHN  
ATOM   2366 HG23 THR A 152     -12.377  -4.904 -24.291  0.00  0.00      ACHN  
ATOM   2367  C   THR A 152     -11.921  -7.778 -24.973  0.00  0.00      ACHN  
ATOM   2368  O   THR A 152     -11.207  -8.446 -24.193  0.00  0.00      ACHN  
ATOM   2369  N   GLN A 153     -11.446  -7.100 -26.092  0.00  0.00      ACHN  
ATOM   2370  HN  GLN A 153     -12.047  -6.527 -26.643  0.00  0.00      ACHN  
ATOM   2371  CA  GLN A 153     -10.067  -7.228 -26.590  0.00  0.00      ACHN  
ATOM   2372  HA  GLN A 153      -9.700  -8.209 -26.326  0.00  0.00      ACHN  
ATOM   2373  CB  GLN A 153     -10.043  -7.025 -28.154  0.00  0.00      ACHN  
ATOM   2374  HB1 GLN A 153     -10.711  -7.800 -28.588  0.00  0.00      ACHN  
ATOM   2375  HB2 GLN A 153     -10.520  -6.041 -28.351  0.00  0.00      ACHN  
ATOM   2376  CG  GLN A 153      -8.643  -7.051 -28.742  0.00  0.00      ACHN  
ATOM   2377  HG1 GLN A 153      -8.089  -6.130 -28.460  0.00  0.00      ACHN  
ATOM   2378  HG2 GLN A 153      -8.182  -7.965 -28.310  0.00  0.00      ACHN  
ATOM   2379  CD  GLN A 153      -8.763  -6.981 -30.246  0.00  0.00      ACHN  
ATOM   2380  OE1 GLN A 153      -9.799  -6.511 -30.775  0.00  0.00      ACHN  
ATOM   2381  NE2 GLN A 153      -7.781  -7.328 -31.115  0.00  0.00      ACHN  
ATOM   2382 HE21 GLN A 153      -8.033  -7.346 -32.082  0.00  0.00      ACHN  
ATOM   2383 HE22 GLN A 153      -6.810  -7.319 -30.876  0.00  0.00      ACHN  
ATOM   2384  C   GLN A 153      -9.060  -6.178 -25.907  0.00  0.00      ACHN  
ATOM   2385  O   GLN A 153      -9.380  -4.977 -25.877  0.00  0.00      ACHN  
ATOM   2386  N   PRO A 154      -7.834  -6.509 -25.419  0.00  0.00      ACHN  
ATOM   2387  CD  PRO A 154      -7.532  -7.796 -24.850  0.00  0.00      ACHN  
ATOM   2388  HD1 PRO A 154      -8.428  -8.187 -24.323  0.00  0.00      ACHN  
ATOM   2389  HD2 PRO A 154      -7.271  -8.530 -25.642  0.00  0.00      ACHN  
ATOM   2390  CA  PRO A 154      -6.858  -5.541 -24.920  0.00  0.00      ACHN  
ATOM   2391  HA  PRO A 154      -7.358  -5.069 -24.088  0.00  0.00      ACHN  
ATOM   2392  CB  PRO A 154      -5.634  -6.433 -24.592  0.00  0.00      ACHN  
ATOM   2393  HB1 PRO A 154      -4.846  -5.979 -23.954  0.00  0.00      ACHN  
ATOM   2394  HB2 PRO A 154      -5.154  -6.706 -25.556  0.00  0.00      ACHN  
ATOM   2395  CG  PRO A 154      -6.366  -7.576 -23.937  0.00  0.00      ACHN  
ATOM   2396  HG1 PRO A 154      -6.624  -7.192 -22.927  0.00  0.00      ACHN  
ATOM   2397  HG2 PRO A 154      -5.656  -8.418 -23.788  0.00  0.00      ACHN  
ATOM   2398  C   PRO A 154      -6.488  -4.430 -25.908  0.00  0.00      ACHN  
ATOM   2399  O   PRO A 154      -6.462  -4.638 -27.131  0.00  0.00      ACHN  
ATOM   2400  N   LYS A 155      -6.289  -3.251 -25.258  0.00  0.00      ACHN  
ATOM   2401  HN  LYS A 155      -6.253  -3.186 -24.264  0.00  0.00      ACHN  
ATOM   2402  CA  LYS A 155      -5.986  -1.946 -25.841  0.00  0.00      ACHN  
ATOM   2403  HA  LYS A 155      -5.816  -1.266 -25.018  0.00  0.00      ACHN  
ATOM   2404  CB  LYS A 155      -4.691  -1.903 -26.647  0.00  0.00      ACHN  
ATOM   2405  HB1 LYS A 155      -3.881  -2.378 -26.053  0.00  0.00      ACHN  
ATOM   2406  HB2 LYS A 155      -4.911  -2.501 -27.557  0.00  0.00      ACHN  
ATOM   2407  CG  LYS A 155      -4.241  -0.526 -27.104  0.00  0.00      ACHN  
ATOM   2408  HG1 LYS A 155      -4.830  -0.170 -27.977  0.00  0.00      ACHN  
ATOM   2409  HG2 LYS A 155      -4.299   0.200 -26.265  0.00  0.00      ACHN  
ATOM   2410  CD  LYS A 155      -2.769  -0.611 -27.656  0.00  0.00      ACHN  
ATOM   2411  HD1 LYS A 155      -2.113  -0.740 -26.769  0.00  0.00      ACHN  
ATOM   2412  HD2 LYS A 155      -2.587  -1.401 -28.416  0.00  0.00      ACHN  
ATOM   2413  CE  LYS A 155      -2.235   0.744 -28.242  0.00  0.00      ACHN  
ATOM   2414  HE1 LYS A 155      -2.623   0.810 -29.281  0.00  0.00      ACHN  
ATOM   2415  HE2 LYS A 155      -2.514   1.657 -27.673  0.00  0.00      ACHN  
ATOM   2416  NZ  LYS A 155      -0.731   0.821 -28.425  0.00  0.00      ACHN  
ATOM   2417  HZ1 LYS A 155      -0.433  -0.062 -28.886  0.00  0.00      ACHN  
ATOM   2418  HZ2 LYS A 155      -0.386   1.600 -29.022  0.00  0.00      ACHN  
ATOM   2419  HZ3 LYS A 155      -0.289   0.807 -27.484  0.00  0.00      ACHN  
ATOM   2420  C   LYS A 155      -7.169  -1.285 -26.529  0.00  0.00      ACHN  
ATOM   2421  O   LYS A 155      -7.623  -0.201 -26.162  0.00  0.00      ACHN  
ATOM   2422  N   ASP A 156      -7.566  -1.957 -27.605  0.00  0.00      ACHN  
ATOM   2423  HN  ASP A 156      -7.189  -2.864 -27.773  0.00  0.00      ACHN  
ATOM   2424  CA  ASP A 156      -8.603  -1.608 -28.536  0.00  0.00      ACHN  
ATOM   2425  HA  ASP A 156      -8.324  -0.694 -29.039  0.00  0.00      ACHN  
ATOM   2426  CB  ASP A 156      -8.544  -2.614 -29.672  0.00  0.00      ACHN  
ATOM   2427  HB1 ASP A 156      -8.567  -3.673 -29.334  0.00  0.00      ACHN  
ATOM   2428  HB2 ASP A 156      -9.312  -2.334 -30.424  0.00  0.00      ACHN  
ATOM   2429  CG  ASP A 156      -7.272  -2.460 -30.387  0.00  0.00      ACHN  
ATOM   2430  OD1 ASP A 156      -6.422  -3.408 -30.183  0.00  0.00      ACHN  
ATOM   2431  OD2 ASP A 156      -7.033  -1.538 -31.213  0.00  0.00      ACHN  
ATOM   2432  C   ASP A 156     -10.074  -1.520 -28.011  0.00  0.00      ACHN  
ATOM   2433  O   ASP A 156     -10.669  -0.514 -28.258  0.00  0.00      ACHN  
ATOM   2434  N   GLY A 157     -10.581  -2.589 -27.309  0.00  0.00      ACHN  
ATOM   2435  HN  GLY A 157      -9.998  -3.350 -27.036  0.00  0.00      ACHN  
ATOM   2436  CA  GLY A 157     -11.816  -2.506 -26.587  0.00  0.00      ACHN  
ATOM   2437  HA1 GLY A 157     -12.076  -3.527 -26.350  0.00  0.00      ACHN  
ATOM   2438  HA2 GLY A 157     -12.513  -2.090 -27.300  0.00  0.00      ACHN  
ATOM   2439  C   GLY A 157     -11.858  -1.540 -25.313  0.00  0.00      ACHN  
ATOM   2440  O   GLY A 157     -10.983  -0.707 -25.077  0.00  0.00      ACHN  
ATOM   2441  N   ASP A 158     -12.936  -1.759 -24.437  0.00  0.00      ACHN  
ATOM   2442  HN  ASP A 158     -13.587  -2.449 -24.742  0.00  0.00      ACHN  
ATOM   2443  CA  ASP A 158     -13.277  -0.911 -23.397  0.00  0.00      ACHN  
ATOM   2444  HA  ASP A 158     -12.478  -0.209 -23.209  0.00  0.00      ACHN  
ATOM   2445  CB  ASP A 158     -14.537  -0.117 -23.845  0.00  0.00      ACHN  
ATOM   2446  HB1 ASP A 158     -15.235  -0.667 -24.512  0.00  0.00      ACHN  
ATOM   2447  HB2 ASP A 158     -15.146   0.203 -22.973  0.00  0.00      ACHN  
ATOM   2448  CG  ASP A 158     -14.197   1.162 -24.605  0.00  0.00      ACHN  
ATOM   2449  OD1 ASP A 158     -13.800   2.136 -23.963  0.00  0.00      ACHN  
ATOM   2450  OD2 ASP A 158     -14.198   1.145 -25.878  0.00  0.00      ACHN  
ATOM   2451  C   ASP A 158     -13.471  -1.583 -22.096  0.00  0.00      ACHN  
ATOM   2452  O   ASP A 158     -13.538  -2.828 -22.002  0.00  0.00      ACHN  
ATOM   2453  N   LEU A 159     -13.535  -0.815 -21.011  0.00  0.00      ACHN  
ATOM   2454  HN  LEU A 159     -13.621   0.168 -21.157  0.00  0.00      ACHN  
ATOM   2455  CA  LEU A 159     -13.558  -1.233 -19.604  0.00  0.00      ACHN  
ATOM   2456  HA  LEU A 159     -12.984  -2.132 -19.435  0.00  0.00      ACHN  
ATOM   2457  CB  LEU A 159     -12.780  -0.094 -18.808  0.00  0.00      ACHN  
ATOM   2458  HB1 LEU A 159     -13.362   0.844 -18.935  0.00  0.00      ACHN  
ATOM   2459  HB2 LEU A 159     -12.815  -0.376 -17.734  0.00  0.00      ACHN  
ATOM   2460  CG  LEU A 159     -11.284   0.109 -19.132  0.00  0.00      ACHN  
ATOM   2461  HG  LEU A 159     -11.258   0.184 -20.240  0.00  0.00      ACHN  
ATOM   2462  CD1 LEU A 159     -10.833   1.403 -18.476  0.00  0.00      ACHN  
ATOM   2463 HD11 LEU A 159     -10.511   1.034 -17.479  0.00  0.00      ACHN  
ATOM   2464 HD12 LEU A 159      -9.959   1.730 -19.079  0.00  0.00      ACHN  
ATOM   2465 HD13 LEU A 159     -11.638   2.161 -18.367  0.00  0.00      ACHN  
ATOM   2466  CD2 LEU A 159     -10.520  -1.066 -18.564  0.00  0.00      ACHN  
ATOM   2467 HD21 LEU A 159     -10.818  -1.953 -19.162  0.00  0.00      ACHN  
ATOM   2468 HD22 LEU A 159      -9.422  -0.910 -18.644  0.00  0.00      ACHN  
ATOM   2469 HD23 LEU A 159     -10.675  -1.175 -17.469  0.00  0.00      ACHN  
ATOM   2470  C   LEU A 159     -14.946  -1.264 -18.870  0.00  0.00      ACHN  
ATOM   2471  O   LEU A 159     -15.004  -1.188 -17.639  0.00  0.00      ACHN  
ATOM   2472  N   LEU A 160     -16.110  -1.370 -19.567  0.00  0.00      ACHN  
ATOM   2473  HN  LEU A 160     -16.140  -1.400 -20.563  0.00  0.00      ACHN  
ATOM   2474  CA  LEU A 160     -17.462  -1.457 -19.007  0.00  0.00      ACHN  
ATOM   2475  HA  LEU A 160     -17.595  -0.531 -18.467  0.00  0.00      ACHN  
ATOM   2476  CB  LEU A 160     -18.369  -1.338 -20.243  0.00  0.00      ACHN  
ATOM   2477  HB1 LEU A 160     -18.142  -0.339 -20.674  0.00  0.00      ACHN  
ATOM   2478  HB2 LEU A 160     -18.151  -2.069 -21.051  0.00  0.00      ACHN  
ATOM   2479  CG  LEU A 160     -19.887  -1.414 -20.023  0.00  0.00      ACHN  
ATOM   2480  HG  LEU A 160     -20.225  -2.471 -19.983  0.00  0.00      ACHN  
ATOM   2481  CD1 LEU A 160     -20.477  -0.634 -18.970  0.00  0.00      ACHN  
ATOM   2482 HD11 LEU A 160     -21.577  -0.724 -19.094  0.00  0.00      ACHN  
ATOM   2483 HD12 LEU A 160     -20.247  -0.994 -17.945  0.00  0.00      ACHN  
ATOM   2484 HD13 LEU A 160     -20.312   0.463 -19.037  0.00  0.00      ACHN  
ATOM   2485  CD2 LEU A 160     -20.549  -0.759 -21.345  0.00  0.00      ACHN  
ATOM   2486 HD21 LEU A 160     -20.326  -1.342 -22.263  0.00  0.00      ACHN  
ATOM   2487 HD22 LEU A 160     -21.658  -0.817 -21.305  0.00  0.00      ACHN  
ATOM   2488 HD23 LEU A 160     -20.093   0.254 -21.371  0.00  0.00      ACHN  
ATOM   2489  C   LEU A 160     -17.728  -2.565 -18.030  0.00  0.00      ACHN  
ATOM   2490  O   LEU A 160     -18.350  -2.302 -17.004  0.00  0.00      ACHN  
ATOM   2491  N   PRO A 161     -17.167  -3.765 -18.232  0.00  0.00      ACHN  
ATOM   2492  CD  PRO A 161     -17.093  -4.362 -19.539  0.00  0.00      ACHN  
ATOM   2493  HD1 PRO A 161     -17.842  -4.073 -20.308  0.00  0.00      ACHN  
ATOM   2494  HD2 PRO A 161     -16.027  -4.330 -19.848  0.00  0.00      ACHN  
ATOM   2495  CA  PRO A 161     -17.177  -4.779 -17.189  0.00  0.00      ACHN  
ATOM   2496  HA  PRO A 161     -18.174  -4.815 -16.777  0.00  0.00      ACHN  
ATOM   2497  CB  PRO A 161     -16.759  -6.064 -17.920  0.00  0.00      ACHN  
ATOM   2498  HB1 PRO A 161     -16.877  -6.998 -17.330  0.00  0.00      ACHN  
ATOM   2499  HB2 PRO A 161     -15.692  -6.016 -18.228  0.00  0.00      ACHN  
ATOM   2500  CG  PRO A 161     -17.435  -5.808 -19.238  0.00  0.00      ACHN  
ATOM   2501  HG1 PRO A 161     -18.519  -5.951 -19.037  0.00  0.00      ACHN  
ATOM   2502  HG2 PRO A 161     -16.987  -6.493 -19.990  0.00  0.00      ACHN  
ATOM   2503  C   PRO A 161     -16.274  -4.393 -16.018  0.00  0.00      ACHN  
ATOM   2504  O   PRO A 161     -16.576  -4.651 -14.890  0.00  0.00      ACHN  
ATOM   2505  N   PHE A 162     -15.102  -3.815 -16.218  0.00  0.00      ACHN  
ATOM   2506  HN  PHE A 162     -14.762  -3.886 -17.152  0.00  0.00      ACHN  
ATOM   2507  CA  PHE A 162     -14.262  -3.246 -15.182  0.00  0.00      ACHN  
ATOM   2508  HA  PHE A 162     -14.046  -4.067 -14.514  0.00  0.00      ACHN  
ATOM   2509  CB  PHE A 162     -12.837  -2.895 -15.720  0.00  0.00      ACHN  
ATOM   2510  HB1 PHE A 162     -12.427  -3.616 -16.459  0.00  0.00      ACHN  
ATOM   2511  HB2 PHE A 162     -12.948  -1.990 -16.356  0.00  0.00      ACHN  
ATOM   2512  CG  PHE A 162     -11.818  -2.625 -14.657  0.00  0.00      ACHN  
ATOM   2513  CD1 PHE A 162     -10.881  -3.601 -14.101  0.00  0.00      ACHN  
ATOM   2514  HD1 PHE A 162     -11.017  -4.608 -14.466  0.00  0.00      ACHN  
ATOM   2515  CE1 PHE A 162     -10.013  -3.276 -13.043  0.00  0.00      ACHN  
ATOM   2516  HE1 PHE A 162      -9.303  -3.985 -12.644  0.00  0.00      ACHN  
ATOM   2517  CZ  PHE A 162      -9.893  -1.933 -12.611  0.00  0.00      ACHN  
ATOM   2518  HZ  PHE A 162      -9.227  -1.668 -11.804  0.00  0.00      ACHN  
ATOM   2519  CD2 PHE A 162     -11.673  -1.292 -14.185  0.00  0.00      ACHN  
ATOM   2520  HD2 PHE A 162     -12.256  -0.442 -14.509  0.00  0.00      ACHN  
ATOM   2521  CE2 PHE A 162     -10.658  -0.944 -13.247  0.00  0.00      ACHN  
ATOM   2522  HE2 PHE A 162     -10.571   0.092 -12.953  0.00  0.00      ACHN  
ATOM   2523  C   PHE A 162     -14.974  -2.184 -14.295  0.00  0.00      ACHN  
ATOM   2524  O   PHE A 162     -15.002  -2.234 -13.079  0.00  0.00      ACHN  
ATOM   2525  N   TRP A 163     -15.740  -1.311 -14.935  0.00  0.00      ACHN  
ATOM   2526  HN  TRP A 163     -15.600  -1.173 -15.912  0.00  0.00      ACHN  
ATOM   2527  CA  TRP A 163     -16.633  -0.347 -14.324  0.00  0.00      ACHN  
ATOM   2528  HA  TRP A 163     -16.118   0.414 -13.757  0.00  0.00      ACHN  
ATOM   2529  CB  TRP A 163     -17.154   0.509 -15.511  0.00  0.00      ACHN  
ATOM   2530  HB1 TRP A 163     -16.377   1.008 -16.128  0.00  0.00      ACHN  
ATOM   2531  HB2 TRP A 163     -17.810  -0.064 -16.200  0.00  0.00      ACHN  
ATOM   2532  CG  TRP A 163     -18.057   1.710 -15.042  0.00  0.00      ACHN  
ATOM   2533  CD1 TRP A 163     -19.441   1.751 -14.829  0.00  0.00      ACHN  
ATOM   2534  HD1 TRP A 163     -20.244   1.087 -15.115  0.00  0.00      ACHN  
ATOM   2535  NE1 TRP A 163     -19.729   3.080 -14.410  0.00  0.00      ACHN  
ATOM   2536  HE1 TRP A 163     -20.543   3.303 -13.921  0.00  0.00      ACHN  
ATOM   2537  CE2 TRP A 163     -18.607   3.862 -14.311  0.00  0.00      ACHN  
ATOM   2538  CD2 TRP A 163     -17.503   2.991 -14.624  0.00  0.00      ACHN  
ATOM   2539  CE3 TRP A 163     -16.179   3.510 -14.635  0.00  0.00      ACHN  
ATOM   2540  HE3 TRP A 163     -15.335   2.862 -14.820  0.00  0.00      ACHN  
ATOM   2541  CZ3 TRP A 163     -16.040   4.861 -14.201  0.00  0.00      ACHN  
ATOM   2542  HZ3 TRP A 163     -15.005   5.168 -14.224  0.00  0.00      ACHN  
ATOM   2543  CZ2 TRP A 163     -18.411   5.158 -13.928  0.00  0.00      ACHN  
ATOM   2544  HZ2 TRP A 163     -19.343   5.612 -13.625  0.00  0.00      ACHN  
ATOM   2545  CH2 TRP A 163     -17.134   5.748 -13.983  0.00  0.00      ACHN  
ATOM   2546  HH2 TRP A 163     -17.045   6.706 -13.492  0.00  0.00      ACHN  
ATOM   2547  C   TRP A 163     -17.748  -0.965 -13.452  0.00  0.00      ACHN  
ATOM   2548  O   TRP A 163     -17.968  -0.572 -12.319  0.00  0.00      ACHN  
ATOM   2549  N   PHE A 164     -18.415  -2.010 -14.057  0.00  0.00      ACHN  
ATOM   2550  HN  PHE A 164     -18.427  -2.272 -15.019  0.00  0.00      ACHN  
ATOM   2551  CA  PHE A 164     -19.388  -2.795 -13.277  0.00  0.00      ACHN  
ATOM   2552  HA  PHE A 164     -20.175  -2.149 -12.914  0.00  0.00      ACHN  
ATOM   2553  CB  PHE A 164     -20.165  -3.844 -14.161  0.00  0.00      ACHN  
ATOM   2554  HB1 PHE A 164     -19.422  -4.483 -14.683  0.00  0.00      ACHN  
ATOM   2555  HB2 PHE A 164     -20.873  -4.435 -13.541  0.00  0.00      ACHN  
ATOM   2556  CG  PHE A 164     -21.024  -3.243 -15.215  0.00  0.00      ACHN  
ATOM   2557  CD1 PHE A 164     -21.859  -2.189 -14.854  0.00  0.00      ACHN  
ATOM   2558  HD1 PHE A 164     -21.914  -1.741 -13.872  0.00  0.00      ACHN  
ATOM   2559  CE1 PHE A 164     -22.646  -1.575 -15.837  0.00  0.00      ACHN  
ATOM   2560  HE1 PHE A 164     -23.260  -0.719 -15.599  0.00  0.00      ACHN  
ATOM   2561  CZ  PHE A 164     -22.712  -2.180 -17.116  0.00  0.00      ACHN  
ATOM   2562  HZ  PHE A 164     -23.413  -1.925 -17.896  0.00  0.00      ACHN  
ATOM   2563  CD2 PHE A 164     -21.086  -3.791 -16.548  0.00  0.00      ACHN  
ATOM   2564  HD2 PHE A 164     -20.377  -4.497 -16.956  0.00  0.00      ACHN  
ATOM   2565  CE2 PHE A 164     -21.961  -3.294 -17.475  0.00  0.00      ACHN  
ATOM   2566  HE2 PHE A 164     -21.993  -3.817 -18.419  0.00  0.00      ACHN  
ATOM   2567  C   PHE A 164     -18.705  -3.613 -12.113  0.00  0.00      ACHN  
ATOM   2568  O   PHE A 164     -19.257  -3.854 -11.033  0.00  0.00      ACHN  
ATOM   2569  N   GLY A 165     -17.417  -4.084 -12.297  0.00  0.00      ACHN  
ATOM   2570  HN  GLY A 165     -17.086  -4.002 -13.234  0.00  0.00      ACHN  
ATOM   2571  CA  GLY A 165     -16.573  -4.733 -11.189  0.00  0.00      ACHN  
ATOM   2572  HA1 GLY A 165     -15.579  -5.062 -11.452  0.00  0.00      ACHN  
ATOM   2573  HA2 GLY A 165     -17.233  -5.468 -10.752  0.00  0.00      ACHN  
ATOM   2574  C   GLY A 165     -16.242  -3.809 -10.095  0.00  0.00      ACHN  
ATOM   2575  O   GLY A 165     -16.294  -4.135  -8.906  0.00  0.00      ACHN  
ATOM   2576  N   CYS A 166     -15.885  -2.585 -10.504  0.00  0.00      ACHN  
ATOM   2577  HN  CYS A 166     -15.645  -2.415 -11.456  0.00  0.00      ACHN  
ATOM   2578  CA  CYS A 166     -15.674  -1.460  -9.609  0.00  0.00      ACHN  
ATOM   2579  HA  CYS A 166     -14.933  -1.710  -8.864  0.00  0.00      ACHN  
ATOM   2580  CB  CYS A 166     -14.987  -0.316 -10.388  0.00  0.00      ACHN  
ATOM   2581  HB1 CYS A 166     -15.630  -0.111 -11.270  0.00  0.00      ACHN  
ATOM   2582  HB2 CYS A 166     -14.939   0.619  -9.791  0.00  0.00      ACHN  
ATOM   2583  SG  CYS A 166     -13.266  -0.792 -10.850  0.00  0.00      ACHN  
ATOM   2584  HG1 CYS A 166     -13.499  -1.165 -12.100  0.00  0.00      ACHN  
ATOM   2585  C   CYS A 166     -16.874  -0.977  -8.849  0.00  0.00      ACHN  
ATOM   2586  O   CYS A 166     -16.700  -0.511  -7.745  0.00  0.00      ACHN  
ATOM   2587  N   ILE A 167     -18.067  -0.976  -9.384  0.00  0.00      ACHN  
ATOM   2588  HN  ILE A 167     -18.198  -1.306 -10.315  0.00  0.00      ACHN  
ATOM   2589  CA  ILE A 167     -19.333  -0.809  -8.607  0.00  0.00      ACHN  
ATOM   2590  HA  ILE A 167     -19.301   0.123  -8.063  0.00  0.00      ACHN  
ATOM   2591  CB  ILE A 167     -20.554  -0.577  -9.603  0.00  0.00      ACHN  
ATOM   2592  HB  ILE A 167     -20.558  -1.395 -10.356  0.00  0.00      ACHN  
ATOM   2593  CG2 ILE A 167     -21.943  -0.482  -8.940  0.00  0.00      ACHN  
ATOM   2594 HG21 ILE A 167     -22.723  -0.123  -9.646  0.00  0.00      ACHN  
ATOM   2595 HG22 ILE A 167     -22.304  -1.409  -8.445  0.00  0.00      ACHN  
ATOM   2596 HG23 ILE A 167     -21.829   0.292  -8.151  0.00  0.00      ACHN  
ATOM   2597  CG1 ILE A 167     -20.367   0.686 -10.477  0.00  0.00      ACHN  
ATOM   2598 HG11 ILE A 167     -20.766   1.572  -9.939  0.00  0.00      ACHN  
ATOM   2599 HG12 ILE A 167     -19.273   0.786 -10.642  0.00  0.00      ACHN  
ATOM   2600  CD1 ILE A 167     -21.049   0.483 -11.814  0.00  0.00      ACHN  
ATOM   2601  HD1 ILE A 167     -22.114   0.770 -11.682  0.00  0.00      ACHN  
ATOM   2602  HD2 ILE A 167     -20.647   1.263 -12.495  0.00  0.00      ACHN  
ATOM   2603  HD3 ILE A 167     -20.921  -0.512 -12.292  0.00  0.00      ACHN  
ATOM   2604  C   ILE A 167     -19.550  -1.847  -7.547  0.00  0.00      ACHN  
ATOM   2605  O   ILE A 167     -19.997  -1.591  -6.403  0.00  0.00      ACHN  
ATOM   2606  N   ALA A 168     -19.275  -3.120  -7.879  0.00  0.00      ACHN  
ATOM   2607  HN  ALA A 168     -19.185  -3.395  -8.833  0.00  0.00      ACHN  
ATOM   2608  CA  ALA A 168     -19.206  -4.145  -6.803  0.00  0.00      ACHN  
ATOM   2609  HA  ALA A 168     -20.120  -4.192  -6.230  0.00  0.00      ACHN  
ATOM   2610  CB  ALA A 168     -19.071  -5.545  -7.437  0.00  0.00      ACHN  
ATOM   2611  HB1 ALA A 168     -19.085  -6.369  -6.693  0.00  0.00      ACHN  
ATOM   2612  HB2 ALA A 168     -19.878  -5.717  -8.181  0.00  0.00      ACHN  
ATOM   2613  HB3 ALA A 168     -18.151  -5.600  -8.058  0.00  0.00      ACHN  
ATOM   2614  C   ALA A 168     -18.133  -3.978  -5.786  0.00  0.00      ACHN  
ATOM   2615  O   ALA A 168     -18.373  -3.986  -4.632  0.00  0.00      ACHN  
ATOM   2616  N   GLY A 169     -16.882  -3.611  -6.296  0.00  0.00      ACHN  
ATOM   2617  HN  GLY A 169     -16.813  -3.564  -7.290  0.00  0.00      ACHN  
ATOM   2618  CA  GLY A 169     -15.726  -3.297  -5.461  0.00  0.00      ACHN  
ATOM   2619  HA1 GLY A 169     -14.980  -2.880  -6.121  0.00  0.00      ACHN  
ATOM   2620  HA2 GLY A 169     -15.451  -4.084  -4.774  0.00  0.00      ACHN  
ATOM   2621  C   GLY A 169     -16.042  -2.225  -4.413  0.00  0.00      ACHN  
ATOM   2622  O   GLY A 169     -15.562  -2.324  -3.310  0.00  0.00      ACHN  
ATOM   2623  N   ILE A 170     -16.788  -1.177  -4.776  0.00  0.00      ACHN  
ATOM   2624  HN  ILE A 170     -17.201  -1.033  -5.671  0.00  0.00      ACHN  
ATOM   2625  CA  ILE A 170     -16.863  -0.043  -3.807  0.00  0.00      ACHN  
ATOM   2626  HA  ILE A 170     -15.854   0.087  -3.444  0.00  0.00      ACHN  
ATOM   2627  CB  ILE A 170     -17.287   1.234  -4.556  0.00  0.00      ACHN  
ATOM   2628  HB  ILE A 170     -16.552   1.339  -5.382  0.00  0.00      ACHN  
ATOM   2629  CG2 ILE A 170     -18.689   1.127  -5.231  0.00  0.00      ACHN  
ATOM   2630 HG21 ILE A 170     -18.646   0.251  -5.913  0.00  0.00      ACHN  
ATOM   2631 HG22 ILE A 170     -19.514   1.082  -4.488  0.00  0.00      ACHN  
ATOM   2632 HG23 ILE A 170     -18.873   1.938  -5.968  0.00  0.00      ACHN  
ATOM   2633  CG1 ILE A 170     -17.290   2.468  -3.633  0.00  0.00      ACHN  
ATOM   2634 HG11 ILE A 170     -18.205   2.510  -3.005  0.00  0.00      ACHN  
ATOM   2635 HG12 ILE A 170     -16.441   2.433  -2.917  0.00  0.00      ACHN  
ATOM   2636  CD1 ILE A 170     -17.281   3.815  -4.342  0.00  0.00      ACHN  
ATOM   2637  HD1 ILE A 170     -18.205   3.842  -4.959  0.00  0.00      ACHN  
ATOM   2638  HD2 ILE A 170     -17.281   4.648  -3.606  0.00  0.00      ACHN  
ATOM   2639  HD3 ILE A 170     -16.421   3.760  -5.043  0.00  0.00      ACHN  
ATOM   2640  C   ILE A 170     -17.861  -0.347  -2.651  0.00  0.00      ACHN  
ATOM   2641  O   ILE A 170     -17.731   0.198  -1.579  0.00  0.00      ACHN  
ATOM   2642  N   VAL A 171     -18.925  -1.191  -2.882  0.00  0.00      ACHN  
ATOM   2643  HN  VAL A 171     -19.008  -1.769  -3.690  0.00  0.00      ACHN  
ATOM   2644  CA  VAL A 171     -20.091  -1.361  -2.046  0.00  0.00      ACHN  
ATOM   2645  HA  VAL A 171     -20.337  -0.345  -1.773  0.00  0.00      ACHN  
ATOM   2646  CB  VAL A 171     -21.220  -1.975  -2.871  0.00  0.00      ACHN  
ATOM   2647  HB  VAL A 171     -20.848  -2.853  -3.441  0.00  0.00      ACHN  
ATOM   2648  CG1 VAL A 171     -22.520  -2.386  -2.112  0.00  0.00      ACHN  
ATOM   2649 HG11 VAL A 171     -23.166  -2.849  -2.888  0.00  0.00      ACHN  
ATOM   2650 HG12 VAL A 171     -22.295  -3.149  -1.337  0.00  0.00      ACHN  
ATOM   2651 HG13 VAL A 171     -23.027  -1.517  -1.642  0.00  0.00      ACHN  
ATOM   2652  CG2 VAL A 171     -21.805  -0.821  -3.782  0.00  0.00      ACHN  
ATOM   2653 HG21 VAL A 171     -22.611  -1.222  -4.434  0.00  0.00      ACHN  
ATOM   2654 HG22 VAL A 171     -22.165   0.084  -3.248  0.00  0.00      ACHN  
ATOM   2655 HG23 VAL A 171     -21.096  -0.497  -4.574  0.00  0.00      ACHN  
ATOM   2656  C   VAL A 171     -19.859  -2.081  -0.719  0.00  0.00      ACHN  
ATOM   2657  O   VAL A 171     -20.271  -1.508   0.292  0.00  0.00      ACHN  
ATOM   2658  N   PRO A 172     -19.149  -3.184  -0.498  0.00  0.00      ACHN  
ATOM   2659  CD  PRO A 172     -18.493  -3.970  -1.579  0.00  0.00      ACHN  
ATOM   2660  HD1 PRO A 172     -19.269  -4.381  -2.259  0.00  0.00      ACHN  
ATOM   2661  HD2 PRO A 172     -17.888  -3.321  -2.247  0.00  0.00      ACHN  
ATOM   2662  CA  PRO A 172     -18.859  -3.786   0.753  0.00  0.00      ACHN  
ATOM   2663  HA  PRO A 172     -19.704  -3.650   1.412  0.00  0.00      ACHN  
ATOM   2664  CB  PRO A 172     -18.515  -5.283   0.475  0.00  0.00      ACHN  
ATOM   2665  HB1 PRO A 172     -19.462  -5.858   0.384  0.00  0.00      ACHN  
ATOM   2666  HB2 PRO A 172     -17.801  -5.713   1.210  0.00  0.00      ACHN  
ATOM   2667  CG  PRO A 172     -17.750  -5.141  -0.857  0.00  0.00      ACHN  
ATOM   2668  HG1 PRO A 172     -17.881  -6.099  -1.404  0.00  0.00      ACHN  
ATOM   2669  HG2 PRO A 172     -16.654  -5.110  -0.681  0.00  0.00      ACHN  
ATOM   2670  C   PRO A 172     -17.731  -2.973   1.432  0.00  0.00      ACHN  
ATOM   2671  O   PRO A 172     -17.681  -2.891   2.610  0.00  0.00      ACHN  
ATOM   2672  N   TRP A 173     -16.881  -2.294   0.646  0.00  0.00      ACHN  
ATOM   2673  HN  TRP A 173     -17.082  -2.220  -0.328  0.00  0.00      ACHN  
ATOM   2674  CA  TRP A 173     -15.700  -1.629   1.267  0.00  0.00      ACHN  
ATOM   2675  HA  TRP A 173     -15.390  -2.269   2.080  0.00  0.00      ACHN  
ATOM   2676  CB  TRP A 173     -14.534  -1.495   0.223  0.00  0.00      ACHN  
ATOM   2677  HB1 TRP A 173     -15.013  -1.106  -0.701  0.00  0.00      ACHN  
ATOM   2678  HB2 TRP A 173     -13.739  -0.815   0.598  0.00  0.00      ACHN  
ATOM   2679  CG  TRP A 173     -13.647  -2.722   0.059  0.00  0.00      ACHN  
ATOM   2680  CD1 TRP A 173     -13.429  -3.648  -0.960  0.00  0.00      ACHN  
ATOM   2681  HD1 TRP A 173     -14.180  -3.790  -1.723  0.00  0.00      ACHN  
ATOM   2682  NE1 TRP A 173     -12.549  -4.667  -0.523  0.00  0.00      ACHN  
ATOM   2683  HE1 TRP A 173     -12.193  -5.409  -1.047  0.00  0.00      ACHN  
ATOM   2684  CE2 TRP A 173     -12.112  -4.327   0.758  0.00  0.00      ACHN  
ATOM   2685  CD2 TRP A 173     -12.830  -3.181   1.211  0.00  0.00      ACHN  
ATOM   2686  CE3 TRP A 173     -12.632  -2.611   2.441  0.00  0.00      ACHN  
ATOM   2687  HE3 TRP A 173     -13.014  -1.644   2.733  0.00  0.00      ACHN  
ATOM   2688  CZ3 TRP A 173     -11.678  -3.282   3.282  0.00  0.00      ACHN  
ATOM   2689  HZ3 TRP A 173     -11.674  -2.902   4.293  0.00  0.00      ACHN  
ATOM   2690  CZ2 TRP A 173     -11.126  -4.826   1.470  0.00  0.00      ACHN  
ATOM   2691  HZ2 TRP A 173     -10.587  -5.675   1.077  0.00  0.00      ACHN  
ATOM   2692  CH2 TRP A 173     -10.916  -4.371   2.821  0.00  0.00      ACHN  
ATOM   2693  HH2 TRP A 173     -10.218  -4.907   3.447  0.00  0.00      ACHN  
ATOM   2694  C   TRP A 173     -16.127  -0.337   1.955  0.00  0.00      ACHN  
ATOM   2695  O   TRP A 173     -15.749  -0.076   3.092  0.00  0.00      ACHN  
ATOM   2696  N   ILE A 174     -17.093   0.410   1.391  0.00  0.00      ACHN  
ATOM   2697  HN  ILE A 174     -17.355   0.214   0.450  0.00  0.00      ACHN  
ATOM   2698  CA  ILE A 174     -17.550   1.629   2.100  0.00  0.00      ACHN  
ATOM   2699  HA  ILE A 174     -16.650   2.196   2.284  0.00  0.00      ACHN  
ATOM   2700  CB  ILE A 174     -18.389   2.424   1.064  0.00  0.00      ACHN  
ATOM   2701  HB  ILE A 174     -17.898   2.477   0.068  0.00  0.00      ACHN  
ATOM   2702  CG2 ILE A 174     -19.861   1.956   0.969  0.00  0.00      ACHN  
ATOM   2703 HG21 ILE A 174     -20.327   1.971   1.978  0.00  0.00      ACHN  
ATOM   2704 HG22 ILE A 174     -20.433   2.651   0.317  0.00  0.00      ACHN  
ATOM   2705 HG23 ILE A 174     -19.922   0.906   0.612  0.00  0.00      ACHN  
ATOM   2706  CG1 ILE A 174     -18.510   3.903   1.595  0.00  0.00      ACHN  
ATOM   2707 HG11 ILE A 174     -18.925   4.531   0.777  0.00  0.00      ACHN  
ATOM   2708 HG12 ILE A 174     -19.141   3.940   2.508  0.00  0.00      ACHN  
ATOM   2709  CD1 ILE A 174     -17.120   4.553   2.045  0.00  0.00      ACHN  
ATOM   2710  HD1 ILE A 174     -17.145   5.661   1.965  0.00  0.00      ACHN  
ATOM   2711  HD2 ILE A 174     -16.838   4.346   3.100  0.00  0.00      ACHN  
ATOM   2712  HD3 ILE A 174     -16.381   4.109   1.344  0.00  0.00      ACHN  
ATOM   2713  C   ILE A 174     -18.310   1.250   3.414  0.00  0.00      ACHN  
ATOM   2714  O   ILE A 174     -18.002   1.860   4.438  0.00  0.00      ACHN  
ATOM   2715  N   GLY A 175     -19.045   0.127   3.275  0.00  0.00      ACHN  
ATOM   2716  HN  GLY A 175     -19.298  -0.251   2.388  0.00  0.00      ACHN  
ATOM   2717  CA  GLY A 175     -19.755  -0.517   4.456  0.00  0.00      ACHN  
ATOM   2718  HA1 GLY A 175     -20.276  -1.356   4.020  0.00  0.00      ACHN  
ATOM   2719  HA2 GLY A 175     -20.373   0.226   4.939  0.00  0.00      ACHN  
ATOM   2720  C   GLY A 175     -18.863  -1.036   5.546  0.00  0.00      ACHN  
ATOM   2721  O   GLY A 175     -19.205  -1.015   6.698  0.00  0.00      ACHN  
ATOM   2722  N   LEU A 176     -17.686  -1.561   5.205  0.00  0.00      ACHN  
ATOM   2723  HN  LEU A 176     -17.419  -1.515   4.246  0.00  0.00      ACHN  
ATOM   2724  CA  LEU A 176     -16.683  -2.069   6.084  0.00  0.00      ACHN  
ATOM   2725  HA  LEU A 176     -17.292  -2.450   6.892  0.00  0.00      ACHN  
ATOM   2726  CB  LEU A 176     -15.774  -2.975   5.342  0.00  0.00      ACHN  
ATOM   2727  HB1 LEU A 176     -15.377  -2.420   4.466  0.00  0.00      ACHN  
ATOM   2728  HB2 LEU A 176     -14.831  -3.265   5.854  0.00  0.00      ACHN  
ATOM   2729  CG  LEU A 176     -16.284  -4.348   4.862  0.00  0.00      ACHN  
ATOM   2730  HG  LEU A 176     -17.296  -4.214   4.423  0.00  0.00      ACHN  
ATOM   2731  CD1 LEU A 176     -15.305  -4.893   3.754  0.00  0.00      ACHN  
ATOM   2732 HD11 LEU A 176     -15.691  -5.795   3.233  0.00  0.00      ACHN  
ATOM   2733 HD12 LEU A 176     -15.148  -4.097   2.994  0.00  0.00      ACHN  
ATOM   2734 HD13 LEU A 176     -14.377  -5.189   4.288  0.00  0.00      ACHN  
ATOM   2735  CD2 LEU A 176     -16.292  -5.193   6.120  0.00  0.00      ACHN  
ATOM   2736 HD21 LEU A 176     -17.034  -4.886   6.888  0.00  0.00      ACHN  
ATOM   2737 HD22 LEU A 176     -16.424  -6.231   5.747  0.00  0.00      ACHN  
ATOM   2738 HD23 LEU A 176     -15.324  -5.124   6.662  0.00  0.00      ACHN  
ATOM   2739  C   LEU A 176     -15.954  -0.908   6.714  0.00  0.00      ACHN  
ATOM   2740  O   LEU A 176     -15.692  -0.885   7.928  0.00  0.00      ACHN  
ATOM   2741  N   LEU A 177     -15.514   0.114   5.992  0.00  0.00      ACHN  
ATOM   2742  HN  LEU A 177     -15.602   0.048   5.001  0.00  0.00      ACHN  
ATOM   2743  CA  LEU A 177     -14.947   1.419   6.478  0.00  0.00      ACHN  
ATOM   2744  HA  LEU A 177     -13.990   1.281   6.959  0.00  0.00      ACHN  
ATOM   2745  CB  LEU A 177     -14.725   2.241   5.175  0.00  0.00      ACHN  
ATOM   2746  HB1 LEU A 177     -13.900   1.697   4.667  0.00  0.00      ACHN  
ATOM   2747  HB2 LEU A 177     -15.645   2.208   4.553  0.00  0.00      ACHN  
ATOM   2748  CG  LEU A 177     -14.394   3.780   5.286  0.00  0.00      ACHN  
ATOM   2749  HG  LEU A 177     -15.264   4.386   5.619  0.00  0.00      ACHN  
ATOM   2750  CD1 LEU A 177     -13.159   4.116   6.129  0.00  0.00      ACHN  
ATOM   2751 HD11 LEU A 177     -12.808   5.170   6.083  0.00  0.00      ACHN  
ATOM   2752 HD12 LEU A 177     -13.437   3.923   7.187  0.00  0.00      ACHN  
ATOM   2753 HD13 LEU A 177     -12.379   3.369   5.870  0.00  0.00      ACHN  
ATOM   2754  CD2 LEU A 177     -14.072   4.261   3.852  0.00  0.00      ACHN  
ATOM   2755 HD21 LEU A 177     -14.771   4.010   3.026  0.00  0.00      ACHN  
ATOM   2756 HD22 LEU A 177     -13.804   5.339   3.846  0.00  0.00      ACHN  
ATOM   2757 HD23 LEU A 177     -13.190   3.639   3.587  0.00  0.00      ACHN  
ATOM   2758  C   LEU A 177     -15.837   2.170   7.433  0.00  0.00      ACHN  
ATOM   2759  O   LEU A 177     -15.451   2.448   8.594  0.00  0.00      ACHN  
ATOM   2760  N   ILE A 178     -17.096   2.353   6.988  0.00  0.00      ACHN  
ATOM   2761  HN  ILE A 178     -17.243   2.111   6.032  0.00  0.00      ACHN  
ATOM   2762  CA  ILE A 178     -18.238   2.756   7.787  0.00  0.00      ACHN  
ATOM   2763  HA  ILE A 178     -18.114   3.795   8.055  0.00  0.00      ACHN  
ATOM   2764  CB  ILE A 178     -19.527   2.758   6.940  0.00  0.00      ACHN  
ATOM   2765  HB  ILE A 178     -19.640   1.812   6.368  0.00  0.00      ACHN  
ATOM   2766  CG2 ILE A 178     -20.672   2.924   7.975  0.00  0.00      ACHN  
ATOM   2767 HG21 ILE A 178     -20.410   3.595   8.821  0.00  0.00      ACHN  
ATOM   2768 HG22 ILE A 178     -21.575   3.275   7.432  0.00  0.00      ACHN  
ATOM   2769 HG23 ILE A 178     -20.810   1.908   8.403  0.00  0.00      ACHN  
ATOM   2770  CG1 ILE A 178     -19.593   3.950   5.954  0.00  0.00      ACHN  
ATOM   2771 HG11 ILE A 178     -19.422   4.855   6.576  0.00  0.00      ACHN  
ATOM   2772 HG12 ILE A 178     -18.721   4.061   5.276  0.00  0.00      ACHN  
ATOM   2773  CD1 ILE A 178     -20.787   4.094   5.046  0.00  0.00      ACHN  
ATOM   2774  HD1 ILE A 178     -20.756   4.772   4.166  0.00  0.00      ACHN  
ATOM   2775  HD2 ILE A 178     -20.892   3.075   4.617  0.00  0.00      ACHN  
ATOM   2776  HD3 ILE A 178     -21.784   4.166   5.531  0.00  0.00      ACHN  
ATOM   2777  C   ILE A 178     -18.349   2.052   9.189  0.00  0.00      ACHN  
ATOM   2778  O   ILE A 178     -18.460   2.752  10.188  0.00  0.00      ACHN  
ATOM   2779  N   TYR A 179     -18.332   0.721   9.113  0.00  0.00      ACHN  
ATOM   2780  HN  TYR A 179     -18.403   0.282   8.221  0.00  0.00      ACHN  
ATOM   2781  CA  TYR A 179     -18.504  -0.076  10.267  0.00  0.00      ACHN  
ATOM   2782  HA  TYR A 179     -19.362   0.366  10.751  0.00  0.00      ACHN  
ATOM   2783  CB  TYR A 179     -18.717  -1.561   9.822  0.00  0.00      ACHN  
ATOM   2784  HB1 TYR A 179     -19.590  -1.454   9.143  0.00  0.00      ACHN  
ATOM   2785  HB2 TYR A 179     -17.947  -2.113   9.242  0.00  0.00      ACHN  
ATOM   2786  CG  TYR A 179     -19.124  -2.554  10.916  0.00  0.00      ACHN  
ATOM   2787  CD1 TYR A 179     -20.459  -2.568  11.345  0.00  0.00      ACHN  
ATOM   2788  HD1 TYR A 179     -21.152  -1.924  10.822  0.00  0.00      ACHN  
ATOM   2789  CE1 TYR A 179     -20.857  -3.313  12.439  0.00  0.00      ACHN  
ATOM   2790  HE1 TYR A 179     -21.909  -3.394  12.669  0.00  0.00      ACHN  
ATOM   2791  CZ  TYR A 179     -20.063  -4.079  13.192  0.00  0.00      ACHN  
ATOM   2792  OH  TYR A 179     -20.517  -4.774  14.291  0.00  0.00      ACHN  
ATOM   2793  HH  TYR A 179     -21.444  -4.961  14.127  0.00  0.00      ACHN  
ATOM   2794  CD2 TYR A 179     -18.214  -3.403  11.579  0.00  0.00      ACHN  
ATOM   2795  HD2 TYR A 179     -17.174  -3.434  11.289  0.00  0.00      ACHN  
ATOM   2796  CE2 TYR A 179     -18.660  -4.180  12.695  0.00  0.00      ACHN  
ATOM   2797  HE2 TYR A 179     -18.096  -4.757  13.413  0.00  0.00      ACHN  
ATOM   2798  C   TYR A 179     -17.317   0.066  11.203  0.00  0.00      ACHN  
ATOM   2799  O   TYR A 179     -17.539  -0.090  12.389  0.00  0.00      ACHN  
ATOM   2800  N   VAL A 180     -16.128   0.308  10.698  0.00  0.00      ACHN  
ATOM   2801  HN  VAL A 180     -15.979   0.125   9.730  0.00  0.00      ACHN  
ATOM   2802  CA  VAL A 180     -14.900   0.473  11.550  0.00  0.00      ACHN  
ATOM   2803  HA  VAL A 180     -14.913  -0.127  12.448  0.00  0.00      ACHN  
ATOM   2804  CB  VAL A 180     -13.562   0.195  10.824  0.00  0.00      ACHN  
ATOM   2805  HB  VAL A 180     -13.565   0.782   9.881  0.00  0.00      ACHN  
ATOM   2806  CG1 VAL A 180     -12.338   0.681  11.626  0.00  0.00      ACHN  
ATOM   2807 HG11 VAL A 180     -12.345   0.279  12.661  0.00  0.00      ACHN  
ATOM   2808 HG12 VAL A 180     -11.390   0.438  11.101  0.00  0.00      ACHN  
ATOM   2809 HG13 VAL A 180     -12.405   1.790  11.638  0.00  0.00      ACHN  
ATOM   2810  CG2 VAL A 180     -13.511  -1.304  10.464  0.00  0.00      ACHN  
ATOM   2811 HG21 VAL A 180     -14.284  -1.487   9.687  0.00  0.00      ACHN  
ATOM   2812 HG22 VAL A 180     -12.522  -1.546  10.018  0.00  0.00      ACHN  
ATOM   2813 HG23 VAL A 180     -13.736  -1.974  11.321  0.00  0.00      ACHN  
ATOM   2814  C   VAL A 180     -14.898   1.864  12.114  0.00  0.00      ACHN  
ATOM   2815  O   VAL A 180     -14.641   1.994  13.314  0.00  0.00      ACHN  
ATOM   2816  N   ILE A 181     -15.072   2.929  11.327  0.00  0.00      ACHN  
ATOM   2817  HN  ILE A 181     -15.324   2.957  10.362  0.00  0.00      ACHN  
ATOM   2818  CA  ILE A 181     -15.020   4.330  11.889  0.00  0.00      ACHN  
ATOM   2819  HA  ILE A 181     -14.268   4.259  12.661  0.00  0.00      ACHN  
ATOM   2820  CB  ILE A 181     -14.590   5.389  10.842  0.00  0.00      ACHN  
ATOM   2821  HB  ILE A 181     -14.196   6.286  11.367  0.00  0.00      ACHN  
ATOM   2822  CG2 ILE A 181     -13.346   4.885  10.105  0.00  0.00      ACHN  
ATOM   2823 HG21 ILE A 181     -12.433   4.922  10.737  0.00  0.00      ACHN  
ATOM   2824 HG22 ILE A 181     -13.366   3.866   9.663  0.00  0.00      ACHN  
ATOM   2825 HG23 ILE A 181     -13.084   5.570   9.270  0.00  0.00      ACHN  
ATOM   2826  CG1 ILE A 181     -15.678   5.825   9.877  0.00  0.00      ACHN  
ATOM   2827 HG11 ILE A 181     -16.244   4.948   9.494  0.00  0.00      ACHN  
ATOM   2828 HG12 ILE A 181     -16.432   6.377  10.479  0.00  0.00      ACHN  
ATOM   2829  CD1 ILE A 181     -15.327   6.766   8.666  0.00  0.00      ACHN  
ATOM   2830  HD1 ILE A 181     -14.872   7.751   8.906  0.00  0.00      ACHN  
ATOM   2831  HD2 ILE A 181     -14.533   6.226   8.108  0.00  0.00      ACHN  
ATOM   2832  HD3 ILE A 181     -16.209   6.974   8.023  0.00  0.00      ACHN  
ATOM   2833  C   ILE A 181     -16.186   4.808  12.666  0.00  0.00      ACHN  
ATOM   2834  O   ILE A 181     -16.110   5.784  13.444  0.00  0.00      ACHN  
ATOM   2835  N   ALA A 182     -17.347   4.085  12.488  0.00  0.00      ACHN  
ATOM   2836  HN  ALA A 182     -17.491   3.319  11.866  0.00  0.00      ACHN  
ATOM   2837  CA  ALA A 182     -18.614   4.336  13.228  0.00  0.00      ACHN  
ATOM   2838  HA  ALA A 182     -19.342   3.702  12.742  0.00  0.00      ACHN  
ATOM   2839  CB  ALA A 182     -18.407   3.823  14.682  0.00  0.00      ACHN  
ATOM   2840  HB1 ALA A 182     -17.857   2.858  14.684  0.00  0.00      ACHN  
ATOM   2841  HB2 ALA A 182     -17.848   4.589  15.262  0.00  0.00      ACHN  
ATOM   2842  HB3 ALA A 182     -19.370   3.595  15.188  0.00  0.00      ACHN  
ATOM   2843  C   ALA A 182     -19.262   5.751  13.202  0.00  0.00      ACHN  
ATOM   2844  O   ALA A 182     -19.512   6.260  14.317  0.00  0.00      ACHN  
ATOM   2845  N   PRO A 183     -19.516   6.472  12.105  0.00  0.00      ACHN  
ATOM   2846  CD  PRO A 183     -19.652   5.892  10.742  0.00  0.00      ACHN  
ATOM   2847  HD1 PRO A 183     -18.704   5.863  10.163  0.00  0.00      ACHN  
ATOM   2848  HD2 PRO A 183     -20.048   4.857  10.819  0.00  0.00      ACHN  
ATOM   2849  CA  PRO A 183     -20.227   7.794  12.099  0.00  0.00      ACHN  
ATOM   2850  HA  PRO A 183     -19.501   8.492  12.490  0.00  0.00      ACHN  
ATOM   2851  CB  PRO A 183     -20.469   8.140  10.575  0.00  0.00      ACHN  
ATOM   2852  HB1 PRO A 183     -19.577   8.680  10.191  0.00  0.00      ACHN  
ATOM   2853  HB2 PRO A 183     -21.385   8.766  10.511  0.00  0.00      ACHN  
ATOM   2854  CG  PRO A 183     -20.690   6.732  10.076  0.00  0.00      ACHN  
ATOM   2855  HG1 PRO A 183     -20.759   6.694   8.968  0.00  0.00      ACHN  
ATOM   2856  HG2 PRO A 183     -21.741   6.489  10.343  0.00  0.00      ACHN  
ATOM   2857  C   PRO A 183     -21.426   7.990  12.980  0.00  0.00      ACHN  
ATOM   2858  O   PRO A 183     -22.454   7.287  12.827  0.00  0.00      ACHN  
ATOM   2859  N   GLY A 184     -21.591   9.016  13.893  0.00  0.00      ACHN  
ATOM   2860  HN  GLY A 184     -20.897   9.707  14.080  0.00  0.00      ACHN  
ATOM   2861  CA  GLY A 184     -22.833   9.121  14.586  0.00  0.00      ACHN  
ATOM   2862  HA1 GLY A 184     -23.717   9.134  13.965  0.00  0.00      ACHN  
ATOM   2863  HA2 GLY A 184     -22.782  10.080  15.080  0.00  0.00      ACHN  
ATOM   2864  C   GLY A 184     -22.950   8.190  15.737  0.00  0.00      ACHN  
ATOM   2865  O   GLY A 184     -24.036   8.181  16.343  0.00  0.00      ACHN  
ATOM   2866  N   SER A 185     -21.929   7.383  16.065  0.00  0.00      ACHN  
ATOM   2867  HN  SER A 185     -21.086   7.269  15.545  0.00  0.00      ACHN  
ATOM   2868  CA  SER A 185     -21.869   6.597  17.295  0.00  0.00      ACHN  
ATOM   2869  HA  SER A 185     -22.820   6.108  17.442  0.00  0.00      ACHN  
ATOM   2870  CB  SER A 185     -20.804   5.491  17.125  0.00  0.00      ACHN  
ATOM   2871  HB1 SER A 185     -21.174   4.825  16.316  0.00  0.00      ACHN  
ATOM   2872  HB2 SER A 185     -19.833   5.924  16.803  0.00  0.00      ACHN  
ATOM   2873  OG  SER A 185     -20.703   4.630  18.217  0.00  0.00      ACHN  
ATOM   2874  HG1 SER A 185     -19.983   4.021  18.038  0.00  0.00      ACHN  
ATOM   2875  C   SER A 185     -21.521   7.459  18.560  0.00  0.00      ACHN  
ATOM   2876  O   SER A 185     -20.675   8.340  18.448  0.00  0.00      ACHN  
ATOM   2877  N   THR A 186     -22.134   7.220  19.680  0.00  0.00      ACHN  
ATOM   2878  HN  THR A 186     -22.907   6.601  19.790  0.00  0.00      ACHN  
ATOM   2879  CA  THR A 186     -21.589   7.822  20.866  0.00  0.00      ACHN  
ATOM   2880  HA  THR A 186     -20.937   8.641  20.599  0.00  0.00      ACHN  
ATOM   2881  CB  THR A 186     -22.520   8.487  21.836  0.00  0.00      ACHN  
ATOM   2882  HB  THR A 186     -22.009   8.931  22.717  0.00  0.00      ACHN  
ATOM   2883  OG1 THR A 186     -23.597   7.602  22.234  0.00  0.00      ACHN  
ATOM   2884  HG1 THR A 186     -24.102   8.127  22.860  0.00  0.00      ACHN  
ATOM   2885  CG2 THR A 186     -23.185   9.629  21.042  0.00  0.00      ACHN  
ATOM   2886 HG21 THR A 186     -23.623   9.176  20.127  0.00  0.00      ACHN  
ATOM   2887 HG22 THR A 186     -24.018  10.144  21.567  0.00  0.00      ACHN  
ATOM   2888 HG23 THR A 186     -22.405  10.388  20.818  0.00  0.00      ACHN  
ATOM   2889  C   THR A 186     -20.704   6.814  21.681  0.00  0.00      ACHN  
ATOM   2890  O   THR A 186     -19.993   7.201  22.581  0.00  0.00      ACHN  
ATOM   2891  N   SER A 187     -20.673   5.532  21.309  0.00  0.00      ACHN  
ATOM   2892  HN  SER A 187     -21.269   5.283  20.549  0.00  0.00      ACHN  
ATOM   2893  CA  SER A 187     -19.791   4.568  21.891  0.00  0.00      ACHN  
ATOM   2894  HA  SER A 187     -19.886   4.657  22.963  0.00  0.00      ACHN  
ATOM   2895  CB  SER A 187     -20.006   3.093  21.445  0.00  0.00      ACHN  
ATOM   2896  HB1 SER A 187     -21.094   2.907  21.319  0.00  0.00      ACHN  
ATOM   2897  HB2 SER A 187     -19.613   2.983  20.411  0.00  0.00      ACHN  
ATOM   2898  OG  SER A 187     -19.518   2.091  22.394  0.00  0.00      ACHN  
ATOM   2899  HG1 SER A 187     -19.991   1.265  22.266  0.00  0.00      ACHN  
ATOM   2900  C   SER A 187     -18.343   4.782  21.586  0.00  0.00      ACHN  
ATOM   2901  O   SER A 187     -18.022   5.088  20.463  0.00  0.00      ACHN  
ATOM   2902  N   ASP A 188     -17.491   4.535  22.555  0.00  0.00      ACHN  
ATOM   2903  HN  ASP A 188     -17.801   4.291  23.471  0.00  0.00      ACHN  
ATOM   2904  CA  ASP A 188     -16.034   4.621  22.418  0.00  0.00      ACHN  
ATOM   2905  HA  ASP A 188     -15.722   5.220  21.575  0.00  0.00      ACHN  
ATOM   2906  CB  ASP A 188     -15.394   4.998  23.802  0.00  0.00      ACHN  
ATOM   2907  HB1 ASP A 188     -15.538   4.133  24.485  0.00  0.00      ACHN  
ATOM   2908  HB2 ASP A 188     -14.289   5.061  23.705  0.00  0.00      ACHN  
ATOM   2909  CG  ASP A 188     -15.946   6.215  24.411  0.00  0.00      ACHN  
ATOM   2910  OD1 ASP A 188     -16.721   6.097  25.367  0.00  0.00      ACHN  
ATOM   2911  OD2 ASP A 188     -15.530   7.296  23.938  0.00  0.00      ACHN  
ATOM   2912  C   ASP A 188     -15.366   3.379  21.950  0.00  0.00      ACHN  
ATOM   2913  O   ASP A 188     -14.197   3.252  22.196  0.00  0.00      ACHN  
ATOM   2914  N   VAL A 189     -16.132   2.289  21.571  0.00  0.00      ACHN  
ATOM   2915  HN  VAL A 189     -17.119   2.395  21.479  0.00  0.00      ACHN  
ATOM   2916  CA  VAL A 189     -15.555   0.942  21.284  0.00  0.00      ACHN  
ATOM   2917  HA  VAL A 189     -14.612   0.861  21.805  0.00  0.00      ACHN  
ATOM   2918  CB  VAL A 189     -16.416  -0.202  21.711  0.00  0.00      ACHN  
ATOM   2919  HB  VAL A 189     -16.614  -0.082  22.798  0.00  0.00      ACHN  
ATOM   2920  CG1 VAL A 189     -17.659  -0.296  20.894  0.00  0.00      ACHN  
ATOM   2921 HG11 VAL A 189     -18.194   0.677  20.863  0.00  0.00      ACHN  
ATOM   2922 HG12 VAL A 189     -17.422  -0.598  19.851  0.00  0.00      ACHN  
ATOM   2923 HG13 VAL A 189     -18.381  -1.072  21.227  0.00  0.00      ACHN  
ATOM   2924  CG2 VAL A 189     -15.546  -1.506  21.698  0.00  0.00      ACHN  
ATOM   2925 HG21 VAL A 189     -14.610  -1.321  22.267  0.00  0.00      ACHN  
ATOM   2926 HG22 VAL A 189     -16.111  -2.348  22.151  0.00  0.00      ACHN  
ATOM   2927 HG23 VAL A 189     -15.238  -1.695  20.647  0.00  0.00      ACHN  
ATOM   2928  C   VAL A 189     -15.067   0.837  19.845  0.00  0.00      ACHN  
ATOM   2929  O   VAL A 189     -15.681   1.257  18.894  0.00  0.00      ACHN  
ATOM   2930  N   ALA A 190     -13.920   0.218  19.600  0.00  0.00      ACHN  
ATOM   2931  HN  ALA A 190     -13.493  -0.198  20.399  0.00  0.00      ACHN  
ATOM   2932  CA  ALA A 190     -13.315  -0.017  18.309  0.00  0.00      ACHN  
ATOM   2933  HA  ALA A 190     -14.033   0.046  17.504  0.00  0.00      ACHN  
ATOM   2934  CB  ALA A 190     -12.081   0.980  18.066  0.00  0.00      ACHN  
ATOM   2935  HB1 ALA A 190     -11.366   0.862  18.908  0.00  0.00      ACHN  
ATOM   2936  HB2 ALA A 190     -11.546   0.834  17.104  0.00  0.00      ACHN  
ATOM   2937  HB3 ALA A 190     -12.477   2.017  18.123  0.00  0.00      ACHN  
ATOM   2938  C   ALA A 190     -12.874  -1.348  18.165  0.00  0.00      ACHN  
ATOM   2939  O   ALA A 190     -12.842  -2.151  19.126  0.00  0.00      ACHN  
ATOM   2940  N   VAL A 191     -12.464  -1.710  16.909  0.00  0.00      ACHN  
ATOM   2941  HN  VAL A 191     -12.349  -1.013  16.205  0.00  0.00      ACHN  
ATOM   2942  CA  VAL A 191     -11.841  -2.958  16.607  0.00  0.00      ACHN  
ATOM   2943  HA  VAL A 191     -12.568  -3.675  16.960  0.00  0.00      ACHN  
ATOM   2944  CB  VAL A 191     -11.536  -3.234  15.101  0.00  0.00      ACHN  
ATOM   2945  HB  VAL A 191     -10.952  -4.166  14.943  0.00  0.00      ACHN  
ATOM   2946  CG1 VAL A 191     -12.885  -3.384  14.412  0.00  0.00      ACHN  
ATOM   2947 HG11 VAL A 191     -13.597  -2.533  14.473  0.00  0.00      ACHN  
ATOM   2948 HG12 VAL A 191     -12.750  -3.536  13.320  0.00  0.00      ACHN  
ATOM   2949 HG13 VAL A 191     -13.307  -4.317  14.845  0.00  0.00      ACHN  
ATOM   2950  CG2 VAL A 191     -10.760  -2.057  14.500  0.00  0.00      ACHN  
ATOM   2951 HG21 VAL A 191     -10.362  -2.299  13.491  0.00  0.00      ACHN  
ATOM   2952 HG22 VAL A 191     -11.349  -1.115  14.506  0.00  0.00      ACHN  
ATOM   2953 HG23 VAL A 191      -9.975  -1.602  15.142  0.00  0.00      ACHN  
ATOM   2954  C   VAL A 191     -10.477  -3.028  17.322  0.00  0.00      ACHN  
ATOM   2955  O   VAL A 191      -9.804  -2.030  17.541  0.00  0.00      ACHN  
ATOM   2956  N   PRO A 192     -10.037  -4.202  17.759  0.00  0.00      ACHN  
ATOM   2957  CD  PRO A 192     -10.735  -5.493  17.666  0.00  0.00      ACHN  
ATOM   2958  HD1 PRO A 192     -11.746  -5.502  18.126  0.00  0.00      ACHN  
ATOM   2959  HD2 PRO A 192     -10.784  -5.746  16.585  0.00  0.00      ACHN  
ATOM   2960  CA  PRO A 192      -8.604  -4.481  18.158  0.00  0.00      ACHN  
ATOM   2961  HA  PRO A 192      -8.551  -4.111  19.171  0.00  0.00      ACHN  
ATOM   2962  CB  PRO A 192      -8.462  -6.029  18.109  0.00  0.00      ACHN  
ATOM   2963  HB1 PRO A 192      -7.641  -6.425  18.744  0.00  0.00      ACHN  
ATOM   2964  HB2 PRO A 192      -8.287  -6.262  17.037  0.00  0.00      ACHN  
ATOM   2965  CG  PRO A 192      -9.849  -6.548  18.357  0.00  0.00      ACHN  
ATOM   2966  HG1 PRO A 192      -9.993  -6.597  19.457  0.00  0.00      ACHN  
ATOM   2967  HG2 PRO A 192     -10.037  -7.516  17.844  0.00  0.00      ACHN  
ATOM   2968  C   PRO A 192      -7.499  -3.708  17.405  0.00  0.00      ACHN  
ATOM   2969  O   PRO A 192      -7.629  -3.389  16.180  0.00  0.00      ACHN  
ATOM   2970  N   GLY A 193      -6.308  -3.488  18.047  0.00  0.00      ACHN  
ATOM   2971  HN  GLY A 193      -6.321  -3.756  19.007  0.00  0.00      ACHN  
ATOM   2972  CA  GLY A 193      -5.252  -2.657  17.392  0.00  0.00      ACHN  
ATOM   2973  HA1 GLY A 193      -4.558  -2.460  18.196  0.00  0.00      ACHN  
ATOM   2974  HA2 GLY A 193      -5.646  -1.774  16.912  0.00  0.00      ACHN  
ATOM   2975  C   GLY A 193      -4.449  -3.291  16.309  0.00  0.00      ACHN  
ATOM   2976  O   GLY A 193      -3.507  -2.684  15.779  0.00  0.00      ACHN  
ATOM   2977  N   PHE A 194      -4.673  -4.554  16.025  0.00  0.00      ACHN  
ATOM   2978  HN  PHE A 194      -5.255  -5.033  16.678  0.00  0.00      ACHN  
ATOM   2979  CA  PHE A 194      -3.984  -5.145  14.864  0.00  0.00      ACHN  
ATOM   2980  HA  PHE A 194      -3.188  -4.554  14.435  0.00  0.00      ACHN  
ATOM   2981  CB  PHE A 194      -3.333  -6.539  15.197  0.00  0.00      ACHN  
ATOM   2982  HB1 PHE A 194      -2.674  -6.908  14.383  0.00  0.00      ACHN  
ATOM   2983  HB2 PHE A 194      -2.667  -6.475  16.084  0.00  0.00      ACHN  
ATOM   2984  CG  PHE A 194      -4.323  -7.672  15.316  0.00  0.00      ACHN  
ATOM   2985  CD1 PHE A 194      -5.103  -7.860  16.463  0.00  0.00      ACHN  
ATOM   2986  HD1 PHE A 194      -5.086  -7.194  17.313  0.00  0.00      ACHN  
ATOM   2987  CE1 PHE A 194      -6.056  -8.821  16.593  0.00  0.00      ACHN  
ATOM   2988  HE1 PHE A 194      -6.606  -8.909  17.518  0.00  0.00      ACHN  
ATOM   2989  CZ  PHE A 194      -6.316  -9.615  15.515  0.00  0.00      ACHN  
ATOM   2990  HZ  PHE A 194      -7.096 -10.352  15.633  0.00  0.00      ACHN  
ATOM   2991  CD2 PHE A 194      -4.546  -8.559  14.222  0.00  0.00      ACHN  
ATOM   2992  HD2 PHE A 194      -4.076  -8.381  13.267  0.00  0.00      ACHN  
ATOM   2993  CE2 PHE A 194      -5.587  -9.511  14.314  0.00  0.00      ACHN  
ATOM   2994  HE2 PHE A 194      -5.882 -10.117  13.471  0.00  0.00      ACHN  
ATOM   2995  C   PHE A 194      -4.869  -5.216  13.600  0.00  0.00      ACHN  
ATOM   2996  O   PHE A 194      -4.324  -5.549  12.574  0.00  0.00      ACHN  
ATOM   2997  N   VAL A 195      -6.161  -4.886  13.666  0.00  0.00      ACHN  
ATOM   2998  HN  VAL A 195      -6.679  -4.785  14.512  0.00  0.00      ACHN  
ATOM   2999  CA  VAL A 195      -7.110  -5.089  12.599  0.00  0.00      ACHN  
ATOM   3000  HA  VAL A 195      -7.054  -6.101  12.225  0.00  0.00      ACHN  
ATOM   3001  CB  VAL A 195      -8.556  -4.840  13.151  0.00  0.00      ACHN  
ATOM   3002  HB  VAL A 195      -8.624  -3.967  13.835  0.00  0.00      ACHN  
ATOM   3003  CG1 VAL A 195      -9.542  -4.585  11.909  0.00  0.00      ACHN  
ATOM   3004 HG11 VAL A 195      -9.335  -3.623  11.392  0.00  0.00      ACHN  
ATOM   3005 HG12 VAL A 195      -9.475  -5.460  11.229  0.00  0.00      ACHN  
ATOM   3006 HG13 VAL A 195     -10.596  -4.550  12.260  0.00  0.00      ACHN  
ATOM   3007  CG2 VAL A 195      -8.911  -5.989  14.074  0.00  0.00      ACHN  
ATOM   3008 HG21 VAL A 195      -9.992  -5.987  14.331  0.00  0.00      ACHN  
ATOM   3009 HG22 VAL A 195      -8.666  -6.957  13.587  0.00  0.00      ACHN  
ATOM   3010 HG23 VAL A 195      -8.422  -6.022  15.071  0.00  0.00      ACHN  
ATOM   3011  C   VAL A 195      -6.691  -4.134  11.410  0.00  0.00      ACHN  
ATOM   3012  O   VAL A 195      -6.875  -4.509  10.251  0.00  0.00      ACHN  
ATOM   3013  N   TYR A 196      -6.234  -2.873  11.743  0.00  0.00      ACHN  
ATOM   3014  HN  TYR A 196      -6.116  -2.763  12.727  0.00  0.00      ACHN  
ATOM   3015  CA  TYR A 196      -6.166  -1.761  10.784  0.00  0.00      ACHN  
ATOM   3016  HA  TYR A 196      -7.130  -1.654  10.309  0.00  0.00      ACHN  
ATOM   3017  CB  TYR A 196      -5.743  -0.430  11.608  0.00  0.00      ACHN  
ATOM   3018  HB1 TYR A 196      -4.778  -0.610  12.129  0.00  0.00      ACHN  
ATOM   3019  HB2 TYR A 196      -5.655   0.496  11.001  0.00  0.00      ACHN  
ATOM   3020  CG  TYR A 196      -6.683  -0.170  12.725  0.00  0.00      ACHN  
ATOM   3021  CD1 TYR A 196      -6.215  -0.267  14.024  0.00  0.00      ACHN  
ATOM   3022  HD1 TYR A 196      -5.251  -0.693  14.260  0.00  0.00      ACHN  
ATOM   3023  CE1 TYR A 196      -6.962   0.182  15.095  0.00  0.00      ACHN  
ATOM   3024  HE1 TYR A 196      -6.496   0.261  16.066  0.00  0.00      ACHN  
ATOM   3025  CZ  TYR A 196      -8.246   0.697  14.887  0.00  0.00      ACHN  
ATOM   3026  OH  TYR A 196      -8.967   1.316  15.978  0.00  0.00      ACHN  
ATOM   3027  HH  TYR A 196      -9.716   1.726  15.539  0.00  0.00      ACHN  
ATOM   3028  CD2 TYR A 196      -7.983   0.418  12.498  0.00  0.00      ACHN  
ATOM   3029  HD2 TYR A 196      -8.251   0.583  11.465  0.00  0.00      ACHN  
ATOM   3030  CE2 TYR A 196      -8.771   0.740  13.582  0.00  0.00      ACHN  
ATOM   3031  HE2 TYR A 196      -9.674   1.312  13.431  0.00  0.00      ACHN  
ATOM   3032  C   TYR A 196      -5.098  -2.084   9.734  0.00  0.00      ACHN  
ATOM   3033  O   TYR A 196      -5.281  -1.744   8.580  0.00  0.00      ACHN  
ATOM   3034  N   GLY A 197      -3.929  -2.674  10.184  0.00  0.00      ACHN  
ATOM   3035  HN  GLY A 197      -3.845  -2.861  11.160  0.00  0.00      ACHN  
ATOM   3036  CA  GLY A 197      -2.891  -3.210   9.289  0.00  0.00      ACHN  
ATOM   3037  HA1 GLY A 197      -2.105  -3.644   9.889  0.00  0.00      ACHN  
ATOM   3038  HA2 GLY A 197      -2.615  -2.432   8.592  0.00  0.00      ACHN  
ATOM   3039  C   GLY A 197      -3.457  -4.203   8.300  0.00  0.00      ACHN  
ATOM   3040  O   GLY A 197      -3.202  -4.035   7.092  0.00  0.00      ACHN  
ATOM   3041  N   ILE A 198      -4.184  -5.262   8.699  0.00  0.00      ACHN  
ATOM   3042  HN  ILE A 198      -4.526  -5.319   9.633  0.00  0.00      ACHN  
ATOM   3043  CA  ILE A 198      -4.852  -6.173   7.760  0.00  0.00      ACHN  
ATOM   3044  HA  ILE A 198      -4.115  -6.706   7.178  0.00  0.00      ACHN  
ATOM   3045  CB  ILE A 198      -5.547  -7.311   8.410  0.00  0.00      ACHN  
ATOM   3046  HB  ILE A 198      -6.620  -7.121   8.624  0.00  0.00      ACHN  
ATOM   3047  CG2 ILE A 198      -5.411  -8.602   7.513  0.00  0.00      ACHN  
ATOM   3048 HG21 ILE A 198      -5.961  -8.344   6.583  0.00  0.00      ACHN  
ATOM   3049 HG22 ILE A 198      -4.378  -8.876   7.212  0.00  0.00      ACHN  
ATOM   3050 HG23 ILE A 198      -5.856  -9.524   7.945  0.00  0.00      ACHN  
ATOM   3051  CG1 ILE A 198      -4.975  -7.595   9.812  0.00  0.00      ACHN  
ATOM   3052 HG11 ILE A 198      -3.915  -7.926   9.762  0.00  0.00      ACHN  
ATOM   3053 HG12 ILE A 198      -5.102  -6.712  10.473  0.00  0.00      ACHN  
ATOM   3054  CD1 ILE A 198      -5.805  -8.699  10.545  0.00  0.00      ACHN  
ATOM   3055  HD1 ILE A 198      -6.883  -8.428  10.530  0.00  0.00      ACHN  
ATOM   3056  HD2 ILE A 198      -5.634  -9.671  10.036  0.00  0.00      ACHN  
ATOM   3057  HD3 ILE A 198      -5.401  -8.769  11.578  0.00  0.00      ACHN  
ATOM   3058  C   ILE A 198      -5.922  -5.528   6.875  0.00  0.00      ACHN  
ATOM   3059  O   ILE A 198      -6.079  -5.889   5.694  0.00  0.00      ACHN  
ATOM   3060  N   ILE A 199      -6.795  -4.620   7.381  0.00  0.00      ACHN  
ATOM   3061  HN  ILE A 199      -6.715  -4.484   8.365  0.00  0.00      ACHN  
ATOM   3062  CA  ILE A 199      -7.778  -3.942   6.539  0.00  0.00      ACHN  
ATOM   3063  HA  ILE A 199      -8.136  -4.774   5.952  0.00  0.00      ACHN  
ATOM   3064  CB  ILE A 199      -9.076  -3.371   7.140  0.00  0.00      ACHN  
ATOM   3065  HB  ILE A 199      -9.740  -3.184   6.268  0.00  0.00      ACHN  
ATOM   3066  CG2 ILE A 199      -9.702  -4.493   8.007  0.00  0.00      ACHN  
ATOM   3067 HG21 ILE A 199      -9.903  -5.430   7.445  0.00  0.00      ACHN  
ATOM   3068 HG22 ILE A 199      -8.981  -4.742   8.815  0.00  0.00      ACHN  
ATOM   3069 HG23 ILE A 199     -10.669  -4.204   8.471  0.00  0.00      ACHN  
ATOM   3070  CG1 ILE A 199      -8.701  -2.247   8.126  0.00  0.00      ACHN  
ATOM   3071 HG11 ILE A 199      -8.218  -2.663   9.036  0.00  0.00      ACHN  
ATOM   3072 HG12 ILE A 199      -7.956  -1.564   7.664  0.00  0.00      ACHN  
ATOM   3073  CD1 ILE A 199      -9.809  -1.283   8.429  0.00  0.00      ACHN  
ATOM   3074  HD1 ILE A 199     -10.364  -1.578   9.345  0.00  0.00      ACHN  
ATOM   3075  HD2 ILE A 199      -9.391  -0.254   8.426  0.00  0.00      ACHN  
ATOM   3076  HD3 ILE A 199     -10.596  -1.226   7.647  0.00  0.00      ACHN  
ATOM   3077  C   ILE A 199      -7.210  -2.978   5.489  0.00  0.00      ACHN  
ATOM   3078  O   ILE A 199      -7.780  -2.884   4.395  0.00  0.00      ACHN  
ATOM   3079  N   ILE A 200      -6.095  -2.296   5.757  0.00  0.00      ACHN  
ATOM   3080  HN  ILE A 200      -5.765  -2.302   6.698  0.00  0.00      ACHN  
ATOM   3081  CA  ILE A 200      -5.166  -1.653   4.800  0.00  0.00      ACHN  
ATOM   3082  HA  ILE A 200      -5.796  -1.083   4.134  0.00  0.00      ACHN  
ATOM   3083  CB  ILE A 200      -4.186  -0.689   5.514  0.00  0.00      ACHN  
ATOM   3084  HB  ILE A 200      -3.782  -1.348   6.312  0.00  0.00      ACHN  
ATOM   3085  CG2 ILE A 200      -3.046  -0.211   4.565  0.00  0.00      ACHN  
ATOM   3086 HG21 ILE A 200      -3.358   0.387   3.682  0.00  0.00      ACHN  
ATOM   3087 HG22 ILE A 200      -2.399   0.519   5.097  0.00  0.00      ACHN  
ATOM   3088 HG23 ILE A 200      -2.335  -1.001   4.240  0.00  0.00      ACHN  
ATOM   3089  CG1 ILE A 200      -4.926   0.429   6.202  0.00  0.00      ACHN  
ATOM   3090 HG11 ILE A 200      -5.975   0.157   6.447  0.00  0.00      ACHN  
ATOM   3091 HG12 ILE A 200      -4.470   0.728   7.170  0.00  0.00      ACHN  
ATOM   3092  CD1 ILE A 200      -5.083   1.675   5.281  0.00  0.00      ACHN  
ATOM   3093  HD1 ILE A 200      -4.068   2.017   4.986  0.00  0.00      ACHN  
ATOM   3094  HD2 ILE A 200      -5.621   1.394   4.351  0.00  0.00      ACHN  
ATOM   3095  HD3 ILE A 200      -5.574   2.591   5.672  0.00  0.00      ACHN  
ATOM   3096  C   ILE A 200      -4.514  -2.619   3.850  0.00  0.00      ACHN  
ATOM   3097  O   ILE A 200      -4.485  -2.284   2.643  0.00  0.00      ACHN  
ATOM   3098  N   SER A 201      -4.043  -3.834   4.251  0.00  0.00      ACHN  
ATOM   3099  HN  SER A 201      -3.922  -3.874   5.240  0.00  0.00      ACHN  
ATOM   3100  CA  SER A 201      -3.404  -4.735   3.320  0.00  0.00      ACHN  
ATOM   3101  HA  SER A 201      -2.717  -4.209   2.673  0.00  0.00      ACHN  
ATOM   3102  CB  SER A 201      -2.568  -5.712   4.169  0.00  0.00      ACHN  
ATOM   3103  HB1 SER A 201      -1.813  -5.076   4.679  0.00  0.00      ACHN  
ATOM   3104  HB2 SER A 201      -3.151  -6.233   4.959  0.00  0.00      ACHN  
ATOM   3105  OG  SER A 201      -1.844  -6.644   3.343  0.00  0.00      ACHN  
ATOM   3106  HG1 SER A 201      -1.242  -7.125   3.916  0.00  0.00      ACHN  
ATOM   3107  C   SER A 201      -4.449  -5.480   2.390  0.00  0.00      ACHN  
ATOM   3108  O   SER A 201      -4.231  -5.515   1.186  0.00  0.00      ACHN  
ATOM   3109  N   LEU A 202      -5.608  -5.901   2.893  0.00  0.00      ACHN  
ATOM   3110  HN  LEU A 202      -5.928  -5.879   3.837  0.00  0.00      ACHN  
ATOM   3111  CA  LEU A 202      -6.726  -6.393   2.072  0.00  0.00      ACHN  
ATOM   3112  HA  LEU A 202      -6.418  -7.263   1.510  0.00  0.00      ACHN  
ATOM   3113  CB  LEU A 202      -7.815  -6.843   2.912  0.00  0.00      ACHN  
ATOM   3114  HB1 LEU A 202      -7.410  -7.036   3.929  0.00  0.00      ACHN  
ATOM   3115  HB2 LEU A 202      -8.555  -6.028   3.059  0.00  0.00      ACHN  
ATOM   3116  CG  LEU A 202      -8.609  -8.069   2.391  0.00  0.00      ACHN  
ATOM   3117  HG  LEU A 202      -8.704  -8.084   1.284  0.00  0.00      ACHN  
ATOM   3118  CD1 LEU A 202      -7.770  -9.379   2.641  0.00  0.00      ACHN  
ATOM   3119 HD11 LEU A 202      -7.842  -9.424   3.749  0.00  0.00      ACHN  
ATOM   3120 HD12 LEU A 202      -8.354 -10.226   2.222  0.00  0.00      ACHN  
ATOM   3121 HD13 LEU A 202      -6.709  -9.311   2.318  0.00  0.00      ACHN  
ATOM   3122  CD2 LEU A 202     -10.038  -8.208   2.848  0.00  0.00      ACHN  
ATOM   3123 HD21 LEU A 202     -10.716  -7.346   2.673  0.00  0.00      ACHN  
ATOM   3124 HD22 LEU A 202     -10.491  -9.107   2.378  0.00  0.00      ACHN  
ATOM   3125 HD23 LEU A 202      -9.993  -8.296   3.955  0.00  0.00      ACHN  
ATOM   3126  C   LEU A 202      -7.198  -5.329   1.103  0.00  0.00      ACHN  
ATOM   3127  O   LEU A 202      -7.349  -5.592  -0.066  0.00  0.00      ACHN  
ATOM   3128  N   PHE A 203      -7.463  -4.069   1.520  0.00  0.00      ACHN  
ATOM   3129  HN  PHE A 203      -7.463  -3.838   2.490  0.00  0.00      ACHN  
ATOM   3130  CA  PHE A 203      -7.861  -3.095   0.594  0.00  0.00      ACHN  
ATOM   3131  HA  PHE A 203      -8.750  -3.335   0.031  0.00  0.00      ACHN  
ATOM   3132  CB  PHE A 203      -8.321  -1.815   1.324  0.00  0.00      ACHN  
ATOM   3133  HB1 PHE A 203      -9.044  -2.255   2.044  0.00  0.00      ACHN  
ATOM   3134  HB2 PHE A 203      -7.561  -1.322   1.967  0.00  0.00      ACHN  
ATOM   3135  CG  PHE A 203      -9.016  -0.854   0.481  0.00  0.00      ACHN  
ATOM   3136  CD1 PHE A 203     -10.213  -1.165  -0.158  0.00  0.00      ACHN  
ATOM   3137  HD1 PHE A 203     -10.559  -2.179  -0.020  0.00  0.00      ACHN  
ATOM   3138  CE1 PHE A 203     -10.778  -0.299  -1.142  0.00  0.00      ACHN  
ATOM   3139  HE1 PHE A 203     -11.735  -0.467  -1.613  0.00  0.00      ACHN  
ATOM   3140  CZ  PHE A 203     -10.193   0.940  -1.390  0.00  0.00      ACHN  
ATOM   3141  HZ  PHE A 203     -10.635   1.640  -2.083  0.00  0.00      ACHN  
ATOM   3142  CD2 PHE A 203      -8.462   0.409   0.218  0.00  0.00      ACHN  
ATOM   3143  HD2 PHE A 203      -7.583   0.796   0.712  0.00  0.00      ACHN  
ATOM   3144  CE2 PHE A 203      -9.050   1.333  -0.701  0.00  0.00      ACHN  
ATOM   3145  HE2 PHE A 203      -8.602   2.293  -0.909  0.00  0.00      ACHN  
ATOM   3146  C   PHE A 203      -6.750  -2.770  -0.457  0.00  0.00      ACHN  
ATOM   3147  O   PHE A 203      -7.074  -2.769  -1.651  0.00  0.00      ACHN  
ATOM   3148  N   LEU A 204      -5.463  -2.572  -0.085  0.00  0.00      ACHN  
ATOM   3149  HN  LEU A 204      -5.241  -2.725   0.874  0.00  0.00      ACHN  
ATOM   3150  CA  LEU A 204      -4.332  -2.311  -1.009  0.00  0.00      ACHN  
ATOM   3151  HA  LEU A 204      -4.618  -1.419  -1.546  0.00  0.00      ACHN  
ATOM   3152  CB  LEU A 204      -3.008  -2.160  -0.102  0.00  0.00      ACHN  
ATOM   3153  HB1 LEU A 204      -3.346  -1.357   0.587  0.00  0.00      ACHN  
ATOM   3154  HB2 LEU A 204      -2.839  -3.103   0.462  0.00  0.00      ACHN  
ATOM   3155  CG  LEU A 204      -1.641  -1.881  -0.834  0.00  0.00      ACHN  
ATOM   3156  HG  LEU A 204      -1.478  -2.781  -1.465  0.00  0.00      ACHN  
ATOM   3157  CD1 LEU A 204      -1.592  -0.662  -1.756  0.00  0.00      ACHN  
ATOM   3158 HD11 LEU A 204      -2.038   0.147  -1.140  0.00  0.00      ACHN  
ATOM   3159 HD12 LEU A 204      -0.597  -0.469  -2.213  0.00  0.00      ACHN  
ATOM   3160 HD13 LEU A 204      -2.350  -0.818  -2.552  0.00  0.00      ACHN  
ATOM   3161  CD2 LEU A 204      -0.562  -1.753   0.202  0.00  0.00      ACHN  
ATOM   3162 HD21 LEU A 204      -0.508  -2.599   0.919  0.00  0.00      ACHN  
ATOM   3163 HD22 LEU A 204       0.453  -1.664  -0.241  0.00  0.00      ACHN  
ATOM   3164 HD23 LEU A 204      -0.681  -0.860   0.852  0.00  0.00      ACHN  
ATOM   3165  C   LEU A 204      -3.941  -3.393  -2.072  0.00  0.00      ACHN  
ATOM   3166  O   LEU A 204      -3.772  -3.035  -3.198  0.00  0.00      ACHN  
ATOM   3167  N   PHE A 205      -3.944  -4.656  -1.622  0.00  0.00      ACHN  
ATOM   3168  HN  PHE A 205      -4.088  -4.873  -0.660  0.00  0.00      ACHN  
ATOM   3169  CA  PHE A 205      -3.852  -5.792  -2.432  0.00  0.00      ACHN  
ATOM   3170  HA  PHE A 205      -3.021  -5.606  -3.096  0.00  0.00      ACHN  
ATOM   3171  CB  PHE A 205      -3.588  -7.105  -1.691  0.00  0.00      ACHN  
ATOM   3172  HB1 PHE A 205      -4.287  -7.146  -0.828  0.00  0.00      ACHN  
ATOM   3173  HB2 PHE A 205      -3.680  -8.020  -2.315  0.00  0.00      ACHN  
ATOM   3174  CG  PHE A 205      -2.179  -7.275  -1.148  0.00  0.00      ACHN  
ATOM   3175  CD1 PHE A 205      -1.022  -7.076  -2.012  0.00  0.00      ACHN  
ATOM   3176  HD1 PHE A 205      -1.088  -6.783  -3.049  0.00  0.00      ACHN  
ATOM   3177  CE1 PHE A 205       0.275  -7.287  -1.559  0.00  0.00      ACHN  
ATOM   3178  HE1 PHE A 205       1.132  -7.299  -2.216  0.00  0.00      ACHN  
ATOM   3179  CZ  PHE A 205       0.499  -7.552  -0.145  0.00  0.00      ACHN  
ATOM   3180  HZ  PHE A 205       1.523  -7.641   0.188  0.00  0.00      ACHN  
ATOM   3181  CD2 PHE A 205      -1.923  -7.681   0.146  0.00  0.00      ACHN  
ATOM   3182  HD2 PHE A 205      -2.709  -7.835   0.871  0.00  0.00      ACHN  
ATOM   3183  CE2 PHE A 205      -0.614  -7.859   0.620  0.00  0.00      ACHN  
ATOM   3184  HE2 PHE A 205      -0.432  -8.218   1.623  0.00  0.00      ACHN  
ATOM   3185  C   PHE A 205      -5.073  -5.906  -3.384  0.00  0.00      ACHN  
ATOM   3186  O   PHE A 205      -4.738  -6.193  -4.589  0.00  0.00      ACHN  
ATOM   3187  N   PHE A 206      -6.314  -5.509  -3.012  0.00  0.00      ACHN  
ATOM   3188  HN  PHE A 206      -6.474  -5.172  -2.087  0.00  0.00      ACHN  
ATOM   3189  CA  PHE A 206      -7.412  -5.591  -3.948  0.00  0.00      ACHN  
ATOM   3190  HA  PHE A 206      -7.628  -6.563  -4.366  0.00  0.00      ACHN  
ATOM   3191  CB  PHE A 206      -8.798  -5.503  -3.174  0.00  0.00      ACHN  
ATOM   3192  HB1 PHE A 206      -8.757  -4.792  -2.321  0.00  0.00      ACHN  
ATOM   3193  HB2 PHE A 206      -9.579  -5.212  -3.908  0.00  0.00      ACHN  
ATOM   3194  CG  PHE A 206      -9.286  -6.745  -2.568  0.00  0.00      ACHN  
ATOM   3195  CD1 PHE A 206      -8.534  -7.850  -2.047  0.00  0.00      ACHN  
ATOM   3196  HD1 PHE A 206      -7.456  -7.788  -2.070  0.00  0.00      ACHN  
ATOM   3197  CE1 PHE A 206      -9.079  -8.940  -1.401  0.00  0.00      ACHN  
ATOM   3198  HE1 PHE A 206      -8.440  -9.733  -1.042  0.00  0.00      ACHN  
ATOM   3199  CZ  PHE A 206     -10.488  -8.913  -1.267  0.00  0.00      ACHN  
ATOM   3200  HZ  PHE A 206     -10.992  -9.740  -0.788  0.00  0.00      ACHN  
ATOM   3201  CD2 PHE A 206     -10.675  -6.812  -2.392  0.00  0.00      ACHN  
ATOM   3202  HD2 PHE A 206     -11.287  -6.035  -2.826  0.00  0.00      ACHN  
ATOM   3203  CE2 PHE A 206     -11.266  -7.808  -1.656  0.00  0.00      ACHN  
ATOM   3204  HE2 PHE A 206     -12.301  -7.809  -1.349  0.00  0.00      ACHN  
ATOM   3205  C   PHE A 206      -7.227  -4.579  -5.059  0.00  0.00      ACHN  
ATOM   3206  O   PHE A 206      -7.406  -4.875  -6.260  0.00  0.00      ACHN  
ATOM   3207  N   ASN A 207      -6.732  -3.355  -4.773  0.00  0.00      ACHN  
ATOM   3208  HN  ASN A 207      -6.587  -3.173  -3.804  0.00  0.00      ACHN  
ATOM   3209  CA  ASN A 207      -6.352  -2.339  -5.759  0.00  0.00      ACHN  
ATOM   3210  HA  ASN A 207      -7.193  -2.196  -6.421  0.00  0.00      ACHN  
ATOM   3211  CB  ASN A 207      -5.948  -1.126  -5.032  0.00  0.00      ACHN  
ATOM   3212  HB1 ASN A 207      -5.476  -1.498  -4.097  0.00  0.00      ACHN  
ATOM   3213  HB2 ASN A 207      -5.347  -0.407  -5.629  0.00  0.00      ACHN  
ATOM   3214  CG  ASN A 207      -7.215  -0.384  -4.567  0.00  0.00      ACHN  
ATOM   3215  OD1 ASN A 207      -7.496   0.615  -5.230  0.00  0.00      ACHN  
ATOM   3216  ND2 ASN A 207      -7.942  -0.711  -3.477  0.00  0.00      ACHN  
ATOM   3217 HD21 ASN A 207      -8.800  -0.202  -3.409  0.00  0.00      ACHN  
ATOM   3218 HD22 ASN A 207      -7.730  -1.597  -3.064  0.00  0.00      ACHN  
ATOM   3219  C   ASN A 207      -5.235  -2.842  -6.669  0.00  0.00      ACHN  
ATOM   3220  O   ASN A 207      -5.253  -2.525  -7.850  0.00  0.00      ACHN  
ATOM   3221  N   SER A 208      -4.277  -3.621  -6.154  0.00  0.00      ACHN  
ATOM   3222  HN  SER A 208      -4.408  -3.940  -5.218  0.00  0.00      ACHN  
ATOM   3223  CA  SER A 208      -3.195  -4.092  -7.048  0.00  0.00      ACHN  
ATOM   3224  HA  SER A 208      -2.673  -3.226  -7.427  0.00  0.00      ACHN  
ATOM   3225  CB  SER A 208      -2.011  -4.749  -6.342  0.00  0.00      ACHN  
ATOM   3226  HB1 SER A 208      -2.525  -5.673  -6.000  0.00  0.00      ACHN  
ATOM   3227  HB2 SER A 208      -1.128  -4.957  -6.985  0.00  0.00      ACHN  
ATOM   3228  OG  SER A 208      -1.484  -3.918  -5.271  0.00  0.00      ACHN  
ATOM   3229  HG1 SER A 208      -2.160  -3.615  -4.662  0.00  0.00      ACHN  
ATOM   3230  C   SER A 208      -3.639  -4.978  -8.170  0.00  0.00      ACHN  
ATOM   3231  O   SER A 208      -3.074  -4.885  -9.272  0.00  0.00      ACHN  
ATOM   3232  N   PHE A 209      -4.722  -5.805  -7.865  0.00  0.00      ACHN  
ATOM   3233  HN  PHE A 209      -5.092  -5.875  -6.941  0.00  0.00      ACHN  
ATOM   3234  CA  PHE A 209      -5.237  -6.792  -8.779  0.00  0.00      ACHN  
ATOM   3235  HA  PHE A 209      -4.455  -7.287  -9.336  0.00  0.00      ACHN  
ATOM   3236  CB  PHE A 209      -6.113  -7.852  -7.934  0.00  0.00      ACHN  
ATOM   3237  HB1 PHE A 209      -6.665  -7.441  -7.061  0.00  0.00      ACHN  
ATOM   3238  HB2 PHE A 209      -6.917  -8.347  -8.519  0.00  0.00      ACHN  
ATOM   3239  CG  PHE A 209      -5.228  -8.969  -7.525  0.00  0.00      ACHN  
ATOM   3240  CD1 PHE A 209      -4.852  -9.973  -8.404  0.00  0.00      ACHN  
ATOM   3241  HD1 PHE A 209      -5.252  -9.932  -9.406  0.00  0.00      ACHN  
ATOM   3242  CE1 PHE A 209      -4.057 -11.026  -8.060  0.00  0.00      ACHN  
ATOM   3243  HE1 PHE A 209      -3.860 -11.813  -8.773  0.00  0.00      ACHN  
ATOM   3244  CZ  PHE A 209      -3.603 -11.099  -6.681  0.00  0.00      ACHN  
ATOM   3245  HZ  PHE A 209      -2.975 -11.879  -6.277  0.00  0.00      ACHN  
ATOM   3246  CD2 PHE A 209      -4.743  -9.093  -6.179  0.00  0.00      ACHN  
ATOM   3247  HD2 PHE A 209      -5.106  -8.381  -5.453  0.00  0.00      ACHN  
ATOM   3248  CE2 PHE A 209      -3.819 -10.043  -5.833  0.00  0.00      ACHN  
ATOM   3249  HE2 PHE A 209      -3.387  -9.995  -4.844  0.00  0.00      ACHN  
ATOM   3250  C   PHE A 209      -6.104  -6.101  -9.795  0.00  0.00      ACHN  
ATOM   3251  O   PHE A 209      -6.080  -6.415 -10.979  0.00  0.00      ACHN  
ATOM   3252  N   ALA A 210      -6.872  -5.064  -9.369  0.00  0.00      ACHN  
ATOM   3253  HN  ALA A 210      -6.989  -4.813  -8.411  0.00  0.00      ACHN  
ATOM   3254  CA  ALA A 210      -7.477  -4.096 -10.249  0.00  0.00      ACHN  
ATOM   3255  HA  ALA A 210      -8.172  -4.692 -10.822  0.00  0.00      ACHN  
ATOM   3256  CB  ALA A 210      -8.144  -3.078  -9.299  0.00  0.00      ACHN  
ATOM   3257  HB1 ALA A 210      -7.496  -2.270  -8.896  0.00  0.00      ACHN  
ATOM   3258  HB2 ALA A 210      -9.038  -2.622  -9.774  0.00  0.00      ACHN  
ATOM   3259  HB3 ALA A 210      -8.481  -3.629  -8.395  0.00  0.00      ACHN  
ATOM   3260  C   ALA A 210      -6.559  -3.295 -11.149  0.00  0.00      ACHN  
ATOM   3261  O   ALA A 210      -6.852  -3.056 -12.342  0.00  0.00      ACHN  
ATOM   3262  N   LEU A 211      -5.387  -2.900 -10.671  0.00  0.00      ACHN  
ATOM   3263  HN  LEU A 211      -5.218  -3.027  -9.697  0.00  0.00      ACHN  
ATOM   3264  CA  LEU A 211      -4.358  -2.208 -11.503  0.00  0.00      ACHN  
ATOM   3265  HA  LEU A 211      -4.867  -1.432 -12.055  0.00  0.00      ACHN  
ATOM   3266  CB  LEU A 211      -3.197  -1.742 -10.544  0.00  0.00      ACHN  
ATOM   3267  HB1 LEU A 211      -3.110  -2.297  -9.585  0.00  0.00      ACHN  
ATOM   3268  HB2 LEU A 211      -2.218  -1.820 -11.063  0.00  0.00      ACHN  
ATOM   3269  CG  LEU A 211      -3.218  -0.184 -10.295  0.00  0.00      ACHN  
ATOM   3270  HG  LEU A 211      -2.370  -0.079  -9.585  0.00  0.00      ACHN  
ATOM   3271  CD1 LEU A 211      -2.816   0.679 -11.535  0.00  0.00      ACHN  
ATOM   3272 HD11 LEU A 211      -2.097   0.184 -12.222  0.00  0.00      ACHN  
ATOM   3273 HD12 LEU A 211      -3.646   0.955 -12.221  0.00  0.00      ACHN  
ATOM   3274 HD13 LEU A 211      -2.352   1.590 -11.100  0.00  0.00      ACHN  
ATOM   3275  CD2 LEU A 211      -4.513   0.276  -9.629  0.00  0.00      ACHN  
ATOM   3276 HD21 LEU A 211      -4.417   1.329  -9.288  0.00  0.00      ACHN  
ATOM   3277 HD22 LEU A 211      -5.301   0.176 -10.405  0.00  0.00      ACHN  
ATOM   3278 HD23 LEU A 211      -4.759  -0.310  -8.718  0.00  0.00      ACHN  
ATOM   3279  C   LEU A 211      -3.769  -3.080 -12.644  0.00  0.00      ACHN  
ATOM   3280  O   LEU A 211      -3.661  -2.505 -13.732  0.00  0.00      ACHN  
ATOM   3281  N   VAL A 212      -3.581  -4.408 -12.472  0.00  0.00      ACHN  
ATOM   3282  HN  VAL A 212      -3.563  -4.734 -11.530  0.00  0.00      ACHN  
ATOM   3283  CA  VAL A 212      -3.307  -5.352 -13.528  0.00  0.00      ACHN  
ATOM   3284  HA  VAL A 212      -2.390  -4.991 -13.968  0.00  0.00      ACHN  
ATOM   3285  CB  VAL A 212      -2.991  -6.785 -12.939  0.00  0.00      ACHN  
ATOM   3286  HB  VAL A 212      -3.853  -7.004 -12.273  0.00  0.00      ACHN  
ATOM   3287  CG1 VAL A 212      -2.731  -7.863 -14.058  0.00  0.00      ACHN  
ATOM   3288 HG11 VAL A 212      -3.654  -7.877 -14.676  0.00  0.00      ACHN  
ATOM   3289 HG12 VAL A 212      -2.037  -7.385 -14.783  0.00  0.00      ACHN  
ATOM   3290 HG13 VAL A 212      -2.381  -8.838 -13.657  0.00  0.00      ACHN  
ATOM   3291  CG2 VAL A 212      -1.877  -6.690 -11.922  0.00  0.00      ACHN  
ATOM   3292 HG21 VAL A 212      -2.127  -6.097 -11.017  0.00  0.00      ACHN  
ATOM   3293 HG22 VAL A 212      -1.570  -7.719 -11.637  0.00  0.00      ACHN  
ATOM   3294 HG23 VAL A 212      -1.072  -6.132 -12.446  0.00  0.00      ACHN  
ATOM   3295  C   VAL A 212      -4.280  -5.460 -14.595  0.00  0.00      ACHN  
ATOM   3296  O   VAL A 212      -3.946  -5.361 -15.792  0.00  0.00      ACHN  
ATOM   3297  N   GLN A 213      -5.600  -5.594 -14.266  0.00  0.00      ACHN  
ATOM   3298  HN  GLN A 213      -5.833  -5.858 -13.334  0.00  0.00      ACHN  
ATOM   3299  CA  GLN A 213      -6.577  -5.555 -15.364  0.00  0.00      ACHN  
ATOM   3300  HA  GLN A 213      -6.225  -6.125 -16.211  0.00  0.00      ACHN  
ATOM   3301  CB  GLN A 213      -7.837  -6.241 -14.960  0.00  0.00      ACHN  
ATOM   3302  HB1 GLN A 213      -7.580  -7.200 -14.461  0.00  0.00      ACHN  
ATOM   3303  HB2 GLN A 213      -8.468  -5.645 -14.267  0.00  0.00      ACHN  
ATOM   3304  CG  GLN A 213      -8.792  -6.695 -16.167  0.00  0.00      ACHN  
ATOM   3305  HG1 GLN A 213      -9.305  -5.840 -16.655  0.00  0.00      ACHN  
ATOM   3306  HG2 GLN A 213      -8.219  -7.164 -16.995  0.00  0.00      ACHN  
ATOM   3307  CD  GLN A 213      -9.897  -7.567 -15.805  0.00  0.00      ACHN  
ATOM   3308  OE1 GLN A 213     -10.880  -7.071 -15.191  0.00  0.00      ACHN  
ATOM   3309  NE2 GLN A 213      -9.908  -8.861 -16.179  0.00  0.00      ACHN  
ATOM   3310 HE21 GLN A 213     -10.814  -9.255 -16.025  0.00  0.00      ACHN  
ATOM   3311 HE22 GLN A 213      -9.057  -9.350 -16.372  0.00  0.00      ACHN  
ATOM   3312  C   GLN A 213      -6.900  -4.121 -15.934  0.00  0.00      ACHN  
ATOM   3313  O   GLN A 213      -7.391  -4.004 -17.100  0.00  0.00      ACHN  
ATOM   3314  N   TYR A 214      -6.566  -3.006 -15.266  0.00  0.00      ACHN  
ATOM   3315  HN  TYR A 214      -6.238  -3.119 -14.331  0.00  0.00      ACHN  
ATOM   3316  CA  TYR A 214      -6.783  -1.686 -15.785  0.00  0.00      ACHN  
ATOM   3317  HA  TYR A 214      -7.763  -1.653 -16.238  0.00  0.00      ACHN  
ATOM   3318  CB  TYR A 214      -6.938  -0.742 -14.582  0.00  0.00      ACHN  
ATOM   3319  HB1 TYR A 214      -7.831  -1.000 -13.973  0.00  0.00      ACHN  
ATOM   3320  HB2 TYR A 214      -5.963  -0.748 -14.050  0.00  0.00      ACHN  
ATOM   3321  CG  TYR A 214      -7.029   0.757 -15.037  0.00  0.00      ACHN  
ATOM   3322  CD1 TYR A 214      -5.905   1.574 -15.106  0.00  0.00      ACHN  
ATOM   3323  HD1 TYR A 214      -4.938   1.139 -14.904  0.00  0.00      ACHN  
ATOM   3324  CE1 TYR A 214      -5.943   2.903 -15.494  0.00  0.00      ACHN  
ATOM   3325  HE1 TYR A 214      -5.129   3.613 -15.512  0.00  0.00      ACHN  
ATOM   3326  CZ  TYR A 214      -7.233   3.359 -15.861  0.00  0.00      ACHN  
ATOM   3327  OH  TYR A 214      -7.378   4.604 -16.401  0.00  0.00      ACHN  
ATOM   3328  HH  TYR A 214      -6.532   5.057 -16.428  0.00  0.00      ACHN  
ATOM   3329  CD2 TYR A 214      -8.304   1.266 -15.369  0.00  0.00      ACHN  
ATOM   3330  HD2 TYR A 214      -9.157   0.604 -15.336  0.00  0.00      ACHN  
ATOM   3331  CE2 TYR A 214      -8.405   2.590 -15.874  0.00  0.00      ACHN  
ATOM   3332  HE2 TYR A 214      -9.303   2.982 -16.328  0.00  0.00      ACHN  
ATOM   3333  C   TYR A 214      -5.766  -1.341 -16.767  0.00  0.00      ACHN  
ATOM   3334  O   TYR A 214      -6.143  -0.945 -17.907  0.00  0.00      ACHN  
ATOM   3335  N   LEU A 215      -4.456  -1.501 -16.475  0.00  0.00      ACHN  
ATOM   3336  HN  LEU A 215      -4.219  -1.880 -15.584  0.00  0.00      ACHN  
ATOM   3337  CA  LEU A 215      -3.312  -1.396 -17.345  0.00  0.00      ACHN  
ATOM   3338  HA  LEU A 215      -3.468  -0.431 -17.805  0.00  0.00      ACHN  
ATOM   3339  CB  LEU A 215      -1.956  -1.411 -16.573  0.00  0.00      ACHN  
ATOM   3340  HB1 LEU A 215      -1.859  -2.315 -15.934  0.00  0.00      ACHN  
ATOM   3341  HB2 LEU A 215      -1.153  -1.444 -17.341  0.00  0.00      ACHN  
ATOM   3342  CG  LEU A 215      -1.689  -0.147 -15.695  0.00  0.00      ACHN  
ATOM   3343  HG  LEU A 215      -2.601   0.050 -15.092  0.00  0.00      ACHN  
ATOM   3344  CD1 LEU A 215      -0.565  -0.215 -14.788  0.00  0.00      ACHN  
ATOM   3345 HD11 LEU A 215      -0.392   0.796 -14.362  0.00  0.00      ACHN  
ATOM   3346 HD12 LEU A 215      -0.908  -0.889 -13.974  0.00  0.00      ACHN  
ATOM   3347 HD13 LEU A 215       0.360  -0.558 -15.300  0.00  0.00      ACHN  
ATOM   3348  CD2 LEU A 215      -1.531   1.057 -16.704  0.00  0.00      ACHN  
ATOM   3349 HD21 LEU A 215      -2.460   1.187 -17.298  0.00  0.00      ACHN  
ATOM   3350 HD22 LEU A 215      -1.350   1.989 -16.128  0.00  0.00      ACHN  
ATOM   3351 HD23 LEU A 215      -0.688   0.792 -17.378  0.00  0.00      ACHN  
ATOM   3352  C   LEU A 215      -3.286  -2.414 -18.448  0.00  0.00      ACHN  
ATOM   3353  O   LEU A 215      -2.650  -2.054 -19.455  0.00  0.00      ACHN  
ATOM   3354  N   GLN A 216      -3.859  -3.621 -18.249  0.00  0.00      ACHN  
ATOM   3355  HN  GLN A 216      -4.190  -3.903 -17.352  0.00  0.00      ACHN  
ATOM   3356  CA  GLN A 216      -3.991  -4.613 -19.331  0.00  0.00      ACHN  
ATOM   3357  HA  GLN A 216      -2.996  -4.838 -19.686  0.00  0.00      ACHN  
ATOM   3358  CB  GLN A 216      -4.596  -5.918 -18.676  0.00  0.00      ACHN  
ATOM   3359  HB1 GLN A 216      -3.813  -6.323 -18.001  0.00  0.00      ACHN  
ATOM   3360  HB2 GLN A 216      -5.528  -5.599 -18.161  0.00  0.00      ACHN  
ATOM   3361  CG  GLN A 216      -4.848  -7.114 -19.644  0.00  0.00      ACHN  
ATOM   3362  HG1 GLN A 216      -5.656  -6.810 -20.342  0.00  0.00      ACHN  
ATOM   3363  HG2 GLN A 216      -3.898  -7.291 -20.193  0.00  0.00      ACHN  
ATOM   3364  CD  GLN A 216      -5.233  -8.478 -19.078  0.00  0.00      ACHN  
ATOM   3365  OE1 GLN A 216      -6.378  -8.940 -19.197  0.00  0.00      ACHN  
ATOM   3366  NE2 GLN A 216      -4.340  -9.125 -18.282  0.00  0.00      ACHN  
ATOM   3367 HE21 GLN A 216      -4.739  -9.762 -17.622  0.00  0.00      ACHN  
ATOM   3368 HE22 GLN A 216      -3.370  -8.892 -18.344  0.00  0.00      ACHN  
ATOM   3369  C   GLN A 216      -4.824  -4.179 -20.503  0.00  0.00      ACHN  
ATOM   3370  O   GLN A 216      -4.418  -4.203 -21.675  0.00  0.00      ACHN  
ATOM   3371  N   TYR A 217      -6.057  -3.753 -20.210  0.00  0.00      ACHN  
ATOM   3372  HN  TYR A 217      -6.453  -3.823 -19.297  0.00  0.00      ACHN  
ATOM   3373  CA  TYR A 217      -7.014  -3.110 -21.171  0.00  0.00      ACHN  
ATOM   3374  HA  TYR A 217      -7.127  -3.688 -22.077  0.00  0.00      ACHN  
ATOM   3375  CB  TYR A 217      -8.435  -3.097 -20.564  0.00  0.00      ACHN  
ATOM   3376  HB1 TYR A 217      -8.319  -2.931 -19.472  0.00  0.00      ACHN  
ATOM   3377  HB2 TYR A 217      -9.082  -2.362 -21.090  0.00  0.00      ACHN  
ATOM   3378  CG  TYR A 217      -9.055  -4.474 -20.740  0.00  0.00      ACHN  
ATOM   3379  CD1 TYR A 217      -8.770  -5.555 -19.816  0.00  0.00      ACHN  
ATOM   3380  HD1 TYR A 217      -8.113  -5.424 -18.969  0.00  0.00      ACHN  
ATOM   3381  CE1 TYR A 217      -9.046  -6.840 -20.272  0.00  0.00      ACHN  
ATOM   3382  HE1 TYR A 217      -8.692  -7.626 -19.621  0.00  0.00      ACHN  
ATOM   3383  CZ  TYR A 217      -9.642  -7.148 -21.505  0.00  0.00      ACHN  
ATOM   3384  OH  TYR A 217      -9.678  -8.541 -21.879  0.00  0.00      ACHN  
ATOM   3385  HH  TYR A 217     -10.430  -8.611 -22.472  0.00  0.00      ACHN  
ATOM   3386  CD2 TYR A 217      -9.736  -4.755 -21.962  0.00  0.00      ACHN  
ATOM   3387  HD2 TYR A 217     -10.117  -3.954 -22.577  0.00  0.00      ACHN  
ATOM   3388  CE2 TYR A 217      -9.999  -6.037 -22.308  0.00  0.00      ACHN  
ATOM   3389  HE2 TYR A 217     -10.404  -6.321 -23.268  0.00  0.00      ACHN  
ATOM   3390  C   TYR A 217      -6.642  -1.721 -21.724  0.00  0.00      ACHN  
ATOM   3391  O   TYR A 217      -6.934  -1.472 -22.901  0.00  0.00      ACHN  
ATOM   3392  N   LYS A 218      -6.065  -0.795 -20.884  0.00  0.00      ACHN  
ATOM   3393  HN  LYS A 218      -5.969  -0.806 -19.892  0.00  0.00      ACHN  
ATOM   3394  CA  LYS A 218      -5.533   0.376 -21.553  0.00  0.00      ACHN  
ATOM   3395  HA  LYS A 218      -6.287   0.957 -22.062  0.00  0.00      ACHN  
ATOM   3396  CB  LYS A 218      -4.997   1.309 -20.470  0.00  0.00      ACHN  
ATOM   3397  HB1 LYS A 218      -4.293   0.826 -19.759  0.00  0.00      ACHN  
ATOM   3398  HB2 LYS A 218      -4.376   2.073 -20.983  0.00  0.00      ACHN  
ATOM   3399  CG  LYS A 218      -6.103   2.037 -19.636  0.00  0.00      ACHN  
ATOM   3400  HG1 LYS A 218      -6.739   1.268 -19.148  0.00  0.00      ACHN  
ATOM   3401  HG2 LYS A 218      -5.635   2.660 -18.844  0.00  0.00      ACHN  
ATOM   3402  CD  LYS A 218      -6.904   3.001 -20.494  0.00  0.00      ACHN  
ATOM   3403  HD1 LYS A 218      -6.199   3.627 -21.082  0.00  0.00      ACHN  
ATOM   3404  HD2 LYS A 218      -7.525   2.380 -21.175  0.00  0.00      ACHN  
ATOM   3405  CE  LYS A 218      -7.882   3.750 -19.624  0.00  0.00      ACHN  
ATOM   3406  HE1 LYS A 218      -8.389   2.998 -18.981  0.00  0.00      ACHN  
ATOM   3407  HE2 LYS A 218      -7.198   4.375 -19.011  0.00  0.00      ACHN  
ATOM   3408  NZ  LYS A 218      -8.824   4.514 -20.352  0.00  0.00      ACHN  
ATOM   3409  HZ1 LYS A 218      -9.463   4.974 -19.673  0.00  0.00      ACHN  
ATOM   3410  HZ2 LYS A 218      -8.319   5.254 -20.879  0.00  0.00      ACHN  
ATOM   3411  HZ3 LYS A 218      -9.304   3.819 -20.959  0.00  0.00      ACHN  
ATOM   3412  C   LYS A 218      -4.331   0.073 -22.446  0.00  0.00      ACHN  
ATOM   3413  O   LYS A 218      -4.017   0.571 -23.541  0.00  0.00      ACHN  
ATOM   3414  N   GLY A 219      -3.405  -0.885 -22.003  0.00  0.00      ACHN  
ATOM   3415  HN  GLY A 219      -3.605  -1.387 -21.165  0.00  0.00      ACHN  
ATOM   3416  CA  GLY A 219      -2.138  -1.148 -22.766  0.00  0.00      ACHN  
ATOM   3417  HA1 GLY A 219      -2.418  -1.279 -23.800  0.00  0.00      ACHN  
ATOM   3418  HA2 GLY A 219      -1.839  -2.068 -22.286  0.00  0.00      ACHN  
ATOM   3419  C   GLY A 219      -1.103  -0.124 -22.608  0.00  0.00      ACHN  
ATOM   3420  O   GLY A 219      -0.445   0.260 -23.635  0.00  0.00      ACHN  
ATOM   3421  N   LYS A 220      -0.828   0.431 -21.372  0.00  0.00      ACHN  
ATOM   3422  HN  LYS A 220      -1.264   0.171 -20.514  0.00  0.00      ACHN  
ATOM   3423  CA  LYS A 220       0.367   1.207 -21.065  0.00  0.00      ACHN  
ATOM   3424  HA  LYS A 220       0.426   1.802 -21.964  0.00  0.00      ACHN  
ATOM   3425  CB  LYS A 220       0.288   2.177 -19.889  0.00  0.00      ACHN  
ATOM   3426  HB1 LYS A 220       0.274   1.574 -18.956  0.00  0.00      ACHN  
ATOM   3427  HB2 LYS A 220       1.220   2.781 -19.866  0.00  0.00      ACHN  
ATOM   3428  CG  LYS A 220      -1.000   3.085 -19.937  0.00  0.00      ACHN  
ATOM   3429  HG1 LYS A 220      -0.979   3.585 -20.928  0.00  0.00      ACHN  
ATOM   3430  HG2 LYS A 220      -1.992   2.583 -19.931  0.00  0.00      ACHN  
ATOM   3431  CD  LYS A 220      -1.105   4.145 -18.858  0.00  0.00      ACHN  
ATOM   3432  HD1 LYS A 220      -1.189   3.592 -17.898  0.00  0.00      ACHN  
ATOM   3433  HD2 LYS A 220      -0.086   4.587 -18.864  0.00  0.00      ACHN  
ATOM   3434  CE  LYS A 220      -2.199   5.247 -18.913  0.00  0.00      ACHN  
ATOM   3435  HE1 LYS A 220      -3.175   4.718 -18.907  0.00  0.00      ACHN  
ATOM   3436  HE2 LYS A 220      -2.022   5.779 -17.954  0.00  0.00      ACHN  
ATOM   3437  NZ  LYS A 220      -2.097   6.138 -20.023  0.00  0.00      ACHN  
ATOM   3438  HZ1 LYS A 220      -2.294   5.694 -20.942  0.00  0.00      ACHN  
ATOM   3439  HZ2 LYS A 220      -2.738   6.943 -19.872  0.00  0.00      ACHN  
ATOM   3440  HZ3 LYS A 220      -1.127   6.515 -20.043  0.00  0.00      ACHN  
ATOM   3441  C   LYS A 220       1.532   0.208 -20.914  0.00  0.00      ACHN  
ATOM   3442  O   LYS A 220       1.511  -0.913 -20.361  0.00  0.00      ACHN  
ATOM   3443  N   GLY A 221       2.708   0.466 -21.599  0.00  0.00      ACHN  
ATOM   3444  HN  GLY A 221       2.762   1.295 -22.151  0.00  0.00      ACHN  
ATOM   3445  CA  GLY A 221       3.888  -0.447 -21.587  0.00  0.00      ACHN  
ATOM   3446  HA1 GLY A 221       4.159  -0.718 -20.577  0.00  0.00      ACHN  
ATOM   3447  HA2 GLY A 221       4.731   0.042 -22.051  0.00  0.00      ACHN  
ATOM   3448  C   GLY A 221       3.712  -1.817 -22.203  0.00  0.00      ACHN  
ATOM   3449  O   GLY A 221       3.148  -2.048 -23.311  0.00  0.00      ACHN  
ATOM   3450  N   LYS A 222       4.279  -2.855 -21.568  0.00  0.00      ACHN  
ATOM   3451  HN  LYS A 222       4.797  -2.608 -20.753  0.00  0.00      ACHN  
ATOM   3452  CA  LYS A 222       4.212  -4.199 -22.003  0.00  0.00      ACHN  
ATOM   3453  HA  LYS A 222       3.999  -4.245 -23.061  0.00  0.00      ACHN  
ATOM   3454  CB  LYS A 222       5.582  -4.927 -21.736  0.00  0.00      ACHN  
ATOM   3455  HB1 LYS A 222       5.832  -4.846 -20.657  0.00  0.00      ACHN  
ATOM   3456  HB2 LYS A 222       5.395  -5.989 -22.005  0.00  0.00      ACHN  
ATOM   3457  CG  LYS A 222       6.784  -4.482 -22.618  0.00  0.00      ACHN  
ATOM   3458  HG1 LYS A 222       6.442  -4.453 -23.675  0.00  0.00      ACHN  
ATOM   3459  HG2 LYS A 222       7.032  -3.458 -22.265  0.00  0.00      ACHN  
ATOM   3460  CD  LYS A 222       8.096  -5.370 -22.574  0.00  0.00      ACHN  
ATOM   3461  HD1 LYS A 222       7.683  -6.401 -22.534  0.00  0.00      ACHN  
ATOM   3462  HD2 LYS A 222       8.598  -5.063 -23.516  0.00  0.00      ACHN  
ATOM   3463  CE  LYS A 222       8.966  -5.076 -21.374  0.00  0.00      ACHN  
ATOM   3464  HE1 LYS A 222       9.321  -4.026 -21.446  0.00  0.00      ACHN  
ATOM   3465  HE2 LYS A 222       8.448  -5.213 -20.400  0.00  0.00      ACHN  
ATOM   3466  NZ  LYS A 222      10.066  -6.051 -21.440  0.00  0.00      ACHN  
ATOM   3467  HZ1 LYS A 222       9.688  -7.004 -21.263  0.00  0.00      ACHN  
ATOM   3468  HZ2 LYS A 222      10.559  -6.043 -22.355  0.00  0.00      ACHN  
ATOM   3469  HZ3 LYS A 222      10.721  -5.771 -20.683  0.00  0.00      ACHN  
ATOM   3470  C   LYS A 222       3.025  -4.916 -21.328  0.00  0.00      ACHN  
ATOM   3471  O   LYS A 222       2.814  -6.145 -21.500  0.00  0.00      ACHN  
ATOM   3472  N   TRP A 223       2.112  -4.121 -20.627  0.00  0.00      ACHN  
ATOM   3473  HN  TRP A 223       2.203  -3.145 -20.446  0.00  0.00      ACHN  
ATOM   3474  CA  TRP A 223       0.945  -4.712 -19.925  0.00  0.00      ACHN  
ATOM   3475  HA  TRP A 223       1.193  -5.660 -19.471  0.00  0.00      ACHN  
ATOM   3476  CB  TRP A 223       0.348  -3.761 -18.813  0.00  0.00      ACHN  
ATOM   3477  HB1 TRP A 223       0.025  -2.843 -19.349  0.00  0.00      ACHN  
ATOM   3478  HB2 TRP A 223      -0.604  -4.253 -18.517  0.00  0.00      ACHN  
ATOM   3479  CG  TRP A 223       1.197  -3.371 -17.647  0.00  0.00      ACHN  
ATOM   3480  CD1 TRP A 223       1.886  -2.226 -17.262  0.00  0.00      ACHN  
ATOM   3481  HD1 TRP A 223       1.787  -1.335 -17.864  0.00  0.00      ACHN  
ATOM   3482  NE1 TRP A 223       2.578  -2.400 -16.063  0.00  0.00      ACHN  
ATOM   3483  HE1 TRP A 223       3.211  -1.766 -15.675  0.00  0.00      ACHN  
ATOM   3484  CE2 TRP A 223       2.259  -3.689 -15.562  0.00  0.00      ACHN  
ATOM   3485  CD2 TRP A 223       1.451  -4.349 -16.599  0.00  0.00      ACHN  
ATOM   3486  CE3 TRP A 223       1.015  -5.728 -16.354  0.00  0.00      ACHN  
ATOM   3487  HE3 TRP A 223       0.418  -6.336 -17.017  0.00  0.00      ACHN  
ATOM   3488  CZ3 TRP A 223       1.509  -6.323 -15.195  0.00  0.00      ACHN  
ATOM   3489  HZ3 TRP A 223       1.123  -7.311 -14.991  0.00  0.00      ACHN  
ATOM   3490  CZ2 TRP A 223       2.602  -4.297 -14.398  0.00  0.00      ACHN  
ATOM   3491  HZ2 TRP A 223       3.104  -3.681 -13.666  0.00  0.00      ACHN  
ATOM   3492  CH2 TRP A 223       2.276  -5.660 -14.250  0.00  0.00      ACHN  
ATOM   3493  HH2 TRP A 223       2.674  -6.135 -13.366  0.00  0.00      ACHN  
ATOM   3494  C   TRP A 223      -0.105  -5.106 -20.903  0.00  0.00      ACHN  
ATOM   3495  O   TRP A 223      -0.999  -5.840 -20.516  0.00  0.00      ACHN  
ATOM   3496  N   SER A 224      -0.037  -4.722 -22.164  0.00  0.00      ACHN  
ATOM   3497  HN  SER A 224       0.846  -4.408 -22.502  0.00  0.00      ACHN  
ATOM   3498  CA  SER A 224      -1.068  -5.286 -23.073  0.00  0.00      ACHN  
ATOM   3499  HA  SER A 224      -2.039  -5.195 -22.608  0.00  0.00      ACHN  
ATOM   3500  CB  SER A 224      -1.062  -4.555 -24.426  0.00  0.00      ACHN  
ATOM   3501  HB1 SER A 224      -1.836  -4.889 -25.149  0.00  0.00      ACHN  
ATOM   3502  HB2 SER A 224      -1.320  -3.481 -24.306  0.00  0.00      ACHN  
ATOM   3503  OG  SER A 224       0.225  -4.459 -25.020  0.00  0.00      ACHN  
ATOM   3504  HG1 SER A 224       0.045  -3.972 -25.828  0.00  0.00      ACHN  
ATOM   3505  C   SER A 224      -0.873  -6.754 -23.461  0.00  0.00      ACHN  
ATOM   3506  O   SER A 224      -1.881  -7.434 -23.861  0.00  0.00      ACHN  
ATOM   3507  N   ASN A 225       0.431  -7.199 -23.450  0.00  0.00      ACHN  
ATOM   3508  HN  ASN A 225       1.145  -6.519 -23.300  0.00  0.00      ACHN  
ATOM   3509  CA  ASN A 225       0.813  -8.603 -23.571  0.00  0.00      ACHN  
ATOM   3510  HA  ASN A 225       0.389  -8.880 -24.525  0.00  0.00      ACHN  
ATOM   3511  CB  ASN A 225       2.371  -8.793 -23.603  0.00  0.00      ACHN  
ATOM   3512  HB1 ASN A 225       2.852  -8.198 -24.409  0.00  0.00      ACHN  
ATOM   3513  HB2 ASN A 225       2.651  -8.326 -22.634  0.00  0.00      ACHN  
ATOM   3514  CG  ASN A 225       2.748 -10.249 -23.464  0.00  0.00      ACHN  
ATOM   3515  OD1 ASN A 225       3.125 -10.751 -22.435  0.00  0.00      ACHN  
ATOM   3516  ND2 ASN A 225       2.533 -10.995 -24.581  0.00  0.00      ACHN  
ATOM   3517 HD21 ASN A 225       2.667 -11.985 -24.533  0.00  0.00      ACHN  
ATOM   3518 HD22 ASN A 225       2.136 -10.617 -25.417  0.00  0.00      ACHN  
ATOM   3519  C   ASN A 225       0.145  -9.474 -22.505  0.00  0.00      ACHN  
ATOM   3520  O   ASN A 225       0.198  -9.222 -21.277  0.00  0.00      ACHN  
ATOM   3521  N   TYR A 226      -0.418 -10.604 -22.880  0.00  0.00      ACHN  
ATOM   3522  HN  TYR A 226      -0.320 -10.898 -23.828  0.00  0.00      ACHN  
ATOM   3523  CA  TYR A 226      -1.240 -11.447 -22.003  0.00  0.00      ACHN  
ATOM   3524  HA  TYR A 226      -1.945 -10.871 -21.421  0.00  0.00      ACHN  
ATOM   3525  CB  TYR A 226      -2.051 -12.375 -22.941  0.00  0.00      ACHN  
ATOM   3526  HB1 TYR A 226      -2.578 -11.758 -23.700  0.00  0.00      ACHN  
ATOM   3527  HB2 TYR A 226      -1.477 -13.170 -23.462  0.00  0.00      ACHN  
ATOM   3528  CG  TYR A 226      -3.121 -12.964 -22.104  0.00  0.00      ACHN  
ATOM   3529  CD1 TYR A 226      -4.138 -12.154 -21.549  0.00  0.00      ACHN  
ATOM   3530  HD1 TYR A 226      -4.103 -11.079 -21.643  0.00  0.00      ACHN  
ATOM   3531  CE1 TYR A 226      -4.956 -12.625 -20.478  0.00  0.00      ACHN  
ATOM   3532  HE1 TYR A 226      -5.619 -11.879 -20.064  0.00  0.00      ACHN  
ATOM   3533  CZ  TYR A 226      -4.778 -13.931 -20.054  0.00  0.00      ACHN  
ATOM   3534  OH  TYR A 226      -5.556 -14.443 -18.987  0.00  0.00      ACHN  
ATOM   3535  HH  TYR A 226      -6.041 -13.687 -18.648  0.00  0.00      ACHN  
ATOM   3536  CD2 TYR A 226      -3.010 -14.326 -21.642  0.00  0.00      ACHN  
ATOM   3537  HD2 TYR A 226      -2.307 -15.035 -22.054  0.00  0.00      ACHN  
ATOM   3538  CE2 TYR A 226      -3.856 -14.766 -20.587  0.00  0.00      ACHN  
ATOM   3539  HE2 TYR A 226      -3.755 -15.810 -20.329  0.00  0.00      ACHN  
ATOM   3540  C   TYR A 226      -0.568 -12.315 -21.038  0.00  0.00      ACHN  
ATOM   3541  O   TYR A 226      -0.925 -12.395 -19.856  0.00  0.00      ACHN  
ATOM   3542  N   LEU A 227       0.534 -12.945 -21.349  0.00  0.00      ACHN  
ATOM   3543  HN  LEU A 227       0.719 -12.923 -22.328  0.00  0.00      ACHN  
ATOM   3544  CA  LEU A 227       1.390 -13.818 -20.537  0.00  0.00      ACHN  
ATOM   3545  HA  LEU A 227       0.716 -14.468 -19.998  0.00  0.00      ACHN  
ATOM   3546  CB  LEU A 227       2.481 -14.608 -21.362  0.00  0.00      ACHN  
ATOM   3547  HB1 LEU A 227       1.998 -15.300 -22.086  0.00  0.00      ACHN  
ATOM   3548  HB2 LEU A 227       2.949 -13.779 -21.934  0.00  0.00      ACHN  
ATOM   3549  CG  LEU A 227       3.494 -15.518 -20.569  0.00  0.00      ACHN  
ATOM   3550  HG  LEU A 227       4.226 -14.974 -19.936  0.00  0.00      ACHN  
ATOM   3551  CD1 LEU A 227       2.762 -16.445 -19.616  0.00  0.00      ACHN  
ATOM   3552 HD11 LEU A 227       2.091 -15.943 -18.886  0.00  0.00      ACHN  
ATOM   3553 HD12 LEU A 227       2.218 -17.238 -20.171  0.00  0.00      ACHN  
ATOM   3554 HD13 LEU A 227       3.465 -17.047 -19.001  0.00  0.00      ACHN  
ATOM   3555  CD2 LEU A 227       4.212 -16.330 -21.611  0.00  0.00      ACHN  
ATOM   3556 HD21 LEU A 227       3.614 -17.221 -21.896  0.00  0.00      ACHN  
ATOM   3557 HD22 LEU A 227       4.377 -15.623 -22.452  0.00  0.00      ACHN  
ATOM   3558 HD23 LEU A 227       5.204 -16.663 -21.237  0.00  0.00      ACHN  
ATOM   3559  C   LEU A 227       1.972 -12.903 -19.412  0.00  0.00      ACHN  
ATOM   3560  O   LEU A 227       2.107 -13.424 -18.315  0.00  0.00      ACHN  
ATOM   3561  N   ARG A 228       2.368 -11.673 -19.753  0.00  0.00      ACHN  
ATOM   3562  HN  ARG A 228       2.354 -11.351 -20.696  0.00  0.00      ACHN  
ATOM   3563  CA  ARG A 228       2.710 -10.624 -18.777  0.00  0.00      ACHN  
ATOM   3564  HA  ARG A 228       3.689 -10.930 -18.436  0.00  0.00      ACHN  
ATOM   3565  CB  ARG A 228       2.734  -9.256 -19.430  0.00  0.00      ACHN  
ATOM   3566  HB1 ARG A 228       3.168  -9.395 -20.444  0.00  0.00      ACHN  
ATOM   3567  HB2 ARG A 228       1.697  -8.863 -19.488  0.00  0.00      ACHN  
ATOM   3568  CG  ARG A 228       3.639  -8.174 -18.739  0.00  0.00      ACHN  
ATOM   3569  HG1 ARG A 228       3.523  -7.348 -19.474  0.00  0.00      ACHN  
ATOM   3570  HG2 ARG A 228       3.134  -7.825 -17.813  0.00  0.00      ACHN  
ATOM   3571  CD  ARG A 228       5.111  -8.607 -18.707  0.00  0.00      ACHN  
ATOM   3572  HD1 ARG A 228       5.340  -9.326 -17.891  0.00  0.00      ACHN  
ATOM   3573  HD2 ARG A 228       5.417  -8.963 -19.714  0.00  0.00      ACHN  
ATOM   3574  NE  ARG A 228       5.756  -7.275 -18.292  0.00  0.00      ACHN  
ATOM   3575  HE  ARG A 228       5.236  -6.429 -18.182  0.00  0.00      ACHN  
ATOM   3576  CZ  ARG A 228       7.064  -7.155 -17.937  0.00  0.00      ACHN  
ATOM   3577  NH1 ARG A 228       7.871  -8.173 -18.072  0.00  0.00      ACHN  
ATOM   3578 HH11 ARG A 228       8.844  -7.981 -18.205  0.00  0.00      ACHN  
ATOM   3579 HH12 ARG A 228       7.547  -9.056 -18.411  0.00  0.00      ACHN  
ATOM   3580  NH2 ARG A 228       7.563  -5.938 -17.593  0.00  0.00      ACHN  
ATOM   3581 HH21 ARG A 228       8.527  -5.816 -17.355  0.00  0.00      ACHN  
ATOM   3582 HH22 ARG A 228       6.979  -5.127 -17.615  0.00  0.00      ACHN  
ATOM   3583  C   ARG A 228       1.780 -10.599 -17.593  0.00  0.00      ACHN  
ATOM   3584  O   ARG A 228       2.259 -10.660 -16.470  0.00  0.00      ACHN  
ATOM   3585  N   GLY A 229       0.463 -10.481 -17.939  0.00  0.00      ACHN  
ATOM   3586  HN  GLY A 229       0.107 -10.281 -18.849  0.00  0.00      ACHN  
ATOM   3587  CA  GLY A 229      -0.674 -10.482 -16.967  0.00  0.00      ACHN  
ATOM   3588  HA1 GLY A 229      -1.527 -10.240 -17.583  0.00  0.00      ACHN  
ATOM   3589  HA2 GLY A 229      -0.547  -9.724 -16.208  0.00  0.00      ACHN  
ATOM   3590  C   GLY A 229      -0.879 -11.779 -16.293  0.00  0.00      ACHN  
ATOM   3591  O   GLY A 229      -1.023 -11.859 -15.108  0.00  0.00      ACHN  
ATOM   3592  N   GLU A 230      -0.777 -12.864 -16.984  0.00  0.00      ACHN  
ATOM   3593  HN  GLU A 230      -0.749 -12.697 -17.967  0.00  0.00      ACHN  
ATOM   3594  CA  GLU A 230      -0.812 -14.184 -16.470  0.00  0.00      ACHN  
ATOM   3595  HA  GLU A 230      -1.749 -14.318 -15.951  0.00  0.00      ACHN  
ATOM   3596  CB  GLU A 230      -0.846 -15.259 -17.587  0.00  0.00      ACHN  
ATOM   3597  HB1 GLU A 230      -1.895 -15.069 -17.900  0.00  0.00      ACHN  
ATOM   3598  HB2 GLU A 230      -0.144 -14.933 -18.383  0.00  0.00      ACHN  
ATOM   3599  CG  GLU A 230      -0.710 -16.746 -17.149  0.00  0.00      ACHN  
ATOM   3600  HG1 GLU A 230      -0.607 -17.342 -18.081  0.00  0.00      ACHN  
ATOM   3601  HG2 GLU A 230       0.261 -16.964 -16.656  0.00  0.00      ACHN  
ATOM   3602  CD  GLU A 230      -1.910 -17.377 -16.313  0.00  0.00      ACHN  
ATOM   3603  OE1 GLU A 230      -3.002 -16.823 -16.249  0.00  0.00      ACHN  
ATOM   3604  OE2 GLU A 230      -1.625 -18.460 -15.756  0.00  0.00      ACHN  
ATOM   3605  C   GLU A 230       0.293 -14.492 -15.387  0.00  0.00      ACHN  
ATOM   3606  O   GLU A 230       0.096 -15.085 -14.351  0.00  0.00      ACHN  
ATOM   3607  N   ARG A 231       1.552 -14.137 -15.779  0.00  0.00      ACHN  
ATOM   3608  HN  ARG A 231       1.665 -13.712 -16.674  0.00  0.00      ACHN  
ATOM   3609  CA  ARG A 231       2.741 -14.198 -14.968  0.00  0.00      ACHN  
ATOM   3610  HA  ARG A 231       2.793 -15.217 -14.614  0.00  0.00      ACHN  
ATOM   3611  CB  ARG A 231       4.016 -13.950 -15.827  0.00  0.00      ACHN  
ATOM   3612  HB1 ARG A 231       3.768 -13.347 -16.727  0.00  0.00      ACHN  
ATOM   3613  HB2 ARG A 231       4.901 -13.449 -15.382  0.00  0.00      ACHN  
ATOM   3614  CG  ARG A 231       4.590 -15.323 -16.353  0.00  0.00      ACHN  
ATOM   3615  HG1 ARG A 231       5.114 -15.872 -15.542  0.00  0.00      ACHN  
ATOM   3616  HG2 ARG A 231       3.731 -15.924 -16.721  0.00  0.00      ACHN  
ATOM   3617  CD  ARG A 231       5.686 -15.029 -17.340  0.00  0.00      ACHN  
ATOM   3618  HD1 ARG A 231       5.205 -14.538 -18.212  0.00  0.00      ACHN  
ATOM   3619  HD2 ARG A 231       6.410 -14.411 -16.767  0.00  0.00      ACHN  
ATOM   3620  NE  ARG A 231       6.258 -16.367 -17.671  0.00  0.00      ACHN  
ATOM   3621  HE  ARG A 231       6.301 -17.124 -17.018  0.00  0.00      ACHN  
ATOM   3622  CZ  ARG A 231       7.061 -16.585 -18.755  0.00  0.00      ACHN  
ATOM   3623  NH1 ARG A 231       7.324 -17.877 -19.002  0.00  0.00      ACHN  
ATOM   3624 HH11 ARG A 231       8.137 -18.069 -19.552  0.00  0.00      ACHN  
ATOM   3625 HH12 ARG A 231       6.902 -18.570 -18.418  0.00  0.00      ACHN  
ATOM   3626  NH2 ARG A 231       7.671 -15.651 -19.385  0.00  0.00      ACHN  
ATOM   3627 HH21 ARG A 231       8.254 -15.808 -20.182  0.00  0.00      ACHN  
ATOM   3628 HH22 ARG A 231       7.472 -14.699 -19.152  0.00  0.00      ACHN  
ATOM   3629  C   ARG A 231       2.714 -13.267 -13.720  0.00  0.00      ACHN  
ATOM   3630  O   ARG A 231       3.011 -13.578 -12.587  0.00  0.00      ACHN  
ATOM   3631  N   ALA A 232       2.299 -11.946 -13.921  0.00  0.00      ACHN  
ATOM   3632  HN  ALA A 232       2.024 -11.719 -14.853  0.00  0.00      ACHN  
ATOM   3633  CA  ALA A 232       2.056 -10.955 -12.900  0.00  0.00      ACHN  
ATOM   3634  HA  ALA A 232       2.924 -10.845 -12.267  0.00  0.00      ACHN  
ATOM   3635  CB  ALA A 232       1.544  -9.707 -13.550  0.00  0.00      ACHN  
ATOM   3636  HB1 ALA A 232       0.509  -9.869 -13.920  0.00  0.00      ACHN  
ATOM   3637  HB2 ALA A 232       1.543  -8.909 -12.777  0.00  0.00      ACHN  
ATOM   3638  HB3 ALA A 232       2.190  -9.424 -14.408  0.00  0.00      ACHN  
ATOM   3639  C   ALA A 232       1.025 -11.520 -11.907  0.00  0.00      ACHN  
ATOM   3640  O   ALA A 232       1.230 -11.395 -10.710  0.00  0.00      ACHN  
ATOM   3641  N   TYR A 233      -0.132 -12.121 -12.367  0.00  0.00      ACHN  
ATOM   3642  HN  TYR A 233      -0.262 -12.216 -13.350  0.00  0.00      ACHN  
ATOM   3643  CA  TYR A 233      -1.243 -12.463 -11.484  0.00  0.00      ACHN  
ATOM   3644  HA  TYR A 233      -1.490 -11.588 -10.902  0.00  0.00      ACHN  
ATOM   3645  CB  TYR A 233      -2.430 -13.048 -12.300  0.00  0.00      ACHN  
ATOM   3646  HB1 TYR A 233      -2.126 -13.603 -13.214  0.00  0.00      ACHN  
ATOM   3647  HB2 TYR A 233      -2.924 -13.847 -11.708  0.00  0.00      ACHN  
ATOM   3648  CG  TYR A 233      -3.376 -11.997 -12.770  0.00  0.00      ACHN  
ATOM   3649  CD1 TYR A 233      -3.937 -10.962 -11.904  0.00  0.00      ACHN  
ATOM   3650  HD1 TYR A 233      -3.618 -10.971 -10.872  0.00  0.00      ACHN  
ATOM   3651  CE1 TYR A 233      -4.860 -10.045 -12.387  0.00  0.00      ACHN  
ATOM   3652  HE1 TYR A 233      -5.287  -9.248 -11.796  0.00  0.00      ACHN  
ATOM   3653  CZ  TYR A 233      -5.321 -10.193 -13.693  0.00  0.00      ACHN  
ATOM   3654  OH  TYR A 233      -6.320  -9.366 -14.173  0.00  0.00      ACHN  
ATOM   3655  HH  TYR A 233      -6.403  -9.580 -15.105  0.00  0.00      ACHN  
ATOM   3656  CD2 TYR A 233      -3.808 -11.975 -14.052  0.00  0.00      ACHN  
ATOM   3657  HD2 TYR A 233      -3.657 -12.836 -14.686  0.00  0.00      ACHN  
ATOM   3658  CE2 TYR A 233      -4.878 -11.211 -14.487  0.00  0.00      ACHN  
ATOM   3659  HE2 TYR A 233      -5.192 -11.316 -15.515  0.00  0.00      ACHN  
ATOM   3660  C   TYR A 233      -0.820 -13.518 -10.421  0.00  0.00      ACHN  
ATOM   3661  O   TYR A 233      -1.076 -13.503  -9.211  0.00  0.00      ACHN  
ATOM   3662  N   ILE A 234      -0.136 -14.573 -10.822  0.00  0.00      ACHN  
ATOM   3663  HN  ILE A 234       0.182 -14.586 -11.767  0.00  0.00      ACHN  
ATOM   3664  CA  ILE A 234       0.327 -15.654  -9.967  0.00  0.00      ACHN  
ATOM   3665  HA  ILE A 234      -0.493 -16.015  -9.364  0.00  0.00      ACHN  
ATOM   3666  CB  ILE A 234       0.945 -16.798 -10.799  0.00  0.00      ACHN  
ATOM   3667  HB  ILE A 234       1.801 -16.370 -11.362  0.00  0.00      ACHN  
ATOM   3668  CG2 ILE A 234       1.548 -17.939  -9.782  0.00  0.00      ACHN  
ATOM   3669 HG21 ILE A 234       2.363 -17.551  -9.134  0.00  0.00      ACHN  
ATOM   3670 HG22 ILE A 234       0.701 -18.303  -9.163  0.00  0.00      ACHN  
ATOM   3671 HG23 ILE A 234       1.935 -18.821 -10.336  0.00  0.00      ACHN  
ATOM   3672  CG1 ILE A 234      -0.194 -17.312 -11.746  0.00  0.00      ACHN  
ATOM   3673 HG11 ILE A 234      -1.089 -17.679 -11.200  0.00  0.00      ACHN  
ATOM   3674 HG12 ILE A 234      -0.539 -16.551 -12.478  0.00  0.00      ACHN  
ATOM   3675  CD1 ILE A 234       0.362 -18.436 -12.539  0.00  0.00      ACHN  
ATOM   3676  HD1 ILE A 234       1.265 -18.151 -13.120  0.00  0.00      ACHN  
ATOM   3677  HD2 ILE A 234       0.619 -19.378 -12.007  0.00  0.00      ACHN  
ATOM   3678  HD3 ILE A 234      -0.437 -18.770 -13.236  0.00  0.00      ACHN  
ATOM   3679  C   ILE A 234       1.404 -15.136  -9.078  0.00  0.00      ACHN  
ATOM   3680  O   ILE A 234       1.312 -15.520  -7.933  0.00  0.00      ACHN  
ATOM   3681  N   VAL A 235       2.444 -14.291  -9.527  0.00  0.00      ACHN  
ATOM   3682  HN  VAL A 235       2.574 -13.941 -10.452  0.00  0.00      ACHN  
ATOM   3683  CA  VAL A 235       3.504 -13.932  -8.623  0.00  0.00      ACHN  
ATOM   3684  HA  VAL A 235       3.852 -14.837  -8.148  0.00  0.00      ACHN  
ATOM   3685  CB  VAL A 235       4.754 -13.381  -9.331  0.00  0.00      ACHN  
ATOM   3686  HB  VAL A 235       5.015 -14.092 -10.144  0.00  0.00      ACHN  
ATOM   3687  CG1 VAL A 235       4.596 -11.978  -9.987  0.00  0.00      ACHN  
ATOM   3688 HG11 VAL A 235       4.476 -11.210  -9.193  0.00  0.00      ACHN  
ATOM   3689 HG12 VAL A 235       5.322 -11.781 -10.805  0.00  0.00      ACHN  
ATOM   3690 HG13 VAL A 235       3.677 -11.878 -10.602  0.00  0.00      ACHN  
ATOM   3691  CG2 VAL A 235       5.953 -13.474  -8.354  0.00  0.00      ACHN  
ATOM   3692 HG21 VAL A 235       5.781 -12.894  -7.422  0.00  0.00      ACHN  
ATOM   3693 HG22 VAL A 235       6.161 -14.499  -7.977  0.00  0.00      ACHN  
ATOM   3694 HG23 VAL A 235       6.866 -13.127  -8.883  0.00  0.00      ACHN  
ATOM   3695  C   VAL A 235       3.064 -12.967  -7.530  0.00  0.00      ACHN  
ATOM   3696  O   VAL A 235       3.439 -13.190  -6.399  0.00  0.00      ACHN  
ATOM   3697  N   LEU A 236       2.195 -11.972  -7.890  0.00  0.00      ACHN  
ATOM   3698  HN  LEU A 236       2.141 -11.725  -8.854  0.00  0.00      ACHN  
ATOM   3699  CA  LEU A 236       1.469 -11.124  -7.026  0.00  0.00      ACHN  
ATOM   3700  HA  LEU A 236       2.282 -10.693  -6.461  0.00  0.00      ACHN  
ATOM   3701  CB  LEU A 236       0.606 -10.027  -7.766  0.00  0.00      ACHN  
ATOM   3702  HB1 LEU A 236       1.307  -9.412  -8.369  0.00  0.00      ACHN  
ATOM   3703  HB2 LEU A 236      -0.054 -10.537  -8.499  0.00  0.00      ACHN  
ATOM   3704  CG  LEU A 236      -0.236  -9.048  -6.916  0.00  0.00      ACHN  
ATOM   3705  HG  LEU A 236      -0.972  -9.569  -6.268  0.00  0.00      ACHN  
ATOM   3706  CD1 LEU A 236       0.695  -8.282  -5.874  0.00  0.00      ACHN  
ATOM   3707 HD11 LEU A 236       0.213  -7.326  -5.578  0.00  0.00      ACHN  
ATOM   3708 HD12 LEU A 236       0.799  -8.960  -5.000  0.00  0.00      ACHN  
ATOM   3709 HD13 LEU A 236       1.629  -8.119  -6.454  0.00  0.00      ACHN  
ATOM   3710  CD2 LEU A 236      -0.881  -8.031  -7.736  0.00  0.00      ACHN  
ATOM   3711 HD21 LEU A 236      -0.175  -7.495  -8.406  0.00  0.00      ACHN  
ATOM   3712 HD22 LEU A 236      -1.638  -8.441  -8.439  0.00  0.00      ACHN  
ATOM   3713 HD23 LEU A 236      -1.368  -7.225  -7.147  0.00  0.00      ACHN  
ATOM   3714  C   LEU A 236       0.587 -11.857  -6.009  0.00  0.00      ACHN  
ATOM   3715  O   LEU A 236       0.645 -11.686  -4.785  0.00  0.00      ACHN  
ATOM   3716  N   SER A 237      -0.169 -12.840  -6.527  0.00  0.00      ACHN  
ATOM   3717  HN  SER A 237      -0.234 -13.094  -7.489  0.00  0.00      ACHN  
ATOM   3718  CA  SER A 237      -1.044 -13.687  -5.771  0.00  0.00      ACHN  
ATOM   3719  HA  SER A 237      -1.633 -13.050  -5.128  0.00  0.00      ACHN  
ATOM   3720  CB  SER A 237      -1.952 -14.616  -6.645  0.00  0.00      ACHN  
ATOM   3721  HB1 SER A 237      -2.502 -14.030  -7.413  0.00  0.00      ACHN  
ATOM   3722  HB2 SER A 237      -1.243 -15.300  -7.159  0.00  0.00      ACHN  
ATOM   3723  OG  SER A 237      -2.852 -15.476  -5.949  0.00  0.00      ACHN  
ATOM   3724  HG1 SER A 237      -3.024 -16.269  -6.463  0.00  0.00      ACHN  
ATOM   3725  C   SER A 237      -0.179 -14.560  -4.742  0.00  0.00      ACHN  
ATOM   3726  O   SER A 237      -0.622 -14.692  -3.577  0.00  0.00      ACHN  
ATOM   3727  N   LEU A 238       1.057 -14.973  -5.070  0.00  0.00      ACHN  
ATOM   3728  HN  LEU A 238       1.389 -14.747  -5.983  0.00  0.00      ACHN  
ATOM   3729  CA  LEU A 238       2.018 -15.702  -4.206  0.00  0.00      ACHN  
ATOM   3730  HA  LEU A 238       1.564 -16.633  -3.902  0.00  0.00      ACHN  
ATOM   3731  CB  LEU A 238       3.230 -16.059  -5.049  0.00  0.00      ACHN  
ATOM   3732  HB1 LEU A 238       2.907 -16.489  -6.022  0.00  0.00      ACHN  
ATOM   3733  HB2 LEU A 238       3.798 -15.133  -5.283  0.00  0.00      ACHN  
ATOM   3734  CG  LEU A 238       4.117 -17.123  -4.408  0.00  0.00      ACHN  
ATOM   3735  HG  LEU A 238       4.435 -16.785  -3.399  0.00  0.00      ACHN  
ATOM   3736  CD1 LEU A 238       3.486 -18.509  -4.611  0.00  0.00      ACHN  
ATOM   3737 HD11 LEU A 238       3.246 -18.644  -5.687  0.00  0.00      ACHN  
ATOM   3738 HD12 LEU A 238       4.139 -19.329  -4.242  0.00  0.00      ACHN  
ATOM   3739 HD13 LEU A 238       2.551 -18.699  -4.041  0.00  0.00      ACHN  
ATOM   3740  CD2 LEU A 238       5.473 -17.091  -5.102  0.00  0.00      ACHN  
ATOM   3741 HD21 LEU A 238       5.874 -16.057  -5.027  0.00  0.00      ACHN  
ATOM   3742 HD22 LEU A 238       6.099 -17.878  -4.631  0.00  0.00      ACHN  
ATOM   3743 HD23 LEU A 238       5.406 -17.384  -6.171  0.00  0.00      ACHN  
ATOM   3744  C   LEU A 238       2.416 -14.905  -3.055  0.00  0.00      ACHN  
ATOM   3745  O   LEU A 238       2.320 -15.366  -1.899  0.00  0.00      ACHN  
ATOM   3746  N   VAL A 239       2.881 -13.701  -3.328  0.00  0.00      ACHN  
ATOM   3747  HN  VAL A 239       2.901 -13.381  -4.272  0.00  0.00      ACHN  
ATOM   3748  CA  VAL A 239       3.230 -12.730  -2.289  0.00  0.00      ACHN  
ATOM   3749  HA  VAL A 239       4.012 -13.028  -1.607  0.00  0.00      ACHN  
ATOM   3750  CB  VAL A 239       3.913 -11.474  -2.827  0.00  0.00      ACHN  
ATOM   3751  HB  VAL A 239       3.213 -10.982  -3.536  0.00  0.00      ACHN  
ATOM   3752  CG1 VAL A 239       4.295 -10.447  -1.789  0.00  0.00      ACHN  
ATOM   3753 HG11 VAL A 239       4.673  -9.612  -2.416  0.00  0.00      ACHN  
ATOM   3754 HG12 VAL A 239       3.431 -10.101  -1.183  0.00  0.00      ACHN  
ATOM   3755 HG13 VAL A 239       5.099 -10.836  -1.129  0.00  0.00      ACHN  
ATOM   3756  CG2 VAL A 239       5.094 -11.984  -3.594  0.00  0.00      ACHN  
ATOM   3757 HG21 VAL A 239       5.558 -12.907  -3.184  0.00  0.00      ACHN  
ATOM   3758 HG22 VAL A 239       4.737 -12.243  -4.613  0.00  0.00      ACHN  
ATOM   3759 HG23 VAL A 239       5.882 -11.201  -3.585  0.00  0.00      ACHN  
ATOM   3760  C   VAL A 239       2.065 -12.219  -1.385  0.00  0.00      ACHN  
ATOM   3761  O   VAL A 239       2.022 -12.272  -0.130  0.00  0.00      ACHN  
ATOM   3762  N   ALA A 240       0.986 -11.816  -2.017  0.00  0.00      ACHN  
ATOM   3763  HN  ALA A 240       1.070 -11.727  -3.007  0.00  0.00      ACHN  
ATOM   3764  CA  ALA A 240      -0.246 -11.376  -1.383  0.00  0.00      ACHN  
ATOM   3765  HA  ALA A 240       0.018 -10.530  -0.765  0.00  0.00      ACHN  
ATOM   3766  CB  ALA A 240      -1.195 -10.944  -2.430  0.00  0.00      ACHN  
ATOM   3767  HB1 ALA A 240      -1.259 -11.731  -3.212  0.00  0.00      ACHN  
ATOM   3768  HB2 ALA A 240      -2.199 -10.626  -2.076  0.00  0.00      ACHN  
ATOM   3769  HB3 ALA A 240      -0.669 -10.102  -2.928  0.00  0.00      ACHN  
ATOM   3770  C   ALA A 240      -0.897 -12.383  -0.447  0.00  0.00      ACHN  
ATOM   3771  O   ALA A 240      -1.318 -12.117   0.657  0.00  0.00      ACHN  
ATOM   3772  N   LYS A 241      -0.978 -13.637  -0.935  0.00  0.00      ACHN  
ATOM   3773  HN  LYS A 241      -0.672 -13.860  -1.857  0.00  0.00      ACHN  
ATOM   3774  CA  LYS A 241      -1.482 -14.732  -0.161  0.00  0.00      ACHN  
ATOM   3775  HA  LYS A 241      -2.461 -14.410   0.162  0.00  0.00      ACHN  
ATOM   3776  CB  LYS A 241      -1.767 -15.962  -1.039  0.00  0.00      ACHN  
ATOM   3777  HB1 LYS A 241      -0.884 -16.203  -1.668  0.00  0.00      ACHN  
ATOM   3778  HB2 LYS A 241      -1.965 -16.833  -0.378  0.00  0.00      ACHN  
ATOM   3779  CG  LYS A 241      -3.067 -15.800  -1.916  0.00  0.00      ACHN  
ATOM   3780  HG1 LYS A 241      -3.839 -15.508  -1.173  0.00  0.00      ACHN  
ATOM   3781  HG2 LYS A 241      -2.827 -15.016  -2.666  0.00  0.00      ACHN  
ATOM   3782  CD  LYS A 241      -3.432 -17.126  -2.655  0.00  0.00      ACHN  
ATOM   3783  HD1 LYS A 241      -2.876 -17.286  -3.603  0.00  0.00      ACHN  
ATOM   3784  HD2 LYS A 241      -3.134 -17.948  -1.970  0.00  0.00      ACHN  
ATOM   3785  CE  LYS A 241      -4.938 -17.337  -2.743  0.00  0.00      ACHN  
ATOM   3786  HE1 LYS A 241      -5.255 -18.392  -2.889  0.00  0.00      ACHN  
ATOM   3787  HE2 LYS A 241      -5.352 -17.001  -1.768  0.00  0.00      ACHN  
ATOM   3788  NZ  LYS A 241      -5.559 -16.611  -3.818  0.00  0.00      ACHN  
ATOM   3789  HZ1 LYS A 241      -5.790 -17.123  -4.646  0.00  0.00      ACHN  
ATOM   3790  C   LYS A 241      -0.597 -15.060   1.048  0.00  0.00      ACHN  
ATOM   3791  O   LYS A 241      -0.995 -15.212   2.168  0.00  0.00      ACHN  
ATOM   3792  N   SER A 242       0.753 -15.030   0.799  0.00  0.00      ACHN  
ATOM   3793  HN  SER A 242       0.995 -14.880  -0.157  0.00  0.00      ACHN  
ATOM   3794  CA  SER A 242       1.728 -15.233   1.932  0.00  0.00      ACHN  
ATOM   3795  HA  SER A 242       1.471 -16.164   2.413  0.00  0.00      ACHN  
ATOM   3796  CB  SER A 242       3.241 -15.281   1.504  0.00  0.00      ACHN  
ATOM   3797  HB1 SER A 242       3.329 -15.987   0.650  0.00  0.00      ACHN  
ATOM   3798  HB2 SER A 242       3.552 -14.269   1.168  0.00  0.00      ACHN  
ATOM   3799  OG  SER A 242       4.181 -15.727   2.502  0.00  0.00      ACHN  
ATOM   3800  HG1 SER A 242       4.049 -16.665   2.662  0.00  0.00      ACHN  
ATOM   3801  C   SER A 242       1.556 -14.174   3.038  0.00  0.00      ACHN  
ATOM   3802  O   SER A 242       1.284 -14.482   4.141  0.00  0.00      ACHN  
ATOM   3803  N   ALA A 243       1.604 -12.851   2.600  0.00  0.00      ACHN  
ATOM   3804  HN  ALA A 243       1.704 -12.570   1.648  0.00  0.00      ACHN  
ATOM   3805  CA  ALA A 243       1.568 -11.674   3.493  0.00  0.00      ACHN  
ATOM   3806  HA  ALA A 243       2.393 -11.837   4.171  0.00  0.00      ACHN  
ATOM   3807  CB  ALA A 243       1.742 -10.456   2.626  0.00  0.00      ACHN  
ATOM   3808  HB1 ALA A 243       0.940 -10.486   1.858  0.00  0.00      ACHN  
ATOM   3809  HB2 ALA A 243       1.686  -9.517   3.218  0.00  0.00      ACHN  
ATOM   3810  HB3 ALA A 243       2.663 -10.705   2.056  0.00  0.00      ACHN  
ATOM   3811  C   ALA A 243       0.309 -11.497   4.369  0.00  0.00      ACHN  
ATOM   3812  O   ALA A 243       0.396 -11.132   5.556  0.00  0.00      ACHN  
ATOM   3813  N   LEU A 244      -0.834 -11.858   3.780  0.00  0.00      ACHN  
ATOM   3814  HN  LEU A 244      -0.811 -12.437   2.968  0.00  0.00      ACHN  
ATOM   3815  CA  LEU A 244      -2.103 -11.714   4.441  0.00  0.00      ACHN  
ATOM   3816  HA  LEU A 244      -2.114 -10.843   5.079  0.00  0.00      ACHN  
ATOM   3817  CB  LEU A 244      -3.357 -11.723   3.464  0.00  0.00      ACHN  
ATOM   3818  HB1 LEU A 244      -3.117 -12.583   2.803  0.00  0.00      ACHN  
ATOM   3819  HB2 LEU A 244      -4.292 -11.938   4.026  0.00  0.00      ACHN  
ATOM   3820  CG  LEU A 244      -3.562 -10.427   2.633  0.00  0.00      ACHN  
ATOM   3821  HG  LEU A 244      -2.641 -10.203   2.055  0.00  0.00      ACHN  
ATOM   3822  CD1 LEU A 244      -4.659 -10.663   1.501  0.00  0.00      ACHN  
ATOM   3823 HD11 LEU A 244      -5.652 -10.908   1.935  0.00  0.00      ACHN  
ATOM   3824 HD12 LEU A 244      -4.607  -9.849   0.747  0.00  0.00      ACHN  
ATOM   3825 HD13 LEU A 244      -4.365 -11.546   0.894  0.00  0.00      ACHN  
ATOM   3826  CD2 LEU A 244      -3.926  -9.277   3.577  0.00  0.00      ACHN  
ATOM   3827 HD21 LEU A 244      -3.210  -9.124   4.413  0.00  0.00      ACHN  
ATOM   3828 HD22 LEU A 244      -3.941  -8.315   3.020  0.00  0.00      ACHN  
ATOM   3829 HD23 LEU A 244      -4.931  -9.445   4.019  0.00  0.00      ACHN  
ATOM   3830  C   LEU A 244      -2.350 -12.847   5.462  0.00  0.00      ACHN  
ATOM   3831  O   LEU A 244      -3.030 -12.656   6.490  0.00  0.00      ACHN  
ATOM   3832  N   ALA A 245      -1.854 -14.074   5.222  0.00  0.00      ACHN  
ATOM   3833  HN  ALA A 245      -1.331 -14.202   4.383  0.00  0.00      ACHN  
ATOM   3834  CA  ALA A 245      -1.762 -15.169   6.194  0.00  0.00      ACHN  
ATOM   3835  HA  ALA A 245      -2.706 -15.313   6.699  0.00  0.00      ACHN  
ATOM   3836  CB  ALA A 245      -1.342 -16.416   5.401  0.00  0.00      ACHN  
ATOM   3837  HB1 ALA A 245      -1.972 -16.555   4.496  0.00  0.00      ACHN  
ATOM   3838  HB2 ALA A 245      -0.298 -16.393   5.023  0.00  0.00      ACHN  
ATOM   3839  HB3 ALA A 245      -1.424 -17.321   6.039  0.00  0.00      ACHN  
ATOM   3840  C   ALA A 245      -0.717 -14.804   7.267  0.00  0.00      ACHN  
ATOM   3841  O   ALA A 245      -0.977 -14.923   8.492  0.00  0.00      ACHN  
ATOM   3842  N   TRP A 246       0.382 -14.203   6.820  0.00  0.00      ACHN  
ATOM   3843  HN  TRP A 246       0.542 -14.157   5.837  0.00  0.00      ACHN  
ATOM   3844  CA  TRP A 246       1.421 -13.752   7.726  0.00  0.00      ACHN  
ATOM   3845  HA  TRP A 246       1.762 -14.673   8.176  0.00  0.00      ACHN  
ATOM   3846  CB  TRP A 246       2.657 -13.002   7.003  0.00  0.00      ACHN  
ATOM   3847  HB1 TRP A 246       2.323 -12.624   6.013  0.00  0.00      ACHN  
ATOM   3848  HB2 TRP A 246       2.948 -12.121   7.615  0.00  0.00      ACHN  
ATOM   3849  CG  TRP A 246       3.806 -13.888   6.810  0.00  0.00      ACHN  
ATOM   3850  CD1 TRP A 246       4.371 -14.471   5.753  0.00  0.00      ACHN  
ATOM   3851  HD1 TRP A 246       4.110 -14.376   4.709  0.00  0.00      ACHN  
ATOM   3852  NE1 TRP A 246       5.367 -15.370   6.070  0.00  0.00      ACHN  
ATOM   3853  HE1 TRP A 246       5.888 -15.936   5.469  0.00  0.00      ACHN  
ATOM   3854  CE2 TRP A 246       5.462 -15.346   7.431  0.00  0.00      ACHN  
ATOM   3855  CD2 TRP A 246       4.547 -14.381   7.992  0.00  0.00      ACHN  
ATOM   3856  CE3 TRP A 246       4.424 -14.228   9.359  0.00  0.00      ACHN  
ATOM   3857  HE3 TRP A 246       3.712 -13.561   9.823  0.00  0.00      ACHN  
ATOM   3858  CZ3 TRP A 246       5.260 -15.012  10.140  0.00  0.00      ACHN  
ATOM   3859  HZ3 TRP A 246       5.302 -14.966  11.218  0.00  0.00      ACHN  
ATOM   3860  CZ2 TRP A 246       6.201 -16.149   8.236  0.00  0.00      ACHN  
ATOM   3861  HZ2 TRP A 246       6.849 -16.894   7.797  0.00  0.00      ACHN  
ATOM   3862  CH2 TRP A 246       6.114 -15.991   9.636  0.00  0.00      ACHN  
ATOM   3863  HH2 TRP A 246       6.604 -16.555  10.417  0.00  0.00      ACHN  
ATOM   3864  C   TRP A 246       0.975 -12.740   8.765  0.00  0.00      ACHN  
ATOM   3865  O   TRP A 246       1.335 -12.905   9.944  0.00  0.00      ACHN  
ATOM   3866  N   GLN A 247       0.189 -11.708   8.382  0.00  0.00      ACHN  
ATOM   3867  HN  GLN A 247      -0.184 -11.592   7.464  0.00  0.00      ACHN  
ATOM   3868  CA  GLN A 247      -0.439 -10.792   9.298  0.00  0.00      ACHN  
ATOM   3869  HA  GLN A 247       0.313 -10.427   9.981  0.00  0.00      ACHN  
ATOM   3870  CB  GLN A 247      -1.001  -9.510   8.572  0.00  0.00      ACHN  
ATOM   3871  HB1 GLN A 247      -1.765  -9.877   7.855  0.00  0.00      ACHN  
ATOM   3872  HB2 GLN A 247      -1.592  -8.975   9.346  0.00  0.00      ACHN  
ATOM   3873  CG  GLN A 247       0.077  -8.648   7.845  0.00  0.00      ACHN  
ATOM   3874  HG1 GLN A 247       0.725  -8.233   8.647  0.00  0.00      ACHN  
ATOM   3875  HG2 GLN A 247       0.622  -9.343   7.171  0.00  0.00      ACHN  
ATOM   3876  CD  GLN A 247      -0.534  -7.581   6.999  0.00  0.00      ACHN  
ATOM   3877  OE1 GLN A 247      -0.558  -7.701   5.765  0.00  0.00      ACHN  
ATOM   3878  NE2 GLN A 247      -1.134  -6.493   7.535  0.00  0.00      ACHN  
ATOM   3879 HE21 GLN A 247      -1.378  -5.674   7.016  0.00  0.00      ACHN  
ATOM   3880 HE22 GLN A 247      -1.160  -6.378   8.528  0.00  0.00      ACHN  
ATOM   3881  C   GLN A 247      -1.504 -11.437  10.201  0.00  0.00      ACHN  
ATOM   3882  O   GLN A 247      -1.721 -11.008  11.364  0.00  0.00      ACHN  
ATOM   3883  N   ILE A 248      -2.318 -12.379   9.763  0.00  0.00      ACHN  
ATOM   3884  HN  ILE A 248      -2.212 -12.775   8.854  0.00  0.00      ACHN  
ATOM   3885  CA  ILE A 248      -3.110 -13.060  10.754  0.00  0.00      ACHN  
ATOM   3886  HA  ILE A 248      -3.691 -12.342  11.314  0.00  0.00      ACHN  
ATOM   3887  CB  ILE A 248      -4.153 -13.988  10.042  0.00  0.00      ACHN  
ATOM   3888  HB  ILE A 248      -3.577 -14.671   9.381  0.00  0.00      ACHN  
ATOM   3889  CG2 ILE A 248      -4.999 -14.821  11.074  0.00  0.00      ACHN  
ATOM   3890 HG21 ILE A 248      -4.378 -15.640  11.496  0.00  0.00      ACHN  
ATOM   3891 HG22 ILE A 248      -5.277 -14.164  11.927  0.00  0.00      ACHN  
ATOM   3892 HG23 ILE A 248      -5.967 -15.230  10.714  0.00  0.00      ACHN  
ATOM   3893  CG1 ILE A 248      -5.044 -13.134   9.136  0.00  0.00      ACHN  
ATOM   3894 HG11 ILE A 248      -4.502 -12.411   8.491  0.00  0.00      ACHN  
ATOM   3895 HG12 ILE A 248      -5.540 -13.762   8.366  0.00  0.00      ACHN  
ATOM   3896  CD1 ILE A 248      -6.084 -12.312   9.915  0.00  0.00      ACHN  
ATOM   3897  HD1 ILE A 248      -6.471 -11.385   9.440  0.00  0.00      ACHN  
ATOM   3898  HD2 ILE A 248      -6.913 -12.995  10.200  0.00  0.00      ACHN  
ATOM   3899  HD3 ILE A 248      -5.603 -11.933  10.842  0.00  0.00      ACHN  
ATOM   3900  C   ILE A 248      -2.209 -13.957  11.717  0.00  0.00      ACHN  
ATOM   3901  O   ILE A 248      -2.379 -13.976  12.927  0.00  0.00      ACHN  
ATOM   3902  N   PHE A 249      -1.244 -14.730  11.173  0.00  0.00      ACHN  
ATOM   3903  HN  PHE A 249      -1.152 -14.671  10.182  0.00  0.00      ACHN  
ATOM   3904  CA  PHE A 249      -0.262 -15.547  11.909  0.00  0.00      ACHN  
ATOM   3905  HA  PHE A 249      -0.752 -16.415  12.326  0.00  0.00      ACHN  
ATOM   3906  CB  PHE A 249       0.907 -16.105  11.031  0.00  0.00      ACHN  
ATOM   3907  HB1 PHE A 249       0.433 -16.443  10.085  0.00  0.00      ACHN  
ATOM   3908  HB2 PHE A 249       1.558 -15.287  10.655  0.00  0.00      ACHN  
ATOM   3909  CG  PHE A 249       1.707 -17.161  11.599  0.00  0.00      ACHN  
ATOM   3910  CD1 PHE A 249       1.312 -18.441  11.350  0.00  0.00      ACHN  
ATOM   3911  HD1 PHE A 249       0.397 -18.612  10.802  0.00  0.00      ACHN  
ATOM   3912  CE1 PHE A 249       2.057 -19.526  11.803  0.00  0.00      ACHN  
ATOM   3913  HE1 PHE A 249       1.697 -20.530  11.639  0.00  0.00      ACHN  
ATOM   3914  CZ  PHE A 249       3.229 -19.245  12.607  0.00  0.00      ACHN  
ATOM   3915  HZ  PHE A 249       3.895 -20.039  12.910  0.00  0.00      ACHN  
ATOM   3916  CD2 PHE A 249       2.862 -16.899  12.448  0.00  0.00      ACHN  
ATOM   3917  HD2 PHE A 249       3.172 -15.882  12.635  0.00  0.00      ACHN  
ATOM   3918  CE2 PHE A 249       3.673 -17.942  12.887  0.00  0.00      ACHN  
ATOM   3919  HE2 PHE A 249       4.564 -17.714  13.452  0.00  0.00      ACHN  
ATOM   3920  C   PHE A 249       0.447 -14.831  13.048  0.00  0.00      ACHN  
ATOM   3921  O   PHE A 249       0.490 -15.311  14.196  0.00  0.00      ACHN  
ATOM   3922  N   SER A 250       1.019 -13.625  12.796  0.00  0.00      ACHN  
ATOM   3923  HN  SER A 250       1.060 -13.440  11.817  0.00  0.00      ACHN  
ATOM   3924  CA  SER A 250       1.711 -12.787  13.782  0.00  0.00      ACHN  
ATOM   3925  HA  SER A 250       2.304 -13.422  14.425  0.00  0.00      ACHN  
ATOM   3926  CB  SER A 250       2.727 -11.845  13.144  0.00  0.00      ACHN  
ATOM   3927  HB1 SER A 250       3.298 -12.402  12.371  0.00  0.00      ACHN  
ATOM   3928  HB2 SER A 250       2.234 -11.015  12.594  0.00  0.00      ACHN  
ATOM   3929  OG  SER A 250       3.591 -11.286  14.104  0.00  0.00      ACHN  
ATOM   3930  HG1 SER A 250       4.415 -11.779  14.105  0.00  0.00      ACHN  
ATOM   3931  C   SER A 250       0.803 -11.988  14.629  0.00  0.00      ACHN  
ATOM   3932  O   SER A 250       1.109 -11.757  15.795  0.00  0.00      ACHN  
ATOM   3933  N   GLY A 251      -0.357 -11.545  14.034  0.00  0.00      ACHN  
ATOM   3934  HN  GLY A 251      -0.463 -11.812  13.079  0.00  0.00      ACHN  
ATOM   3935  CA  GLY A 251      -1.433 -10.815  14.751  0.00  0.00      ACHN  
ATOM   3936  HA1 GLY A 251      -2.241 -10.630  14.059  0.00  0.00      ACHN  
ATOM   3937  HA2 GLY A 251      -0.984  -9.939  15.196  0.00  0.00      ACHN  
ATOM   3938  C   GLY A 251      -2.178 -11.545  15.889  0.00  0.00      ACHN  
ATOM   3939  O   GLY A 251      -2.494 -10.936  16.903  0.00  0.00      ACHN  
ATOM   3940  N   THR A 252      -2.463 -12.827  15.686  0.00  0.00      ACHN  
ATOM   3941  HN  THR A 252      -2.307 -13.332  14.841  0.00  0.00      ACHN  
ATOM   3942  CA  THR A 252      -3.277 -13.443  16.692  0.00  0.00      ACHN  
ATOM   3943  HA  THR A 252      -3.074 -12.993  17.652  0.00  0.00      ACHN  
ATOM   3944  CB  THR A 252      -4.714 -13.028  16.535  0.00  0.00      ACHN  
ATOM   3945  HB  THR A 252      -4.761 -11.918  16.508  0.00  0.00      ACHN  
ATOM   3946  OG1 THR A 252      -5.584 -13.437  17.577  0.00  0.00      ACHN  
ATOM   3947  HG1 THR A 252      -6.485 -13.212  17.333  0.00  0.00      ACHN  
ATOM   3948  CG2 THR A 252      -5.262 -13.679  15.254  0.00  0.00      ACHN  
ATOM   3949 HG21 THR A 252      -6.262 -13.232  15.071  0.00  0.00      ACHN  
ATOM   3950 HG22 THR A 252      -4.610 -13.476  14.377  0.00  0.00      ACHN  
ATOM   3951 HG23 THR A 252      -5.392 -14.781  15.312  0.00  0.00      ACHN  
ATOM   3952  C   THR A 252      -3.144 -14.963  16.753  0.00  0.00      ACHN  
ATOM   3953  O   THR A 252      -3.682 -15.629  17.611  0.00  0.00      ACHN  
ATOM   3954  N   LEU A 253      -2.401 -15.603  15.816  0.00  0.00      ACHN  
ATOM   3955  HN  LEU A 253      -2.004 -15.161  15.015  0.00  0.00      ACHN  
ATOM   3956  CA  LEU A 253      -2.287 -17.092  15.929  0.00  0.00      ACHN  
ATOM   3957  HA  LEU A 253      -3.188 -17.553  16.306  0.00  0.00      ACHN  
ATOM   3958  CB  LEU A 253      -2.266 -17.667  14.486  0.00  0.00      ACHN  
ATOM   3959  HB1 LEU A 253      -1.353 -17.261  14.000  0.00  0.00      ACHN  
ATOM   3960  HB2 LEU A 253      -2.196 -18.768  14.615  0.00  0.00      ACHN  
ATOM   3961  CG  LEU A 253      -3.534 -17.479  13.560  0.00  0.00      ACHN  
ATOM   3962  HG  LEU A 253      -3.529 -16.423  13.214  0.00  0.00      ACHN  
ATOM   3963  CD1 LEU A 253      -3.345 -18.311  12.228  0.00  0.00      ACHN  
ATOM   3964 HD11 LEU A 253      -4.186 -18.103  11.532  0.00  0.00      ACHN  
ATOM   3965 HD12 LEU A 253      -2.383 -18.010  11.759  0.00  0.00      ACHN  
ATOM   3966 HD13 LEU A 253      -3.340 -19.387  12.504  0.00  0.00      ACHN  
ATOM   3967  CD2 LEU A 253      -4.749 -17.894  14.151  0.00  0.00      ACHN  
ATOM   3968 HD21 LEU A 253      -5.227 -17.134  14.805  0.00  0.00      ACHN  
ATOM   3969 HD22 LEU A 253      -5.508 -17.989  13.346  0.00  0.00      ACHN  
ATOM   3970 HD23 LEU A 253      -4.583 -18.877  14.641  0.00  0.00      ACHN  
ATOM   3971  C   LEU A 253      -1.034 -17.490  16.648  0.00  0.00      ACHN  
ATOM   3972  O   LEU A 253      -0.844 -18.640  17.115  0.00  0.00      ACHN  
ATOM   3973  N   ILE A 254      -0.111 -16.519  16.826  0.00  0.00      ACHN  
ATOM   3974  HN  ILE A 254      -0.227 -15.716  16.246  0.00  0.00      ACHN  
ATOM   3975  CA  ILE A 254       1.175 -16.567  17.440  0.00  0.00      ACHN  
ATOM   3976  HA  ILE A 254       1.682 -17.370  16.926  0.00  0.00      ACHN  
ATOM   3977  CB  ILE A 254       2.000 -15.348  17.156  0.00  0.00      ACHN  
ATOM   3978  HB  ILE A 254       1.848 -14.973  16.121  0.00  0.00      ACHN  
ATOM   3979  CG2 ILE A 254       1.550 -14.257  18.203  0.00  0.00      ACHN  
ATOM   3980 HG21 ILE A 254       2.252 -13.400  18.127  0.00  0.00      ACHN  
ATOM   3981 HG22 ILE A 254       0.476 -13.975  18.166  0.00  0.00      ACHN  
ATOM   3982 HG23 ILE A 254       1.709 -14.661  19.226  0.00  0.00      ACHN  
ATOM   3983  CG1 ILE A 254       3.549 -15.406  17.269  0.00  0.00      ACHN  
ATOM   3984 HG11 ILE A 254       3.832 -14.369  16.988  0.00  0.00      ACHN  
ATOM   3985 HG12 ILE A 254       3.752 -15.531  18.354  0.00  0.00      ACHN  
ATOM   3986  CD1 ILE A 254       4.177 -16.386  16.347  0.00  0.00      ACHN  
ATOM   3987  HD1 ILE A 254       4.158 -17.381  16.839  0.00  0.00      ACHN  
ATOM   3988  HD2 ILE A 254       3.594 -16.583  15.422  0.00  0.00      ACHN  
ATOM   3989  HD3 ILE A 254       5.208 -16.159  16.000  0.00  0.00      ACHN  
ATOM   3990  C   ILE A 254       1.096 -17.093  18.920  0.00  0.00      ACHN  
ATOM   3991  O   ILE A 254       1.937 -17.956  19.200  0.00  0.00      ACHN  
ATOM   3992  N   PRO A 255       0.255 -16.754  19.915  0.00  0.00      ACHN  
ATOM   3993  CD  PRO A 255      -0.986 -15.945  19.754  0.00  0.00      ACHN  
ATOM   3994  HD1 PRO A 255      -0.980 -15.109  19.023  0.00  0.00      ACHN  
ATOM   3995  HD2 PRO A 255      -1.838 -16.646  19.625  0.00  0.00      ACHN  
ATOM   3996  CA  PRO A 255       0.344 -17.187  21.315  0.00  0.00      ACHN  
ATOM   3997  HA  PRO A 255       1.289 -16.747  21.596  0.00  0.00      ACHN  
ATOM   3998  CB  PRO A 255      -0.883 -16.514  22.014  0.00  0.00      ACHN  
ATOM   3999  HB1 PRO A 255      -0.582 -16.168  23.026  0.00  0.00      ACHN  
ATOM   4000  HB2 PRO A 255      -1.814 -17.108  22.134  0.00  0.00      ACHN  
ATOM   4001  CG  PRO A 255      -1.195 -15.368  21.154  0.00  0.00      ACHN  
ATOM   4002  HG1 PRO A 255      -0.398 -14.650  21.445  0.00  0.00      ACHN  
ATOM   4003  HG2 PRO A 255      -2.201 -14.935  21.337  0.00  0.00      ACHN  
ATOM   4004  C   PRO A 255       0.322 -18.673  21.597  0.00  0.00      ACHN  
ATOM   4005  O   PRO A 255       0.804 -19.095  22.639  0.00  0.00      ACHN  
ATOM   4006  N   ALA A 256      -0.153 -19.493  20.689  0.00  0.00      ACHN  
ATOM   4007  HN  ALA A 256      -0.571 -19.190  19.837  0.00  0.00      ACHN  
ATOM   4008  CA  ALA A 256      -0.146 -20.942  20.889  0.00  0.00      ACHN  
ATOM   4009  HA  ALA A 256      -0.186 -21.160  21.947  0.00  0.00      ACHN  
ATOM   4010  CB  ALA A 256      -1.398 -21.563  20.195  0.00  0.00      ACHN  
ATOM   4011  HB1 ALA A 256      -1.436 -22.661  20.364  0.00  0.00      ACHN  
ATOM   4012  HB2 ALA A 256      -2.327 -21.135  20.629  0.00  0.00      ACHN  
ATOM   4013  HB3 ALA A 256      -1.331 -21.424  19.095  0.00  0.00      ACHN  
ATOM   4014  C   ALA A 256       1.146 -21.550  20.394  0.00  0.00      ACHN  
ATOM   4015  O   ALA A 256       1.401 -22.716  20.680  0.00  0.00      ACHN  
ATOM   4016  N   LEU A 257       2.002 -20.742  19.736  0.00  0.00      ACHN  
ATOM   4017  HN  LEU A 257       1.884 -19.780  19.503  0.00  0.00      ACHN  
ATOM   4018  CA  LEU A 257       3.206 -21.266  19.124  0.00  0.00      ACHN  
ATOM   4019  HA  LEU A 257       2.926 -22.264  18.823  0.00  0.00      ACHN  
ATOM   4020  CB  LEU A 257       3.675 -20.350  18.023  0.00  0.00      ACHN  
ATOM   4021  HB1 LEU A 257       2.853 -20.067  17.331  0.00  0.00      ACHN  
ATOM   4022  HB2 LEU A 257       3.954 -19.403  18.531  0.00  0.00      ACHN  
ATOM   4023  CG  LEU A 257       4.859 -20.842  17.256  0.00  0.00      ACHN  
ATOM   4024  HG  LEU A 257       5.647 -21.176  17.965  0.00  0.00      ACHN  
ATOM   4025  CD1 LEU A 257       4.477 -22.038  16.351  0.00  0.00      ACHN  
ATOM   4026 HD11 LEU A 257       3.908 -22.800  16.925  0.00  0.00      ACHN  
ATOM   4027 HD12 LEU A 257       3.755 -21.654  15.599  0.00  0.00      ACHN  
ATOM   4028 HD13 LEU A 257       5.391 -22.501  15.921  0.00  0.00      ACHN  
ATOM   4029  CD2 LEU A 257       5.541 -19.765  16.394  0.00  0.00      ACHN  
ATOM   4030 HD21 LEU A 257       6.015 -18.983  17.025  0.00  0.00      ACHN  
ATOM   4031 HD22 LEU A 257       6.276 -20.202  15.684  0.00  0.00      ACHN  
ATOM   4032 HD23 LEU A 257       4.742 -19.270  15.802  0.00  0.00      ACHN  
ATOM   4033  C   LEU A 257       4.349 -21.425  20.246  0.00  0.00      ACHN  
ATOM   4034  OT1 LEU A 257       4.764 -22.565  20.493  0.00  0.00      ACHN  
ATOM   4035  OT2 LEU A 257       4.760 -20.377  20.805  0.00  0.00      ACHN  
ATOM   4036  C1  RET C 818     -10.728  -7.402 -10.419  0.00  0.00      COFA  
ATOM   4037  C2  RET C 818     -11.400  -6.530 -11.592  0.00  0.00      COFA  
ATOM   4038  H21 RET C 818     -11.864  -7.087 -12.433  0.00  0.00      COFA  
ATOM   4039  H22 RET C 818     -10.551  -5.960 -12.026  0.00  0.00      COFA  
ATOM   4040  C3  RET C 818     -12.462  -5.459 -11.180  0.00  0.00      COFA  
ATOM   4041  H31 RET C 818     -13.421  -5.898 -10.832  0.00  0.00      COFA  
ATOM   4042  H32 RET C 818     -12.758  -4.814 -12.035  0.00  0.00      COFA  
ATOM   4043  C4  RET C 818     -12.044  -4.602  -9.958  0.00  0.00      COFA  
ATOM   4044  H41 RET C 818     -12.931  -4.062  -9.564  0.00  0.00      COFA  
ATOM   4045  H42 RET C 818     -11.355  -3.866 -10.424  0.00  0.00      COFA  
ATOM   4046  C5  RET C 818     -11.286  -5.458  -8.937  0.00  0.00      COFA  
ATOM   4047  C6  RET C 818     -10.705  -6.653  -9.081  0.00  0.00      COFA  
ATOM   4048  C7  RET C 818      -9.979  -7.363  -7.886  0.00  0.00      COFA  
ATOM   4049  H71 RET C 818      -9.888  -6.726  -6.994  0.00  0.00      COFA  
ATOM   4050  C8  RET C 818      -9.512  -8.582  -7.859  0.00  0.00      COFA  
ATOM   4051  H81 RET C 818      -9.544  -9.139  -8.807  0.00  0.00      COFA  
ATOM   4052  C9  RET C 818      -9.061  -9.274  -6.688  0.00  0.00      COFA  
ATOM   4053  C10 RET C 818      -8.335 -10.408  -6.807  0.00  0.00      COFA  
ATOM   4054 H101 RET C 818      -7.899 -10.687  -7.778  0.00  0.00      COFA  
ATOM   4055  C11 RET C 818      -7.770 -11.128  -5.596  0.00  0.00      COFA  
ATOM   4056 H111 RET C 818      -7.950 -10.729  -4.586  0.00  0.00      COFA  
ATOM   4057  C12 RET C 818      -7.013 -12.271  -5.752  0.00  0.00      COFA  
ATOM   4058 H121 RET C 818      -7.114 -12.750  -6.738  0.00  0.00      COFA  
ATOM   4059  C13 RET C 818      -6.420 -13.142  -4.702  0.00  0.00      COFA  
ATOM   4060  C14 RET C 818      -6.301 -14.460  -4.880  0.00  0.00      COFA  
ATOM   4061 H141 RET C 818      -6.708 -14.951  -5.776  0.00  0.00      COFA  
ATOM   4062  C15 RET C 818      -5.695 -15.319  -3.858  0.00  0.00      COFA  
ATOM   4063  H15 RET C 818      -5.606 -14.814  -2.884  0.00  0.00      COFA  
ATOM   4064  C16 RET C 818     -11.637  -8.575 -10.295  0.00  0.00      COFA  
ATOM   4065 H161 RET C 818     -11.370  -9.190  -9.409  0.00  0.00      COFA  
ATOM   4066 H162 RET C 818     -11.558  -9.228 -11.191  0.00  0.00      COFA  
ATOM   4067 H163 RET C 818     -12.679  -8.245 -10.098  0.00  0.00      COFA  
ATOM   4068  C17 RET C 818      -9.358  -7.738 -11.046  0.00  0.00      COFA  
ATOM   4069 H171 RET C 818      -8.797  -8.554 -10.543  0.00  0.00      COFA  
ATOM   4070 H172 RET C 818      -8.602  -6.929 -11.134  0.00  0.00      COFA  
ATOM   4071 H173 RET C 818      -9.596  -8.213 -12.021  0.00  0.00      COFA  
ATOM   4072  C18 RET C 818     -11.226  -4.648  -7.616  0.00  0.00      COFA  
ATOM   4073 H181 RET C 818     -11.760  -5.119  -6.763  0.00  0.00      COFA  
ATOM   4074 H182 RET C 818     -11.643  -3.632  -7.788  0.00  0.00      COFA  
ATOM   4075 H183 RET C 818     -10.188  -4.461  -7.267  0.00  0.00      COFA  
ATOM   4076  C19 RET C 818      -9.670  -8.892  -5.330  0.00  0.00      COFA  
ATOM   4077 H191 RET C 818     -10.048  -9.790  -4.795  0.00  0.00      COFA  
ATOM   4078 H192 RET C 818     -10.590  -8.269  -5.333  0.00  0.00      COFA  
ATOM   4079 H193 RET C 818      -8.963  -8.392  -4.635  0.00  0.00      COFA  
ATOM   4080  C20 RET C 818      -5.905 -12.454  -3.476  0.00  0.00      COFA  
ATOM   4081 H201 RET C 818      -5.776 -11.366  -3.662  0.00  0.00      COFA  
ATOM   4082 H202 RET C 818      -4.884 -12.845  -3.274  0.00  0.00      COFA  
ATOM   4083 H203 RET C 818      -6.614 -12.583  -2.631  0.00  0.00      COFA  
ATOM   4084  O   HOH W 901      34.098 -12.152  43.195  0.00  0.00      WAT1  
ATOM   4085  H1  HOH W 901      33.334 -12.721  43.102  0.00  0.00      WAT1  
ATOM   4086  H2  HOH W 901      33.823 -11.481  43.819  0.00  0.00      WAT1  
ATOM   4087  O   HOH W 902     -24.033  33.595 -19.529  0.00  0.00      WAT1  
ATOM   4088  H1  HOH W 902     -24.594  33.120 -20.142  0.00  0.00      WAT1  
ATOM   4089  H2  HOH W 902     -24.572  33.706 -18.746  0.00  0.00      WAT1  
ATOM   4090  O   HOH W 903       4.933 -28.435  37.532  0.00  0.00      WAT1  
ATOM   4091  H1  HOH W 903       5.103 -27.503  37.664  0.00  0.00      WAT1  
ATOM   4092  H2  HOH W 903       5.788 -28.808  37.318  0.00  0.00      WAT1  
ATOM   4093  O   HOH W 904      -7.311  -2.181 -57.429  0.00  0.00      WAT1  
ATOM   4094  H1  HOH W 904      -8.142  -1.995 -56.990  0.00  0.00      WAT1  
ATOM   4095  H2  HOH W 904      -7.256  -3.137 -57.442  0.00  0.00      WAT1  
ATOM   4096  O   HOH W 905      51.313 -20.025  32.389  0.00  0.00      WAT1  
ATOM   4097  H1  HOH W 905      51.909 -20.116  33.132  0.00  0.00      WAT1  
ATOM   4098  H2  HOH W 905      51.459 -20.813  31.866  0.00  0.00      WAT1  
ATOM   4099  O   HOH W 906     -40.927  35.303 -28.334  0.00  0.00      WAT1  
ATOM   4100  H1  HOH W 906     -40.046  35.146 -28.672  0.00  0.00      WAT1  
ATOM   4101  H2  HOH W 906     -41.390  34.478 -28.477  0.00  0.00      WAT1  
ATOM   4102  O   HOH W 907      34.549 -24.395 -44.464  0.00  0.00      WAT1  
ATOM   4103  H1  HOH W 907      35.313 -24.670 -44.971  0.00  0.00      WAT1  
ATOM   4104  H2  HOH W 907      34.548 -24.972 -43.700  0.00  0.00      WAT1  
ATOM   4105  O   HOH W 908      -9.748 -46.688  31.309  0.00  0.00      WAT1  
ATOM   4106  H1  HOH W 908     -10.570 -47.024  30.952  0.00  0.00      WAT1  
ATOM   4107  H2  HOH W 908      -9.845 -45.736  31.281  0.00  0.00      WAT1  
ATOM   4108  O   HOH W 909     -45.277  33.447 -16.270  0.00  0.00      WAT1  
ATOM   4109  H1  HOH W 909     -45.601  34.313 -16.516  0.00  0.00      WAT1  
ATOM   4110  H2  HOH W 909     -45.099  33.515 -15.332  0.00  0.00      WAT1  
ATOM   4111  O   HOH W 910      23.040  25.304  45.628  0.00  0.00      WAT1  
ATOM   4112  H1  HOH W 910      22.797  24.918  46.470  0.00  0.00      WAT1  
ATOM   4113  H2  HOH W 910      22.883  24.607  44.990  0.00  0.00      WAT1  
ATOM   4114  O   HOH W 911      44.916 -40.026 -49.625  0.00  0.00      WAT1  
ATOM   4115  H1  HOH W 911      44.078 -40.468 -49.489  0.00  0.00      WAT1  
ATOM   4116  H2  HOH W 911      44.718 -39.318 -50.237  0.00  0.00      WAT1  
ATOM   4117  O   HOH W 912     -25.121  36.380 -44.482  0.00  0.00      WAT1  
ATOM   4118  H1  HOH W 912     -24.407  35.791 -44.726  0.00  0.00      WAT1  
ATOM   4119  H2  HOH W 912     -24.683  37.147 -44.112  0.00  0.00      WAT1  
ATOM   4120  O   HOH W 913      52.700  22.962 -47.260  0.00  0.00      WAT1  
ATOM   4121  H1  HOH W 913      53.343  22.493 -46.729  0.00  0.00      WAT1  
ATOM   4122  H2  HOH W 913      52.494  22.361 -47.976  0.00  0.00      WAT1  
ATOM   4123  O   HOH W 914      28.499  54.884 -18.267  0.00  0.00      WAT1  
ATOM   4124  H1  HOH W 914      29.328  54.407 -18.299  0.00  0.00      WAT1  
ATOM   4125  H2  HOH W 914      27.830  54.210 -18.389  0.00  0.00      WAT1  
ATOM   4126  O   HOH W 915     -22.464  27.044  16.003  0.00  0.00      WAT1  
ATOM   4127  H1  HOH W 915     -22.406  27.431  15.129  0.00  0.00      WAT1  
ATOM   4128  H2  HOH W 915     -23.275  26.536  15.987  0.00  0.00      WAT1  
ATOM   4129  O   HOH W 916      -2.481 -20.527 -13.831  0.00  0.00      WAT1  
ATOM   4130  H1  HOH W 916      -2.218 -19.979 -14.570  0.00  0.00      WAT1  
ATOM   4131  H2  HOH W 916      -1.663 -20.908 -13.512  0.00  0.00      WAT1  
ATOM   4132  O   HOH W 917      37.915 -19.187  43.204  0.00  0.00      WAT1  
ATOM   4133  H1  HOH W 917      37.943 -19.714  44.003  0.00  0.00      WAT1  
ATOM   4134  H2  HOH W 917      38.725 -18.677  43.224  0.00  0.00      WAT1  
ATOM   4135  O   HOH W 918     -40.489 -25.720 -56.656  0.00  0.00      WAT1  
ATOM   4136  H1  HOH W 918     -40.597 -24.970 -57.240  0.00  0.00      WAT1  
ATOM   4137  H2  HOH W 918     -41.050 -26.399 -57.030  0.00  0.00      WAT1  
ATOM   4138  O   HOH W 919      -2.489 -16.232 -13.668  0.00  0.00      WAT1  
ATOM   4139  H1  HOH W 919      -1.650 -15.796 -13.521  0.00  0.00      WAT1  
ATOM   4140  H2  HOH W 919      -2.316 -16.855 -14.374  0.00  0.00      WAT1  
ATOM   4141  O   HOH W 920     -29.508   3.602  34.381  0.00  0.00      WAT1  
ATOM   4142  H1  HOH W 920     -30.316   4.107  34.472  0.00  0.00      WAT1  
ATOM   4143  H2  HOH W 920     -28.820   4.193  34.689  0.00  0.00      WAT1  
ATOM   4144  O   HOH W 921      29.671  14.313 -13.846  0.00  0.00      WAT1  
ATOM   4145  H1  HOH W 921      28.823  14.336 -14.289  0.00  0.00      WAT1  
ATOM   4146  H2  HOH W 921      29.979  13.415 -13.964  0.00  0.00      WAT1  
ATOM   4147  O   HOH W 922      47.360 -24.106 -41.657  0.00  0.00      WAT1  
ATOM   4148  H1  HOH W 922      46.923 -23.273 -41.480  0.00  0.00      WAT1  
ATOM   4149  H2  HOH W 922      48.139 -23.867 -42.160  0.00  0.00      WAT1  
ATOM   4150  O   HOH W 923     -45.653 -47.610 -30.868  0.00  0.00      WAT1  
ATOM   4151  H1  HOH W 923     -45.524 -47.871 -31.780  0.00  0.00      WAT1  
ATOM   4152  H2  HOH W 923     -46.233 -46.850 -30.915  0.00  0.00      WAT1  
ATOM   4153  O   HOH W 924      13.132 -15.726  24.022  0.00  0.00      WAT1  
ATOM   4154  H1  HOH W 924      13.960 -15.248  23.969  0.00  0.00      WAT1  
ATOM   4155  H2  HOH W 924      13.317 -16.572  23.615  0.00  0.00      WAT1  
ATOM   4156  O   HOH W 925     -24.791 -46.923 -59.410  0.00  0.00      WAT1  
ATOM   4157  H1  HOH W 925     -24.476 -47.683 -58.920  0.00  0.00      WAT1  
ATOM   4158  H2  HOH W 925     -24.142 -46.241 -59.239  0.00  0.00      WAT1  
ATOM   4159  O   HOH W 926      -6.864 -10.248 -16.825  0.00  0.00      WAT1  
ATOM   4160  H1  HOH W 926      -7.100 -11.154 -17.023  0.00  0.00      WAT1  
ATOM   4161  H2  HOH W 926      -6.663  -9.860 -17.677  0.00  0.00      WAT1  
ATOM   4162  O   HOH W 927      -3.097 -18.221 -12.090  0.00  0.00      WAT1  
ATOM   4163  H1  HOH W 927      -2.908 -17.400 -12.546  0.00  0.00      WAT1  
ATOM   4164  H2  HOH W 927      -2.969 -18.899 -12.754  0.00  0.00      WAT1  
ATOM   4165  O   HOH W 928      47.450  49.602  47.010  0.00  0.00      WAT1  
ATOM   4166  H1  HOH W 928      47.048  49.134  46.278  0.00  0.00      WAT1  
ATOM   4167  H2  HOH W 928      48.260  49.962  46.648  0.00  0.00      WAT1  
ATOM   4168  O   HOH W 929     -52.599  10.343 -47.085  0.00  0.00      WAT1  
ATOM   4169  H1  HOH W 929     -52.905  10.636 -46.227  0.00  0.00      WAT1  
ATOM   4170  H2  HOH W 929     -51.892   9.728 -46.891  0.00  0.00      WAT1  
ATOM   4171  O   HOH W 930     -47.352 -15.370 -27.029  0.00  0.00      WAT1  
ATOM   4172  H1  HOH W 930     -47.920 -15.605 -26.295  0.00  0.00      WAT1  
ATOM   4173  H2  HOH W 930     -46.973 -14.528 -26.778  0.00  0.00      WAT1  
ATOM   4174  O   HOH W 931     -11.923  -1.188  21.379  0.00  0.00      WAT1  
ATOM   4175  H1  HOH W 931     -11.695  -1.845  22.036  0.00  0.00      WAT1  
ATOM   4176  H2  HOH W 931     -12.153  -1.695  20.601  0.00  0.00      WAT1  
ATOM   4177  O   HOH W 932      -4.660  47.801 -47.601  0.00  0.00      WAT1  
ATOM   4178  H1  HOH W 932      -4.249  48.499 -47.091  0.00  0.00      WAT1  
ATOM   4179  H2  HOH W 932      -5.597  47.900 -47.432  0.00  0.00      WAT1  
ATOM   4180  O   HOH W 933      37.298  36.737 -13.077  0.00  0.00      WAT1  
ATOM   4181  H1  HOH W 933      36.895  36.836 -12.215  0.00  0.00      WAT1  
ATOM   4182  H2  HOH W 933      38.155  36.351 -12.898  0.00  0.00      WAT1  
ATOM   4183  O   HOH W 934     -26.378 -43.226  33.952  0.00  0.00      WAT1  
ATOM   4184  H1  HOH W 934     -26.346 -42.329  34.283  0.00  0.00      WAT1  
ATOM   4185  H2  HOH W 934     -27.178 -43.261  33.429  0.00  0.00      WAT1  
ATOM   4186  O   HOH W 935     -50.637  -9.929 -59.029  0.00  0.00      WAT1  
ATOM   4187  H1  HOH W 935     -51.148 -10.707 -58.803  0.00  0.00      WAT1  
ATOM   4188  H2  HOH W 935     -50.273  -9.631 -58.195  0.00  0.00      WAT1  
ATOM   4189  O   HOH W 936     -16.365 -38.001  33.982  0.00  0.00      WAT1  
ATOM   4190  H1  HOH W 936     -16.105 -37.163  34.363  0.00  0.00      WAT1  
ATOM   4191  H2  HOH W 936     -15.577 -38.543  34.035  0.00  0.00      WAT1  
ATOM   4192  O   HOH W 937       5.618   3.894 -18.729  0.00  0.00      WAT1  
ATOM   4193  H1  HOH W 937       6.131   4.190 -19.481  0.00  0.00      WAT1  
ATOM   4194  H2  HOH W 937       6.239   3.893 -18.001  0.00  0.00      WAT1  
ATOM   4195  O   HOH W 938      -3.290 -29.731  48.137  0.00  0.00      WAT1  
ATOM   4196  H1  HOH W 938      -3.440 -29.728  47.192  0.00  0.00      WAT1  
ATOM   4197  H2  HOH W 938      -4.151 -29.560  48.518  0.00  0.00      WAT1  
ATOM   4198  O   HOH W 939      -5.021 -21.108 -13.690  0.00  0.00      WAT1  
ATOM   4199  H1  HOH W 939      -4.098 -20.937 -13.876  0.00  0.00      WAT1  
ATOM   4200  H2  HOH W 939      -5.100 -20.997 -12.743  0.00  0.00      WAT1  
ATOM   4201  O   HOH W 940      28.804  13.860 -30.162  0.00  0.00      WAT1  
ATOM   4202  H1  HOH W 940      28.962  13.345 -29.371  0.00  0.00      WAT1  
ATOM   4203  H2  HOH W 940      27.905  13.645 -30.412  0.00  0.00      WAT1  
ATOM   4204  O   HOH W 941      14.672 -26.233  18.109  0.00  0.00      WAT1  
ATOM   4205  H1  HOH W 941      14.613 -25.389  17.663  0.00  0.00      WAT1  
ATOM   4206  H2  HOH W 941      15.166 -26.789  17.506  0.00  0.00      WAT1  
ATOM   4207  O   HOH W 942     -53.819 -33.223 -38.051  0.00  0.00      WAT1  
ATOM   4208  H1  HOH W 942     -53.374 -33.385 -38.882  0.00  0.00      WAT1  
ATOM   4209  H2  HOH W 942     -54.225 -34.061 -37.828  0.00  0.00      WAT1  
ATOM   4210  O   HOH W 943     -19.237 -41.369 -26.527  0.00  0.00      WAT1  
ATOM   4211  H1  HOH W 943     -18.963 -42.203 -26.145  0.00  0.00      WAT1  
ATOM   4212  H2  HOH W 943     -19.441 -41.579 -27.439  0.00  0.00      WAT1  
ATOM   4213  O   HOH W 944       0.081 -17.664  -6.534  0.00  0.00      WAT1  
ATOM   4214  H1  HOH W 944      -0.022 -18.479  -7.026  0.00  0.00      WAT1  
ATOM   4215  H2  HOH W 944       0.129 -16.983  -7.205  0.00  0.00      WAT1  
ATOM   4216  O   HOH W 945      53.746  48.193  46.044  0.00  0.00      WAT1  
ATOM   4217  H1  HOH W 945      53.524  48.545  45.182  0.00  0.00      WAT1  
ATOM   4218  H2  HOH W 945      53.479  48.877  46.658  0.00  0.00      WAT1  
ATOM   4219  O   HOH W 946      38.736 -32.119 -44.186  0.00  0.00      WAT1  
ATOM   4220  H1  HOH W 946      37.923 -31.988 -43.699  0.00  0.00      WAT1  
ATOM   4221  H2  HOH W 946      38.488 -32.681 -44.920  0.00  0.00      WAT1  
ATOM   4222  O   HOH W 947     -53.433 -48.114  42.148  0.00  0.00      WAT1  
ATOM   4223  H1  HOH W 947     -54.301 -48.097  41.746  0.00  0.00      WAT1  
ATOM   4224  H2  HOH W 947     -53.063 -47.252  41.958  0.00  0.00      WAT1  
ATOM   4225  O   HOH W 948      40.297  -6.887 -20.500  0.00  0.00      WAT1  
ATOM   4226  H1  HOH W 948      40.870  -7.229 -21.186  0.00  0.00      WAT1  
ATOM   4227  H2  HOH W 948      39.510  -6.601 -20.964  0.00  0.00      WAT1  
ATOM   4228  O   HOH W 949      26.850  36.676  39.291  0.00  0.00      WAT1  
ATOM   4229  H1  HOH W 949      26.242  35.937  39.279  0.00  0.00      WAT1  
ATOM   4230  H2  HOH W 949      27.712  36.276  39.406  0.00  0.00      WAT1  
ATOM   4231  O   HOH W 950     -40.158   4.424  39.042  0.00  0.00      WAT1  
ATOM   4232  H1  HOH W 950     -40.367   5.257  38.620  0.00  0.00      WAT1  
ATOM   4233  H2  HOH W 950     -39.828   3.871  38.333  0.00  0.00      WAT1  
ATOM   4234  O   HOH W 951     -13.634  -9.211 -37.030  0.00  0.00      WAT1  
ATOM   4235  H1  HOH W 951     -14.294  -9.655 -36.497  0.00  0.00      WAT1  
ATOM   4236  H2  HOH W 951     -13.546  -9.760 -37.810  0.00  0.00      WAT1  
ATOM   4237  O   HOH W 952      27.931 -25.587  30.419  0.00  0.00      WAT1  
ATOM   4238  H1  HOH W 952      28.551 -24.860  30.468  0.00  0.00      WAT1  
ATOM   4239  H2  HOH W 952      27.288 -25.311  29.767  0.00  0.00      WAT1  
ATOM   4240  O   HOH W 953       8.589 -44.601 -25.359  0.00  0.00      WAT1  
ATOM   4241  H1  HOH W 953       7.670 -44.492 -25.114  0.00  0.00      WAT1  
ATOM   4242  H2  HOH W 953       8.570 -44.727 -26.308  0.00  0.00      WAT1  
ATOM   4243  O   HOH W 954      -3.450  10.067  31.559  0.00  0.00      WAT1  
ATOM   4244  H1  HOH W 954      -3.760  10.659  32.243  0.00  0.00      WAT1  
ATOM   4245  H2  HOH W 954      -2.515  10.257  31.482  0.00  0.00      WAT1  
ATOM   4246  O   HOH W 955     -50.708 -20.179  39.304  0.00  0.00      WAT1  
ATOM   4247  H1  HOH W 955     -50.987 -19.269  39.401  0.00  0.00      WAT1  
ATOM   4248  H2  HOH W 955     -51.513 -20.688  39.396  0.00  0.00      WAT1  
ATOM   4249  O   HOH W 956     -16.991  45.605 -53.341  0.00  0.00      WAT1  
ATOM   4250  H1  HOH W 956     -17.208  45.991 -52.493  0.00  0.00      WAT1  
ATOM   4251  H2  HOH W 956     -16.494  44.816 -53.126  0.00  0.00      WAT1  
ATOM   4252  O   HOH W 957     -18.697 -43.927 -42.902  0.00  0.00      WAT1  
ATOM   4253  H1  HOH W 957     -18.307 -43.170 -43.340  0.00  0.00      WAT1  
ATOM   4254  H2  HOH W 957     -19.229 -44.347 -43.578  0.00  0.00      WAT1  
ATOM   4255  O   HOH W 958     -25.866  26.763  45.358  0.00  0.00      WAT1  
ATOM   4256  H1  HOH W 958     -25.801  27.221  44.520  0.00  0.00      WAT1  
ATOM   4257  H2  HOH W 958     -24.971  26.485  45.550  0.00  0.00      WAT1  
ATOM   4258  O   HOH W 959     -39.210  39.415  15.098  0.00  0.00      WAT1  
ATOM   4259  H1  HOH W 959     -39.740  38.636  14.929  0.00  0.00      WAT1  
ATOM   4260  H2  HOH W 959     -39.799  40.149  14.924  0.00  0.00      WAT1  
ATOM   4261  O   HOH W 960     -54.106 -23.423  43.671  0.00  0.00      WAT1  
ATOM   4262  H1  HOH W 960     -53.861 -23.162  42.784  0.00  0.00      WAT1  
ATOM   4263  H2  HOH W 960     -53.544 -22.898  44.240  0.00  0.00      WAT1  
ATOM   4264  O   HOH W 961      -3.218   9.617 -47.068  0.00  0.00      WAT1  
ATOM   4265  H1  HOH W 961      -3.539   9.252 -47.892  0.00  0.00      WAT1  
ATOM   4266  H2  HOH W 961      -2.395   9.156 -46.906  0.00  0.00      WAT1  
ATOM   4267  O   HOH W 962     -14.575  -6.912  -2.487  0.00  0.00      WAT1  
ATOM   4268  H1  HOH W 962     -15.053  -6.831  -3.312  0.00  0.00      WAT1  
ATOM   4269  H2  HOH W 962     -14.332  -7.837  -2.441  0.00  0.00      WAT1  
ATOM   4270  O   HOH W 963      21.872 -11.781  46.127  0.00  0.00      WAT1  
ATOM   4271  H1  HOH W 963      22.052 -12.559  46.655  0.00  0.00      WAT1  
ATOM   4272  H2  HOH W 963      21.662 -11.100  46.767  0.00  0.00      WAT1  
ATOM   4273  O   HOH W 964       4.982  50.166  49.920  0.00  0.00      WAT1  
ATOM   4274  H1  HOH W 964       4.073  50.043  50.192  0.00  0.00      WAT1  
ATOM   4275  H2  HOH W 964       5.388  50.640  50.645  0.00  0.00      WAT1  
ATOM   4276  O   HOH W 965      17.058  46.176  44.724  0.00  0.00      WAT1  
ATOM   4277  H1  HOH W 965      16.121  46.233  44.910  0.00  0.00      WAT1  
ATOM   4278  H2  HOH W 965      17.445  45.855  45.539  0.00  0.00      WAT1  
ATOM   4279  O   HOH W 966      30.547  40.507 -29.619  0.00  0.00      WAT1  
ATOM   4280  H1  HOH W 966      29.938  41.018 -29.086  0.00  0.00      WAT1  
ATOM   4281  H2  HOH W 966      31.010  41.160 -30.145  0.00  0.00      WAT1  
ATOM   4282  O   HOH W 967      36.608  52.857 -22.107  0.00  0.00      WAT1  
ATOM   4283  H1  HOH W 967      37.044  53.482 -22.687  0.00  0.00      WAT1  
ATOM   4284  H2  HOH W 967      35.819  53.312 -21.813  0.00  0.00      WAT1  
ATOM   4285  O   HOH W 968     -35.775 -54.248  26.931  0.00  0.00      WAT1  
ATOM   4286  H1  HOH W 968     -36.588 -54.019  26.480  0.00  0.00      WAT1  
ATOM   4287  H2  HOH W 968     -35.532 -53.453  27.406  0.00  0.00      WAT1  
ATOM   4288  O   HOH W 969      -4.694 -20.578 -11.163  0.00  0.00      WAT1  
ATOM   4289  H1  HOH W 969      -4.671 -20.793 -10.231  0.00  0.00      WAT1  
ATOM   4290  H2  HOH W 969      -3.951 -19.988 -11.291  0.00  0.00      WAT1  
ATOM   4291  O   HOH W 970     -45.576  30.833  45.688  0.00  0.00      WAT1  
ATOM   4292  H1  HOH W 970     -45.035  30.876  46.476  0.00  0.00      WAT1  
ATOM   4293  H2  HOH W 970     -46.214  30.142  45.871  0.00  0.00      WAT1  
ATOM   4294  O   HOH W 971       8.086 -16.034  34.221  0.00  0.00      WAT1  
ATOM   4295  H1  HOH W 971       7.871 -15.947  33.292  0.00  0.00      WAT1  
ATOM   4296  H2  HOH W 971       8.298 -16.961  34.332  0.00  0.00      WAT1  
ATOM   4297  O   HOH W 972       5.780 -38.789  28.894  0.00  0.00      WAT1  
ATOM   4298  H1  HOH W 972       6.235 -38.559  28.085  0.00  0.00      WAT1  
ATOM   4299  H2  HOH W 972       6.479 -39.029  29.503  0.00  0.00      WAT1  
ATOM   4300  O   HOH W 973     -14.169 -30.292 -36.788  0.00  0.00      WAT1  
ATOM   4301  H1  HOH W 973     -13.349 -30.781 -36.850  0.00  0.00      WAT1  
ATOM   4302  H2  HOH W 973     -14.065 -29.747 -36.008  0.00  0.00      WAT1  
ATOM   4303  O   HOH W 974     -24.557   5.416 -19.463  0.00  0.00      WAT1  
ATOM   4304  H1  HOH W 974     -24.887   5.710 -18.614  0.00  0.00      WAT1  
ATOM   4305  H2  HOH W 974     -24.817   4.496 -19.516  0.00  0.00      WAT1  
ATOM   4306  O   HOH W 975      35.636 -16.720 -46.355  0.00  0.00      WAT1  
ATOM   4307  H1  HOH W 975      35.630 -16.944 -45.424  0.00  0.00      WAT1  
ATOM   4308  H2  HOH W 975      36.378 -17.207 -46.714  0.00  0.00      WAT1  
ATOM   4309  O   HOH W 976     -15.753  -2.992 -44.298  0.00  0.00      WAT1  
ATOM   4310  H1  HOH W 976     -14.883  -3.117 -43.921  0.00  0.00      WAT1  
ATOM   4311  H2  HOH W 976     -15.610  -2.408 -45.043  0.00  0.00      WAT1  
ATOM   4312  O   HOH W 977     -36.413 -10.721  27.748  0.00  0.00      WAT1  
ATOM   4313  H1  HOH W 977     -36.597 -10.531  26.827  0.00  0.00      WAT1  
ATOM   4314  H2  HOH W 977     -35.536 -11.103  27.743  0.00  0.00      WAT1  
ATOM   4315  O   HOH W 978       1.058   5.644  40.543  0.00  0.00      WAT1  
ATOM   4316  H1  HOH W 978       1.152   5.927  41.452  0.00  0.00      WAT1  
ATOM   4317  H2  HOH W 978       1.771   6.084  40.080  0.00  0.00      WAT1  
ATOM   4318  O   HOH W 979     -28.768  55.039  49.330  0.00  0.00      WAT1  
ATOM   4319  H1  HOH W 979     -28.626  55.876  48.888  0.00  0.00      WAT1  
ATOM   4320  H2  HOH W 979     -27.985  54.526  49.131  0.00  0.00      WAT1  
ATOM   4321  O   HOH W 980       8.978  35.188 -34.971  0.00  0.00      WAT1  
ATOM   4322  H1  HOH W 980       9.490  35.754 -35.549  0.00  0.00      WAT1  
ATOM   4323  H2  HOH W 980       8.319  34.795 -35.542  0.00  0.00      WAT1  
ATOM   4324  O   HOH W 981      41.939   3.914  36.974  0.00  0.00      WAT1  
ATOM   4325  H1  HOH W 981      41.879   4.712  37.501  0.00  0.00      WAT1  
ATOM   4326  H2  HOH W 981      42.605   4.111  36.316  0.00  0.00      WAT1  
ATOM   4327  O   HOH W 982     -20.365 -44.457 -40.852  0.00  0.00      WAT1  
ATOM   4328  H1  HOH W 982     -19.910 -45.032 -40.236  0.00  0.00      WAT1  
ATOM   4329  H2  HOH W 982     -19.842 -44.501 -41.652  0.00  0.00      WAT1  
ATOM   4330  O   HOH W 983       9.497 -45.047  44.555  0.00  0.00      WAT1  
ATOM   4331  H1  HOH W 983       9.779 -44.604  45.355  0.00  0.00      WAT1  
ATOM   4332  H2  HOH W 983      10.072 -44.700  43.873  0.00  0.00      WAT1  
ATOM   4333  O   HOH W 984      43.442 -19.992 -52.292  0.00  0.00      WAT1  
ATOM   4334  H1  HOH W 984      43.550 -20.735 -52.886  0.00  0.00      WAT1  
ATOM   4335  H2  HOH W 984      44.186 -20.054 -51.692  0.00  0.00      WAT1  
ATOM   4336  O   HOH W 985     -12.600  53.992  30.741  0.00  0.00      WAT1  
ATOM   4337  H1  HOH W 985     -13.001  54.786  31.094  0.00  0.00      WAT1  
ATOM   4338  H2  HOH W 985     -13.096  53.276  31.139  0.00  0.00      WAT1  
ATOM   4339  O   HOH W 986     -10.164   0.400  31.529  0.00  0.00      WAT1  
ATOM   4340  H1  HOH W 986     -10.760   0.254  30.794  0.00  0.00      WAT1  
ATOM   4341  H2  HOH W 986     -10.497  -0.168  32.224  0.00  0.00      WAT1  
ATOM   4342  O   HOH W 987      41.458   1.564 -21.034  0.00  0.00      WAT1  
ATOM   4343  H1  HOH W 987      41.309   0.766 -20.528  0.00  0.00      WAT1  
ATOM   4344  H2  HOH W 987      42.234   1.959 -20.636  0.00  0.00      WAT1  
ATOM   4345  O   HOH W 988      29.582  31.346  31.791  0.00  0.00      WAT1  
ATOM   4346  H1  HOH W 988      30.042  32.079  32.200  0.00  0.00      WAT1  
ATOM   4347  H2  HOH W 988      29.905  31.332  30.890  0.00  0.00      WAT1  
ATOM   4348  O   HOH W 989     -16.338 -48.503 -33.545  0.00  0.00      WAT1  
ATOM   4349  H1  HOH W 989     -16.653 -48.999 -32.789  0.00  0.00      WAT1  
ATOM   4350  H2  HOH W 989     -16.800 -48.885 -34.292  0.00  0.00      WAT1  
ATOM   4351  O   HOH W 990     -42.656  54.708 -14.132  0.00  0.00      WAT1  
ATOM   4352  H1  HOH W 990     -41.743  54.689 -13.845  0.00  0.00      WAT1  
ATOM   4353  H2  HOH W 990     -43.092  55.288 -13.507  0.00  0.00      WAT1  
ATOM   4354  O   HOH W 991     -35.098  49.787  36.323  0.00  0.00      WAT1  
ATOM   4355  H1  HOH W 991     -35.275  50.057  35.422  0.00  0.00      WAT1  
ATOM   4356  H2  HOH W 991     -34.146  49.847  36.409  0.00  0.00      WAT1  
ATOM   4357  O   HOH W 992     -45.461  27.552 -31.615  0.00  0.00      WAT1  
ATOM   4358  H1  HOH W 992     -45.955  26.901 -31.115  0.00  0.00      WAT1  
ATOM   4359  H2  HOH W 992     -46.099  27.919 -32.227  0.00  0.00      WAT1  
ATOM   4360  O   HOH W 993     -19.106 -21.439  51.901  0.00  0.00      WAT1  
ATOM   4361  H1  HOH W 993     -19.808 -22.046  51.668  0.00  0.00      WAT1  
ATOM   4362  H2  HOH W 993     -19.017 -21.528  52.850  0.00  0.00      WAT1  
ATOM   4363  O   HOH W 994      10.112  11.501 -35.036  0.00  0.00      WAT1  
ATOM   4364  H1  HOH W 994      10.282  12.249 -34.464  0.00  0.00      WAT1  
ATOM   4365  H2  HOH W 994      10.328  10.736 -34.503  0.00  0.00      WAT1  
ATOM   4366  O   HOH W 995     -19.924   4.566  31.444  0.00  0.00      WAT1  
ATOM   4367  H1  HOH W 995     -20.498   4.654  32.205  0.00  0.00      WAT1  
ATOM   4368  H2  HOH W 995     -19.132   5.047  31.683  0.00  0.00      WAT1  
ATOM   4369  O   HOH W 996      35.146  46.055 -53.656  0.00  0.00      WAT1  
ATOM   4370  H1  HOH W 996      35.262  46.764 -53.023  0.00  0.00      WAT1  
ATOM   4371  H2  HOH W 996      34.207  46.052 -53.843  0.00  0.00      WAT1  
ATOM   4372  O   HOH W 997      15.734 -46.951  10.195  0.00  0.00      WAT1  
ATOM   4373  H1  HOH W 997      15.288 -46.842   9.356  0.00  0.00      WAT1  
ATOM   4374  H2  HOH W 997      16.246 -46.150  10.302  0.00  0.00      WAT1  
ATOM   4375  O   HOH W 998     -17.958 -32.560 -25.109  0.00  0.00      WAT1  
ATOM   4376  H1  HOH W 998     -17.613 -31.973 -25.781  0.00  0.00      WAT1  
ATOM   4377  H2  HOH W 998     -17.518 -33.395 -25.271  0.00  0.00      WAT1  
ATOM   4378  O   HOH W 999     -53.116   6.204 -55.733  0.00  0.00      WAT1  
ATOM   4379  H1  HOH W 999     -52.700   6.945 -56.174  0.00  0.00      WAT1  
ATOM   4380  H2  HOH W 999     -52.917   6.334 -54.806  0.00  0.00      WAT1  
ATOM   4381  O   HOH W1000      50.752   9.146 -47.422  0.00  0.00      WAT1  
ATOM   4382  H1  HOH W1000      49.842   9.430 -47.504  0.00  0.00      WAT1  
ATOM   4383  H2  HOH W1000      51.260   9.957 -47.453  0.00  0.00      WAT1  
ATOM   4384  O   HOH W1001     -29.426  21.688 -17.574  0.00  0.00      WAT1  
ATOM   4385  H1  HOH W1001     -29.976  20.912 -17.682  0.00  0.00      WAT1  
ATOM   4386  H2  HOH W1001     -28.762  21.424 -16.936  0.00  0.00      WAT1  
ATOM   4387  O   HOH W1002     -27.223  35.156 -22.126  0.00  0.00      WAT1  
ATOM   4388  H1  HOH W1002     -26.761  34.825 -21.356  0.00  0.00      WAT1  
ATOM   4389  H2  HOH W1002     -26.653  34.936 -22.862  0.00  0.00      WAT1  
ATOM   4390  O   HOH W1003     -21.688 -30.383 -47.296  0.00  0.00      WAT1  
ATOM   4391  H1  HOH W1003     -22.578 -30.067 -47.139  0.00  0.00      WAT1  
ATOM   4392  H2  HOH W1003     -21.638 -30.495 -48.246  0.00  0.00      WAT1  
ATOM   4393  O   HOH W1004      20.238  34.060  50.022  0.00  0.00      WAT1  
ATOM   4394  H1  HOH W1004      19.953  34.946  50.246  0.00  0.00      WAT1  
ATOM   4395  H2  HOH W1004      19.741  33.840  49.234  0.00  0.00      WAT1  
ATOM   4396  O   HOH W1005      -3.195 -17.932  -7.450  0.00  0.00      WAT1  
ATOM   4397  H1  HOH W1005      -2.554 -18.614  -7.648  0.00  0.00      WAT1  
ATOM   4398  H2  HOH W1005      -3.993 -18.411  -7.227  0.00  0.00      WAT1  
ATOM   4399  O   HOH W1006      25.556 -27.944  31.310  0.00  0.00      WAT1  
ATOM   4400  H1  HOH W1006      25.046 -28.691  30.997  0.00  0.00      WAT1  
ATOM   4401  H2  HOH W1006      26.252 -28.333  31.839  0.00  0.00      WAT1  
ATOM   4402  O   HOH W1007      -4.279 -20.953  -8.507  0.00  0.00      WAT1  
ATOM   4403  H1  HOH W1007      -4.706 -20.357  -7.891  0.00  0.00      WAT1  
ATOM   4404  H2  HOH W1007      -3.351 -20.908  -8.278  0.00  0.00      WAT1  
ATOM   4405  O   HOH W1008      48.091  36.386  44.497  0.00  0.00      WAT1  
ATOM   4406  H1  HOH W1008      48.944  36.712  44.212  0.00  0.00      WAT1  
ATOM   4407  H2  HOH W1008      47.760  37.063  45.088  0.00  0.00      WAT1  
ATOM   4408  O   HOH W1009     -17.490  15.045 -30.354  0.00  0.00      WAT1  
ATOM   4409  H1  HOH W1009     -17.191  15.912 -30.627  0.00  0.00      WAT1  
ATOM   4410  H2  HOH W1009     -16.705  14.616 -30.014  0.00  0.00      WAT1  
ATOM   4411  O   HOH W1010      14.483   9.698 -32.054  0.00  0.00      WAT1  
ATOM   4412  H1  HOH W1010      14.028  10.280 -31.445  0.00  0.00      WAT1  
ATOM   4413  H2  HOH W1010      15.332  10.116 -32.196  0.00  0.00      WAT1  
ATOM   4414  O   HOH W1011      37.283 -54.553 -42.261  0.00  0.00      WAT1  
ATOM   4415  H1  HOH W1011      37.681 -53.733 -41.970  0.00  0.00      WAT1  
ATOM   4416  H2  HOH W1011      36.570 -54.708 -41.641  0.00  0.00      WAT1  
ATOM   4417  O   HOH W1012       6.182   5.447  24.933  0.00  0.00      WAT1  
ATOM   4418  H1  HOH W1012       6.918   6.047  24.816  0.00  0.00      WAT1  
ATOM   4419  H2  HOH W1012       5.667   5.538  24.131  0.00  0.00      WAT1  
ATOM   4420  O   HOH W1013     -30.965 -25.642  21.756  0.00  0.00      WAT1  
ATOM   4421  H1  HOH W1013     -30.376 -25.472  22.491  0.00  0.00      WAT1  
ATOM   4422  H2  HOH W1013     -31.828 -25.739  22.159  0.00  0.00      WAT1  
ATOM   4423  O   HOH W1014       5.897  27.127  34.927  0.00  0.00      WAT1  
ATOM   4424  H1  HOH W1014       5.967  26.479  34.227  0.00  0.00      WAT1  
ATOM   4425  H2  HOH W1014       6.215  27.940  34.534  0.00  0.00      WAT1  
ATOM   4426  O   HOH W1015     -14.883 -33.709 -58.314  0.00  0.00      WAT1  
ATOM   4427  H1  HOH W1015     -15.227 -34.217 -59.048  0.00  0.00      WAT1  
ATOM   4428  H2  HOH W1015     -14.815 -34.339 -57.597  0.00  0.00      WAT1  
ATOM   4429  O   HOH W1016      36.251   2.534 -49.517  0.00  0.00      WAT1  
ATOM   4430  H1  HOH W1016      36.375   2.509 -50.466  0.00  0.00      WAT1  
ATOM   4431  H2  HOH W1016      37.132   2.425 -49.158  0.00  0.00      WAT1  
ATOM   4432  O   HOH W1017      -8.736 -23.620 -37.252  0.00  0.00      WAT1  
ATOM   4433  H1  HOH W1017      -8.771 -24.563 -37.091  0.00  0.00      WAT1  
ATOM   4434  H2  HOH W1017      -9.244 -23.236 -36.537  0.00  0.00      WAT1  
ATOM   4435  O   HOH W1018       1.770  45.819  21.074  0.00  0.00      WAT1  
ATOM   4436  H1  HOH W1018       1.955  45.076  21.649  0.00  0.00      WAT1  
ATOM   4437  H2  HOH W1018       1.208  46.391  21.596  0.00  0.00      WAT1  
ATOM   4438  O   HOH W1019      13.630 -17.889 -42.275  0.00  0.00      WAT1  
ATOM   4439  H1  HOH W1019      13.646 -18.347 -43.115  0.00  0.00      WAT1  
ATOM   4440  H2  HOH W1019      13.195 -17.058 -42.463  0.00  0.00      WAT1  
ATOM   4441  O   HOH W1020       1.165 -37.272 -23.755  0.00  0.00      WAT1  
ATOM   4442  H1  HOH W1020       2.096 -37.478 -23.667  0.00  0.00      WAT1  
ATOM   4443  H2  HOH W1020       1.061 -36.433 -23.307  0.00  0.00      WAT1  
ATOM   4444  O   HOH W1021     -47.036 -36.648  50.188  0.00  0.00      WAT1  
ATOM   4445  H1  HOH W1021     -47.864 -37.001  49.864  0.00  0.00      WAT1  
ATOM   4446  H2  HOH W1021     -46.576 -37.406  50.549  0.00  0.00      WAT1  
ATOM   4447  N   POPCM   1      14.621 -33.765  14.185  0.00  0.00      MEMB  
ATOM   4448  C12 POPCM   1      13.600 -32.830  13.526  0.00  0.00      MEMB  
ATOM   4449 H12A POPCM   1      13.847 -31.834  13.862  0.00  0.00      MEMB  
ATOM   4450 H12B POPCM   1      12.593 -33.098  13.809  0.00  0.00      MEMB  
ATOM   4451  C13 POPCM   1      14.479 -33.763  15.714  0.00  0.00      MEMB  
ATOM   4452 H13A POPCM   1      15.279 -34.243  16.257  0.00  0.00      MEMB  
ATOM   4453 H13B POPCM   1      14.465 -32.760  16.113  0.00  0.00      MEMB  
ATOM   4454 H13C POPCM   1      13.546 -34.277  15.891  0.00  0.00      MEMB  
ATOM   4455  C14 POPCM   1      14.362 -35.149  13.821  0.00  0.00      MEMB  
ATOM   4456 H14A POPCM   1      13.424 -35.572  14.152  0.00  0.00      MEMB  
ATOM   4457 H14B POPCM   1      14.279 -35.350  12.763  0.00  0.00      MEMB  
ATOM   4458 H14C POPCM   1      15.114 -35.745  14.316  0.00  0.00      MEMB  
ATOM   4459  C15 POPCM   1      15.983 -33.441  13.761  0.00  0.00      MEMB  
ATOM   4460 H15A POPCM   1      16.669 -34.238  14.007  0.00  0.00      MEMB  
ATOM   4461 H15B POPCM   1      16.131 -32.420  14.081  0.00  0.00      MEMB  
ATOM   4462 H15C POPCM   1      16.101 -33.464  12.688  0.00  0.00      MEMB  
ATOM   4463  C11 POPCM   1      13.517 -32.946  11.961  0.00  0.00      MEMB  
ATOM   4464 H11A POPCM   1      14.553 -32.817  11.580  0.00  0.00      MEMB  
ATOM   4465 H11B POPCM   1      13.002 -32.108  11.444  0.00  0.00      MEMB  
ATOM   4466  P   POPCM   1      11.308 -34.340  11.718  0.00  0.00      MEMB  
ATOM   4467  O13 POPCM   1      10.999 -34.271  13.140  0.00  0.00      MEMB  
ATOM   4468  O14 POPCM   1      10.866 -35.493  10.946  0.00  0.00      MEMB  
ATOM   4469  O12 POPCM   1      12.896 -34.173  11.566  0.00  0.00      MEMB  
ATOM   4470  O11 POPCM   1      10.778 -33.039  11.036  0.00  0.00      MEMB  
ATOM   4471  C1  POPCM   1      11.040 -32.890   9.605  0.00  0.00      MEMB  
ATOM   4472  HA  POPCM   1      10.866 -33.796   8.987  0.00  0.00      MEMB  
ATOM   4473  HB  POPCM   1      12.132 -32.692   9.544  0.00  0.00      MEMB  
ATOM   4474  C2  POPCM   1      10.125 -31.848   9.005  0.00  0.00      MEMB  
ATOM   4475  HS  POPCM   1      10.096 -31.986   7.903  0.00  0.00      MEMB  
ATOM   4476  O21 POPCM   1      10.478 -30.582   9.548  0.00  0.00      MEMB  
ATOM   4477  C21 POPCM   1      11.372 -29.974   8.741  0.00  0.00      MEMB  
ATOM   4478  O22 POPCM   1      11.823 -30.415   7.692  0.00  0.00      MEMB  
ATOM   4479  C22 POPCM   1      11.749 -28.524   9.377  0.00  0.00      MEMB  
ATOM   4480  H2R POPCM   1      11.001 -28.396  10.188  0.00  0.00      MEMB  
ATOM   4481  H2S POPCM   1      11.453 -27.681   8.717  0.00  0.00      MEMB  
ATOM   4482  C3  POPCM   1       8.582 -32.068   9.263  0.00  0.00      MEMB  
ATOM   4483  HX  POPCM   1       8.326 -31.759  10.299  0.00  0.00      MEMB  
ATOM   4484  HY  POPCM   1       8.338 -33.145   9.137  0.00  0.00      MEMB  
ATOM   4485  O31 POPCM   1       7.792 -31.261   8.272  0.00  0.00      MEMB  
ATOM   4486  C31 POPCM   1       6.507 -31.031   8.612  0.00  0.00      MEMB  
ATOM   4487  O32 POPCM   1       6.050 -31.251   9.721  0.00  0.00      MEMB  
ATOM   4488  C32 POPCM   1       5.788 -30.445   7.486  0.00  0.00      MEMB  
ATOM   4489  H2X POPCM   1       4.740 -30.773   7.654  0.00  0.00      MEMB  
ATOM   4490  H2Y POPCM   1       6.195 -30.849   6.535  0.00  0.00      MEMB  
ATOM   4491  C23 POPCM   1      13.143 -28.351   9.925  0.00  0.00      MEMB  
ATOM   4492  H3R POPCM   1      13.492 -29.340  10.292  0.00  0.00      MEMB  
ATOM   4493  H3S POPCM   1      13.058 -27.677  10.805  0.00  0.00      MEMB  
ATOM   4494  C24 POPCM   1      14.193 -27.706   8.982  0.00  0.00      MEMB  
ATOM   4495  H4R POPCM   1      15.039 -27.368   9.618  0.00  0.00      MEMB  
ATOM   4496  H4S POPCM   1      13.727 -26.790   8.561  0.00  0.00      MEMB  
ATOM   4497  C25 POPCM   1      14.651 -28.614   7.784  0.00  0.00      MEMB  
ATOM   4498  H5R POPCM   1      13.810 -28.869   7.104  0.00  0.00      MEMB  
ATOM   4499  H5S POPCM   1      15.147 -29.538   8.152  0.00  0.00      MEMB  
ATOM   4500  C26 POPCM   1      15.691 -27.910   6.852  0.00  0.00      MEMB  
ATOM   4501  H6R POPCM   1      16.661 -27.790   7.381  0.00  0.00      MEMB  
ATOM   4502  H6S POPCM   1      15.453 -26.895   6.468  0.00  0.00      MEMB  
ATOM   4503  C27 POPCM   1      16.207 -28.756   5.654  0.00  0.00      MEMB  
ATOM   4504  H7R POPCM   1      16.807 -29.655   5.913  0.00  0.00      MEMB  
ATOM   4505  H7S POPCM   1      17.069 -28.188   5.246  0.00  0.00      MEMB  
ATOM   4506  C28 POPCM   1      15.167 -28.948   4.581  0.00  0.00      MEMB  
ATOM   4507  H8R POPCM   1      14.663 -27.960   4.517  0.00  0.00      MEMB  
ATOM   4508  H8S POPCM   1      14.403 -29.578   5.084  0.00  0.00      MEMB  
ATOM   4509  C29 POPCM   1      15.632 -29.435   3.212  0.00  0.00      MEMB  
ATOM   4510  H91 POPCM   1      15.938 -30.491   3.180  0.00  0.00      MEMB  
ATOM   4511 C210 POPCM   1      15.770 -28.739   2.091  0.00  0.00      MEMB  
ATOM   4512 H101 POPCM   1      15.881 -29.263   1.130  0.00  0.00      MEMB  
ATOM   4513 C211 POPCM   1      15.347 -27.300   1.926  0.00  0.00      MEMB  
ATOM   4514 H11R POPCM   1      15.104 -26.828   2.902  0.00  0.00      MEMB  
ATOM   4515 H11S POPCM   1      14.411 -27.205   1.335  0.00  0.00      MEMB  
ATOM   4516 C212 POPCM   1      16.438 -26.483   1.236  0.00  0.00      MEMB  
ATOM   4517 H12R POPCM   1      17.459 -26.912   1.324  0.00  0.00      MEMB  
ATOM   4518 H12S POPCM   1      16.592 -25.538   1.800  0.00  0.00      MEMB  
ATOM   4519 C213 POPCM   1      16.148 -26.094  -0.246  0.00  0.00      MEMB  
ATOM   4520 H13R POPCM   1      16.309 -24.999  -0.335  0.00  0.00      MEMB  
ATOM   4521 H13S POPCM   1      15.111 -26.449  -0.431  0.00  0.00      MEMB  
ATOM   4522 C214 POPCM   1      17.016 -26.938  -1.249  0.00  0.00      MEMB  
ATOM   4523 H14R POPCM   1      17.093 -27.979  -0.870  0.00  0.00      MEMB  
ATOM   4524 H14S POPCM   1      18.009 -26.449  -1.344  0.00  0.00      MEMB  
ATOM   4525 C215 POPCM   1      16.475 -27.085  -2.676  0.00  0.00      MEMB  
ATOM   4526 H15R POPCM   1      15.673 -27.850  -2.600  0.00  0.00      MEMB  
ATOM   4527 H15S POPCM   1      17.271 -27.527  -3.312  0.00  0.00      MEMB  
ATOM   4528 C216 POPCM   1      15.995 -25.766  -3.305  0.00  0.00      MEMB  
ATOM   4529 H16R POPCM   1      16.595 -24.883  -2.997  0.00  0.00      MEMB  
ATOM   4530 H16S POPCM   1      15.000 -25.578  -2.848  0.00  0.00      MEMB  
ATOM   4531 C217 POPCM   1      15.767 -25.822  -4.831  0.00  0.00      MEMB  
ATOM   4532 H17R POPCM   1      15.078 -26.652  -5.099  0.00  0.00      MEMB  
ATOM   4533 H17S POPCM   1      16.714 -25.938  -5.401  0.00  0.00      MEMB  
ATOM   4534 C218 POPCM   1      15.121 -24.595  -5.370  0.00  0.00      MEMB  
ATOM   4535 H18R POPCM   1      14.087 -24.533  -4.968  0.00  0.00      MEMB  
ATOM   4536 H18S POPCM   1      15.264 -24.478  -6.465  0.00  0.00      MEMB  
ATOM   4537 H18T POPCM   1      15.707 -23.727  -4.999  0.00  0.00      MEMB  
ATOM   4538  C33 POPCM   1       5.887 -28.934   7.475  0.00  0.00      MEMB  
ATOM   4539  H3X POPCM   1       5.552 -28.549   8.462  0.00  0.00      MEMB  
ATOM   4540  H3Y POPCM   1       5.053 -28.460   6.915  0.00  0.00      MEMB  
ATOM   4541  C34 POPCM   1       7.257 -28.355   7.089  0.00  0.00      MEMB  
ATOM   4542  H4X POPCM   1       7.403 -28.836   6.099  0.00  0.00      MEMB  
ATOM   4543  H4Y POPCM   1       8.052 -28.698   7.787  0.00  0.00      MEMB  
ATOM   4544  C35 POPCM   1       7.187 -26.751   7.034  0.00  0.00      MEMB  
ATOM   4545  H5X POPCM   1       6.697 -26.290   7.918  0.00  0.00      MEMB  
ATOM   4546  H5Y POPCM   1       6.575 -26.341   6.201  0.00  0.00      MEMB  
ATOM   4547  C36 POPCM   1       8.527 -26.083   6.860  0.00  0.00      MEMB  
ATOM   4548  H6X POPCM   1       9.029 -26.724   6.103  0.00  0.00      MEMB  
ATOM   4549  H6Y POPCM   1       9.080 -26.270   7.805  0.00  0.00      MEMB  
ATOM   4550  C37 POPCM   1       8.569 -24.613   6.299  0.00  0.00      MEMB  
ATOM   4551  H7X POPCM   1       8.122 -24.646   5.283  0.00  0.00      MEMB  
ATOM   4552  H7Y POPCM   1       9.640 -24.325   6.226  0.00  0.00      MEMB  
ATOM   4553  C38 POPCM   1       7.736 -23.622   7.025  0.00  0.00      MEMB  
ATOM   4554  H8X POPCM   1       8.225 -23.481   8.013  0.00  0.00      MEMB  
ATOM   4555  H8Y POPCM   1       6.674 -23.947   7.061  0.00  0.00      MEMB  
ATOM   4556  C39 POPCM   1       7.875 -22.232   6.306  0.00  0.00      MEMB  
ATOM   4557  H9X POPCM   1       7.411 -22.492   5.331  0.00  0.00      MEMB  
ATOM   4558  H9Y POPCM   1       8.930 -22.039   6.015  0.00  0.00      MEMB  
ATOM   4559 C310 POPCM   1       7.225 -21.031   7.028  0.00  0.00      MEMB  
ATOM   4560 H10X POPCM   1       7.570 -20.048   6.641  0.00  0.00      MEMB  
ATOM   4561 H10Y POPCM   1       7.544 -21.177   8.082  0.00  0.00      MEMB  
ATOM   4562 C311 POPCM   1       5.675 -21.163   6.951  0.00  0.00      MEMB  
ATOM   4563 H11X POPCM   1       5.359 -22.070   7.509  0.00  0.00      MEMB  
ATOM   4564 H11Y POPCM   1       5.391 -21.193   5.877  0.00  0.00      MEMB  
ATOM   4565 C312 POPCM   1       4.929 -20.074   7.684  0.00  0.00      MEMB  
ATOM   4566 H12X POPCM   1       5.227 -19.135   7.171  0.00  0.00      MEMB  
ATOM   4567 H12Y POPCM   1       5.241 -19.915   8.738  0.00  0.00      MEMB  
ATOM   4568 C313 POPCM   1       3.404 -20.223   7.521  0.00  0.00      MEMB  
ATOM   4569 H13X POPCM   1       3.170 -21.289   7.731  0.00  0.00      MEMB  
ATOM   4570 H13Y POPCM   1       3.162 -20.024   6.455  0.00  0.00      MEMB  
ATOM   4571 C314 POPCM   1       2.594 -19.166   8.244  0.00  0.00      MEMB  
ATOM   4572 H14X POPCM   1       2.916 -19.158   9.308  0.00  0.00      MEMB  
ATOM   4573 H14Y POPCM   1       1.527 -19.446   8.109  0.00  0.00      MEMB  
ATOM   4574 C315 POPCM   1       2.780 -17.720   7.802  0.00  0.00      MEMB  
ATOM   4575 H15X POPCM   1       3.869 -17.553   7.946  0.00  0.00      MEMB  
ATOM   4576 H15Y POPCM   1       2.368 -17.040   8.578  0.00  0.00      MEMB  
ATOM   4577 C316 POPCM   1       2.500 -17.383   6.343  0.00  0.00      MEMB  
ATOM   4578 H16X POPCM   1       2.589 -16.283   6.214  0.00  0.00      MEMB  
ATOM   4579 H16Y POPCM   1       1.476 -17.698   6.048  0.00  0.00      MEMB  
ATOM   4580 H16Z POPCM   1       3.304 -17.759   5.676  0.00  0.00      MEMB  
ATOM   4581  N   POPCM   2     -24.365  -5.466  18.301  0.00  0.00      MEMB  
ATOM   4582  C12 POPCM   2     -25.558  -4.600  17.940  0.00  0.00      MEMB  
ATOM   4583 H12A POPCM   2     -26.124  -4.294  18.807  0.00  0.00      MEMB  
ATOM   4584 H12B POPCM   2     -26.194  -5.206  17.312  0.00  0.00      MEMB  
ATOM   4585  C13 POPCM   2     -23.462  -4.721  19.192  0.00  0.00      MEMB  
ATOM   4586 H13A POPCM   2     -23.104  -3.781  18.798  0.00  0.00      MEMB  
ATOM   4587 H13B POPCM   2     -23.995  -4.524  20.111  0.00  0.00      MEMB  
ATOM   4588 H13C POPCM   2     -22.567  -5.289  19.399  0.00  0.00      MEMB  
ATOM   4589  C14 POPCM   2     -24.793  -6.635  19.138  0.00  0.00      MEMB  
ATOM   4590 H14A POPCM   2     -25.374  -7.384  18.621  0.00  0.00      MEMB  
ATOM   4591 H14B POPCM   2     -23.935  -7.190  19.489  0.00  0.00      MEMB  
ATOM   4592 H14C POPCM   2     -25.516  -6.479  19.924  0.00  0.00      MEMB  
ATOM   4593  C15 POPCM   2     -23.574  -5.995  17.104  0.00  0.00      MEMB  
ATOM   4594 H15A POPCM   2     -23.466  -5.161  16.427  0.00  0.00      MEMB  
ATOM   4595 H15B POPCM   2     -24.159  -6.743  16.589  0.00  0.00      MEMB  
ATOM   4596 H15C POPCM   2     -22.622  -6.436  17.358  0.00  0.00      MEMB  
ATOM   4597  C11 POPCM   2     -25.255  -3.375  17.174  0.00  0.00      MEMB  
ATOM   4598 H11A POPCM   2     -24.280  -2.934  17.472  0.00  0.00      MEMB  
ATOM   4599 H11B POPCM   2     -26.083  -2.674  17.412  0.00  0.00      MEMB  
ATOM   4600  P   POPCM   2     -24.843  -2.572  14.823  0.00  0.00      MEMB  
ATOM   4601  O13 POPCM   2     -23.449  -2.183  15.041  0.00  0.00      MEMB  
ATOM   4602  O14 POPCM   2     -25.880  -1.542  15.041  0.00  0.00      MEMB  
ATOM   4603  O12 POPCM   2     -25.291  -3.714  15.803  0.00  0.00      MEMB  
ATOM   4604  O11 POPCM   2     -25.042  -3.238  13.349  0.00  0.00      MEMB  
ATOM   4605  C1  POPCM   2     -26.319  -3.679  12.979  0.00  0.00      MEMB  
ATOM   4606  HA  POPCM   2     -26.881  -2.853  12.493  0.00  0.00      MEMB  
ATOM   4607  HB  POPCM   2     -26.980  -4.083  13.775  0.00  0.00      MEMB  
ATOM   4608  C2  POPCM   2     -26.165  -4.709  11.891  0.00  0.00      MEMB  
ATOM   4609  HS  POPCM   2     -25.579  -5.615  12.157  0.00  0.00      MEMB  
ATOM   4610  O21 POPCM   2     -25.546  -4.058  10.709  0.00  0.00      MEMB  
ATOM   4611  C21 POPCM   2     -24.751  -4.861   9.975  0.00  0.00      MEMB  
ATOM   4612  O22 POPCM   2     -24.579  -6.050  10.110  0.00  0.00      MEMB  
ATOM   4613  C22 POPCM   2     -24.266  -4.109   8.704  0.00  0.00      MEMB  
ATOM   4614  H2R POPCM   2     -24.530  -3.046   8.891  0.00  0.00      MEMB  
ATOM   4615  H2S POPCM   2     -24.746  -4.553   7.806  0.00  0.00      MEMB  
ATOM   4616  C3  POPCM   2     -27.569  -5.186  11.495  0.00  0.00      MEMB  
ATOM   4617  HX  POPCM   2     -28.189  -4.279  11.325  0.00  0.00      MEMB  
ATOM   4618  HY  POPCM   2     -27.992  -5.756  12.349  0.00  0.00      MEMB  
ATOM   4619  O31 POPCM   2     -27.435  -6.047  10.306  0.00  0.00      MEMB  
ATOM   4620  C31 POPCM   2     -28.484  -6.806  10.031  0.00  0.00      MEMB  
ATOM   4621  O32 POPCM   2     -29.516  -6.832  10.615  0.00  0.00      MEMB  
ATOM   4622  C32 POPCM   2     -28.099  -7.861   8.947  0.00  0.00      MEMB  
ATOM   4623  H2X POPCM   2     -28.005  -8.760   9.594  0.00  0.00      MEMB  
ATOM   4624  H2Y POPCM   2     -27.119  -7.519   8.551  0.00  0.00      MEMB  
ATOM   4625  C23 POPCM   2     -22.718  -4.278   8.502  0.00  0.00      MEMB  
ATOM   4626  H3R POPCM   2     -22.512  -5.358   8.348  0.00  0.00      MEMB  
ATOM   4627  H3S POPCM   2     -22.211  -3.845   9.390  0.00  0.00      MEMB  
ATOM   4628  C24 POPCM   2     -22.099  -3.543   7.321  0.00  0.00      MEMB  
ATOM   4629  H4R POPCM   2     -21.013  -3.345   7.449  0.00  0.00      MEMB  
ATOM   4630  H4S POPCM   2     -22.569  -2.536   7.305  0.00  0.00      MEMB  
ATOM   4631  C25 POPCM   2     -22.384  -4.278   6.020  0.00  0.00      MEMB  
ATOM   4632  H5R POPCM   2     -23.484  -4.306   5.868  0.00  0.00      MEMB  
ATOM   4633  H5S POPCM   2     -22.077  -5.341   6.121  0.00  0.00      MEMB  
ATOM   4634  C26 POPCM   2     -21.720  -3.590   4.835  0.00  0.00      MEMB  
ATOM   4635  H6R POPCM   2     -20.624  -3.747   4.937  0.00  0.00      MEMB  
ATOM   4636  H6S POPCM   2     -21.909  -2.495   4.844  0.00  0.00      MEMB  
ATOM   4637  C27 POPCM   2     -22.094  -4.315   3.489  0.00  0.00      MEMB  
ATOM   4638  H7R POPCM   2     -22.040  -5.396   3.740  0.00  0.00      MEMB  
ATOM   4639  H7S POPCM   2     -21.307  -4.241   2.708  0.00  0.00      MEMB  
ATOM   4640  C28 POPCM   2     -23.459  -3.936   2.834  0.00  0.00      MEMB  
ATOM   4641  H8R POPCM   2     -23.355  -2.913   2.414  0.00  0.00      MEMB  
ATOM   4642  H8S POPCM   2     -24.176  -3.749   3.661  0.00  0.00      MEMB  
ATOM   4643  C29 POPCM   2     -24.001  -5.022   1.939  0.00  0.00      MEMB  
ATOM   4644  H91 POPCM   2     -24.051  -6.025   2.390  0.00  0.00      MEMB  
ATOM   4645 C210 POPCM   2     -24.849  -4.878   0.904  0.00  0.00      MEMB  
ATOM   4646 H101 POPCM   2     -25.030  -5.740   0.244  0.00  0.00      MEMB  
ATOM   4647 C211 POPCM   2     -25.097  -3.566   0.202  0.00  0.00      MEMB  
ATOM   4648 H11R POPCM   2     -24.571  -3.472  -0.772  0.00  0.00      MEMB  
ATOM   4649 H11S POPCM   2     -24.894  -2.695   0.861  0.00  0.00      MEMB  
ATOM   4650 C212 POPCM   2     -26.652  -3.436  -0.043  0.00  0.00      MEMB  
ATOM   4651 H12R POPCM   2     -27.211  -3.962   0.760  0.00  0.00      MEMB  
ATOM   4652 H12S POPCM   2     -26.850  -3.865  -1.048  0.00  0.00      MEMB  
ATOM   4653 C213 POPCM   2     -27.008  -1.937  -0.361  0.00  0.00      MEMB  
ATOM   4654 H13R POPCM   2     -26.423  -1.712  -1.278  0.00  0.00      MEMB  
ATOM   4655 H13S POPCM   2     -26.737  -1.234   0.455  0.00  0.00      MEMB  
ATOM   4656 C214 POPCM   2     -28.531  -1.704  -0.545  0.00  0.00      MEMB  
ATOM   4657 H14R POPCM   2     -28.682  -0.606  -0.467  0.00  0.00      MEMB  
ATOM   4658 H14S POPCM   2     -29.090  -2.216   0.268  0.00  0.00      MEMB  
ATOM   4659 C215 POPCM   2     -28.960  -2.066  -1.945  0.00  0.00      MEMB  
ATOM   4660 H15R POPCM   2     -28.964  -3.170  -2.064  0.00  0.00      MEMB  
ATOM   4661 H15S POPCM   2     -28.287  -1.710  -2.754  0.00  0.00      MEMB  
ATOM   4662 C216 POPCM   2     -30.476  -1.633  -2.165  0.00  0.00      MEMB  
ATOM   4663 H16R POPCM   2     -30.580  -0.582  -1.819  0.00  0.00      MEMB  
ATOM   4664 H16S POPCM   2     -31.085  -2.239  -1.461  0.00  0.00      MEMB  
ATOM   4665 C217 POPCM   2     -31.054  -1.815  -3.630  0.00  0.00      MEMB  
ATOM   4666 H17R POPCM   2     -30.796  -2.866  -3.880  0.00  0.00      MEMB  
ATOM   4667 H17S POPCM   2     -30.523  -1.112  -4.308  0.00  0.00      MEMB  
ATOM   4668 C218 POPCM   2     -32.557  -1.620  -3.780  0.00  0.00      MEMB  
ATOM   4669 H18R POPCM   2     -32.935  -1.705  -4.821  0.00  0.00      MEMB  
ATOM   4670 H18S POPCM   2     -32.835  -0.696  -3.230  0.00  0.00      MEMB  
ATOM   4671 H18T POPCM   2     -33.042  -2.493  -3.294  0.00  0.00      MEMB  
ATOM   4672  C33 POPCM   2     -29.095  -7.991   7.804  0.00  0.00      MEMB  
ATOM   4673  H3X POPCM   2     -30.116  -8.198   8.191  0.00  0.00      MEMB  
ATOM   4674  H3Y POPCM   2     -28.800  -8.918   7.268  0.00  0.00      MEMB  
ATOM   4675  C34 POPCM   2     -29.127  -6.826   6.884  0.00  0.00      MEMB  
ATOM   4676  H4X POPCM   2     -29.552  -5.888   7.301  0.00  0.00      MEMB  
ATOM   4677  H4Y POPCM   2     -29.826  -6.990   6.036  0.00  0.00      MEMB  
ATOM   4678  C35 POPCM   2     -27.765  -6.319   6.292  0.00  0.00      MEMB  
ATOM   4679  H5X POPCM   2     -27.365  -6.998   5.508  0.00  0.00      MEMB  
ATOM   4680  H5Y POPCM   2     -27.091  -6.033   7.127  0.00  0.00      MEMB  
ATOM   4681  C36 POPCM   2     -28.113  -4.959   5.495  0.00  0.00      MEMB  
ATOM   4682  H6X POPCM   2     -28.682  -4.287   6.173  0.00  0.00      MEMB  
ATOM   4683  H6Y POPCM   2     -28.731  -5.220   4.609  0.00  0.00      MEMB  
ATOM   4684  C37 POPCM   2     -26.877  -4.214   4.891  0.00  0.00      MEMB  
ATOM   4685  H7X POPCM   2     -26.189  -5.055   4.660  0.00  0.00      MEMB  
ATOM   4686  H7Y POPCM   2     -26.359  -3.656   5.700  0.00  0.00      MEMB  
ATOM   4687  C38 POPCM   2     -27.022  -3.250   3.745  0.00  0.00      MEMB  
ATOM   4688  H8X POPCM   2     -27.643  -3.596   2.891  0.00  0.00      MEMB  
ATOM   4689  H8Y POPCM   2     -26.062  -2.875   3.329  0.00  0.00      MEMB  
ATOM   4690  C39 POPCM   2     -27.766  -1.975   4.151  0.00  0.00      MEMB  
ATOM   4691  H9X POPCM   2     -27.234  -1.647   5.070  0.00  0.00      MEMB  
ATOM   4692  H9Y POPCM   2     -28.786  -2.336   4.403  0.00  0.00      MEMB  
ATOM   4693 C310 POPCM   2     -27.735  -0.946   3.025  0.00  0.00      MEMB  
ATOM   4694 H10X POPCM   2     -28.323  -1.315   2.158  0.00  0.00      MEMB  
ATOM   4695 H10Y POPCM   2     -26.737  -0.649   2.638  0.00  0.00      MEMB  
ATOM   4696 C311 POPCM   2     -28.279   0.426   3.532  0.00  0.00      MEMB  
ATOM   4697 H11X POPCM   2     -27.589   0.984   4.199  0.00  0.00      MEMB  
ATOM   4698 H11Y POPCM   2     -29.238   0.316   4.082  0.00  0.00      MEMB  
ATOM   4699 C312 POPCM   2     -28.897   1.283   2.417  0.00  0.00      MEMB  
ATOM   4700 H12X POPCM   2     -29.473   0.641   1.717  0.00  0.00      MEMB  
ATOM   4701 H12Y POPCM   2     -28.014   1.571   1.808  0.00  0.00      MEMB  
ATOM   4702 C313 POPCM   2     -29.620   2.534   2.705  0.00  0.00      MEMB  
ATOM   4703 H13X POPCM   2     -29.077   3.150   3.454  0.00  0.00      MEMB  
ATOM   4704 H13Y POPCM   2     -30.603   2.307   3.169  0.00  0.00      MEMB  
ATOM   4705 C314 POPCM   2     -29.907   3.329   1.362  0.00  0.00      MEMB  
ATOM   4706 H14X POPCM   2     -30.543   2.661   0.743  0.00  0.00      MEMB  
ATOM   4707 H14Y POPCM   2     -28.985   3.508   0.769  0.00  0.00      MEMB  
ATOM   4708 C315 POPCM   2     -30.688   4.668   1.663  0.00  0.00      MEMB  
ATOM   4709 H15X POPCM   2     -30.070   5.304   2.332  0.00  0.00      MEMB  
ATOM   4710 H15Y POPCM   2     -31.607   4.329   2.187  0.00  0.00      MEMB  
ATOM   4711 C316 POPCM   2     -31.053   5.539   0.388  0.00  0.00      MEMB  
ATOM   4712 H16X POPCM   2     -30.095   5.711  -0.147  0.00  0.00      MEMB  
ATOM   4713 H16Y POPCM   2     -31.442   6.520   0.734  0.00  0.00      MEMB  
ATOM   4714 H16Z POPCM   2     -31.770   5.093  -0.334  0.00  0.00      MEMB  
ATOM   4715  N   POPCM   3     -11.724 -27.964  16.094  0.00  0.00      MEMB  
ATOM   4716  C12 POPCM   3     -11.903 -27.130  14.897  0.00  0.00      MEMB  
ATOM   4717 H12A POPCM   3     -11.112 -27.413  14.218  0.00  0.00      MEMB  
ATOM   4718 H12B POPCM   3     -11.591 -26.128  15.153  0.00  0.00      MEMB  
ATOM   4719  C13 POPCM   3     -10.267 -28.260  16.280  0.00  0.00      MEMB  
ATOM   4720 H13A POPCM   3     -10.052 -28.724  17.231  0.00  0.00      MEMB  
ATOM   4721 H13B POPCM   3      -9.898 -28.832  15.442  0.00  0.00      MEMB  
ATOM   4722 H13C POPCM   3      -9.811 -27.284  16.205  0.00  0.00      MEMB  
ATOM   4723  C14 POPCM   3     -12.156 -27.235  17.315  0.00  0.00      MEMB  
ATOM   4724 H14A POPCM   3     -13.233 -27.192  17.243  0.00  0.00      MEMB  
ATOM   4725 H14B POPCM   3     -11.772 -27.725  18.198  0.00  0.00      MEMB  
ATOM   4726 H14C POPCM   3     -11.883 -26.193  17.248  0.00  0.00      MEMB  
ATOM   4727  C15 POPCM   3     -12.462 -29.276  16.057  0.00  0.00      MEMB  
ATOM   4728 H15A POPCM   3     -12.627 -29.609  17.071  0.00  0.00      MEMB  
ATOM   4729 H15B POPCM   3     -12.005 -30.051  15.460  0.00  0.00      MEMB  
ATOM   4730 H15C POPCM   3     -13.451 -29.100  15.660  0.00  0.00      MEMB  
ATOM   4731  C11 POPCM   3     -13.288 -27.141  14.219  0.00  0.00      MEMB  
ATOM   4732 H11A POPCM   3     -13.521 -28.197  13.962  0.00  0.00      MEMB  
ATOM   4733 H11B POPCM   3     -13.157 -26.539  13.294  0.00  0.00      MEMB  
ATOM   4734  P   POPCM   3     -15.718 -27.344  15.176  0.00  0.00      MEMB  
ATOM   4735  O13 POPCM   3     -16.567 -26.473  15.957  0.00  0.00      MEMB  
ATOM   4736  O14 POPCM   3     -15.489 -28.752  15.548  0.00  0.00      MEMB  
ATOM   4737  O12 POPCM   3     -14.291 -26.589  15.024  0.00  0.00      MEMB  
ATOM   4738  O11 POPCM   3     -16.227 -27.432  13.670  0.00  0.00      MEMB  
ATOM   4739  C1  POPCM   3     -16.005 -26.260  12.879  0.00  0.00      MEMB  
ATOM   4740  HA  POPCM   3     -15.056 -25.725  13.096  0.00  0.00      MEMB  
ATOM   4741  HB  POPCM   3     -16.931 -25.680  13.081  0.00  0.00      MEMB  
ATOM   4742  C2  POPCM   3     -16.056 -26.738  11.434  0.00  0.00      MEMB  
ATOM   4743  HS  POPCM   3     -16.906 -27.434  11.269  0.00  0.00      MEMB  
ATOM   4744  O21 POPCM   3     -14.654 -27.232  11.339  0.00  0.00      MEMB  
ATOM   4745  C21 POPCM   3     -14.479 -28.220  10.471  0.00  0.00      MEMB  
ATOM   4746  O22 POPCM   3     -15.349 -28.732   9.817  0.00  0.00      MEMB  
ATOM   4747  C22 POPCM   3     -13.069 -28.563  10.470  0.00  0.00      MEMB  
ATOM   4748  H2R POPCM   3     -12.874 -29.576  10.059  0.00  0.00      MEMB  
ATOM   4749  H2S POPCM   3     -12.835 -28.670  11.551  0.00  0.00      MEMB  
ATOM   4750  C3  POPCM   3     -16.306 -25.502  10.492  0.00  0.00      MEMB  
ATOM   4751  HX  POPCM   3     -15.501 -24.797  10.790  0.00  0.00      MEMB  
ATOM   4752  HY  POPCM   3     -17.292 -25.041  10.713  0.00  0.00      MEMB  
ATOM   4753  O31 POPCM   3     -16.045 -25.797   9.061  0.00  0.00      MEMB  
ATOM   4754  C31 POPCM   3     -17.021 -26.395   8.434  0.00  0.00      MEMB  
ATOM   4755  O32 POPCM   3     -18.185 -26.563   8.867  0.00  0.00      MEMB  
ATOM   4756  C32 POPCM   3     -16.507 -26.666   7.010  0.00  0.00      MEMB  
ATOM   4757  H2X POPCM   3     -16.995 -27.580   6.609  0.00  0.00      MEMB  
ATOM   4758  H2Y POPCM   3     -15.454 -27.016   7.073  0.00  0.00      MEMB  
ATOM   4759  C23 POPCM   3     -12.076 -27.499   9.800  0.00  0.00      MEMB  
ATOM   4760  H3R POPCM   3     -11.042 -27.505  10.206  0.00  0.00      MEMB  
ATOM   4761  H3S POPCM   3     -12.437 -26.482  10.063  0.00  0.00      MEMB  
ATOM   4762  C24 POPCM   3     -12.086 -27.689   8.294  0.00  0.00      MEMB  
ATOM   4763  H4R POPCM   3     -13.119 -27.960   7.987  0.00  0.00      MEMB  
ATOM   4764  H4S POPCM   3     -11.441 -28.489   7.872  0.00  0.00      MEMB  
ATOM   4765  C25 POPCM   3     -11.610 -26.546   7.389  0.00  0.00      MEMB  
ATOM   4766  H5R POPCM   3     -11.763 -26.712   6.301  0.00  0.00      MEMB  
ATOM   4767  H5S POPCM   3     -10.518 -26.380   7.511  0.00  0.00      MEMB  
ATOM   4768  C26 POPCM   3     -12.349 -25.167   7.602  0.00  0.00      MEMB  
ATOM   4769  H6R POPCM   3     -12.190 -24.859   8.658  0.00  0.00      MEMB  
ATOM   4770  H6S POPCM   3     -13.442 -25.355   7.526  0.00  0.00      MEMB  
ATOM   4771  C27 POPCM   3     -11.971 -23.964   6.719  0.00  0.00      MEMB  
ATOM   4772  H7R POPCM   3     -12.259 -24.251   5.685  0.00  0.00      MEMB  
ATOM   4773  H7S POPCM   3     -10.865 -23.859   6.730  0.00  0.00      MEMB  
ATOM   4774  C28 POPCM   3     -12.508 -22.615   7.272  0.00  0.00      MEMB  
ATOM   4775  H8R POPCM   3     -12.132 -21.885   6.523  0.00  0.00      MEMB  
ATOM   4776  H8S POPCM   3     -12.042 -22.297   8.229  0.00  0.00      MEMB  
ATOM   4777  C29 POPCM   3     -14.059 -22.458   7.414  0.00  0.00      MEMB  
ATOM   4778  H91 POPCM   3     -14.412 -23.234   8.109  0.00  0.00      MEMB  
ATOM   4779 C210 POPCM   3     -14.837 -21.600   6.747  0.00  0.00      MEMB  
ATOM   4780 H101 POPCM   3     -15.914 -21.723   6.933  0.00  0.00      MEMB  
ATOM   4781 C211 POPCM   3     -14.325 -20.579   5.822  0.00  0.00      MEMB  
ATOM   4782 H11R POPCM   3     -14.046 -21.035   4.848  0.00  0.00      MEMB  
ATOM   4783 H11S POPCM   3     -13.449 -20.090   6.301  0.00  0.00      MEMB  
ATOM   4784 C212 POPCM   3     -15.273 -19.362   5.530  0.00  0.00      MEMB  
ATOM   4785 H12R POPCM   3     -14.638 -18.650   4.960  0.00  0.00      MEMB  
ATOM   4786 H12S POPCM   3     -15.509 -18.760   6.433  0.00  0.00      MEMB  
ATOM   4787 C213 POPCM   3     -16.521 -19.756   4.761  0.00  0.00      MEMB  
ATOM   4788 H13R POPCM   3     -17.135 -20.269   5.532  0.00  0.00      MEMB  
ATOM   4789 H13S POPCM   3     -16.173 -20.385   3.914  0.00  0.00      MEMB  
ATOM   4790 C214 POPCM   3     -17.406 -18.584   4.283  0.00  0.00      MEMB  
ATOM   4791 H14R POPCM   3     -16.774 -18.096   3.510  0.00  0.00      MEMB  
ATOM   4792 H14S POPCM   3     -17.520 -17.877   5.133  0.00  0.00      MEMB  
ATOM   4793 C215 POPCM   3     -18.666 -18.934   3.675  0.00  0.00      MEMB  
ATOM   4794 H15R POPCM   3     -19.305 -19.621   4.270  0.00  0.00      MEMB  
ATOM   4795 H15S POPCM   3     -18.454 -19.465   2.723  0.00  0.00      MEMB  
ATOM   4796 C216 POPCM   3     -19.404 -17.665   3.235  0.00  0.00      MEMB  
ATOM   4797 H16R POPCM   3     -19.892 -17.818   2.249  0.00  0.00      MEMB  
ATOM   4798 H16S POPCM   3     -18.716 -16.798   3.132  0.00  0.00      MEMB  
ATOM   4799 C217 POPCM   3     -20.339 -17.185   4.310  0.00  0.00      MEMB  
ATOM   4800 H17R POPCM   3     -19.758 -16.764   5.158  0.00  0.00      MEMB  
ATOM   4801 H17S POPCM   3     -20.990 -18.011   4.667  0.00  0.00      MEMB  
ATOM   4802 C218 POPCM   3     -21.397 -16.174   3.932  0.00  0.00      MEMB  
ATOM   4803 H18R POPCM   3     -21.868 -15.662   4.798  0.00  0.00      MEMB  
ATOM   4804 H18S POPCM   3     -22.217 -16.616   3.326  0.00  0.00      MEMB  
ATOM   4805 H18T POPCM   3     -20.927 -15.279   3.472  0.00  0.00      MEMB  
ATOM   4806  C33 POPCM   3     -16.386 -25.390   6.159  0.00  0.00      MEMB  
ATOM   4807  H3X POPCM   3     -15.496 -25.479   5.501  0.00  0.00      MEMB  
ATOM   4808  H3Y POPCM   3     -16.026 -24.471   6.669  0.00  0.00      MEMB  
ATOM   4809  C34 POPCM   3     -17.585 -25.199   5.344  0.00  0.00      MEMB  
ATOM   4810  H4X POPCM   3     -18.498 -25.648   5.792  0.00  0.00      MEMB  
ATOM   4811  H4Y POPCM   3     -17.423 -25.776   4.409  0.00  0.00      MEMB  
ATOM   4812  C35 POPCM   3     -17.713 -23.804   4.780  0.00  0.00      MEMB  
ATOM   4813  H5X POPCM   3     -16.775 -23.357   4.388  0.00  0.00      MEMB  
ATOM   4814  H5Y POPCM   3     -18.249 -23.067   5.415  0.00  0.00      MEMB  
ATOM   4815  C36 POPCM   3     -18.623 -23.875   3.553  0.00  0.00      MEMB  
ATOM   4816  H6X POPCM   3     -19.572 -24.153   4.060  0.00  0.00      MEMB  
ATOM   4817  H6Y POPCM   3     -18.377 -24.556   2.710  0.00  0.00      MEMB  
ATOM   4818  C37 POPCM   3     -18.869 -22.495   3.015  0.00  0.00      MEMB  
ATOM   4819  H7X POPCM   3     -17.889 -22.111   2.661  0.00  0.00      MEMB  
ATOM   4820  H7Y POPCM   3     -19.239 -21.793   3.793  0.00  0.00      MEMB  
ATOM   4821  C38 POPCM   3     -19.911 -22.520   1.849  0.00  0.00      MEMB  
ATOM   4822  H8X POPCM   3     -20.856 -22.233   2.359  0.00  0.00      MEMB  
ATOM   4823  H8Y POPCM   3     -20.053 -23.565   1.501  0.00  0.00      MEMB  
ATOM   4824  C39 POPCM   3     -19.559 -21.557   0.670  0.00  0.00      MEMB  
ATOM   4825  H9X POPCM   3     -18.641 -21.837   0.110  0.00  0.00      MEMB  
ATOM   4826  H9Y POPCM   3     -19.333 -20.615   1.214  0.00  0.00      MEMB  
ATOM   4827 C310 POPCM   3     -20.747 -21.277  -0.250  0.00  0.00      MEMB  
ATOM   4828 H10X POPCM   3     -21.628 -21.053   0.389  0.00  0.00      MEMB  
ATOM   4829 H10Y POPCM   3     -21.039 -22.188  -0.816  0.00  0.00      MEMB  
ATOM   4830 C311 POPCM   3     -20.601 -20.102  -1.175  0.00  0.00      MEMB  
ATOM   4831 H11X POPCM   3     -19.725 -20.190  -1.853  0.00  0.00      MEMB  
ATOM   4832 H11Y POPCM   3     -20.453 -19.144  -0.631  0.00  0.00      MEMB  
ATOM   4833 C312 POPCM   3     -21.857 -19.951  -2.051  0.00  0.00      MEMB  
ATOM   4834 H12X POPCM   3     -22.740 -19.899  -1.379  0.00  0.00      MEMB  
ATOM   4835 H12Y POPCM   3     -22.111 -20.846  -2.658  0.00  0.00      MEMB  
ATOM   4836 C313 POPCM   3     -21.808 -18.684  -2.974  0.00  0.00      MEMB  
ATOM   4837 H13X POPCM   3     -20.986 -18.841  -3.705  0.00  0.00      MEMB  
ATOM   4838 H13Y POPCM   3     -21.395 -17.869  -2.342  0.00  0.00      MEMB  
ATOM   4839 C314 POPCM   3     -23.165 -18.137  -3.496  0.00  0.00      MEMB  
ATOM   4840 H14X POPCM   3     -23.765 -18.323  -2.580  0.00  0.00      MEMB  
ATOM   4841 H14Y POPCM   3     -23.524 -18.766  -4.338  0.00  0.00      MEMB  
ATOM   4842 C315 POPCM   3     -22.916 -16.603  -3.725  0.00  0.00      MEMB  
ATOM   4843 H15X POPCM   3     -22.624 -16.243  -2.715  0.00  0.00      MEMB  
ATOM   4844 H15Y POPCM   3     -23.835 -16.098  -4.093  0.00  0.00      MEMB  
ATOM   4845 C316 POPCM   3     -21.781 -16.253  -4.728  0.00  0.00      MEMB  
ATOM   4846 H16X POPCM   3     -21.961 -16.563  -5.780  0.00  0.00      MEMB  
ATOM   4847 H16Y POPCM   3     -20.813 -16.685  -4.395  0.00  0.00      MEMB  
ATOM   4848 H16Z POPCM   3     -21.653 -15.165  -4.911  0.00  0.00      MEMB  
ATOM   4849  N   POPCM   4       0.886  11.504  17.627  0.00  0.00      MEMB  
ATOM   4850  C12 POPCM   4       1.893  12.021  18.734  0.00  0.00      MEMB  
ATOM   4851 H12A POPCM   4       1.465  12.783  19.368  0.00  0.00      MEMB  
ATOM   4852 H12B POPCM   4       2.780  12.554  18.424  0.00  0.00      MEMB  
ATOM   4853  C13 POPCM   4       0.373  12.552  16.595  0.00  0.00      MEMB  
ATOM   4854 H13A POPCM   4       1.208  13.014  16.089  0.00  0.00      MEMB  
ATOM   4855 H13B POPCM   4      -0.265  12.102  15.849  0.00  0.00      MEMB  
ATOM   4856 H13C POPCM   4      -0.096  13.338  17.168  0.00  0.00      MEMB  
ATOM   4857  C14 POPCM   4       1.579  10.418  16.858  0.00  0.00      MEMB  
ATOM   4858 H14A POPCM   4       2.003   9.664  17.504  0.00  0.00      MEMB  
ATOM   4859 H14B POPCM   4       0.997   9.976  16.064  0.00  0.00      MEMB  
ATOM   4860 H14C POPCM   4       2.425  10.831  16.328  0.00  0.00      MEMB  
ATOM   4861  C15 POPCM   4      -0.371  11.109  18.383  0.00  0.00      MEMB  
ATOM   4862 H15A POPCM   4      -0.237  10.235  19.004  0.00  0.00      MEMB  
ATOM   4863 H15B POPCM   4      -1.093  10.899  17.608  0.00  0.00      MEMB  
ATOM   4864 H15C POPCM   4      -0.701  11.924  19.011  0.00  0.00      MEMB  
ATOM   4865  C11 POPCM   4       2.422  10.957  19.809  0.00  0.00      MEMB  
ATOM   4866 H11A POPCM   4       1.649  10.583  20.513  0.00  0.00      MEMB  
ATOM   4867 H11B POPCM   4       3.115  11.460  20.517  0.00  0.00      MEMB  
ATOM   4868  P   POPCM   4       4.633   9.971  18.782  0.00  0.00      MEMB  
ATOM   4869  O13 POPCM   4       5.380   8.912  19.419  0.00  0.00      MEMB  
ATOM   4870  O14 POPCM   4       5.134  11.360  19.038  0.00  0.00      MEMB  
ATOM   4871  O12 POPCM   4       3.081   9.824  19.195  0.00  0.00      MEMB  
ATOM   4872  O11 POPCM   4       4.585   9.695  17.234  0.00  0.00      MEMB  
ATOM   4873  C1  POPCM   4       4.783   8.295  16.846  0.00  0.00      MEMB  
ATOM   4874  HA  POPCM   4       3.955   8.111  16.128  0.00  0.00      MEMB  
ATOM   4875  HB  POPCM   4       4.486   7.544  17.608  0.00  0.00      MEMB  
ATOM   4876  C2  POPCM   4       6.233   7.943  16.419  0.00  0.00      MEMB  
ATOM   4877  HS  POPCM   4       6.880   8.333  17.233  0.00  0.00      MEMB  
ATOM   4878  O21 POPCM   4       6.482   8.606  15.196  0.00  0.00      MEMB  
ATOM   4879  C21 POPCM   4       7.677   8.519  14.655  0.00  0.00      MEMB  
ATOM   4880  O22 POPCM   4       8.685   8.142  15.190  0.00  0.00      MEMB  
ATOM   4881  C22 POPCM   4       7.530   9.093  13.257  0.00  0.00      MEMB  
ATOM   4882  H2R POPCM   4       7.242  10.163  13.342  0.00  0.00      MEMB  
ATOM   4883  H2S POPCM   4       6.774   8.518  12.681  0.00  0.00      MEMB  
ATOM   4884  C3  POPCM   4       6.464   6.455  16.233  0.00  0.00      MEMB  
ATOM   4885  HX  POPCM   4       6.004   5.924  17.093  0.00  0.00      MEMB  
ATOM   4886  HY  POPCM   4       7.525   6.162  16.385  0.00  0.00      MEMB  
ATOM   4887  O31 POPCM   4       5.973   5.931  14.925  0.00  0.00      MEMB  
ATOM   4888  C31 POPCM   4       4.738   5.280  14.936  0.00  0.00      MEMB  
ATOM   4889  O32 POPCM   4       3.937   5.411  15.842  0.00  0.00      MEMB  
ATOM   4890  C32 POPCM   4       4.564   4.401  13.687  0.00  0.00      MEMB  
ATOM   4891  H2X POPCM   4       5.499   4.401  13.086  0.00  0.00      MEMB  
ATOM   4892  H2Y POPCM   4       3.785   4.991  13.159  0.00  0.00      MEMB  
ATOM   4893  C23 POPCM   4       8.843   9.174  12.366  0.00  0.00      MEMB  
ATOM   4894  H3R POPCM   4       9.472   9.945  12.861  0.00  0.00      MEMB  
ATOM   4895  H3S POPCM   4       8.546   9.752  11.465  0.00  0.00      MEMB  
ATOM   4896  C24 POPCM   4       9.663   7.908  12.112  0.00  0.00      MEMB  
ATOM   4897  H4R POPCM   4       8.960   7.145  11.713  0.00  0.00      MEMB  
ATOM   4898  H4S POPCM   4      10.120   7.509  13.042  0.00  0.00      MEMB  
ATOM   4899  C25 POPCM   4      10.821   8.039  11.114  0.00  0.00      MEMB  
ATOM   4900  H5R POPCM   4      11.494   8.848  11.474  0.00  0.00      MEMB  
ATOM   4901  H5S POPCM   4      10.447   8.442  10.149  0.00  0.00      MEMB  
ATOM   4902  C26 POPCM   4      11.407   6.650  10.694  0.00  0.00      MEMB  
ATOM   4903  H6R POPCM   4      12.040   6.751   9.787  0.00  0.00      MEMB  
ATOM   4904  H6S POPCM   4      10.558   5.972  10.466  0.00  0.00      MEMB  
ATOM   4905  C27 POPCM   4      12.201   6.013  11.829  0.00  0.00      MEMB  
ATOM   4906  H7R POPCM   4      11.715   6.274  12.793  0.00  0.00      MEMB  
ATOM   4907  H7S POPCM   4      13.169   6.558  11.860  0.00  0.00      MEMB  
ATOM   4908  C28 POPCM   4      12.557   4.560  11.657  0.00  0.00      MEMB  
ATOM   4909  H8R POPCM   4      11.650   4.019  11.310  0.00  0.00      MEMB  
ATOM   4910  H8S POPCM   4      12.822   4.161  12.659  0.00  0.00      MEMB  
ATOM   4911  C29 POPCM   4      13.688   4.391  10.665  0.00  0.00      MEMB  
ATOM   4912  H91 POPCM   4      13.420   4.508   9.605  0.00  0.00      MEMB  
ATOM   4913 C210 POPCM   4      14.933   4.144  10.976  0.00  0.00      MEMB  
ATOM   4914 H101 POPCM   4      15.655   4.072  10.149  0.00  0.00      MEMB  
ATOM   4915 C211 POPCM   4      15.477   3.910  12.341  0.00  0.00      MEMB  
ATOM   4916 H11R POPCM   4      15.561   2.821  12.545  0.00  0.00      MEMB  
ATOM   4917 H11S POPCM   4      14.877   4.361  13.160  0.00  0.00      MEMB  
ATOM   4918 C212 POPCM   4      16.818   4.615  12.589  0.00  0.00      MEMB  
ATOM   4919 H12R POPCM   4      17.251   4.255  13.547  0.00  0.00      MEMB  
ATOM   4920 H12S POPCM   4      16.613   5.706  12.641  0.00  0.00      MEMB  
ATOM   4921 C213 POPCM   4      18.016   4.209  11.636  0.00  0.00      MEMB  
ATOM   4922 H13R POPCM   4      17.855   3.148  11.348  0.00  0.00      MEMB  
ATOM   4923 H13S POPCM   4      18.935   4.197  12.260  0.00  0.00      MEMB  
ATOM   4924 C214 POPCM   4      18.196   5.135  10.368  0.00  0.00      MEMB  
ATOM   4925 H14R POPCM   4      18.917   5.906  10.714  0.00  0.00      MEMB  
ATOM   4926 H14S POPCM   4      17.236   5.650  10.148  0.00  0.00      MEMB  
ATOM   4927 C215 POPCM   4      18.825   4.341   9.242  0.00  0.00      MEMB  
ATOM   4928 H15R POPCM   4      18.154   3.546   8.853  0.00  0.00      MEMB  
ATOM   4929 H15S POPCM   4      19.746   3.916   9.696  0.00  0.00      MEMB  
ATOM   4930 C216 POPCM   4      19.208   5.134   7.966  0.00  0.00      MEMB  
ATOM   4931 H16R POPCM   4      19.885   5.954   8.286  0.00  0.00      MEMB  
ATOM   4932 H16S POPCM   4      18.312   5.673   7.590  0.00  0.00      MEMB  
ATOM   4933 C217 POPCM   4      19.861   4.300   6.835  0.00  0.00      MEMB  
ATOM   4934 H17R POPCM   4      19.313   3.338   6.736  0.00  0.00      MEMB  
ATOM   4935 H17S POPCM   4      20.878   4.140   7.253  0.00  0.00      MEMB  
ATOM   4936 C218 POPCM   4      19.955   5.025   5.495  0.00  0.00      MEMB  
ATOM   4937 H18R POPCM   4      20.297   4.290   4.735  0.00  0.00      MEMB  
ATOM   4938 H18S POPCM   4      20.475   6.003   5.410  0.00  0.00      MEMB  
ATOM   4939 H18T POPCM   4      18.907   5.158   5.151  0.00  0.00      MEMB  
ATOM   4940  C33 POPCM   4       4.096   2.940  13.919  0.00  0.00      MEMB  
ATOM   4941  H3X POPCM   4       3.296   2.847  14.685  0.00  0.00      MEMB  
ATOM   4942  H3Y POPCM   4       4.975   2.352  14.261  0.00  0.00      MEMB  
ATOM   4943  C34 POPCM   4       3.654   2.347  12.665  0.00  0.00      MEMB  
ATOM   4944  H4X POPCM   4       2.626   2.632  12.357  0.00  0.00      MEMB  
ATOM   4945  H4Y POPCM   4       3.441   1.294  12.945  0.00  0.00      MEMB  
ATOM   4946  C35 POPCM   4       4.604   2.196  11.493  0.00  0.00      MEMB  
ATOM   4947  H5X POPCM   4       5.685   2.116  11.735  0.00  0.00      MEMB  
ATOM   4948  H5Y POPCM   4       4.538   3.209  11.040  0.00  0.00      MEMB  
ATOM   4949  C36 POPCM   4       4.054   1.198  10.472  0.00  0.00      MEMB  
ATOM   4950  H6X POPCM   4       3.014   1.544  10.289  0.00  0.00      MEMB  
ATOM   4951  H6Y POPCM   4       3.936   0.152  10.826  0.00  0.00      MEMB  
ATOM   4952  C37 POPCM   4       4.890   1.211   9.165  0.00  0.00      MEMB  
ATOM   4953  H7X POPCM   4       5.812   0.594   9.237  0.00  0.00      MEMB  
ATOM   4954  H7Y POPCM   4       5.111   2.267   8.901  0.00  0.00      MEMB  
ATOM   4955  C38 POPCM   4       4.153   0.657   7.982  0.00  0.00      MEMB  
ATOM   4956  H8X POPCM   4       3.146   1.122   8.022  0.00  0.00      MEMB  
ATOM   4957  H8Y POPCM   4       3.900  -0.416   8.119  0.00  0.00      MEMB  
ATOM   4958  C39 POPCM   4       4.830   0.735   6.567  0.00  0.00      MEMB  
ATOM   4959  H9X POPCM   4       5.739   0.101   6.641  0.00  0.00      MEMB  
ATOM   4960  H9Y POPCM   4       5.224   1.728   6.262  0.00  0.00      MEMB  
ATOM   4961 C310 POPCM   4       3.915   0.257   5.417  0.00  0.00      MEMB  
ATOM   4962 H10X POPCM   4       3.034   0.926   5.522  0.00  0.00      MEMB  
ATOM   4963 H10Y POPCM   4       3.654  -0.814   5.556  0.00  0.00      MEMB  
ATOM   4964 C311 POPCM   4       4.409   0.656   3.912  0.00  0.00      MEMB  
ATOM   4965 H11X POPCM   4       5.516   0.741   3.873  0.00  0.00      MEMB  
ATOM   4966 H11Y POPCM   4       3.972   1.646   3.660  0.00  0.00      MEMB  
ATOM   4967 C312 POPCM   4       4.127  -0.387   2.884  0.00  0.00      MEMB  
ATOM   4968 H12X POPCM   4       4.175  -1.343   3.447  0.00  0.00      MEMB  
ATOM   4969 H12Y POPCM   4       4.952  -0.451   2.142  0.00  0.00      MEMB  
ATOM   4970 C313 POPCM   4       2.795  -0.477   2.149  0.00  0.00      MEMB  
ATOM   4971 H13X POPCM   4       1.982  -0.330   2.892  0.00  0.00      MEMB  
ATOM   4972 H13Y POPCM   4       2.584  -1.455   1.666  0.00  0.00      MEMB  
ATOM   4973 C314 POPCM   4       2.614   0.606   1.028  0.00  0.00      MEMB  
ATOM   4974 H14X POPCM   4       2.718   1.623   1.462  0.00  0.00      MEMB  
ATOM   4975 H14Y POPCM   4       1.607   0.497   0.573  0.00  0.00      MEMB  
ATOM   4976 C315 POPCM   4       3.610   0.331  -0.144  0.00  0.00      MEMB  
ATOM   4977 H15X POPCM   4       3.527  -0.743  -0.419  0.00  0.00      MEMB  
ATOM   4978 H15Y POPCM   4       4.655   0.491   0.197  0.00  0.00      MEMB  
ATOM   4979 C316 POPCM   4       3.312   1.240  -1.332  0.00  0.00      MEMB  
ATOM   4980 H16X POPCM   4       4.087   1.056  -2.106  0.00  0.00      MEMB  
ATOM   4981 H16Y POPCM   4       3.206   2.304  -1.031  0.00  0.00      MEMB  
ATOM   4982 H16Z POPCM   4       2.291   0.999  -1.697  0.00  0.00      MEMB  
ATOM   4983  N   POPCM   5       7.606  -9.830  21.043  0.00  0.00      MEMB  
ATOM   4984  C12 POPCM   5       6.787  -8.843  20.251  0.00  0.00      MEMB  
ATOM   4985 H12A POPCM   5       7.169  -7.861  20.489  0.00  0.00      MEMB  
ATOM   4986 H12B POPCM   5       5.781  -8.880  20.642  0.00  0.00      MEMB  
ATOM   4987  C13 POPCM   5       6.935 -11.152  20.912  0.00  0.00      MEMB  
ATOM   4988 H13A POPCM   5       5.866 -11.095  21.053  0.00  0.00      MEMB  
ATOM   4989 H13B POPCM   5       7.020 -11.528  19.903  0.00  0.00      MEMB  
ATOM   4990 H13C POPCM   5       7.355 -11.963  21.489  0.00  0.00      MEMB  
ATOM   4991  C14 POPCM   5       9.068  -9.946  20.634  0.00  0.00      MEMB  
ATOM   4992 H14A POPCM   5       9.654  -9.054  20.799  0.00  0.00      MEMB  
ATOM   4993 H14B POPCM   5       9.574 -10.677  21.247  0.00  0.00      MEMB  
ATOM   4994 H14C POPCM   5       9.147 -10.235  19.596  0.00  0.00      MEMB  
ATOM   4995  C15 POPCM   5       7.613  -9.395  22.478  0.00  0.00      MEMB  
ATOM   4996 H15A POPCM   5       8.029  -8.406  22.598  0.00  0.00      MEMB  
ATOM   4997 H15B POPCM   5       8.149 -10.084  23.114  0.00  0.00      MEMB  
ATOM   4998 H15C POPCM   5       6.600  -9.477  22.841  0.00  0.00      MEMB  
ATOM   4999  C11 POPCM   5       6.798  -8.970  18.707  0.00  0.00      MEMB  
ATOM   5000 H11A POPCM   5       6.250  -8.143  18.208  0.00  0.00      MEMB  
ATOM   5001 H11B POPCM   5       6.239  -9.900  18.466  0.00  0.00      MEMB  
ATOM   5002  P   POPCM   5       9.021  -7.706  18.018  0.00  0.00      MEMB  
ATOM   5003  O13 POPCM   5      10.413  -8.167  18.040  0.00  0.00      MEMB  
ATOM   5004  O14 POPCM   5       8.662  -6.670  18.944  0.00  0.00      MEMB  
ATOM   5005  O12 POPCM   5       8.143  -8.964  18.080  0.00  0.00      MEMB  
ATOM   5006  O11 POPCM   5       8.838  -7.168  16.552  0.00  0.00      MEMB  
ATOM   5007  C1  POPCM   5       7.606  -7.073  15.860  0.00  0.00      MEMB  
ATOM   5008  HA  POPCM   5       7.519  -6.100  15.330  0.00  0.00      MEMB  
ATOM   5009  HB  POPCM   5       6.692  -7.087  16.491  0.00  0.00      MEMB  
ATOM   5010  C2  POPCM   5       7.452  -8.208  14.793  0.00  0.00      MEMB  
ATOM   5011  HS  POPCM   5       7.260  -9.194  15.266  0.00  0.00      MEMB  
ATOM   5012  O21 POPCM   5       8.663  -8.286  14.061  0.00  0.00      MEMB  
ATOM   5013  C21 POPCM   5       8.948  -9.486  13.626  0.00  0.00      MEMB  
ATOM   5014  O22 POPCM   5       8.494 -10.602  13.964  0.00  0.00      MEMB  
ATOM   5015  C22 POPCM   5       9.995  -9.366  12.514  0.00  0.00      MEMB  
ATOM   5016  H2R POPCM   5      10.859  -8.733  12.809  0.00  0.00      MEMB  
ATOM   5017  H2S POPCM   5       9.450  -8.993  11.620  0.00  0.00      MEMB  
ATOM   5018  C3  POPCM   5       6.209  -7.990  13.855  0.00  0.00      MEMB  
ATOM   5019  HX  POPCM   5       6.082  -6.961  13.455  0.00  0.00      MEMB  
ATOM   5020  HY  POPCM   5       5.404  -8.113  14.611  0.00  0.00      MEMB  
ATOM   5021  O31 POPCM   5       6.181  -8.843  12.753  0.00  0.00      MEMB  
ATOM   5022  C31 POPCM   5       5.073  -8.902  11.894  0.00  0.00      MEMB  
ATOM   5023  O32 POPCM   5       4.130  -8.218  12.122  0.00  0.00      MEMB  
ATOM   5024  C32 POPCM   5       5.344  -9.932  10.755  0.00  0.00      MEMB  
ATOM   5025  H2X POPCM   5       5.251 -10.953  11.184  0.00  0.00      MEMB  
ATOM   5026  H2Y POPCM   5       6.433  -9.837  10.555  0.00  0.00      MEMB  
ATOM   5027  C23 POPCM   5      10.656 -10.728  12.153  0.00  0.00      MEMB  
ATOM   5028  H3R POPCM   5       9.841 -11.478  12.064  0.00  0.00      MEMB  
ATOM   5029  H3S POPCM   5      11.277 -11.054  13.015  0.00  0.00      MEMB  
ATOM   5030  C24 POPCM   5      11.647 -10.676  10.939  0.00  0.00      MEMB  
ATOM   5031  H4R POPCM   5      11.060 -10.310  10.069  0.00  0.00      MEMB  
ATOM   5032  H4S POPCM   5      12.005 -11.677  10.617  0.00  0.00      MEMB  
ATOM   5033  C25 POPCM   5      12.860  -9.750  11.203  0.00  0.00      MEMB  
ATOM   5034  H5R POPCM   5      13.526 -10.148  11.999  0.00  0.00      MEMB  
ATOM   5035  H5S POPCM   5      12.605  -8.710  11.501  0.00  0.00      MEMB  
ATOM   5036  C26 POPCM   5      13.664  -9.750   9.923  0.00  0.00      MEMB  
ATOM   5037  H6R POPCM   5      12.974  -9.542   9.078  0.00  0.00      MEMB  
ATOM   5038  H6S POPCM   5      13.953 -10.804   9.724  0.00  0.00      MEMB  
ATOM   5039  C27 POPCM   5      14.818  -8.730   9.910  0.00  0.00      MEMB  
ATOM   5040  H7R POPCM   5      15.588  -9.005  10.662  0.00  0.00      MEMB  
ATOM   5041  H7S POPCM   5      14.399  -7.743  10.198  0.00  0.00      MEMB  
ATOM   5042  C28 POPCM   5      15.351  -8.566   8.491  0.00  0.00      MEMB  
ATOM   5043  H8R POPCM   5      16.234  -7.896   8.564  0.00  0.00      MEMB  
ATOM   5044  H8S POPCM   5      14.586  -8.111   7.826  0.00  0.00      MEMB  
ATOM   5045  C29 POPCM   5      15.947  -9.803   7.871  0.00  0.00      MEMB  
ATOM   5046  H91 POPCM   5      15.908 -10.634   8.591  0.00  0.00      MEMB  
ATOM   5047 C210 POPCM   5      16.428  -9.930   6.617  0.00  0.00      MEMB  
ATOM   5048 H101 POPCM   5      16.719 -10.959   6.360  0.00  0.00      MEMB  
ATOM   5049 C211 POPCM   5      16.426  -9.007   5.458  0.00  0.00      MEMB  
ATOM   5050 H11R POPCM   5      15.878  -8.044   5.539  0.00  0.00      MEMB  
ATOM   5051 H11S POPCM   5      16.029  -9.546   4.571  0.00  0.00      MEMB  
ATOM   5052 C212 POPCM   5      17.912  -8.632   5.153  0.00  0.00      MEMB  
ATOM   5053 H12R POPCM   5      18.378  -8.146   6.036  0.00  0.00      MEMB  
ATOM   5054 H12S POPCM   5      17.873  -7.892   4.325  0.00  0.00      MEMB  
ATOM   5055 C213 POPCM   5      18.750  -9.792   4.554  0.00  0.00      MEMB  
ATOM   5056 H13R POPCM   5      18.022 -10.577   4.256  0.00  0.00      MEMB  
ATOM   5057 H13S POPCM   5      19.267 -10.246   5.427  0.00  0.00      MEMB  
ATOM   5058 C214 POPCM   5      19.797  -9.435   3.497  0.00  0.00      MEMB  
ATOM   5059 H14R POPCM   5      19.222  -9.179   2.581  0.00  0.00      MEMB  
ATOM   5060 H14S POPCM   5      20.460 -10.317   3.360  0.00  0.00      MEMB  
ATOM   5061 C215 POPCM   5      20.736  -8.248   3.720  0.00  0.00      MEMB  
ATOM   5062 H15R POPCM   5      20.197  -7.467   4.297  0.00  0.00      MEMB
[truncated: 10,812,656 more chars]
